# Supplementary material for: Young children integrate current observations, priors and agent information to predict others’ actions
Source: PLoS One. 2019 May 22;14(5):e0200976. doi: 10.1371/journal.pone.0200976 (PMC6530825; doi:10.1371/journal.pone.0200976)
Supplement: S1 Dataset — (ZIP) [file pone.0200976.s003.zip › PONE-D-18-19791R1_Data/24-month-olds/Anonymized_15_24-Combined-Data.tsv]

Recording name:	K_15_24
Recording resolution:	1280 x 1024
Fixation filter: Tobii fixation filter
Velocity threshold: 35
Distance threshold: 35
Timestamp	Number	GazePointXLeft	GazePointYLeft	CamXLeft	CamYLeft	DistanceLeft	PupilLeft	ValidityLeft	GazePointXRight	GazePointYRight	CamXRight	CamYRight	DistanceRight	PupilRight	ValidityRight	FixationIndex	GazePointX	GazePointY	Event	EventKey	Data1	Data2	Descriptor	StimuliName	StimuliID
14	0	-1280	-1024	-1	-1	-1	-1	4	-1280	-1024	-1	-1	-1	-1	4		0	0						No media	0
30	1	-1280	-1024	-1	-1	-1	-1	4	-1280	-1024	-1	-1	-1	-1	4		0	0						No media	0
47	2	-1280	-1024	-1	-1	-1	-1	4	-1280	-1024	-1	-1	-1	-1	4		0	0						No media	0
64	3	-1280	-1024	-1	-1	-1	-1	4	-1280	-1024	-1	-1	-1	-1	4		0	0						No media	0
80	4	-1280	-1024	-1	-1	-1	-1	4	-1280	-1024	-1	-1	-1	-1	4		0	0						No media	0
97	5	-1280	-1024	-1	-1	-1	-1	4	-1280	-1024	-1	-1	-1	-1	4		0	0						No media	0
114	6	-1280	-1024	-1	-1	-1	-1	4	-1280	-1024	-1	-1	-1	-1	4		0	0						No media	0
131	7	-1280	-1024	-1	-1	-1	-1	4	-1280	-1024	-1	-1	-1	-1	4		0	0						No media	0
148	8	-1280	-1024	-1	-1	-1	-1	4	-1280	-1024	-1	-1	-1	-1	4		0	0						No media	0
164	9	-1280	-1024	-1	-1	-1	-1	4	-1280	-1024	-1	-1	-1	-1	4		0	0						No media	0
181	10	-1280	-1024	-1	-1	-1	-1	4	-1280	-1024	-1	-1	-1	-1	4		0	0						No media	0
197	11	-1280	-1024	-1	-1	-1	-1	4	-1280	-1024	-1	-1	-1	-1	4		0	0						No media	0
214	12	-1280	-1024	-1	-1	-1	-1	4	-1280	-1024	-1	-1	-1	-1	4		0	0						No media	0
231	13	-1280	-1024	-1	-1	-1	-1	4	-1280	-1024	-1	-1	-1	-1	4		0	0						No media	0
247	14	651.5688	474.0236	0.5331149	0.7201932	641.4248	4.097446	0	634.2932	448.1109	0.3915569	0.7110785	633.7513	3.809425	0	0	643	461						No media	0
264	15	656.3376	479.5989	0.533082	0.7199548	641.377	4.094433	0	619.8801	456.6431	0.3914891	0.7108146	633.8267	3.771231	0	0	638	468						No media	0
280	16	658.3859	485.9428	0.5329255	0.7197474	641.2225	4.067413	0	625.6629	461.1317	0.3913174	0.7105218	633.7749	3.735288	0	0	642	474						No media	0
297	17	647.7981	476.0044	0.5327199	0.7195176	641.1823	4.036133	0	628.8003	459.4224	0.3911472	0.710279	633.6599	3.740995	0	0	638	468						No media	0
314	18	653.502	474.5199	0.5326325	0.719276	641.0816	4.029225	0	633.6866	461.2594	0.3910354	0.7099862	633.4447	3.730282	0	0	644	468						No media	0
331	19	651.1002	486.1386	0.5325362	0.7190484	640.9955	4.015321	0	632.0925	459.3248	0.3909467	0.7097212	633.1783	3.718594	0	0	642	473						No media	0
347	20	655.9412	477.352	0.5325767	0.7188931	640.9869	3.989599	0	632.1909	456.3183	0.3909593	0.7095761	633.0876	3.68821	0	0	644	467						No media	0
364	21	647.6596	466.5309	0.5326872	0.7187658	640.8818	3.988538	0	635.2953	456.5485	0.3910868	0.7094506	633.3386	3.720678	0	0	641	462						No media	0
380	22	656.2258	485.6299	0.5329089	0.7186076	640.6558	3.993332	0	630.3162	459.9636	0.3912553	0.7092708	633.2271	3.708368	0	0	643	473						No media	0
397	23	652.1697	476.6092	0.5330733	0.7185167	640.5867	3.981899	0	625.1763	480.1694	0.3914053	0.7090886	633.0872	3.708724	0	0	639	478						No media	0
414	24	648.3955	484.1999	0.5332262	0.7183226	640.6044	3.97087	0	626.1987	467.0628	0.3915613	0.7089168	632.8563	3.675284	0	0	637	476						No media	0
430	25	650.6799	472.1842	0.5333152	0.7180815	640.3238	3.970722	0	631.3945	460.8753	0.3916767	0.7087376	633.1025	3.686769	0	0	641	467						No media	0
447	26	654.9374	477.0464	0.5333052	0.7178853	640.2411	3.993155	0	633.4254	459.2072	0.3916279	0.7084864	632.9501	3.701099	0	0	644	468						No media	0
464	27	653.592	481.2489	0.5331949	0.7176011	640.4471	3.998935	0	633.3969	467.901	0.3915255	0.7081832	632.7778	3.709101	0	0	643	475						No media	0
480	28	655.1039	474.5865	0.5330824	0.7174222	640.2437	3.995745	0	634.8894	463.7735	0.3914355	0.7080563	632.6234	3.707231	0	0	645	469						No media	0
497	29	652.9587	480.2593	0.5330075	0.7173764	640.2516	3.990687	0	632.0247	464.6032	0.3913201	0.7079945	632.796	3.708857	0	0	642	472						No media	0
514	30	655.6369	475.3399	0.5330356	0.7174172	640.1404	4.001503	0	632.2119	462.8019	0.391355	0.7080409	632.4616	3.72084	0	0	644	469						No media	0
530	31	655.3667	475.5736	0.5331375	0.7175222	640.05	4.024399	0	628.1406	465.0648	0.3914473	0.7081431	632.4622	3.747455	0	0	642	470						No media	0
547	32	657.517	481.0457	0.5333223	0.7176071	639.8625	4.064061	0	624.459	460.7437	0.3915685	0.7082008	632.3627	3.757442	0	0	641	471						No media	0
564	33	660.4633	477.9456	0.5335159	0.7176862	639.8604	4.054663	0	628.2878	461.3336	0.3917744	0.7081915	632.3896	3.773273	0	0	644	470						No media	0
580	34	653.2983	474.8863	0.5336725	0.7175617	639.7618	4.071612	0	631.3601	452.0915	0.3919654	0.708085	632.1498	3.785974	0	0	642	463						No media	0
597	35	658.5963	475.3291	0.5338523	0.7173661	639.6826	4.084098	0	628.6297	451.6133	0.3921232	0.7078102	632.0425	3.79371	0	0	644	463						No media	0
614	36	650.1549	470.1914	0.5339709	0.7171381	639.5635	4.10911	0	618.4173	459.4396	0.3922331	0.7073995	631.8069	3.82879	0	0	634	465						No media	0
630	37	658.9001	467.4781	0.5340981	0.7167763	639.5922	4.15111	0	632.1188	451.0209	0.3923967	0.7070815	631.8828	3.848887	0	0	646	459						No media	0
647	38	658.9775	472.4424	0.534195	0.7165027	639.3719	4.153361	0	632.4716	461.3383	0.3924552	0.7065983	631.8629	3.870452	0	0	646	467						No media	0
664	39	654.614	470.8279	0.5342644	0.7162932	639.341	4.162036	0	628.0316	453.005	0.3925222	0.7063054	631.8226	3.881469	0	0	641	462						No media	0
680	40	662.8317	463.2227	0.5343849	0.7161044	639.3484	4.201744	0	629.8589	456.9278	0.3926285	0.7059903	631.7492	3.928131	0	0	646	460						No media	0
697	41	658.274	467.1594	0.5344781	0.7159601	639.3292	4.228298	0	631.6849	464.5192	0.3927679	0.7057041	631.5402	3.943104	0	0	645	466						No media	0
714	42	658.308	471.6013	0.5346254	0.7158867	639.5182	4.24359	0	633.9944	453.7838	0.3928691	0.7055762	631.5327	3.954303	0	0	646	463						No media	0
730	43	661.9729	466.0797	0.5347724	0.7158614	639.2118	4.254695	0	636.9908	444.9471	0.3929756	0.705498	631.6561	4.012592	0	0	649	456						No media	0
747	44	661.1935	472.6607	0.5349142	0.7158492	639.1348	4.269552	0	633.3246	443.8476	0.3930931	0.7054768	631.5595	3.98259	0	0	647	458						No media	0
750																			MovieStart	128	0	0	Frog_fixed.avi
764	45	654.3016	475.4135	0.5350417	0.7158337	638.8942	4.272176	0	637.7766	441.4686	0.3931854	0.7054573	631.3765	4.007446	0	0	646	458						Frog_fixed.avi	0
780	46	655.293	458.6147	0.5351493	0.7159676	638.8942	4.323195	0	632.7759	456.3613	0.3932582	0.7053574	631.4172	4.04036	0	0	644	457						Frog_fixed.avi	0
797	47	656.3811	468.7817	0.5352533	0.7157105	638.9108	4.312505	0	638.3184	458.8292	0.3933718	0.7052771	631.1907	4.050922	0	0	647	464						Frog_fixed.avi	0
813	48	633.5474	478.1254	0.535482	0.7156811	639.0267	4.353781	0	618.494	460.0092	0.3936377	0.7052674	631.3154	4.067249	0	0	626	469						Frog_fixed.avi	0
830	49	434.5261	613.2167	0.5363362	0.7165291	638.7411	4.381606	0	465.243	622.0152	0.3948032	0.7056909	630.9855	4.090719	0	1	450	618						Frog_fixed.avi	0
847	50	369.3088	755.4433	0.5369796	0.7174955	638.1179	4.356853	0	351.3185	753.3136	0.3956671	0.7072263	630.9855	4.102254	0	1	360	754						Frog_fixed.avi	0
863	51	374.4079	716.1563	0.5372022	0.717234	638.5526	4.396282	0	349.2077	713.1525	0.3955935	0.7068939	630.8693	4.126871	0	1	362	715						Frog_fixed.avi	0
880	52	358.1797	768.3143	0.5372933	0.7171269	638.4099	4.381066	0	335.2673	765.899	0.3955891	0.7067712	630.8395	4.126028	0	1	347	767						Frog_fixed.avi	0
897	53	353.797	744.1083	0.5372763	0.7172832	638.4099	4.405544	0	348.5157	742.868	0.3955539	0.7067823	630.8105	4.134494	0	1	351	743						Frog_fixed.avi	0
913	54	365.7985	752.8432	0.5373685	0.7171997	638.0189	4.402461	0	343.9954	750.6167	0.3955241	0.7067812	630.6944	4.141776	0	1	355	752						Frog_fixed.avi	0
930	55	369.3063	745.7139	0.5373958	0.7172476	637.7288	4.422546	0	342.4406	750.7146	0.3954792	0.7068357	630.5188	4.166954	0	1	356	748						Frog_fixed.avi	0
947	56	369.8818	749.2884	0.5373912	0.7172607	637.7037	4.434488	0	339.412	749.2454	0.3954259	0.7068557	630.2414	4.178974	0	1	355	749						Frog_fixed.avi	0
963	57	367.5995	747.1889	0.5373918	0.7172272	637.6564	4.438378	0	341.4354	749.3029	0.3953957	0.7068241	630.0748	4.186221	0	1	355	748						Frog_fixed.avi	0
980	58	369.9485	749.7641	0.5374156	0.7171521	637.5961	4.454992	0	333.1779	758.7894	0.3953467	0.7066574	630.0259	4.190903	0	1	352	754						Frog_fixed.avi	0
997	59	357.9653	744.5596	0.537389	0.7171566	637.5961	4.462512	0	327.4956	751.7535	0.3952899	0.706537	629.8013	4.21102	0	1	343	748						Frog_fixed.avi	0
1013	60	363.2115	753.7346	0.5373699	0.7167741	637.6678	4.470302	0	330.2469	744.735	0.3952605	0.7063739	629.6726	4.225439	0	1	347	749						Frog_fixed.avi	0
1030	61	355.1028	747.4511	0.5372984	0.7167438	637.6678	4.488763	0	330.0972	759.3023	0.39522	0.7061283	629.5695	4.220156	0	1	343	753						Frog_fixed.avi	0
1047	62	447.9106	740.329	0.5366935	0.7163488	637.3482	4.451031	0	442.9661	746.6049	0.3947256	0.7060066	629.5114	4.212698	0	2	445	743						Frog_fixed.avi	0
1063	63	661.231	695.0874	0.535289	0.7160687	637.2256	4.450689	0	657.9969	708.874	0.3934268	0.7057058	629.9376	4.19953	0	2	660	702						Frog_fixed.avi	0
1080	64	724.1456	706.1537	0.5346786	0.715888	637.407	4.465958	0	699.942	716.7747	0.3928784	0.7055503	629.9415	4.17518	0	2	712	711						Frog_fixed.avi	0
1097	65	731.67	702.257	0.5346413	0.7158783	636.9943	4.423085	0	720.7272	704.9946	0.3927958	0.7056072	629.8313	4.146986	0	2	726	704						Frog_fixed.avi	0
1113	66	729.9267	703.382	0.5346192	0.7158521	636.9072	4.396714	0	707.7496	707.9274	0.3926716	0.7056749	629.5448	4.105945	0	2	719	706						Frog_fixed.avi	0
1130	67	732.0542	702.8441	0.5345856	0.7159215	636.9012	4.359429	0	710.0513	718.0336	0.3926096	0.7057515	629.3614	4.064597	0	2	721	710						Frog_fixed.avi	0
1147	68	731.4792	702.7044	0.5345675	0.7160583	636.9749	4.311267	0	710.917	709.7803	0.3925447	0.7060174	629.363	4.021364	0	2	721	706						Frog_fixed.avi	0
1163	69	732.7245	708.0627	0.5345268	0.7161862	636.8975	4.260819	0	705.7072	706.6887	0.3924417	0.7062328	629.4198	3.987529	0	2	719	707						Frog_fixed.avi	0
1180	70	730.8054	710.7924	0.5344582	0.7163721	636.8629	4.243896	0	704.1324	713.3425	0.3923588	0.7065414	629.549	3.958507	0	2	717	712						Frog_fixed.avi	0
1197	71	726.0421	720.4818	0.5344023	0.7165616	636.8688	4.175379	0	696.4099	709.3503	0.3922522	0.7068882	629.5278	3.934622	0	2	711	715						Frog_fixed.avi	0
1213	72	727.6608	714.5345	0.5343146	0.7167788	636.6586	4.148924	0	696.4651	708.7957	0.3921915	0.7071783	629.4801	3.894361	0	2	712	712						Frog_fixed.avi	0
1230	73	734.2109	711.8595	0.5342786	0.7169708	636.6224	4.152071	0	705.7818	713.8735	0.3921389	0.7074029	629.395	3.87584	0	2	720	713						Frog_fixed.avi	0
1247	74	732.2962	717.0186	0.534263	0.7171419	636.6307	4.1118	0	705.0551	708.1982	0.3921353	0.7076063	629.488	3.87214	0	2	719	713						Frog_fixed.avi	0
1263	75	727.8171	716.4838	0.5342922	0.717234	636.6581	4.077803	0	705.1928	703.7941	0.392157	0.7076939	629.5117	3.838506	0	2	717	710						Frog_fixed.avi	0
1280	76	732.9156	716.4764	0.5343769	0.7173234	636.762	4.059607	0	702.8845	708.6984	0.3921825	0.7077724	629.4774	3.813123	0	2	718	713						Frog_fixed.avi	0
1296	77	734.1143	722.343	0.5344371	0.7173862	636.7661	4.060477	0	705.112	698.7473	0.3922506	0.7078857	629.6245	3.796233	0	2	720	711						Frog_fixed.avi	0
1313	78	728.9731	720.2529	0.5343537	0.7176639	636.5648	4.02638	0	707.9852	717.6167	0.3922018	0.7079865	629.2023	3.793613	0	2	718	719						Frog_fixed.avi	0
1330	79	872.0073	791.3239	0.533549	0.7184397	636.9741	4.0193	0	832.0724	790.6358	0.3917143	0.708685	629.6213	3.796579	0	3	852	791						Frog_fixed.avi	0
1347	80	919.0581	800.9722	0.5330818	0.7188798	637.0815	4.00147	0	882.4731	790.2531	0.3912869	0.7091421	629.557	3.774378	0	3	901	796						Frog_fixed.avi	0
1363	81	912.0941	800.2732	0.5331049	0.7192074	637.123	3.970155	0	890.7117	803.6348	0.3912332	0.7093723	629.8495	3.750687	0	3	901	802						Frog_fixed.avi	0
1380	82	918.0466	803.2197	0.5330497	0.7195296	637.1135	3.964211	0	893.0204	797.985	0.3911319	0.709671	629.6929	3.731529	0	3	906	801						Frog_fixed.avi	0
1396	83	912.3164	809.7183	0.5330039	0.7197604	637.2369	3.945674	0	880.2891	807.4729	0.3910657	0.7100021	629.9122	3.7417	0	3	896	809						Frog_fixed.avi	0
1413	84	912.4363	804.4089	0.5329764	0.7199834	637.2778	3.955444	0	874.3237	816.0005	0.3909926	0.7101759	630.1831	3.751393	0	3	893	810						Frog_fixed.avi	0
1430	85	912.9369	802.5769	0.5329537	0.7201024	637.3623	3.952374	0	880.8348	802.1013	0.390952	0.7103552	630.1262	3.735183	0	3	897	802						Frog_fixed.avi	0
1446	86	914.5157	806.0146	0.5329397	0.7201366	637.4156	3.94314	0	884.7889	801.6056	0.3909399	0.7104384	630.2499	3.724811	0	3	900	804						Frog_fixed.avi	0
1463	87	910.2958	811.6671	0.532932	0.7201681	637.53	3.934275	0	882.0313	799.2363	0.3909246	0.710519	630.2448	3.722563	0	3	896	805						Frog_fixed.avi	0
1480	88	914.5875	806.2453	0.5329216	0.7203415	637.6525	3.93964	0	885.0829	798.7862	0.3909419	0.7107251	630.4631	3.712467	0	3	900	803						Frog_fixed.avi	0
1496	89	917.2979	808.61	0.5329039	0.7205464	637.6986	3.944245	0	885.5997	800.7406	0.3909395	0.7109527	630.5655	3.730958	0	3	901	805						Frog_fixed.avi	0
1513	90	916.1572	813.0162	0.5328845	0.7208086	637.7928	3.951171	0	884.7373	799.248	0.3908878	0.7112826	630.623	3.730277	0	3	900	806						Frog_fixed.avi	0
1530	91	910.7315	801.236	0.5327793	0.7211693	638.1004	3.982943	0	887.3259	803.5795	0.3908491	0.7116656	630.821	3.733127	0	3	899	802						Frog_fixed.avi	0
1546	92	913.1736	817.0303	0.5327169	0.7214902	638.2158	3.972679	0	891.5011	796.7612	0.3907943	0.7120367	630.7861	3.735093	0	3	902	807						Frog_fixed.avi	0
1563	93	914.0662	800.9316	0.5326049	0.7218828	638.1518	3.970171	0	892.1573	798.5295	0.3907089	0.7124088	630.8449	3.756983	0	3	903	800						Frog_fixed.avi	0
1580	94	918.7958	807.7809	0.532514	0.7221689	638.2656	3.982711	0	880.4863	799.1613	0.390602	0.7126835	631.0525	3.792044	0	3	900	803						Frog_fixed.avi	0
1596	95	906.3383	781.8806	0.5321939	0.722072	638.0963	4.005648	0	911.4173	770.4427	0.3905018	0.7125171	630.8925	3.781588	0	3	909	776						Frog_fixed.avi	0
1613	96	966.6552	569.3979	0.5317844	0.7207725	638.5308	4.037721	0	953.2421	568.4953	0.3903806	0.7112055	631.0964	3.768475	0	4	960	569						Frog_fixed.avi	0
1630	97	981.8949	518.3095	0.5315841	0.7201958	638.543	4.010625	0	977.1818	525.9049	0.3903113	0.7105591	631.2948	3.765027	0	4	980	522						Frog_fixed.avi	0
1646	98	989.4131	505.3694	0.5315504	0.7201784	638.4396	4.024631	0	982.4133	517.4503	0.390244	0.7105547	631.2938	3.77562	0	4	986	511						Frog_fixed.avi	0
1663	99	988.5891	493.8872	0.5314595	0.7200847	638.6618	4.039799	0	975.5299	516.1207	0.3901119	0.7104895	631.6265	3.798834	0	4	982	505						Frog_fixed.avi	0
1680	100	989.313	504.7166	0.5314052	0.7199767	638.7633	4.038161	0	981.1198	510.8306	0.3899908	0.7104397	631.7748	3.782145	0	4	985	508						Frog_fixed.avi	0
1696	101	985.5932	505.7548	0.5313247	0.7199802	638.6855	4.058382	0	982.5466	513.0555	0.3898992	0.7104728	631.7817	3.781947	0	4	984	509						Frog_fixed.avi	0
1713	102	989.2751	507.9514	0.5312638	0.7201403	638.7404	4.028466	0	980.4384	518.7663	0.3898024	0.7106231	631.7352	3.804817	0	4	985	513						Frog_fixed.avi	0
1730	103	982.9556	505.269	0.5311794	0.720329	638.8261	4.005652	0	985.2384	511.9133	0.3896742	0.7108843	632.0513	3.796251	0	4	984	509						Frog_fixed.avi	0
1746	104	988.6161	510.0973	0.5311149	0.7204891	638.9079	4.051846	0	974.9352	510.5887	0.3895674	0.711118	632.0342	3.802015	0	4	982	510						Frog_fixed.avi	0
1763	105	990.8492	506.3683	0.5310378	0.7206874	639.1993	4.070651	0	974.2176	524.9754	0.3895057	0.7113022	632.0683	3.805216	0	4	983	516						Frog_fixed.avi	0
1780	106	989.7644	510.3992	0.5309958	0.7207891	639.2949	4.089292	0	990.3661	505.5574	0.3894663	0.711499	632.1778	3.782167	0	4	990	508						Frog_fixed.avi	0
1796	107	989.3379	503.1314	0.5309339	0.7208841	639.2009	4.11691	0	987.5446	509.5128	0.3894402	0.7115251	632.1959	3.805147	0	4	988	506						Frog_fixed.avi	0
1813	108	988.9272	510.8207	0.530946	0.720884	639.1821	4.095957	0	988.3483	512.9612	0.3894395	0.7115483	632.202	3.806019	0	4	989	512						Frog_fixed.avi	0
1829	109	986.6118	512.1208	0.530937	0.7208952	639.2438	4.097277	0	988.2526	514.3829	0.3894288	0.7115886	632.3056	3.815383	0	4	987	513						Frog_fixed.avi	0
1846	110	983.2804	514.1652	0.5309194	0.720901	639.3082	4.100303	0	983.3755	515.6518	0.3893914	0.7116368	632.3604	3.832269	0	4	983	515						Frog_fixed.avi	0
1863	111	987.8441	502.9894	0.5308388	0.7209423	639.152	4.130037	0	982.5654	512.4851	0.3892585	0.711736	632.4206	3.823076	0	4	985	508						Frog_fixed.avi	0
1880	112	1033.068	504.0822	0.5306079	0.7211541	639.4425	4.148247	0	1012.918	518.5062	0.3891155	0.711998	632.7708	3.845559	0	4	1023	511						Frog_fixed.avi	0
1896	113	1007.537	507.4077	0.5306162	0.7212988	639.3951	4.095499	0	1010.007	522.9299	0.389125	0.7121053	632.7304	3.836354	0	4	1009	515						Frog_fixed.avi	0
1913	114	1017.769	511.4624	0.530594	0.7214928	639.4587	4.117069	0	1021.287	511.5258	0.3891079	0.7123544	632.8077	3.841314	0	4	1020	511						Frog_fixed.avi	0
1929	115	1008.404	509.9461	0.530555	0.7217684	639.6615	4.133898	0	1023.132	520.4794	0.3891251	0.7125344	632.7187	3.854437	0	4	1016	515						Frog_fixed.avi	0
1946	116	1024.504	501.7479	0.5305884	0.7219741	639.4896	4.158416	0	1019.28	516.4477	0.3891136	0.7127618	632.9699	3.846637	0	4	1022	509						Frog_fixed.avi	0
1963	117	1021.382	507.2007	0.5306013	0.7221244	639.5201	4.15081	0	1016.199	523.2386	0.3891239	0.7128997	633.0313	3.861452	0	4	1019	515						Frog_fixed.avi	0
1979	118	1019.107	506.6163	0.5306089	0.7222147	639.6331	4.159831	0	1015.589	528.6994	0.3891542	0.7129515	633.0692	3.858159	0	4	1017	518						Frog_fixed.avi	0
1996	119	1022.703	511.1421	0.5306122	0.7222221	639.6906	4.176789	0	1018.766	520.7415	0.3891637	0.7129371	633.1237	3.872134	0	4	1021	516						Frog_fixed.avi	0
2013	120	1020.576	501.4574	0.5306169	0.7221954	639.7585	4.195493	0	1020.62	519.3126	0.389174	0.7128829	633.2283	3.86154	0	4	1021	510						Frog_fixed.avi	0
2029	121	1006.91	512.3088	0.5305786	0.7221461	640.031	4.184567	0	1025.681	517.1842	0.3891893	0.7128305	633.3103	3.876073	0	4	1016	515						Frog_fixed.avi	0
2046	122	1014.674	500.8144	0.5305928	0.7220797	640.1226	4.205265	0	1023.136	519.1379	0.3892452	0.7127669	633.2722	3.886745	0	4	1019	510						Frog_fixed.avi	0
2063	123	1013.198	504.9833	0.530627	0.7220396	640.3602	4.220743	0	1025.997	516.299	0.3892632	0.7126766	633.3757	3.909793	0	4	1020	511						Frog_fixed.avi	0
2079	124	1009.869	499.3428	0.5306241	0.722218	640.3602	4.265018	0	1021.979	520.3002	0.3892997	0.7126674	633.3891	3.921922	0	4	1016	510						Frog_fixed.avi	0
2096	125	1022.123	505.3509	0.5307269	0.7220911	640.223	4.262705	0	1023.816	514.777	0.3893479	0.7127289	633.4372	3.931424	0	4	1023	510						Frog_fixed.avi	0
2113	126	1016.609	512.1111	0.5307769	0.7222108	640.2741	4.263243	0	1026.82	517.4035	0.3894806	0.7128372	633.397	3.964865	0	4	1022	515						Frog_fixed.avi	0
2129	127	1020.933	517.4338	0.5308641	0.7223548	640.4822	4.230901	0	1029.247	523.0904	0.3895402	0.7129469	633.6332	3.942863	0	4	1025	520						Frog_fixed.avi	0
2146	128	1020.985	502.1865	0.530915	0.7225797	640.5876	4.234797	0	1027.884	525.5008	0.3896002	0.713048	633.7211	3.962665	0	4	1024	514						Frog_fixed.avi	0
2163	129	1016.966	503.9031	0.5309587	0.7227452	640.6154	4.281697	0	1024.843	521.5992	0.3896595	0.7132324	633.8304	3.95717	0	4	1021	513						Frog_fixed.avi	0
2179	130	1012.611	502.1662	0.5309873	0.7228729	640.6484	4.26934	0	1031.237	517.5352	0.3897269	0.7133277	634.0569	3.956398	0	4	1022	510						Frog_fixed.avi	0
2196	131	1013.818	501.4196	0.5310212	0.7229609	640.7458	4.276682	0	1027.126	522.5723	0.3897871	0.7133766	634.0313	3.982488	0	4	1020	512						Frog_fixed.avi	0
2213	132	1020.967	503.6824	0.5310974	0.7229747	640.9484	4.302557	0	1022.706	527.6399	0.3898649	0.7134006	634.1782	4.00177	0	4	1022	516						Frog_fixed.avi	0
2229	133	1021.352	502.7213	0.5311868	0.7230093	640.9225	4.303124	0	1026.834	516.2272	0.3899447	0.713389	634.1051	3.963423	0	4	1024	509						Frog_fixed.avi	0
2246	134	1016.59	508.6768	0.531351	0.7230614	640.9508	4.286722	0	1029.667	516.6885	0.3900733	0.7134243	634.3245	3.981021	0	4	1023	513						Frog_fixed.avi	0
2263	135	1000.502	499.0013	0.5314482	0.7232787	640.9508	4.352124	0	1025.562	521.3648	0.3902572	0.7134219	634.3848	3.995515	0	4	1013	510						Frog_fixed.avi	0
2279	136	1020.216	501.1423	0.5316021	0.7231313	641.1798	4.339177	0	1028.061	520.0106	0.3904105	0.7134042	634.3178	3.989954	0	4	1024	511						Frog_fixed.avi	0
2296	137	1017.303	512.523	0.5317715	0.7232171	641.3288	4.322831	0	1030.806	512.6825	0.3905888	0.7134331	634.6467	3.985646	0	4	1024	513						Frog_fixed.avi	0
2313	138	1012.284	499.6223	0.5319061	0.7233382	641.3355	4.340393	0	1027.921	519.2791	0.390764	0.7134253	634.5377	3.995819	0	4	1020	509						Frog_fixed.avi	0
2329	139	1020.511	506.5966	0.5321043	0.7234252	641.3024	4.337268	0	1030.933	520.9753	0.3909402	0.7134158	634.3727	3.989995	0	4	1026	514						Frog_fixed.avi	0
2346	140	1014.709	513.5615	0.5323054	0.7234583	641.4178	4.331779	0	1032.361	523.7767	0.3911315	0.7134402	634.6749	4.010743	0	4	1024	519						Frog_fixed.avi	0
2363	141	1011.857	512.4421	0.5325068	0.7235601	641.2549	4.342166	0	1032.266	516.0966	0.3913392	0.7134769	634.6254	4.007213	0	4	1022	514						Frog_fixed.avi	0
2379	142	1011.463	508.4023	0.5326823	0.7236611	641.3989	4.343382	0	1031.095	516.0498	0.391552	0.7135931	634.5024	4.035448	0	4	1021	512						Frog_fixed.avi	0
2396	143	1001.539	510.379	0.5329112	0.7239926	641.3989	4.368419	0	1030.094	518.3165	0.3917737	0.7136751	634.5717	4.046101	0	4	1016	514						Frog_fixed.avi	0
2413	144	1016.915	508.3119	0.533114	0.7239084	641.4667	4.389202	0	1024.407	522.237	0.3919749	0.7137223	634.5558	4.05935	0	4	1021	515						Frog_fixed.avi	0
2429	145	1014.732	506.2114	0.5333043	0.7240931	641.5613	4.421585	0	1036.868	512.7125	0.3922095	0.7138705	634.6285	4.074215	0	4	1026	509						Frog_fixed.avi	0
2446	146	1007.417	519.3391	0.5334675	0.724174	641.6158	4.392865	0	1028.678	513.9828	0.3923487	0.7138103	634.8051	4.060988	0	4	1018	517						Frog_fixed.avi	0
2462	147	1012.68	505.4854	0.5336574	0.7243387	641.5964	4.384111	0	1036.877	507.6759	0.3925656	0.7139384	634.8973	4.105304	0	4	1025	507						Frog_fixed.avi	0
2479	148	1012.965	514.4362	0.533844	0.7244233	641.737	4.389227	0	1035.553	510.1314	0.3927425	0.7139516	634.7714	4.090498	0	4	1024	512						Frog_fixed.avi	0
2496	149	1018.125	507.8727	0.5340662	0.724573	641.6387	4.391445	0	1031.563	519.7524	0.3928959	0.7139224	634.8795	4.093349	0	4	1025	514						Frog_fixed.avi	0
2512	150	1010.796	519.582	0.5342611	0.7247216	641.8619	4.442114	0	1031.291	514.2188	0.3931275	0.7141497	634.9941	4.122474	0	4	1021	517						Frog_fixed.avi	0
2529	151	1017.531	513.9199	0.5345069	0.724997	641.8499	4.449914	0	1029.181	511.8018	0.3933574	0.7143064	634.9009	4.120398	0	4	1023	513						Frog_fixed.avi	0
2546	152	1021.204	512.6354	0.5347886	0.7251517	641.887	4.452712	0	1027.273	512.1797	0.393607	0.7144129	634.7755	4.123081	0	4	1024	512						Frog_fixed.avi	0
2562	153	1026.54	508.0911	0.5350461	0.7253495	641.7395	4.472071	0	1023.71	514.8309	0.3938502	0.7144669	634.9229	4.148864	0	4	1025	511						Frog_fixed.avi	0
2579	154	1016.68	507.062	0.5352988	0.7256659	641.7395	4.501446	0	1023.389	511.7355	0.3941001	0.7144925	634.8007	4.160372	0	4	1020	509						Frog_fixed.avi	0
2596	155	1023.161	518.5404	0.5355425	0.7255808	641.763	4.481867	0	1024.438	506.6949	0.3943609	0.7144623	634.9064	4.184604	0	4	1024	513						Frog_fixed.avi	0
2612	156	1023.359	509.2254	0.5357837	0.72575	641.851	4.492369	0	1026.475	506.4661	0.3946156	0.7143916	634.8738	4.200303	0	4	1025	508						Frog_fixed.avi	0
2629	157	1009.199	512.6818	0.5359612	0.7258496	641.851	4.512627	0	1021.621	513.7875	0.3948816	0.7142101	634.9236	4.210996	0	5	1015	513						Frog_fixed.avi	0
2646	158	1019.179	461.2221	0.5362914	0.7256629	641.7958	4.51591	0	1027.203	469.0863	0.3953069	0.7139176	634.8366	4.203891	0	5	1023	465						Frog_fixed.avi	0
2662	159	-1280	-1024	-1	-1	-1	-1	4	-1280	-1024	-1	-1	-1	-1	4	5	0	0						Frog_fixed.avi	0
2679	160	-1280	-1024	-1	-1	-1	-1	4	1022.247	464.4828	0.3958473	0.7139764	634.7457	4.220282	0	5	1022	464						Frog_fixed.avi	0
2696	161	-1280	-1024	-1	-1	-1	-1	4	-1280	-1024	-1	-1	-1	-1	4	5	0	0						Frog_fixed.avi	0
2712	162	-1280	-1024	-1	-1	-1	-1	4	-1280	-1024	-1	-1	-1	-1	4	5	0	0						Frog_fixed.avi	0
2729	163	1002.461	469.0491	0.5373836	0.7262108	641.7958	4.606543	0	1015.207	476.5832	0.3964399	0.7138765	634.6591	4.253977	0	5	1009	473						Frog_fixed.avi	0
2746	164	-1280	-1024	-1	-1	-1	-1	4	-1280	-1024	-1	-1	-1	-1	4	5	0	0						Frog_fixed.avi	0
2762	165	-1280	-1024	-1	-1	-1	-1	4	-1280	-1024	-1	-1	-1	-1	4	5	0	0						Frog_fixed.avi	0
2779	166	-1280	-1024	-1	-1	-1	-1	4	-1280	-1024	-1	-1	-1	-1	4	5	0	0						Frog_fixed.avi	0
2796	167	1027.173	492.4557	0.5376611	0.7258244	641.7097	4.535122	0	1030.012	479.6891	0.3967215	0.7135886	634.7043	4.237916	0	5	1029	486						Frog_fixed.avi	0
2812	168	1025.452	492.0436	0.5376708	0.7257745	641.7082	4.531905	0	1023.348	473.1158	0.3967121	0.7136965	634.6844	4.287546	0	5	1024	483						Frog_fixed.avi	0
2829	169	1027.74	487.6807	0.53769	0.7257649	641.7082	4.565891	0	1025.978	469.4665	0.3967613	0.7136239	634.8098	4.290862	0	5	1027	479						Frog_fixed.avi	0
2846	170	1021.721	474.6792	0.5377358	0.7259093	641.7082	4.615963	0	1017.482	475.5553	0.3967486	0.7134949	635.1105	4.294466	0	5	1020	475						Frog_fixed.avi	0
2862	171	1021.352	476.3538	0.5377986	0.7258853	642.082	4.597765	0	1025.145	468.9356	0.3968192	0.7134585	634.8797	4.30296	0	5	1023	473						Frog_fixed.avi	0
2879	172	1023.8	469.6452	0.5378365	0.7258777	641.9692	4.664076	0	1025.895	473.0573	0.3968637	0.7134712	634.9911	4.310784	0	5	1025	471						Frog_fixed.avi	0
2896	173	-1280	-1024	-1	-1	-1	-1	4	-1280	-1024	-1	-1	-1	-1	4	5	0	0						Frog_fixed.avi	0
2912	174	1035.697	482.6627	0.5378883	0.7257366	641.9692	4.622004	0	1018.969	475.2343	0.3968556	0.7135337	634.874	4.290732	0	5	1027	479						Frog_fixed.avi	0
2929	175	-1280	-1024	-1	-1	-1	-1	4	-1280	-1024	-1	-1	-1	-1	4	5	0	0						Frog_fixed.avi	0
2946	176	1022.067	486.2417	0.5377902	0.7258391	641.9692	4.556073	0	1023.507	470.4798	0.3967314	0.7137075	634.7169	4.321466	0	5	1023	478						Frog_fixed.avi	0
2962	177	1026.231	471.2825	0.5376849	0.7263337	641.9692	4.657928	0	1019.553	476.1943	0.3966269	0.7137879	634.8293	4.303528	0	5	1023	474						Frog_fixed.avi	0
2979	178	1015.124	474.6438	0.5375249	0.7261286	641.9692	4.544348	0	1022.498	467.2682	0.3964849	0.7139263	634.997	4.319691	0	5	1019	471						Frog_fixed.avi	0
2996	179	1026.97	465.9264	0.5374237	0.7263438	641.9692	4.643358	0	1024.799	476.1552	0.3963701	0.7139076	634.8573	4.302289	0	5	1026	471						Frog_fixed.avi	0
3012	180	1015.838	469.0138	0.5373315	0.726481	641.9692	4.645474	0	1026.5	470.1864	0.3962828	0.7140023	634.8636	4.314704	0	5	1021	470						Frog_fixed.avi	0
3029	181	1021.36	463.029	0.5372704	0.7263837	641.9991	4.622789	0	1025.185	471.5929	0.3962061	0.714011	634.8082	4.303289	0	5	1023	467						Frog_fixed.avi	0
3045	182	1023.194	463.8782	0.537149	0.7263624	641.8965	4.627302	0	1020.819	473.7797	0.3960656	0.7140108	634.8027	4.313028	0	5	1022	469						Frog_fixed.avi	0
3062	183	1019.412	461.8171	0.5370045	0.7262428	641.9128	4.573592	0	1016.407	491.1518	0.3959381	0.7139446	634.9188	4.32105	0	5	1018	476						Frog_fixed.avi	0
3079	184	1016.483	466.4306	0.5368995	0.7263774	641.9128	4.631274	0	1018.736	487.2228	0.3958268	0.7140771	634.7482	4.312221	0	5	1018	477						Frog_fixed.avi	0
3095	185	1033.372	461.855	0.5368435	0.7263051	641.9417	4.593486	0	1017.025	485.5056	0.3957304	0.7141966	634.734	4.303361	0	5	1025	474						Frog_fixed.avi	0
3112	186	1022.926	468.257	0.5366729	0.726486	641.9417	4.635462	0	1013.438	491.3816	0.3955626	0.7142823	634.6892	4.318875	0	5	1018	480						Frog_fixed.avi	0
3129	187	1012.626	464.4073	0.5365147	0.7265892	641.9818	4.638876	0	1018.434	483.6838	0.3954144	0.7144399	634.7691	4.317971	0	5	1016	474						Frog_fixed.avi	0
3145	188	1022.904	473.2834	0.5363668	0.7266498	641.8278	4.617809	0	1015.719	489.2215	0.395257	0.7145584	634.4745	4.313765	0	5	1019	481						Frog_fixed.avi	0
3162	189	1022.581	474.2368	0.536206	0.7267255	641.6687	4.606632	0	1018.064	489.0406	0.3951322	0.7146791	634.3582	4.349277	0	5	1020	482						Frog_fixed.avi	0
3179	190	-1280	-1024	-1	-1	-1	-1	4	-1280	-1024	-1	-1	-1	-1	4	5	0	0						Frog_fixed.avi	0
3195	191	-1280	-1024	-1	-1	-1	-1	4	-1280	-1024	-1	-1	-1	-1	4	5	0	0						Frog_fixed.avi	0
3212	192	-1280	-1024	-1	-1	-1	-1	4	-1280	-1024	-1	-1	-1	-1	4	5	0	0						Frog_fixed.avi	0
3229	193	1030.118	454.7924	0.5357952	0.726895	641.6687	4.67603	0	1021.357	484.2416	0.3947119	0.7151372	634.4613	4.335168	0	5	1026	470						Frog_fixed.avi	0
3245	194	1019.996	464.5043	0.5357164	0.7268579	641.4926	4.650717	0	1019.775	484.012	0.3946327	0.7151813	634.2742	4.339074	0	5	1020	474						Frog_fixed.avi	0
3262	195	-1280	-1024	-1	-1	-1	-1	4	-1280	-1024	-1	-1	-1	-1	4	5	0	0						Frog_fixed.avi	0
3279	196	1021.067	462.4294	0.5355853	0.7268889	641.4926	4.648593	0	1016.957	483.5271	0.3944915	0.715262	634.3861	4.380671	0	5	1019	473						Frog_fixed.avi	0
3295	197	1017.014	477.735	0.5355019	0.726612	641.5581	4.661326	0	1018.531	480.1708	0.3944028	0.7152635	634.5587	4.378224	0	5	1018	479						Frog_fixed.avi	0
3312	198	1019.203	458.5132	0.5354313	0.7268119	641.5581	4.713995	0	1014.897	490.0682	0.3943348	0.7152543	634.4429	4.367202	0	5	1017	474						Frog_fixed.avi	0
3329	199	1017.473	464.5511	0.5353932	0.7268092	641.6429	4.71427	0	1024.509	477.8879	0.3943099	0.7152739	634.4921	4.37918	0	5	1021	471						Frog_fixed.avi	0
3345	200	1020.324	449.1024	0.5353901	0.7267396	641.6375	4.699543	0	1015.237	484.8973	0.39427	0.7152863	634.3397	4.382901	0	5	1018	467						Frog_fixed.avi	0
3362	201	-1280	-1024	-1	-1	-1	-1	4	-1280	-1024	-1	-1	-1	-1	4	5	0	0						Frog_fixed.avi	0
3379	202	1013.671	461.7742	0.5354531	0.7268263	641.6375	4.6898	0	1026.275	484.6341	0.3943911	0.7152855	634.5814	4.399811	0	5	1020	473						Frog_fixed.avi	0
3395	203	-1280	-1024	-1	-1	-1	-1	4	-1280	-1024	-1	-1	-1	-1	4		0	0						Frog_fixed.avi	0
3412	204	-1280	-1024	-1	-1	-1	-1	4	-1280	-1024	-1	-1	-1	-1	4		0	0						Frog_fixed.avi	0
3429	205	-1280	-1024	-1	-1	-1	-1	4	-1280	-1024	-1	-1	-1	-1	4		0	0						Frog_fixed.avi	0
3445	206	-1280	-1024	-1	-1	-1	-1	4	-1280	-1024	-1	-1	-1	-1	4		0	0						Frog_fixed.avi	0
3462	207	-1280	-1024	-1	-1	-1	-1	4	-1280	-1024	-1	-1	-1	-1	4		0	0						Frog_fixed.avi	0
3478	208	-1280	-1024	-1	-1	-1	-1	4	-1280	-1024	-1	-1	-1	-1	4		0	0						Frog_fixed.avi	0
3495	209	-1280	-1024	-1	-1	-1	-1	4	-1280	-1024	-1	-1	-1	-1	4		0	0						Frog_fixed.avi	0
3512	210	-1280	-1024	-1	-1	-1	-1	4	-1280	-1024	-1	-1	-1	-1	4		0	0						Frog_fixed.avi	0
3529	211	-1280	-1024	-1	-1	-1	-1	4	-1280	-1024	-1	-1	-1	-1	4		0	0						Frog_fixed.avi	0
3545	212	-1280	-1024	-1	-1	-1	-1	4	-1280	-1024	-1	-1	-1	-1	4		0	0						Frog_fixed.avi	0
3562	213	-1280	-1024	-1	-1	-1	-1	4	-1280	-1024	-1	-1	-1	-1	4		0	0						Frog_fixed.avi	0
3578	214	-1280	-1024	-1	-1	-1	-1	4	-1280	-1024	-1	-1	-1	-1	4		0	0						Frog_fixed.avi	0
3595	215	-1280	-1024	-1	-1	-1	-1	4	-1280	-1024	-1	-1	-1	-1	4		0	0						Frog_fixed.avi	0
3612	216	-1280	-1024	-1	-1	-1	-1	4	-1280	-1024	-1	-1	-1	-1	4		0	0						Frog_fixed.avi	0
3629	217	-1280	-1024	-1	-1	-1	-1	4	-1280	-1024	-1	-1	-1	-1	4		0	0						Frog_fixed.avi	0
3645	218	-1280	-1024	-1	-1	-1	-1	4	-1280	-1024	-1	-1	-1	-1	4		0	0						Frog_fixed.avi	0
3662	219	-1280	-1024	-1	-1	-1	-1	4	-1280	-1024	-1	-1	-1	-1	4		0	0						Frog_fixed.avi	0
3678	220	-1280	-1024	-1	-1	-1	-1	4	-1280	-1024	-1	-1	-1	-1	4		0	0						Frog_fixed.avi	0
3695	221	-1280	-1024	-1	-1	-1	-1	4	-1280	-1024	-1	-1	-1	-1	4		0	0						Frog_fixed.avi	0
3712	222	1020.595	475.0575	0.5359241	0.7276299	642.4921	4.754304	0	1028.462	488.0805	0.3950148	0.7148806	635.0101	4.477551	0	6	1025	482						Frog_fixed.avi	0
3728	223	-1280	-1024	-1	-1	-1	-1	4	-1280	-1024	-1	-1	-1	-1	4	6	0	0						Frog_fixed.avi	0
3745	224	-1280	-1024	-1	-1	-1	-1	4	-1280	-1024	-1	-1	-1	-1	4	6	0	0						Frog_fixed.avi	0
3762	225	-1280	-1024	-1	-1	-1	-1	4	-1280	-1024	-1	-1	-1	-1	4	6	0	0						Frog_fixed.avi	0
3778	226	-1280	-1024	-1	-1	-1	-1	4	-1280	-1024	-1	-1	-1	-1	4	6	0	0						Frog_fixed.avi	0
3795	227	1022.495	482.4891	0.5338539	0.7273031	642.4921	4.768893	0	1016.562	495.2992	0.3928553	0.7153021	634.777	4.487957	0	6	1020	489						Frog_fixed.avi	0
3812	228	-1280	-1024	-1	-1	-1	-1	4	-1280	-1024	-1	-1	-1	-1	4	6	0	0						Frog_fixed.avi	0
3829	229	-1280	-1024	-1	-1	-1	-1	4	-1280	-1024	-1	-1	-1	-1	4	6	0	0						Frog_fixed.avi	0
3845	230	-1280	-1024	-1	-1	-1	-1	4	-1280	-1024	-1	-1	-1	-1	4	6	0	0						Frog_fixed.avi	0
3862	231	1025.69	438.7148	0.5302269	0.7253593	653.2536	4.909205	0	1021.823	497.4949	0.3907933	0.7144262	634.4684	4.500018	0	6	1024	468						Frog_fixed.avi	0
3878	232	1006.245	476.6176	0.5313848	0.7247576	641.8649	4.807559	0	1027.042	496.1336	0.3903128	0.7142359	634.3175	4.500659	0	6	1017	486						Frog_fixed.avi	0
3895	233	1019.714	488.3979	0.5311071	0.7241499	641.8068	4.726421	0	1027.738	494.636	0.3898545	0.7142049	634.1755	4.536446	0	6	1024	492						Frog_fixed.avi	0
3912	234	-1280	-1024	-1	-1	-1	-1	4	-1280	-1024	-1	-1	-1	-1	4		0	0						Frog_fixed.avi	0
3928	235	-1280	-1024	-1	-1	-1	-1	4	-1280	-1024	-1	-1	-1	-1	4		0	0						Frog_fixed.avi	0
3945	236	-1280	-1024	-1	-1	-1	-1	4	-1280	-1024	-1	-1	-1	-1	4		0	0						Frog_fixed.avi	0
3962	237	-1280	-1024	-1	-1	-1	-1	4	-1280	-1024	-1	-1	-1	-1	4		0	0						Frog_fixed.avi	0
3978	238	-1280	-1024	-1	-1	-1	-1	4	-1280	-1024	-1	-1	-1	-1	4		0	0						Frog_fixed.avi	0
3995	239	-1280	-1024	-1	-1	-1	-1	4	-1280	-1024	-1	-1	-1	-1	4		0	0						Frog_fixed.avi	0
4012	240	-1280	-1024	-1	-1	-1	-1	4	-1280	-1024	-1	-1	-1	-1	4		0	0						Frog_fixed.avi	0
4028	241	-1280	-1024	-1	-1	-1	-1	4	-1280	-1024	-1	-1	-1	-1	4		0	0						Frog_fixed.avi	0
4045	242	-1280	-1024	-1	-1	-1	-1	4	-1280	-1024	-1	-1	-1	-1	4		0	0						Frog_fixed.avi	0
4062	243	-1280	-1024	-1	-1	-1	-1	4	-1280	-1024	-1	-1	-1	-1	4		0	0						Frog_fixed.avi	0
4078	244	1023.548	472.5133	0.5311719	0.7247944	641.8068	4.748686	0	1033.246	497.053	0.389097	0.7164717	632.4836	4.509733	0	7	1028	485						Frog_fixed.avi	0
4094	245	-1280	-1024	-1	-1	-1	-1	4	-1280	-1024	-1	-1	-1	-1	4	7	0	0						Frog_fixed.avi	0
4112	246	1013.73	500.4781	0.530149	0.7248228	632.1733	4.669202	0	1031.133	495.7832	0.3895387	0.7162228	632.1733	4.525079	0	7	1022	498						Frog_fixed.avi	0
4128	247	1012.039	503.8872	0.5303652	0.7247053	632.0384	4.677813	0	1023.997	501.3488	0.3897832	0.7158089	632.0384	4.508225	0	7	1018	503						Frog_fixed.avi	0
4145	248	-1280	-1024	-1	-1	-1	-1	4	-1280	-1024	-1	-1	-1	-1	4	7	0	0						Frog_fixed.avi	0
4161	249	-1280	-1024	-1	-1	-1	-1	4	-1280	-1024	-1	-1	-1	-1	4	7	0	0						Frog_fixed.avi	0
4178	250	-1280	-1024	-1	-1	-1	-1	4	-1280	-1024	-1	-1	-1	-1	4	7	0	0						Frog_fixed.avi	0
4195	251	-1280	-1024	-1	-1	-1	-1	4	-1280	-1024	-1	-1	-1	-1	4	7	0	0						Frog_fixed.avi	0
4211	252	-1280	-1024	-1	-1	-1	-1	4	-1280	-1024	-1	-1	-1	-1	4	7	0	0						Frog_fixed.avi	0
4228	253	-1280	-1024	-1	-1	-1	-1	4	-1280	-1024	-1	-1	-1	-1	4	7	0	0						Frog_fixed.avi	0
4245	254	1030.242	449.7418	0.533271	0.7222157	649.9136	4.869761	0	1029.142	512.5884	0.3914346	0.7108218	631.4247	4.537465	0	7	1030	481						Frog_fixed.avi	0
4262	255	1013.194	474.243	0.5333785	0.7218722	638.4746	4.756454	0	1039.717	507.6844	0.3917271	0.7105038	631.2314	4.495559	0	7	1026	491						Frog_fixed.avi	0
4278	256	-1280	-1024	-1	-1	-1	-1	4	-1280	-1024	-1	-1	-1	-1	4		0	0						Frog_fixed.avi	0
4295	257	-1280	-1024	-1	-1	-1	-1	4	-1280	-1024	-1	-1	-1	-1	4		0	0						Frog_fixed.avi	0
4311	258	-1280	-1024	-1	-1	-1	-1	4	-1280	-1024	-1	-1	-1	-1	4		0	0						Frog_fixed.avi	0
4328	259	-1280	-1024	-1	-1	-1	-1	4	-1280	-1024	-1	-1	-1	-1	4		0	0						Frog_fixed.avi	0
4345	260	-1280	-1024	-1	-1	-1	-1	4	-1280	-1024	-1	-1	-1	-1	4		0	0						Frog_fixed.avi	0
4361	261	-1280	-1024	-1	-1	-1	-1	4	-1280	-1024	-1	-1	-1	-1	4		0	0						Frog_fixed.avi	0
4378	262	-1280	-1024	-1	-1	-1	-1	4	-1280	-1024	-1	-1	-1	-1	4		0	0						Frog_fixed.avi	0
4394	263	-1280	-1024	-1	-1	-1	-1	4	-1280	-1024	-1	-1	-1	-1	4		0	0						Frog_fixed.avi	0
4411	264	-1280	-1024	-1	-1	-1	-1	4	-1280	-1024	-1	-1	-1	-1	4		0	0						Frog_fixed.avi	0
4428	265	-1280	-1024	-1	-1	-1	-1	4	-1280	-1024	-1	-1	-1	-1	4		0	0						Frog_fixed.avi	0
4445	266	-1280	-1024	-1	-1	-1	-1	4	-1280	-1024	-1	-1	-1	-1	4		0	0						Frog_fixed.avi	0
4462	267	-1280	-1024	-1	-1	-1	-1	4	-1280	-1024	-1	-1	-1	-1	4		0	0						Frog_fixed.avi	0
4478	268	-1280	-1024	-1	-1	-1	-1	4	-1280	-1024	-1	-1	-1	-1	4		0	0						Frog_fixed.avi	0
4495	269	-1280	-1024	-1	-1	-1	-1	4	-1280	-1024	-1	-1	-1	-1	4		0	0						Frog_fixed.avi	0
4511	270	-1280	-1024	-1	-1	-1	-1	4	-1280	-1024	-1	-1	-1	-1	4		0	0						Frog_fixed.avi	0
4528	271	-1280	-1024	-1	-1	-1	-1	4	-1280	-1024	-1	-1	-1	-1	4		0	0						Frog_fixed.avi	0
4544	272	1012.316	479.3577	0.5360162	0.7208344	637.8372	4.88056	0	1035.861	506.6481	0.3943027	0.7084326	630.8795	4.568486	0	8	1024	493						Frog_fixed.avi	0
4561	273	1017.186	485.2126	0.5361731	0.720798	637.8176	4.829466	0	1038.25	508.817	0.3944345	0.7085545	630.8839	4.569206	0	8	1028	497						Frog_fixed.avi	0
4578	274	-1280	-1024	-1	-1	-1	-1	4	-1280	-1024	-1	-1	-1	-1	4	8	0	0						Frog_fixed.avi	0
4594	275	1019.541	462.8638	0.5363337	0.7211031	637.8176	4.869349	0	1029.191	499.2485	0.3946338	0.7086008	630.7144	4.569309	0	8	1024	481						Frog_fixed.avi	0
4611	276	1020.166	462.2781	0.5364001	0.7210102	637.9509	4.896838	0	1040.753	504.5912	0.3947327	0.7083963	630.6045	4.585925	0	8	1030	483						Frog_fixed.avi	0
4628	277	1037.43	458.308	0.5365222	0.7206762	637.9365	4.845487	0	1038.981	501.3536	0.3947708	0.7080804	630.6859	4.574464	0	8	1038	480						Frog_fixed.avi	0
4644	278	-1280	-1024	-1	-1	-1	-1	4	-1280	-1024	-1	-1	-1	-1	4		0	0						Frog_fixed.avi	0
4661	279	-1280	-1024	-1	-1	-1	-1	4	-1280	-1024	-1	-1	-1	-1	4		0	0						Frog_fixed.avi	0
4678	280	-1280	-1024	-1	-1	-1	-1	4	-1280	-1024	-1	-1	-1	-1	4		0	0						Frog_fixed.avi	0
4694	281	-1280	-1024	-1	-1	-1	-1	4	-1280	-1024	-1	-1	-1	-1	4		0	0						Frog_fixed.avi	0
4711	282	-1280	-1024	-1	-1	-1	-1	4	-1280	-1024	-1	-1	-1	-1	4		0	0						Frog_fixed.avi	0
4728	283	-1280	-1024	-1	-1	-1	-1	4	-1280	-1024	-1	-1	-1	-1	4		0	0						Frog_fixed.avi	0
4744	284	-1280	-1024	-1	-1	-1	-1	4	-1280	-1024	-1	-1	-1	-1	4		0	0						Frog_fixed.avi	0
4761	285	-1280	-1024	-1	-1	-1	-1	4	-1280	-1024	-1	-1	-1	-1	4		0	0						Frog_fixed.avi	0
4778	286	-1280	-1024	-1	-1	-1	-1	4	-1280	-1024	-1	-1	-1	-1	4		0	0						Frog_fixed.avi	0
4794	287	-1280	-1024	-1	-1	-1	-1	4	-1280	-1024	-1	-1	-1	-1	4		0	0						Frog_fixed.avi	0
4811	288	-1280	-1024	-1	-1	-1	-1	4	-1280	-1024	-1	-1	-1	-1	4		0	0						Frog_fixed.avi	0
4828	289	-1280	-1024	-1	-1	-1	-1	4	-1280	-1024	-1	-1	-1	-1	4		0	0						Frog_fixed.avi	0
4844	290	-1280	-1024	-1	-1	-1	-1	4	-1280	-1024	-1	-1	-1	-1	4		0	0						Frog_fixed.avi	0
4861	291	1025.159	444.9369	0.5344648	0.71678	646.0807	4.986269	0	1027.398	500.2808	0.3938638	0.704716	629.2785	4.58313	0	9	1026	473						Frog_fixed.avi	0
4878	292	1028.097	439.5835	0.5371738	0.7165829	646.0807	4.890219	0	1036.354	494.0119	0.3936541	0.7046528	629.3364	4.543074	0	9	1032	467						Frog_fixed.avi	0
4894	293	1021.536	441.9363	0.5370959	0.7165661	646.0807	4.869914	0	1039.253	495.5326	0.3935315	0.7048144	629.2203	4.532914	0	9	1030	469						Frog_fixed.avi	0
4911	294	1032.251	440.1065	0.535622	0.716665	646.0807	4.952566	0	1039.557	497.4682	0.3934623	0.7049004	629.1902	4.534888	0	9	1036	469						Frog_fixed.avi	0
4928	295	1024.011	463.0291	0.5355824	0.7165253	636.2845	4.809414	0	1038.76	497.4833	0.3934923	0.7049554	628.9447	4.53351	0	9	1031	480						Frog_fixed.avi	0
4944	296	-1280	-1024	-1	-1	-1	-1	4	-1280	-1024	-1	-1	-1	-1	4	9	0	0						Frog_fixed.avi	0
4961	297	1032.626	465.7688	0.5357772	0.7162803	636.2845	4.79791	0	1037.261	499.3276	0.3935294	0.7048836	628.7057	4.525338	0	9	1035	483						Frog_fixed.avi	0
4978	298	-1280	-1024	-1	-1	-1	-1	4	-1280	-1024	-1	-1	-1	-1	4	9	0	0						Frog_fixed.avi	0
4994	299	1026.028	470.3936	0.5356818	0.7159117	636.2845	4.838029	0	1034.203	501.5836	0.393487	0.7044464	628.4056	4.54028	0	9	1030	486						Frog_fixed.avi	0
5011	300	1033.432	472.5728	0.5356174	0.7154879	635.476	4.787714	0	1039.569	496.949	0.3933392	0.7040775	628.2997	4.514279	0	9	1037	485						Frog_fixed.avi	0
5027	301	-1280	-1024	-1	-1	-1	-1	4	-1280	-1024	-1	-1	-1	-1	4	9	0	0						Frog_fixed.avi	0
5044	302	1023.252	465.2224	0.5353397	0.7150275	635.476	4.821057	0	1033.298	492.6266	0.3930754	0.703486	627.9741	4.552966	0	9	1028	479						Frog_fixed.avi	0
5061	303	1031.881	469.8108	0.5353404	0.7146779	635.1028	4.795544	0	1038.311	496.3192	0.392967	0.7032254	627.7631	4.526768	0	9	1035	483						Frog_fixed.avi	0
5077	304	-1280	-1024	-1	-1	-1	-1	4	-1280	-1024	-1	-1	-1	-1	4	9	0	0						Frog_fixed.avi	0
5094	305	1000.078	519.5801	0.5353613	0.7144198	635.1028	4.769216	0	1003.09	547.7073	0.3930759	0.7031704	627.6292	4.542607	0	9	1002	534						Frog_fixed.avi	0
5111	306	-1280	-1024	-1	-1	-1	-1	4	-1280	-1024	-1	-1	-1	-1	4	9	0	0						Frog_fixed.avi	0
5127	307	888.5679	796.2234	0.5356063	0.7165152	635.1028	4.81243	0	886.6692	827.8884	0.3936708	0.7050468	626.9361	4.567905	0	9	888	812						Frog_fixed.avi	0
5144	308	-1280	-1024	-1	-1	-1	-1	4	-1280	-1024	-1	-1	-1	-1	4		0	0						Frog_fixed.avi	0
5161	309	-1280	-1024	-1	-1	-1	-1	4	-1280	-1024	-1	-1	-1	-1	4		0	0						Frog_fixed.avi	0
5177	310	-1280	-1024	-1	-1	-1	-1	4	-1280	-1024	-1	-1	-1	-1	4		0	0						Frog_fixed.avi	0
5194	311	-1280	-1024	-1	-1	-1	-1	4	-1280	-1024	-1	-1	-1	-1	4		0	0						Frog_fixed.avi	0
5211	312	-1280	-1024	-1	-1	-1	-1	4	-1280	-1024	-1	-1	-1	-1	4		0	0						Frog_fixed.avi	0
5227	313	-1280	-1024	-1	-1	-1	-1	4	-1280	-1024	-1	-1	-1	-1	4		0	0						Frog_fixed.avi	0
5244	314	-1280	-1024	-1	-1	-1	-1	4	-1280	-1024	-1	-1	-1	-1	4		0	0						Frog_fixed.avi	0
5261	315	881.4212	802.8398	0.5350809	0.7189314	633.8176	4.83105	0	893.3517	827.1124	0.3923665	0.7082206	626.6414	4.555079	0	10	887	815						Frog_fixed.avi	0
5277	316	881.0879	810.2301	0.5349892	0.7193775	633.8504	4.801921	0	888.0273	833.0318	0.3922523	0.7087273	626.3854	4.570562	0	10	885	822						Frog_fixed.avi	0
5294	317	883.4516	805.9	0.5348874	0.7195353	633.8705	4.799628	0	890.235	820.402	0.3921498	0.7092016	626.4633	4.568664	0	10	887	813						Frog_fixed.avi	0
5311	318	885.5708	804.4147	0.5348082	0.7199525	633.8705	4.823921	0	885.8589	842.7722	0.3920712	0.7091814	626.4743	4.526275	0	10	886	824						Frog_fixed.avi	0
5327	319	882.1786	801.384	0.534687	0.7202075	634.1014	4.818285	0	892.3181	827.7985	0.392021	0.7097388	626.4743	4.54557	0	10	887	815						Frog_fixed.avi	0
5344	320	876.3945	803.5118	0.5346306	0.7203879	634.19	4.814427	0	888.6762	825.744	0.3919912	0.7099636	626.7274	4.541969	0	10	883	815						Frog_fixed.avi	0
5361	321	878.214	808.2975	0.5346306	0.7205268	634.3098	4.8004	0	891.1338	841.0403	0.3920338	0.7098593	626.7199	4.516961	0	10	885	825						Frog_fixed.avi	0
5377	322	876.3661	810.6094	0.5346741	0.7206632	634.3286	4.797683	0	887.8345	841.1005	0.3920538	0.7099716	626.7199	4.49911	0	10	882	826						Frog_fixed.avi	0
5394	323	883.9017	804.1292	0.5347243	0.7208408	634.6238	4.792166	0	888.6633	827.3116	0.3921634	0.7104037	626.7199	4.503399	0	10	886	816						Frog_fixed.avi	0
5411	324	886.9483	806.6443	0.5347627	0.7210065	634.7648	4.787832	0	888.7345	828.8527	0.3921971	0.7105076	627.3133	4.501873	0	10	888	818						Frog_fixed.avi	0
5427	325	885.2704	806.8403	0.5347981	0.7212114	634.8077	4.764649	0	891.7335	827.5464	0.392315	0.7106895	627.4002	4.478475	0	10	889	817						Frog_fixed.avi	0
5444	326	887.8899	805.1125	0.5348065	0.7214382	634.9188	4.744561	0	892.6284	827.4844	0.3923666	0.7108521	627.5493	4.465263	0	10	890	816						Frog_fixed.avi	0
5461	327	881.1957	807.0035	0.5348123	0.7217702	635.0268	4.721076	0	886.5728	824.0083	0.39243	0.7111399	627.7653	4.455082	0	10	884	816						Frog_fixed.avi	0
5477	328	891.0375	806.2622	0.5349272	0.7221009	635.0839	4.720675	0	892.1819	829.3112	0.3925307	0.7114126	627.9432	4.426792	0	10	892	818						Frog_fixed.avi	0
5494	329	888.025	801.1973	0.5349668	0.7225286	635.4523	4.708809	0	888.005	829.843	0.3926486	0.7117587	628.0023	4.399457	0	10	888	816						Frog_fixed.avi	0
5511	330	890.4773	806.6207	0.5350864	0.7228884	635.5415	4.684428	0	886.3904	827.0874	0.3927821	0.7121034	628.3197	4.38044	0	10	888	817						Frog_fixed.avi	0
5527	331	889.3915	807.5118	0.5351631	0.7232255	635.7763	4.670134	0	887.0493	823.4115	0.3929341	0.7123883	628.4427	4.3618	0	10	888	815						Frog_fixed.avi	0
5544	332	884.0417	806.4808	0.5352556	0.7234592	635.9008	4.664487	0	881.4473	824.5483	0.3930826	0.7124895	628.6249	4.324935	0	10	883	816						Frog_fixed.avi	0
5561	333	885.3013	808.3489	0.5353833	0.72358	636.0581	4.626524	0	885.6257	821.4651	0.3932562	0.7125127	628.8189	4.32401	0	10	885	815						Frog_fixed.avi	0
5577	334	892.6947	805.4745	0.535538	0.7235904	636.3058	4.630058	0	878.6103	823.9713	0.39339	0.7124068	628.9836	4.311418	0	10	886	815						Frog_fixed.avi	0
5594	335	893.3355	811.5339	0.5356979	0.7234887	636.2548	4.612901	0	880.9021	822.5532	0.3936082	0.7122881	629.0498	4.28534	0	10	887	817						Frog_fixed.avi	0
5611	336	836.0154	720.8166	0.536047	0.7230603	636.2548	4.610784	0	844.429	750.8732	0.3940386	0.7115102	629.2631	4.292095	0	10	840	736						Frog_fixed.avi	0
5627	337	777.5526	691.5926	0.5364606	0.722365	637.0128	4.556173	0	766.379	707.5098	0.3946711	0.7109343	629.5411	4.264843	0	11	772	700						Frog_fixed.avi	0
5644	338	682.1185	672.6702	0.5370347	0.722184	637.2574	4.55042	0	693.4899	679.2774	0.3954072	0.7107592	629.6414	4.274644	0	11	688	676						Frog_fixed.avi	0
5660	339	703.4641	669.3271	0.53722	0.7222852	637.358	4.55497	0	701.7914	670.2167	0.3956162	0.7107612	629.7491	4.25994	0	11	703	670						Frog_fixed.avi	0
5677	340	683.9939	660.9169	0.5372993	0.7225283	637.7415	4.538877	0	678.6329	674.8845	0.3956591	0.7108534	629.9061	4.239012	0	11	681	668						Frog_fixed.avi	0
5694	341	686.3739	665.0692	0.5373501	0.7227303	637.9375	4.529529	0	686.9298	676.3218	0.3957059	0.7110041	630.1421	4.232888	0	11	687	671						Frog_fixed.avi	0
5710	342	688.6179	668.3839	0.5374226	0.7229445	637.7678	4.510572	0	684.1158	674.9212	0.3957334	0.7111379	630.1536	4.22589	0	11	686	672						Frog_fixed.avi	0
5727	343	689.1249	661.8545	0.5374702	0.723076	637.8839	4.519081	0	678.9041	675.8109	0.3957813	0.7112394	630.2532	4.222593	0	11	684	669						Frog_fixed.avi	0
5744	344	682.5754	667.297	0.5375091	0.7231882	638.1167	4.497979	0	674.4842	675.8643	0.395856	0.7112725	630.3608	4.214647	0	11	679	672						Frog_fixed.avi	0
5760	345	678.814	667.7388	0.5376433	0.7232316	638.1524	4.479914	0	669.2271	672.3637	0.3959555	0.7112825	630.509	4.220313	0	11	674	670						Frog_fixed.avi	0
5777	346	687.575	664.5613	0.5377809	0.7233133	638.3193	4.478576	0	673.3669	681.0962	0.396095	0.7112771	630.6349	4.193221	0	11	680	673						Frog_fixed.avi	0
5794	347	686.307	661.9539	0.5378984	0.7233716	638.4456	4.487344	0	678.7448	680.877	0.3962744	0.7112963	630.7097	4.221643	0	11	683	671						Frog_fixed.avi	0
5810	348	684.6854	665.9968	0.5380303	0.7234299	638.5697	4.477185	0	681.4819	672.9117	0.3964082	0.7113447	630.8707	4.239244	0	11	683	669						Frog_fixed.avi	0
5827	349	687.1412	665.3745	0.5381613	0.7235535	638.4189	4.484971	0	674.8834	681.0005	0.3965193	0.7114248	631.0461	4.218961	0	11	681	673						Frog_fixed.avi	0
5844	350	685.7692	664.5953	0.5382702	0.7237296	638.6844	4.49437	0	676.6576	681.9059	0.3966399	0.7115974	631.0508	4.195177	0	11	681	673						Frog_fixed.avi	0
5860	351	687.2347	669.0242	0.5383236	0.7239177	638.7884	4.486157	0	679.5687	681.9225	0.3967341	0.7117769	631.1978	4.217501	0	11	683	675						Frog_fixed.avi	0
5877	352	685.6581	661.3497	0.5383487	0.7242433	638.7042	4.494624	0	674.9627	674.8013	0.39678	0.7120556	631.1594	4.225282	0	11	680	668						Frog_fixed.avi	0
5894	353	685.0837	662.3123	0.5383433	0.7245193	638.8652	4.475129	0	680.4095	681.3303	0.3967997	0.7123278	631.2153	4.196784	0	11	683	672						Frog_fixed.avi	0
5910	354	686.4016	663.8853	0.5383509	0.7247629	638.9232	4.477612	0	682.7362	683.6827	0.3968259	0.7125192	631.4343	4.19638	0	11	685	674						Frog_fixed.avi	0
5927	355	687.9482	666.5349	0.5383914	0.7250265	638.9592	4.458531	0	678.0714	681.7971	0.3968568	0.7127338	631.5083	4.194708	0	11	683	674						Frog_fixed.avi	0
5944	356	684.0803	664.536	0.53846	0.7251533	639.1298	4.473205	0	676.2957	686.1514	0.3969665	0.7128621	631.723	4.17244	0	11	680	675						Frog_fixed.avi	0
5960	357	681.798	662.9337	0.5385317	0.7252814	639.1797	4.455046	0	675.6068	686.7129	0.3970527	0.7128775	631.7689	4.153372	0	11	679	675						Frog_fixed.avi	0
5977	358	690.325	664.6282	0.5386934	0.725305	639.1593	4.452804	0	677.9523	682.7533	0.3971888	0.7128657	631.8071	4.163528	0	11	684	674						Frog_fixed.avi	0
5994	359	688.6968	663.7504	0.5387803	0.7252948	639.2829	4.461773	0	675.6464	687.2952	0.397314	0.7127849	631.9279	4.154966	0	11	682	676						Frog_fixed.avi	0
6010	360	681.3461	657.7538	0.5388631	0.725314	639.3782	4.466829	0	676.5789	688.4131	0.3974649	0.7127491	631.961	4.137539	0	11	679	673						Frog_fixed.avi	0
6027	361	684.558	661.6927	0.5389349	0.7253633	639.5088	4.467371	0	676.5021	689.0681	0.3975531	0.7127274	632.0191	4.143348	0	11	681	675						Frog_fixed.avi	0
6044	362	680.9479	663.2244	0.5389612	0.725471	639.5986	4.467224	0	670.9128	695.0176	0.3975989	0.712751	632.1132	4.124962	0	11	676	679						Frog_fixed.avi	0
6060	363	681.5595	668.2119	0.5389534	0.725603	639.7427	4.467267	0	670.937	688.7331	0.3975997	0.7128538	632.1508	4.128788	0	11	676	678						Frog_fixed.avi	0
6077	364	681.7227	664.5807	0.5389369	0.7258282	639.7997	4.439786	0	674.9911	686.9569	0.3976081	0.7129775	632.2523	4.107845	0	11	678	676						Frog_fixed.avi	0
6094	365	718.697	671.2247	0.5387128	0.7261367	639.544	4.435558	0	702.9274	696.1122	0.3974333	0.7132499	632.0975	4.140092	0	12	711	684						Frog_fixed.avi	0
6110	366	730.559	685.1832	0.5385426	0.7263051	639.813	4.463975	0	712.9581	704.9528	0.3973254	0.7134807	632.3739	4.123868	0	12	722	695						Frog_fixed.avi	0
6127	367	731.4556	680.5702	0.5384625	0.7263416	639.5975	4.479816	0	707.494	705.006	0.397193	0.713509	632.4119	4.113986	0	12	719	693						Frog_fixed.avi	0
6144	368	728.4805	677.525	0.5383816	0.7263326	639.6859	4.468516	0	702.4631	708.0161	0.3970805	0.7135306	632.4639	4.114741	0	12	715	693						Frog_fixed.avi	0
6160	369	726.8353	683.6998	0.5382631	0.7262337	639.7059	4.446434	0	712.572	704.8615	0.3969357	0.7135204	632.6268	4.129366	0	12	720	694						Frog_fixed.avi	0
6177	370	722.808	677.8772	0.5380971	0.7261049	639.9855	4.469705	0	716.5994	704.7915	0.3967775	0.7134697	632.7059	4.113652	0	12	720	691						Frog_fixed.avi	0
6194	371	724.9061	681.7734	0.5379211	0.7259242	639.8348	4.470901	0	709.6859	704.3841	0.3965604	0.713365	632.671	4.138467	0	12	717	693						Frog_fixed.avi	0
6210	372	720.0667	685.2721	0.5376899	0.7258437	640.1562	4.449113	0	708.5436	696.0889	0.3963423	0.7133872	632.9044	4.146709	0	12	714	691						Frog_fixed.avi	0
6227	373	729.5149	679.6882	0.5374877	0.7258815	639.9625	4.478508	0	713.437	705.5913	0.3961285	0.7134972	632.9301	4.131773	0	12	721	693						Frog_fixed.avi	0
6243	374	730.1644	683.0541	0.5373349	0.7259735	640.0385	4.499545	0	709.9011	704.846	0.3959579	0.7136909	632.7957	4.164852	0	12	720	694						Frog_fixed.avi	0
6260	375	715.3436	687.4448	0.5372496	0.7263094	640.4732	4.503124	0	698.2631	718.2476	0.3958997	0.7139824	633.1217	4.166524	0	12	707	703						Frog_fixed.avi	0
6277	376	569.2235	805.3524	0.5376547	0.72725	640.3682	4.482685	0	558.6726	830.7191	0.396625	0.7150639	632.7465	4.162735	0	13	564	818						Frog_fixed.avi	0
6293	377	506.4801	837.6227	0.5380358	0.7280265	640.4463	4.504576	0	481.4269	858.902	0.3970971	0.7159988	632.6042	4.163436	0	13	494	848						Frog_fixed.avi	0
6310	378	515.1903	835.2056	0.5380589	0.7283201	640.4564	4.499876	0	490.994	855.8378	0.3970183	0.7162301	632.8282	4.174275	0	13	503	846						Frog_fixed.avi	0
6327	379	495.2854	852.6142	0.5379964	0.7285697	640.5313	4.504268	0	470.6887	871.0149	0.3968537	0.7165042	632.8193	4.18795	0	13	483	862						Frog_fixed.avi	0
6343	380	514.1795	842.6245	0.5379285	0.728757	640.6391	4.51509	0	475.4078	879.1627	0.3967211	0.7166513	632.9919	4.198668	0	13	495	861						Frog_fixed.avi	0
6360	381	504.7626	847.1584	0.5377902	0.7288982	640.693	4.529353	0	473.3022	882.0643	0.3966168	0.716792	633.0797	4.202251	0	13	489	865						Frog_fixed.avi	0
6377	382	503.1892	840.0198	0.5376936	0.7290226	640.7847	4.536277	0	481.6602	879.8608	0.3965012	0.7169141	633.0405	4.216049	0	13	492	860						Frog_fixed.avi	0
6393	383	500.4617	843.3834	0.5375715	0.7291055	640.8608	4.533004	0	481.7358	881.2263	0.3963411	0.7169794	633.2448	4.222495	0	13	491	862						Frog_fixed.avi	0
6410	384	494.3943	847.8007	0.5374706	0.7293567	640.8608	4.559324	0	465.4369	889.5118	0.3961976	0.7170767	633.188	4.226836	0	13	480	869						Frog_fixed.avi	0
6427	385	508.0821	846.9373	0.5374233	0.7293751	640.9058	4.550109	0	475.3854	884.9151	0.3961388	0.7173722	633.1513	4.239645	0	13	492	866						Frog_fixed.avi	0
6443	386	511.3681	846.4962	0.5373861	0.7296246	640.9882	4.54716	0	470.1544	882.8576	0.3960892	0.7177396	633.1413	4.238312	0	13	491	865						Frog_fixed.avi	0
6460	387	498.3068	849.7006	0.5372861	0.7299832	641.1528	4.557091	0	476.6424	882.835	0.3960532	0.7181166	633.1837	4.214126	0	13	487	866						Frog_fixed.avi	0
6477	388	482.678	846.6757	0.5372194	0.7304587	641.1528	4.548326	0	478.5802	882.2335	0.396014	0.7185463	633.121	4.219962	0	13	481	864						Frog_fixed.avi	0
6493	389	502.6547	843.9828	0.5371929	0.7306062	641.2199	4.557933	0	482.1243	880.0225	0.3959403	0.7188919	633.488	4.241117	0	13	492	862						Frog_fixed.avi	0
6510	390	506.5277	845.2764	0.537127	0.730831	641.3699	4.550118	0	475.6834	881.9439	0.3958549	0.7191072	633.5933	4.234109	0	13	491	864						Frog_fixed.avi	0
6527	391	503.7615	854.9116	0.5370368	0.730924	641.3787	4.560865	0	477.7951	877.4089	0.3958038	0.719299	633.7293	4.223387	0	13	491	866						Frog_fixed.avi	0
6543	392	506.4208	849.9997	0.5369454	0.7309477	641.3231	4.544899	0	478.2719	875.0082	0.395723	0.719374	633.8218	4.21556	0	13	492	863						Frog_fixed.avi	0
6560	393	525.8851	844.9573	0.5367028	0.7309503	641.6484	4.545661	0	511.1054	870.3303	0.3956167	0.7193674	633.896	4.209867	0	13	518	858						Frog_fixed.avi	0
6577	394	516.7774	856.4921	0.5367152	0.730858	641.6147	4.519177	0	495.6234	873.1928	0.3956394	0.7192821	633.8788	4.193689	0	13	506	865						Frog_fixed.avi	0
6593	395	513.8915	849.9745	0.5367618	0.7310539	641.6147	4.499556	0	498.9434	880.314	0.3956221	0.7191808	634.1941	4.198708	0	13	506	865						Frog_fixed.avi	0
6610	396	519.8778	845.2007	0.536764	0.7308826	641.9761	4.506601	0	501.4388	876.1721	0.3956669	0.7190652	634.0949	4.180384	0	13	511	861						Frog_fixed.avi	0
6627	397	526.3783	853.4747	0.5368071	0.7308031	641.9896	4.495667	0	497.2296	873.5968	0.3957151	0.7190189	634.1486	4.174013	0	13	512	864						Frog_fixed.avi	0
6643	398	523.2656	846.3995	0.5368251	0.7308763	642.1187	4.48552	0	495.5124	879.7817	0.3957576	0.7190263	634.3648	4.155979	0	13	509	863						Frog_fixed.avi	0
6660	399	520.9676	855.2865	0.5368322	0.7309175	642.1316	4.456387	0	490.7051	878.3526	0.395766	0.7190675	634.3995	4.168578	0	13	506	867						Frog_fixed.avi	0
6677	400	521.1646	849.5144	0.5368278	0.7309429	642.1642	4.467807	0	494.554	871.9732	0.3957654	0.7191067	634.3518	4.152761	0	13	508	861						Frog_fixed.avi	0
6693	401	517.2561	855.7429	0.536814	0.7310647	642.1642	4.472011	0	494.7581	870.2341	0.3957491	0.7191718	634.3492	4.145683	0	13	506	863						Frog_fixed.avi	0
6710	402	524.1694	850.4592	0.5368243	0.7309456	642.3182	4.454832	0	494.4263	867.4531	0.3957143	0.7192568	634.4268	4.135272	0	13	509	859						Frog_fixed.avi	0
6727	403	527.0464	848.1587	0.5367988	0.7309359	642.3588	4.454339	0	495.3919	870.783	0.3956896	0.7192776	634.3774	4.140248	0	13	511	859						Frog_fixed.avi	0
6743	404	526.6418	848.6371	0.5367755	0.7309288	642.3793	4.457444	0	497.1917	866.7439	0.3956551	0.7192975	634.478	4.146005	0	13	512	858						Frog_fixed.avi	0
6760	405	527.4971	848.8159	0.5367419	0.7309417	642.4902	4.445461	0	493.0386	868.4489	0.395573	0.7193407	634.691	4.140442	0	13	510	859						Frog_fixed.avi	0
6777	406	521.1027	849.5349	0.5366384	0.7309887	642.2486	4.439782	0	491.5493	863.0174	0.3955073	0.7194132	634.6	4.132866	0	13	506	856						Frog_fixed.avi	0
6793	407	560.9568	845.3188	0.5364556	0.7310105	642.5698	4.450279	0	520.3365	859.2607	0.3953329	0.7194445	634.8358	4.125978	0	13	541	852						Frog_fixed.avi	0
6810	408	542.1842	847.6458	0.5364616	0.7310744	642.5662	4.443835	0	508.2737	862.9276	0.395331	0.7195157	634.7546	4.125224	0	13	525	855						Frog_fixed.avi	0
6827	409	550.4169	850.1422	0.5364491	0.7311151	642.5622	4.436238	0	518.3826	864.6957	0.3953052	0.7195573	634.7407	4.118013	0	13	534	857						Frog_fixed.avi	0
6843	410	548.9794	846.9744	0.5364299	0.7311506	642.5619	4.448028	0	512.282	866.0859	0.3952834	0.7196904	634.8009	4.106323	0	13	531	857						Frog_fixed.avi	0
6860	411	546.5383	849.3558	0.5364087	0.7311983	642.4216	4.429574	0	512.7311	867.4561	0.3952785	0.7197868	634.7292	4.091818	0	13	530	858						Frog_fixed.avi	0
6877	412	547.7706	853.294	0.5364045	0.7312514	642.4573	4.422338	0	513.248	865.5605	0.3952598	0.7198827	634.7444	4.102358	0	13	531	859						Frog_fixed.avi	0
6893	413	547.8671	846.6984	0.5363709	0.7313687	642.4907	4.430098	0	515.4371	865.8919	0.3952243	0.7199878	634.7303	4.097803	0	13	532	856						Frog_fixed.avi	0
6910	414	547.5988	840.8915	0.5363519	0.7314993	642.5073	4.432975	0	517.4266	858.4602	0.3952014	0.7201114	634.6718	4.107821	0	13	533	850						Frog_fixed.avi	0
6926	415	552.3969	844.1731	0.5363184	0.7315504	642.5746	4.430058	0	520.3267	861.4109	0.3951807	0.7201646	634.6439	4.111042	0	13	536	853						Frog_fixed.avi	0
6943	416	549.1813	845.0496	0.5363085	0.7315869	642.4722	4.43715	0	518.8199	862.8868	0.3951332	0.7202085	634.7862	4.09876	0	13	534	854						Frog_fixed.avi	0
6960	417	550.1625	847.8995	0.5363032	0.7316022	642.4753	4.430799	0	516.2355	859.3409	0.3951298	0.7202048	634.7643	4.102418	0	13	533	854						Frog_fixed.avi	0
6976	418	551.5817	843.4315	0.5363189	0.7316145	642.5258	4.426061	0	519.1607	851.0646	0.3951639	0.7201956	634.6751	4.114302	0	13	535	847						Frog_fixed.avi	0
6993	419	556.1743	846.4302	0.5362204	0.7313527	643.0011	4.41293	0	536.8801	837.4583	0.3950579	0.7200856	635.0415	4.101331	0	13	547	842						Frog_fixed.avi	0
7010	420	654.5482	715.3365	0.535583	0.7306501	642.7792	4.438106	0	652.4567	740.7697	0.3946482	0.7191988	635.2827	4.11451	0	13	654	728						Frog_fixed.avi	0
7026	421	802.3147	618.4273	0.5347793	0.7295939	642.8736	4.460853	0	799.5116	635.7354	0.3939705	0.718078	635.5555	4.127342	0	14	801	627						Frog_fixed.avi	0
7043	422	953.9022	494.2974	0.533791	0.7290119	642.8736	4.499342	0	954.4198	526.6452	0.3932532	0.7172276	635.4911	4.123981	0	14	954	510						Frog_fixed.avi	0
7060	423	974.9386	484.2254	0.5337361	0.728694	642.8903	4.469003	0	953.4534	507.3687	0.3930149	0.7170967	635.667	4.110288	0	14	964	496						Frog_fixed.avi	0
7076	424	994.5612	451.7608	0.5338552	0.7289757	642.8903	4.538454	0	988.4594	482.8063	0.3931453	0.7172564	635.5283	4.146198	0	14	992	467						Frog_fixed.avi	0
7093	425	1002.617	478.7466	0.5340052	0.7286167	642.8903	4.411337	0	975.4211	480.7252	0.3931807	0.7172717	635.6412	4.133037	0	14	989	480						Frog_fixed.avi	0
7110	426	994.2261	470.7222	0.5340791	0.7288595	642.8903	4.509942	0	984.0628	480.6324	0.3932667	0.7172969	635.4642	4.108395	0	14	989	476						Frog_fixed.avi	0
7126	427	998.5867	463.0818	0.5341772	0.7289816	643.0404	4.543876	0	987.2552	478.5083	0.3933626	0.7173099	635.6251	4.139438	0	14	993	471						Frog_fixed.avi	0
7143	428	1014.048	462.5078	0.5343459	0.7288322	643.0203	4.503786	0	984.4732	479.5991	0.3934527	0.7172973	635.9193	4.139114	0	14	999	471						Frog_fixed.avi	0
7159	429	997.983	482.0753	0.5344673	0.7288604	643.0203	4.449989	0	978.3118	481.7097	0.3935407	0.7172534	635.9986	4.161419	0	14	988	482						Frog_fixed.avi	0
7176	430	1002.282	478.0774	0.5345849	0.7288618	643.0203	4.494218	0	981.5079	481.8044	0.3936915	0.7170945	635.9648	4.163301	0	14	992	480						Frog_fixed.avi	0
7193	431	991.553	474.3802	0.5347447	0.7290914	643.0203	4.499677	0	980.1193	487.2393	0.3938582	0.7170344	635.7712	4.139282	0	14	986	481						Frog_fixed.avi	0
7210	432	984.4799	465.1698	0.5349045	0.7293417	643.0203	4.528679	0	972.1252	487.6871	0.3940006	0.7170075	635.8539	4.149785	0	14	978	476						Frog_fixed.avi	0
7226	433	987.451	470.8917	0.5351059	0.7292082	643.2302	4.513314	0	979.0304	489.2867	0.3942269	0.7169641	635.9432	4.165436	0	14	983	480						Frog_fixed.avi	0
7243	434	989.3375	479.1011	0.5353195	0.7292339	643.15	4.461051	0	973.8309	490.1418	0.3944075	0.71697	635.8468	4.14695	0	14	982	485						Frog_fixed.avi	0
7259	435	989.6954	473.6378	0.5354499	0.729351	643.1339	4.507923	0	971.532	487.2751	0.3945146	0.7169707	635.859	4.156981	0	14	981	480						Frog_fixed.avi	0
7276	436	997.3382	464.7392	0.5355864	0.7294662	643.3387	4.500852	0	977.1985	491.2181	0.394682	0.7170011	635.9491	4.13991	0	14	987	478						Frog_fixed.avi	0
7293	437	991.9094	470.4282	0.535657	0.7295846	643.3989	4.423056	0	980.1013	485.3693	0.3947546	0.7171593	635.9607	4.120223	0	14	986	478						Frog_fixed.avi	0
7309	438	992.3349	470.4064	0.5356634	0.729713	643.3831	4.421333	0	985.4265	479.6532	0.3948034	0.7172367	635.7719	4.08751	0	14	989	475						Frog_fixed.avi	0
7326	439	1049.452	364.7242	0.5353152	0.7294784	643.3831	4.473235	0	1049.54	377.4746	0.3946297	0.7168484	636.1685	4.081688	0	15	1049	371						Frog_fixed.avi	0
7343	440	1028.807	308.2166	0.5351807	0.7288095	643.7844	4.354294	0	1050.842	294.4886	0.3946726	0.716323	636.82	4.047161	0	15	1040	301						Frog_fixed.avi	0
7359	441	1056.734	307.5251	0.5352296	0.7287936	643.3612	4.381596	0	1046.781	313.6852	0.3946352	0.7161947	636.614	4.036896	0	15	1052	311						Frog_fixed.avi	0
7376	442	1040.338	288.2119	0.5352092	0.7288761	643.6658	4.361845	0	1050.42	291.3788	0.3946372	0.7162232	636.6293	4.035582	0	15	1045	290						Frog_fixed.avi	0
7393	443	1042.762	296.4931	0.5352346	0.7289	643.6395	4.32228	0	1048.412	294.7736	0.3946612	0.7163264	636.6915	4.023468	0	15	1046	296						Frog_fixed.avi	0
7409	444	1059.15	290.9448	0.5353081	0.728801	643.6283	4.341361	0	1045.965	294.8783	0.3947012	0.7163852	636.5959	3.998758	0	15	1053	293						Frog_fixed.avi	0
7426	445	1056.745	293.9827	0.5354246	0.7291371	643.6283	4.299206	0	1046.067	292.85	0.3947582	0.7164648	636.6019	3.994505	0	15	1051	293						Frog_fixed.avi	0
7443	446	1054.359	293.6569	0.5354806	0.7293205	643.8514	4.300271	0	1045.783	300.2964	0.3948279	0.7165685	636.6895	3.985947	0	15	1050	297						Frog_fixed.avi	0
7459	447	1051.596	290.6816	0.5355374	0.7294512	643.8321	4.305505	0	1046.614	304.8328	0.3949204	0.7166903	636.2817	3.964707	0	15	1049	298						Frog_fixed.avi	0
7476	448	1048.948	297.4866	0.5355999	0.7295611	643.8034	4.305426	0	1045.079	300.3304	0.394976	0.7168515	636.2599	3.96718	0	15	1047	299						Frog_fixed.avi	0
7493	449	-1280	-1024	-1	-1	-1	-1	4	1040.679	306.7879	0.3950084	0.7169332	636.2066	4.000447	0	15	1041	307						Frog_fixed.avi	0
7509	450	1045.231	294.1088	0.5356299	0.7298889	643.8034	4.319701	0	1049.833	290.3944	0.3950492	0.7171046	636.3778	3.98573	0	15	1048	292						Frog_fixed.avi	0
7526	451	1050.916	297.5914	0.5356397	0.729975	643.8546	4.335989	0	1043.765	296.4105	0.3950412	0.7171581	636.4311	4.003703	0	15	1047	297						Frog_fixed.avi	0
7543	452	1063.477	240.2374	0.5355171	0.7297169	644.0435	4.304845	0	1089.859	243.6345	0.3951124	0.7168715	637.0115	4.039998	0	15	1077	242						Frog_fixed.avi	0
7559	453	1118.83	97.99058	0.5352256	0.7287908	644.1336	4.323816	0	1158.01	56.6658	0.395174	0.7163896	637.4249	4.00775	0	16	1138	77						Frog_fixed.avi	0
7576	454	1157.023	-34.79676	0.5350232	0.728633	644.1336	4.350941	0	1202.822	-76.95858	0.395195	0.7160659	637.6544	4.062033	0	16	1180	-56						Frog_fixed.avi	0
7593	455	1170.281	-45.71083	0.5351512	0.7284857	644.5358	4.333721	0	1200.633	-90.02348	0.3952389	0.7160279	637.2874	4.072991	0	16	1185	-68						Frog_fixed.avi	0
7609	456	1154.075	-53.33715	0.535176	0.7284085	644.202	4.349776	0	1212.637	-114.4468	0.3952933	0.7159272	637.4005	4.096915	0	16	1183	-84						Frog_fixed.avi	0
7626	457	1152.181	-52.9231	0.5352474	0.7283345	644.1976	4.354655	0	1214.054	-121.6717	0.3953854	0.7158196	637.5859	4.086743	0	16	1183	-87						Frog_fixed.avi	0
7643	458	1149.599	-72.17549	0.5353144	0.7284812	644.1976	4.399857	0	1227.271	-118.7677	0.3954948	0.7156851	637.4261	4.103318	0	16	1188	-95						Frog_fixed.avi	0
7659	459	1159.691	-59.14479	0.5354304	0.7281551	643.9348	4.39101	0	1216.03	-107.1727	0.395539	0.7154493	637.3514	4.099274	0	16	1188	-83						Frog_fixed.avi	0
7676	460	1163.747	-49.22987	0.5354813	0.7279983	644.1047	4.351573	0	1216.861	-108.5947	0.3955625	0.7153249	637.2886	4.138438	0	16	1190	-79						Frog_fixed.avi	0
7693	461	1151.925	-47.89752	0.5355008	0.7279149	644.1646	4.369277	0	1211.773	-103.6523	0.3955489	0.7151744	637.4942	4.123685	0	16	1182	-76						Frog_fixed.avi	0
7709	462	1153.158	-46.47026	0.5355116	0.7278057	644.2117	4.396036	0	1214.556	-116.7748	0.3955596	0.7150443	637.564	4.153055	0	16	1184	-82						Frog_fixed.avi	0
7726	463	1163.321	-55.8997	0.5355246	0.7277472	644.283	4.438	0	1216.985	-113.3912	0.3955874	0.7149261	637.4453	4.156996	0	16	1190	-85						Frog_fixed.avi	0
7742	464	1156.265	-51.34666	0.5355478	0.7277031	644.3132	4.418239	0	1219.12	-118.5088	0.3956225	0.7148384	637.541	4.145519	0	16	1188	-85						Frog_fixed.avi	0
7759	465	1158.464	-23.43087	0.5356444	0.7272968	644.295	4.339001	0	1222.516	-120.1279	0.3956906	0.7147444	637.66	4.173449	0	16	1190	-72						Frog_fixed.avi	0
7776	466	1150.561	-40.19804	0.535724	0.7272497	644.295	4.35829	0	1223.523	-118.5143	0.3957613	0.714566	637.6148	4.175342	0	16	1187	-79						Frog_fixed.avi	0
7792	467	1159.08	-64.29967	0.5358897	0.7274209	644.295	4.461272	0	1222.274	-130.24	0.3959234	0.7145002	637.7833	4.205816	0	16	1191	-97						Frog_fixed.avi	0
7809	468	1165.471	-67.68342	0.5361018	0.727384	644.781	4.469721	0	1227.104	-126.6946	0.3960796	0.7143928	637.9068	4.217878	0	16	1196	-97						Frog_fixed.avi	0
7826	469	1132.651	-43.90614	0.5362784	0.7276396	644.781	4.455145	0	1201.487	-85.76788	0.3962565	0.7142704	638.4015	4.175076	0	16	1167	-65						Frog_fixed.avi	0
7842	470	936.1113	274.8241	0.5371779	0.7285136	644.6783	4.444268	0	966.211	276.7558	0.3971759	0.7147619	637.5114	4.195952	0	17	951	276						Frog_fixed.avi	0
7859	471	863.2963	458.7137	0.5378403	0.7294397	645.013	4.452987	0	862.069	479.1992	0.3979039	0.71558	637.2178	4.208607	0	17	863	469						Frog_fixed.avi	0
7876	472	812.1705	641.0776	0.5381767	0.7298014	645.0021	4.442428	0	808.1339	647.9356	0.3981006	0.7157308	637.3723	4.230502	0	17	810	645						Frog_fixed.avi	0
7892	473	841.176	659.3984	0.5385959	0.7294024	645.0021	4.360805	0	-1280	-1024	-1	-1	-1	-1	4	17	841	659						Frog_fixed.avi	0
7909	474	820.6331	666.0684	0.5385921	0.7294992	645.0395	4.41826	0	800.5154	666.8635	0.3979779	0.7150237	637.3723	4.1561	0	17	811	666						Frog_fixed.avi	0
7926	475	-1280	-1024	-1	-1	-1	-1	4	806.7969	637.5903	0.3980484	0.7154922	637.3723	4.228843	0	17	807	638						Frog_fixed.avi	0
7942	476	827.5239	638.3859	0.5387706	0.7301376	645.0395	4.432537	0	804.3204	647.149	0.3981085	0.7156434	637.35	4.202384	0	17	816	643						Frog_fixed.avi	0
7959	477	832.6526	630.0863	0.5388995	0.7302577	645.2158	4.461252	0	802.1552	647.6034	0.398209	0.7156991	637.3699	4.204091	0	17	817	639						Frog_fixed.avi	0
7976	478	824.4879	628.1349	0.5389851	0.7302514	645.2458	4.476385	0	800.1238	655.2528	0.3983093	0.7155157	637.3083	4.235582	0	17	812	642						Frog_fixed.avi	0
7992	479	835.4034	629.1157	0.5391222	0.7301457	645.0926	4.475441	0	807.7595	652.0668	0.398515	0.7153403	637.2017	4.242112	0	17	822	641						Frog_fixed.avi	0
8009	480	825.233	627.0146	0.5392139	0.7299433	645.135	4.471762	0	813.5126	649.3853	0.3986298	0.7150882	637.2253	4.236739	0	17	819	638						Frog_fixed.avi	0
8026	481	824.1899	620.9733	0.5393469	0.7297596	645.2667	4.486335	0	816.5914	646.2837	0.3987713	0.7147987	637.3273	4.251707	0	17	820	634						Frog_fixed.avi	0
8042	482	821.7375	623.85	0.5394442	0.7294832	645.2488	4.502984	0	814.3889	652.8517	0.3988868	0.7144177	637.242	4.243437	0	17	818	638						Frog_fixed.avi	0
8059	483	813.0034	624.0838	0.5395024	0.7294355	645.2488	4.542109	0	807.1714	664.0559	0.3989673	0.7141029	637.3159	4.24559	0	17	810	644						Frog_fixed.avi	0
8076	484	818.5605	623.0425	0.53961	0.7290967	645.3162	4.513029	0	808.3975	648.1992	0.3990815	0.7138909	637.381	4.258208	0	17	813	636						Frog_fixed.avi	0
8092	485	819.9436	632.627	0.539695	0.7288672	645.1451	4.518628	0	820.7666	643.8774	0.3991521	0.7137027	637.4791	4.28158	0	17	820	638						Frog_fixed.avi	0
8109	486	819.5403	631.8184	0.5397308	0.7287193	645.1226	4.513418	0	814.9041	649.8538	0.3991854	0.7134618	637.4776	4.274774	0	17	817	641						Frog_fixed.avi	0
8126	487	826.4648	622.567	0.5397706	0.7286311	645.3062	4.532076	0	811.9513	650.8976	0.3992144	0.7133092	637.4443	4.289616	0	17	819	637						Frog_fixed.avi	0
8142	488	815.7876	626.3471	0.5397496	0.7285293	645.03	4.528829	0	816.3318	650.9025	0.3992286	0.7132068	637.4033	4.274702	0	17	816	639						Frog_fixed.avi	0
8159	489	809.9011	629.8375	0.539717	0.7286153	645.03	4.517904	0	817.0804	651.6143	0.3992264	0.7130749	637.3292	4.289449	0	17	813	641						Frog_fixed.avi	0
8176	490	819.6292	628.6369	0.5397536	0.7283983	644.8495	4.523249	0	814.2345	655.3006	0.3992223	0.7130547	637.2151	4.282637	0	17	817	642						Frog_fixed.avi	0
8192	491	828.5476	628.1574	0.5398053	0.7281964	644.8332	4.519766	0	812.9822	654.5375	0.3992262	0.7130274	637.0633	4.27107	0	17	821	641						Frog_fixed.avi	0
8209	492	820.4396	630.124	0.5398124	0.7283713	644.8332	4.522448	0	809.1522	657.8148	0.3992456	0.7130426	636.954	4.264141	0	17	815	644						Frog_fixed.avi	0
8226	493	816.5289	635.6308	0.5398515	0.7283779	644.5699	4.507274	0	812.1746	652.0452	0.3993056	0.7131214	636.7638	4.267663	0	17	814	644						Frog_fixed.avi	0
8242	494	819.7472	636.3618	0.5399415	0.7283785	644.538	4.496023	0	813.3127	646.5133	0.3993428	0.7131595	636.624	4.266939	0	17	817	641						Frog_fixed.avi	0
8259	495	822.8152	627.3554	0.540018	0.7284342	644.1578	4.507993	0	812.0172	655.5765	0.3993644	0.7132023	636.4604	4.232378	0	17	817	641						Frog_fixed.avi	0
8276	496	823.6456	631.9943	0.5400438	0.7284787	644.003	4.509716	0	809.317	656.517	0.3994064	0.7132646	636.1447	4.223468	0	17	816	644						Frog_fixed.avi	0
8292	497	819.4985	634.1044	0.5400434	0.7285593	643.8392	4.468758	0	807.826	655.6186	0.3993893	0.7133355	635.9294	4.231183	0	17	814	645						Frog_fixed.avi	0
8309	498	823.036	629.2496	0.5399938	0.728794	643.8392	4.526156	0	803.5907	660.6547	0.3993056	0.7133844	635.7728	4.216916	0	17	813	645						Frog_fixed.avi	0
8326	499	847.9932	661.8052	0.539775	0.7288376	643.191	4.493291	0	817.1186	675.1803	0.3990698	0.713802	635.8101	4.210302	0	18	833	668						Frog_fixed.avi	0
8342	500	943.2148	780.2324	0.5391833	0.7295821	643.0047	4.471109	0	923.8248	774.1002	0.3988351	0.7146113	635.6985	4.233297	0	18	934	777						Frog_fixed.avi	0
8359	501	953.2756	772.4979	0.5389574	0.7296703	642.9404	4.493767	0	937.182	771.1906	0.3985002	0.7147699	635.3168	4.226435	0	18	945	772						Frog_fixed.avi	0
8375	502	962.2931	789.164	0.5389917	0.7294172	642.6407	4.469841	0	947.8824	782.6405	0.3983922	0.7145849	635.1935	4.198629	0	18	955	786						Frog_fixed.avi	0
8392	503	960.6164	777.7578	0.5389454	0.7293404	642.6489	4.48137	0	931.915	788.77	0.3982545	0.7145692	634.7848	4.216152	0	18	946	783						Frog_fixed.avi	0
8409	504	952.4216	787.316	0.5388762	0.7292002	642.2573	4.470816	0	942.5093	781.1038	0.3981155	0.7145744	634.6874	4.192775	0	18	947	784						Frog_fixed.avi	0
8425	505	957.682	775.1017	0.5387725	0.729113	642.22	4.498153	0	936.5054	789.0463	0.3979554	0.7145777	634.6736	4.210149	0	18	947	782						Frog_fixed.avi	0
8442	506	945.879	778.5033	0.5385981	0.7289765	642.2628	4.476726	0	937.026	790.9657	0.3977793	0.7145445	634.447	4.216793	0	18	941	785						Frog_fixed.avi	0
8459	507	951.5601	787.6531	0.5384387	0.728693	642.0605	4.480043	0	942.0163	784.217	0.3975655	0.7144668	634.4285	4.206296	0	18	947	786						Frog_fixed.avi	0
8475	508	954.4591	783.7241	0.5382727	0.7284157	642.1068	4.495891	0	938.604	783.4109	0.3973339	0.7143064	634.3993	4.232308	0	18	947	784						Frog_fixed.avi	0
8492	509	941.5153	782.2426	0.5380048	0.7280914	642.1448	4.490249	0	935.3021	784.5017	0.3970602	0.7141302	634.2943	4.226852	0	18	938	783						Frog_fixed.avi	0
8509	510	950.6129	783.3716	0.5378056	0.7277462	642.1041	4.50606	0	939.3741	788.2559	0.3968307	0.7139069	634.2401	4.234053	0	18	945	786						Frog_fixed.avi	0
8525	511	947.3687	780.6754	0.5375418	0.7274302	642.2057	4.511523	0	940.8702	783.2247	0.3966144	0.7137391	634.1555	4.235932	0	18	944	782						Frog_fixed.avi	0
8542	512	951.2441	781.8265	0.5373188	0.7270578	642.0065	4.510133	0	939.1547	787.0421	0.3963321	0.7134879	634.2395	4.236963	0	18	945	784						Frog_fixed.avi	0
8559	513	949.0266	776.6746	0.5370237	0.7266769	642.1234	4.516109	0	936.8809	787.5197	0.396032	0.7132596	634.1064	4.228329	0	18	943	782						Frog_fixed.avi	0
8575	514	956.0995	785.5302	0.53676	0.7262634	641.9071	4.512271	0	945.9044	790.56	0.3957552	0.7130159	634.1252	4.215404	0	18	951	788						Frog_fixed.avi	0
8592	515	942.6919	783.7026	0.5363995	0.7258505	641.8868	4.49243	0	947.8514	786.3976	0.3954262	0.7127497	634.1373	4.248607	0	18	945	785						Frog_fixed.avi	0
8609	516	944.1949	783.9449	0.5360128	0.7255728	641.8868	4.50107	0	942.9529	787.1312	0.3950309	0.7124989	634.1649	4.216493	0	18	944	786						Frog_fixed.avi	0
8625	517	943.3655	791.8491	0.5357053	0.725032	641.5779	4.480192	0	950.4308	787.9099	0.3946908	0.7122306	634.1092	4.218394	0	18	947	790						Frog_fixed.avi	0
8642	518	932.163	790.6349	0.5353255	0.7248263	641.5779	4.473505	0	950.303	786.9132	0.3942924	0.7120399	634.1188	4.222803	0	18	941	789						Frog_fixed.avi	0
8659	519	947.7274	779.8821	0.5350203	0.7243439	641.6647	4.493454	0	941.8881	789.8875	0.3939163	0.7117975	634.0725	4.226785	0	18	945	785						Frog_fixed.avi	0
8675	520	942.8622	796.4261	0.5346782	0.7239141	641.5229	4.473712	0	949.2295	796.6374	0.3936135	0.7115529	633.9578	4.205172	0	18	946	797						Frog_fixed.avi	0
8692	521	940.4409	787.515	0.5344054	0.7236003	641.5566	4.45764	0	939.9111	794.0037	0.3932869	0.7114045	633.9666	4.196327	0	18	940	791						Frog_fixed.avi	0
8709	522	928.0769	789.685	0.5341169	0.7233356	641.5566	4.44839	0	947.0865	792.437	0.3930787	0.7112198	633.8182	4.205695	0	18	938	791						Frog_fixed.avi	0
8725	523	949.3533	793.0977	0.5340409	0.7228634	641.3121	4.448746	0	946.5466	785.8524	0.3928464	0.7109782	633.8422	4.190741	0	18	948	789						Frog_fixed.avi	0
8742	524	941.4333	791.7009	0.533852	0.7225974	641.3192	4.434121	0	939.6143	794.4001	0.3926761	0.7108319	633.7184	4.189574	0	18	941	793						Frog_fixed.avi	0
8759	525	934.4694	794.7804	0.5337205	0.7223448	641.0372	4.431719	0	943.4482	799.53	0.3925208	0.7106974	633.437	4.196728	0	18	939	797						Frog_fixed.avi	0
8775	526	940.7209	793.4338	0.5336293	0.7222677	641.0118	4.420396	0	943.1659	792.9605	0.3923865	0.7106854	633.521	4.181552	0	18	942	793						Frog_fixed.avi	0
8792	527	940.3383	795.2607	0.5335332	0.7222037	640.8566	4.426168	0	946.0968	786.8188	0.3922998	0.7107662	633.5091	4.18537	0	18	943	791						Frog_fixed.avi	0
8809	528	942.4481	788.7271	0.533457	0.7221473	640.8599	4.422063	0	939.5897	791.4905	0.3922107	0.7107548	633.5034	4.199893	0	18	941	790						Frog_fixed.avi	0
8825	529	908.1552	791.239	0.5334903	0.7220358	640.8152	4.403152	0	916.5857	797.5414	0.392299	0.7106722	633.3334	4.200282	0	19	912	794						Frog_fixed.avi	0
8842	530	898.8337	794.1013	0.5335472	0.7218065	640.6772	4.410158	0	904.5859	785.5009	0.3923462	0.7106736	633.3933	4.205674	0	19	902	790						Frog_fixed.avi	0
8858	531	902.2748	792.7137	0.5335186	0.7215996	640.6672	4.405647	0	907.6824	788.3304	0.3923144	0.7104295	633.3105	4.197474	0	19	905	791						Frog_fixed.avi	0
8875	532	904.4448	792.0348	0.5335159	0.7213261	640.5431	4.4206	0	905.4645	787.5239	0.3922755	0.710184	633.1841	4.207123	0	19	905	790						Frog_fixed.avi	0
8892	533	902.2507	790.2892	0.5335099	0.7210572	640.4165	4.431013	0	902.3292	785.9187	0.3922312	0.7099591	632.9917	4.219155	0	19	902	788						Frog_fixed.avi	0
8908	534	900.6646	796.4689	0.5334811	0.7207767	640.4208	4.408669	0	901.5336	786.3608	0.3921452	0.7097652	632.8392	4.209366	0	19	901	791						Frog_fixed.avi	0
8925	535	906.3339	794.8032	0.5333868	0.7205273	640.1556	4.42822	0	906.109	793.6071	0.392063	0.7095895	632.6578	4.205471	0	19	906	794						Frog_fixed.avi	0
8942	536	904.631	790.3478	0.5332959	0.7203388	640.0259	4.407671	0	910.2432	782.4502	0.3919397	0.7094474	632.5273	4.210471	0	19	907	786						Frog_fixed.avi	0
8958	537	901.4092	787.853	0.5331351	0.7201041	640.0448	4.425598	0	904.8606	783.8956	0.3917412	0.7093096	632.4698	4.201239	0	19	903	786						Frog_fixed.avi	0
8975	538	902.6975	799.8821	0.532995	0.7198575	639.972	4.437434	0	908.0729	777.9456	0.3915628	0.7092475	632.4801	4.231857	0	19	905	789						Frog_fixed.avi	0
8992	539	903.5287	801.9637	0.5328225	0.7196602	639.749	4.428608	0	908.4136	789.3961	0.3913559	0.7090327	632.3909	4.225873	0	19	906	796						Frog_fixed.avi	0
9008	540	908.1125	801.5014	0.5326487	0.7194054	639.5519	4.439908	0	905.2235	789.1831	0.3911348	0.7088424	632.2217	4.214015	0	19	907	795						Frog_fixed.avi	0
9025	541	910.2262	800.5576	0.5324151	0.7190378	639.5444	4.441675	0	900.5924	786.6174	0.3909032	0.7086238	631.9285	4.221599	0	19	905	794						Frog_fixed.avi	0
9042	542	922.2787	695.4944	0.5318767	0.7181731	639.5444	4.495845	0	946.0586	699.6726	0.3905939	0.7076766	631.9852	4.24895	0	20	934	698						Frog_fixed.avi	0
9058	543	954.3411	575.7262	0.5313793	0.7166771	639.4682	4.482209	0	988.0081	577.2256	0.3903686	0.7063287	631.9598	4.249314	0	20	971	576						Frog_fixed.avi	0
9075	544	957.1968	523.3495	0.5310082	0.7160518	639.4682	4.5219	0	990.5598	528.5408	0.3899293	0.7057058	632.2885	4.210978	0	20	974	526						Frog_fixed.avi	0
9092	545	975.0406	525.8926	0.5307962	0.7157084	639.4598	4.475261	0	990.2377	522.8945	0.3895911	0.705584	632.1862	4.249081	0	20	983	524						Frog_fixed.avi	0
9108	546	976.6774	510.5063	0.5305189	0.7154742	639.0923	4.489992	0	1000.303	511.5743	0.389261	0.7054577	632.4294	4.233256	0	20	988	511						Frog_fixed.avi	0
9125	547	969.6619	505.4983	0.5302707	0.7154301	639.0923	4.503544	0	1002.109	518.3336	0.3889388	0.7053046	632.1997	4.227269	0	20	986	512						Frog_fixed.avi	0
9142	548	-1280	-1024	-1	-1	-1	-1	4	-1280	-1024	-1	-1	-1	-1	4	20	0	0						Frog_fixed.avi	0
9158	549	-1280	-1024	-1	-1	-1	-1	4	-1280	-1024	-1	-1	-1	-1	4	20	0	0						Frog_fixed.avi	0
9175	550	979.5416	517.5805	0.5294079	0.7144278	639.0923	4.493288	0	998.2293	529.6985	0.3879603	0.704854	632.0714	4.212279	0	20	989	524						Frog_fixed.avi	0
9192	551	977.4625	517.5192	0.5291068	0.7143153	639.0923	4.554554	0	994.8574	523.3646	0.387621	0.7047701	631.9843	4.233805	0	20	986	520						Frog_fixed.avi	0
9208	552	982.454	515.2909	0.5288417	0.7139388	639.1464	4.495475	0	1006.608	523.5242	0.3873546	0.7046747	632.0542	4.225054	0	20	995	519						Frog_fixed.avi	0
9225	553	973.8508	526.3953	0.5285673	0.7136961	639.0405	4.488482	0	999.8901	522.1873	0.387034	0.704605	631.9347	4.237133	0	20	987	524						Frog_fixed.avi	0
9241	554	964.2616	527.3561	0.5282061	0.7135863	639.0405	4.513396	0	996.8618	525.4005	0.3867104	0.7044796	632.1312	4.235615	0	20	981	526						Frog_fixed.avi	0
9258	555	985.5215	524.4373	0.5280049	0.713227	639.0215	4.514798	0	998.9361	522.072	0.3864203	0.7044357	631.9983	4.213671	0	20	992	523						Frog_fixed.avi	0
9275	556	980.5547	519.6211	0.5277222	0.7130553	639.0439	4.505654	0	996.699	527.2087	0.3861353	0.7043818	632.1188	4.221004	0	20	989	523						Frog_fixed.avi	0
9291	557	987.7831	516.0413	0.5274066	0.712909	639.1633	4.49795	0	1007.795	534.7167	0.3858702	0.7043347	631.6309	4.213112	0	20	998	525						Frog_fixed.avi	0
9308	558	1001.099	520.1457	0.5271107	0.7128122	639.1667	4.50561	0	1030.125	527.3407	0.3856503	0.704377	631.8236	4.20339	0	20	1016	524						Frog_fixed.avi	0
9325	559	998.7988	514.7661	0.5268979	0.7128131	639.2711	4.491644	0	1020.517	529.4772	0.3854211	0.7045237	631.9997	4.191174	0	20	1010	522						Frog_fixed.avi	0
9341	560	994.4274	518.1329	0.5267101	0.7128954	639.185	4.47679	0	1026.495	529.7364	0.3852652	0.7047169	631.9118	4.184215	0	20	1010	524						Frog_fixed.avi	0
9358	561	1004.933	511.2133	0.5265403	0.7130568	639.4279	4.476029	0	1031.453	518.5388	0.3850642	0.7050136	632.1873	4.148202	0	20	1018	515						Frog_fixed.avi	0
9375	562	996.6475	520.5363	0.5263395	0.7132282	639.5704	4.425754	0	1026.239	528.4301	0.3848952	0.7052664	632.2067	4.175099	0	20	1011	524						Frog_fixed.avi	0
9391	563	991.7315	521.0995	0.5261833	0.7134379	639.609	4.446703	0	1026.43	529.761	0.3847866	0.7055193	632.2423	4.134681	0	20	1009	525						Frog_fixed.avi	0
9408	564	996.4963	512.306	0.526042	0.7136205	639.9777	4.460808	0	1025.611	533.6133	0.3846427	0.7056773	632.6086	4.117235	0	20	1011	523						Frog_fixed.avi	0
9425	565	997.9515	530.9161	0.5259735	0.7134516	639.9836	4.376486	0	1027.286	519.9869	0.3845175	0.7058553	632.785	4.103503	0	20	1013	525						Frog_fixed.avi	0
9441	566	992.6208	517.8548	0.5258972	0.7136989	639.9836	4.432432	0	1027.069	529.198	0.3844605	0.7058944	632.8981	4.106777	0	20	1010	524						Frog_fixed.avi	0
9458	567	995.6058	517.4504	0.5258619	0.7137242	640.4297	4.42272	0	1024.937	523.6306	0.3844361	0.7058977	633.0429	4.129332	0	20	1010	521						Frog_fixed.avi	0
9475	568	993.8141	516.7161	0.5258443	0.7137329	640.6586	4.431909	0	1021.538	529.8591	0.3843949	0.7057648	633.035	4.094166	0	20	1008	523						Frog_fixed.avi	0
9491	569	992.71	519.7747	0.5258229	0.7137652	640.7889	4.419971	0	1015.037	530.1274	0.3844158	0.7057239	633.0356	4.107096	0	20	1004	525						Frog_fixed.avi	0
9508	570	993.2263	517.6088	0.5258116	0.7138664	640.9949	4.403892	0	1011.865	540.3318	0.3844359	0.7056786	633.2916	4.122455	0	20	1003	529						Frog_fixed.avi	0
9525	571	997.1439	513.7401	0.525793	0.7139338	641.1152	4.423234	0	1024.039	531.5903	0.3844687	0.7056887	633.639	4.113047	0	20	1011	523						Frog_fixed.avi	0
9541	572	994.1839	509.9315	0.5257598	0.7140179	641.4446	4.422968	0	1022.265	525.4895	0.3844832	0.7057912	633.8274	4.139493	0	20	1008	518						Frog_fixed.avi	0
9558	573	977.4175	507.1748	0.5257678	0.714218	641.4446	4.428701	0	1020.59	529.7744	0.3844961	0.7057016	634.0366	4.146152	0	20	999	518						Frog_fixed.avi	0
9575	574	991.6332	516.7284	0.5257745	0.7140281	641.6823	4.422726	0	1016.715	530.0778	0.3845187	0.7057014	634.1972	4.15373	0	20	1004	523						Frog_fixed.avi	0
9591	575	989.8483	518.4011	0.5257689	0.714009	641.8461	4.461628	0	1016.147	531.9085	0.3845285	0.7056773	634.3745	4.15068	0	20	1003	525						Frog_fixed.avi	0
9608	576	992.6086	515.9503	0.525764	0.7139602	641.9952	4.443016	0	1023.825	529.4273	0.3845429	0.7056521	634.4716	4.162083	0	20	1008	523						Frog_fixed.avi	0
9624	577	984.4613	510.3087	0.5257494	0.7141011	641.9952	4.49223	0	1025.101	523.4275	0.384543	0.7056293	634.6114	4.178091	0	20	1005	517						Frog_fixed.avi	0
9641	578	990.1804	520.6836	0.5257804	0.7139524	642.1439	4.468237	0	1013.304	536.1343	0.3845487	0.7056369	634.7146	4.197118	0	20	1002	528						Frog_fixed.avi	0
9658	579	995.9265	518.1572	0.5258007	0.7139909	642.3063	4.452362	0	1008.671	539.2061	0.3845601	0.705686	634.8564	4.209785	0	20	1002	529						Frog_fixed.avi	0
9674	580	993.7371	518.2842	0.525833	0.714085	642.3734	4.47854	0	1008.472	538.1523	0.3845787	0.7057592	634.9335	4.226292	0	20	1001	528						Frog_fixed.avi	0
9691	581	998.0914	516.9984	0.5258642	0.71421	642.3845	4.498416	0	1014.964	529.5014	0.3846525	0.705979	635.1508	4.241301	0	20	1007	523						Frog_fixed.avi	0
9708	582	996.211	509.6714	0.5258924	0.7144269	642.4514	4.508596	0	1014.561	531.8797	0.3846979	0.7061316	635.3069	4.264385	0	20	1005	521						Frog_fixed.avi	0
9724	583	996.6544	512.2678	0.5259731	0.7144627	642.4438	4.468721	0	1018.125	533.0576	0.384741	0.7063324	635.3605	4.249532	0	20	1007	523						Frog_fixed.avi	0
9741	584	1003.277	512.6846	0.526076	0.7148312	642.4438	4.574654	0	1013.045	538.3704	0.384804	0.7064895	635.4473	4.283697	0	20	1008	526						Frog_fixed.avi	0
9758	585	998.5737	514.6853	0.5261404	0.7150542	642.5034	4.561705	0	1018.341	522.691	0.3849115	0.7068097	635.5756	4.287826	0	20	1008	519						Frog_fixed.avi	0
9774	586	999.6844	511.9561	0.5262275	0.7153193	642.4252	4.555923	0	1008.475	532.4859	0.3849787	0.7070312	635.5295	4.319304	0	20	1004	522						Frog_fixed.avi	0
9791	587	997.0991	518.616	0.5263313	0.7155564	642.473	4.545802	0	1016.61	531.9546	0.3850875	0.7071946	635.5302	4.303057	0	20	1007	525						Frog_fixed.avi	0
9808	588	992.9142	521.2329	0.5264264	0.7157785	642.416	4.558485	0	1008.932	544.068	0.385248	0.7071586	635.519	4.289834	0	20	1001	533						Frog_fixed.avi	0
9824	589	999.4269	511.7495	0.5265975	0.7160364	642.3451	4.580451	0	1015.76	529.9402	0.3853207	0.7075643	635.519	4.329143	0	20	1008	521						Frog_fixed.avi	0
9841	590	998.1037	517.7556	0.5267437	0.7162704	642.3806	4.587228	0	1011.362	528.2593	0.3854977	0.7077425	635.4852	4.344377	0	20	1005	523						Frog_fixed.avi	0
9858	591	990.5472	512.2978	0.5269051	0.7165105	642.4346	4.586522	0	1020.421	527.5851	0.3857073	0.7079408	635.3441	4.338983	0	20	1005	520						Frog_fixed.avi	0
9874	592	1000.199	514.8576	0.5271314	0.7168303	642.4001	4.619964	0	1012.493	534.4626	0.38587	0.7080836	635.4111	4.342341	0	20	1006	525						Frog_fixed.avi	0
9891	593	998.6051	512.0065	0.5273337	0.7171001	642.4261	4.622066	0	1015.019	533.3065	0.3860871	0.7083105	635.5148	4.343681	0	20	1007	523						Frog_fixed.avi	0
9908	594	980.3028	505.482	0.5276467	0.7174572	642.4261	4.67226	0	998.2903	527.6279	0.3864183	0.7083935	635.0432	4.353688	0	20	989	517						Frog_fixed.avi	0
9924	595	977.8088	499.4306	0.5279168	0.7174467	642.4603	4.645484	0	980.5258	541.0909	0.3867509	0.7083332	634.6516	4.369982	0	20	979	520						Frog_fixed.avi	0
9941	596	977.4076	504.7246	0.5281843	0.7177079	642.4135	4.621454	0	987.8244	532.2242	0.3869758	0.7084714	634.6717	4.338095	0	20	983	518						Frog_fixed.avi	0
9958	597	973.2152	501.0614	0.528429	0.7179106	642.4412	4.654417	0	984.4543	530.2813	0.3872384	0.7086453	634.7813	4.373693	0	20	979	516						Frog_fixed.avi	0
9974	598	978.5114	499.379	0.5287033	0.71808	642.3824	4.674238	0	987.515	525.4028	0.3874783	0.7087043	634.5882	4.366077	0	20	983	512						Frog_fixed.avi	0
9991	599	981.6976	515.1907	0.5289482	0.7180488	642.3966	4.630234	0	986.0559	531.1036	0.3877243	0.7088136	634.7252	4.363029	0	20	984	523						Frog_fixed.avi	0
10008	600	985.9876	515.9625	0.5291905	0.7183206	642.3966	4.617599	0	985.6204	527.5292	0.3879332	0.7089131	634.7263	4.351923	0	20	986	522						Frog_fixed.avi	0
10024	601	975.5844	507.3129	0.5293688	0.718576	642.3966	4.60682	0	981.2943	542.5272	0.3881532	0.7090063	634.4534	4.343421	0	20	978	525						Frog_fixed.avi	0
10041	602	982.5526	508.8047	0.5296004	0.7189154	642.3966	4.645591	0	985.7755	530.6143	0.3883771	0.7091659	634.6957	4.332294	0	20	984	520						Frog_fixed.avi	0
10058	603	983.2201	509.6407	0.5297624	0.7190543	642.4518	4.67504	0	987.6804	535.1862	0.3885756	0.7092513	634.8514	4.330384	0	20	985	522						Frog_fixed.avi	0
10074	604	972.5006	510.7092	0.5299608	0.7191904	642.5977	4.653999	0	984.1709	529.1644	0.388773	0.709283	634.7368	4.347495	0	20	978	520						Frog_fixed.avi	0
10091	605	989.8239	522.4396	0.5301985	0.7190669	642.597	4.616293	0	989.7721	526.5012	0.3889835	0.709299	634.8635	4.324973	0	20	990	524						Frog_fixed.avi	0
10108	606	973.3752	507.6735	0.530337	0.7195699	642.597	4.726666	0	984.7692	536.5526	0.3891825	0.7093014	634.8109	4.330158	0	20	979	522						Frog_fixed.avi	0
10124	607	978.6625	514.9171	0.5304711	0.7194367	642.7699	4.664237	0	986.3223	533.9007	0.3893314	0.7093412	635.0515	4.332931	0	20	982	524						Frog_fixed.avi	0
10141	608	997.5874	509.5004	0.5306426	0.7194294	642.7639	4.632985	0	986.4236	533.1613	0.3894618	0.7093884	635.0403	4.314544	0	20	992	521						Frog_fixed.avi	0
10158	609	975.3656	501.1253	0.5306665	0.719954	642.7639	4.720001	0	987.2065	531.2443	0.3895519	0.7095445	635.04	4.301007	0	20	981	516						Frog_fixed.avi	0
10174	610	981.9579	520.2482	0.5307343	0.7198886	642.8946	4.676101	0	997.7234	521.0468	0.389667	0.7096361	635.0625	4.321723	0	20	990	521						Frog_fixed.avi	0
10191	611	985.6613	511.1091	0.5307936	0.7200711	643.0994	4.661722	0	985.2331	538.3402	0.3897348	0.7097026	635.2676	4.299145	0	20	985	525						Frog_fixed.avi	0
10208	612	977.2542	502.4454	0.5307989	0.7204333	643.0994	4.694633	0	989.0682	538.0919	0.3897728	0.709811	635.414	4.297204	0	20	983	520						Frog_fixed.avi	0
10224	613	979.3017	513.6745	0.5308385	0.7203841	643.2703	4.642325	0	986.6116	527.9606	0.3897975	0.7100143	635.5266	4.29155	0	20	983	521						Frog_fixed.avi	0
10241	614	973.7098	513.6243	0.5308492	0.7205364	643.3461	4.633401	0	987.2686	531.2983	0.3898326	0.7101463	635.6455	4.308595	0	20	980	522						Frog_fixed.avi	0
10258	615	984.7397	523.1133	0.5308807	0.720473	643.3517	4.58635	0	987.1381	526.7615	0.3898559	0.710314	635.6999	4.280051	0	20	986	525						Frog_fixed.avi	0
10274	616	-1280	-1024	-1	-1	-1	-1	4	-1280	-1024	-1	-1	-1	-1	4	20	0	0						Frog_fixed.avi	0
10291	617	982.1088	526.6117	0.5308567	0.7207364	643.3517	4.574492	0	984.2249	524.6407	0.389881	0.7105318	635.8924	4.278136	0	20	983	526						Frog_fixed.avi	0
10308	618	-1280	-1024	-1	-1	-1	-1	4	-1280	-1024	-1	-1	-1	-1	4	20	0	0						Frog_fixed.avi	0
10324	619	986.22	515.0005	0.5308132	0.7210486	643.3517	4.564435	0	983.547	526.928	0.3899169	0.7108397	636.1191	4.251361	0	20	985	521						Frog_fixed.avi	0
10341	620	991.1134	516.0595	0.5307981	0.7211787	643.3517	4.588025	0	989.5796	525.7192	0.3899309	0.7109625	636.2073	4.232101	0	20	990	521						Frog_fixed.avi	0
10357	621	988.7039	526.8995	0.5308038	0.7213206	643.3517	4.556142	0	984.9279	524.8278	0.3899511	0.7111434	636.2626	4.226955	0	20	987	526						Frog_fixed.avi	0
10374	622	973.2162	504.8143	0.5309893	0.7219287	643.3517	4.608324	0	988.2104	515.6566	0.3899896	0.7114619	636.4555	4.218439	0	20	981	510						Frog_fixed.avi	0
10391	623	978.9867	507.0765	0.5309585	0.7219179	644.1154	4.608555	0	982.0087	527.196	0.3900674	0.7114273	636.4525	4.246263	0	20	980	517						Frog_fixed.avi	0
10408	624	-1280	-1024	-1	-1	-1	-1	4	-1280	-1024	-1	-1	-1	-1	4	20	0	0						Frog_fixed.avi	0
10424	625	980.2644	510.5205	0.5310221	0.7222664	644.1154	4.599617	0	984.4769	520.1873	0.3901867	0.711744	636.6025	4.232983	0	20	982	515						Frog_fixed.avi	0
10441	626	972.5292	515.2983	0.5310379	0.7224217	644.2623	4.574616	0	985.7247	527.9279	0.3902367	0.7118219	636.818	4.230211	0	20	979	522						Frog_fixed.avi	0
10457	627	977.0867	521.8585	0.5310946	0.7223703	644.2581	4.550019	0	986.9952	524.0403	0.3902642	0.7118822	636.8674	4.237661	0	20	982	523						Frog_fixed.avi	0
10474	628	978.8597	505.9301	0.5311097	0.7226281	644.2581	4.617284	0	990.7576	516.5847	0.3902917	0.7118713	636.8616	4.237783	0	20	985	511						Frog_fixed.avi	0
10491	629	976.5734	522.4114	0.5311785	0.7223955	644.4451	4.564711	0	988.7658	522.8083	0.3903128	0.7118033	636.9701	4.21259	0	20	983	523						Frog_fixed.avi	0
10507	630	-1280	-1024	-1	-1	-1	-1	4	-1280	-1024	-1	-1	-1	-1	4	20	0	0						Frog_fixed.avi	0
10524	631	965.6921	489.9016	0.5312114	0.7227951	644.4451	4.648445	0	983.8319	518.1644	0.3903745	0.711804	636.9363	4.226141	0	20	975	504						Frog_fixed.avi	0
10541	632	974.3325	512.0162	0.5312861	0.7226143	644.652	4.596618	0	1000.198	510.5867	0.3904392	0.7119526	636.936	4.254875	0	20	987	511						Frog_fixed.avi	0
10557	633	964.0762	505.9424	0.5312615	0.7227908	644.4648	4.610126	0	989.4303	529.9935	0.3904452	0.712096	636.9814	4.231826	0	20	977	518						Frog_fixed.avi	0
10574	634	979.0699	513.8911	0.5312995	0.7228033	644.4371	4.561356	0	989.9329	521.8106	0.3904168	0.7123775	636.937	4.249766	0	20	985	518						Frog_fixed.avi	0
10591	635	-1280	-1024	-1	-1	-1	-1	4	-1280	-1024	-1	-1	-1	-1	4	20	0	0						Frog_fixed.avi	0
10607	636	967.9209	511.1206	0.5312351	0.7234868	644.4371	4.626803	0	985.6068	534.0435	0.3903794	0.7128977	636.9752	4.26467	0	20	977	523						Frog_fixed.avi	0
10624	637	-1280	-1024	-1	-1	-1	-1	4	-1280	-1024	-1	-1	-1	-1	4	20	0	0						Frog_fixed.avi	0
10641	638	965.8344	508.4774	0.5312278	0.7237254	644.4371	4.635982	0	984.671	523.7025	0.3903255	0.7131931	637.1421	4.27129	0	20	975	516						Frog_fixed.avi	0
10657	639	-1280	-1024	-1	-1	-1	-1	4	-1280	-1024	-1	-1	-1	-1	4	20	0	0						Frog_fixed.avi	0
10674	640	974.7128	523.1031	0.531298	0.7235836	644.2792	4.595916	0	982.7701	520.735	0.3903409	0.7132563	637.0833	4.284151	0	20	979	522						Frog_fixed.avi	0
10691	641	989.5012	516.1066	0.5313954	0.7236391	644.2792	4.625836	0	979.9243	527.7774	0.3903898	0.7132992	636.8429	4.307257	0	20	985	522						Frog_fixed.avi	0
10707	642	-1280	-1024	-1	-1	-1	-1	4	-1280	-1024	-1	-1	-1	-1	4	20	0	0						Frog_fixed.avi	0
10724	643	-1280	-1024	-1	-1	-1	-1	4	-1280	-1024	-1	-1	-1	-1	4	20	0	0						Frog_fixed.avi	0
10741	644	-1280	-1024	-1	-1	-1	-1	4	-1280	-1024	-1	-1	-1	-1	4	20	0	0						Frog_fixed.avi	0
10757	645	-1280	-1024	-1	-1	-1	-1	4	-1280	-1024	-1	-1	-1	-1	4	20	0	0						Frog_fixed.avi	0
10774	646	-1280	-1024	-1	-1	-1	-1	4	-1280	-1024	-1	-1	-1	-1	4	20	0	0						Frog_fixed.avi	0
10791	647	-1280	-1024	-1	-1	-1	-1	4	-1280	-1024	-1	-1	-1	-1	4	20	0	0						Frog_fixed.avi	0
10807	648	961.1907	501.5258	0.5314596	0.7249345	644.1645	4.774244	0	964.701	553.4521	0.3904867	0.7141517	636.6232	4.342785	0	20	963	527						Frog_fixed.avi	0
10824	649	971.0434	514.2878	0.5314868	0.7248143	644.2916	4.6861	0	967.8034	549.111	0.3905193	0.7142621	636.8144	4.327684	0	21	969	532						Frog_fixed.avi	0
10841	650	906.3269	523.563	0.5317286	0.7247127	644.2108	4.654922	0	897.2763	537.6254	0.3908883	0.714498	636.6997	4.363442	0	21	902	531						Frog_fixed.avi	0
10857	651	-1280	-1024	-1	-1	-1	-1	4	-1280	-1024	-1	-1	-1	-1	4	21	0	0						Frog_fixed.avi	0
10874	652	-1280	-1024	-1	-1	-1	-1	4	-1280	-1024	-1	-1	-1	-1	4	21	0	0						Frog_fixed.avi	0
10890	653	-1280	-1024	-1	-1	-1	-1	4	-1280	-1024	-1	-1	-1	-1	4	21	0	0						Frog_fixed.avi	0
10907	654	-1280	-1024	-1	-1	-1	-1	4	-1280	-1024	-1	-1	-1	-1	4	21	0	0						Frog_fixed.avi	0
10924	655	-1280	-1024	-1	-1	-1	-1	4	-1280	-1024	-1	-1	-1	-1	4	21	0	0						Frog_fixed.avi	0
10940	656	895.6704	516.3796	0.5320067	0.7254974	644.2108	4.785184	0	906.605	540.3955	0.3911948	0.714952	636.6987	4.385367	0	21	901	528						Frog_fixed.avi	0
10957	657	905.3632	522.6534	0.5320301	0.7254373	644.3581	4.723968	0	901.3058	537.9482	0.391201	0.7150541	636.6157	4.41832	0	21	903	530						Frog_fixed.avi	0
10974	658	-1280	-1024	-1	-1	-1	-1	4	-1280	-1024	-1	-1	-1	-1	4	21	0	0						Frog_fixed.avi	0
10990	659	916.1986	516.54	0.5320299	0.725419	644.3581	4.711867	0	906.7618	534.6978	0.391191	0.7152753	636.6158	4.383522	0	21	911	526						Frog_fixed.avi	0
11007	660	-1280	-1024	-1	-1	-1	-1	4	-1280	-1024	-1	-1	-1	-1	4	21	0	0						Frog_fixed.avi	0
11024	661	-1280	-1024	-1	-1	-1	-1	4	-1280	-1024	-1	-1	-1	-1	4	21	0	0						Frog_fixed.avi	0
11040	662	-1280	-1024	-1	-1	-1	-1	4	-1280	-1024	-1	-1	-1	-1	4	21	0	0						Frog_fixed.avi	0
11057	663	911.5096	522.9655	0.5319999	0.7253511	644.3581	4.716368	0	906.5764	537.1494	0.3910916	0.7152487	636.7598	4.399951	0	21	909	530						Frog_fixed.avi	0
11074	664	-1280	-1024	-1	-1	-1	-1	4	-1280	-1024	-1	-1	-1	-1	4	21	0	0						Frog_fixed.avi	0
11090	665	899.444	521.1074	0.5319931	0.7254653	644.3581	4.754481	0	896.3107	545.4211	0.3910843	0.7152619	636.8076	4.399511	0	21	898	533						Frog_fixed.avi	0
11107	666	890.4016	517.7889	0.5319611	0.7256573	644.4161	4.785903	0	887.2376	543.4096	0.3911097	0.7154583	636.5341	4.417056	0	21	889	531						Frog_fixed.avi	0
11123	667	905.2168	533.1135	0.5320133	0.7253567	644.4161	4.710674	0	895.828	547.1053	0.3910848	0.7153942	636.8376	4.398323	0	21	901	540						Frog_fixed.avi	0
11140	668	903.3014	532.6229	0.5320053	0.7254991	644.4161	4.69631	0	891.0566	556.6674	0.391062	0.7155014	636.8518	4.41447	0	21	897	545						Frog_fixed.avi	0
11157	669	903.418	534.5405	0.5320013	0.7255951	644.4161	4.695691	0	887.7969	545.2615	0.391028	0.7156923	636.6491	4.403212	0	21	896	540						Frog_fixed.avi	0
11174	670	906.0283	535.61	0.5319765	0.7256603	644.4161	4.690979	0	884.6587	553.4898	0.3909937	0.7157738	636.6436	4.394756	0	21	895	545						Frog_fixed.avi	0
11190	671	896.3764	538.0215	0.5319464	0.7257112	644.4161	4.666378	0	889.6478	547.9586	0.3909568	0.7158697	636.6706	4.395499	0	21	893	543						Frog_fixed.avi	0
11207	672	894.3426	524.7468	0.531819	0.7259202	644.4161	4.733954	0	892.2	542.4896	0.3909106	0.7159832	636.703	4.391534	0	21	893	534						Frog_fixed.avi	0
11224	673	893.9251	525.7963	0.5317795	0.725848	644.5705	4.693195	0	896.558	542.3964	0.3908594	0.7160778	636.7018	4.385241	0	21	895	534						Frog_fixed.avi	0
11240	674	891.8302	525.1687	0.5343422	0.7257802	661.4337	4.686053	0	871.8582	561.426	0.3907712	0.7163582	636.4343	4.449697	0	21	882	543						Frog_fixed.avi	0
11257	675	893.3352	525.0541	0.5316236	0.7258913	644.5705	4.676881	0	884.5474	553.9859	0.390624	0.7162502	636.9449	4.395041	0	21	889	540						Frog_fixed.avi	0
11274	676	903.4549	520.062	0.5315682	0.7258558	644.5705	4.711823	0	892.5568	544.9442	0.3905731	0.7163457	636.925	4.396803	0	21	898	533						Frog_fixed.avi	0
11290	677	905.6271	516.7765	0.5315028	0.7258177	644.5705	4.712286	0	888.0853	553.3064	0.3905084	0.7163329	636.853	4.400091	0	21	897	535						Frog_fixed.avi	0
11307	678	-1280	-1024	-1	-1	-1	-1	4	-1280	-1024	-1	-1	-1	-1	4		0	0						Frog_fixed.avi	0
11324	679	-1280	-1024	-1	-1	-1	-1	4	-1280	-1024	-1	-1	-1	-1	4		0	0						Frog_fixed.avi	0
11340	680	-1280	-1024	-1	-1	-1	-1	4	-1280	-1024	-1	-1	-1	-1	4		0	0						Frog_fixed.avi	0
11357	681	-1280	-1024	-1	-1	-1	-1	4	-1280	-1024	-1	-1	-1	-1	4		0	0						Frog_fixed.avi	0
11374	682	-1280	-1024	-1	-1	-1	-1	4	-1280	-1024	-1	-1	-1	-1	4		0	0						Frog_fixed.avi	0
11390	683	-1280	-1024	-1	-1	-1	-1	4	-1280	-1024	-1	-1	-1	-1	4		0	0						Frog_fixed.avi	0
11407	684	-1280	-1024	-1	-1	-1	-1	4	-1280	-1024	-1	-1	-1	-1	4		0	0						Frog_fixed.avi	0
11424	685	-1280	-1024	-1	-1	-1	-1	4	-1280	-1024	-1	-1	-1	-1	4		0	0						Frog_fixed.avi	0
11440	686	-1280	-1024	-1	-1	-1	-1	4	-1280	-1024	-1	-1	-1	-1	4		0	0						Frog_fixed.avi	0
11457	687	778.1584	593.2878	0.5303821	0.7265408	644.4406	4.733671	0	779.2219	617.5562	0.3896431	0.7178812	637.1101	4.42145	0	22	779	605						Frog_fixed.avi	0
11474	688	781.8116	599.5411	0.5302669	0.7261962	644.848	4.717996	0	782.6594	619.273	0.3894688	0.7178281	637.3605	4.445447	0	22	782	609						Frog_fixed.avi	0
11490	689	777.9117	595.8483	0.5300109	0.7262169	644.848	4.736552	0	779.7955	616.6572	0.3892542	0.7177408	637.4313	4.454783	0	22	779	606						Frog_fixed.avi	0
11507	690	775.0599	597.5771	0.5298088	0.7260877	645.0621	4.740502	0	787.468	616.092	0.3890647	0.7176599	637.5222	4.448838	0	22	781	607						Frog_fixed.avi	0
11523	691	772.427	614.9061	0.5296976	0.7256984	645.0602	4.687288	0	783.0101	613.6965	0.3888714	0.7175362	637.7048	4.46234	0	22	778	614						Frog_fixed.avi	0
11540	692	-1280	-1024	-1	-1	-1	-1	4	-1280	-1024	-1	-1	-1	-1	4	22	0	0						Frog_fixed.avi	0
11557	693	-1280	-1024	-1	-1	-1	-1	4	-1280	-1024	-1	-1	-1	-1	4	22	0	0						Frog_fixed.avi	0
11573	694	769.3658	601.1985	0.529155	0.7252617	645.0602	4.732677	0	778.3887	623.5922	0.3884524	0.7170097	637.5142	4.45283	0	22	774	612						Frog_fixed.avi	0
11590	695	765.8917	592.9852	0.5290517	0.7251945	645.0602	4.758936	0	787.071	615.8704	0.3883312	0.7168254	637.886	4.45166	0	22	776	604						Frog_fixed.avi	0
11607	696	-1280	-1024	-1	-1	-1	-1	4	-1280	-1024	-1	-1	-1	-1	4	22	0	0						Frog_fixed.avi	0
11623	697	-1280	-1024	-1	-1	-1	-1	4	-1280	-1024	-1	-1	-1	-1	4	22	0	0						Frog_fixed.avi	0
11640	698	-1280	-1024	-1	-1	-1	-1	4	-1280	-1024	-1	-1	-1	-1	4	22	0	0						Frog_fixed.avi	0
11657	699	817.364	557.3361	0.5284362	0.723503	645.5374	4.749881	0	826.7947	585.6437	0.3877293	0.7155262	638.5733	4.48129	0	23	822	571						Frog_fixed.avi	0
11673	700	-1280	-1024	-1	-1	-1	-1	4	-1280	-1024	-1	-1	-1	-1	4	23	0	0						Frog_fixed.avi	0
11690	701	840.2706	516.0634	0.5280171	0.7229261	645.5374	4.760674	0	843.9183	536.56	0.3874315	0.7150637	638.4416	4.469681	0	23	842	526						Frog_fixed.avi	0
11707	702	847.4529	510.7722	0.5279553	0.7226716	645.5853	4.736448	0	844.34	535.9978	0.3873644	0.7149234	638.5854	4.476491	0	23	846	523						Frog_fixed.avi	0
11723	703	844.9711	528.4421	0.527954	0.72249	645.5853	4.702743	0	844.9578	537.8929	0.3873333	0.7148198	638.6427	4.473919	0	23	845	533						Frog_fixed.avi	0
11740	704	848.5772	519.3171	0.5279567	0.7223389	645.5853	4.744765	0	844.3159	533.2782	0.3873248	0.7147037	638.7379	4.492671	0	23	846	526						Frog_fixed.avi	0
11757	705	844.7771	510.8299	0.5280372	0.7223291	645.5853	4.75639	0	841.4487	541.3068	0.3873476	0.7144827	638.6711	4.46861	0	23	843	526						Frog_fixed.avi	0
11773	706	857.1393	517.1749	0.5281425	0.7219497	646.156	4.732387	0	837.7673	535.0668	0.3873489	0.7142904	638.806	4.457092	0	23	847	526						Frog_fixed.avi	0
11790	707	845.5399	532.076	0.5280673	0.7216322	646.156	4.718824	0	838.851	541.034	0.3873496	0.7141039	638.8848	4.473202	0	23	842	537						Frog_fixed.avi	0
11807	708	-1280	-1024	-1	-1	-1	-1	4	-1280	-1024	-1	-1	-1	-1	4	23	0	0						Frog_fixed.avi	0
11823	709	-1280	-1024	-1	-1	-1	-1	4	-1280	-1024	-1	-1	-1	-1	4	23	0	0						Frog_fixed.avi	0
11840	710	-1280	-1024	-1	-1	-1	-1	4	-1280	-1024	-1	-1	-1	-1	4	23	0	0						Frog_fixed.avi	0
11857	711	-1280	-1024	-1	-1	-1	-1	4	838.631	550.9152	0.3871944	0.7137873	639.0179	4.440118	0	23	839	551						Frog_fixed.avi	0
11873	712	844.8776	525.9001	0.5277934	0.7204741	646.156	4.676994	0	839.3733	557.5744	0.3871303	0.713819	638.981	4.451448	0	23	842	542						Frog_fixed.avi	0
11890	713	837.1893	522.8332	0.527689	0.7205296	646.156	4.722286	0	834.9492	549.1295	0.386957	0.71386	639.0411	4.448378	0	23	836	536						Frog_fixed.avi	0
11906	714	836.8102	515.3989	0.5274844	0.7205623	646.6826	4.737227	0	822.5394	552.9565	0.3867811	0.7140394	639.0264	4.455075	0	23	830	534						Frog_fixed.avi	0
11923	715	840.7766	522.4782	0.5273653	0.7201947	646.6826	4.665943	0	842.066	551.2421	0.3866445	0.7139361	639.2206	4.41791	0	23	841	537						Frog_fixed.avi	0
11940	716	841.5199	518.3416	0.527204	0.7201361	646.6826	4.661824	0	833.8095	549.5269	0.3864291	0.7138829	639.3095	4.417677	0	23	838	534						Frog_fixed.avi	0
11956	717	840.4584	515.7596	0.5269511	0.720146	646.6826	4.697649	0	829.6263	556.9129	0.3862284	0.7138322	639.4241	4.414897	0	23	835	536						Frog_fixed.avi	0
11973	718	847.001	522.2531	0.5268127	0.7198302	646.9447	4.657646	0	837.8132	554.7676	0.3860824	0.7138146	639.3654	4.392399	0	23	842	539						Frog_fixed.avi	0
11990	719	834.0735	519.059	0.5265858	0.7197192	646.9447	4.648719	0	831.2772	547.3915	0.3858328	0.7137643	639.6141	4.413435	0	23	833	533						Frog_fixed.avi	0
12006	720	832.8326	523.9373	0.5264115	0.7197279	646.9447	4.662008	0	834.3037	548.6967	0.3857004	0.7137086	639.509	4.392588	0	23	834	536						Frog_fixed.avi	0
12023	721	842.6769	519.4738	0.5263634	0.7194158	647.1209	4.637943	0	842.5883	548.67	0.3856231	0.7136161	639.4568	4.381238	0	23	843	534						Frog_fixed.avi	0
12040	722	839.5411	521.8508	0.5263129	0.7193031	647.1209	4.60721	0	839.1942	546.4185	0.3855287	0.7135457	639.6506	4.368723	0	23	839	534						Frog_fixed.avi	0
12056	723	828.2228	519.2311	0.5261931	0.7193315	647.1209	4.638461	0	835.2523	549.1271	0.3854688	0.7134162	639.6881	4.377138	0	23	832	534						Frog_fixed.avi	0
12073	724	828.6862	523.2231	0.5262032	0.7191699	647.1452	4.651431	0	831.5988	550.7258	0.3854653	0.7131909	639.6607	4.383246	0	23	830	537						Frog_fixed.avi	0
12090	725	828.0265	525.9656	0.5262869	0.718972	646.8556	4.628332	0	835.202	549.8572	0.3855321	0.7129697	639.5807	4.377317	0	23	832	538						Frog_fixed.avi	0
12106	726	830.402	526.07	0.526398	0.7186765	646.8376	4.56552	0	840.5713	537.8337	0.3856567	0.7127492	639.4153	4.3675	0	23	835	532						Frog_fixed.avi	0
12123	727	827.6246	514.798	0.5265588	0.7186947	646.8376	4.624269	0	833.2239	549.2856	0.3857906	0.7123528	639.5047	4.377675	0	23	830	532						Frog_fixed.avi	0
12140	728	846.2499	517.1763	0.5268862	0.7182816	646.8576	4.646557	0	837.5464	548.3749	0.3860901	0.7119323	639.3264	4.372897	0	23	842	533						Frog_fixed.avi	0
12156	729	824.6905	520.1276	0.5271562	0.7184156	646.8576	4.667058	0	832.6529	545.5084	0.3863625	0.7114649	639.3519	4.364714	0	23	829	533						Frog_fixed.avi	0
12173	730	840.6768	528.4625	0.5277156	0.7179875	646.8576	4.584354	0	833.8614	543.3779	0.386793	0.711153	639.3185	4.366409	0	23	837	536						Frog_fixed.avi	0
12190	731	828.9953	518.2318	0.5281612	0.7181312	646.8576	4.640446	0	841.0901	540.6327	0.3873075	0.7108055	639.1943	4.373449	0	23	835	529						Frog_fixed.avi	0
12206	732	820.4669	518.5809	0.5286378	0.7183164	646.8576	4.669711	0	831.8546	547.7894	0.3878594	0.7105146	639.1437	4.37443	0	23	826	533						Frog_fixed.avi	0
12223	733	825.769	512.7848	0.5292411	0.7184664	646.8576	4.681007	0	832.5616	549.7636	0.3884381	0.710381	638.9107	4.380051	0	23	829	531						Frog_fixed.avi	0
12240	734	827.1429	516.6406	0.5298653	0.7185474	646.3464	4.644162	0	843.7393	538.9901	0.3890935	0.7103354	638.7476	4.384443	0	23	835	528						Frog_fixed.avi	0
12256	735	826.6865	514.2456	0.5304706	0.718824	646.4362	4.656514	0	839.1483	538.9792	0.3896748	0.710291	638.7101	4.372906	0	23	833	527						Frog_fixed.avi	0
12273	736	796.9279	527.4999	0.5310935	0.719256	646.4362	4.690581	0	815.7643	553.7189	0.3903684	0.7102413	638.8872	4.397695	0	23	806	541						Frog_fixed.avi	0
12290	737	813.8088	529.2035	0.5316824	0.7190474	646.4362	4.630674	0	819.0303	553.9703	0.3909073	0.7101107	638.7342	4.412409	0	23	816	542						Frog_fixed.avi	0
12306	738	808.978	525.234	0.532156	0.7193509	646.4362	4.680157	0	816.8297	560.5797	0.3914115	0.7098488	638.704	4.417463	0	23	813	543						Frog_fixed.avi	0
12323	739	812.1141	535.9179	0.5326666	0.7191771	646.1406	4.659482	0	819.9224	550.7379	0.3919068	0.7097051	638.5536	4.387123	0	23	816	543						Frog_fixed.avi	0
12340	740	808.8867	539.7079	0.5331354	0.7192401	646.1406	4.664382	0	822.0291	552.7223	0.3923686	0.7095929	638.563	4.391155	0	23	815	546						Frog_fixed.avi	0
12356	741	807.4542	524.7318	0.5335829	0.7194077	646.1406	4.668269	0	821.2274	543.9258	0.3928015	0.7095121	638.3708	4.395115	0	23	814	534						Frog_fixed.avi	0
12373	742	804.8948	525.4031	0.5339774	0.719486	646.1406	4.668508	0	826.7651	542.3895	0.3932104	0.7094547	638.1773	4.39999	0	23	816	534						Frog_fixed.avi	0
12390	743	-1280	-1024	-1	-1	-1	-1	4	-1280	-1024	-1	-1	-1	-1	4	23	0	0						Frog_fixed.avi	0
12406	744	-1280	-1024	-1	-1	-1	-1	4	-1280	-1024	-1	-1	-1	-1	4	23	0	0						Frog_fixed.avi	0
12423	745	-1280	-1024	-1	-1	-1	-1	4	-1280	-1024	-1	-1	-1	-1	4	23	0	0						Frog_fixed.avi	0
12439	746	806.5968	520.5527	0.5348181	0.719587	646.1406	4.700597	0	819.1814	548.7573	0.3940665	0.7088825	637.517	4.392032	0	23	813	535						Frog_fixed.avi	0
12456	747	804.676	516.9985	0.5348831	0.719673	644.9021	4.719414	0	825.9213	540.4187	0.3941217	0.7089095	637.2253	4.385608	0	23	815	529						Frog_fixed.avi	0
12473	748	803.7173	533.4012	0.5348916	0.7193136	644.9733	4.692956	0	819.996	554.3869	0.3940989	0.7085017	637.304	4.391418	0	23	812	544						Frog_fixed.avi	0
12489	749	-1280	-1024	-1	-1	-1	-1	4	-1280	-1024	-1	-1	-1	-1	4	23	0	0						Frog_fixed.avi	0
12506	750	805.7631	524.7836	0.5347661	0.718797	644.9768	4.715304	0	822.1508	553.7225	0.3939582	0.7079947	636.8513	4.392657	0	23	814	539						Frog_fixed.avi	0
12523	751	812.5403	537.0883	0.5346806	0.7183053	644.6765	4.6683	0	816.6613	553.4584	0.3937841	0.7076895	636.9876	4.403126	0	23	815	545						Frog_fixed.avi	0
12539	752	812.8297	526.181	0.5344914	0.7181796	644.6765	4.736275	0	819.1077	554.1518	0.3935786	0.7074823	636.998	4.393935	0	23	816	540						Frog_fixed.avi	0
12556	753	811.64	532.6959	0.5342923	0.717791	644.5328	4.684203	0	823.2052	555.1354	0.3933671	0.7072849	636.576	4.388885	0	23	817	544						Frog_fixed.avi	0
12573	754	811.4478	530.0037	0.53403	0.7177045	644.5328	4.711706	0	828.3003	549.2294	0.3930927	0.7071867	636.7922	4.396207	0	23	820	540						Frog_fixed.avi	0
12589	755	814.0953	531.6777	0.5337921	0.7172856	644.3115	4.677801	0	823.4838	551.0422	0.3928004	0.707132	636.6377	4.396746	0	23	819	541						Frog_fixed.avi	0
12606	756	821.5302	540.3879	0.5335622	0.7170926	644.3115	4.66334	0	829.1277	548.8014	0.3925113	0.707028	636.6883	4.404247	0	23	825	545						Frog_fixed.avi	0
12623	757	-1280	-1024	-1	-1	-1	-1	4	827.955	552.4432	0.3921976	0.7069111	636.4916	4.394119	0	23	828	552						Frog_fixed.avi	0
12639	758	-1280	-1024	-1	-1	-1	-1	4	-1280	-1024	-1	-1	-1	-1	4	23	0	0						Frog_fixed.avi	0
12656	759	-1280	-1024	-1	-1	-1	-1	4	-1280	-1024	-1	-1	-1	-1	4	23	0	0						Frog_fixed.avi	0
12673	760	-1280	-1024	-1	-1	-1	-1	4	-1280	-1024	-1	-1	-1	-1	4	23	0	0						Frog_fixed.avi	0
12689	761	843.0926	522.8867	0.5319756	0.7157823	644.3115	4.707621	0	861.1292	540.7645	0.3909144	0.7062582	636.0841	4.39804	0	23	852	532						Frog_fixed.avi	0
12706	762	861.2798	527.2982	0.5318152	0.7153315	643.8007	4.68186	0	865.1088	552.0814	0.3906153	0.7060409	635.9484	4.399922	0	23	863	540						Frog_fixed.avi	0
12723	763	844.2475	519.2711	0.5314319	0.7152446	643.8007	4.724279	0	849.3922	563.9793	0.3903177	0.7059262	635.8221	4.419938	0	23	847	542						Frog_fixed.avi	0
12739	764	847.4731	539.2192	0.5313948	0.7145896	643.8007	4.619952	0	867.6356	550.4369	0.3900972	0.7056434	635.9738	4.376134	0	23	858	545						Frog_fixed.avi	0
12756	765	-1280	-1024	-1	-1	-1	-1	4	-1280	-1024	-1	-1	-1	-1	4	23	0	0						Frog_fixed.avi	0
12773	766	848.6754	524.4294	0.5308676	0.7141173	643.8007	4.69595	0	868.1995	541.8561	0.3895976	0.705367	635.5384	4.361508	0	23	858	533						Frog_fixed.avi	0
12789	767	850.5688	528.6016	0.530721	0.7137495	643.1168	4.654125	0	859.5627	548.938	0.3893583	0.7052507	635.5897	4.375395	0	23	855	539						Frog_fixed.avi	0
12806	768	852.6144	529.3535	0.5305085	0.7134955	643.1168	4.677934	0	858.2023	546.5787	0.3891137	0.7051647	635.4481	4.362766	0	23	855	538						Frog_fixed.avi	0
12823	769	853.8445	535.947	0.5303342	0.7133741	643.1168	4.610691	0	856.0504	553.6362	0.3888754	0.7050653	635.4553	4.370481	0	23	855	545						Frog_fixed.avi	0
12839	770	849.9517	532.2981	0.5300996	0.713333	643.1168	4.676304	0	863.1153	552.6153	0.3886763	0.704897	635.0715	4.344746	0	23	857	542						Frog_fixed.avi	0
12856	771	848.7952	538.4367	0.5299421	0.712955	642.7842	4.617415	0	856.3761	551.7977	0.3884495	0.7047341	635.1949	4.344982	0	23	853	545						Frog_fixed.avi	0
12872	772	860.7777	544.2493	0.5298054	0.7126327	642.7842	4.643608	0	854.8448	547.4102	0.3882669	0.7045205	634.9622	4.349445	0	23	858	546						Frog_fixed.avi	0
12889	773	846.702	529.9269	0.5296397	0.7125419	642.7842	4.657261	0	857.9183	548.8019	0.3881595	0.7043159	634.8639	4.358039	0	23	852	539						Frog_fixed.avi	0
12906	774	852.6537	531.8199	0.5295265	0.712146	642.5409	4.645873	0	862.1456	549.525	0.3880161	0.7040557	634.8573	4.322165	0	23	857	541						Frog_fixed.avi	0
12922	775	848.6895	526.8735	0.529378	0.7120702	642.5409	4.672416	0	858.736	551.4454	0.3878816	0.7039154	634.983	4.329433	0	23	854	539						Frog_fixed.avi	0
12939	776	849.6994	542.1783	0.529295	0.7117026	642.4434	4.612467	0	860.8722	542.6846	0.3877518	0.7037831	634.7383	4.33445	0	23	855	542						Frog_fixed.avi	0
12956	777	878.2434	510.0515	0.5291199	0.7113853	642.4434	4.647518	0	889.0869	523.3242	0.3876221	0.7035066	634.8112	4.340664	0	24	884	517						Frog_fixed.avi	0
12972	778	864.8157	487.5941	0.5288706	0.711006	642.4434	4.62537	0	875.6548	488.948	0.3874867	0.703162	634.5999	4.315412	0	24	870	488						Frog_fixed.avi	0
12989	779	865.105	484.0806	0.5287818	0.7109049	642.4434	4.629955	0	878.9065	494.7543	0.3873288	0.7030814	634.7457	4.303632	0	24	872	489						Frog_fixed.avi	0
13006	780	-1280	-1024	-1	-1	-1	-1	4	-1280	-1024	-1	-1	-1	-1	4	24	0	0						Frog_fixed.avi	0
13022	781	868.4517	486.4481	0.5286506	0.710612	642.4434	4.594173	0	874.8105	494.5503	0.3870614	0.7029029	634.5032	4.289065	0	24	872	490						Frog_fixed.avi	0
13039	782	867.2815	474.8467	0.5284334	0.7107363	642.4434	4.639167	0	876.0688	495.8262	0.3869712	0.7028506	634.4453	4.302192	0	24	872	485						Frog_fixed.avi	0
13056	783	858.8124	454.5457	0.5283445	0.7108199	641.4846	4.6828	0	863.8208	507.5519	0.3868948	0.7028239	633.8605	4.308389	0	24	861	481						Frog_fixed.avi	0
13072	784	863.2763	469.1566	0.5283004	0.7104149	641.6871	4.674395	0	877.5868	508.6926	0.3868335	0.702579	634.097	4.296711	0	24	870	489						Frog_fixed.avi	0
13089	785	869.5698	475.0821	0.5282842	0.7101334	641.5814	4.66438	0	874.386	497.4098	0.3867809	0.7024217	633.9435	4.299908	0	24	872	486						Frog_fixed.avi	0
13106	786	872.9161	477.7389	0.5282844	0.7097531	641.5806	4.64276	0	875.623	504.0676	0.3867459	0.7021785	634.0493	4.286592	0	24	874	491						Frog_fixed.avi	0
13122	787	865.5667	473.5427	0.5282451	0.7096994	641.5806	4.655863	0	877.9068	507.116	0.3867514	0.7020054	633.9546	4.299544	0	24	872	490						Frog_fixed.avi	0
13139	788	866.9636	475.7596	0.5282592	0.709559	641.4604	4.683721	0	872.8775	514.7511	0.3867384	0.701767	633.8171	4.296199	0	24	870	495						Frog_fixed.avi	0
13156	789	867.4974	480.294	0.5282858	0.7094008	641.363	4.689475	0	868.9548	509.211	0.3867704	0.7016696	633.6686	4.29528	0	24	868	495						Frog_fixed.avi	0
13172	790	870.2729	480.7889	0.5283461	0.7093371	641.1324	4.681	0	870.5163	506.6505	0.3868103	0.7016192	633.5919	4.32373	0	24	870	494						Frog_fixed.avi	0
13189	791	876.316	485.8841	0.5283476	0.7092319	641.1534	4.666995	0	871.1599	506.0601	0.3868328	0.7016594	633.544	4.304562	0	24	874	496						Frog_fixed.avi	0
13206	792	867.0544	485.045	0.5284256	0.7094506	641.1534	4.681666	0	879.5431	505.8532	0.3869096	0.7017103	633.2905	4.322034	0	24	873	495						Frog_fixed.avi	0
13222	793	867.3817	481.6491	0.5284746	0.7096002	641.031	4.69388	0	872.2557	508.7839	0.386958	0.7017953	633.3909	4.293509	0	24	870	495						Frog_fixed.avi	0
13239	794	883.3436	490.3627	0.5285845	0.7094342	641.0153	4.680685	0	876.6796	502.2841	0.3870153	0.7018605	633.3147	4.288132	0	24	880	496						Frog_fixed.avi	0
13256	795	864.5023	475.8142	0.5286362	0.7096642	641.0153	4.687787	0	881.6086	500.7478	0.3871078	0.7018488	633.4967	4.302775	0	24	873	488						Frog_fixed.avi	0
13272	796	871.8973	479.1009	0.5287395	0.7096699	641.1423	4.70667	0	881.77	488.1651	0.3871951	0.7019057	633.3726	4.307832	0	24	877	484						Frog_fixed.avi	0
13289	797	876.298	492.7726	0.5289158	0.7094635	641.1315	4.677498	0	876.6177	502.6374	0.3872836	0.7018138	633.379	4.331913	0	24	876	498						Frog_fixed.avi	0
13306	798	875.3327	488.8455	0.5290294	0.7094989	641.1315	4.682282	0	872.1938	501.4336	0.3873876	0.7018162	633.3258	4.336675	0	24	874	495						Frog_fixed.avi	0
13322	799	865.2744	476.3693	0.5291163	0.7098557	641.1315	4.705299	0	881.1313	496.335	0.3875474	0.7020069	633.2042	4.323945	0	24	873	486						Frog_fixed.avi	0
13339	800	863.7756	483.313	0.5292793	0.7100469	641.0823	4.699742	0	880.2627	494.268	0.3876865	0.7022027	633.3259	4.322994	0	24	872	489						Frog_fixed.avi	0
13356	801	867.1557	478.6651	0.5294194	0.7103766	640.9854	4.688185	0	878.0168	503.5389	0.3878412	0.7024744	633.2552	4.351058	0	24	873	491						Frog_fixed.avi	0
13372	802	874.5546	484.8815	0.529537	0.7105144	640.9951	4.666989	0	877.8981	499.6641	0.3879379	0.7028608	633.3918	4.332735	0	24	876	492						Frog_fixed.avi	0
13389	803	870.0192	493.2199	0.5296139	0.7108781	640.9951	4.668152	0	883.1014	492.2112	0.3880629	0.7031949	633.4691	4.348989	0	24	877	493						Frog_fixed.avi	0
13405	804	858.4452	469.6215	0.5296753	0.7116744	640.9951	4.754673	0	879.0384	491.6768	0.3881457	0.7035148	633.5166	4.336136	0	24	869	481						Frog_fixed.avi	0
13422	805	870.278	486.4997	0.529721	0.7115042	640.9951	4.673757	0	883.2845	497.1044	0.3882267	0.7037001	633.4536	4.34728	0	24	877	492						Frog_fixed.avi	0
13439	806	862.668	484.8053	0.5297901	0.7118612	640.9951	4.670602	0	872.2175	500.4314	0.3882856	0.7038155	633.6456	4.352248	0	24	867	493						Frog_fixed.avi	0
13455	807	863.8532	494.1203	0.5298584	0.7117406	641.3695	4.637381	0	880.2943	498.5157	0.3883566	0.7038336	633.6186	4.35186	0	24	872	496						Frog_fixed.avi	0
13472	808	860.9008	489.7198	0.5298911	0.7118515	641.3695	4.689581	0	886.0488	493.4554	0.3884456	0.7037984	633.4755	4.338059	0	24	873	492						Frog_fixed.avi	0
13489	809	867.28	488.5537	0.5299299	0.7116629	641.5057	4.653501	0	878.7954	492.7897	0.388476	0.7037336	633.5984	4.33909	0	24	873	491						Frog_fixed.avi	0
13505	810	872.8997	483.1929	0.5299957	0.7117611	641.5057	4.705255	0	878.8579	492.9839	0.3884897	0.7036569	633.856	4.344419	0	24	876	488						Frog_fixed.avi	0
13522	811	884.2059	487.6322	0.5300332	0.7115671	641.5917	4.657771	0	885.5799	495.8717	0.3885649	0.7036334	633.9387	4.346967	0	24	885	492						Frog_fixed.avi	0
13539	812	881.9959	487.768	0.5300618	0.7115587	641.5917	4.667208	0	887.5679	495.5863	0.3886184	0.7036158	634.0731	4.349048	0	24	885	492						Frog_fixed.avi	0
13555	813	881.3182	491.8037	0.5300688	0.711546	641.5917	4.668829	0	885.3018	492.4685	0.3886557	0.7036037	634.1096	4.348166	0	24	883	492						Frog_fixed.avi	0
13572	814	872.9814	488.7625	0.5300511	0.7115404	641.5917	4.633292	0	883.6858	498.3743	0.3886721	0.7035928	634.2884	4.357994	0	24	878	494						Frog_fixed.avi	0
13589	815	858.853	486.1104	0.5300227	0.7117744	641.5917	4.674283	0	878.6466	506.2616	0.3886833	0.703586	634.3282	4.342651	0	24	869	496						Frog_fixed.avi	0
13605	816	863.9343	484.9382	0.5300294	0.7118534	642.0689	4.692955	0	882.0991	498.9225	0.3886907	0.7036669	634.4155	4.323026	0	24	873	492						Frog_fixed.avi	0
13622	817	872.1903	477.4114	0.5300567	0.7120128	641.9465	4.694559	0	877.9646	506.4936	0.388694	0.7037976	634.4335	4.334271	0	24	875	492						Frog_fixed.avi	0
13639	818	874.6935	480.9156	0.5300564	0.7121267	642.0233	4.725262	0	878.6817	505.701	0.3887196	0.7039624	634.5636	4.34474	0	24	877	493						Frog_fixed.avi	0
13655	819	865.7112	482.5337	0.5300564	0.7122854	642.0609	4.690784	0	879.0708	499.7163	0.3887325	0.7041408	634.5567	4.341528	0	24	872	491						Frog_fixed.avi	0
13672	820	876.2423	481.941	0.5300592	0.7122378	642.0723	4.660694	0	873.5369	503.2578	0.3887377	0.7043646	634.6166	4.330408	0	24	875	493						Frog_fixed.avi	0
13689	821	870.3937	481.439	0.5300211	0.7125083	642.0723	4.698477	0	876.7144	501.0137	0.3887186	0.7044982	634.6418	4.342423	0	24	874	491						Frog_fixed.avi	0
13705	822	867.4774	484.4445	0.5299962	0.712538	642.1738	4.703465	0	876.0129	503.3742	0.3886897	0.7045992	634.652	4.330844	0	24	872	494						Frog_fixed.avi	0
13722	823	862.2655	482.0993	0.5299186	0.7125809	642.4261	4.697321	0	876.217	500.0866	0.388664	0.7047027	634.7131	4.335845	0	24	869	491						Frog_fixed.avi	0
13739	824	873.8862	494.8567	0.5298905	0.7124323	642.4314	4.651222	0	876.8893	501.8513	0.3885967	0.7047771	634.6672	4.354196	0	24	875	498						Frog_fixed.avi	0
13755	825	867.3438	493.1239	0.5298047	0.7124768	642.4314	4.659241	0	875.2107	501.65	0.3884954	0.7048447	634.9008	4.357123	0	24	871	497						Frog_fixed.avi	0
13772	826	871.1456	479.927	0.5297106	0.712779	642.4314	4.708114	0	873.6062	502.0767	0.3884462	0.7049485	634.9937	4.37193	0	24	872	491						Frog_fixed.avi	0
13789	827	863.8107	515.6867	0.529637	0.7128589	642.4584	4.680567	0	866.4979	530.3754	0.3884462	0.7052369	635.2402	4.38439	0	24	865	523						Frog_fixed.avi	0
13805	828	863.9432	516.9847	0.5295483	0.7127206	642.4735	4.669427	0	878.9704	515.7806	0.3883582	0.7053791	635.3914	4.363362	0	24	871	516						Frog_fixed.avi	0
13822	829	854.9048	514.1846	0.5294539	0.7128604	642.4735	4.670721	0	871.9514	520.4512	0.388289	0.7054906	635.4235	4.383544	0	24	863	517						Frog_fixed.avi	0
13839	830	857.2877	510.7092	0.5293792	0.7128648	642.4735	4.667206	0	878.4979	516.7878	0.3882346	0.7055085	635.4487	4.390347	0	24	868	514						Frog_fixed.avi	0
13855	831	-1280	-1024	-1	-1	-1	-1	4	-1280	-1024	-1	-1	-1	-1	4	24	0	0						Frog_fixed.avi	0
13872	832	864.9155	506.897	0.5292584	0.7129738	642.4735	4.765298	0	878.1628	519.3654	0.3880759	0.7055038	635.4731	4.400115	0	24	872	513						Frog_fixed.avi	0
13889	833	860.1483	507.6845	0.5292355	0.7128047	642.5187	4.681809	0	872.0977	523.6396	0.3880077	0.705489	635.5757	4.407168	0	24	866	516						Frog_fixed.avi	0
13905	834	864.6996	500.4422	0.5291588	0.7128457	642.5187	4.754663	0	871.4747	516.9925	0.3879247	0.7054771	635.5896	4.419044	0	24	868	509						Frog_fixed.avi	0
13922	835	850.6129	514.4792	0.5290715	0.7125641	642.6363	4.689769	0	873.613	516.0536	0.3878695	0.705494	635.5693	4.429451	0	24	862	515						Frog_fixed.avi	0
13939	836	855.6821	498.6538	0.5290077	0.7127133	642.6363	4.765615	0	876.3537	515.6995	0.3877949	0.7055236	635.6569	4.435929	0	24	866	507						Frog_fixed.avi	0
13955	837	857.687	508.1135	0.5289603	0.7125067	642.9802	4.716005	0	884.5925	510.9825	0.3877053	0.705586	635.6772	4.433873	0	24	871	510						Frog_fixed.avi	0
13972	838	856.0741	498.8849	0.5287724	0.7127049	642.9802	4.791825	0	870.9192	513.7371	0.3875088	0.7056503	635.8748	4.442422	0	24	863	506						Frog_fixed.avi	0
13989	839	861.7661	495.4572	0.528635	0.71276	643.0046	4.798249	0	868.316	520.3254	0.3873733	0.705704	635.8605	4.452196	0	24	865	508						Frog_fixed.avi	0
14005	840	860.5215	498.5627	0.5285341	0.7125326	643.0179	4.75267	0	869.3579	516.1266	0.387253	0.705836	635.8665	4.475041	0	24	865	507						Frog_fixed.avi	0
14022	841	867.3395	506.546	0.5283529	0.71245	643.0179	4.735317	0	858.6487	521.1347	0.3870226	0.7057882	636.0714	4.485629	0	24	863	514						Frog_fixed.avi	0
14038	842	875.5858	503.8891	0.5282148	0.7123039	643.0179	4.776748	0	873.2733	513.0874	0.3868765	0.7058325	636.1649	4.458946	0	24	874	508						Frog_fixed.avi	0
14055	843	862.2656	505.6214	0.5279926	0.7121972	643.0179	4.749725	0	870.3055	520.28	0.3867182	0.7057164	636.1121	4.465399	0	24	866	513						Frog_fixed.avi	0
14072	844	864.7505	510.2994	0.5278437	0.7119833	643.0179	4.750902	0	864.1016	521.5347	0.3865197	0.705655	636.456	4.479708	0	24	864	516						Frog_fixed.avi	0
14088	845	867.6043	501.5137	0.5276231	0.711826	643.0179	4.804617	0	865.8793	521.8438	0.3863958	0.705599	636.3434	4.465315	0	24	867	512						Frog_fixed.avi	0
14105	846	-1280	-1024	-1	-1	-1	-1	4	-1280	-1024	-1	-1	-1	-1	4	24	0	0						Frog_fixed.avi	0
14122	847	-1280	-1024	-1	-1	-1	-1	4	-1280	-1024	-1	-1	-1	-1	4	24	0	0						Frog_fixed.avi	0
14139	848	-1280	-1024	-1	-1	-1	-1	4	-1280	-1024	-1	-1	-1	-1	4	24	0	0						Frog_fixed.avi	0
14155	849	-1280	-1024	-1	-1	-1	-1	4	-1280	-1024	-1	-1	-1	-1	4	24	0	0						Frog_fixed.avi	0
14172	850	869.6698	443.3621	0.5268681	0.7116033	643.9837	4.81176	0	866.0621	459.6151	0.3857537	0.7055917	636.389	4.492821	0	24	868	451						Frog_fixed.avi	0
14188	851	864.7147	447.0008	0.5266628	0.7115973	644.1681	4.825	0	862.2642	466.7709	0.3855416	0.705654	636.768	4.49068	0	24	863	457						Frog_fixed.avi	0
14205	852	871.1014	446.4644	0.5264968	0.7116346	644.1557	4.844315	0	859.3853	464.946	0.3853725	0.7057438	636.6759	4.477101	0	24	865	456						Frog_fixed.avi	0
14222	853	869.7277	439.5569	0.5263468	0.7115214	644.165	4.775518	0	868.5336	463.2747	0.3852002	0.7059416	636.9796	4.468496	0	24	869	451						Frog_fixed.avi	0
14238	854	862.2232	460.8854	0.5261111	0.711565	644.165	4.769223	0	865.5762	461.5044	0.3850152	0.7061412	637.1097	4.471198	0	24	864	461						Frog_fixed.avi	0
14255	855	873.7073	459.2656	0.5259419	0.7117388	644.165	4.780216	0	870.0723	454.5713	0.3848727	0.7063398	637.0989	4.477013	0	24	872	457						Frog_fixed.avi	0
14272	856	868.8354	460.3487	0.5257213	0.7118348	644.165	4.757756	0	865.628	460.3774	0.3846711	0.7064996	637.1804	4.476267	0	24	867	460						Frog_fixed.avi	0
14288	857	866.9943	449.8082	0.5255826	0.7120496	644.165	4.744456	0	873.0978	461.8417	0.3845586	0.7067535	637.4342	4.45345	0	24	870	456						Frog_fixed.avi	0
14305	858	865.4091	450.8338	0.5254947	0.7122934	644.165	4.812743	0	872.6001	469.4525	0.3844354	0.7069266	637.4765	4.47333	0	24	869	460						Frog_fixed.avi	0
14322	859	872.3242	453.9165	0.5253969	0.7122499	644.6425	4.750613	0	870.1846	461.5649	0.384337	0.707114	637.4349	4.47227	0	24	871	458						Frog_fixed.avi	0
14338	860	856.1396	452.1738	0.5252256	0.7126749	644.6425	4.815507	0	869.3373	467.7227	0.3842188	0.7074176	637.5072	4.485877	0	24	863	460						Frog_fixed.avi	0
14355	861	865.4812	467.7335	0.5251317	0.7124781	644.6425	4.737295	0	871.3895	469.0468	0.3840754	0.7072903	637.718	4.449432	0	24	868	468						Frog_fixed.avi	0
14372	862	870.3727	460.1427	0.5250075	0.7125858	644.6425	4.770207	0	870.2416	477.5724	0.3839872	0.7073745	637.7523	4.428302	0	24	870	469						Frog_fixed.avi	0
14388	863	877.366	466.7178	0.5249264	0.7126141	644.6425	4.768044	0	878.7355	478.078	0.3839182	0.7074645	637.847	4.45087	0	24	878	472						Frog_fixed.avi	0
14405	864	862.5508	459.5961	0.5247581	0.7126723	644.6425	4.747536	0	871.772	469.0404	0.3838017	0.7075947	638.064	4.436497	0	24	867	464						Frog_fixed.avi	0
14422	865	-1280	-1024	-1	-1	-1	-1	4	873.4642	471.6179	0.3836982	0.7076417	638.1522	4.431925	0	24	873	472						Frog_fixed.avi	0
14438	866	-1280	-1024	-1	-1	-1	-1	4	872.9603	477.8387	0.3836119	0.7077341	638.2933	4.438176	0	24	873	478						Frog_fixed.avi	0
14455	867	859.3083	453.561	0.5245133	0.7130465	644.6425	4.794662	0	874.5428	470.9313	0.3834802	0.7078512	638.0153	4.418716	0	24	867	462						Frog_fixed.avi	0
14472	868	853.2429	446.0535	0.5244138	0.7132814	644.9926	4.832827	0	861.3998	480.9954	0.3834115	0.7081206	637.7421	4.441995	0	24	857	464						Frog_fixed.avi	0
14488	869	855.5492	452.9038	0.524363	0.71325	644.7992	4.80673	0	870.9139	480.1136	0.3832876	0.7081203	638.1367	4.43748	0	24	863	467						Frog_fixed.avi	0
14505	870	862.2703	462.2487	0.5242788	0.7132597	644.7997	4.73089	0	874.8783	470.2484	0.3832163	0.7084213	638.2377	4.413185	0	24	869	466						Frog_fixed.avi	0
14522	871	854.732	448.3683	0.5242339	0.713639	644.7997	4.782577	0	877.1506	474.6317	0.3831522	0.7086896	638.309	4.405813	0	24	866	462						Frog_fixed.avi	0
14538	872	864.1946	449.0113	0.524233	0.7136617	644.9797	4.738211	0	875.0467	480.8806	0.3830963	0.7088883	638.2973	4.426601	0	24	870	465						Frog_fixed.avi	0
14555	873	863.5135	461.3192	0.5242149	0.7138416	644.9797	4.729075	0	867.0511	484.3868	0.3830261	0.7091271	638.054	4.403877	0	24	865	473						Frog_fixed.avi	0
14571	874	864.7192	463.5669	0.5241893	0.7140897	644.9797	4.734631	0	876.7478	478.9138	0.3830175	0.7094803	638.0402	4.411621	0	24	871	471						Frog_fixed.avi	0
14588	875	856.928	466.8229	0.524186	0.7142862	644.9797	4.732432	0	872.0103	483.1145	0.3829899	0.7096898	637.8872	4.417803	0	24	864	475						Frog_fixed.avi	0
14605	876	857.6962	453.0928	0.5242038	0.7145517	644.9797	4.729874	0	873.6511	475.0858	0.38299	0.7099758	638.0347	4.421612	0	24	866	464						Frog_fixed.avi	0
14622	877	859.1764	466.0746	0.5242401	0.714717	644.9797	4.719653	0	874.9764	477.2426	0.3830114	0.7102057	637.9597	4.407981	0	24	867	472						Frog_fixed.avi	0
14638	878	-1280	-1024	-1	-1	-1	-1	4	-1280	-1024	-1	-1	-1	-1	4	24	0	0						Frog_fixed.avi	0
14655	879	-1280	-1024	-1	-1	-1	-1	4	-1280	-1024	-1	-1	-1	-1	4	24	0	0						Frog_fixed.avi	0
14672	880	840.8875	461.165	0.5244077	0.7154946	644.5687	4.749435	0	879.1963	476.5285	0.3832132	0.7106722	637.9203	4.404427	0	24	860	469						Frog_fixed.avi	0
14688	881	851.3299	449.2641	0.5245507	0.715708	644.5774	4.760031	0	872.1017	477.4472	0.3833439	0.710884	637.8618	4.412524	0	24	862	463						Frog_fixed.avi	0
14705	882	856.9557	464.0359	0.5247144	0.7157305	644.5806	4.7099	0	871.7693	472.6933	0.3835038	0.7110856	637.6853	4.404635	0	24	864	468						Frog_fixed.avi	0
14721	883	872.2861	462.7253	0.524942	0.7158878	644.5806	4.746041	0	871.3767	476.1506	0.3836772	0.7111596	637.9128	4.38832	0	24	872	469						Frog_fixed.avi	0
14738	884	863.0691	460.3264	0.5251181	0.7161654	644.5806	4.715814	0	874.3646	480.9007	0.3839137	0.711264	637.5927	4.41942	0	24	869	471						Frog_fixed.avi	0
14755	885	865.2618	465.6242	0.5253648	0.7163672	644.5806	4.730475	0	870.0715	481.4969	0.384106	0.7113258	637.7428	4.413973	0	24	868	474						Frog_fixed.avi	0
14771	886	849.7278	456.2195	0.5256181	0.716888	644.5806	4.775365	0	878.0993	468.3359	0.3844435	0.7114635	637.5958	4.411177	0	24	864	462						Frog_fixed.avi	0
14788	887	865.0654	468.3319	0.5259691	0.7169237	644.4307	4.741516	0	873.0237	473.7596	0.3847657	0.7115373	637.767	4.415919	0	24	869	471						Frog_fixed.avi	0
14805	888	848.4308	447.0283	0.5263608	0.717586	644.4307	4.853178	0	865.3159	472.5344	0.3851513	0.7115999	637.7054	4.423718	0	24	857	460						Frog_fixed.avi	0
14821	889	854.3051	467.9832	0.5267351	0.7173902	644.4307	4.725771	0	872.8054	473.1199	0.3855903	0.7116105	637.713	4.413878	0	24	864	471						Frog_fixed.avi	0
14838	890	848.5925	455.6287	0.5272023	0.7178224	644.4307	4.799536	0	875.3565	475.7302	0.3860494	0.7116402	637.6661	4.432452	0	24	862	466						Frog_fixed.avi	0
14855	891	856.2813	467.3095	0.5276926	0.7178205	644.59	4.730274	0	874.923	478.7804	0.3865247	0.7116565	637.6469	4.429992	0	24	866	473						Frog_fixed.avi	0
14871	892	858.3264	474.4823	0.5281458	0.7179955	644.59	4.756817	0	875.3976	475.2031	0.387019	0.711709	637.5272	4.438566	0	24	867	475						Frog_fixed.avi	0
14888	893	-1280	-1024	-1	-1	-1	-1	4	-1280	-1024	-1	-1	-1	-1	4	24	0	0						Frog_fixed.avi	0
14905	894	851.1387	452.153	0.5290154	0.718786	644.59	4.828369	0	870.8169	473.6035	0.3879264	0.7118573	637.706	4.448454	0	24	861	463						Frog_fixed.avi	0
14921	895	860.4532	469.1489	0.529456	0.7187473	644.348	4.779817	0	869.6711	476.8139	0.3883956	0.7119352	637.5913	4.45664	0	24	865	473						Frog_fixed.avi	0
14938	896	855.7816	475.1891	0.5298225	0.7190036	644.348	4.785741	0	867.4943	477.6804	0.3888091	0.7119954	637.676	4.469121	0	24	862	476						Frog_fixed.avi	0
14955	897	-1280	-1024	-1	-1	-1	-1	4	-1280	-1024	-1	-1	-1	-1	4	24	0	0						Frog_fixed.avi	0
14971	898	-1280	-1024	-1	-1	-1	-1	4	-1280	-1024	-1	-1	-1	-1	4	24	0	0						Frog_fixed.avi	0
14988	899	854.0187	517.6086	0.53092	0.7198095	644.348	4.79083	0	873.1445	526.2432	0.3900607	0.7123101	637.5626	4.498535	0	24	864	522						Frog_fixed.avi	0
15005	900	-1280	-1024	-1	-1	-1	-1	4	-1280	-1024	-1	-1	-1	-1	4	24	0	0						Frog_fixed.avi	0
15021	901	-1280	-1024	-1	-1	-1	-1	4	875.0551	530.4269	0.3906774	0.7122079	637.6904	4.510954	0	24	875	530						Frog_fixed.avi	0
15038	902	-1280	-1024	-1	-1	-1	-1	4	880.5402	503.7601	0.3910101	0.712559	637.5262	4.533464	0	24	881	504						Frog_fixed.avi	0
15054	903	846.9088	509.7331	0.5321687	0.7203274	644.348	4.792978	0	877.8704	522.5217	0.3911898	0.7123694	637.8212	4.514677	0	24	862	516						Frog_fixed.avi	0
15071	904	863.6924	508.3425	0.5324099	0.7205138	644.348	4.807189	0	872.858	519.9219	0.3913579	0.7125249	637.8808	4.529298	0	24	868	514						Frog_fixed.avi	0
15088	905	859.7482	497.7495	0.5336074	0.7207872	651.196	4.865182	0	879.5379	515.1296	0.3915288	0.7127293	637.6877	4.502364	0	24	870	506						Frog_fixed.avi	0
15105	906	855.8039	493.2915	0.5338063	0.721	651.9078	4.893987	0	878.7208	517.3804	0.3924204	0.7124877	644.1501	4.463341	0	24	867	505						Frog_fixed.avi	0
15121	907	-1280	-1024	-1	-1	-1	-1	4	-1280	-1024	-1	-1	-1	-1	4		0	0						Frog_fixed.avi	0
15138	908	-1280	-1024	-1	-1	-1	-1	4	-1280	-1024	-1	-1	-1	-1	4		0	0						Frog_fixed.avi	0
15154	909	-1280	-1024	-1	-1	-1	-1	4	-1280	-1024	-1	-1	-1	-1	4		0	0						Frog_fixed.avi	0
15171	910	-1280	-1024	-1	-1	-1	-1	4	-1280	-1024	-1	-1	-1	-1	4		0	0						Frog_fixed.avi	0
15188	911	-1280	-1024	-1	-1	-1	-1	4	-1280	-1024	-1	-1	-1	-1	4		0	0						Frog_fixed.avi	0
15204	912	-1280	-1024	-1	-1	-1	-1	4	-1280	-1024	-1	-1	-1	-1	4		0	0						Frog_fixed.avi	0
15221	913	-1280	-1024	-1	-1	-1	-1	4	-1280	-1024	-1	-1	-1	-1	4		0	0						Frog_fixed.avi	0
15238	914	859.2249	507.0093	0.5332786	0.7215222	644.6831	4.856529	0	876.2069	520.3681	0.3923355	0.7129492	638.17	4.551747	0	25	868	514						Frog_fixed.avi	0
15254	915	853.6902	506.4366	0.5333111	0.7215528	644.6831	4.859294	0	879.5029	515.832	0.3924061	0.7129908	638.1527	4.56475	0	25	867	511						Frog_fixed.avi	0
15271	916	-1280	-1024	-1	-1	-1	-1	4	-1280	-1024	-1	-1	-1	-1	4	25	0	0						Frog_fixed.avi	0
15288	917	-1280	-1024	-1	-1	-1	-1	4	-1280	-1024	-1	-1	-1	-1	4	25	0	0						Frog_fixed.avi	0
15304	918	-1280	-1024	-1	-1	-1	-1	4	-1280	-1024	-1	-1	-1	-1	4	25	0	0						Frog_fixed.avi	0
15321	919	-1280	-1024	-1	-1	-1	-1	4	-1280	-1024	-1	-1	-1	-1	4	25	0	0						Frog_fixed.avi	0
15338	920	-1280	-1024	-1	-1	-1	-1	4	-1280	-1024	-1	-1	-1	-1	4	25	0	0						Frog_fixed.avi	0
15354	921	860.876	506.248	0.5348287	0.7220983	653.1705	4.856996	0	893.1548	493.9007	0.3928754	0.7135069	638.2072	4.610569	0	25	877	500						Frog_fixed.avi	0
15371	922	870.2123	418.4116	0.5348459	0.721899	653.1705	4.910095	0	893.5309	451.3067	0.3929634	0.7129629	638.388	4.576483	0	25	882	435						Frog_fixed.avi	0
15388	923	-1280	-1024	-1	-1	-1	-1	4	-1280	-1024	-1	-1	-1	-1	4	26	0	0						Frog_fixed.avi	0
15404	924	-1280	-1024	-1	-1	-1	-1	4	-1280	-1024	-1	-1	-1	-1	4	26	0	0						Frog_fixed.avi	0
15421	925	-1280	-1024	-1	-1	-1	-1	4	-1280	-1024	-1	-1	-1	-1	4	26	0	0						Frog_fixed.avi	0
15437	926	-1280	-1024	-1	-1	-1	-1	4	-1280	-1024	-1	-1	-1	-1	4	26	0	0						Frog_fixed.avi	0
15454	927	-1280	-1024	-1	-1	-1	-1	4	-1280	-1024	-1	-1	-1	-1	4	26	0	0						Frog_fixed.avi	0
15470	928	868.3041	415.1549	0.5340537	0.7220878	656.2397	4.988063	0	900.691	459.7711	0.3933363	0.7127337	638.6812	4.583919	0	26	884	437						Frog_fixed.avi	0
15488	929	-1280	-1024	-1	-1	-1	-1	4	-1280	-1024	-1	-1	-1	-1	4	26	0	0						Frog_fixed.avi	0
15504	930	-1280	-1024	-1	-1	-1	-1	4	-1280	-1024	-1	-1	-1	-1	4	26	0	0						Frog_fixed.avi	0
15521	931	-1280	-1024	-1	-1	-1	-1	4	-1280	-1024	-1	-1	-1	-1	4	26	0	0						Frog_fixed.avi	0
15537	932	865.3812	440.0128	0.5341024	0.7220804	645.2839	4.893462	0	900.2155	463.9524	0.3934146	0.7126913	638.5074	4.587511	0	26	883	452						Frog_fixed.avi	0
15554	933	879.2939	438.571	0.5341288	0.7218413	645.2892	4.8556	0	899.4221	459.0683	0.3933884	0.7126697	638.4584	4.581777	0	26	889	449						Frog_fixed.avi	0
15571	934	869.7554	444.6784	0.5340111	0.7216927	645.2892	4.868298	0	902.9052	461.6011	0.3933085	0.7126592	638.5192	4.574758	0	26	886	453						Frog_fixed.avi	0
15587	935	881.713	438.5901	0.5339177	0.7216612	645.2892	4.90804	0	899.2658	459.1045	0.3932164	0.7126999	638.511	4.584113	0	26	890	449						Frog_fixed.avi	0
15604	936	871.2704	445.6	0.5338561	0.7216995	645.2892	4.892782	0	906.0013	456.2212	0.3931282	0.7128352	638.2778	4.580757	0	26	889	451						Frog_fixed.avi	0
15621	937	-1280	-1024	-1	-1	-1	-1	4	-1280	-1024	-1	-1	-1	-1	4		0	0						Frog_fixed.avi	0
15637	938	-1280	-1024	-1	-1	-1	-1	4	-1280	-1024	-1	-1	-1	-1	4		0	0						Frog_fixed.avi	0
15654	939	-1280	-1024	-1	-1	-1	-1	4	-1280	-1024	-1	-1	-1	-1	4		0	0						Frog_fixed.avi	0
15671	940	-1280	-1024	-1	-1	-1	-1	4	-1280	-1024	-1	-1	-1	-1	4		0	0						Frog_fixed.avi	0
15687	941	-1280	-1024	-1	-1	-1	-1	4	-1280	-1024	-1	-1	-1	-1	4		0	0						Frog_fixed.avi	0
15704	942	-1280	-1024	-1	-1	-1	-1	4	-1280	-1024	-1	-1	-1	-1	4		0	0						Frog_fixed.avi	0
15721	943	-1280	-1024	-1	-1	-1	-1	4	-1280	-1024	-1	-1	-1	-1	4		0	0						Frog_fixed.avi	0
15737	944	-1280	-1024	-1	-1	-1	-1	4	-1280	-1024	-1	-1	-1	-1	4		0	0						Frog_fixed.avi	0
15754	945	958.9891	807.4691	0.5319507	0.7233111	645.2202	4.789783	0	1018.076	766.1459	0.3911353	0.7147242	637.7954	4.543516	0	27	989	787						Frog_fixed.avi	0
15771	946	956.2263	746.3151	0.5318401	0.7233549	645.2202	4.916688	0	994.1577	786.6751	0.3907018	0.7145378	637.7954	4.508637	0	27	975	766						Frog_fixed.avi	0
15787	947	953.7979	758.9448	0.5315166	0.7238939	645.2202	4.888856	0	1007.24	771.4406	0.3905169	0.7152159	637.7954	4.557427	0	27	981	765						Frog_fixed.avi	0
15804	948	-1280	-1024	-1	-1	-1	-1	4	-1280	-1024	-1	-1	-1	-1	4	27	0	0						Frog_fixed.avi	0
15821	949	-1280	-1024	-1	-1	-1	-1	4	-1280	-1024	-1	-1	-1	-1	4	27	0	0						Frog_fixed.avi	0
15837	950	-1280	-1024	-1	-1	-1	-1	4	-1280	-1024	-1	-1	-1	-1	4	27	0	0						Frog_fixed.avi	0
15854	951	-1280	-1024	-1	-1	-1	-1	4	-1280	-1024	-1	-1	-1	-1	4	27	0	0						Frog_fixed.avi	0
15871	952	979.7253	743.9871	0.5301707	0.7247159	644.6099	4.899178	0	1001.974	765.3487	0.3890217	0.7174612	637.4532	4.668336	0	27	991	755						Frog_fixed.avi	0
15887	953	982.3322	735.3794	0.5298528	0.7249805	644.6099	4.977108	0	1000.929	746.6017	0.388749	0.7178407	637.65	4.742288	0	27	992	741						Frog_fixed.avi	0
15904	954	982.6101	743.2719	0.5297956	0.7245362	644.6099	4.924074	0	1003.927	769.9418	0.3886172	0.7175061	637.3315	4.674164	0	27	993	757						Frog_fixed.avi	0
15921	955	-1280	-1024	-1	-1	-1	-1	4	-1280	-1024	-1	-1	-1	-1	4	27	0	0						Frog_fixed.avi	0
15937	956	-1280	-1024	-1	-1	-1	-1	4	-1280	-1024	-1	-1	-1	-1	4	27	0	0						Frog_fixed.avi	0
15954	957	-1280	-1024	-1	-1	-1	-1	4	-1280	-1024	-1	-1	-1	-1	4	27	0	0						Frog_fixed.avi	0
15970	958	982.3486	742.2947	0.5294704	0.7246156	644.3952	4.988863	0	1020.722	774.7679	0.3885578	0.7176394	636.6382	4.677241	0	27	1002	759						Frog_fixed.avi	0
15987	959	977.8251	745.0991	0.529479	0.7246711	644.4465	4.982881	0	1023.089	774.8675	0.3885822	0.7177208	636.6666	4.685084	0	27	1000	760						Frog_fixed.avi	0
16004	960	976.8407	753.8878	0.529554	0.7245554	644.4328	4.93959	0	1021.981	774.634	0.388662	0.7177629	636.3848	4.668471	0	27	999	764						Frog_fixed.avi	0
16020	961	976.7302	748.1784	0.5296025	0.724652	644.4328	4.935459	0	1029.688	769.627	0.3887674	0.7177491	636.2488	4.66995	0	27	1003	759						Frog_fixed.avi	0
16037	962	-1280	-1024	-1	-1	-1	-1	4	-1280	-1024	-1	-1	-1	-1	4		0	0						Frog_fixed.avi	0
16054	963	-1280	-1024	-1	-1	-1	-1	4	-1280	-1024	-1	-1	-1	-1	4		0	0						Frog_fixed.avi	0
16070	964	-1280	-1024	-1	-1	-1	-1	4	-1280	-1024	-1	-1	-1	-1	4		0	0						Frog_fixed.avi	0
16087	965	-1280	-1024	-1	-1	-1	-1	4	-1280	-1024	-1	-1	-1	-1	4		0	0						Frog_fixed.avi	0
16104	966	-1280	-1024	-1	-1	-1	-1	4	-1280	-1024	-1	-1	-1	-1	4		0	0						Frog_fixed.avi	0
16120	967	-1280	-1024	-1	-1	-1	-1	4	-1280	-1024	-1	-1	-1	-1	4		0	0						Frog_fixed.avi	0
16137	968	-1280	-1024	-1	-1	-1	-1	4	-1280	-1024	-1	-1	-1	-1	4		0	0						Frog_fixed.avi	0
16154	969	-1280	-1024	-1	-1	-1	-1	4	-1280	-1024	-1	-1	-1	-1	4		0	0						Frog_fixed.avi	0
16170	970	969.6829	761.017	0.531574	0.7252774	644.6294	4.87499	0	1022.787	774.1321	0.3908333	0.7173036	636.7021	4.606814	0	28	996	768						Frog_fixed.avi	0
16187	971	971.527	765.2753	0.5318307	0.7251766	644.6447	4.85611	0	1024.401	771.6102	0.3911231	0.717198	636.6175	4.597946	0	28	998	768						Frog_fixed.avi	0
16204	972	969.2022	754.075	0.5321082	0.7253709	644.6447	4.892185	0	1055.692	788.2053	0.3914449	0.7167471	636.5989	4.55023	0	28	1012	771						Frog_fixed.avi	0
16220	973	-1280	-1024	-1	-1	-1	-1	4	-1280	-1024	-1	-1	-1	-1	4	28	0	0						Frog_fixed.avi	0
16237	974	-1280	-1024	-1	-1	-1	-1	4	-1280	-1024	-1	-1	-1	-1	4	28	0	0						Frog_fixed.avi	0
16254	975	-1280	-1024	-1	-1	-1	-1	4	-1280	-1024	-1	-1	-1	-1	4	28	0	0						Frog_fixed.avi	0
16270	976	970.2694	748.7118	0.5332326	0.7252694	644.7263	4.876512	0	1004.026	770.1693	0.3925842	0.7161754	636.8674	4.589388	0	28	987	759						Frog_fixed.avi	0
16287	977	901.7816	742.313	0.5337489	0.7250224	644.6235	4.843925	0	933.5029	752.2023	0.3929573	0.7156992	638.1022	4.573423	0	28	918	747						Frog_fixed.avi	0
16304	978	821.3076	613.7161	0.5341955	0.723931	644.6534	4.836206	0	865.9909	636.9982	0.3937573	0.7147266	637.7833	4.571325	0	28	844	625						Frog_fixed.avi	0
16320	979	-1280	-1024	-1	-1	-1	-1	4	-1280	-1024	-1	-1	-1	-1	4		0	0						Frog_fixed.avi	0
16337	980	-1280	-1024	-1	-1	-1	-1	4	-1280	-1024	-1	-1	-1	-1	4		0	0						Frog_fixed.avi	0
16354	981	-1280	-1024	-1	-1	-1	-1	4	-1280	-1024	-1	-1	-1	-1	4		0	0						Frog_fixed.avi	0
16370	982	-1280	-1024	-1	-1	-1	-1	4	-1280	-1024	-1	-1	-1	-1	4		0	0						Frog_fixed.avi	0
16387	983	-1280	-1024	-1	-1	-1	-1	4	-1280	-1024	-1	-1	-1	-1	4		0	0						Frog_fixed.avi	0
16404	984	-1280	-1024	-1	-1	-1	-1	4	-1280	-1024	-1	-1	-1	-1	4		0	0						Frog_fixed.avi	0
16420	985	-1280	-1024	-1	-1	-1	-1	4	-1280	-1024	-1	-1	-1	-1	4		0	0						Frog_fixed.avi	0
16437	986	-1280	-1024	-1	-1	-1	-1	4	-1280	-1024	-1	-1	-1	-1	4		0	0						Frog_fixed.avi	0
16453	987	-1280	-1024	-1	-1	-1	-1	4	-1280	-1024	-1	-1	-1	-1	4		0	0						Frog_fixed.avi	0
16470	988	-1280	-1024	-1	-1	-1	-1	4	-1280	-1024	-1	-1	-1	-1	4		0	0						Frog_fixed.avi	0
16487	989	810.3181	523.4821	0.5350657	0.7215174	644.1984	4.730204	0	826.5372	544.2759	0.3943358	0.7117418	636.8059	4.455919	0	29	818	534						Frog_fixed.avi	0
16503	990	837.5724	532.8475	0.5348537	0.7214633	643.9394	4.704536	0	851.2814	557.4809	0.394152	0.7117628	637.0348	4.456465	0	29	844	545						Frog_fixed.avi	0
16520	991	860.3159	542.6873	0.5346646	0.7212393	643.9264	4.671846	0	875.0961	535.9205	0.3940213	0.7119632	637.0399	4.422644	0	29	868	539						Frog_fixed.avi	0
16537	992	868.5313	529.389	0.5346677	0.7211392	643.9264	4.710226	0	880.2643	539.7799	0.3939278	0.7118262	637.0871	4.420895	0	29	874	535						Frog_fixed.avi	0
16553	993	-1280	-1024	-1	-1	-1	-1	4	869.4843	550.6879	0.3938328	0.7116577	636.941	4.407896	0	29	869	551						Frog_fixed.avi	0
16570	994	868.9917	555.9472	0.53465	0.7206904	643.9264	4.639092	0	863.4158	556.4475	0.3937593	0.7114275	636.6616	4.393267	0	29	866	556						Frog_fixed.avi	0
16587	995	862.5167	535.8163	0.5345269	0.7205828	643.9264	4.701657	0	867.5697	541.3616	0.3936838	0.7112386	636.5483	4.374675	0	29	865	539						Frog_fixed.avi	0
16603	996	-1280	-1024	-1	-1	-1	-1	4	866.7836	545.978	0.3935876	0.710967	636.5925	4.382691	0	29	867	546						Frog_fixed.avi	0
16620	997	857.115	540.8669	0.5343842	0.7199578	643.9264	4.640132	0	872.742	545.4653	0.3934679	0.7107249	636.3072	4.36218	0	29	865	543						Frog_fixed.avi	0
16637	998	862.9419	548.2426	0.5343636	0.7195148	643.2787	4.594914	0	869.411	547.6457	0.3933547	0.7105202	636.0162	4.345817	0	29	866	548						Frog_fixed.avi	0
16653	999	853.6866	543.5483	0.5341949	0.7194428	643.2787	4.616051	0	869.6258	545.9334	0.3932301	0.7103868	636.1251	4.313585	0	29	862	545						Frog_fixed.avi	0
16670	1000	854.1166	537.5908	0.534112	0.7192838	643.1689	4.626557	0	866.6511	546.3228	0.3931199	0.7102752	636.1595	4.331854	0	29	860	542						Frog_fixed.avi	0
16687	1001	862.8397	544.9758	0.5340637	0.7190863	643.0301	4.625492	0	861.6646	548.2294	0.3930028	0.7101559	635.9927	4.350626	0	29	862	547						Frog_fixed.avi	0
16703	1002	857.6431	546.7304	0.5339431	0.7189996	642.8303	4.606792	0	859.9496	551.0106	0.3928909	0.7100851	635.847	4.330307	0	29	859	549						Frog_fixed.avi	0
16720	1003	863.1534	556.3718	0.5339007	0.7187165	642.7996	4.566357	0	867.1427	551.7153	0.3928032	0.7100043	635.7202	4.31091	0	29	865	554						Frog_fixed.avi	0
16737	1004	864.3713	552.229	0.5338296	0.7186001	642.7996	4.573881	0	860.1273	555.8646	0.3926558	0.7098278	635.542	4.322484	0	29	862	554						Frog_fixed.avi	0
16753	1005	858.9264	540.4582	0.5336942	0.7185647	642.7996	4.624343	0	851.0458	556.4791	0.392521	0.7096872	635.6953	4.311264	0	29	855	548						Frog_fixed.avi	0
16770	1006	869.6157	544.7026	0.5336425	0.7180706	642.5552	4.581638	0	858.1017	549.7241	0.3924341	0.7094514	635.5708	4.325558	0	29	864	547						Frog_fixed.avi	0
16787	1007	856.3621	550.1146	0.5334843	0.717805	642.5552	4.567467	0	861.3605	550.1237	0.3923438	0.7091565	635.4872	4.317597	0	29	859	550						Frog_fixed.avi	0
16803	1008	854.5318	542.7448	0.5333778	0.7176737	642.5552	4.601897	0	868.1326	546.3207	0.3922679	0.7088618	635.4329	4.300046	0	29	861	545						Frog_fixed.avi	0
16820	1009	856.7267	544.7823	0.5332625	0.7173249	642.466	4.604219	0	857.9424	549.9579	0.3921262	0.708605	635.632	4.3079	0	29	857	547						Frog_fixed.avi	0
16837	1010	861.8499	537.4528	0.5331992	0.7170726	642.4205	4.62688	0	857.0667	552.7417	0.392038	0.708338	635.5111	4.33163	0	29	859	545						Frog_fixed.avi	0
16853	1011	868.2247	451.867	0.5329074	0.7163464	642.4943	4.648141	0	884.8583	475.29	0.3918928	0.7075043	635.0804	4.320363	0	30	877	464						Frog_fixed.avi	0
16870	1012	889.2202	374.661	0.5325645	0.7156948	642.4943	4.650663	0	911.8769	405.4868	0.3917874	0.7069764	635.1241	4.313226	0	30	901	390						Frog_fixed.avi	0
16886	1013	903.7159	345.6479	0.5324215	0.7151573	642.4678	4.616714	0	917.4908	369.3694	0.3916126	0.7065696	635.1705	4.27943	0	30	911	358						Frog_fixed.avi	0
16903	1014	908.0833	348.8258	0.5323685	0.7150652	642.1682	4.623229	0	920.7703	371.7114	0.3915185	0.7065009	635.0148	4.305227	0	30	914	360						Frog_fixed.avi	0
16920	1015	917.3523	361.081	0.5323579	0.7147308	642.1487	4.567167	0	914.9467	367.5081	0.3914022	0.7064256	635.0082	4.302502	0	30	916	364						Frog_fixed.avi	0
16936	1016	911.748	358.6206	0.5323195	0.7146378	642.1487	4.571749	0	923.3281	370.8678	0.3913293	0.7064051	634.8834	4.320632	0	30	918	365						Frog_fixed.avi	0
16953	1017	909.0929	348.4789	0.5322437	0.7146605	642.1487	4.622306	0	924.7379	362.1654	0.3912416	0.7063497	634.6185	4.30371	0	30	917	355						Frog_fixed.avi	0
16970	1018	917.8096	368.6432	0.5322878	0.7142814	641.8587	4.582086	0	919.2243	364.3768	0.391192	0.7062509	634.409	4.309057	0	30	919	367						Frog_fixed.avi	0
16986	1019	908.2139	357.2835	0.5322505	0.714263	641.8587	4.606382	0	924.5966	378.4925	0.3912111	0.7058693	634.381	4.28026	0	30	916	368						Frog_fixed.avi	0
17003	1020	907.2136	372.2171	0.5323218	0.7139115	641.6274	4.57111	0	925.8057	382.7312	0.3911952	0.7058019	634.381	4.318347	0	30	917	377						Frog_fixed.avi	0
17020	1021	-1280	-1024	-1	-1	-1	-1	4	-1280	-1024	-1	-1	-1	-1	4	30	0	0						Frog_fixed.avi	0
17036	1022	904.9993	364.9451	0.532473	0.7134714	641.6274	4.556524	0	920.3396	377.7937	0.3912725	0.7054745	634.0003	4.305717	0	30	913	371						Frog_fixed.avi	0
17053	1023	-1280	-1024	-1	-1	-1	-1	4	-1280	-1024	-1	-1	-1	-1	4	30	0	0						Frog_fixed.avi	0
17070	1024	881.8351	448.7286	0.5327946	0.7136138	641.6274	4.541249	0	875.7532	471.9524	0.391654	0.7056198	633.5693	4.25651	0	31	879	460						Frog_fixed.avi	0
17086	1025	853.8215	525.6645	0.5326549	0.7147222	641.6274	4.618934	0	869.9236	572.8626	0.3919471	0.7063488	633.3365	4.315341	0	31	862	549						Frog_fixed.avi	0
17103	1026	853.5467	538.2416	0.5329482	0.714324	640.7654	4.548255	0	872.1469	557.2899	0.3919102	0.7059515	633.5014	4.298043	0	31	863	548						Frog_fixed.avi	0
17120	1027	850.2707	558.0635	0.5330317	0.7141659	640.6289	4.562419	0	871.02	578.335	0.3919348	0.7057272	633.1047	4.267241	0	31	861	568						Frog_fixed.avi	0
17136	1028	856.8348	544.1689	0.5331522	0.7140242	640.5969	4.553601	0	871.611	571.2346	0.3919331	0.7056088	632.9974	4.258617	0	31	864	558						Frog_fixed.avi	0
17153	1029	852.3524	544.7932	0.5332147	0.7138792	640.5158	4.536316	0	870.8105	571.2234	0.3919408	0.7054986	632.8898	4.249508	0	31	862	558						Frog_fixed.avi	0
17170	1030	848.8896	551.1357	0.5332555	0.7136769	640.4061	4.51847	0	865.168	575.5761	0.391901	0.7052989	633.0216	4.261278	0	31	857	563						Frog_fixed.avi	0
17186	1031	846.4765	549.1801	0.5332737	0.7134846	640.3621	4.510859	0	873.9293	575.7311	0.3919129	0.7051505	632.8569	4.248015	0	31	860	562						Frog_fixed.avi	0
17203	1032	854.078	543.9705	0.5333084	0.7133011	640.0753	4.522093	0	870.0284	575.6981	0.3918403	0.7049267	633.0078	4.221291	0	31	862	560						Frog_fixed.avi	0
17220	1033	852.4402	546.754	0.5332912	0.7131563	640.0605	4.519603	0	868.1884	573.4052	0.3917993	0.7048302	632.9314	4.230768	0	31	860	560						Frog_fixed.avi	0
17236	1034	855.2142	551.4713	0.5332923	0.7130072	639.9802	4.515726	0	867.3746	574.2718	0.3917563	0.7047289	632.9875	4.230998	0	31	861	563						Frog_fixed.avi	0
17253	1035	854.0924	553.5797	0.5332715	0.71293	639.9838	4.516943	0	869.2461	575.0504	0.3917235	0.7046942	632.9426	4.226114	0	31	862	564						Frog_fixed.avi	0
17270	1036	858.2923	553.277	0.533259	0.712904	639.9467	4.518176	0	866.0441	574.308	0.3916852	0.7046848	632.9626	4.236951	0	31	862	564						Frog_fixed.avi	0
17286	1037	855.0214	552.9268	0.5332164	0.7128659	640.1608	4.524936	0	870.2746	570.3785	0.3916579	0.7046955	632.9521	4.227687	0	31	863	562						Frog_fixed.avi	0
17303	1038	859.4144	545.4499	0.5331972	0.7128088	640.2286	4.538641	0	859.0665	582.2125	0.3916141	0.7046341	632.7085	4.238326	0	31	859	564						Frog_fixed.avi	0
17320	1039	851.6381	539.7763	0.5331448	0.7125492	640.1303	4.523776	0	864.073	553.4102	0.3916348	0.7044888	632.7917	4.237609	0	31	858	547						Frog_fixed.avi	0
17336	1040	854.4298	506.4651	0.533075	0.7121928	640.1751	4.5307	0	853.4009	535.0403	0.3916046	0.7040985	632.9347	4.238504	0	31	854	521						Frog_fixed.avi	0
17353	1041	847.0964	509.7278	0.5330573	0.7122683	640.1751	4.574944	0	849.105	553.7762	0.3915798	0.7038569	632.9949	4.242794	0	31	848	532						Frog_fixed.avi	0
17369	1042	848.9911	515.6385	0.5330994	0.7117868	640.1605	4.556263	0	856.9489	533.7999	0.3915769	0.7036433	632.9565	4.235781	0	31	853	525						Frog_fixed.avi	0
17386	1043	853.6865	513.0289	0.5330976	0.711639	640.1722	4.557299	0	849.7153	546.2222	0.3915505	0.7034203	632.837	4.239496	0	31	852	530						Frog_fixed.avi	0
17403	1044	853.36	514.2452	0.5331105	0.7115636	640.1317	4.55687	0	853.5839	549.7297	0.3915552	0.7033229	632.8736	4.25809	0	31	853	532						Frog_fixed.avi	0
17419	1045	854.2704	520.3271	0.533123	0.7116413	640.1473	4.561504	0	856.7209	546.0192	0.3915703	0.7033362	632.857	4.254202	0	31	855	533						Frog_fixed.avi	0
17436	1046	851.9799	529.0918	0.5331809	0.7115757	640.1404	4.518794	0	851.8595	549.6295	0.3915891	0.7034606	632.7958	4.265448	0	31	852	539						Frog_fixed.avi	0
17453	1047	852.9861	518.7665	0.5331755	0.7120516	640.1404	4.56081	0	862.2629	539.994	0.3916336	0.7037986	633.1312	4.254359	0	31	858	529						Frog_fixed.avi	0
17469	1048	858.4384	522.621	0.5332254	0.7124019	639.8304	4.582465	0	859.7605	549.1177	0.3916261	0.7041552	632.9595	4.27327	0	31	859	536						Frog_fixed.avi	0
17486	1049	842.1393	527.1481	0.5331867	0.7129204	639.8304	4.601922	0	858.7407	543.6807	0.3916521	0.7046118	633.0535	4.279284	0	31	850	535						Frog_fixed.avi	0
17503	1050	857.9642	524.0679	0.5332298	0.7131078	639.6917	4.596697	0	861.3181	546.465	0.3916345	0.7049497	632.8797	4.271447	0	31	860	535						Frog_fixed.avi	0
17519	1051	872.5961	535.0424	0.5332458	0.7131809	639.6949	4.55954	0	855.7931	548.0071	0.3916373	0.7052654	632.8232	4.289802	0	31	864	542						Frog_fixed.avi	0
17536	1052	876.6364	529.5897	0.5332847	0.7134386	639.6949	4.602679	0	863.2806	545.9424	0.3916797	0.7055668	633.0071	4.29402	0	31	870	538						Frog_fixed.avi	0
17553	1053	874.8316	527.7484	0.5333297	0.713718	639.6949	4.605049	0	868.9443	547.2369	0.391737	0.7057614	632.848	4.287189	0	31	872	537						Frog_fixed.avi	0
17569	1054	868.6347	525.0658	0.533384	0.7139281	639.6949	4.61232	0	869.2728	548.2313	0.391784	0.7059554	632.8708	4.304579	0	31	869	537						Frog_fixed.avi	0
17586	1055	875.2166	524.8778	0.5334329	0.7141284	639.6949	4.64017	0	868.5107	539.3339	0.3918537	0.7061461	632.8192	4.306366	0	31	872	532						Frog_fixed.avi	0
17603	1056	862.8749	522.6385	0.5334967	0.7145541	639.6949	4.645092	0	868.0535	546.3258	0.3919572	0.7063653	632.6443	4.300964	0	31	865	534						Frog_fixed.avi	0
17619	1057	868.8211	529.3787	0.5335949	0.7145818	639.8926	4.618926	0	869.0538	542.0843	0.3920289	0.7064928	632.6327	4.326756	0	31	869	536						Frog_fixed.avi	0
17636	1058	-1280	-1024	-1	-1	-1	-1	4	-1280	-1024	-1	-1	-1	-1	4	31	0	0						Frog_fixed.avi	0
17653	1059	873.411	509.868	0.5354609	0.7148106	650.4766	4.70059	0	867.2654	540.571	0.3921628	0.7067318	632.7238	4.342019	0	31	870	525						Frog_fixed.avi	0
17669	1060	858.0618	510.7633	0.535484	0.7149271	650.4766	4.702671	0	866.4686	540.0092	0.3922231	0.7067963	632.599	4.335347	0	31	862	525						Frog_fixed.avi	0
17686	1061	870.8149	492.3342	0.5323668	0.7153029	650.4766	4.804231	0	868.3078	543.2875	0.392276	0.7068765	632.5122	4.344443	0	31	870	518						Frog_fixed.avi	0
17703	1062	-1280	-1024	-1	-1	-1	-1	4	877.7521	535.6358	0.3923494	0.7069749	632.6944	4.373193	0	31	878	536						Frog_fixed.avi	0
17719	1063	866.4014	513.881	0.5356939	0.7151899	650.4766	4.722625	0	889.1851	532.1048	0.3924071	0.7071158	632.4559	4.357683	0	31	878	523						Frog_fixed.avi	0
17736	1064	864.3164	500.7936	0.5340796	0.7155765	650.4766	4.766633	0	878.9039	537.2411	0.3924311	0.7072187	632.5021	4.358397	0	31	872	519						Frog_fixed.avi	0
17753	1065	866.8015	522.7299	0.5340495	0.71574	639.8192	4.720739	0	875.1953	544.7761	0.3924507	0.7073272	632.5682	4.374064	0	31	871	534						Frog_fixed.avi	0
17769	1066	866.3771	526.9161	0.5340731	0.7158567	639.871	4.709023	0	874.7689	544.8672	0.3924712	0.7073864	632.5126	4.381076	0	31	871	536						Frog_fixed.avi	0
17786	1067	863.1787	521.946	0.534103	0.7159429	639.8869	4.727542	0	870.3995	545.9475	0.3925116	0.7073848	632.475	4.380733	0	31	867	534						Frog_fixed.avi	0
17803	1068	861.5146	519.4628	0.5341605	0.7159302	639.9011	4.742679	0	865.8343	547.6883	0.3925608	0.7073424	632.5829	4.391567	0	31	864	534						Frog_fixed.avi	0
17819	1069	856.1021	528.3436	0.5342283	0.71589	639.896	4.722654	0	871.2485	538.1387	0.3926471	0.7073004	632.7783	4.404577	0	31	864	533						Frog_fixed.avi	0
17836	1070	860.0621	521.6144	0.5343646	0.7158796	639.8655	4.759248	0	871.2278	538.7258	0.3927802	0.7072222	632.7872	4.394786	0	31	866	530						Frog_fixed.avi	0
17852	1071	861.9642	521.42	0.5344857	0.7159479	640.092	4.75382	0	871.0715	537.6926	0.3929445	0.7072043	632.624	4.416374	0	31	867	530						Frog_fixed.avi	0
17869	1072	866.2036	530.9493	0.5346097	0.7158759	640.1112	4.723256	0	871.582	534.2349	0.3930615	0.7072104	632.7244	4.4133	0	31	869	533						Frog_fixed.avi	0
17886	1073	-1280	-1024	-1	-1	-1	-1	4	871.5898	540.0511	0.3932102	0.7072625	633.0408	4.441504	0	31	872	540						Frog_fixed.avi	0
17902	1074	-1280	-1024	-1	-1	-1	-1	4	-1280	-1024	-1	-1	-1	-1	4	31	0	0						Frog_fixed.avi	0
17919	1075	-1280	-1024	-1	-1	-1	-1	4	-1280	-1024	-1	-1	-1	-1	4	31	0	0						Frog_fixed.avi	0
17936	1076	871.4899	529.041	0.5351052	0.7165798	640.1112	4.741828	0	872.6539	547.3336	0.3936478	0.7074912	632.9315	4.460254	0	31	872	538						Frog_fixed.avi	0
17952	1077	865.0093	521.5089	0.5352048	0.7169617	640.1112	4.767292	0	871.9037	549.8212	0.3937881	0.7075838	633.0431	4.457561	0	31	868	536						Frog_fixed.avi	0
17969	1078	863.8232	527.677	0.5353305	0.7171235	640.3734	4.763284	0	870.4	546.0699	0.3939089	0.7077274	633.1575	4.461238	0	31	867	537						Frog_fixed.avi	0
17986	1079	860.702	526.65	0.5354088	0.7173758	640.6043	4.798794	0	876.4388	543.9874	0.3940506	0.707944	632.9033	4.470478	0	31	869	535						Frog_fixed.avi	0
18002	1080	868.1346	524.8795	0.5355182	0.7172977	640.6285	4.775629	0	871.4576	542.4586	0.3941193	0.707813	633.1163	4.466185	0	31	870	534						Frog_fixed.avi	0
18019	1081	873.884	520.869	0.535611	0.7171527	640.637	4.777371	0	866.8219	543.1338	0.3941919	0.7077774	633.1692	4.478482	0	31	870	532						Frog_fixed.avi	0
18036	1082	871.4188	536.1829	0.535664	0.7172198	640.637	4.754596	0	868.1436	545.5826	0.3942996	0.7077947	633.4433	4.468751	0	31	870	541						Frog_fixed.avi	0
18052	1083	870.1474	523.4298	0.5357395	0.7174785	640.637	4.81499	0	875.812	543.0644	0.3944082	0.7077797	633.5435	4.470493	0	31	873	533						Frog_fixed.avi	0
18069	1084	866.9604	520.1199	0.5358472	0.7176152	641.0275	4.803465	0	884.1437	536.3297	0.3945636	0.7078853	633.5456	4.474326	0	31	876	528						Frog_fixed.avi	0
18086	1085	878.3984	529.048	0.5360065	0.7175545	641.0278	4.76791	0	879.6738	536.7596	0.3946455	0.7079751	633.5963	4.488265	0	31	879	533						Frog_fixed.avi	0
18102	1086	873.7552	538.6202	0.5360731	0.7176498	641.0278	4.767773	0	872.182	546.7849	0.3947213	0.7080255	633.699	4.490233	0	31	873	543						Frog_fixed.avi	0
18119	1087	876.7243	527.024	0.5361369	0.717814	641.0278	4.764612	0	869.3052	551.1999	0.3948077	0.7080447	633.8292	4.493581	0	31	873	539						Frog_fixed.avi	0
18136	1088	872.5115	528.9472	0.5361985	0.7178486	641.0278	4.773847	0	870.8764	548.9164	0.3948905	0.7080223	633.8508	4.489132	0	31	872	539						Frog_fixed.avi	0
18152	1089	871.8303	525.6268	0.5363031	0.7180611	641.0278	4.816716	0	880.5722	539.9283	0.3950673	0.7079778	633.7039	4.499413	0	31	876	533						Frog_fixed.avi	0
18169	1090	869.1357	535.9321	0.5364075	0.7178399	641.337	4.763388	0	875.4767	540.4709	0.3951291	0.7079245	633.8072	4.483444	0	31	872	538						Frog_fixed.avi	0
18186	1091	872.806	528.6582	0.5364788	0.7179949	641.337	4.806114	0	870.5317	545.4847	0.3951596	0.7078588	633.6525	4.490779	0	31	872	537						Frog_fixed.avi	0
18202	1092	871.6805	534.6837	0.5365179	0.7178379	641.093	4.789794	0	872.8069	543.2961	0.3952104	0.7079225	633.8511	4.516647	0	31	872	539						Frog_fixed.avi	0
18219	1093	877.3999	534.598	0.5365271	0.7179453	641.093	4.794666	0	871.5458	541.5764	0.3951941	0.7080649	633.8577	4.497424	0	31	874	538						Frog_fixed.avi	0
18236	1094	866.0839	530.2172	0.5364251	0.7182143	641.093	4.809494	0	872.064	542.3674	0.3951817	0.7083385	633.915	4.508114	0	31	869	536						Frog_fixed.avi	0
18252	1095	874.9921	515.7849	0.5363214	0.7182825	641.093	4.808709	0	881.3406	517.5668	0.3950999	0.7084421	633.7	4.538078	0	31	878	517						Frog_fixed.avi	0
18269	1096	-1280	-1024	-1	-1	-1	-1	4	-1280	-1024	-1	-1	-1	-1	4	32	0	0						Frog_fixed.avi	0
18286	1097	-1280	-1024	-1	-1	-1	-1	4	-1280	-1024	-1	-1	-1	-1	4	32	0	0						Frog_fixed.avi	0
18302	1098	-1280	-1024	-1	-1	-1	-1	4	-1280	-1024	-1	-1	-1	-1	4	32	0	0						Frog_fixed.avi	0
18319	1099	865.1374	464.823	0.5358068	0.7186823	641.093	4.826498	0	872.9326	472.1731	0.3947066	0.7088413	634.1315	4.545753	0	32	869	468						Frog_fixed.avi	0
18336	1100	857.3278	462.9623	0.5372343	0.7187046	651.2504	4.823493	0	877.8427	461.4977	0.3945537	0.7090927	633.9386	4.564746	0	32	868	462						Frog_fixed.avi	0
18352	1101	-1280	-1024	-1	-1	-1	-1	4	-1280	-1024	-1	-1	-1	-1	4	32	0	0						Frog_fixed.avi	0
18369	1102	862.41	448.6701	0.5367835	0.7187344	651.2504	4.904327	0	869.6722	474.9156	0.3940959	0.7089154	634.2408	4.538222	0	32	866	462						Frog_fixed.avi	0
18385	1103	-1280	-1024	-1	-1	-1	-1	4	-1280	-1024	-1	-1	-1	-1	4	32	0	0						Frog_fixed.avi	0
18402	1104	866.7146	457.5883	0.5362638	0.7184337	651.2504	4.921353	0	871.9251	468.0363	0.3935575	0.7087753	634.7579	4.56847	0	32	869	463						Frog_fixed.avi	0
18419	1105	860.2509	454.5091	0.5359917	0.7183373	651.2504	4.909061	0	872.9578	464.5373	0.393343	0.7087259	634.952	4.562188	0	32	867	460						Frog_fixed.avi	0
18435	1106	872.8535	449.123	0.5357925	0.7182345	651.2504	4.930892	0	869.0789	472.9135	0.3931122	0.7086511	635.0066	4.581564	0	32	871	461						Frog_fixed.avi	0
18452	1107	-1280	-1024	-1	-1	-1	-1	4	-1280	-1024	-1	-1	-1	-1	4	32	0	0						Frog_fixed.avi	0
18469	1108	-1280	-1024	-1	-1	-1	-1	4	-1280	-1024	-1	-1	-1	-1	4	32	0	0						Frog_fixed.avi	0
18485	1109	-1280	-1024	-1	-1	-1	-1	4	-1280	-1024	-1	-1	-1	-1	4	32	0	0						Frog_fixed.avi	0
18502	1110	867.907	464.1843	0.5336482	0.7180822	642.6246	4.914358	0	870.4699	475.4758	0.3924697	0.7085416	635.3306	4.612702	0	32	869	470						Frog_fixed.avi	0
18518	1111	858.7066	474.1559	0.5334924	0.7178608	642.6654	4.879479	0	866.2409	475.1375	0.3923178	0.7085762	635.1822	4.610681	0	32	862	475						Frog_fixed.avi	0
18535	1112	864.6127	468.575	0.5333449	0.7178221	642.6654	4.878077	0	869.2517	477.1781	0.3922015	0.7086257	635.5492	4.626019	0	32	867	473						Frog_fixed.avi	0
18552	1113	-1280	-1024	-1	-1	-1	-1	4	-1280	-1024	-1	-1	-1	-1	4	32	0	0						Frog_fixed.avi	0
18569	1114	-1280	-1024	-1	-1	-1	-1	4	-1280	-1024	-1	-1	-1	-1	4	32	0	0						Frog_fixed.avi	0
18585	1115	863.7603	471.5909	0.5328587	0.7180036	642.6654	4.89037	0	868.9691	479.0153	0.3917392	0.708996	635.3666	4.648934	0	32	866	475						Frog_fixed.avi	0
18602	1116	860.1681	466.4768	0.5326686	0.7181546	642.6654	4.91358	0	866.3109	476.7012	0.3915773	0.7092195	635.6022	4.672603	0	32	863	472						Frog_fixed.avi	0
18619	1117	860.8021	468.8809	0.53253	0.7182631	642.6654	4.881062	0	872.2357	471.6121	0.3914472	0.7094254	635.6251	4.663826	0	32	867	470						Frog_fixed.avi	0
18635	1118	-1280	-1024	-1	-1	-1	-1	4	-1280	-1024	-1	-1	-1	-1	4		0	0						Frog_fixed.avi	0
18652	1119	-1280	-1024	-1	-1	-1	-1	4	-1280	-1024	-1	-1	-1	-1	4		0	0						Frog_fixed.avi	0
18669	1120	-1280	-1024	-1	-1	-1	-1	4	-1280	-1024	-1	-1	-1	-1	4		0	0						Frog_fixed.avi	0
18685	1121	-1280	-1024	-1	-1	-1	-1	4	-1280	-1024	-1	-1	-1	-1	4		0	0						Frog_fixed.avi	0
18702	1122	-1280	-1024	-1	-1	-1	-1	4	-1280	-1024	-1	-1	-1	-1	4		0	0						Frog_fixed.avi	0
18719	1123	-1280	-1024	-1	-1	-1	-1	4	-1280	-1024	-1	-1	-1	-1	4		0	0						Frog_fixed.avi	0
18735	1124	-1280	-1024	-1	-1	-1	-1	4	-1280	-1024	-1	-1	-1	-1	4		0	0						Frog_fixed.avi	0
18752	1125	-1280	-1024	-1	-1	-1	-1	4	-1280	-1024	-1	-1	-1	-1	4		0	0						Frog_fixed.avi	0
18769	1126	-1280	-1024	-1	-1	-1	-1	4	-1280	-1024	-1	-1	-1	-1	4		0	0						Frog_fixed.avi	0
18785	1127	-1280	-1024	-1	-1	-1	-1	4	-1280	-1024	-1	-1	-1	-1	4		0	0						Frog_fixed.avi	0
18802	1128	873.4547	496.3797	0.5333647	0.720004	651.7794	5.006848	0	885.4642	537.4808	0.3907721	0.7111623	635.3069	4.634889	0	33	879	517						Frog_fixed.avi	0
18819	1129	-1280	-1024	-1	-1	-1	-1	4	-1280	-1024	-1	-1	-1	-1	4		0	0						Frog_fixed.avi	0
18835	1130	-1280	-1024	-1	-1	-1	-1	4	-1280	-1024	-1	-1	-1	-1	4		0	0						Frog_fixed.avi	0
18852	1131	-1280	-1024	-1	-1	-1	-1	4	-1280	-1024	-1	-1	-1	-1	4		0	0						Frog_fixed.avi	0
18869	1132	-1280	-1024	-1	-1	-1	-1	4	-1280	-1024	-1	-1	-1	-1	4		0	0						Frog_fixed.avi	0
18885	1133	-1280	-1024	-1	-1	-1	-1	4	-1280	-1024	-1	-1	-1	-1	4		0	0						Frog_fixed.avi	0
18902	1134	-1280	-1024	-1	-1	-1	-1	4	-1280	-1024	-1	-1	-1	-1	4		0	0						Frog_fixed.avi	0
18918	1135	-1280	-1024	-1	-1	-1	-1	4	-1280	-1024	-1	-1	-1	-1	4		0	0						Frog_fixed.avi	0
18935	1136	-1280	-1024	-1	-1	-1	-1	4	-1280	-1024	-1	-1	-1	-1	4		0	0						Frog_fixed.avi	0
18952	1137	-1280	-1024	-1	-1	-1	-1	4	-1280	-1024	-1	-1	-1	-1	4		0	0						Frog_fixed.avi	0
18969	1138	-1280	-1024	-1	-1	-1	-1	4	-1280	-1024	-1	-1	-1	-1	4		0	0						Frog_fixed.avi	0
18985	1139	-1280	-1024	-1	-1	-1	-1	4	-1280	-1024	-1	-1	-1	-1	4		0	0						Frog_fixed.avi	0
19002	1140	875.1922	514.3188	0.5309557	0.7212662	642.7019	4.952933	0	879.9448	538.1674	0.3896647	0.713129	635.5161	4.663683	0	34	878	526						Frog_fixed.avi	0
19018	1141	872.8435	512.7022	0.5308273	0.7213324	642.7019	4.941073	0	884.2061	519.7973	0.3895659	0.7134338	635.5161	4.708258	0	34	879	516						Frog_fixed.avi	0
19035	1142	-1280	-1024	-1	-1	-1	-1	4	885.6555	520.2474	0.389513	0.7135459	635.7177	4.725677	0	34	886	520						Frog_fixed.avi	0
19052	1143	881.3734	510.5905	0.5307278	0.721461	642.7019	4.962321	0	885.0281	517.4892	0.389467	0.7136662	635.839	4.736499	0	34	883	514						Frog_fixed.avi	0
19068	1144	883.7384	514.2969	0.5307266	0.7215637	642.7019	4.961107	0	881.5375	524.4792	0.3894663	0.7138054	635.839	4.727448	0	34	883	519						Frog_fixed.avi	0
19085	1145	-1280	-1024	-1	-1	-1	-1	4	-1280	-1024	-1	-1	-1	-1	4	34	0	0						Frog_fixed.avi	0
19102	1146	-1280	-1024	-1	-1	-1	-1	4	-1280	-1024	-1	-1	-1	-1	4	34	0	0						Frog_fixed.avi	0
19118	1147	-1280	-1024	-1	-1	-1	-1	4	-1280	-1024	-1	-1	-1	-1	4	34	0	0						Frog_fixed.avi	0
19135	1148	-1280	-1024	-1	-1	-1	-1	4	893.3056	541.0231	0.3898508	0.7145694	636.0786	4.713041	0	34	893	541						Frog_fixed.avi	0
19152	1149	870.5409	485.8198	0.5327896	0.7228307	653.8857	5.050759	0	889.7898	532.6356	0.3899671	0.7149518	636.0786	4.741913	0	34	880	509						Frog_fixed.avi	0
19168	1150	870.5409	485.8198	0.5328413	0.7230247	653.1748	5.050759	0	884.5464	518.5025	0.3902138	0.7153279	635.8815	4.774299	0	34	878	502						Frog_fixed.avi	0
19185	1151	-1280	-1024	-1	-1	-1	-1	4	-1280	-1024	-1	-1	-1	-1	4		0	0						Frog_fixed.avi	0
19202	1152	-1280	-1024	-1	-1	-1	-1	4	-1280	-1024	-1	-1	-1	-1	4		0	0						Frog_fixed.avi	0
19219	1153	-1280	-1024	-1	-1	-1	-1	4	-1280	-1024	-1	-1	-1	-1	4		0	0						Frog_fixed.avi	0
19235	1154	-1280	-1024	-1	-1	-1	-1	4	-1280	-1024	-1	-1	-1	-1	4		0	0						Frog_fixed.avi	0
19252	1155	-1280	-1024	-1	-1	-1	-1	4	-1280	-1024	-1	-1	-1	-1	4		0	0						Frog_fixed.avi	0
19268	1156	-1280	-1024	-1	-1	-1	-1	4	-1280	-1024	-1	-1	-1	-1	4		0	0						Frog_fixed.avi	0
19285	1157	-1280	-1024	-1	-1	-1	-1	4	-1280	-1024	-1	-1	-1	-1	4		0	0						Frog_fixed.avi	0
19301	1158	-1280	-1024	-1	-1	-1	-1	4	-1280	-1024	-1	-1	-1	-1	4		0	0						Frog_fixed.avi	0
19318	1159	-1280	-1024	-1	-1	-1	-1	4	-1280	-1024	-1	-1	-1	-1	4		0	0						Frog_fixed.avi	0
19335	1160	-1280	-1024	-1	-1	-1	-1	4	-1280	-1024	-1	-1	-1	-1	4		0	0						Frog_fixed.avi	0
19352	1161	-1280	-1024	-1	-1	-1	-1	4	-1280	-1024	-1	-1	-1	-1	4		0	0						Frog_fixed.avi	0
19368	1162	-1280	-1024	-1	-1	-1	-1	4	-1280	-1024	-1	-1	-1	-1	4		0	0						Frog_fixed.avi	0
19385	1163	-1280	-1024	-1	-1	-1	-1	4	-1280	-1024	-1	-1	-1	-1	4		0	0						Frog_fixed.avi	0
19402	1164	-1280	-1024	-1	-1	-1	-1	4	-1280	-1024	-1	-1	-1	-1	4		0	0						Frog_fixed.avi	0
19418	1165	-1280	-1024	-1	-1	-1	-1	4	-1280	-1024	-1	-1	-1	-1	4		0	0						Frog_fixed.avi	0
19435	1166	-1280	-1024	-1	-1	-1	-1	4	-1280	-1024	-1	-1	-1	-1	4		0	0						Frog_fixed.avi	0
19451	1167	-1280	-1024	-1	-1	-1	-1	4	-1280	-1024	-1	-1	-1	-1	4		0	0						Frog_fixed.avi	0
19468	1168	-1280	-1024	-1	-1	-1	-1	4	-1280	-1024	-1	-1	-1	-1	4		0	0						Frog_fixed.avi	0
19485	1169	-1280	-1024	-1	-1	-1	-1	4	-1280	-1024	-1	-1	-1	-1	4		0	0						Frog_fixed.avi	0
19501	1170	-1280	-1024	-1	-1	-1	-1	4	-1280	-1024	-1	-1	-1	-1	4		0	0						Frog_fixed.avi	0
19518	1171	874.7451	452.4111	0.5358102	0.7243402	654.051	5.023379	0	874.3342	491.697	0.3932918	0.7153589	636.8715	4.721788	0	35	875	472						Frog_fixed.avi	0
19535	1172	-1280	-1024	-1	-1	-1	-1	4	-1280	-1024	-1	-1	-1	-1	4	35	0	0						Frog_fixed.avi	0
19552	1173	-1280	-1024	-1	-1	-1	-1	4	-1280	-1024	-1	-1	-1	-1	4	35	0	0						Frog_fixed.avi	0
19568	1174	-1280	-1024	-1	-1	-1	-1	4	-1280	-1024	-1	-1	-1	-1	4	35	0	0						Frog_fixed.avi	0
19585	1175	877.9563	456.1833	0.5356732	0.7241171	654.051	5.014957	0	871.4125	485.3307	0.3931292	0.7153497	637.0895	4.726113	0	35	875	471						Frog_fixed.avi	0
19601	1176	879.6701	455.1733	0.5356026	0.7240945	654.051	5.021041	0	876.6065	486.1379	0.393068	0.7153865	637.0737	4.70424	0	35	878	471						Frog_fixed.avi	0
19618	1177	-1280	-1024	-1	-1	-1	-1	4	-1280	-1024	-1	-1	-1	-1	4		0	0						Frog_fixed.avi	0
19635	1178	-1280	-1024	-1	-1	-1	-1	4	-1280	-1024	-1	-1	-1	-1	4		0	0						Frog_fixed.avi	0
19651	1179	-1280	-1024	-1	-1	-1	-1	4	-1280	-1024	-1	-1	-1	-1	4		0	0						Frog_fixed.avi	0
19668	1180	-1280	-1024	-1	-1	-1	-1	4	-1280	-1024	-1	-1	-1	-1	4		0	0						Frog_fixed.avi	0
19684	1181	-1280	-1024	-1	-1	-1	-1	4	-1280	-1024	-1	-1	-1	-1	4		0	0						Frog_fixed.avi	0
19701	1182	-1280	-1024	-1	-1	-1	-1	4	-1280	-1024	-1	-1	-1	-1	4		0	0						Frog_fixed.avi	0
19718	1183	-1280	-1024	-1	-1	-1	-1	4	-1280	-1024	-1	-1	-1	-1	4		0	0						Frog_fixed.avi	0
19735	1184	-1280	-1024	-1	-1	-1	-1	4	-1280	-1024	-1	-1	-1	-1	4		0	0						Frog_fixed.avi	0
19751	1185	-1280	-1024	-1	-1	-1	-1	4	-1280	-1024	-1	-1	-1	-1	4		0	0						Frog_fixed.avi	0
19768	1186	-1280	-1024	-1	-1	-1	-1	4	-1280	-1024	-1	-1	-1	-1	4		0	0						Frog_fixed.avi	0
19785	1187	-1280	-1024	-1	-1	-1	-1	4	-1280	-1024	-1	-1	-1	-1	4		0	0						Frog_fixed.avi	0
19801	1188	-1280	-1024	-1	-1	-1	-1	4	-1280	-1024	-1	-1	-1	-1	4		0	0						Frog_fixed.avi	0
19818	1189	-1280	-1024	-1	-1	-1	-1	4	-1280	-1024	-1	-1	-1	-1	4		0	0						Frog_fixed.avi	0
19834	1190	-1280	-1024	-1	-1	-1	-1	4	-1280	-1024	-1	-1	-1	-1	4		0	0						Frog_fixed.avi	0
19851	1191	-1280	-1024	-1	-1	-1	-1	4	-1280	-1024	-1	-1	-1	-1	4		0	0						Frog_fixed.avi	0
19868	1192	-1280	-1024	-1	-1	-1	-1	4	-1280	-1024	-1	-1	-1	-1	4		0	0						Frog_fixed.avi	0
19884	1193	-1280	-1024	-1	-1	-1	-1	4	-1280	-1024	-1	-1	-1	-1	4		0	0						Frog_fixed.avi	0
19901	1194	-1280	-1024	-1	-1	-1	-1	4	-1280	-1024	-1	-1	-1	-1	4		0	0						Frog_fixed.avi	0
19918	1195	-1280	-1024	-1	-1	-1	-1	4	-1280	-1024	-1	-1	-1	-1	4		0	0						Frog_fixed.avi	0
19934	1196	-1280	-1024	-1	-1	-1	-1	4	-1280	-1024	-1	-1	-1	-1	4		0	0						Frog_fixed.avi	0
19951	1197	-1280	-1024	-1	-1	-1	-1	4	-1280	-1024	-1	-1	-1	-1	4		0	0						Frog_fixed.avi	0
19968	1198	-1280	-1024	-1	-1	-1	-1	4	-1280	-1024	-1	-1	-1	-1	4		0	0						Frog_fixed.avi	0
19984	1199	-1280	-1024	-1	-1	-1	-1	4	-1280	-1024	-1	-1	-1	-1	4		0	0						Frog_fixed.avi	0
20001	1200	-1280	-1024	-1	-1	-1	-1	4	-1280	-1024	-1	-1	-1	-1	4		0	0						Frog_fixed.avi	0
20018	1201	-1280	-1024	-1	-1	-1	-1	4	-1280	-1024	-1	-1	-1	-1	4		0	0						Frog_fixed.avi	0
20035	1202	-1280	-1024	-1	-1	-1	-1	4	-1280	-1024	-1	-1	-1	-1	4		0	0						Frog_fixed.avi	0
20051	1203	877.4741	462.2654	0.5343201	0.724032	654.1079	4.900385	0	886.0663	491.4591	0.3918046	0.7158722	637.2352	4.601187	0	36	882	477						Frog_fixed.avi	0
20068	1204	-1280	-1024	-1	-1	-1	-1	4	-1280	-1024	-1	-1	-1	-1	4	36	0	0						Frog_fixed.avi	0
20084	1205	-1280	-1024	-1	-1	-1	-1	4	-1280	-1024	-1	-1	-1	-1	4	36	0	0						Frog_fixed.avi	0
20101	1206	-1280	-1024	-1	-1	-1	-1	4	-1280	-1024	-1	-1	-1	-1	4	36	0	0						Frog_fixed.avi	0
20118	1207	886.5837	454.7494	0.5348266	0.7247621	654.1079	4.943202	0	887.6334	486.046	0.3922839	0.7164444	636.8801	4.613009	0	36	887	470						Frog_fixed.avi	0
20134	1208	-1280	-1024	-1	-1	-1	-1	4	-1280	-1024	-1	-1	-1	-1	4		0	0						Frog_fixed.avi	0
20151	1209	-1280	-1024	-1	-1	-1	-1	4	-1280	-1024	-1	-1	-1	-1	4		0	0						Frog_fixed.avi	0
20168	1210	-1280	-1024	-1	-1	-1	-1	4	-1280	-1024	-1	-1	-1	-1	4		0	0						Frog_fixed.avi	0
20185	1211	-1280	-1024	-1	-1	-1	-1	4	-1280	-1024	-1	-1	-1	-1	4		0	0						Frog_fixed.avi	0
20201	1212	-1280	-1024	-1	-1	-1	-1	4	-1280	-1024	-1	-1	-1	-1	4		0	0						Frog_fixed.avi	0
20218	1213	-1280	-1024	-1	-1	-1	-1	4	-1280	-1024	-1	-1	-1	-1	4		0	0						Frog_fixed.avi	0
20235	1214	-1280	-1024	-1	-1	-1	-1	4	-1280	-1024	-1	-1	-1	-1	4		0	0						Frog_fixed.avi	0
20251	1215	-1280	-1024	-1	-1	-1	-1	4	-1280	-1024	-1	-1	-1	-1	4		0	0						Frog_fixed.avi	0
20268	1216	-1280	-1024	-1	-1	-1	-1	4	-1280	-1024	-1	-1	-1	-1	4		0	0						Frog_fixed.avi	0
20284	1217	-1280	-1024	-1	-1	-1	-1	4	-1280	-1024	-1	-1	-1	-1	4		0	0						Frog_fixed.avi	0
20301	1218	-1280	-1024	-1	-1	-1	-1	4	-1280	-1024	-1	-1	-1	-1	4		0	0						Frog_fixed.avi	0
20317	1219	-1280	-1024	-1	-1	-1	-1	4	-1280	-1024	-1	-1	-1	-1	4		0	0						Frog_fixed.avi	0
20334	1220	-1280	-1024	-1	-1	-1	-1	4	-1280	-1024	-1	-1	-1	-1	4		0	0						Frog_fixed.avi	0
20351	1221	-1280	-1024	-1	-1	-1	-1	4	-1280	-1024	-1	-1	-1	-1	4		0	0						Frog_fixed.avi	0
20368	1222	-1280	-1024	-1	-1	-1	-1	4	-1280	-1024	-1	-1	-1	-1	4		0	0						Frog_fixed.avi	0
20385	1223	833.2403	475.1145	0.537691	0.7263582	655.7529	5.06404	0	840.3026	522.0216	0.3950486	0.7167466	636.8483	4.743998	0	37	837	499						Frog_fixed.avi	0
20401	1224	-1280	-1024	-1	-1	-1	-1	4	-1280	-1024	-1	-1	-1	-1	4	37	0	0						Frog_fixed.avi	0
20418	1225	-1280	-1024	-1	-1	-1	-1	4	-1280	-1024	-1	-1	-1	-1	4	37	0	0						Frog_fixed.avi	0
20434	1226	-1280	-1024	-1	-1	-1	-1	4	-1280	-1024	-1	-1	-1	-1	4	37	0	0						Frog_fixed.avi	0
20451	1227	832.2012	481.5124	0.5376418	0.7257197	655.7529	5.094757	0	842.377	515.3927	0.3950242	0.7161115	636.89	4.781556	0	37	837	498						Frog_fixed.avi	0
20467	1228	-1280	-1024	-1	-1	-1	-1	4	-1280	-1024	-1	-1	-1	-1	4		0	0						Frog_fixed.avi	0
20484	1229	-1280	-1024	-1	-1	-1	-1	4	-1280	-1024	-1	-1	-1	-1	4		0	0						Frog_fixed.avi	0
20501	1230	-1280	-1024	-1	-1	-1	-1	4	-1280	-1024	-1	-1	-1	-1	4		0	0						Frog_fixed.avi	0
20518	1231	-1280	-1024	-1	-1	-1	-1	4	-1280	-1024	-1	-1	-1	-1	4		0	0						Frog_fixed.avi	0
20534	1232	-1280	-1024	-1	-1	-1	-1	4	-1280	-1024	-1	-1	-1	-1	4		0	0						Frog_fixed.avi	0
20551	1233	-1280	-1024	-1	-1	-1	-1	4	-1280	-1024	-1	-1	-1	-1	4		0	0						Frog_fixed.avi	0
20567	1234	-1280	-1024	-1	-1	-1	-1	4	-1280	-1024	-1	-1	-1	-1	4		0	0						Frog_fixed.avi	0
20584	1235	-1280	-1024	-1	-1	-1	-1	4	-1280	-1024	-1	-1	-1	-1	4		0	0						Frog_fixed.avi	0
20601	1236	-1280	-1024	-1	-1	-1	-1	4	-1280	-1024	-1	-1	-1	-1	4		0	0						Frog_fixed.avi	0
20617	1237	-1280	-1024	-1	-1	-1	-1	4	-1280	-1024	-1	-1	-1	-1	4		0	0						Frog_fixed.avi	0
20634	1238	-1280	-1024	-1	-1	-1	-1	4	-1280	-1024	-1	-1	-1	-1	4		0	0						Frog_fixed.avi	0
20651	1239	-1280	-1024	-1	-1	-1	-1	4	-1280	-1024	-1	-1	-1	-1	4		0	0						Frog_fixed.avi	0
20667	1240	-1280	-1024	-1	-1	-1	-1	4	-1280	-1024	-1	-1	-1	-1	4		0	0						Frog_fixed.avi	0
20684	1241	-1280	-1024	-1	-1	-1	-1	4	-1280	-1024	-1	-1	-1	-1	4		0	0						Frog_fixed.avi	0
20701	1242	-1280	-1024	-1	-1	-1	-1	4	-1280	-1024	-1	-1	-1	-1	4		0	0						Frog_fixed.avi	0
20717	1243	835.9839	482.9822	0.5357845	0.7248979	656.407	5.035804	0	829.8257	522.3663	0.3930516	0.7160723	637.111	4.649412	0	38	833	503						Frog_fixed.avi	0
20734	1244	-1280	-1024	-1	-1	-1	-1	4	-1280	-1024	-1	-1	-1	-1	4	38	0	0						Frog_fixed.avi	0
20750	1245	-1280	-1024	-1	-1	-1	-1	4	-1280	-1024	-1	-1	-1	-1	4	38	0	0						Frog_fixed.avi	0
20767	1246	-1280	-1024	-1	-1	-1	-1	4	-1280	-1024	-1	-1	-1	-1	4	38	0	0						Frog_fixed.avi	0
20784	1247	-1280	-1024	-1	-1	-1	-1	4	-1280	-1024	-1	-1	-1	-1	4	38	0	0						Frog_fixed.avi	0
20801	1248	-1280	-1024	-1	-1	-1	-1	4	-1280	-1024	-1	-1	-1	-1	4	38	0	0						Frog_fixed.avi	0
20817	1249	-1280	-1024	-1	-1	-1	-1	4	837.5222	522.9549	0.3924012	0.7158187	637.3312	4.561869	0	38	838	523						Frog_fixed.avi	0
20834	1250	-1280	-1024	-1	-1	-1	-1	4	-1280	-1024	-1	-1	-1	-1	4	38	0	0						Frog_fixed.avi	0
20850	1251	-1280	-1024	-1	-1	-1	-1	4	-1280	-1024	-1	-1	-1	-1	4	38	0	0						Frog_fixed.avi	0
20867	1252	-1280	-1024	-1	-1	-1	-1	4	-1280	-1024	-1	-1	-1	-1	4	38	0	0						Frog_fixed.avi	0
20884	1253	-1280	-1024	-1	-1	-1	-1	4	-1280	-1024	-1	-1	-1	-1	4	38	0	0						Frog_fixed.avi	0
20900	1254	-1280	-1024	-1	-1	-1	-1	4	-1280	-1024	-1	-1	-1	-1	4	38	0	0						Frog_fixed.avi	0
20917	1255	857.5388	480.4738	0.5347705	0.7244886	655.3505	4.941137	0	834.1242	544.0519	0.3920614	0.7155781	637.2834	4.501988	0	38	846	512						Frog_fixed.avi	0
20934	1256	-1280	-1024	-1	-1	-1	-1	4	-1280	-1024	-1	-1	-1	-1	4	38	0	0						Frog_fixed.avi	0
20950	1257	861.7244	450.1259	0.5345387	0.7242669	655.3505	4.906266	0	862.2399	509.6221	0.391986	0.7154967	637.5712	4.541688	0	38	862	480						Frog_fixed.avi	0
20967	1258	-1280	-1024	-1	-1	-1	-1	4	-1280	-1024	-1	-1	-1	-1	4		0	0						Frog_fixed.avi	0
20984	1259	-1280	-1024	-1	-1	-1	-1	4	-1280	-1024	-1	-1	-1	-1	4		0	0						Frog_fixed.avi	0
21000	1260	-1280	-1024	-1	-1	-1	-1	4	-1280	-1024	-1	-1	-1	-1	4		0	0						Frog_fixed.avi	0
21017	1261	-1280	-1024	-1	-1	-1	-1	4	-1280	-1024	-1	-1	-1	-1	4		0	0						Frog_fixed.avi	0
21034	1262	-1280	-1024	-1	-1	-1	-1	4	-1280	-1024	-1	-1	-1	-1	4		0	0						Frog_fixed.avi	0
21051	1263	-1280	-1024	-1	-1	-1	-1	4	-1280	-1024	-1	-1	-1	-1	4		0	0						Frog_fixed.avi	0
21067	1264	-1280	-1024	-1	-1	-1	-1	4	-1280	-1024	-1	-1	-1	-1	4		0	0						Frog_fixed.avi	0
21084	1265	-1280	-1024	-1	-1	-1	-1	4	-1280	-1024	-1	-1	-1	-1	4		0	0						Frog_fixed.avi	0
21101	1266	869.1031	462.0639	0.5349998	0.7241457	655.4125	4.922766	0	865.804	515.2448	0.3924546	0.7152255	637.912	4.530263	0	39	867	489						Frog_fixed.avi	0
21117	1267	-1280	-1024	-1	-1	-1	-1	4	-1280	-1024	-1	-1	-1	-1	4	39	0	0						Frog_fixed.avi	0
21134	1268	-1280	-1024	-1	-1	-1	-1	4	-1280	-1024	-1	-1	-1	-1	4	39	0	0						Frog_fixed.avi	0
21151	1269	-1280	-1024	-1	-1	-1	-1	4	-1280	-1024	-1	-1	-1	-1	4	39	0	0						Frog_fixed.avi	0
21167	1270	-1280	-1024	-1	-1	-1	-1	4	-1280	-1024	-1	-1	-1	-1	4	39	0	0						Frog_fixed.avi	0
21184	1271	-1280	-1024	-1	-1	-1	-1	4	-1280	-1024	-1	-1	-1	-1	4	39	0	0						Frog_fixed.avi	0
21200	1272	-1280	-1024	-1	-1	-1	-1	4	-1280	-1024	-1	-1	-1	-1	4	39	0	0						Frog_fixed.avi	0
21217	1273	876.0416	476.0112	0.5334485	0.7243078	645.1343	4.881905	0	872.0275	510.6704	0.3925641	0.715362	637.8152	4.585095	0	39	874	493						Frog_fixed.avi	0
21234	1274	-1280	-1024	-1	-1	-1	-1	4	-1280	-1024	-1	-1	-1	-1	4	39	0	0						Frog_fixed.avi	0
21250	1275	-1280	-1024	-1	-1	-1	-1	4	-1280	-1024	-1	-1	-1	-1	4	39	0	0						Frog_fixed.avi	0
21267	1276	-1280	-1024	-1	-1	-1	-1	4	-1280	-1024	-1	-1	-1	-1	4	39	0	0						Frog_fixed.avi	0
21284	1277	913.3959	448.3338	0.5346457	0.7234627	654.8786	4.957498	0	898.8715	505.0474	0.3923694	0.7145095	638.0562	4.581872	0	39	906	477						Frog_fixed.avi	0
21300	1278	-1280	-1024	-1	-1	-1	-1	4	-1280	-1024	-1	-1	-1	-1	4	39	0	0						Frog_fixed.avi	0
21317	1279	-1280	-1024	-1	-1	-1	-1	4	-1280	-1024	-1	-1	-1	-1	4	39	0	0						Frog_fixed.avi	0
21334	1280	-1280	-1024	-1	-1	-1	-1	4	-1280	-1024	-1	-1	-1	-1	4	39	0	0						Frog_fixed.avi	0
21350	1281	-1280	-1024	-1	-1	-1	-1	4	-1280	-1024	-1	-1	-1	-1	4	39	0	0						Frog_fixed.avi	0
21367	1282	-1280	-1024	-1	-1	-1	-1	4	-1280	-1024	-1	-1	-1	-1	4	39	0	0						Frog_fixed.avi	0
21383	1283	909.8021	444.277	0.5338437	0.7211407	654.8786	4.970991	0	914.4026	511.8019	0.3915263	0.7123361	638.209	4.527834	0	39	912	478						Frog_fixed.avi	0
21400	1284	-1280	-1024	-1	-1	-1	-1	4	-1280	-1024	-1	-1	-1	-1	4		0	0						Frog_fixed.avi	0
21417	1285	-1280	-1024	-1	-1	-1	-1	4	-1280	-1024	-1	-1	-1	-1	4		0	0						Frog_fixed.avi	0
21434	1286	-1280	-1024	-1	-1	-1	-1	4	-1280	-1024	-1	-1	-1	-1	4		0	0						Frog_fixed.avi	0
21450	1287	-1280	-1024	-1	-1	-1	-1	4	-1280	-1024	-1	-1	-1	-1	4		0	0						Frog_fixed.avi	0
21467	1288	-1280	-1024	-1	-1	-1	-1	4	-1280	-1024	-1	-1	-1	-1	4		0	0						Frog_fixed.avi	0
21484	1289	-1280	-1024	-1	-1	-1	-1	4	-1280	-1024	-1	-1	-1	-1	4		0	0						Frog_fixed.avi	0
21500	1290	-1280	-1024	-1	-1	-1	-1	4	-1280	-1024	-1	-1	-1	-1	4		0	0						Frog_fixed.avi	0
21517	1291	-1280	-1024	-1	-1	-1	-1	4	-1280	-1024	-1	-1	-1	-1	4		0	0						Frog_fixed.avi	0
21533	1292	-1280	-1024	-1	-1	-1	-1	4	-1280	-1024	-1	-1	-1	-1	4		0	0						Frog_fixed.avi	0
21550	1293	903.7198	436.1339	0.5272349	0.7153232	658.5981	4.967417	0	913.3337	499.8625	0.3838723	0.7107449	637.9541	4.587513	0	40	909	468						Frog_fixed.avi	0
21567	1294	913.9539	481.2505	0.5263166	0.7151323	658.5981	4.991807	0	904.7589	561.2585	0.3829785	0.7110029	637.9493	4.578201	0	40	909	521						Frog_fixed.avi	0
21583	1295	-1280	-1024	-1	-1	-1	-1	4	-1280	-1024	-1	-1	-1	-1	4	40	0	0						Frog_fixed.avi	0
21600	1296	-1280	-1024	-1	-1	-1	-1	4	-1280	-1024	-1	-1	-1	-1	4	40	0	0						Frog_fixed.avi	0
21617	1297	917.7139	472.98	0.5244564	0.7145183	658.5981	4.986326	0	909.5496	547.8947	0.380867	0.7111374	637.4979	4.580648	0	40	914	510						Frog_fixed.avi	0
21633	1298	910.6207	479.6642	0.5240234	0.7143081	658.5981	4.980506	0	909.7455	555.0041	0.3803806	0.71115	637.3878	4.561501	0	40	910	517						Frog_fixed.avi	0
21650	1299	-1280	-1024	-1	-1	-1	-1	4	-1280	-1024	-1	-1	-1	-1	4	40	0	0						Frog_fixed.avi	0
21666	1300	-1280	-1024	-1	-1	-1	-1	4	-1280	-1024	-1	-1	-1	-1	4	40	0	0						Frog_fixed.avi	0
21683	1301	-1280	-1024	-1	-1	-1	-1	4	-1280	-1024	-1	-1	-1	-1	4	40	0	0						Frog_fixed.avi	0
21700	1302	-1280	-1024	-1	-1	-1	-1	4	-1280	-1024	-1	-1	-1	-1	4	40	0	0						Frog_fixed.avi	0
21717	1303	899.4182	478.4536	0.52134	0.7138596	653.7148	5.0001	0	907.6279	565.3884	0.3797285	0.7105777	636.3264	4.571832	0	40	904	522						Frog_fixed.avi	0
21733	1304	-1280	-1024	-1	-1	-1	-1	4	-1280	-1024	-1	-1	-1	-1	4		0	0						Frog_fixed.avi	0
21750	1305	-1280	-1024	-1	-1	-1	-1	4	-1280	-1024	-1	-1	-1	-1	4		0	0						Frog_fixed.avi	0
21766	1306	-1280	-1024	-1	-1	-1	-1	4	-1280	-1024	-1	-1	-1	-1	4		0	0						Frog_fixed.avi	0
21783	1307	-1280	-1024	-1	-1	-1	-1	4	-1280	-1024	-1	-1	-1	-1	4		0	0						Frog_fixed.avi	0
21800	1308	-1280	-1024	-1	-1	-1	-1	4	-1280	-1024	-1	-1	-1	-1	4		0	0						Frog_fixed.avi	0
21816	1309	-1280	-1024	-1	-1	-1	-1	4	-1280	-1024	-1	-1	-1	-1	4		0	0						Frog_fixed.avi	0
21833	1310	-1280	-1024	-1	-1	-1	-1	4	-1280	-1024	-1	-1	-1	-1	4		0	0						Frog_fixed.avi	0
21850	1311	-1280	-1024	-1	-1	-1	-1	4	-1280	-1024	-1	-1	-1	-1	4		0	0						Frog_fixed.avi	0
21866	1312	-1280	-1024	-1	-1	-1	-1	4	-1280	-1024	-1	-1	-1	-1	4		0	0						Frog_fixed.avi	0
21883	1313	904.0408	514.1812	0.5246348	0.7125536	642.6152	4.931321	0	907.6389	560.9526	0.38275	0.7082956	634.9388	4.655258	0	41	906	538						Frog_fixed.avi	0
21900	1314	905.4437	506.6104	0.525069	0.7122392	642.6152	4.942741	0	909.0087	557.2674	0.3831412	0.7079194	634.7167	4.644963	0	41	907	532						Frog_fixed.avi	0
21916	1315	-1280	-1024	-1	-1	-1	-1	4	-1280	-1024	-1	-1	-1	-1	4	41	0	0						Frog_fixed.avi	0
21933	1316	-1280	-1024	-1	-1	-1	-1	4	-1280	-1024	-1	-1	-1	-1	4	41	0	0						Frog_fixed.avi	0
21950	1317	-1280	-1024	-1	-1	-1	-1	4	-1280	-1024	-1	-1	-1	-1	4	41	0	0						Frog_fixed.avi	0
21967	1318	899.5736	482.2115	0.5263402	0.7116897	650.0574	5.029579	0	913.6907	553.8198	0.3845399	0.7065319	634.3947	4.650164	0	41	907	518						Frog_fixed.avi	0
21983	1319	906.4777	500.7038	0.5265715	0.7114491	641.5637	4.959805	0	911.3296	547.6754	0.3847976	0.7063681	634.5798	4.653742	0	41	909	524						Frog_fixed.avi	0
22000	1320	896.2082	502.0088	0.5267589	0.7114005	641.5637	4.929009	0	920.7474	554.3795	0.3850192	0.7061459	634.5472	4.656001	0	41	908	528						Frog_fixed.avi	0
22016	1321	903.0326	508.7278	0.526989	0.7112823	641.5637	4.925401	0	912.6663	557.8336	0.38519	0.7058544	634.3616	4.677043	0	41	908	533						Frog_fixed.avi	0
22033	1322	906.5997	505.4798	0.5270731	0.7110103	641.5637	4.911634	0	922.1561	536.9838	0.3853239	0.7055877	634.581	4.661617	0	41	914	521						Frog_fixed.avi	0
22050	1323	890.2709	427.42	0.5270616	0.7105304	641.5637	4.925236	0	923.2523	455.4211	0.3855332	0.7051103	634.2648	4.656475	0	41	907	441						Frog_fixed.avi	0
22066	1324	896.7184	442.9483	0.5271021	0.7101994	641.5637	4.89843	0	920.5994	477.4165	0.3855992	0.7047299	634.1057	4.635327	0	41	909	460						Frog_fixed.avi	0
22083	1325	-1280	-1024	-1	-1	-1	-1	4	-1280	-1024	-1	-1	-1	-1	4		0	0						Frog_fixed.avi	0
22100	1326	-1280	-1024	-1	-1	-1	-1	4	-1280	-1024	-1	-1	-1	-1	4		0	0						Frog_fixed.avi	0
22116	1327	-1280	-1024	-1	-1	-1	-1	4	-1280	-1024	-1	-1	-1	-1	4		0	0						Frog_fixed.avi	0
22133	1328	-1280	-1024	-1	-1	-1	-1	4	-1280	-1024	-1	-1	-1	-1	4		0	0						Frog_fixed.avi	0
22150	1329	-1280	-1024	-1	-1	-1	-1	4	-1280	-1024	-1	-1	-1	-1	4		0	0						Frog_fixed.avi	0
22166	1330	-1280	-1024	-1	-1	-1	-1	4	-1280	-1024	-1	-1	-1	-1	4		0	0						Frog_fixed.avi	0
22183	1331	-1280	-1024	-1	-1	-1	-1	4	-1280	-1024	-1	-1	-1	-1	4		0	0						Frog_fixed.avi	0
22200	1332	-1280	-1024	-1	-1	-1	-1	4	-1280	-1024	-1	-1	-1	-1	4		0	0						Frog_fixed.avi	0
22216	1333	-1280	-1024	-1	-1	-1	-1	4	-1280	-1024	-1	-1	-1	-1	4		0	0						Frog_fixed.avi	0
22233	1334	-1280	-1024	-1	-1	-1	-1	4	-1280	-1024	-1	-1	-1	-1	4		0	0						Frog_fixed.avi	0
22250	1335	-1280	-1024	-1	-1	-1	-1	4	-1280	-1024	-1	-1	-1	-1	4		0	0						Frog_fixed.avi	0
22266	1336	915.2374	421.0507	0.5286183	0.7096356	652.3073	4.994049	0	901.5497	487.7449	0.3853191	0.704118	634.1921	4.661134	0	42	908	454						Frog_fixed.avi	0
22283	1337	-1280	-1024	-1	-1	-1	-1	4	-1280	-1024	-1	-1	-1	-1	4		0	0						Frog_fixed.avi	0
22299	1338	-1280	-1024	-1	-1	-1	-1	4	-1280	-1024	-1	-1	-1	-1	4		0	0						Frog_fixed.avi	0
22316	1339	-1280	-1024	-1	-1	-1	-1	4	-1280	-1024	-1	-1	-1	-1	4		0	0						Frog_fixed.avi	0
22332	1340	-1280	-1024	-1	-1	-1	-1	4	-1280	-1024	-1	-1	-1	-1	4		0	0						Frog_fixed.avi	0
22350	1341	-1280	-1024	-1	-1	-1	-1	4	-1280	-1024	-1	-1	-1	-1	4		0	0						Frog_fixed.avi	0
22366	1342	-1280	-1024	-1	-1	-1	-1	4	-1280	-1024	-1	-1	-1	-1	4		0	0						Frog_fixed.avi	0
22383	1343	-1280	-1024	-1	-1	-1	-1	4	-1280	-1024	-1	-1	-1	-1	4		0	0						Frog_fixed.avi	0
22399	1344	-1280	-1024	-1	-1	-1	-1	4	-1280	-1024	-1	-1	-1	-1	4		0	0						Frog_fixed.avi	0
22416	1345	-1280	-1024	-1	-1	-1	-1	4	-1280	-1024	-1	-1	-1	-1	4		0	0						Frog_fixed.avi	0
22433	1346	-1280	-1024	-1	-1	-1	-1	4	-1280	-1024	-1	-1	-1	-1	4		0	0						Frog_fixed.avi	0
22449	1347	-1280	-1024	-1	-1	-1	-1	4	-1280	-1024	-1	-1	-1	-1	4		0	0						Frog_fixed.avi	0
22466	1348	-1280	-1024	-1	-1	-1	-1	4	-1280	-1024	-1	-1	-1	-1	4		0	0						Frog_fixed.avi	0
22483	1349	-1280	-1024	-1	-1	-1	-1	4	-1280	-1024	-1	-1	-1	-1	4		0	0						Frog_fixed.avi	0
22499	1350	-1280	-1024	-1	-1	-1	-1	4	-1280	-1024	-1	-1	-1	-1	4		0	0						Frog_fixed.avi	0
22516	1351	-1280	-1024	-1	-1	-1	-1	4	-1280	-1024	-1	-1	-1	-1	4		0	0						Frog_fixed.avi	0
22533	1352	-1280	-1024	-1	-1	-1	-1	4	-1280	-1024	-1	-1	-1	-1	4		0	0						Frog_fixed.avi	0
22550	1353	-1280	-1024	-1	-1	-1	-1	4	-1280	-1024	-1	-1	-1	-1	4		0	0						Frog_fixed.avi	0
22566	1354	-1280	-1024	-1	-1	-1	-1	4	-1280	-1024	-1	-1	-1	-1	4		0	0						Frog_fixed.avi	0
22583	1355	-1280	-1024	-1	-1	-1	-1	4	-1280	-1024	-1	-1	-1	-1	4		0	0						Frog_fixed.avi	0
22599	1356	-1280	-1024	-1	-1	-1	-1	4	-1280	-1024	-1	-1	-1	-1	4		0	0						Frog_fixed.avi	0
22616	1357	-1280	-1024	-1	-1	-1	-1	4	-1280	-1024	-1	-1	-1	-1	4		0	0						Frog_fixed.avi	0
22632	1358	-1280	-1024	-1	-1	-1	-1	4	-1280	-1024	-1	-1	-1	-1	4		0	0						Frog_fixed.avi	0
22649	1359	-1280	-1024	-1	-1	-1	-1	4	920.7551	459.3872	0.3895123	0.7070292	634.6549	4.800774	0	43	921	459						Frog_fixed.avi	0
22666	1360	-1280	-1024	-1	-1	-1	-1	4	-1280	-1024	-1	-1	-1	-1	4	43	0	0						Frog_fixed.avi	0
22683	1361	-1280	-1024	-1	-1	-1	-1	4	-1280	-1024	-1	-1	-1	-1	4	43	0	0						Frog_fixed.avi	0
22699	1362	-1280	-1024	-1	-1	-1	-1	4	-1280	-1024	-1	-1	-1	-1	4	43	0	0						Frog_fixed.avi	0
22716	1363	907.1485	429.7975	0.532728	0.7144367	651.8002	5.124901	0	925.6265	483.1214	0.3896123	0.7074723	634.5536	4.768705	0	43	916	456						Frog_fixed.avi	0
22732	1364	-1280	-1024	-1	-1	-1	-1	4	-1280	-1024	-1	-1	-1	-1	4		0	0						Frog_fixed.avi	0
22749	1365	-1280	-1024	-1	-1	-1	-1	4	-1280	-1024	-1	-1	-1	-1	4		0	0						Frog_fixed.avi	0
22765	1366	-1280	-1024	-1	-1	-1	-1	4	-1280	-1024	-1	-1	-1	-1	4		0	0						Frog_fixed.avi	0
22782	1367	-1280	-1024	-1	-1	-1	-1	4	-1280	-1024	-1	-1	-1	-1	4		0	0						Frog_fixed.avi	0
22799	1368	-1280	-1024	-1	-1	-1	-1	4	-1280	-1024	-1	-1	-1	-1	4		0	0						Frog_fixed.avi	0
22816	1369	-1280	-1024	-1	-1	-1	-1	4	-1280	-1024	-1	-1	-1	-1	4		0	0						Frog_fixed.avi	0
22832	1370	-1280	-1024	-1	-1	-1	-1	4	-1280	-1024	-1	-1	-1	-1	4		0	0						Frog_fixed.avi	0
22849	1371	-1280	-1024	-1	-1	-1	-1	4	-1280	-1024	-1	-1	-1	-1	4		0	0						Frog_fixed.avi	0
22866	1372	-1280	-1024	-1	-1	-1	-1	4	-1280	-1024	-1	-1	-1	-1	4		0	0						Frog_fixed.avi	0
22882	1373	-1280	-1024	-1	-1	-1	-1	4	-1280	-1024	-1	-1	-1	-1	4		0	0						Frog_fixed.avi	0
22899	1374	-1280	-1024	-1	-1	-1	-1	4	-1280	-1024	-1	-1	-1	-1	4		0	0						Frog_fixed.avi	0
22916	1375	-1280	-1024	-1	-1	-1	-1	4	-1280	-1024	-1	-1	-1	-1	4		0	0						Frog_fixed.avi	0
22932	1376	-1280	-1024	-1	-1	-1	-1	4	-1280	-1024	-1	-1	-1	-1	4		0	0						Frog_fixed.avi	0
22949	1377	-1280	-1024	-1	-1	-1	-1	4	-1280	-1024	-1	-1	-1	-1	4		0	0						Frog_fixed.avi	0
22965	1378	-1280	-1024	-1	-1	-1	-1	4	-1280	-1024	-1	-1	-1	-1	4		0	0						Frog_fixed.avi	0
22982	1379	-1280	-1024	-1	-1	-1	-1	4	-1280	-1024	-1	-1	-1	-1	4		0	0						Frog_fixed.avi	0
22999	1380	-1280	-1024	-1	-1	-1	-1	4	-1280	-1024	-1	-1	-1	-1	4		0	0						Frog_fixed.avi	0
23016	1381	-1280	-1024	-1	-1	-1	-1	4	-1280	-1024	-1	-1	-1	-1	4		0	0						Frog_fixed.avi	0
23032	1382	-1280	-1024	-1	-1	-1	-1	4	-1280	-1024	-1	-1	-1	-1	4		0	0						Frog_fixed.avi	0
23049	1383	-1280	-1024	-1	-1	-1	-1	4	-1280	-1024	-1	-1	-1	-1	4		0	0						Frog_fixed.avi	0
23066	1384	-1280	-1024	-1	-1	-1	-1	4	917.5933	464.7556	0.3891011	0.710294	635.8113	4.847465	0	44	918	465						Frog_fixed.avi	0
23082	1385	-1280	-1024	-1	-1	-1	-1	4	-1280	-1024	-1	-1	-1	-1	4	44	0	0						Frog_fixed.avi	0
23099	1386	-1280	-1024	-1	-1	-1	-1	4	-1280	-1024	-1	-1	-1	-1	4	44	0	0						Frog_fixed.avi	0
23116	1387	-1280	-1024	-1	-1	-1	-1	4	-1280	-1024	-1	-1	-1	-1	4	44	0	0						Frog_fixed.avi	0
23133	1388	898.7726	415.2115	0.5323448	0.7180176	652.3186	5.178095	0	913.2706	464.6142	0.389638	0.710262	636.0577	4.820212	0	44	906	440						Frog_fixed.avi	0
23149	1389	-1280	-1024	-1	-1	-1	-1	4	-1280	-1024	-1	-1	-1	-1	4	44	0	0						Frog_fixed.avi	0
23165	1390	-1280	-1024	-1	-1	-1	-1	4	-1280	-1024	-1	-1	-1	-1	4	44	0	0						Frog_fixed.avi	0
23182	1391	-1280	-1024	-1	-1	-1	-1	4	-1280	-1024	-1	-1	-1	-1	4	44	0	0						Frog_fixed.avi	0
23199	1392	898.0396	410.8665	0.5326899	0.7183365	652.3186	5.143035	0	907.5624	461.3117	0.3901172	0.7103373	636.4109	4.800707	0	44	903	436						Frog_fixed.avi	0
23216	1393	899.7309	418.7653	0.5327188	0.7183921	652.3186	5.139701	0	904.8282	460.7773	0.390133	0.710413	636.5117	4.788953	0	44	902	440						Frog_fixed.avi	0
23232	1394	899.7309	418.7653	0.5329406	0.7184421	653.9521	5.139701	0	913.5048	452.3332	0.390186	0.7106839	636.1237	4.821368	0	44	907	436						Frog_fixed.avi	0
23249	1395	-1280	-1024	-1	-1	-1	-1	4	-1280	-1024	-1	-1	-1	-1	4	44	0	0						Frog_fixed.avi	0
23265	1396	-1280	-1024	-1	-1	-1	-1	4	-1280	-1024	-1	-1	-1	-1	4	44	0	0						Frog_fixed.avi	0
23282	1397	-1280	-1024	-1	-1	-1	-1	4	-1280	-1024	-1	-1	-1	-1	4	44	0	0						Frog_fixed.avi	0
23299	1398	-1280	-1024	-1	-1	-1	-1	4	-1280	-1024	-1	-1	-1	-1	4	44	0	0						Frog_fixed.avi	0
23316	1399	-1280	-1024	-1	-1	-1	-1	4	-1280	-1024	-1	-1	-1	-1	4	44	0	0						Frog_fixed.avi	0
23332	1400	-1280	-1024	-1	-1	-1	-1	4	895.549	464.0119	0.3903448	0.71078	636.2399	4.790845	0	44	896	464						Frog_fixed.avi	0
23349	1401	902.2075	419.4157	0.5331306	0.7184582	653.7205	5.097402	0	895.8591	472.7816	0.3903652	0.7105774	636.5364	4.730388	0	44	899	446						Frog_fixed.avi	0
23365	1402	892.0432	415.7485	0.5331292	0.7184836	653.7205	5.089937	0	901.8159	469.4631	0.3904133	0.7105572	636.6225	4.725796	0	44	897	443						Frog_fixed.avi	0
23382	1403	897.2949	420.7227	0.5331492	0.7184792	653.7205	5.080135	0	894.8347	468.1987	0.3904304	0.7105414	636.6457	4.711969	0	44	896	444						Frog_fixed.avi	0
23399	1404	-1280	-1024	-1	-1	-1	-1	4	-1280	-1024	-1	-1	-1	-1	4	44	0	0						Frog_fixed.avi	0
23415	1405	-1280	-1024	-1	-1	-1	-1	4	-1280	-1024	-1	-1	-1	-1	4	44	0	0						Frog_fixed.avi	0
23432	1406	-1280	-1024	-1	-1	-1	-1	4	-1280	-1024	-1	-1	-1	-1	4	44	0	0						Frog_fixed.avi	0
23448	1407	-1280	-1024	-1	-1	-1	-1	4	-1280	-1024	-1	-1	-1	-1	4	44	0	0						Frog_fixed.avi	0
23465	1408	-1280	-1024	-1	-1	-1	-1	4	-1280	-1024	-1	-1	-1	-1	4	44	0	0						Frog_fixed.avi	0
23482	1409	-1280	-1024	-1	-1	-1	-1	4	-1280	-1024	-1	-1	-1	-1	4	44	0	0						Frog_fixed.avi	0
23498	1410	-1280	-1024	-1	-1	-1	-1	4	920.8315	432.4742	0.3905944	0.709474	637.4953	4.73871	0	44	921	432						Frog_fixed.avi	0
23515	1411	886.567	424.037	0.5331261	0.7176345	654.5866	5.073995	0	902.1388	460.8539	0.3905407	0.7091311	637.9247	4.702756	0	44	894	442						Frog_fixed.avi	0
23532	1412	887.2178	414.9028	0.5330612	0.717765	654.5866	5.079639	0	903.1261	462.3081	0.3905155	0.709163	638.0372	4.71625	0	44	895	439						Frog_fixed.avi	0
23549	1413	893.5232	415.2742	0.5329854	0.7178134	654.5866	5.08921	0	899.0966	461.1078	0.3904174	0.7092189	638.2501	4.698477	0	44	896	438						Frog_fixed.avi	0
23565	1414	896.0588	415.6456	0.532782	0.7177776	654.3204	5.096163	0	907.7079	434.2736	0.3904068	0.7096319	637.9209	4.740066	0	44	902	425						Frog_fixed.avi	0
23582	1415	893.7729	407.3011	0.5327008	0.7178456	654.3204	5.092531	0	888.2065	485.9683	0.3902313	0.7090545	637.9209	4.645494	0	44	891	447						Frog_fixed.avi	0
23598	1416	-1280	-1024	-1	-1	-1	-1	4	-1280	-1024	-1	-1	-1	-1	4		0	0						Frog_fixed.avi	0
23615	1417	-1280	-1024	-1	-1	-1	-1	4	-1280	-1024	-1	-1	-1	-1	4		0	0						Frog_fixed.avi	0
23632	1418	-1280	-1024	-1	-1	-1	-1	4	-1280	-1024	-1	-1	-1	-1	4		0	0						Frog_fixed.avi	0
23648	1419	-1280	-1024	-1	-1	-1	-1	4	-1280	-1024	-1	-1	-1	-1	4		0	0						Frog_fixed.avi	0
23665	1420	-1280	-1024	-1	-1	-1	-1	4	-1280	-1024	-1	-1	-1	-1	4		0	0						Frog_fixed.avi	0
23682	1421	-1280	-1024	-1	-1	-1	-1	4	-1280	-1024	-1	-1	-1	-1	4		0	0						Frog_fixed.avi	0
23699	1422	-1280	-1024	-1	-1	-1	-1	4	-1280	-1024	-1	-1	-1	-1	4		0	0						Frog_fixed.avi	0
23715	1423	-1280	-1024	-1	-1	-1	-1	4	-1280	-1024	-1	-1	-1	-1	4		0	0						Frog_fixed.avi	0
23732	1424	-1280	-1024	-1	-1	-1	-1	4	-1280	-1024	-1	-1	-1	-1	4		0	0						Frog_fixed.avi	0
23748	1425	-1280	-1024	-1	-1	-1	-1	4	-1280	-1024	-1	-1	-1	-1	4		0	0						Frog_fixed.avi	0
23765	1426	-1280	-1024	-1	-1	-1	-1	4	-1280	-1024	-1	-1	-1	-1	4		0	0						Frog_fixed.avi	0
23782	1427	896.0587	453.1086	0.5320175	0.7191865	656.8521	5.092009	0	899.3619	498.6382	0.3891023	0.7115709	638.0544	4.704942	0	45	898	476						Frog_fixed.avi	0
23799	1428	-1280	-1024	-1	-1	-1	-1	4	-1280	-1024	-1	-1	-1	-1	4		0	0						Frog_fixed.avi	0
23815	1429	-1280	-1024	-1	-1	-1	-1	4	-1280	-1024	-1	-1	-1	-1	4		0	0						Frog_fixed.avi	0
23832	1430	-1280	-1024	-1	-1	-1	-1	4	-1280	-1024	-1	-1	-1	-1	4		0	0						Frog_fixed.avi	0
23848	1431	-1280	-1024	-1	-1	-1	-1	4	-1280	-1024	-1	-1	-1	-1	4		0	0						Frog_fixed.avi	0
23865	1432	-1280	-1024	-1	-1	-1	-1	4	-1280	-1024	-1	-1	-1	-1	4		0	0						Frog_fixed.avi	0
23882	1433	-1280	-1024	-1	-1	-1	-1	4	-1280	-1024	-1	-1	-1	-1	4		0	0						Frog_fixed.avi	0
23898	1434	-1280	-1024	-1	-1	-1	-1	4	-1280	-1024	-1	-1	-1	-1	4		0	0						Frog_fixed.avi	0
23915	1435	-1280	-1024	-1	-1	-1	-1	4	898.4543	484.0381	0.3903743	0.7131577	637.8646	4.745018	0	46	898	484						Frog_fixed.avi	0
23932	1436	891.4218	464.48	0.5331272	0.7209557	654.3522	5.071814	0	906.5615	500.7663	0.3905822	0.7129537	637.7752	4.713161	0	46	899	483						Frog_fixed.avi	0
23948	1437	-1280	-1024	-1	-1	-1	-1	4	-1280	-1024	-1	-1	-1	-1	4		0	0						Frog_fixed.avi	0
23965	1438	-1280	-1024	-1	-1	-1	-1	4	-1280	-1024	-1	-1	-1	-1	4		0	0						Frog_fixed.avi	0
23981	1439	-1280	-1024	-1	-1	-1	-1	4	-1280	-1024	-1	-1	-1	-1	4		0	0						Frog_fixed.avi	0
23998	1440	-1280	-1024	-1	-1	-1	-1	4	-1280	-1024	-1	-1	-1	-1	4		0	0						Frog_fixed.avi	0
24015	1441	-1280	-1024	-1	-1	-1	-1	4	-1280	-1024	-1	-1	-1	-1	4		0	0						Frog_fixed.avi	0
24032	1442	-1280	-1024	-1	-1	-1	-1	4	-1280	-1024	-1	-1	-1	-1	4		0	0						Frog_fixed.avi	0
24048	1443	-1280	-1024	-1	-1	-1	-1	4	-1280	-1024	-1	-1	-1	-1	4		0	0						Frog_fixed.avi	0
24065	1444	-1280	-1024	-1	-1	-1	-1	4	-1280	-1024	-1	-1	-1	-1	4		0	0						Frog_fixed.avi	0
24082	1445	-1280	-1024	-1	-1	-1	-1	4	-1280	-1024	-1	-1	-1	-1	4		0	0						Frog_fixed.avi	0
24099	1446	-1280	-1024	-1	-1	-1	-1	4	-1280	-1024	-1	-1	-1	-1	4		0	0						Frog_fixed.avi	0
24115	1447	-1280	-1024	-1	-1	-1	-1	4	-1280	-1024	-1	-1	-1	-1	4		0	0						Frog_fixed.avi	0
24132	1448	860.6036	454.6465	0.5344589	0.721583	652.3917	5.034975	0	883.1132	513.4556	0.3922743	0.7127295	638.3024	4.686242	0	47	872	484						Frog_fixed.avi	0
24148	1449	859.9152	455.4677	0.5344994	0.7215263	652.3917	5.012735	0	875.8343	522.2074	0.3922966	0.7125906	638.1043	4.67099	0	47	868	489						Frog_fixed.avi	0
24165	1450	867.153	445.0255	0.5345524	0.7214419	652.3917	5.038793	0	880.6208	524.1711	0.3923717	0.7125205	638.2264	4.675325	0	47	874	485						Frog_fixed.avi	0
24182	1451	858.5996	464.2065	0.5345803	0.7213441	652.3917	5.00957	0	878.468	519.9638	0.3924251	0.7124643	638.4369	4.679351	0	47	869	492						Frog_fixed.avi	0
24198	1452	-1280	-1024	-1	-1	-1	-1	4	-1280	-1024	-1	-1	-1	-1	4	47	0	0						Frog_fixed.avi	0
24215	1453	-1280	-1024	-1	-1	-1	-1	4	-1280	-1024	-1	-1	-1	-1	4	47	0	0						Frog_fixed.avi	0
24232	1454	872.9427	454.0807	0.5352212	0.7213871	655.1029	5.021188	0	868.0549	528.0384	0.392686	0.7125004	637.9553	4.676312	0	47	870	491						Frog_fixed.avi	0
24248	1455	-1280	-1024	-1	-1	-1	-1	4	-1280	-1024	-1	-1	-1	-1	4	47	0	0						Frog_fixed.avi	0
24265	1456	862.4727	439.8976	0.5353276	0.7214577	655.1029	5.059423	0	881.2781	527.3685	0.3928069	0.7123882	638.3219	4.64442	0	47	872	484						Frog_fixed.avi	0
24281	1457	860.4913	452.4561	0.5353817	0.7215334	655.1029	5.007898	0	875.108	520.5828	0.3928499	0.7124994	638.4065	4.662806	0	47	868	487						Frog_fixed.avi	0
24298	1458	861.4238	453.0095	0.5353624	0.7215648	654.434	5.003863	0	872.6385	520.3131	0.3929629	0.7127187	638.0006	4.657454	0	47	867	487						Frog_fixed.avi	0
24314	1459	857.8089	461.2128	0.5353265	0.7216492	654.434	5.002687	0	873.6298	522.1342	0.392931	0.712581	638.5056	4.667833	0	47	866	492						Frog_fixed.avi	0
24332	1460	-1280	-1024	-1	-1	-1	-1	4	-1280	-1024	-1	-1	-1	-1	4		0	0						Frog_fixed.avi	0
24348	1461	-1280	-1024	-1	-1	-1	-1	4	-1280	-1024	-1	-1	-1	-1	4		0	0						Frog_fixed.avi	0
24365	1462	-1280	-1024	-1	-1	-1	-1	4	-1280	-1024	-1	-1	-1	-1	4		0	0						Frog_fixed.avi	0
24381	1463	-1280	-1024	-1	-1	-1	-1	4	-1280	-1024	-1	-1	-1	-1	4		0	0						Frog_fixed.avi	0
24398	1464	-1280	-1024	-1	-1	-1	-1	4	-1280	-1024	-1	-1	-1	-1	4		0	0						Frog_fixed.avi	0
24415	1465	-1280	-1024	-1	-1	-1	-1	4	-1280	-1024	-1	-1	-1	-1	4		0	0						Frog_fixed.avi	0
24432	1466	-1280	-1024	-1	-1	-1	-1	4	-1280	-1024	-1	-1	-1	-1	4		0	0						Frog_fixed.avi	0
24448	1467	-1280	-1024	-1	-1	-1	-1	4	-1280	-1024	-1	-1	-1	-1	4		0	0						Frog_fixed.avi	0
24465	1468	-1280	-1024	-1	-1	-1	-1	4	-1280	-1024	-1	-1	-1	-1	4		0	0						Frog_fixed.avi	0
24481	1469	-1280	-1024	-1	-1	-1	-1	4	-1280	-1024	-1	-1	-1	-1	4		0	0						Frog_fixed.avi	0
24498	1470	-1280	-1024	-1	-1	-1	-1	4	-1280	-1024	-1	-1	-1	-1	4		0	0						Frog_fixed.avi	0
24515	1471	-1280	-1024	-1	-1	-1	-1	4	-1280	-1024	-1	-1	-1	-1	4		0	0						Frog_fixed.avi	0
24532	1472	-1280	-1024	-1	-1	-1	-1	4	-1280	-1024	-1	-1	-1	-1	4		0	0						Frog_fixed.avi	0
24548	1473	-1280	-1024	-1	-1	-1	-1	4	-1280	-1024	-1	-1	-1	-1	4		0	0						Frog_fixed.avi	0
24565	1474	-1280	-1024	-1	-1	-1	-1	4	-1280	-1024	-1	-1	-1	-1	4		0	0						Frog_fixed.avi	0
24581	1475	-1280	-1024	-1	-1	-1	-1	4	-1280	-1024	-1	-1	-1	-1	4		0	0						Frog_fixed.avi	0
24598	1476	-1280	-1024	-1	-1	-1	-1	4	-1280	-1024	-1	-1	-1	-1	4		0	0						Frog_fixed.avi	0
24615	1477	-1280	-1024	-1	-1	-1	-1	4	-1280	-1024	-1	-1	-1	-1	4		0	0						Frog_fixed.avi	0
24631	1478	-1280	-1024	-1	-1	-1	-1	4	-1280	-1024	-1	-1	-1	-1	4		0	0						Frog_fixed.avi	0
24648	1479	-1280	-1024	-1	-1	-1	-1	4	-1280	-1024	-1	-1	-1	-1	4		0	0						Frog_fixed.avi	0
24665	1480	838.2335	488.6654	0.5365239	0.7220947	655.7009	4.886665	0	839.2151	550.3495	0.3940533	0.7126723	639.1167	4.478954	0	48	839	520						Frog_fixed.avi	0
24682	1481	-1280	-1024	-1	-1	-1	-1	4	-1280	-1024	-1	-1	-1	-1	4	48	0	0						Frog_fixed.avi	0
24698	1482	-1280	-1024	-1	-1	-1	-1	4	-1280	-1024	-1	-1	-1	-1	4	48	0	0						Frog_fixed.avi	0
24714	1483	1024.409	805.2357	0.533613	0.7244334	645.9825	4.790627	0	1016.448	838.6634	0.3932276	0.7148936	639.0795	4.456154	0	48	1020	822						Frog_fixed.avi	0
24731	1484	1023.79	813.9337	0.5336747	0.7242819	646.3326	4.77001	0	1025.276	858.0737	0.3931512	0.714728	638.9236	4.438783	0	48	1025	836						Frog_fixed.avi	0
24748	1485	1029.826	805.1292	0.5337199	0.7244034	646.1407	4.766007	0	1020.185	853.6805	0.3930394	0.7147633	638.9056	4.425839	0	48	1025	829						Frog_fixed.avi	0
24765	1486	1032.192	801.8649	0.5337148	0.7245004	646.0417	4.743459	0	1025.562	846.046	0.3929948	0.7149006	639.0251	4.418775	0	48	1029	824						Frog_fixed.avi	0
24781	1487	1035.654	803.7413	0.5336784	0.7245922	646.1008	4.758807	0	1017.356	851.5593	0.3928757	0.7151161	639.064	4.408461	0	48	1027	828						Frog_fixed.avi	0
24798	1488	1032.18	811.6071	0.533578	0.7246724	646.3312	4.732726	0	1021.152	846.5269	0.3927778	0.7152672	638.9817	4.392219	0	48	1027	829						Frog_fixed.avi	0
24814	1489	1026.83	808.4425	0.5334203	0.724896	646.3312	4.726906	0	1022.869	845.0239	0.3926616	0.7153788	638.9819	4.392559	0	48	1025	827						Frog_fixed.avi	0
24831	1490	1026.279	809.4471	0.5333694	0.7248763	646.2604	4.698744	0	1016.854	848.5314	0.3924821	0.7155316	638.9476	4.401058	0	48	1022	829						Frog_fixed.avi	0
24848	1491	1029.364	812.3076	0.5332589	0.7249455	646.0954	4.684091	0	1023.805	840.2272	0.3923852	0.7158183	638.9218	4.383378	0	48	1027	826						Frog_fixed.avi	0
24864	1492	1025.046	808.5079	0.533155	0.7250104	646.2308	4.685897	0	1019.542	840.5016	0.3922793	0.7159814	639.053	4.358762	0	48	1022	825						Frog_fixed.avi	0
24881	1493	1027.657	808.8754	0.5330209	0.7252511	646.2308	4.694873	0	1019.609	837.7727	0.3922183	0.7161174	639.0236	4.373142	0	48	1024	823						Frog_fixed.avi	0
24898	1494	1031.212	807.2353	0.5330316	0.7251818	646.148	4.67907	0	1021.201	840.6372	0.392163	0.7162178	639.0076	4.368996	0	48	1026	824						Frog_fixed.avi	0
24914	1495	1038.076	811.3495	0.533013	0.7252482	646.1141	4.662189	0	1026.818	839.117	0.3921429	0.7163102	639.0513	4.346122	0	48	1032	825						Frog_fixed.avi	0
24931	1496	999.5715	780.1442	0.5331845	0.7250867	645.8882	4.655201	0	988.7512	820.4631	0.3923491	0.7160634	638.8557	4.34569	0	48	994	800						Frog_fixed.avi	0
24948	1497	886.8841	579.8334	0.5334504	0.7239782	646.0577	4.661404	0	899.3543	619.8652	0.3929255	0.714968	639.314	4.330688	0	49	893	600						Frog_fixed.avi	0
24964	1498	871.6379	510.4806	0.5335197	0.7234175	646.1923	4.642511	0	887.0901	541.3096	0.3932265	0.7144446	639.1422	4.318084	0	49	879	526						Frog_fixed.avi	0
24981	1499	874.6378	523.8339	0.5335572	0.7232755	646.2164	4.605978	0	868.5145	552.8328	0.3931153	0.7144815	639.5766	4.301218	0	49	872	538						Frog_fixed.avi	0
24998	1500	-1280	-1024	-1	-1	-1	-1	4	-1280	-1024	-1	-1	-1	-1	4	49	0	0						Frog_fixed.avi	0
25014	1501	882.2979	500.3277	0.5335668	0.7234391	646.2164	4.594996	0	870.7305	538.9952	0.3930709	0.7144178	639.5012	4.293506	0	49	877	520						Frog_fixed.avi	0
25031	1502	886.5614	506.4323	0.5335907	0.7232606	646.2164	4.615787	0	871.2223	546.8097	0.3930625	0.7142602	639.5219	4.280227	0	49	879	527						Frog_fixed.avi	0
25048	1503	-1280	-1024	-1	-1	-1	-1	4	-1280	-1024	-1	-1	-1	-1	4	49	0	0						Frog_fixed.avi	0
25064	1504	-1280	-1024	-1	-1	-1	-1	4	-1280	-1024	-1	-1	-1	-1	4	49	0	0						Frog_fixed.avi	0
25081	1505	-1280	-1024	-1	-1	-1	-1	4	-1280	-1024	-1	-1	-1	-1	4	49	0	0						Frog_fixed.avi	0
25098	1506	884.5496	503.0742	0.5337047	0.7235154	646.2164	4.579009	0	868.7119	555.1713	0.3930413	0.7143115	639.2944	4.230377	0	49	877	529						Frog_fixed.avi	0
25114	1507	873.0918	502.6607	0.5336695	0.7238535	646.0512	4.566179	0	860.3375	548.3759	0.3930232	0.7146278	638.7623	4.234677	0	49	867	526						Frog_fixed.avi	0
25131	1508	887.0811	508.997	0.5336967	0.7238178	646.1368	4.549604	0	865.7943	549.9014	0.3929324	0.714604	639.0314	4.189652	0	49	876	529						Frog_fixed.avi	0
25148	1509	899.5223	514.2925	0.5337329	0.7237223	646.138	4.554117	0	874.559	552.3978	0.3929436	0.7147204	638.9716	4.169095	0	49	887	533						Frog_fixed.avi	0
25164	1510	879.2614	508.0657	0.5336578	0.7242281	646.138	4.567417	0	870.5171	550.2175	0.3929614	0.7148936	639.1152	4.168585	0	49	875	529						Frog_fixed.avi	0
25181	1511	879.5468	513.082	0.5337017	0.7241245	646.1736	4.507551	0	881.1044	551.5433	0.3929782	0.7148535	639.0234	4.137064	0	49	880	532						Frog_fixed.avi	0
25198	1512	884.7697	508.8331	0.5337942	0.7241639	645.8852	4.509599	0	883.9178	548.7743	0.393075	0.7149463	639.0765	4.149058	0	49	884	529						Frog_fixed.avi	0
25214	1513	890.9677	514.6923	0.5338842	0.7242239	645.7378	4.518682	0	881.6771	547.5781	0.3931706	0.7149987	639.1995	4.124251	0	49	886	531						Frog_fixed.avi	0
25231	1514	882.2574	530.6337	0.5340002	0.7241152	645.728	4.42883	0	883.3657	542.1322	0.3932997	0.7150945	639.0119	4.131361	0	49	883	536						Frog_fixed.avi	0
25248	1515	892.2601	510.4427	0.5341693	0.7245656	645.728	4.498193	0	874.8129	543.473	0.3934007	0.7152728	638.9803	4.127517	0	49	884	527						Frog_fixed.avi	0
25264	1516	887.5323	519.1793	0.5342846	0.7247334	645.6907	4.483789	0	886.9724	546.346	0.3936004	0.7154272	638.597	4.11463	0	49	887	533						Frog_fixed.avi	0
25281	1517	886.7755	508.421	0.5344068	0.7250185	645.6406	4.475209	0	888.0697	545.1312	0.3937196	0.7155936	638.7771	4.096069	0	49	887	527						Frog_fixed.avi	0
25298	1518	886.0657	514.6833	0.5345851	0.7252426	645.4131	4.43719	0	875.0837	551.3647	0.3938407	0.7158344	638.8603	4.09588	0	49	881	533						Frog_fixed.avi	0
25314	1519	886.5571	512.6223	0.5347272	0.7254475	645.5755	4.419206	0	876.5259	542.1689	0.3939737	0.7160137	638.6017	4.09788	0	49	882	527						Frog_fixed.avi	0
25331	1520	887.1837	497.6162	0.5348522	0.7257113	645.5068	4.470275	0	879.8781	546.6445	0.3941351	0.7161452	638.3553	4.069897	0	49	884	522						Frog_fixed.avi	0
25348	1521	879.4532	503.0576	0.5349541	0.7258641	645.4734	4.454939	0	884.0582	542.6047	0.3942604	0.7162398	638.5271	4.067366	0	49	882	523						Frog_fixed.avi	0
25364	1522	884.5789	507.6843	0.5351156	0.7260631	645.238	4.447673	0	873.8843	542.9534	0.3943708	0.716391	638.5676	4.079744	0	49	879	525						Frog_fixed.avi	0
25381	1523	889.0448	503.3369	0.535243	0.726199	645.3539	4.448742	0	883.5148	539.5345	0.394517	0.7164863	638.4806	4.075449	0	49	886	521						Frog_fixed.avi	0
25397	1524	882.6753	508.0999	0.535326	0.7263159	645.3703	4.450013	0	881.4666	542.1022	0.3946345	0.7165599	638.245	4.073544	0	49	882	525						Frog_fixed.avi	0
25414	1525	878.4882	499.6507	0.5354283	0.7264866	645.303	4.458565	0	876.9781	535.8512	0.3947165	0.7166142	638.2473	4.066453	0	49	878	518						Frog_fixed.avi	0
25431	1526	879.8664	502.021	0.5355353	0.726597	645.3391	4.456898	0	879.4574	536.2209	0.3948416	0.7166635	638.3065	4.055541	0	49	880	519						Frog_fixed.avi	0
25447	1527	882.4188	501.1758	0.5356511	0.7266907	645.118	4.484139	0	876.9034	537.8358	0.3949731	0.7166945	638.2508	4.082804	0	49	880	520						Frog_fixed.avi	0
25464	1528	879.0089	511.5001	0.5357522	0.7267648	645.0726	4.476582	0	878.8473	531.9265	0.3951089	0.7168288	638.0187	4.10852	0	49	879	522						Frog_fixed.avi	0
25481	1529	893.6769	513.5667	0.5358369	0.7267464	645.0856	4.496912	0	886.4445	527.9502	0.3952121	0.7169059	638.127	4.104594	0	49	890	521						Frog_fixed.avi	0
25497	1530	875.1226	506.5505	0.5359426	0.7270691	645.0856	4.450362	0	878.767	529.0751	0.3952992	0.716993	638.3396	4.069553	0	49	877	518						Frog_fixed.avi	0
25514	1531	882.1663	506.3598	0.5360325	0.7271871	645.0525	4.508616	0	881.4384	526.9911	0.3953828	0.7170437	638.3487	4.087481	0	49	882	517						Frog_fixed.avi	0
25531	1532	878.224	501.8076	0.5360811	0.7273303	645.3861	4.519968	0	875.6323	545.2249	0.3954585	0.7170619	638.257	4.124745	0	49	877	524						Frog_fixed.avi	0
25547	1533	884.452	503.4766	0.5361598	0.7273606	645.1873	4.518135	0	884.3173	538.3157	0.3955584	0.7170529	638.0117	4.126024	0	49	884	521						Frog_fixed.avi	0
25564	1534	881.4868	498.5291	0.5362214	0.7273408	645.2007	4.533721	0	886.474	533.2274	0.3956034	0.7169818	637.9706	4.137945	0	49	884	516						Frog_fixed.avi	0
25581	1535	888.1489	500.2935	0.5363214	0.7271944	645.4069	4.543992	0	885.2012	528.546	0.3956459	0.7168981	638.0465	4.15019	0	49	887	514						Frog_fixed.avi	0
25597	1536	881.1078	505.2834	0.5363786	0.7271034	645.4514	4.550049	0	893.0717	534.8686	0.3957202	0.7167643	638.3964	4.150871	0	49	887	520						Frog_fixed.avi	0
25614	1537	876.4471	524.5339	0.5364592	0.7271098	645.4747	4.53119	0	881.7928	551.899	0.3958035	0.7167451	638.4111	4.181974	0	49	879	538						Frog_fixed.avi	0
25631	1538	752.7274	726.1254	0.536877	0.7284336	645.4335	4.551247	0	774.2956	748.3333	0.3967001	0.7181645	638.1699	4.197826	0	50	764	737						Frog_fixed.avi	0
25647	1539	646.3797	831.5922	0.5373967	0.7296197	645.4335	4.576303	0	664.9554	855.4427	0.3973953	0.7192125	637.9609	4.197467	0	50	656	844						Frog_fixed.avi	0
25664	1540	633.9409	819.0295	0.5377074	0.7294279	645.0859	4.564334	0	630.1497	833.0088	0.3974931	0.7192229	637.9543	4.208054	0	50	632	826						Frog_fixed.avi	0
25681	1541	628.488	843.6357	0.5377397	0.7294305	645.1248	4.580667	0	622.7039	872.5731	0.3973671	0.7191075	637.908	4.224436	0	50	626	858						Frog_fixed.avi	0
25697	1542	621.4111	837.8282	0.5377535	0.7295246	645.1248	4.613915	0	628.1799	859.7319	0.3973295	0.7190157	637.8612	4.227055	0	50	625	849						Frog_fixed.avi	0
25714	1543	634.7214	843.125	0.53785	0.7292326	645.2244	4.588718	0	633.1159	868.508	0.397293	0.7187869	637.9764	4.23344	0	50	634	856						Frog_fixed.avi	0
25731	1544	638.9945	833.7276	0.5378608	0.7290999	645.2371	4.626613	0	631.6995	867.4643	0.3972895	0.7185794	638.0035	4.256175	0	50	635	851						Frog_fixed.avi	0
25747	1545	637.8004	827.0228	0.5378841	0.728899	645.2762	4.635005	0	631.6256	868.4485	0.3972986	0.7182654	637.9202	4.265383	0	50	635	848						Frog_fixed.avi	0
25764	1546	629.0223	826.364	0.5379122	0.7288375	645.2762	4.649306	0	630.8408	875.8165	0.3973002	0.7179546	637.8887	4.277027	0	50	630	851						Frog_fixed.avi	0
25781	1547	636.4503	823.1611	0.5379611	0.7284715	645.4594	4.662648	0	637.0975	870.7949	0.3973355	0.7177477	638.0772	4.286193	0	50	637	847						Frog_fixed.avi	0
25797	1548	639.9106	826.5874	0.5380126	0.7282867	645.6611	4.666439	0	634.3577	873.3264	0.3973521	0.7174786	637.8997	4.310969	0	50	637	850						Frog_fixed.avi	0
25814	1549	581.1268	847.3217	0.5381441	0.7285382	645.6611	4.684134	0	614.6494	885.2739	0.3976223	0.7175917	638.311	4.329926	0	50	598	866						Frog_fixed.avi	0
25831	1550	398.4192	924.496	0.5390004	0.7287135	645.6999	4.693329	0	426.8558	957.5084	0.3986635	0.7182314	638.1353	4.350307	0	51	413	941						Frog_fixed.avi	0
25847	1551	321.9379	897.7951	0.5395892	0.7288909	645.6999	4.721079	0	334.336	938.0283	0.399327	0.7181967	638.0833	4.329896	0	51	328	918						Frog_fixed.avi	0
25864	1552	350.5783	918.9571	0.5397205	0.7286646	645.8498	4.715833	0	346.447	959.2639	0.3994021	0.7180291	638.4089	4.329676	0	51	349	939						Frog_fixed.avi	0
25881	1553	333.5074	907.4063	0.539816	0.7284699	645.8929	4.721165	0	324.8792	950.0397	0.3994514	0.7178016	638.3753	4.33063	0	51	329	929						Frog_fixed.avi	0
25897	1554	333.3017	920.7942	0.5399755	0.7280453	645.925	4.700081	0	328.4854	952.4359	0.399591	0.7173747	638.271	4.321242	0	51	331	937						Frog_fixed.avi	0
25914	1555	329.0379	920.1663	0.5401803	0.7274755	645.9481	4.704478	0	322.7697	940.6795	0.3998128	0.7169068	638.0108	4.329619	0	51	326	930						Frog_fixed.avi	0
25931	1556	337.1636	923.7808	0.5404516	0.7268029	645.8835	4.676821	0	331.9506	951.2579	0.4000635	0.7162069	638.0813	4.305068	0	51	335	938						Frog_fixed.avi	0
25947	1557	331.068	919.577	0.5406498	0.7261841	646.023	4.672947	0	329.2923	955.8574	0.4003073	0.7154839	638.0568	4.30045	0	51	330	938						Frog_fixed.avi	0
25964	1558	343.1725	924.3508	0.5409526	0.7254027	645.992	4.639401	0	325.5103	953.0216	0.4006046	0.7148449	638.1163	4.304746	0	51	334	939						Frog_fixed.avi	0
25980	1559	332.4796	915.6107	0.5412103	0.725069	645.992	4.642115	0	320.4867	954.7302	0.4008655	0.7142287	638.0084	4.29976	0	51	326	935						Frog_fixed.avi	0
25997	1560	339.3835	923.6577	0.5414379	0.7246156	646.272	4.629119	0	335.8765	959.2335	0.401163	0.7136865	637.9716	4.277641	0	51	338	941						Frog_fixed.avi	0
26014	1561	325.9711	919.4843	0.5415972	0.7244962	646.272	4.636393	0	325.0262	959.8839	0.4013368	0.7132319	638.1113	4.281564	0	51	325	940						Frog_fixed.avi	0
26030	1562	340.3825	916.7545	0.5417541	0.7241483	646.5385	4.601349	0	318.8615	964.3712	0.4014705	0.712934	638.3887	4.265537	0	51	330	941						Frog_fixed.avi	0
26047	1563	422.6365	872.5176	0.5413457	0.7237535	646.1326	4.590953	0	425.3688	916.0496	0.4012045	0.7123957	638.1917	4.254159	0	52	424	894						Frog_fixed.avi	0
26064	1564	494.6797	833.6331	0.5406146	0.7232872	646.1326	4.609986	0	515.0194	848.1423	0.4006937	0.7118692	638.8272	4.270614	0	52	505	841						Frog_fixed.avi	0
26080	1565	501.1512	833.7172	0.5406621	0.7231921	646.1326	4.573272	0	508.3285	852.7368	0.4005987	0.7116435	638.8124	4.280124	0	52	505	843						Frog_fixed.avi	0
26097	1566	526.7777	830.316	0.5406116	0.7229176	646.1208	4.553332	0	515.5198	849.8883	0.4004772	0.7114013	638.8098	4.264483	0	52	521	840						Frog_fixed.avi	0
26114	1567	509.8902	825.54	0.5405174	0.7229748	646.1208	4.560867	0	517.4107	851.4946	0.400374	0.7112476	638.753	4.267071	0	52	514	839						Frog_fixed.avi	0
26130	1568	525.9701	827.781	0.5405046	0.7226343	646.0859	4.545088	0	515.7308	846.476	0.4002802	0.7110848	638.7266	4.268401	0	52	521	837						Frog_fixed.avi	0
26147	1569	523.5528	826.1892	0.5404451	0.72237	645.951	4.553852	0	511.0888	853.8942	0.4001544	0.7108591	638.626	4.248311	0	52	517	840						Frog_fixed.avi	0
26164	1570	528.1445	821.3146	0.5404237	0.7221691	645.9031	4.544311	0	503.3544	860.3911	0.4000597	0.7106265	638.5175	4.24081	0	52	516	841						Frog_fixed.avi	0
26180	1571	525.1172	823.4469	0.5404339	0.7219085	645.7289	4.533859	0	509.8804	851.1569	0.4000285	0.7104493	638.3996	4.244409	0	52	517	837						Frog_fixed.avi	0
26197	1572	518.7688	828.5232	0.5404122	0.7216015	645.7186	4.530681	0	509.9774	849.7095	0.3999878	0.7102262	638.2754	4.243009	0	52	514	839						Frog_fixed.avi	0
26214	1573	525.0867	826.9767	0.5403984	0.7213895	645.6011	4.520207	0	508.7257	853.444	0.3999294	0.7100442	638.0007	4.228348	0	52	517	840						Frog_fixed.avi	0
26230	1574	517.36	825.781	0.5403957	0.7212402	645.4988	4.508664	0	508.5156	847.5372	0.3998856	0.7099513	637.9668	4.225586	0	52	513	837						Frog_fixed.avi	0
26247	1575	520.473	829.0013	0.5403897	0.7211091	645.2629	4.499869	0	509.4873	854.4583	0.3998332	0.7098458	637.8763	4.228236	0	52	515	842						Frog_fixed.avi	0
26264	1576	520.678	826.1838	0.540325	0.7210579	644.9793	4.494999	0	505.8918	857.8395	0.3997649	0.7098061	637.6288	4.223473	0	52	513	842						Frog_fixed.avi	0
26280	1577	501.1008	813.4071	0.5402273	0.7211918	644.9793	4.516374	0	508.6661	853.3331	0.3996752	0.7097975	637.4716	4.220723	0	52	505	833						Frog_fixed.avi	0
26297	1578	531.0974	825.8013	0.5402118	0.7208813	644.7619	4.504175	0	512.5106	859.9269	0.3995797	0.7097813	637.2627	4.202372	0	52	522	843						Frog_fixed.avi	0
26314	1579	530.6645	830.7722	0.5401276	0.7207074	644.5184	4.502086	0	509.7093	855.5554	0.3994473	0.7097777	637.1365	4.191084	0	52	520	843						Frog_fixed.avi	0
26330	1580	524.9006	827.6036	0.5400506	0.7206175	644.379	4.493587	0	505.5208	854.2273	0.3993143	0.7097598	636.9957	4.186204	0	52	515	841						Frog_fixed.avi	0
26347	1581	527.3084	830.3405	0.5399482	0.7204903	643.9597	4.469764	0	506.3038	856.5991	0.3991785	0.7097537	636.8691	4.162261	0	52	517	843						Frog_fixed.avi	0
26364	1582	521.004	827.2807	0.5398412	0.7204143	644.0032	4.468542	0	506.505	855.6868	0.3990438	0.7098	636.5688	4.164697	0	52	514	841						Frog_fixed.avi	0
26380	1583	520.2509	828.6149	0.5397289	0.7202633	643.8818	4.476197	0	509.1276	851.6682	0.3989218	0.7097961	636.2673	4.1715	0	52	515	840						Frog_fixed.avi	0
26397	1584	521.4219	825.1361	0.5396307	0.7201659	643.7427	4.474276	0	510.4124	852.8615	0.3987554	0.7097702	636.2753	4.158182	0	52	516	839						Frog_fixed.avi	0
26414	1585	517.4697	832.6456	0.5394905	0.7199452	643.4247	4.46279	0	505.8289	856.3746	0.3985961	0.7097027	636.1462	4.142499	0	52	512	845						Frog_fixed.avi	0
26430	1586	518.2212	827.224	0.539419	0.7197776	643.3043	4.459603	0	511.3783	848.1102	0.3984697	0.709617	635.8716	4.144686	0	52	515	838						Frog_fixed.avi	0
26447	1587	522.3885	824.3136	0.5393283	0.7196249	643.0642	4.4505	0	514.9374	849.4889	0.3983797	0.7095358	635.6626	4.128877	0	52	519	837						Frog_fixed.avi	0
26463	1588	522.5553	824.994	0.5392734	0.7194298	642.8753	4.460528	0	504.1145	850.3043	0.3982353	0.7093509	635.5811	4.144266	0	52	513	838						Frog_fixed.avi	0
26480	1589	521.6835	828.9398	0.5392055	0.7191923	642.9962	4.455475	0	503.4432	845.15	0.3981618	0.7091885	635.5022	4.147211	0	52	513	837						Frog_fixed.avi	0
26497	1590	523.6854	821.7438	0.5391849	0.7189604	642.6679	4.455643	0	501.9779	850.2671	0.3980828	0.7089534	635.4597	4.137842	0	52	513	836						Frog_fixed.avi	0
26513	1591	514.2037	832.5262	0.5391015	0.7186908	642.6297	4.448637	0	504.2902	846.993	0.3980492	0.7087477	635.2969	4.153659	0	52	509	840						Frog_fixed.avi	0
26530	1592	514.48	828.7501	0.5390717	0.7183871	642.5972	4.466968	0	500.2787	849.3209	0.3979957	0.708519	635.1168	4.148841	0	52	507	839						Frog_fixed.avi	0
26547	1593	549.2468	837.7104	0.5388442	0.7181659	642.5344	4.464561	0	533.9528	860.2192	0.3978016	0.7083774	634.9457	4.144873	0	52	542	849						Frog_fixed.avi	0
26563	1594	539.0482	835.7891	0.5387729	0.7179482	642.4789	4.476224	0	520.2453	860.6973	0.3977439	0.7081637	634.7354	4.164373	0	52	530	848						Frog_fixed.avi	0
26580	1595	527.9075	838.8893	0.538713	0.7179128	642.4789	4.474579	0	524.4432	857.3102	0.3976601	0.7080051	634.8313	4.179401	0	52	526	848						Frog_fixed.avi	0
26597	1596	540.821	846.0804	0.5387174	0.7174586	642.3161	4.475803	0	523.2784	856.9769	0.3975992	0.7078235	634.7626	4.164036	0	52	532	852						Frog_fixed.avi	0
26613	1597	537.5132	841.3992	0.5386596	0.7172831	642.1659	4.47174	0	518.3227	860.0102	0.397528	0.7076409	634.4818	4.191994	0	52	528	851						Frog_fixed.avi	0
26630	1598	538.4915	841.8228	0.5386519	0.7170535	642.0792	4.480057	0	530.6966	865.179	0.3975194	0.7074121	634.6265	4.185188	0	52	535	854						Frog_fixed.avi	0
26647	1599	534.1963	839.3493	0.5386226	0.71684	642.1698	4.506348	0	526.3881	860.2472	0.3974991	0.7072079	634.6473	4.195683	0	52	530	850						Frog_fixed.avi	0
26663	1600	536.8152	837.8054	0.5386498	0.7165351	641.9512	4.503639	0	525.0354	859.0376	0.3974691	0.706928	634.4381	4.217	0	52	531	848						Frog_fixed.avi	0
26680	1601	539.3073	838.3502	0.5386775	0.7162325	641.8688	4.516767	0	525.6133	867.2595	0.3974708	0.7065833	634.3699	4.209144	0	52	532	853						Frog_fixed.avi	0
26696	1602	538.8695	837.3066	0.5387108	0.7158386	641.8608	4.529372	0	530.8729	862.3218	0.3975204	0.7062637	634.4001	4.20947	0	52	535	850						Frog_fixed.avi	0
26713	1603	534.3184	842.4088	0.5387892	0.7155063	641.9007	4.517921	0	528.0211	860.2268	0.3975415	0.7059287	634.2239	4.207982	0	52	531	851						Frog_fixed.avi	0
26730	1604	532.9462	842.5762	0.5388512	0.7150384	641.8926	4.514953	0	528.7751	870.5826	0.3976077	0.7054824	634.3344	4.197227	0	52	531	857						Frog_fixed.avi	0
26747	1605	539.7866	837.5195	0.5389137	0.7146884	641.8212	4.531561	0	532.9527	865.5838	0.3976811	0.7051525	634.1685	4.210341	0	52	536	852						Frog_fixed.avi	0
26763	1606	528.4358	840.4083	0.538958	0.7143196	641.7985	4.516394	0	531.1684	865.8005	0.3977222	0.7047832	634.1772	4.216063	0	52	530	853						Frog_fixed.avi	0
26780	1607	535.9903	846.2018	0.5390502	0.7140651	641.6295	4.528298	0	533.0461	867.1751	0.397767	0.7044827	634.1011	4.210422	0	52	535	857						Frog_fixed.avi	0
26796	1608	524.5812	841.6559	0.539057	0.7139826	641.6295	4.546878	0	529.0754	867.4441	0.397797	0.7042677	634.0762	4.22035	0	52	527	855						Frog_fixed.avi	0
26813	1609	536.051	832.1133	0.5391108	0.7136666	641.5368	4.549997	0	528.4064	869.7209	0.3978061	0.7040152	633.9936	4.231886	0	52	532	851						Frog_fixed.avi	0
26830	1610	528.7764	836.7236	0.5390917	0.713452	641.6277	4.547796	0	528.7368	872.422	0.3978088	0.7037954	633.9218	4.228979	0	52	529	855						Frog_fixed.avi	0
26846	1611	534.661	839.1824	0.5391159	0.7132314	641.4041	4.563795	0	531.5372	869.541	0.3977962	0.703578	633.834	4.234396	0	52	533	854						Frog_fixed.avi	0
26863	1612	531.3395	835.2111	0.5390784	0.7130502	641.4206	4.563337	0	533.5563	871.6972	0.397735	0.7033318	633.8041	4.23372	0	52	532	853						Frog_fixed.avi	0
26880	1613	528.7904	838.0579	0.5389803	0.7127215	641.4247	4.568609	0	535.6497	862.598	0.397679	0.7031042	633.7108	4.252293	0	52	532	850						Frog_fixed.avi	0
26896	1614	516.8676	843.7755	0.5388768	0.7125467	641.4247	4.578151	0	528.0851	864.9339	0.3975642	0.7028263	633.7067	4.25246	0	52	522	854						Frog_fixed.avi	0
26913	1615	528.097	833.1755	0.5388572	0.7122931	641.0826	4.585911	0	529.9987	870.0223	0.3975161	0.7025653	633.6202	4.258495	0	52	529	852						Frog_fixed.avi	0
26930	1616	524.2806	837.5021	0.5388193	0.7120833	641.1022	4.561735	0	531.1802	868.448	0.3974628	0.7024055	633.6717	4.271792	0	52	528	853						Frog_fixed.avi	0
26946	1617	531.383	834.0804	0.5388034	0.7118716	641.0521	4.599297	0	537.8821	863.1677	0.3974415	0.7022865	633.6118	4.288681	0	52	535	849						Frog_fixed.avi	0
26963	1618	599.6303	776.9076	0.5383407	0.7113394	641.0426	4.599006	0	626.0924	814.8638	0.3970927	0.7016521	633.5256	4.309958	0	52	613	796						Frog_fixed.avi	0
26980	1619	-1280	-1024	-1	-1	-1	-1	4	-1280	-1024	-1	-1	-1	-1	4	53	0	0						Frog_fixed.avi	0
26996	1620	825.2944	543.0059	0.5366731	0.7092514	641.0426	4.594358	0	846.0105	584.0626	0.3958291	0.6996547	634.0529	4.295704	0	53	836	564						Frog_fixed.avi	0
27013	1621	822.5251	534.1542	0.5367761	0.7093072	641.0426	4.662613	0	841.7162	574.9806	0.3958076	0.6996154	633.929	4.340707	0	53	832	555						Frog_fixed.avi	0
27030	1622	833.293	527.7639	0.5367695	0.7091471	641.2769	4.641439	0	853.0884	566.7863	0.3957698	0.6994544	633.7741	4.346785	0	53	843	547						Frog_fixed.avi	0
27046	1623	825.7258	553.4856	0.5367807	0.7086757	641.2698	4.568181	0	852.3961	572.977	0.3957059	0.6991882	633.7294	4.357998	0	53	839	563						Frog_fixed.avi	0
27063	1624	-1280	-1024	-1	-1	-1	-1	4	-1280	-1024	-1	-1	-1	-1	4	53	0	0						Frog_fixed.avi	0
27080	1625	847.3742	531.1205	0.5367264	0.7081975	641.2698	4.641927	0	856.2951	566.4241	0.3955387	0.6986723	633.5223	4.371351	0	53	852	549						Frog_fixed.avi	0
27096	1626	838.5989	544.295	0.5366653	0.7078894	641.2698	4.661932	0	848.5328	569.2446	0.3954053	0.698411	633.6055	4.37675	0	53	844	557						Frog_fixed.avi	0
27113	1627	838.1159	542.8099	0.5366004	0.7077031	641.2698	4.661759	0	850.4127	565.3678	0.3952776	0.6982707	633.6356	4.395333	0	53	844	554						Frog_fixed.avi	0
27130	1628	839.3894	527.5898	0.5364545	0.7077029	641.2698	4.699517	0	846.094	558.6198	0.3951445	0.6981407	633.374	4.39721	0	53	843	543						Frog_fixed.avi	0
27146	1629	829.9869	537.0477	0.5363404	0.707378	641.0551	4.668515	0	846.4615	571.0303	0.3950022	0.698035	633.4344	4.408747	0	53	838	554						Frog_fixed.avi	0
27163	1630	825.7894	519.0905	0.5361264	0.7075916	641.0551	4.735695	0	858.4669	552.2266	0.3948859	0.6981657	633.0382	4.433848	0	54	842	536						Frog_fixed.avi	0
27179	1631	892.9885	502.6735	0.5357674	0.7069333	641.0551	4.668855	0	920.6802	520.1434	0.3945085	0.6977423	633.1791	4.477878	0	54	907	511						Frog_fixed.avi	0
27196	1632	873.3788	511.3328	0.5356184	0.7066596	641.0551	4.672996	0	893.8342	536.8845	0.3942959	0.6974692	633.1943	4.439747	0	54	884	524						Frog_fixed.avi	0
27213	1633	891.7645	502.8311	0.5355377	0.7064554	641.0551	4.694565	0	907.5951	532.6343	0.3941259	0.6972441	632.9932	4.44603	0	54	900	518						Frog_fixed.avi	0
27230	1634	883.2407	497.8347	0.535416	0.7061397	641.0551	4.734755	0	905.0564	531.154	0.3939779	0.6970896	632.8089	4.447401	0	54	894	514						Frog_fixed.avi	0
27246	1635	-1280	-1024	-1	-1	-1	-1	4	-1280	-1024	-1	-1	-1	-1	4	54	0	0						Frog_fixed.avi	0
27263	1636	888.3442	500.0742	0.5352548	0.7057554	641.0551	4.71778	0	900.5274	519.788	0.3936391	0.6969356	632.7905	4.446814	0	54	894	510						Frog_fixed.avi	0
27279	1637	-1280	-1024	-1	-1	-1	-1	4	-1280	-1024	-1	-1	-1	-1	4	54	0	0						Frog_fixed.avi	0
27296	1638	893.8217	500.0158	0.5364095	0.7056622	649.8879	4.708106	0	889.5102	512.4163	0.3933578	0.6973349	632.1503	4.447812	0	54	892	506						Frog_fixed.avi	0
27313	1639	-1280	-1024	-1	-1	-1	-1	4	-1280	-1024	-1	-1	-1	-1	4	54	0	0						Frog_fixed.avi	0
27329	1640	-1280	-1024	-1	-1	-1	-1	4	-1280	-1024	-1	-1	-1	-1	4	54	0	0						Frog_fixed.avi	0
27346	1641	-1280	-1024	-1	-1	-1	-1	4	-1280	-1024	-1	-1	-1	-1	4	54	0	0						Frog_fixed.avi	0
27362	1642	-1280	-1024	-1	-1	-1	-1	4	-1280	-1024	-1	-1	-1	-1	4	54	0	0						Frog_fixed.avi	0
27379	1643	872.4944	500.489	0.5345387	0.7063286	639.8867	4.757911	0	906.3499	502.8981	0.3929186	0.6977907	632.1046	4.434878	0	54	889	502						Frog_fixed.avi	0
27396	1644	877.9388	504.4261	0.5345442	0.7061423	639.9856	4.730165	0	906.6191	523.0259	0.3929029	0.6975214	632.1678	4.422956	0	54	892	514						Frog_fixed.avi	0
27413	1645	878.3856	508.557	0.5345548	0.7061588	639.9328	4.714849	0	903.0568	531.6744	0.3929224	0.6975341	632.1504	4.428141	0	54	891	520						Frog_fixed.avi	0
27429	1646	876.3478	497.1931	0.5345775	0.7062563	639.9546	4.73739	0	911.3655	520.8278	0.3929445	0.6975344	632.1602	4.415854	0	54	894	509						Frog_fixed.avi	0
27446	1647	873.428	499.5687	0.5346038	0.7064099	640.0026	4.72388	0	907.8181	512.207	0.3929777	0.6976861	632.1667	4.436318	0	54	891	506						Frog_fixed.avi	0
27463	1648	875.4471	501.521	0.5346555	0.7065226	639.9381	4.723998	0	902.4065	516.574	0.3930343	0.6977505	632.2324	4.441738	0	54	889	509						Frog_fixed.avi	0
27479	1649	888.7059	508.9587	0.534784	0.7064813	639.9131	4.683562	0	899.0848	519.768	0.3931072	0.6977946	632.3725	4.466002	0	54	894	514						Frog_fixed.avi	0
27496	1650	891.7948	514.2301	0.5348342	0.7065859	639.9131	4.697615	0	899.5635	522.1205	0.3931541	0.6978309	632.3955	4.464865	0	54	896	518						Frog_fixed.avi	0
27513	1651	889.8707	508.9302	0.53487	0.7066929	639.9131	4.729289	0	903.8312	524.2291	0.393222	0.6978412	632.3488	4.467608	0	54	897	517						Frog_fixed.avi	0
27529	1652	882.8712	502.7904	0.5348775	0.7069817	639.9131	4.743573	0	908.36	526.9606	0.39328	0.6978517	632.3784	4.470624	0	54	896	515						Frog_fixed.avi	0
27546	1653	880.5325	509.0637	0.5349081	0.7070224	639.9256	4.754334	0	910.2296	530.0023	0.393327	0.6978554	632.379	4.483675	0	54	895	520						Frog_fixed.avi	0
27563	1654	891.3165	503.9847	0.5349635	0.7071046	640.0715	4.780781	0	915.5604	535.7997	0.393396	0.6978715	632.474	4.479022	0	54	903	520						Frog_fixed.avi	0
27579	1655	890.9903	506.8734	0.5349969	0.7069705	640.0987	4.740252	0	917.7573	528.6669	0.3934233	0.6978918	632.5478	4.502003	0	54	904	518						Frog_fixed.avi	0
27596	1656	894.0011	514.1127	0.5350249	0.7069808	640.0987	4.743619	0	913.5339	530.8529	0.393429	0.6979015	632.5994	4.499531	0	54	904	522						Frog_fixed.avi	0
27613	1657	888.307	504.3498	0.5349879	0.7072404	640.0987	4.794863	0	916.7335	529.8648	0.3934053	0.6979265	632.7617	4.512786	0	54	903	517						Frog_fixed.avi	0
27629	1658	889.2413	507.4196	0.5349972	0.7072736	640.152	4.778609	0	917.1467	529.8511	0.3933957	0.6979844	632.8404	4.525859	0	54	903	519						Frog_fixed.avi	0
27646	1659	891.298	510.7445	0.5349925	0.7073249	640.1307	4.800991	0	914.1213	532.5859	0.3933915	0.6981062	632.7672	4.54221	0	54	903	522						Frog_fixed.avi	0
27663	1660	884.2718	517.0712	0.535009	0.7072931	640.1317	4.740544	0	912.9825	537.8923	0.3934131	0.6982542	632.6319	4.560754	0	54	899	527						Frog_fixed.avi	0
27679	1661	891.4478	518.5629	0.5350096	0.7074078	640.1317	4.755258	0	913.1448	541.5077	0.3934014	0.6983763	632.6093	4.562946	0	54	902	530						Frog_fixed.avi	0
27696	1662	-1280	-1024	-1	-1	-1	-1	4	-1280	-1024	-1	-1	-1	-1	4	54	0	0						Frog_fixed.avi	0
27712	1663	-1280	-1024	-1	-1	-1	-1	4	-1280	-1024	-1	-1	-1	-1	4	54	0	0						Frog_fixed.avi	0
27729	1664	-1280	-1024	-1	-1	-1	-1	4	-1280	-1024	-1	-1	-1	-1	4	54	0	0						Frog_fixed.avi	0
27746	1665	898.0238	514.9692	0.5350839	0.7077537	640.1317	4.817057	0	907.5388	536.965	0.3933803	0.6987494	632.7385	4.585861	0	54	903	526						Frog_fixed.avi	0
27763	1666	894.1071	519.5599	0.5351245	0.7078586	640.1317	4.817554	0	907.655	540.2527	0.3934081	0.6988521	632.707	4.601051	0	54	901	530						Frog_fixed.avi	0
27779	1667	-1280	-1024	-1	-1	-1	-1	4	-1280	-1024	-1	-1	-1	-1	4		0	0						Frog_fixed.avi	0
27796	1668	-1280	-1024	-1	-1	-1	-1	4	-1280	-1024	-1	-1	-1	-1	4		0	0						Frog_fixed.avi	0
27813	1669	-1280	-1024	-1	-1	-1	-1	4	-1280	-1024	-1	-1	-1	-1	4		0	0						Frog_fixed.avi	0
27829	1670	-1280	-1024	-1	-1	-1	-1	4	-1280	-1024	-1	-1	-1	-1	4		0	0						Frog_fixed.avi	0
27846	1671	-1280	-1024	-1	-1	-1	-1	4	-1280	-1024	-1	-1	-1	-1	4		0	0						Frog_fixed.avi	0
27863	1672	-1280	-1024	-1	-1	-1	-1	4	-1280	-1024	-1	-1	-1	-1	4		0	0						Frog_fixed.avi	0
27879	1673	-1280	-1024	-1	-1	-1	-1	4	889.7366	524.4967	0.3938752	0.7006871	631.9337	4.632611	0	55	890	524						Frog_fixed.avi	0
27895	1674	-1280	-1024	-1	-1	-1	-1	4	-1280	-1024	-1	-1	-1	-1	4	55	0	0						Frog_fixed.avi	0
27912	1675	889.1638	492.2987	0.5382022	0.7100666	656.5291	4.981899	0	896.3131	551.6707	0.3938757	0.7007738	632.6575	4.575327	0	55	893	522						Frog_fixed.avi	0
27929	1676	-1280	-1024	-1	-1	-1	-1	4	-1280	-1024	-1	-1	-1	-1	4		0	0						Frog_fixed.avi	0
27946	1677	-1280	-1024	-1	-1	-1	-1	4	-1280	-1024	-1	-1	-1	-1	4		0	0						Frog_fixed.avi	0
27962	1678	-1280	-1024	-1	-1	-1	-1	4	-1280	-1024	-1	-1	-1	-1	4		0	0						Frog_fixed.avi	0
27979	1679	-1280	-1024	-1	-1	-1	-1	4	-1280	-1024	-1	-1	-1	-1	4		0	0						Frog_fixed.avi	0
27996	1680	-1280	-1024	-1	-1	-1	-1	4	-1280	-1024	-1	-1	-1	-1	4		0	0						Frog_fixed.avi	0
28012	1681	-1280	-1024	-1	-1	-1	-1	4	-1280	-1024	-1	-1	-1	-1	4		0	0						Frog_fixed.avi	0
28029	1682	-1280	-1024	-1	-1	-1	-1	4	-1280	-1024	-1	-1	-1	-1	4		0	0						Frog_fixed.avi	0
28046	1683	-1280	-1024	-1	-1	-1	-1	4	-1280	-1024	-1	-1	-1	-1	4		0	0						Frog_fixed.avi	0
28062	1684	-1280	-1024	-1	-1	-1	-1	4	-1280	-1024	-1	-1	-1	-1	4		0	0						Frog_fixed.avi	0
28079	1685	-1280	-1024	-1	-1	-1	-1	4	-1280	-1024	-1	-1	-1	-1	4		0	0						Frog_fixed.avi	0
28096	1686	-1280	-1024	-1	-1	-1	-1	4	-1280	-1024	-1	-1	-1	-1	4		0	0						Frog_fixed.avi	0
28112	1687	-1280	-1024	-1	-1	-1	-1	4	-1280	-1024	-1	-1	-1	-1	4		0	0						Frog_fixed.avi	0
28129	1688	-1280	-1024	-1	-1	-1	-1	4	-1280	-1024	-1	-1	-1	-1	4		0	0						Frog_fixed.avi	0
28146	1689	-1280	-1024	-1	-1	-1	-1	4	-1280	-1024	-1	-1	-1	-1	4		0	0						Frog_fixed.avi	0
28162	1690	-1280	-1024	-1	-1	-1	-1	4	-1280	-1024	-1	-1	-1	-1	4		0	0						Frog_fixed.avi	0
28179	1691	-1280	-1024	-1	-1	-1	-1	4	-1280	-1024	-1	-1	-1	-1	4		0	0						Frog_fixed.avi	0
28195	1692	-1280	-1024	-1	-1	-1	-1	4	-1280	-1024	-1	-1	-1	-1	4		0	0						Frog_fixed.avi	0
28212	1693	-1280	-1024	-1	-1	-1	-1	4	-1280	-1024	-1	-1	-1	-1	4		0	0						Frog_fixed.avi	0
28229	1694	-1280	-1024	-1	-1	-1	-1	4	-1280	-1024	-1	-1	-1	-1	4		0	0						Frog_fixed.avi	0
28246	1695	-1280	-1024	-1	-1	-1	-1	4	-1280	-1024	-1	-1	-1	-1	4		0	0						Frog_fixed.avi	0
28262	1696	-1280	-1024	-1	-1	-1	-1	4	-1280	-1024	-1	-1	-1	-1	4		0	0						Frog_fixed.avi	0
28279	1697	-1280	-1024	-1	-1	-1	-1	4	-1280	-1024	-1	-1	-1	-1	4		0	0						Frog_fixed.avi	0
28295	1698	-1280	-1024	-1	-1	-1	-1	4	-1280	-1024	-1	-1	-1	-1	4		0	0						Frog_fixed.avi	0
28312	1699	-1280	-1024	-1	-1	-1	-1	4	-1280	-1024	-1	-1	-1	-1	4		0	0						Frog_fixed.avi	0
28329	1700	-1280	-1024	-1	-1	-1	-1	4	-1280	-1024	-1	-1	-1	-1	4		0	0						Frog_fixed.avi	0
28345	1701	-1280	-1024	-1	-1	-1	-1	4	-1280	-1024	-1	-1	-1	-1	4		0	0						Frog_fixed.avi	0
28362	1702	-1280	-1024	-1	-1	-1	-1	4	-1280	-1024	-1	-1	-1	-1	4		0	0						Frog_fixed.avi	0
28379	1703	-1280	-1024	-1	-1	-1	-1	4	-1280	-1024	-1	-1	-1	-1	4		0	0						Frog_fixed.avi	0
28395	1704	-1280	-1024	-1	-1	-1	-1	4	-1280	-1024	-1	-1	-1	-1	4		0	0						Frog_fixed.avi	0
28412	1705	-1280	-1024	-1	-1	-1	-1	4	-1280	-1024	-1	-1	-1	-1	4		0	0						Frog_fixed.avi	0
28429	1706	-1280	-1024	-1	-1	-1	-1	4	-1280	-1024	-1	-1	-1	-1	4		0	0						Frog_fixed.avi	0
28446	1707	-1280	-1024	-1	-1	-1	-1	4	-1280	-1024	-1	-1	-1	-1	4		0	0						Frog_fixed.avi	0
28462	1708	-1280	-1024	-1	-1	-1	-1	4	-1280	-1024	-1	-1	-1	-1	4		0	0						Frog_fixed.avi	0
28479	1709	-1280	-1024	-1	-1	-1	-1	4	-1280	-1024	-1	-1	-1	-1	4		0	0						Frog_fixed.avi	0
28495	1710	-1280	-1024	-1	-1	-1	-1	4	-1280	-1024	-1	-1	-1	-1	4		0	0						Frog_fixed.avi	0
28512	1711	-1280	-1024	-1	-1	-1	-1	4	-1280	-1024	-1	-1	-1	-1	4		0	0						Frog_fixed.avi	0
28528	1712	866.337	449.4781	0.5390369	0.7166415	652.0482	4.970963	0	859.6414	496.777	0.3960226	0.7072557	634.886	4.561769	0	56	863	473						Frog_fixed.avi	0
28546	1713	812.8747	430.971	0.5390396	0.716706	652.0482	4.934616	0	844.774	462.0892	0.3961938	0.707491	634.7518	4.587886	0	56	829	447						Frog_fixed.avi	0
28562	1714	-1280	-1024	-1	-1	-1	-1	4	-1280	-1024	-1	-1	-1	-1	4	56	0	0						Frog_fixed.avi	0
28579	1715	-1280	-1024	-1	-1	-1	-1	4	-1280	-1024	-1	-1	-1	-1	4	56	0	0						Frog_fixed.avi	0
28595	1716	-1280	-1024	-1	-1	-1	-1	4	-1280	-1024	-1	-1	-1	-1	4	56	0	0						Frog_fixed.avi	0
28612	1717	-1280	-1024	-1	-1	-1	-1	4	-1280	-1024	-1	-1	-1	-1	4	56	0	0						Frog_fixed.avi	0
28629	1718	-1280	-1024	-1	-1	-1	-1	4	-1280	-1024	-1	-1	-1	-1	4	56	0	0						Frog_fixed.avi	0
28645	1719	828.0494	428.0368	0.5386555	0.7175727	654.0636	4.955997	0	846.0846	465.5722	0.3954744	0.7087908	634.9233	4.59266	0	56	837	447						Frog_fixed.avi	0
28662	1720	-1280	-1024	-1	-1	-1	-1	4	-1280	-1024	-1	-1	-1	-1	4	56	0	0						Frog_fixed.avi	0
28678	1721	-1280	-1024	-1	-1	-1	-1	4	-1280	-1024	-1	-1	-1	-1	4	56	0	0						Frog_fixed.avi	0
28695	1722	-1280	-1024	-1	-1	-1	-1	4	-1280	-1024	-1	-1	-1	-1	4	56	0	0						Frog_fixed.avi	0
28712	1723	-1280	-1024	-1	-1	-1	-1	4	-1280	-1024	-1	-1	-1	-1	4	56	0	0						Frog_fixed.avi	0
28729	1724	822.9952	432.6787	0.537775	0.7178456	654.0139	4.948213	0	838.4754	477.2632	0.3946841	0.7094073	635.2282	4.568384	0	56	831	455						Frog_fixed.avi	0
28745	1725	-1280	-1024	-1	-1	-1	-1	4	-1280	-1024	-1	-1	-1	-1	4		0	0						Frog_fixed.avi	0
28762	1726	-1280	-1024	-1	-1	-1	-1	4	-1280	-1024	-1	-1	-1	-1	4		0	0						Frog_fixed.avi	0
28778	1727	-1280	-1024	-1	-1	-1	-1	4	-1280	-1024	-1	-1	-1	-1	4		0	0						Frog_fixed.avi	0
28795	1728	-1280	-1024	-1	-1	-1	-1	4	-1280	-1024	-1	-1	-1	-1	4		0	0						Frog_fixed.avi	0
28812	1729	-1280	-1024	-1	-1	-1	-1	4	-1280	-1024	-1	-1	-1	-1	4		0	0						Frog_fixed.avi	0
28828	1730	-1280	-1024	-1	-1	-1	-1	4	-1280	-1024	-1	-1	-1	-1	4		0	0						Frog_fixed.avi	0
28845	1731	-1280	-1024	-1	-1	-1	-1	4	-1280	-1024	-1	-1	-1	-1	4		0	0						Frog_fixed.avi	0
28862	1732	-1280	-1024	-1	-1	-1	-1	4	-1280	-1024	-1	-1	-1	-1	4		0	0						Frog_fixed.avi	0
28878	1733	-1280	-1024	-1	-1	-1	-1	4	-1280	-1024	-1	-1	-1	-1	4		0	0						Frog_fixed.avi	0
28895	1734	-1280	-1024	-1	-1	-1	-1	4	-1280	-1024	-1	-1	-1	-1	4		0	0						Frog_fixed.avi	0
28912	1735	-1280	-1024	-1	-1	-1	-1	4	-1280	-1024	-1	-1	-1	-1	4		0	0						Frog_fixed.avi	0
28929	1736	-1280	-1024	-1	-1	-1	-1	4	-1280	-1024	-1	-1	-1	-1	4		0	0						Frog_fixed.avi	0
28945	1737	466.9309	787.4824	0.5333328	0.7227386	643.0543	4.914963	0	463.9986	831.2676	0.3926421	0.7163551	635.0518	4.611671	0	57	465	809						Frog_fixed.avi	0
28961	1738	-1280	-1024	-1	-1	-1	-1	4	-1280	-1024	-1	-1	-1	-1	4	57	0	0						Frog_fixed.avi	0
28978	1739	-1280	-1024	-1	-1	-1	-1	4	-1280	-1024	-1	-1	-1	-1	4	57	0	0						Frog_fixed.avi	0
28995	1740	-1280	-1024	-1	-1	-1	-1	4	-1280	-1024	-1	-1	-1	-1	4	57	0	0						Frog_fixed.avi	0
29012	1741	-1280	-1024	-1	-1	-1	-1	4	-1280	-1024	-1	-1	-1	-1	4	57	0	0						Frog_fixed.avi	0
29028	1742	468.2523	806.1176	0.5320659	0.7225436	643.0543	4.881426	0	462.8095	842.8915	0.3910191	0.7167817	635.8687	4.575204	0	57	466	825						Frog_fixed.avi	0
29045	1743	462.1428	809.4642	0.5318251	0.7224504	643.7781	4.873353	0	462.5973	842.469	0.3907616	0.7167722	636.0416	4.563954	0	57	462	826						Frog_fixed.avi	0
29062	1744	461.1114	815.4065	0.5315726	0.7224	643.7781	4.906278	0	462.0717	840.8375	0.3905265	0.716723	636.0663	4.587481	0	57	462	828						Frog_fixed.avi	0
29078	1745	467.3982	808.2762	0.5314	0.7221646	643.9959	4.872749	0	459.9774	847.4576	0.390273	0.7166368	636.2466	4.581945	0	57	464	828						Frog_fixed.avi	0
29095	1746	464.2624	810.4317	0.5311436	0.7222129	643.9959	4.893823	0	461.1711	847.6841	0.3900508	0.7166136	636.2065	4.571434	0	57	463	829						Frog_fixed.avi	0
29112	1747	460.8712	810.7576	0.5309476	0.7221881	643.9959	4.899395	0	460.5049	845.661	0.3898679	0.7166244	636.4025	4.552938	0	57	461	828						Frog_fixed.avi	0
29128	1748	-1280	-1024	-1	-1	-1	-1	4	-1280	-1024	-1	-1	-1	-1	4	58	0	0						Frog_fixed.avi	0
29145	1749	-1280	-1024	-1	-1	-1	-1	4	-1280	-1024	-1	-1	-1	-1	4	58	0	0						Frog_fixed.avi	0
29162	1750	-1280	-1024	-1	-1	-1	-1	4	-1280	-1024	-1	-1	-1	-1	4	58	0	0						Frog_fixed.avi	0
29178	1751	-1280	-1024	-1	-1	-1	-1	4	-1280	-1024	-1	-1	-1	-1	4	58	0	0						Frog_fixed.avi	0
29195	1752	-1280	-1024	-1	-1	-1	-1	4	-1280	-1024	-1	-1	-1	-1	4	58	0	0						Frog_fixed.avi	0
29212	1753	538.1249	838.2546	0.5291005	0.7221122	644.5227	4.678602	0	530.1719	856.9044	0.3881619	0.7174201	637.1899	4.393813	0	58	534	848						Frog_fixed.avi	0
29228	1754	526.2628	836.924	0.5288078	0.7223349	644.5227	4.668653	0	529.4721	846.5972	0.3879107	0.7177004	637.2083	4.355146	0	58	528	842						Frog_fixed.avi	0
29245	1755	535.3071	836.4113	0.5285979	0.7223126	644.4876	4.616491	0	529.9938	848.8529	0.3875975	0.7179784	637.3691	4.331791	0	58	533	843						Frog_fixed.avi	0
29262	1756	533.715	839.5146	0.5283678	0.7223915	644.5997	4.569123	0	525.248	845.4816	0.3873454	0.7182568	637.5112	4.315265	0	58	529	842						Frog_fixed.avi	0
29278	1757	522.2712	829.802	0.5281218	0.7226765	644.5997	4.570332	0	517.2102	847.2956	0.3871213	0.7184472	637.409	4.277007	0	58	520	839						Frog_fixed.avi	0
29295	1758	523.067	832.8613	0.5279846	0.7227104	644.5997	4.533224	0	527.9843	851.8163	0.3869834	0.718545	637.3842	4.258042	0	58	526	842						Frog_fixed.avi	0
29312	1759	533.6141	839.2542	0.5279271	0.7225203	644.4379	4.508226	0	529.1004	853.3471	0.3868718	0.7186226	637.358	4.232141	0	58	531	846						Frog_fixed.avi	0
29328	1760	536.0013	842.4592	0.5278826	0.7225364	644.3562	4.477131	0	519.2156	855.3599	0.3867463	0.7186986	637.2693	4.213132	0	58	528	849						Frog_fixed.avi	0
29345	1761	535.66	840.9995	0.5278835	0.7225382	644.2825	4.461084	0	518.342	851.3423	0.3867331	0.7188274	637.2893	4.204314	0	58	527	846						Frog_fixed.avi	0
29362	1762	537.9123	841.8253	0.5278845	0.7225767	644.2606	4.457755	0	518.3204	849.1212	0.3867231	0.718932	637.226	4.18892	0	58	528	845						Frog_fixed.avi	0
29378	1763	536.0337	834.9265	0.5279193	0.7227121	644.2853	4.45508	0	526.9099	848.7241	0.3867746	0.7190723	637.4575	4.175523	0	58	531	842						Frog_fixed.avi	0
29395	1764	554.692	831.0776	0.5278206	0.7227497	644.2463	4.441236	0	549.4283	850.7372	0.3866756	0.7190362	637.2695	4.172376	0	58	552	841						Frog_fixed.avi	0
29412	1765	699.1241	666.9952	0.5268955	0.7219915	644.6099	4.45363	0	722.5931	702.3226	0.3860611	0.7181101	637.2656	4.177575	0	59	711	685						Frog_fixed.avi	0
29428	1766	796.7859	600.8756	0.5263005	0.7213777	644.7319	4.440165	0	810.7195	631.2122	0.385634	0.7175133	637.6979	4.173816	0	59	804	616						Frog_fixed.avi	0
29445	1767	795.5557	610.5483	0.5263526	0.7212529	644.5049	4.390501	0	817.2388	605.8195	0.3856784	0.7177002	637.8477	4.172908	0	59	806	608						Frog_fixed.avi	0
29461	1768	810.1003	582.5369	0.5265211	0.7217063	644.5049	4.464591	0	825.1356	600.4643	0.385753	0.7177683	637.748	4.174554	0	59	818	592						Frog_fixed.avi	0
29478	1769	802.6484	588.7161	0.5266708	0.7217732	644.6254	4.440105	0	819.1868	614.9269	0.3858793	0.7177871	637.4761	4.153489	0	59	811	602						Frog_fixed.avi	0
29495	1770	809.597	585.6476	0.5269029	0.7217957	644.5972	4.460316	0	813.5842	620.9523	0.3859929	0.717752	637.5166	4.153459	0	59	812	603						Frog_fixed.avi	0
29511	1771	812.5403	589.0689	0.5270801	0.7218134	644.6545	4.466279	0	806.9681	617.4472	0.3861162	0.7176808	637.5146	4.146511	0	59	810	603						Frog_fixed.avi	0
29528	1772	801.4771	587.5817	0.5272798	0.7218619	644.8821	4.438702	0	814.256	613.8802	0.3863439	0.7176587	637.6374	4.159381	0	59	808	601						Frog_fixed.avi	0
29545	1773	809.804	590.6553	0.5275116	0.7219894	644.8489	4.436614	0	810.9935	610.8201	0.3865384	0.7176776	637.6533	4.160993	0	59	810	601						Frog_fixed.avi	0
29561	1774	804.6227	590.941	0.5277678	0.7221087	645.0056	4.431001	0	816.6932	608.2827	0.3868028	0.7176812	637.8187	4.158164	0	59	811	600						Frog_fixed.avi	0
29578	1775	810.4859	587.7637	0.5280356	0.7222174	644.9813	4.448341	0	812.0449	608.2391	0.3870614	0.7177019	637.7878	4.159537	0	59	811	598						Frog_fixed.avi	0
29595	1776	806.0856	582.3447	0.5283015	0.7224265	645.1058	4.45359	0	812.0684	622.7247	0.3873552	0.7177191	637.9055	4.177407	0	59	809	603						Frog_fixed.avi	0
29611	1777	807.3286	584.4567	0.5285659	0.7225581	645.0662	4.454023	0	811.0132	618.4863	0.3875951	0.7177213	637.7946	4.178314	0	59	809	601						Frog_fixed.avi	0
29628	1778	804.8545	585.6427	0.5288206	0.7226515	645.2521	4.457191	0	811.1472	621.81	0.3879303	0.7177003	637.8134	4.188645	0	59	808	604						Frog_fixed.avi	0
29645	1779	802.7575	585.1471	0.5290972	0.722807	645.0941	4.455191	0	816.4565	613.0876	0.3881941	0.7176868	638.0864	4.17971	0	59	810	599						Frog_fixed.avi	0
29661	1780	799.2548	586.6429	0.5293683	0.7229379	645.2885	4.479166	0	810.4412	625.0485	0.3884989	0.7176738	637.8603	4.200103	0	59	805	606						Frog_fixed.avi	0
29678	1781	805.9209	591.5266	0.5296683	0.7230206	645.3344	4.453985	0	816.4056	622.4205	0.3887768	0.7176538	638.103	4.204339	0	59	811	607						Frog_fixed.avi	0
29695	1782	801.2585	591.728	0.5299568	0.7231209	645.1684	4.472191	0	814.437	618.608	0.3891127	0.7176179	637.9522	4.201637	0	60	808	605						Frog_fixed.avi	0
29711	1783	756.0931	596.7985	0.5304804	0.7233979	645.2296	4.482368	0	752.5342	644.1541	0.3896868	0.7175975	638.0193	4.200648	0	60	754	620						Frog_fixed.avi	0
29728	1784	757.2845	595.0433	0.5307861	0.7235538	645.3403	4.479013	0	767.7629	630.841	0.3900549	0.7177437	637.9451	4.231468	0	60	763	613						Frog_fixed.avi	0
29745	1785	737.1189	605.2748	0.5310578	0.7238716	645.3403	4.501929	0	757.6136	636.0213	0.3902929	0.7177891	638.2852	4.241035	0	60	747	621						Frog_fixed.avi	0
29761	1786	754.099	608.4537	0.5313511	0.7238847	645.3448	4.479053	0	760.9884	636.0442	0.3905814	0.7178459	637.9974	4.248103	0	60	758	622						Frog_fixed.avi	0
29778	1787	761.3695	603.5533	0.5315967	0.7240924	645.2334	4.510923	0	762.0048	633.83	0.390797	0.7178768	638.309	4.250193	0	60	762	619						Frog_fixed.avi	0
29795	1788	745.3384	591.4324	0.531808	0.724398	645.2334	4.514058	0	760.8336	637.2656	0.3910539	0.7178759	638.0101	4.253919	0	60	753	614						Frog_fixed.avi	0
29811	1789	759.9069	600.9135	0.532	0.7242873	645.4255	4.523883	0	764.4608	637.7579	0.391236	0.7178488	638.297	4.258203	0	60	762	619						Frog_fixed.avi	0
29828	1790	746.5093	600.5166	0.5321801	0.7243887	645.2656	4.519795	0	761.42	638.0212	0.3914221	0.7178212	638.2464	4.27552	0	60	754	619						Frog_fixed.avi	0
29844	1791	753.6659	603.8594	0.5324223	0.7244393	645.3281	4.544039	0	764.0313	640.4771	0.3916303	0.717822	638.0643	4.269279	0	60	759	622						Frog_fixed.avi	0
29861	1792	757.2339	606.3259	0.5326657	0.7245497	645.4505	4.526711	0	764.4288	639.6658	0.391798	0.7178414	638.2827	4.293811	0	60	761	623						Frog_fixed.avi	0
29878	1793	755.3494	608.1602	0.5328255	0.7246765	645.4344	4.539466	0	765.0422	639.3396	0.3920262	0.7178754	638.0106	4.300766	0	60	760	624						Frog_fixed.avi	0
29894	1794	755.3246	605.0481	0.533002	0.7248781	645.5901	4.54887	0	762.1714	640.0666	0.3921832	0.7179644	638.0764	4.318503	0	60	759	623						Frog_fixed.avi	0
29911	1795	752.7805	608.4377	0.533164	0.7250339	645.3904	4.549795	0	764.7529	631.7573	0.3923586	0.7181306	638.2322	4.323919	0	60	759	620						Frog_fixed.avi	0
29928	1796	740.1755	604.4044	0.5333145	0.7253885	645.3904	4.598244	0	766.4258	629.5768	0.3925074	0.7182122	638.3102	4.334116	0	60	753	617						Frog_fixed.avi	0
29944	1797	748.0944	608.5624	0.5334312	0.7253777	645.5242	4.557948	0	762.2438	635.0612	0.3926112	0.7182499	638.3235	4.33783	0	60	755	622						Frog_fixed.avi	0
29961	1798	738.2445	608.3784	0.5335449	0.7256573	645.5242	4.599474	0	758.8672	637.3194	0.3927345	0.7182714	638.2221	4.364433	0	60	749	623						Frog_fixed.avi	0
29978	1799	753.178	615.6032	0.5336879	0.7255368	645.5887	4.591434	0	766.7087	630.7363	0.3928716	0.7182537	638.3137	4.378713	0	60	760	623						Frog_fixed.avi	0
29994	1800	747.4423	609.6082	0.5337713	0.7257278	645.5887	4.611857	0	766.2499	632.5446	0.3929611	0.7181729	638.3888	4.367797	0	60	757	621						Frog_fixed.avi	0
30011	1801	765.1643	604.1693	0.5338327	0.7253979	645.5887	4.620331	0	766.3532	631.7858	0.3930634	0.7181078	638.4169	4.375178	0	60	766	618						Frog_fixed.avi	0
30028	1802	-1280	-1024	-1	-1	-1	-1	4	-1280	-1024	-1	-1	-1	-1	4	60	0	0						Frog_fixed.avi	0
30044	1803	744.2046	612.8044	0.5340177	0.7256122	645.5887	4.621706	0	763.2714	643.39	0.3932726	0.7179078	638.444	4.403017	0	60	754	628						Frog_fixed.avi	0
30061	1804	749.0577	611.0696	0.5340808	0.7256299	645.7787	4.645217	0	765.9119	642.8153	0.3933634	0.7178852	638.5773	4.425827	0	60	757	627						Frog_fixed.avi	0
30078	1805	801.3911	565.5093	0.5337859	0.7255933	645.7787	4.683724	0	834.4344	591.3461	0.3932654	0.7176576	638.6561	4.456694	0	61	818	578						Frog_fixed.avi	0
30094	1806	829.4684	523.5613	0.5335115	0.7251489	646.0789	4.676663	0	867.9462	546.9666	0.3931297	0.7172898	638.7203	4.44269	0	61	849	535						Frog_fixed.avi	0
30111	1807	837.3965	521.4533	0.5335355	0.7251118	646.048	4.664578	0	865.153	564.9285	0.3931307	0.7171099	638.5364	4.444413	0	61	851	543						Frog_fixed.avi	0
30128	1808	-1280	-1024	-1	-1	-1	-1	4	866.4615	550.756	0.3931136	0.7170714	638.6192	4.460608	0	61	866	551						Frog_fixed.avi	0
30144	1809	844.0921	529.642	0.5335721	0.7247474	646.048	4.651954	0	867.7676	553.4039	0.393083	0.7169892	638.6219	4.459394	0	61	856	542						Frog_fixed.avi	0
30161	1810	-1280	-1024	-1	-1	-1	-1	4	874.1869	539.1628	0.3930005	0.7168987	638.907	4.454609	0	61	874	539						Frog_fixed.avi	0
30178	1811	853.4348	535.2257	0.5334989	0.7244347	646.048	4.659767	0	865.4872	547.3339	0.3929062	0.7168003	638.7701	4.461	0	61	859	541						Frog_fixed.avi	0
30194	1812	856.4548	524.6313	0.5333856	0.7242833	646.048	4.682362	0	867.7491	545.7424	0.3927527	0.716595	638.8398	4.471363	0	61	862	535						Frog_fixed.avi	0
30211	1813	859.8264	533.5358	0.5332624	0.7239845	646.048	4.687922	0	866.8002	549.7155	0.3926055	0.7164338	638.7292	4.478542	0	61	863	542						Frog_fixed.avi	0
30228	1814	844.8671	508.4334	0.5329559	0.7241745	646.048	4.778309	0	869.6437	547.2313	0.3923658	0.7161887	638.9478	4.479652	0	61	857	528						Frog_fixed.avi	0
30244	1815	841.0294	505.574	0.5328114	0.7239134	645.7399	4.726971	0	867.0049	529.4353	0.3922005	0.7162461	638.5988	4.510791	0	61	854	518						Frog_fixed.avi	0
30261	1816	857.8541	540.1561	0.5327243	0.7231871	645.7399	4.669601	0	875.552	542.5266	0.3919584	0.7157875	638.9346	4.470563	0	61	867	541						Frog_fixed.avi	0
30278	1817	850.9675	531.6277	0.5325134	0.7229168	645.7399	4.697097	0	872.512	546.0646	0.3917769	0.7155908	638.9171	4.480987	0	61	862	539						Frog_fixed.avi	0
30294	1818	855.2497	512.4537	0.5323219	0.7229061	645.7399	4.736187	0	873.2552	545.3148	0.3916279	0.715329	638.7917	4.500173	0	61	864	529						Frog_fixed.avi	0
30311	1819	843.9536	505.6061	0.5320868	0.7228971	645.7399	4.765254	0	871.5805	542.9846	0.391445	0.7150987	638.8296	4.483517	0	61	858	524						Frog_fixed.avi	0
30328	1820	845.4898	516.7698	0.5320677	0.7224731	645.5193	4.735064	0	867.5995	544.5917	0.3913338	0.714862	638.7183	4.494049	0	61	857	531						Frog_fixed.avi	0
30344	1821	854.9161	517.9318	0.5320349	0.7221784	645.2667	4.75169	0	871.8959	549.34	0.3912308	0.7145671	638.6208	4.503941	0	61	863	534						Frog_fixed.avi	0
30361	1822	849.1354	534.5706	0.5319446	0.7216783	645.2886	4.709387	0	877.2511	542.9734	0.3911622	0.7143827	638.5252	4.493015	0	61	863	539						Frog_fixed.avi	0
30377	1823	-1280	-1024	-1	-1	-1	-1	4	-1280	-1024	-1	-1	-1	-1	4	61	0	0						Frog_fixed.avi	0
30394	1824	856.7548	528.4768	0.531839	0.7211909	645.2886	4.691311	0	871.1337	560.3406	0.3909092	0.7138896	638.2728	4.474989	0	61	864	544						Frog_fixed.avi	0
30411	1825	851.1475	515.4945	0.5316457	0.7211624	645.2886	4.749646	0	867.0361	554.5844	0.3907404	0.7138044	638.2706	4.483714	0	61	859	535						Frog_fixed.avi	0
30427	1826	866.0592	534.97	0.531535	0.720834	644.9347	4.719074	0	870.1837	551.6757	0.3905731	0.7137727	637.9931	4.46741	0	61	868	543						Frog_fixed.avi	0
30444	1827	855.617	531.8417	0.5313226	0.7207602	644.9347	4.704333	0	866.6836	552.9533	0.3903646	0.7137633	637.9828	4.475478	0	61	861	542						Frog_fixed.avi	0
30461	1828	849.8829	529.8788	0.5311655	0.7206449	644.9347	4.693799	0	868.4336	553.5377	0.390133	0.7137266	637.8608	4.479796	0	61	859	542						Frog_fixed.avi	0
30477	1829	851.3778	517.7597	0.5309127	0.720665	644.9347	4.71407	0	875.4315	551.4518	0.3899427	0.7136531	637.5731	4.467513	0	61	863	535						Frog_fixed.avi	0
30494	1830	851.3383	515.0895	0.5306756	0.7204198	644.549	4.719326	0	869.9934	552.5487	0.3896472	0.7135	637.7132	4.465001	0	61	861	534						Frog_fixed.avi	0
30511	1831	854.1783	530.4533	0.5305401	0.7198935	644.5213	4.684652	0	864.9076	563.1391	0.3894283	0.7132281	637.5992	4.450499	0	61	860	547						Frog_fixed.avi	0
30527	1832	844.4044	517.6354	0.5302585	0.7197477	644.5213	4.719121	0	865.0917	557.9592	0.3891761	0.7130399	637.4429	4.44781	0	61	855	538						Frog_fixed.avi	0
30544	1833	854.6978	534.1654	0.5301377	0.7191733	644.3047	4.687626	0	871.5942	548.465	0.3889959	0.7128608	637.2989	4.454043	0	61	863	541						Frog_fixed.avi	0
30561	1834	853.9244	509.0984	0.5298991	0.7191015	644.3047	4.739183	0	871.9624	558.2693	0.3887743	0.7126462	637.191	4.444535	0	61	863	534						Frog_fixed.avi	0
30577	1835	852.4463	509.7494	0.5296788	0.718825	644.0701	4.722737	0	869.121	556.524	0.3885529	0.7124171	637.249	4.442124	0	61	861	533						Frog_fixed.avi	0
30594	1836	852.1552	533.0131	0.529574	0.7183154	644.0356	4.671872	0	869.3561	562.4356	0.3883851	0.7121769	636.8763	4.430022	0	61	861	548						Frog_fixed.avi	0
30611	1837	855.0558	511.3434	0.529392	0.718219	644.0356	4.748703	0	868.3031	554.9583	0.3882141	0.7120569	636.8836	4.447988	0	61	862	533						Frog_fixed.avi	0
30627	1838	854.9271	510.9892	0.529254	0.7179578	643.5984	4.730351	0	867.514	554.2618	0.3880578	0.7118732	636.8668	4.440704	0	61	861	533						Frog_fixed.avi	0
30644	1839	857.5958	528.1372	0.529126	0.7174994	643.5998	4.696729	0	869.9415	552.1524	0.3878994	0.7117229	636.6216	4.421124	0	61	864	540						Frog_fixed.avi	0
30661	1840	-1280	-1024	-1	-1	-1	-1	4	-1280	-1024	-1	-1	-1	-1	4	61	0	0						Frog_fixed.avi	0
30677	1841	-1280	-1024	-1	-1	-1	-1	4	-1280	-1024	-1	-1	-1	-1	4	61	0	0						Frog_fixed.avi	0
30694	1842	-1280	-1024	-1	-1	-1	-1	4	-1280	-1024	-1	-1	-1	-1	4	61	0	0						Frog_fixed.avi	0
30711	1843	863.5115	517.7492	0.5286641	0.7167332	643.5998	4.746841	0	874.7842	561.3614	0.3873165	0.7113309	636.1459	4.467619	0	61	869	540						Frog_fixed.avi	0
30727	1844	819.2952	536.0663	0.5288244	0.7166711	643.5998	4.734883	0	809.7232	575.2247	0.3874011	0.7113469	635.9674	4.471241	0	62	815	556						Frog_fixed.avi	0
30744	1845	-1280	-1024	-1	-1	-1	-1	4	-1280	-1024	-1	-1	-1	-1	4	62	0	0						Frog_fixed.avi	0
30761	1846	-1280	-1024	-1	-1	-1	-1	4	807.5682	581.8161	0.3873531	0.711344	635.7054	4.46873	0	62	808	582						Frog_fixed.avi	0
30777	1847	792.5519	528.7448	0.528412	0.7165263	643.5998	4.806595	0	803.39	561.3635	0.3872875	0.7114583	635.4335	4.511388	0	62	798	545						Frog_fixed.avi	0
30794	1848	790.2936	554.6664	0.528689	0.7159217	643.5998	4.732873	0	813.1321	568.7117	0.3872286	0.7111846	635.4733	4.479935	0	62	802	562						Frog_fixed.avi	0
30810	1849	796.1783	525.968	0.5284484	0.7159781	643.5998	4.778668	0	808.8608	569.5667	0.3871451	0.7110529	635.4357	4.490827	0	62	803	548						Frog_fixed.avi	0
30827	1850	799.1151	530.8826	0.5283761	0.7157255	642.4133	4.791135	0	802.5292	576.8414	0.3870246	0.7109218	635.3263	4.487461	0	62	801	554						Frog_fixed.avi	0
30844	1851	803.3058	544.1718	0.5283492	0.715373	642.4064	4.748315	0	801.291	580.4289	0.3869407	0.7107862	635.2587	4.490134	0	62	802	562						Frog_fixed.avi	0
30861	1852	804.3914	554.8698	0.5282949	0.7151107	642.4064	4.747468	0	803.8278	572.7703	0.3868542	0.7106861	635.1431	4.489398	0	62	804	564						Frog_fixed.avi	0
30877	1853	793.6411	543.8408	0.5282468	0.7149648	642.4064	4.767063	0	805.9626	571.755	0.3867893	0.7104848	635.093	4.514838	0	62	800	558						Frog_fixed.avi	0
30894	1854	799.889	547.7193	0.5282521	0.7147014	642.4064	4.744122	0	807.21	574.4883	0.3867433	0.7103029	634.9225	4.520114	0	62	804	561						Frog_fixed.avi	0
30910	1855	802.0151	537.7473	0.5281798	0.7146183	642.4064	4.793846	0	808.8259	573.7449	0.3866979	0.7100608	634.7636	4.497369	0	62	805	556						Frog_fixed.avi	0
30927	1856	802.9941	543.8531	0.5282121	0.7142308	641.9518	4.776537	0	806.2964	578.2332	0.3866861	0.7098024	634.5613	4.501396	0	62	805	561						Frog_fixed.avi	0
30944	1857	800.2759	539.3169	0.5282416	0.714075	641.9518	4.78971	0	808.9432	574.6622	0.3867053	0.7096553	634.6664	4.506421	0	62	805	557						Frog_fixed.avi	0
30960	1858	-1280	-1024	-1	-1	-1	-1	4	-1280	-1024	-1	-1	-1	-1	4	62	0	0						Frog_fixed.avi	0
30977	1859	-1280	-1024	-1	-1	-1	-1	4	-1280	-1024	-1	-1	-1	-1	4	62	0	0						Frog_fixed.avi	0
30994	1860	789.0326	533.4514	0.5283039	0.713788	641.9518	4.826592	0	802.2932	575.9931	0.3868114	0.7091193	634.6088	4.532323	0	62	796	555						Frog_fixed.avi	0
31010	1861	-1280	-1024	-1	-1	-1	-1	4	-1280	-1024	-1	-1	-1	-1	4	62	0	0						Frog_fixed.avi	0
31027	1862	783.1334	555.8779	0.5285925	0.7135275	641.7189	4.781854	0	782.6782	603.1914	0.3870592	0.7088439	634.5477	4.531089	0	62	783	580						Frog_fixed.avi	0
31044	1863	-1280	-1024	-1	-1	-1	-1	4	-1280	-1024	-1	-1	-1	-1	4	62	0	0						Frog_fixed.avi	0
31060	1864	-1280	-1024	-1	-1	-1	-1	4	-1280	-1024	-1	-1	-1	-1	4	62	0	0						Frog_fixed.avi	0
31077	1865	-1280	-1024	-1	-1	-1	-1	4	-1280	-1024	-1	-1	-1	-1	4	62	0	0						Frog_fixed.avi	0
31094	1866	-1280	-1024	-1	-1	-1	-1	4	-1280	-1024	-1	-1	-1	-1	4	62	0	0						Frog_fixed.avi	0
31110	1867	769.7131	552.953	0.5293431	0.7128358	641.7189	4.852695	0	780.7275	607.0908	0.3877825	0.7077754	634.2233	4.554562	0	62	775	580						Frog_fixed.avi	0
31127	1868	-1280	-1024	-1	-1	-1	-1	4	-1280	-1024	-1	-1	-1	-1	4		0	0						Frog_fixed.avi	0
31144	1869	-1280	-1024	-1	-1	-1	-1	4	-1280	-1024	-1	-1	-1	-1	4		0	0						Frog_fixed.avi	0
31160	1870	-1280	-1024	-1	-1	-1	-1	4	-1280	-1024	-1	-1	-1	-1	4		0	0						Frog_fixed.avi	0
31177	1871	-1280	-1024	-1	-1	-1	-1	4	-1280	-1024	-1	-1	-1	-1	4		0	0						Frog_fixed.avi	0
31194	1872	-1280	-1024	-1	-1	-1	-1	4	-1280	-1024	-1	-1	-1	-1	4		0	0						Frog_fixed.avi	0
31211	1873	-1280	-1024	-1	-1	-1	-1	4	-1280	-1024	-1	-1	-1	-1	4		0	0						Frog_fixed.avi	0
31227	1874	-1280	-1024	-1	-1	-1	-1	4	-1280	-1024	-1	-1	-1	-1	4		0	0						Frog_fixed.avi	0
31244	1875	774.2675	554.7977	0.5316002	0.7118982	641.4059	4.902039	0	784.1736	607.8898	0.389995	0.7061856	633.9029	4.583047	0	63	779	581						Frog_fixed.avi	0
31260	1876	775.462	560.0825	0.5319652	0.7115733	641.0448	4.844244	0	779.725	607.8951	0.3903503	0.7059064	633.7822	4.577462	0	63	778	584						Frog_fixed.avi	0
31277	1877	-1280	-1024	-1	-1	-1	-1	4	-1280	-1024	-1	-1	-1	-1	4	63	0	0						Frog_fixed.avi	0
31294	1878	-1280	-1024	-1	-1	-1	-1	4	-1280	-1024	-1	-1	-1	-1	4	63	0	0						Frog_fixed.avi	0
31311	1879	-1280	-1024	-1	-1	-1	-1	4	-1280	-1024	-1	-1	-1	-1	4	63	0	0						Frog_fixed.avi	0
31327	1880	771.4456	552.9706	0.533214	0.7116103	640.7343	4.895345	0	782.0769	610.454	0.391634	0.7051026	633.2449	4.589721	0	63	777	582						Frog_fixed.avi	0
31344	1881	768.0798	555.6205	0.5335217	0.7117712	640.553	4.900741	0	789.4388	607.8087	0.3919781	0.7051362	633.1265	4.588134	0	63	779	582						Frog_fixed.avi	0
31360	1882	762.8835	547.781	0.5338023	0.7120507	640.5656	4.917323	0	786.6155	611.325	0.3922383	0.7052193	633.1447	4.600569	0	63	775	580						Frog_fixed.avi	0
31377	1883	817.9116	528.318	0.5338083	0.7118644	640.6823	4.888477	0	842.5299	561.5804	0.3922665	0.7051738	633.4556	4.633226	0	63	830	545						Frog_fixed.avi	0
31394	1884	-1280	-1024	-1	-1	-1	-1	4	-1280	-1024	-1	-1	-1	-1	4		0	0						Frog_fixed.avi	0
31410	1885	-1280	-1024	-1	-1	-1	-1	4	-1280	-1024	-1	-1	-1	-1	4		0	0						Frog_fixed.avi	0
31427	1886	-1280	-1024	-1	-1	-1	-1	4	-1280	-1024	-1	-1	-1	-1	4		0	0						Frog_fixed.avi	0
31444	1887	-1280	-1024	-1	-1	-1	-1	4	-1280	-1024	-1	-1	-1	-1	4		0	0						Frog_fixed.avi	0
31460	1888	-1280	-1024	-1	-1	-1	-1	4	-1280	-1024	-1	-1	-1	-1	4		0	0						Frog_fixed.avi	0
31477	1889	-1280	-1024	-1	-1	-1	-1	4	-1280	-1024	-1	-1	-1	-1	4		0	0						Frog_fixed.avi	0
31494	1890	877.3248	488.7381	0.535045	0.7136478	640.4045	4.872931	0	889.7192	537.3282	0.3934762	0.7066106	633.1396	4.620555	0	64	884	513						Frog_fixed.avi	0
31510	1891	-1280	-1024	-1	-1	-1	-1	4	-1280	-1024	-1	-1	-1	-1	4	64	0	0						Frog_fixed.avi	0
31527	1892	-1280	-1024	-1	-1	-1	-1	4	-1280	-1024	-1	-1	-1	-1	4	64	0	0						Frog_fixed.avi	0
31544	1893	-1280	-1024	-1	-1	-1	-1	4	-1280	-1024	-1	-1	-1	-1	4	64	0	0						Frog_fixed.avi	0
31560	1894	872.3196	477.7153	0.535664	0.7142421	640.5272	4.876532	0	889.7683	529.7343	0.3941197	0.7069957	633.6697	4.618505	0	64	881	504						Frog_fixed.avi	0
31577	1895	-1280	-1024	-1	-1	-1	-1	4	-1280	-1024	-1	-1	-1	-1	4		0	0						Frog_fixed.avi	0
31594	1896	-1280	-1024	-1	-1	-1	-1	4	-1280	-1024	-1	-1	-1	-1	4		0	0						Frog_fixed.avi	0
31610	1897	-1280	-1024	-1	-1	-1	-1	4	-1280	-1024	-1	-1	-1	-1	4		0	0						Frog_fixed.avi	0
31627	1898	-1280	-1024	-1	-1	-1	-1	4	-1280	-1024	-1	-1	-1	-1	4		0	0						Frog_fixed.avi	0
31644	1899	-1280	-1024	-1	-1	-1	-1	4	-1280	-1024	-1	-1	-1	-1	4		0	0						Frog_fixed.avi	0
31660	1900	-1280	-1024	-1	-1	-1	-1	4	-1280	-1024	-1	-1	-1	-1	4		0	0						Frog_fixed.avi	0
31677	1901	-1280	-1024	-1	-1	-1	-1	4	-1280	-1024	-1	-1	-1	-1	4		0	0						Frog_fixed.avi	0
31694	1902	872.1375	483.312	0.5365092	0.7150546	640.9964	4.833989	0	887.1641	523.1706	0.3951434	0.7075596	634.3625	4.583675	0	65	880	503						Frog_fixed.avi	0
31710	1903	864.2477	489.9461	0.5365175	0.7151884	640.9964	4.817999	0	882.5927	533.1106	0.3951778	0.707621	634.4299	4.553721	0	65	873	512						Frog_fixed.avi	0
31727	1904	866.1617	466.6653	0.5365697	0.7156492	640.9964	4.857961	0	884.1675	533.8104	0.3952005	0.7077173	634.5356	4.570894	0	65	875	500						Frog_fixed.avi	0
31744	1905	866.1885	476.0063	0.5365738	0.7155887	641.66	4.83524	0	878.1924	534.3516	0.3951711	0.7078712	634.7396	4.560569	0	65	872	505						Frog_fixed.avi	0
31760	1906	869.9436	474.73	0.5386167	0.7158179	654.9864	4.830097	0	876.7872	530.806	0.3952077	0.7083317	634.4604	4.568635	0	65	873	503						Frog_fixed.avi	0
31777	1907	854.2197	491.1667	0.5363957	0.716	641.66	4.79261	0	876.7245	548.8653	0.3951095	0.7080529	634.4604	4.512816	0	65	865	520						Frog_fixed.avi	0
31794	1908	-1280	-1024	-1	-1	-1	-1	4	-1280	-1024	-1	-1	-1	-1	4	65	0	0						Frog_fixed.avi	0
31810	1909	862.7269	468.335	0.5363517	0.7168401	641.66	4.853557	0	877.6549	543.0312	0.3950678	0.708878	635.0209	4.542981	0	65	870	506						Frog_fixed.avi	0
31827	1910	865.8289	488.2152	0.5362941	0.7167495	642.1784	4.832355	0	877.5828	533.626	0.3949962	0.7091604	635.2542	4.55118	0	65	872	511						Frog_fixed.avi	0
31844	1911	-1280	-1024	-1	-1	-1	-1	4	-1280	-1024	-1	-1	-1	-1	4	65	0	0						Frog_fixed.avi	0
31860	1912	862.1687	478.0513	0.5360399	0.7170718	642.1784	4.825009	0	880.6407	534.5385	0.3948367	0.7094554	635.268	4.556492	0	65	871	506						Frog_fixed.avi	0
31877	1913	-1280	-1024	-1	-1	-1	-1	4	-1280	-1024	-1	-1	-1	-1	4		0	0						Frog_fixed.avi	0
31893	1914	-1280	-1024	-1	-1	-1	-1	4	-1280	-1024	-1	-1	-1	-1	4		0	0						Frog_fixed.avi	0
31910	1915	-1280	-1024	-1	-1	-1	-1	4	-1280	-1024	-1	-1	-1	-1	4		0	0						Frog_fixed.avi	0
31927	1916	-1280	-1024	-1	-1	-1	-1	4	-1280	-1024	-1	-1	-1	-1	4		0	0						Frog_fixed.avi	0
31944	1917	-1280	-1024	-1	-1	-1	-1	4	-1280	-1024	-1	-1	-1	-1	4		0	0						Frog_fixed.avi	0
31960	1918	-1280	-1024	-1	-1	-1	-1	4	-1280	-1024	-1	-1	-1	-1	4		0	0						Frog_fixed.avi	0
31977	1919	-1280	-1024	-1	-1	-1	-1	4	-1280	-1024	-1	-1	-1	-1	4		0	0						Frog_fixed.avi	0
31994	1920	-1280	-1024	-1	-1	-1	-1	4	-1280	-1024	-1	-1	-1	-1	4		0	0						Frog_fixed.avi	0
32010	1921	-1280	-1024	-1	-1	-1	-1	4	-1280	-1024	-1	-1	-1	-1	4		0	0						Frog_fixed.avi	0
32027	1922	-1280	-1024	-1	-1	-1	-1	4	-1280	-1024	-1	-1	-1	-1	4		0	0						Frog_fixed.avi	0
32043	1923	-1280	-1024	-1	-1	-1	-1	4	-1280	-1024	-1	-1	-1	-1	4		0	0						Frog_fixed.avi	0
32060	1924	-1280	-1024	-1	-1	-1	-1	4	-1280	-1024	-1	-1	-1	-1	4		0	0						Frog_fixed.avi	0
32076	1925	-1280	-1024	-1	-1	-1	-1	4	-1280	-1024	-1	-1	-1	-1	4		0	0						Frog_fixed.avi	0
32093	1926	-1280	-1024	-1	-1	-1	-1	4	-1280	-1024	-1	-1	-1	-1	4		0	0						Frog_fixed.avi	0
32110	1927	-1280	-1024	-1	-1	-1	-1	4	-1280	-1024	-1	-1	-1	-1	4		0	0						Frog_fixed.avi	0
32127	1928	-1280	-1024	-1	-1	-1	-1	4	-1280	-1024	-1	-1	-1	-1	4		0	0						Frog_fixed.avi	0
32143	1929	-1280	-1024	-1	-1	-1	-1	4	-1280	-1024	-1	-1	-1	-1	4		0	0						Frog_fixed.avi	0
32160	1930	-1280	-1024	-1	-1	-1	-1	4	-1280	-1024	-1	-1	-1	-1	4		0	0						Frog_fixed.avi	0
32176	1931	-1280	-1024	-1	-1	-1	-1	4	-1280	-1024	-1	-1	-1	-1	4		0	0						Frog_fixed.avi	0
32193	1932	909.2579	444.6221	0.5334269	0.7182211	643.2946	4.923571	0	933.6394	477.4341	0.3921208	0.7116541	636.0432	4.638657	0	66	921	461						Frog_fixed.avi	0
32210	1933	-1280	-1024	-1	-1	-1	-1	4	-1280	-1024	-1	-1	-1	-1	4	66	0	0						Frog_fixed.avi	0
32227	1934	-1280	-1024	-1	-1	-1	-1	4	-1280	-1024	-1	-1	-1	-1	4	66	0	0						Frog_fixed.avi	0
32243	1935	-1280	-1024	-1	-1	-1	-1	4	-1280	-1024	-1	-1	-1	-1	4	66	0	0						Frog_fixed.avi	0
32260	1936	919.6385	437.2133	0.5333211	0.7185767	643.2946	4.941886	0	922.3802	488.0529	0.3920356	0.7118549	635.8757	4.664758	0	66	921	463						Frog_fixed.avi	0
32276	1937	918.7024	446.7902	0.5332817	0.7186177	643.2946	4.912227	0	917.1642	488.1411	0.3920259	0.7118313	635.7974	4.641861	0	66	918	467						Frog_fixed.avi	0
32293	1938	-1280	-1024	-1	-1	-1	-1	4	-1280	-1024	-1	-1	-1	-1	4		0	0						Frog_fixed.avi	0
32310	1939	-1280	-1024	-1	-1	-1	-1	4	-1280	-1024	-1	-1	-1	-1	4		0	0						Frog_fixed.avi	0
32327	1940	-1280	-1024	-1	-1	-1	-1	4	-1280	-1024	-1	-1	-1	-1	4		0	0						Frog_fixed.avi	0
32343	1941	-1280	-1024	-1	-1	-1	-1	4	-1280	-1024	-1	-1	-1	-1	4		0	0						Frog_fixed.avi	0
32360	1942	-1280	-1024	-1	-1	-1	-1	4	-1280	-1024	-1	-1	-1	-1	4		0	0						Frog_fixed.avi	0
32377	1943	-1280	-1024	-1	-1	-1	-1	4	-1280	-1024	-1	-1	-1	-1	4		0	0						Frog_fixed.avi	0
32393	1944	-1280	-1024	-1	-1	-1	-1	4	-1280	-1024	-1	-1	-1	-1	4		0	0						Frog_fixed.avi	0
32410	1945	-1280	-1024	-1	-1	-1	-1	4	-1280	-1024	-1	-1	-1	-1	4		0	0						Frog_fixed.avi	0
32426	1946	-1280	-1024	-1	-1	-1	-1	4	-1280	-1024	-1	-1	-1	-1	4		0	0						Frog_fixed.avi	0
32443	1947	-1280	-1024	-1	-1	-1	-1	4	-1280	-1024	-1	-1	-1	-1	4		0	0						Frog_fixed.avi	0
32460	1948	-1280	-1024	-1	-1	-1	-1	4	-1280	-1024	-1	-1	-1	-1	4		0	0						Frog_fixed.avi	0
32477	1949	-1280	-1024	-1	-1	-1	-1	4	-1280	-1024	-1	-1	-1	-1	4		0	0						Frog_fixed.avi	0
32493	1950	-1280	-1024	-1	-1	-1	-1	4	-1280	-1024	-1	-1	-1	-1	4		0	0						Frog_fixed.avi	0
32510	1951	-1280	-1024	-1	-1	-1	-1	4	-1280	-1024	-1	-1	-1	-1	4		0	0						Frog_fixed.avi	0
32526	1952	-1280	-1024	-1	-1	-1	-1	4	-1280	-1024	-1	-1	-1	-1	4		0	0						Frog_fixed.avi	0
32543	1953	-1280	-1024	-1	-1	-1	-1	4	-1280	-1024	-1	-1	-1	-1	4		0	0						Frog_fixed.avi	0
32560	1954	-1280	-1024	-1	-1	-1	-1	4	-1280	-1024	-1	-1	-1	-1	4		0	0						Frog_fixed.avi	0
32576	1955	-1280	-1024	-1	-1	-1	-1	4	-1280	-1024	-1	-1	-1	-1	4		0	0						Frog_fixed.avi	0
32593	1956	-1280	-1024	-1	-1	-1	-1	4	-1280	-1024	-1	-1	-1	-1	4		0	0						Frog_fixed.avi	0
32610	1957	-1280	-1024	-1	-1	-1	-1	4	-1280	-1024	-1	-1	-1	-1	4		0	0						Frog_fixed.avi	0
32627	1958	-1280	-1024	-1	-1	-1	-1	4	-1280	-1024	-1	-1	-1	-1	4		0	0						Frog_fixed.avi	0
32643	1959	-1280	-1024	-1	-1	-1	-1	4	-1280	-1024	-1	-1	-1	-1	4		0	0						Frog_fixed.avi	0
32660	1960	-1280	-1024	-1	-1	-1	-1	4	-1280	-1024	-1	-1	-1	-1	4		0	0						Frog_fixed.avi	0
32677	1961	-1280	-1024	-1	-1	-1	-1	4	-1280	-1024	-1	-1	-1	-1	4		0	0						Frog_fixed.avi	0
32693	1962	909.571	482.5865	0.5346168	0.720762	655.578	5.045083	0	905.9963	582.9791	0.3916714	0.7137376	637.1768	4.585116	0	67	908	533						Frog_fixed.avi	0
32710	1963	-1280	-1024	-1	-1	-1	-1	4	-1280	-1024	-1	-1	-1	-1	4	67	0	0						Frog_fixed.avi	0
32726	1964	-1280	-1024	-1	-1	-1	-1	4	-1280	-1024	-1	-1	-1	-1	4	67	0	0						Frog_fixed.avi	0
32743	1965	908.5619	484.856	0.5350097	0.7214562	655.578	5.021891	0	908.8347	566.5024	0.3920824	0.714479	637.5466	4.628338	0	67	909	526						Frog_fixed.avi	0
32760	1966	-1280	-1024	-1	-1	-1	-1	4	-1280	-1024	-1	-1	-1	-1	4		0	0						Frog_fixed.avi	0
32776	1967	-1280	-1024	-1	-1	-1	-1	4	-1280	-1024	-1	-1	-1	-1	4		0	0						Frog_fixed.avi	0
32793	1968	-1280	-1024	-1	-1	-1	-1	4	-1280	-1024	-1	-1	-1	-1	4		0	0						Frog_fixed.avi	0
32810	1969	-1280	-1024	-1	-1	-1	-1	4	-1280	-1024	-1	-1	-1	-1	4		0	0						Frog_fixed.avi	0
32826	1970	-1280	-1024	-1	-1	-1	-1	4	-1280	-1024	-1	-1	-1	-1	4		0	0						Frog_fixed.avi	0
32843	1971	-1280	-1024	-1	-1	-1	-1	4	-1280	-1024	-1	-1	-1	-1	4		0	0						Frog_fixed.avi	0
32860	1972	-1280	-1024	-1	-1	-1	-1	4	-1280	-1024	-1	-1	-1	-1	4		0	0						Frog_fixed.avi	0
32876	1973	-1280	-1024	-1	-1	-1	-1	4	-1280	-1024	-1	-1	-1	-1	4		0	0						Frog_fixed.avi	0
32893	1974	-1280	-1024	-1	-1	-1	-1	4	-1280	-1024	-1	-1	-1	-1	4		0	0						Frog_fixed.avi	0
32910	1975	-1280	-1024	-1	-1	-1	-1	4	-1280	-1024	-1	-1	-1	-1	4		0	0						Frog_fixed.avi	0
32926	1976	-1280	-1024	-1	-1	-1	-1	4	-1280	-1024	-1	-1	-1	-1	4		0	0						Frog_fixed.avi	0
32943	1977	-1280	-1024	-1	-1	-1	-1	4	-1280	-1024	-1	-1	-1	-1	4		0	0						Frog_fixed.avi	0
32959	1978	914.7468	484.3702	0.5374198	0.7227601	656.4308	4.986122	0	914.8255	554.1578	0.3946597	0.7143903	638.1801	4.591273	0	68	915	519						Frog_fixed.avi	0
32976	1979	-1280	-1024	-1	-1	-1	-1	4	-1280	-1024	-1	-1	-1	-1	4	68	0	0						Frog_fixed.avi	0
32993	1980	-1280	-1024	-1	-1	-1	-1	4	-1280	-1024	-1	-1	-1	-1	4	68	0	0						Frog_fixed.avi	0
33010	1981	922.6367	483.7533	0.5382261	0.7229385	658.4897	4.983162	0	906.362	559.5173	0.395079	0.7145212	637.9574	4.540163	0	68	914	522						Frog_fixed.avi	0
33026	1982	908.1477	482.2223	0.5383416	0.7230802	658.4897	4.951559	0	903.1605	563.7209	0.3951604	0.7145939	637.7908	4.527627	0	68	906	523						Frog_fixed.avi	0
33043	1983	-1280	-1024	-1	-1	-1	-1	4	-1280	-1024	-1	-1	-1	-1	4	68	0	0						Frog_fixed.avi	0
33059	1984	-1280	-1024	-1	-1	-1	-1	4	-1280	-1024	-1	-1	-1	-1	4	68	0	0						Frog_fixed.avi	0
33076	1985	913.0331	485.0673	0.5387412	0.723675	658.4897	4.934396	0	909.446	556.0177	0.3953969	0.7152269	637.712	4.523459	0	68	911	521						Frog_fixed.avi	0
33093	1986	910.4808	478.4638	0.5388505	0.7239493	658.4897	4.931996	0	907.3459	558.2722	0.3954999	0.715422	637.4248	4.501144	0	68	909	518						Frog_fixed.avi	0
33109	1987	912.2281	477.0859	0.5388515	0.7241011	657.1368	4.930443	0	890.7444	553.9658	0.3956327	0.7159512	636.9869	4.512399	0	68	901	516						Frog_fixed.avi	0
33126	1988	-1280	-1024	-1	-1	-1	-1	4	-1280	-1024	-1	-1	-1	-1	4	68	0	0						Frog_fixed.avi	0
33143	1989	911.5331	483.0549	0.5391557	0.7245576	657.1368	4.89421	0	900.8594	558.0824	0.395855	0.7161033	637.1056	4.502001	0	68	906	521						Frog_fixed.avi	0
33159	1990	910.3289	483.1986	0.5392862	0.7247497	657.1368	4.901079	0	901.3817	561.4293	0.3960009	0.7162561	636.7291	4.488176	0	68	906	522						Frog_fixed.avi	0
33176	1991	909.1245	483.3424	0.5393915	0.7248889	656.5599	4.907947	0	898.4937	550.1876	0.3961778	0.7167195	636.3933	4.504721	0	68	904	517						Frog_fixed.avi	0
33192	1992	911.3179	476.6736	0.5395029	0.7251071	656.5599	4.892716	0	897.138	563.2397	0.3962164	0.7166252	636.69	4.476067	0	68	904	520						Frog_fixed.avi	0
[truncated: 29,315 more rows]
