# Supplementary material for: Young children integrate current observations, priors and agent information to predict others’ actions
Source: PLoS One. 2019 May 22;14(5):e0200976. doi: 10.1371/journal.pone.0200976 (PMC6530825; doi:10.1371/journal.pone.0200976)
Supplement: S1 Dataset — (ZIP) [file pone.0200976.s003.zip › PONE-D-18-19791R1_Data/24-month-olds/Anonymized_16_24-Combined-Data.tsv]

Recording name:	K_16_24
Recording resolution:	1280 x 1024
Fixation filter: Tobii fixation filter
Velocity threshold: 35
Distance threshold: 35
Timestamp	Number	GazePointXLeft	GazePointYLeft	CamXLeft	CamYLeft	DistanceLeft	PupilLeft	ValidityLeft	GazePointXRight	GazePointYRight	CamXRight	CamYRight	DistanceRight	PupilRight	ValidityRight	FixationIndex	GazePointX	GazePointY	Event	EventKey	Data1	Data2	Descriptor	StimuliName	StimuliID
8	0	-1280	-1024	-1	-1	-1	-1	4	-1280	-1024	-1	-1	-1	-1	4		0	0						No media	0
25	1	-1280	-1024	-1	-1	-1	-1	4	-1280	-1024	-1	-1	-1	-1	4		0	0						No media	0
42	2	-1280	-1024	-1	-1	-1	-1	4	-1280	-1024	-1	-1	-1	-1	4		0	0						No media	0
58	3	-1280	-1024	-1	-1	-1	-1	4	-1280	-1024	-1	-1	-1	-1	4		0	0						No media	0
75	4	-1280	-1024	-1	-1	-1	-1	4	-1280	-1024	-1	-1	-1	-1	4		0	0						No media	0
92	5	-1280	-1024	-1	-1	-1	-1	4	-1280	-1024	-1	-1	-1	-1	4		0	0						No media	0
109	6	-1280	-1024	-1	-1	-1	-1	4	-1280	-1024	-1	-1	-1	-1	4		0	0						No media	0
125	7	-1280	-1024	-1	-1	-1	-1	4	-1280	-1024	-1	-1	-1	-1	4		0	0						No media	0
141	8	-1280	-1024	-1	-1	-1	-1	4	-1280	-1024	-1	-1	-1	-1	4		0	0						No media	0
158	9	-1280	-1024	-1	-1	-1	-1	4	-1280	-1024	-1	-1	-1	-1	4		0	0						No media	0
175	10	-702.7304	339.6987	0.4922909	0.6206962	610.466	3.695369	3	-979.1742	347.557	0.492287	0.6206952	610.466	3.696566	1	1	-979	348						No media	0
192	11	-1280	-1024	-1	-1	-1	-1	4	-1280	-1024	-1	-1	-1	-1	4	1	0	0						No media	0
208	12	-1280	-1024	-1	-1	-1	-1	4	-1280	-1024	-1	-1	-1	-1	4	1	0	0						No media	0
225	13	-1280	-1024	-1	-1	-1	-1	4	-1280	-1024	-1	-1	-1	-1	4	1	0	0						No media	0
242	14	-1280	-1024	-1	-1	-1	-1	4	-1280	-1024	-1	-1	-1	-1	4	1	0	0						No media	0
258	15	-1280	-1024	-1	-1	-1	-1	4	-1280	-1024	-1	-1	-1	-1	4	1	0	0						No media	0
275	16	-908.8229	263.8915	0.4970442	0.6191835	627.9568	3.829898	3	-1189.468	272.2356	0.4970405	0.6191825	627.9568	3.819535	1	1	-1189	272						No media	0
291	17	-1280	-1024	-1	-1	-1	-1	4	-1280	-1024	-1	-1	-1	-1	4	1	0	0						No media	0
308	18	-524.105	427.7346	0.4912	0.6184747	585.1426	3.539988	3	-789.5344	436.3584	0.4911957	0.6184735	585.1426	3.547669	1	1	-790	436						No media	0
325	19	-1280	-1024	-1	-1	-1	-1	4	-1280	-1024	-1	-1	-1	-1	4	1	0	0						No media	0
341	20	-1101.614	360.4589	0.5012364	0.6174107	645.069	4.008177	3	-1383.167	370.5898	0.501243	0.6174099	645.069	3.990801	1	1	-1383	371						No media	0
358	21	-1280	-1024	-1	-1	-1	-1	4	-1280	-1024	-1	-1	-1	-1	4		0	0						No media	0
375	22	-1280	-1024	-1	-1	-1	-1	4	-1280	-1024	-1	-1	-1	-1	4		0	0						No media	0
391	23	-1280	-1024	-1	-1	-1	-1	4	-1280	-1024	-1	-1	-1	-1	4		0	0						No media	0
408	24	-1280	-1024	-1	-1	-1	-1	4	-1280	-1024	-1	-1	-1	-1	4		0	0						No media	0
425	25	-1280	-1024	-1	-1	-1	-1	4	-1280	-1024	-1	-1	-1	-1	4		0	0						No media	0
441	26	-1280	-1024	-1	-1	-1	-1	4	-1280	-1024	-1	-1	-1	-1	4		0	0						No media	0
458	27	-1280	-1024	-1	-1	-1	-1	4	-1280	-1024	-1	-1	-1	-1	4		0	0						No media	0
475	28	-830.1543	607.277	0.5105353	0.6165377	537.6139	3.254836	3	-1118.423	606.0579	0.5105402	0.6165365	537.6139	3.258975	1	2	-1118	606						No media	0
491	29	-738.8591	865.4816	0.4822824	0.6137627	552.6777	2.218337	3	-1019.49	869.9276	0.482291	0.6137616	552.6777	2.220631	1	2	-1019	870						No media	0
508	30	-1280	-1024	-1	-1	-1	-1	4	-1280	-1024	-1	-1	-1	-1	4		0	0						No media	0
525	31	-1280	-1024	-1	-1	-1	-1	4	-1280	-1024	-1	-1	-1	-1	4		0	0						No media	0
541	32	-1280	-1024	-1	-1	-1	-1	4	-1280	-1024	-1	-1	-1	-1	4		0	0						No media	0
558	33	-1280	-1024	-1	-1	-1	-1	4	-1280	-1024	-1	-1	-1	-1	4		0	0						No media	0
575	34	-1280	-1024	-1	-1	-1	-1	4	-1280	-1024	-1	-1	-1	-1	4		0	0						No media	0
591	35	-1280	-1024	-1	-1	-1	-1	4	-1280	-1024	-1	-1	-1	-1	4		0	0						No media	0
608	36	-1280	-1024	-1	-1	-1	-1	4	-1280	-1024	-1	-1	-1	-1	4		0	0						No media	0
625	37	-1280	-1024	-1	-1	-1	-1	4	-1280	-1024	-1	-1	-1	-1	4		0	0						No media	0
641	38	926.2963	363.0331	0.484404	0.6116472	620.9439	3.956583	3	629.8308	424.7131	0.4844095	0.611647	620.9439	3.99344	1	3	630	425						No media	0
658	39	900.0624	413.1148	0.4834335	0.6112959	620.7974	3.924885	3	605.3716	470.1142	0.483439	0.6112958	620.7974	3.962303	1	3	605	470						No media	0
675	40	926.2045	345.5651	0.4826351	0.610603	622.4308	3.886804	3	639.1888	386.4989	0.4824056	0.6108321	620.7931	3.917228	1	3	639	386						No media	0
691	41	411.993	308.7992	0.5940872	0.6550717	620.6124	3.393266	0	610.5944	431.3821	0.4813491	0.6102895	620.6124	3.956207	0	3	511	370						No media	0
708	42	-1280	-1024	-1	-1	-1	-1	4	634.6856	417.1319	0.4803235	0.6098127	620.4745	3.926705	0	3	635	417						No media	0
722																			MovieStart	128	0	0	Frog_fixed.avi
725	43	-1280	-1024	-1	-1	-1	-1	4	619.4854	439.1299	0.4793751	0.6093348	620.259	3.997235	0	3	619	439						Frog_fixed.avi	0
741	44	-1280	-1024	-1	-1	-1	-1	4	618.9854	441.7136	0.4785213	0.60897	620.14	3.994482	0	3	619	442						Frog_fixed.avi	0
758	45	-1280	-1024	-1	-1	-1	-1	4	590.0637	445.6619	0.4778584	0.6087363	619.9747	4.015152	0	3	590	446						Frog_fixed.avi	0
775	46	628.1052	181.5748	0.5973157	0.6511875	619.8077	3.366542	0	613.7821	436.1058	0.477314	0.6085337	619.8077	3.905926	0	3	621	309						Frog_fixed.avi	0
791	47	-1280	-1024	-1	-1	-1	-1	4	615.0848	413.429	0.4768206	0.6082698	619.6466	3.86932	0	4	615	413						Frog_fixed.avi	0
808	48	-1280	-1024	-1	-1	-1	-1	4	611.9336	462.5862	0.4764521	0.607914	619.3591	4.027236	0	4	612	463						Frog_fixed.avi	0
824	49	-1280	-1024	-1	-1	-1	-1	4	616.2285	471.1494	0.4761235	0.6075465	619.1731	3.984742	0	4	616	471						Frog_fixed.avi	0
841	50	-1280	-1024	-1	-1	-1	-1	4	-1280	-1024	-1	-1	-1	-1	4	4	0	0						Frog_fixed.avi	0
858	51	-1280	-1024	-1	-1	-1	-1	4	-1280	-1024	-1	-1	-1	-1	4	4	0	0						Frog_fixed.avi	0
874	52	-1280	-1024	-1	-1	-1	-1	4	-1280	-1024	-1	-1	-1	-1	4	4	0	0						Frog_fixed.avi	0
891	53	-1280	-1024	-1	-1	-1	-1	4	-1280	-1024	-1	-1	-1	-1	4	4	0	0						Frog_fixed.avi	0
908	54	672.1635	495.2198	0.5961058	0.6487323	618.0275	3.803082	0	609.1161	437.1094	0.4750553	0.6072029	618.0374	3.785094	0	4	641	466						Frog_fixed.avi	0
924	55	632.2982	416.8063	0.5958638	0.6487265	617.6691	3.650563	0	607.9633	423.2389	0.4747788	0.6071577	617.6791	3.774932	0	4	620	420						Frog_fixed.avi	0
941	56	-1280	-1024	-1	-1	-1	-1	4	-1280	-1024	-1	-1	-1	-1	4	4	0	0						Frog_fixed.avi	0
958	57	-1280	-1024	-1	-1	-1	-1	4	-1280	-1024	-1	-1	-1	-1	4	4	0	0						Frog_fixed.avi	0
974	58	-1280	-1024	-1	-1	-1	-1	4	-1280	-1024	-1	-1	-1	-1	4	4	0	0						Frog_fixed.avi	0
991	59	709.2155	517.0674	0.5910985	0.6495337	641.2667	3.727481	0	659.4537	585.665	0.4730307	0.607898	616.8801	3.867593	0	5	684	551						Frog_fixed.avi	0
1008	60	-1280	-1024	-1	-1	-1	-1	4	744.5026	660.5294	0.4723803	0.6085228	616.8727	3.818557	0	5	745	661						Frog_fixed.avi	0
1024	61	798.8299	601.1979	0.5896761	0.6503708	641.2667	3.690854	0	801.1713	692.3384	0.4713306	0.6093994	616.8801	3.800735	0	5	800	647						Frog_fixed.avi	0
1041	62	-1280	-1024	-1	-1	-1	-1	4	812.2519	696.5649	0.4710577	0.6093014	615.8392	3.808261	0	5	812	697						Frog_fixed.avi	0
1057	63	-1280	-1024	-1	-1	-1	-1	4	807.3485	695.3982	0.4705879	0.6095001	615.6334	3.812598	0	5	807	695						Frog_fixed.avi	0
1074	64	-1280	-1024	-1	-1	-1	-1	4	807.7985	702.9731	0.4701471	0.6097353	615.5084	3.829692	0	5	808	703						Frog_fixed.avi	0
1091	65	-1280	-1024	-1	-1	-1	-1	4	-1280	-1024	-1	-1	-1	-1	4	5	0	0						Frog_fixed.avi	0
1108	66	860.2926	701.5358	0.5895038	0.6487279	635.2505	3.75823	0	806.1565	712.3179	0.4693183	0.6097757	615.1425	3.809294	0	5	833	707						Frog_fixed.avi	0
1124	67	884.4437	710.6681	0.5893716	0.6482199	635.2505	3.830977	0	801.9771	700.9026	0.4689205	0.6098377	614.5051	3.809878	0	5	843	706						Frog_fixed.avi	0
1141	68	-1280	-1024	-1	-1	-1	-1	4	-1280	-1024	-1	-1	-1	-1	4	5	0	0						Frog_fixed.avi	0
1157	69	-1280	-1024	-1	-1	-1	-1	4	-1280	-1024	-1	-1	-1	-1	4	5	0	0						Frog_fixed.avi	0
1174	70	-1280	-1024	-1	-1	-1	-1	4	-1280	-1024	-1	-1	-1	-1	4	5	0	0						Frog_fixed.avi	0
1191	71	-1280	-1024	-1	-1	-1	-1	4	814.0897	709.2715	0.4674768	0.6103474	612.9017	3.739854	0	5	814	709						Frog_fixed.avi	0
1207	72	835.5329	645.7669	0.589717	0.6452228	630.66	3.590074	0	813.7058	712.2059	0.466958	0.610417	612.8661	3.745662	0	5	825	679						Frog_fixed.avi	0
1224	73	789.7939	600.3698	0.5893853	0.6439868	626.5266	3.431475	0	814.8218	717.4537	0.4663854	0.6101429	612.1052	3.748673	0	5	802	659						Frog_fixed.avi	0
1241	74	863.8849	697.5329	0.5889056	0.6429984	626.5217	3.693094	0	818.4215	705.0505	0.4656517	0.6098334	611.7468	3.722031	0	5	841	701						Frog_fixed.avi	0
1257	75	836.554	681.3626	0.5883859	0.641948	624.9816	3.582491	0	811.928	711.6949	0.4648928	0.6095403	611.277	3.732633	0	5	824	697						Frog_fixed.avi	0
1274	76	845.5425	659.2143	0.5878007	0.6410418	624.4159	3.573908	0	814.2784	712.4886	0.4639963	0.6094248	610.9587	3.71893	0	5	830	686						Frog_fixed.avi	0
1291	77	854.3342	692.8552	0.5871003	0.6402974	623.6763	3.587059	0	813.1463	709.5822	0.4630181	0.6095169	610.4486	3.697861	0	5	834	701						Frog_fixed.avi	0
1307	78	869.295	705.8718	0.5863174	0.6397522	623.3907	3.621447	0	816.3627	695.1901	0.4619285	0.6098657	610.0853	3.718741	0	6	843	701						Frog_fixed.avi	0
1324	79	898.0523	707.3177	0.5851241	0.6396077	622.858	3.543592	0	858.35	745.4579	0.4605564	0.6107008	609.541	3.692091	0	6	878	726						Frog_fixed.avi	0
1341	80	910.2896	720.2649	0.5839949	0.6395423	622.5906	3.519593	0	867.9299	771.8973	0.4591315	0.6114073	609.3015	3.681563	0	6	889	746						Frog_fixed.avi	0
1357	81	924.4594	746.6241	0.5829954	0.6394744	622.041	3.565091	0	873.3533	758.9789	0.4578323	0.6121193	608.8156	3.687943	0	6	899	753						Frog_fixed.avi	0
1374	82	930.3197	762.1274	0.5819182	0.6394479	621.3935	3.574872	0	872.4521	770.9039	0.4565125	0.6128222	608.7382	3.656125	0	6	901	767						Frog_fixed.avi	0
1391	83	916.952	738.8137	0.5809239	0.639473	620.9131	3.518006	0	882.1127	766.7469	0.4552655	0.6134839	608.1694	3.65216	0	6	900	753						Frog_fixed.avi	0
1407	84	914.6069	756.5709	0.5800053	0.639418	620.4458	3.534704	0	883.8851	768.5078	0.4541085	0.6141029	608.0941	3.633022	0	6	899	763						Frog_fixed.avi	0
1424	85	924.77	773.9948	0.5791258	0.6393173	620.2144	3.550559	0	883.6857	767.6696	0.4529816	0.614687	607.8515	3.651111	0	6	904	771						Frog_fixed.avi	0
1441	86	938.5963	766.6658	0.5782811	0.6392145	619.7111	3.558564	0	862.7823	779.9462	0.4518886	0.615083	607.4813	3.651249	0	6	901	773						Frog_fixed.avi	0
1457	87	937.1784	771.2454	0.5774093	0.6391075	619.6114	3.555687	0	877.8235	761.7783	0.4508367	0.6154745	607.3713	3.616768	0	6	908	767						Frog_fixed.avi	0
1474	88	925.4989	753.5235	0.5765362	0.6389921	619.2002	3.549668	0	884.1886	769.749	0.4497979	0.6157356	607.2149	3.637162	0	6	905	762						Frog_fixed.avi	0
1491	89	932.836	772.5482	0.575666	0.6388811	618.8193	3.544549	0	879.0931	770.5517	0.448769	0.6159339	607.0516	3.612089	0	6	906	772						Frog_fixed.avi	0
1507	90	934.2148	773.1243	0.5748841	0.6388029	618.7355	3.562174	0	879.0269	766.263	0.4478056	0.6161632	606.9946	3.637532	0	6	907	770						Frog_fixed.avi	0
1524	91	946.0049	776.4836	0.5741435	0.6387967	618.497	3.570266	0	885.0704	767.0628	0.4469482	0.6164485	606.6117	3.640202	0	6	916	772						Frog_fixed.avi	0
1540	92	961.2122	676.3662	0.5731775	0.6381053	618.3312	3.564958	0	920.004	681.5751	0.4460105	0.6160616	606.5944	3.652684	0	7	941	679						Frog_fixed.avi	0
1557	93	994.8535	511.7778	0.5721062	0.637165	618.5775	3.569701	0	990.2794	504.1327	0.4451726	0.615059	607.0593	3.610171	0	7	993	508						Frog_fixed.avi	0
1574	94	1038.184	468.285	0.5715231	0.6369668	618.453	3.561774	0	1001.466	479.0761	0.4444116	0.6152359	607.009	3.635335	0	7	1020	474						Frog_fixed.avi	0
1590	95	1040.8	479.5054	0.5711238	0.6369537	618.3359	3.603692	0	993.1257	471.0417	0.4438091	0.6155558	607.0661	3.603595	0	7	1017	475						Frog_fixed.avi	0
1607	96	1023.583	477.1401	0.5707011	0.6367479	618.2404	3.596947	0	1003.769	461.6784	0.4432386	0.6155948	607.1523	3.5935	0	7	1014	469						Frog_fixed.avi	0
1624	97	1024.318	480.3137	0.5702921	0.6365631	618.1074	3.607514	0	994.8981	481.9512	0.4426906	0.6155639	607.1459	3.620269	0	7	1010	481						Frog_fixed.avi	0
1640	98	1042.404	467.4476	0.5699286	0.6364369	618.07	3.595335	0	993.8635	472.2574	0.4421451	0.6155278	607.2121	3.627473	0	7	1018	470						Frog_fixed.avi	0
1657	99	1052.012	458.1039	0.5695282	0.6363357	618.2595	3.56182	0	999.0093	470.2585	0.4415906	0.6155058	607.2842	3.619644	0	7	1026	464						Frog_fixed.avi	0
1674	100	1050.65	472.3045	0.5690712	0.6362861	618.2534	3.614258	0	998.7009	468.6659	0.4409738	0.6154696	607.5307	3.615753	0	7	1025	470						Frog_fixed.avi	0
1690	101	1030.692	458.747	0.5685868	0.6362957	618.2836	3.625198	0	994.5336	462.4532	0.4403591	0.6154708	607.7607	3.618833	0	7	1013	461						Frog_fixed.avi	0
1707	102	1049.291	477.1502	0.5680665	0.6363568	618.3048	3.597229	0	997.2363	465.6732	0.4397371	0.6154074	607.7318	3.609141	0	7	1023	471						Frog_fixed.avi	0
1724	103	1055.86	461.524	0.5674933	0.6363848	618.3516	3.598866	0	1003.74	472.4081	0.4390596	0.6153207	608.0715	3.599781	0	7	1030	467						Frog_fixed.avi	0
1740	104	1026.227	482.2313	0.5668164	0.6363872	618.4784	3.640133	0	1004.96	477.2436	0.438327	0.6151714	608.2908	3.619753	0	7	1016	480						Frog_fixed.avi	0
1757	105	1029.533	480.0283	0.5661305	0.6364091	618.5502	3.625932	0	987.9075	481.8833	0.4375778	0.6149574	608.4951	3.632008	0	7	1009	481						Frog_fixed.avi	0
1774	106	1051.666	476.371	0.5655166	0.6364236	618.7126	3.599866	0	1001.439	463.367	0.4368943	0.6147941	608.8133	3.597999	0	7	1027	470						Frog_fixed.avi	0
1790	107	1046.796	481.4536	0.5648844	0.636474	619.0576	3.632971	0	1003.402	463.539	0.4361994	0.6147388	609.1255	3.569716	0	7	1025	472						Frog_fixed.avi	0
1807	108	1046.479	463.803	0.5642515	0.636568	619.1187	3.610537	0	1000.302	478.1659	0.435529	0.6147261	609.3852	3.607454	0	7	1023	471						Frog_fixed.avi	0
1824	109	1047.896	485.5839	0.5636422	0.6366178	619.1976	3.645638	0	1007.299	476.7198	0.4348791	0.6147357	609.5105	3.592865	0	7	1028	481						Frog_fixed.avi	0
1840	110	1047.505	478.1767	0.5629703	0.6366323	619.4178	3.602637	0	995.9835	480.7267	0.4341803	0.6146913	610.0831	3.585382	0	7	1022	479						Frog_fixed.avi	0
1857	111	1063.778	499.5775	0.5622621	0.6365352	619.6857	3.610268	0	1004.445	471.681	0.4334417	0.6145461	610.1271	3.572152	0	7	1034	486						Frog_fixed.avi	0
1874	112	1082.075	462.2452	0.56133	0.6363892	620.0455	3.596967	0	1027.431	462.3888	0.4325636	0.6143333	610.6671	3.551491	0	7	1055	462						Frog_fixed.avi	0
1890	113	1065.087	469.5373	0.5605648	0.6360749	620.3044	3.593278	0	1023.559	476.8704	0.4317707	0.6139944	611.077	3.598763	0	7	1044	473						Frog_fixed.avi	0
1907	114	1062.086	479.8179	0.5598211	0.6355798	620.3429	3.62218	0	1023.839	468.7722	0.4310517	0.6135845	611.1403	3.570375	0	7	1043	474						Frog_fixed.avi	0
1924	115	1074.076	473.5178	0.5591118	0.634926	620.9138	3.601084	0	1020.638	471.8758	0.4303336	0.6130727	611.7515	3.558199	0	7	1047	473						Frog_fixed.avi	0
1940	116	1065.853	484.6136	0.5584733	0.6342002	621.0156	3.617679	0	1031.817	489.396	0.4297355	0.6125412	611.9554	3.621854	0	7	1049	487						Frog_fixed.avi	0
1957	117	1069.327	473.9344	0.557889	0.6334306	621.2021	3.608089	0	1019.666	480.5512	0.4291371	0.6120803	612.4454	3.605286	0	7	1044	477						Frog_fixed.avi	0
1974	118	1066.776	461.9564	0.5572903	0.6326486	621.7057	3.60411	0	1016.916	476.4927	0.4285927	0.6116945	612.7722	3.604619	0	7	1042	469						Frog_fixed.avi	0
1990	119	1069.555	477.5099	0.5567471	0.6318685	622.0489	3.65408	0	1029.947	467.4013	0.4280522	0.6113942	613.131	3.609332	0	7	1050	472						Frog_fixed.avi	0
2007	120	1070.592	477.1409	0.5561718	0.6310955	622.2455	3.638809	0	1034.334	468.409	0.4275092	0.6111208	613.3257	3.605242	0	7	1052	473						Frog_fixed.avi	0
2024	121	1065.664	481.6358	0.5555407	0.6304227	622.5363	3.636366	0	1037.246	469.3133	0.4269289	0.6108841	613.578	3.605425	0	7	1051	475						Frog_fixed.avi	0
2040	122	1058.631	462.8783	0.5549148	0.6297362	622.9477	3.608208	0	1030.863	460.647	0.4263067	0.6107073	613.9655	3.602754	0	7	1045	462						Frog_fixed.avi	0
2057	123	1074.512	465.1107	0.5542988	0.6290074	623.1704	3.632906	0	1023.129	467.1622	0.4256643	0.6104939	614.2625	3.653756	0	7	1049	466						Frog_fixed.avi	0
2074	124	1073.469	468.2338	0.5536196	0.6282961	623.5405	3.664168	0	1034.833	471.7318	0.4250548	0.6103418	614.3468	3.619987	0	7	1054	470						Frog_fixed.avi	0
2090	125	1069.934	463.1899	0.5529306	0.627589	623.6075	3.65905	0	1017.457	473.277	0.4243709	0.610114	614.6683	3.653169	0	7	1044	468						Frog_fixed.avi	0
2107	126	1069.104	471.7111	0.5522493	0.6268396	623.9932	3.657275	0	1032.556	482.83	0.4237178	0.6098916	614.9099	3.653833	0	7	1051	477						Frog_fixed.avi	0
2123	127	1075.513	460.3857	0.5515442	0.6261001	624.2258	3.640526	0	1027.122	481.2652	0.4230425	0.6096241	614.9316	3.677478	0	7	1051	471						Frog_fixed.avi	0
2140	128	1066.357	459.0023	0.5507674	0.6252505	624.3751	3.673354	0	1012.65	464.6363	0.4222548	0.6093706	615.1823	3.665846	0	7	1040	462						Frog_fixed.avi	0
2157	129	1079.359	445.1967	0.5500401	0.6243932	624.5487	3.653972	0	1029.237	453.5101	0.421506	0.609005	615.4012	3.642408	0	7	1054	449						Frog_fixed.avi	0
2173	130	1056.739	466.5859	0.5492169	0.6235189	624.6083	3.670507	0	1010.927	469.4049	0.4206996	0.6085905	615.4313	3.663396	0	7	1034	468						Frog_fixed.avi	0
2190	131	1077.448	450.1632	0.5484797	0.6226187	624.7429	3.641923	0	1010.41	472.5776	0.4198664	0.6079962	615.6789	3.692992	0	7	1044	461						Frog_fixed.avi	0
2207	132	1076.352	444.2411	0.5476296	0.6216968	624.7487	3.639895	0	1005.509	473.3199	0.4190649	0.6073111	615.5887	3.709329	0	7	1041	459						Frog_fixed.avi	0
2223	133	1064.749	446.3863	0.5467475	0.6207904	624.7369	3.675874	0	1023.177	461.2928	0.4181639	0.6065884	615.5943	3.682909	0	7	1044	454						Frog_fixed.avi	0
2240	134	1063.794	456.5212	0.5458444	0.6199162	624.9313	3.667488	0	1026.254	458.2475	0.4172207	0.6057506	615.73	3.68135	0	7	1045	457						Frog_fixed.avi	0
2257	135	1080.078	446.0887	0.5449468	0.6192014	624.7805	3.650634	0	1015.19	462.0186	0.4162292	0.6050888	615.6356	3.707845	0	7	1048	454						Frog_fixed.avi	0
2273	136	1068.312	444.3883	0.5439658	0.6185378	624.7264	3.644004	0	1016.961	454.9164	0.4152114	0.6044505	615.615	3.702394	0	7	1043	450						Frog_fixed.avi	0
2290	137	1071.325	449.4709	0.5429908	0.6180034	624.6536	3.648871	0	1019.381	473.3227	0.414178	0.6038978	615.6797	3.713223	0	7	1045	461						Frog_fixed.avi	0
2307	138	1087.025	448.8244	0.5419999	0.6176134	624.4896	3.663124	0	1017.687	464.7265	0.4131409	0.6035275	615.5601	3.711213	0	7	1052	457						Frog_fixed.avi	0
2323	139	1080.747	442.5621	0.5410249	0.6173172	624.4521	3.645216	0	1020.368	477.9959	0.4121019	0.6032501	615.4364	3.726227	0	7	1051	460						Frog_fixed.avi	0
2340	140	1066.726	469.956	0.5400758	0.6171248	624.2486	3.671488	0	1013.631	466.439	0.4110795	0.6031531	615.3528	3.743582	0	7	1040	468						Frog_fixed.avi	0
2357	141	1069.684	453.7378	0.5391335	0.617048	624.1121	3.651032	0	1026.882	462.3715	0.4100776	0.6032487	615.2028	3.691272	0	7	1048	458						Frog_fixed.avi	0
2373	142	1068.611	464.0611	0.5382291	0.6171219	623.7466	3.683214	0	1022.411	464.7498	0.4090736	0.6035061	615.1515	3.741225	0	7	1046	464						Frog_fixed.avi	0
2390	143	1062.746	464.9331	0.5373494	0.6173239	623.7231	3.714346	0	1014.225	469.1557	0.4081059	0.6038961	614.9594	3.741261	0	7	1038	467						Frog_fixed.avi	0
2407	144	1075.484	449.3194	0.5364795	0.6176513	623.5754	3.705756	0	1022.268	477.7629	0.4071762	0.6044276	614.7072	3.729434	0	7	1049	464						Frog_fixed.avi	0
2423	145	1058.586	467.8343	0.5357033	0.6179949	623.1766	3.710326	0	1012.93	466.6182	0.4062722	0.6051001	614.5226	3.739365	0	7	1036	467						Frog_fixed.avi	0
2440	146	1068.021	456.8015	0.5349641	0.6183654	622.9373	3.697937	0	1018.193	461.9014	0.4054563	0.6057592	614.3109	3.729252	0	7	1043	459						Frog_fixed.avi	0
2456	147	1062.714	460.5755	0.5343034	0.6186832	622.6901	3.697359	0	1009.399	468.1114	0.4047029	0.6064727	614.1633	3.755431	0	7	1036	464						Frog_fixed.avi	0
2473	148	1089.298	448.0157	0.5336816	0.6193003	622.6901	3.708472	0	1013.968	465.4688	0.4040362	0.6070614	614.0143	3.750485	0	7	1052	457						Frog_fixed.avi	0
2490	149	1071.779	460.6272	0.5331829	0.6194563	622.6901	3.739013	0	1010.695	476.8759	0.4034881	0.6075295	613.8365	3.756226	0	7	1041	469						Frog_fixed.avi	0
2506	150	1064.535	462.4433	0.5329587	0.619306	621.684	3.74524	0	1007.745	473.7687	0.4030239	0.6077911	613.7068	3.776436	0	7	1036	468						Frog_fixed.avi	0
2523	151	1066.521	469.3867	0.5326719	0.6191788	621.6882	3.729443	0	1015.891	472.9762	0.402695	0.6078322	613.3869	3.778468	0	7	1041	471						Frog_fixed.avi	0
2540	152	1057.995	480.657	0.53248	0.6187556	621.4233	3.735692	0	1004.978	478.2628	0.4023865	0.6076927	613.4103	3.78881	0	7	1031	479						Frog_fixed.avi	0
2556	153	1059.868	462.6399	0.5324115	0.6183201	621.2988	3.72879	0	1012.714	464.939	0.4022675	0.6073937	613.2966	3.751822	0	7	1036	464						Frog_fixed.avi	0
2573	154	1048.723	467.4876	0.5324311	0.6176975	621.1949	3.727125	0	1017.289	467.2408	0.4022463	0.6070173	613.0916	3.769571	0	7	1033	467						Frog_fixed.avi	0
2590	155	1055.251	460.177	0.5325307	0.6173649	621.0735	3.724184	0	1008.234	477.4127	0.402316	0.6068814	613.1964	3.78289	0	7	1032	469						Frog_fixed.avi	0
2606	156	1057.688	467.5602	0.5328316	0.6172278	620.8706	3.715907	0	1001.804	482.3831	0.4025153	0.6070064	613.2751	3.795492	0	7	1030	475						Frog_fixed.avi	0
2623	157	1058.848	456.6127	0.5331826	0.6174685	620.9728	3.712183	0	1011.412	464.3109	0.4028732	0.607439	613.1353	3.778747	0	7	1035	460						Frog_fixed.avi	0
2640	158	1046.814	476.0202	0.5336648	0.6176925	620.9313	3.71246	0	1004.862	479.5162	0.4033475	0.6079513	613.0974	3.788352	0	7	1026	478						Frog_fixed.avi	0
2656	159	1052.917	458.6414	0.5342799	0.6179514	620.789	3.698765	0	998.8391	491.454	0.4039077	0.608542	613.0876	3.787231	0	7	1026	475						Frog_fixed.avi	0
2673	160	1044.571	460.4778	0.5349319	0.6182737	620.8892	3.747031	0	1006.74	474.3787	0.4045692	0.609014	613.1008	3.789843	0	7	1026	467						Frog_fixed.avi	0
2690	161	1043.78	458.1006	0.5356297	0.6184471	620.8745	3.708367	0	1010.329	481.0896	0.4053261	0.6094303	613.0225	3.798865	0	7	1027	470						Frog_fixed.avi	0
2706	162	1041.609	463.1125	0.5364659	0.6187099	620.8619	3.741461	0	998.7733	479.3043	0.4061036	0.6098225	613.0718	3.771315	0	7	1020	471						Frog_fixed.avi	0
2723	163	1056.513	459.9716	0.537365	0.619181	620.8461	3.729845	0	1000.392	473.4862	0.4069596	0.610281	613.0576	3.813046	0	7	1028	467						Frog_fixed.avi	0
2740	164	1054.747	464.2073	0.538307	0.6195034	620.7207	3.731429	0	1005.589	495.5682	0.4079253	0.6106552	613.0178	3.827483	0	7	1030	480						Frog_fixed.avi	0
2756	165	1055.593	461.0641	0.5393375	0.6198856	620.699	3.750327	0	1006.23	486.0518	0.4089244	0.6109265	612.9431	3.801622	0	7	1031	474						Frog_fixed.avi	0
2773	166	1044.498	460.2135	0.5404086	0.6200238	620.7216	3.745402	0	1000.559	486.2986	0.4099495	0.6109575	612.9559	3.816929	0	7	1023	473						Frog_fixed.avi	0
2790	167	1042.914	462.9552	0.5414858	0.620025	620.7571	3.770431	0	989.7354	487.2884	0.4109974	0.6107244	613.0002	3.821918	0	7	1016	475						Frog_fixed.avi	0
2806	168	1035.641	456.1326	0.5426	0.6200219	620.619	3.749841	0	995.272	482.0433	0.4121273	0.610424	613.0113	3.795693	0	7	1015	469						Frog_fixed.avi	0
2823	169	1048.678	477.8681	0.5438524	0.6200212	620.438	3.767163	0	1005.032	485.9244	0.4133294	0.6101503	612.9012	3.81135	0	7	1027	482						Frog_fixed.avi	0
2840	170	1030.536	462.0749	0.5452122	0.6200143	620.4816	3.743695	0	1001.623	483.1809	0.4144344	0.6096149	612.9595	3.826566	0	7	1016	473						Frog_fixed.avi	0
2856	171	1001.311	811.8373	0.5464395	0.6191501	620.522	3.123426	0	786.468	803.4866	0.4154308	0.6085421	612.9894	2.713861	0	7	894	808						Frog_fixed.avi	0
2873	172	-1280	-1024	-1	-1	-1	-1	4	-1280	-1024	-1	-1	-1	-1	4		0	0						Frog_fixed.avi	0
2890	173	-1280	-1024	-1	-1	-1	-1	4	-1280	-1024	-1	-1	-1	-1	4		0	0						Frog_fixed.avi	0
2906	174	-1280	-1024	-1	-1	-1	-1	4	-1280	-1024	-1	-1	-1	-1	4		0	0						Frog_fixed.avi	0
2923	175	-1280	-1024	-1	-1	-1	-1	4	-1280	-1024	-1	-1	-1	-1	4		0	0						Frog_fixed.avi	0
2940	176	-1280	-1024	-1	-1	-1	-1	4	-1280	-1024	-1	-1	-1	-1	4		0	0						Frog_fixed.avi	0
2956	177	-1280	-1024	-1	-1	-1	-1	4	-1280	-1024	-1	-1	-1	-1	4		0	0						Frog_fixed.avi	0
2973	178	-1280	-1024	-1	-1	-1	-1	4	-1280	-1024	-1	-1	-1	-1	4		0	0						Frog_fixed.avi	0
2990	179	-1280	-1024	-1	-1	-1	-1	4	-1280	-1024	-1	-1	-1	-1	4		0	0						Frog_fixed.avi	0
3006	180	1040.563	459.5716	0.5587686	0.6282088	619.5354	3.838903	0	995.3698	485.1802	0.4280516	0.6087705	612.6803	3.843422	0	8	1018	472						Frog_fixed.avi	0
3023	181	1038.183	473.0643	0.5598928	0.6291696	619.5051	3.778856	0	991.5413	483.1406	0.4292883	0.60879	612.6833	3.791575	0	8	1015	478						Frog_fixed.avi	0
3039	182	1035.2	467.7195	0.5611194	0.6304731	619.4743	3.801349	0	994.1757	485.0783	0.4305965	0.6090696	612.6056	3.818627	0	8	1015	476						Frog_fixed.avi	0
3056	183	1042.228	469.699	0.5623077	0.631769	619.2792	3.814437	0	987.1147	486.79	0.4318488	0.6093696	612.5753	3.793243	0	8	1015	478						Frog_fixed.avi	0
3073	184	1037.312	481.5503	0.563428	0.6332021	619.2277	3.808315	0	999.0653	477.1817	0.4331029	0.609835	612.5127	3.803577	0	8	1018	479						Frog_fixed.avi	0
3089	185	1035.085	478.0236	0.5645275	0.6345529	618.9964	3.835724	0	989.3812	490.2038	0.4342698	0.6102002	612.3663	3.818958	0	8	1012	484						Frog_fixed.avi	0
3106	186	1056.998	466.3858	0.5656406	0.6357648	618.9111	3.797308	0	991.2471	472.0597	0.4354449	0.6106145	612.2884	3.807261	0	8	1024	469						Frog_fixed.avi	0
3123	187	1049.02	484.8782	0.5666548	0.6367976	618.8756	3.815908	0	992.5087	479.3811	0.4365718	0.61079	612.351	3.810399	0	8	1021	482						Frog_fixed.avi	0
3139	188	1054.081	469.5723	0.5676643	0.6375666	618.8705	3.793656	0	990.484	497.8431	0.4376446	0.6108927	612.2991	3.842199	0	8	1022	484						Frog_fixed.avi	0
3156	189	1050.536	462.4936	0.5686402	0.6382124	618.7658	3.795571	0	990.7551	491.3659	0.4386821	0.6108744	612.231	3.84407	0	8	1021	477						Frog_fixed.avi	0
3173	190	1050.968	455.007	0.5695378	0.6386732	618.7609	3.810289	0	992.3896	499.2617	0.4396982	0.6107981	612.1643	3.827664	0	8	1022	477						Frog_fixed.avi	0
3189	191	1041.472	465.1801	0.5704635	0.6389694	618.8158	3.8134	0	990.1512	484.3966	0.4406506	0.6107118	612.1884	3.834015	0	8	1016	475						Frog_fixed.avi	0
3206	192	1046.893	468.1735	0.571343	0.6392615	618.7792	3.810784	0	990.6241	484.0544	0.441562	0.6106722	611.975	3.810991	0	8	1019	476						Frog_fixed.avi	0
3223	193	1053.49	457.851	0.5721287	0.6395965	618.4975	3.80421	0	993.8211	491.3589	0.4424202	0.6107214	611.7923	3.827985	0	8	1024	475						Frog_fixed.avi	0
3239	194	1045.99	467.3469	0.5728797	0.6399019	618.8022	3.812864	0	989.8109	499.7925	0.4432156	0.610875	611.9584	3.820989	0	8	1018	484						Frog_fixed.avi	0
3256	195	1050.345	451.5365	0.5735673	0.6404105	618.5074	3.800981	0	985.9777	476.0033	0.4439168	0.6112001	611.8038	3.821873	0	8	1018	464						Frog_fixed.avi	0
3273	196	1039.011	475.4163	0.5741431	0.6409307	618.4962	3.818626	0	978.01	504.2312	0.4445155	0.6115877	611.7935	3.830219	0	8	1009	490						Frog_fixed.avi	0
3289	197	1044.406	477.7248	0.574657	0.6415136	618.4791	3.817516	0	989.0292	486.1604	0.4450653	0.6120549	611.8555	3.815985	0	8	1017	482						Frog_fixed.avi	0
3306	198	1044.494	470.4324	0.5750758	0.6421508	618.4864	3.837199	0	990.6116	494.291	0.4455014	0.6125196	611.7755	3.821598	0	8	1018	482						Frog_fixed.avi	0
3323	199	1050.107	476.666	0.575402	0.6427663	618.7971	3.84761	0	992.9707	493.8547	0.4458772	0.6130621	611.8616	3.871308	0	8	1022	485						Frog_fixed.avi	0
3339	200	1054.582	477.5787	0.5756382	0.6432079	618.5361	3.825184	0	987.8252	504.3158	0.4461151	0.613351	611.9761	3.854645	0	8	1021	491						Frog_fixed.avi	0
3356	201	1050.034	462.2191	0.5758008	0.6436402	618.6965	3.811913	0	998.8201	486.211	0.4463234	0.6136124	611.9405	3.843986	0	8	1024	474						Frog_fixed.avi	0
3373	202	1047.464	477.4691	0.5759122	0.643824	618.8682	3.836008	0	988.431	496.7303	0.446409	0.6137431	611.9891	3.847533	0	8	1018	487						Frog_fixed.avi	0
3389	203	1048.522	482.6028	0.5759522	0.6440188	618.8802	3.83299	0	985.6658	492.6402	0.4464514	0.6138641	612.0771	3.857915	0	8	1017	488						Frog_fixed.avi	0
3406	204	1048.426	478.8929	0.5759389	0.6442636	618.9296	3.837564	0	997.6428	494.8252	0.4464516	0.6139491	612.1179	3.85423	0	8	1023	487						Frog_fixed.avi	0
3423	205	1051.769	475.4286	0.5758899	0.6445248	619.0779	3.827139	0	987.4908	496.6591	0.4464258	0.6140348	612.1711	3.841382	0	8	1020	486						Frog_fixed.avi	0
3439	206	1046.684	487.4272	0.5757838	0.6447762	619.0032	3.859337	0	995.3637	490.2927	0.446325	0.6142191	612.4323	3.846766	0	8	1021	489						Frog_fixed.avi	0
3456	207	1053.492	476.1758	0.5756298	0.6451224	618.8527	3.836768	0	991.1261	488.1778	0.4462012	0.6144612	612.6468	3.86126	0	8	1022	482						Frog_fixed.avi	0
3473	208	1044.875	485.698	0.5754389	0.6453915	619.2299	3.851368	0	998.9548	495.9442	0.4460177	0.6147177	612.6541	3.848238	0	8	1022	491						Frog_fixed.avi	0
3489	209	1049.312	488.2775	0.5752079	0.6456413	619.1212	3.865252	0	1004.233	482.4586	0.4457754	0.6149281	612.7927	3.860912	0	8	1027	485						Frog_fixed.avi	0
3506	210	1051.109	473.9442	0.5749167	0.6459515	619.4629	3.841027	0	1000.111	491.7902	0.4455185	0.6152332	612.9047	3.872985	0	8	1026	483						Frog_fixed.avi	0
3523	211	1045.317	469.5354	0.5745881	0.6461741	619.3879	3.85225	0	997.1023	473.8559	0.4452011	0.6155539	613.2104	3.846108	0	8	1021	472						Frog_fixed.avi	0
3539	212	1061.296	485.4148	0.5743269	0.6463164	619.5995	3.841882	0	1003.092	501.4748	0.4449165	0.6158264	613.3326	3.856494	0	8	1032	493						Frog_fixed.avi	0
3556	213	1067.238	472.0488	0.5738575	0.6463106	619.8525	3.879602	0	1030.414	474.7326	0.4445721	0.6160659	613.5486	3.879246	0	8	1049	473						Frog_fixed.avi	0
3573	214	1058.349	471.2566	0.5735679	0.6463752	620.1078	3.848927	0	1019.529	481.3073	0.4442444	0.6163895	613.7114	3.868044	0	8	1039	476						Frog_fixed.avi	0
3589	215	1065.686	465.6306	0.5733227	0.6462872	620.1449	3.869784	0	1030.571	482.8743	0.4440133	0.616558	613.8157	3.855655	0	8	1048	474						Frog_fixed.avi	0
3606	216	1066.889	456.3163	0.5730351	0.6461658	620.444	3.848908	0	1017.097	484.8203	0.4437209	0.6166795	614.1046	3.870791	0	8	1042	471						Frog_fixed.avi	0
3623	217	1067.678	453.0608	0.5727621	0.6459416	620.7305	3.867902	0	1014.448	477.3655	0.4434484	0.6167718	614.343	3.854526	0	8	1041	465						Frog_fixed.avi	0
3639	218	1081.324	465.9944	0.572485	0.645653	620.7704	3.840344	0	1022.267	477.8458	0.4431774	0.6167811	614.3832	3.878021	0	8	1052	472						Frog_fixed.avi	0
3656	219	1069.234	469.7928	0.5721713	0.64543	621.1689	3.895117	0	1022.82	485.7704	0.4428917	0.6167701	614.6821	3.891758	0	8	1046	478						Frog_fixed.avi	0
3672	220	1058.28	451.0064	0.5718476	0.645211	621.1711	3.876437	0	1029.889	468.0522	0.4425989	0.6166852	614.8922	3.859812	0	8	1044	460						Frog_fixed.avi	0
3689	221	1076.324	467.6963	0.5715882	0.6448874	621.4157	3.885868	0	1013.03	484.3614	0.4423115	0.6166188	615.0618	3.904162	0	8	1045	476						Frog_fixed.avi	0
3706	222	1061.241	459.8553	0.5712294	0.6446595	621.6452	3.862313	0	1017.702	491.667	0.4419878	0.6165944	615.2545	3.899365	0	8	1039	476						Frog_fixed.avi	0
3722	223	1057.128	464.0295	0.5709208	0.6445592	621.8383	3.874229	0	1020.62	483.0395	0.4416881	0.6166431	615.4578	3.886241	0	8	1039	474						Frog_fixed.avi	0
3739	224	1072.19	453.8116	0.5706217	0.6444961	621.8464	3.87606	0	1010.5	483.1698	0.4413682	0.616758	615.4794	3.892845	0	8	1041	468						Frog_fixed.avi	0
3756	225	1059.529	463.8569	0.5702615	0.6444716	621.9789	3.866522	0	1021.774	474.8618	0.4410515	0.6168857	615.8152	3.883391	0	8	1041	469						Frog_fixed.avi	0
3772	226	1073.345	445.6343	0.5699866	0.6444843	622.3789	3.86766	0	1022.748	474.819	0.4407952	0.6170055	615.6741	3.883823	0	8	1048	460						Frog_fixed.avi	0
3789	227	1059.99	453.7662	0.5696847	0.6445224	622.1876	3.884113	0	1027.16	477.2944	0.4405066	0.6172013	616.1262	3.891693	0	8	1044	466						Frog_fixed.avi	0
3806	228	1065.832	459.1284	0.569419	0.6446132	622.6577	3.88487	0	1006.996	478.0833	0.4402238	0.6173915	616.1907	3.895422	0	8	1036	469						Frog_fixed.avi	0
3822	229	1063.736	466.4409	0.5691553	0.6447455	622.7368	3.871696	0	1020.505	477.7754	0.4400057	0.6176614	616.4094	3.911948	0	8	1042	472						Frog_fixed.avi	0
3839	230	1067.162	452.0905	0.5689245	0.644927	622.9019	3.869837	0	1018.336	473.9147	0.4397605	0.6178808	616.5819	3.877592	0	8	1043	463						Frog_fixed.avi	0
3856	231	1052.883	459.4296	0.5686699	0.6450891	623.0521	3.883048	0	1014.437	478.1487	0.4395452	0.6180111	616.6603	3.896317	0	8	1034	469						Frog_fixed.avi	0
3872	232	1063.836	457.7686	0.568446	0.6452256	623.1454	3.890593	0	1025.459	470.8202	0.439346	0.6181192	616.8685	3.879846	0	8	1045	464						Frog_fixed.avi	0
3889	233	1050.871	462.9161	0.5682223	0.6452758	623.3767	3.880456	0	1018.207	473.3025	0.4391127	0.6182112	616.8588	3.882525	0	8	1035	468						Frog_fixed.avi	0
3906	234	1070.982	454.1615	0.5679958	0.6453043	623.3705	3.878777	0	1012.689	479.3499	0.4389298	0.6182684	617.1097	3.924613	0	8	1042	467						Frog_fixed.avi	0
3922	235	1056.69	467.5931	0.567863	0.6453041	623.4506	3.895274	0	1016.167	477.9923	0.4387682	0.6183363	617.3716	3.92583	0	8	1036	473						Frog_fixed.avi	0
3939	236	1071.595	452.5342	0.5677025	0.6453164	623.8819	3.9011	0	1031.283	476.4182	0.4386347	0.6184478	617.3718	3.913854	0	8	1051	464						Frog_fixed.avi	0
3956	237	1060.173	455.6735	0.567559	0.6452993	623.852	3.914292	0	1020.99	469.9588	0.4385167	0.6184693	617.4369	3.904818	0	8	1041	463						Frog_fixed.avi	0
3972	238	1068.082	467.7017	0.5674301	0.6453038	623.7649	3.89822	0	1018.765	474.7394	0.4383678	0.6185467	617.6807	3.906717	0	8	1043	471						Frog_fixed.avi	0
3989	239	1050.071	455.9642	0.5673147	0.6453232	624.1135	3.903262	0	1011.994	482.6693	0.4382779	0.6186309	617.9138	3.947218	0	8	1031	469						Frog_fixed.avi	0
4006	240	1060.781	468.0928	0.5672283	0.6453462	624.3344	3.897975	0	1016.584	468.1286	0.4382144	0.6187464	617.9493	3.932864	0	8	1039	468						Frog_fixed.avi	0
4022	241	1068.008	467.9005	0.5671668	0.6453537	624.4547	3.889711	0	1014.265	473.0521	0.4381685	0.6187779	618.0551	3.933898	0	8	1041	470						Frog_fixed.avi	0
4039	242	1064.703	471.885	0.5671117	0.6453167	624.5411	3.906691	0	1024.154	476.4231	0.4381261	0.6187769	618.1335	3.930107	0	8	1044	474						Frog_fixed.avi	0
4056	243	1066.346	471.2241	0.5670058	0.64527	624.7148	3.932891	0	1008.96	468.1089	0.4380492	0.6187328	618.4398	3.954885	0	8	1038	470						Frog_fixed.avi	0
4072	244	1062.622	468.7188	0.56694	0.6452097	624.8807	3.916254	0	1020.889	465.452	0.4379971	0.6186033	618.5482	3.926192	0	8	1042	467						Frog_fixed.avi	0
4089	245	1062.781	465.4956	0.5668792	0.6451184	624.9854	3.898394	0	1012.514	475.1332	0.4379621	0.6185213	618.7474	3.943752	0	8	1038	470						Frog_fixed.avi	0
4106	246	1067.724	467.95	0.5668152	0.6450706	625.0117	3.892615	0	1014.702	471.1243	0.4379412	0.6184495	618.8959	3.960457	0	8	1041	470						Frog_fixed.avi	0
4122	247	1072.807	440.9114	0.5667769	0.6450294	625.1669	3.865195	0	1007.188	469.2658	0.4379261	0.6183913	618.985	3.939667	0	8	1040	455						Frog_fixed.avi	0
4139	248	1066.753	468.5816	0.5667399	0.6449942	625.2563	3.897498	0	1013.175	471.9759	0.4379245	0.6182812	619.2081	3.961845	0	8	1040	470						Frog_fixed.avi	0
4156	249	1059.574	473.6954	0.5667151	0.6448631	625.3292	3.927654	0	1013.213	478.7425	0.4379171	0.6181414	619.3024	3.996029	0	8	1036	476						Frog_fixed.avi	0
4172	250	1060.142	477.8371	0.5666757	0.6447585	625.5922	3.932584	0	1013.334	482.9283	0.4379251	0.6179988	619.4138	3.985553	0	8	1037	480						Frog_fixed.avi	0
4189	251	1062.8	475.2256	0.566673	0.6446106	625.6965	3.917037	0	1019.29	477.3541	0.4379488	0.6177953	619.4985	3.958152	0	8	1041	476						Frog_fixed.avi	0
4205	252	1059.593	465.342	0.566681	0.6444911	625.7622	3.914357	0	1016.766	478.0312	0.4379746	0.6175678	619.566	3.963277	0	8	1038	472						Frog_fixed.avi	0
4222	253	1067.836	477.1234	0.5667254	0.6443396	625.8912	3.929526	0	1012.211	482.1633	0.4380109	0.6173046	619.6276	4.003094	0	8	1040	480						Frog_fixed.avi	0
4239	254	1057.831	471.0433	0.5667323	0.6442769	626.0272	3.9346	0	1022.918	472.2528	0.4380513	0.6171213	619.7228	3.97641	0	8	1040	472						Frog_fixed.avi	0
4255	255	1062.2	474.3441	0.5667357	0.6442688	626.1589	3.948472	0	1014.273	480.6788	0.4380873	0.616922	619.874	3.997307	0	8	1038	478						Frog_fixed.avi	0
4272	256	1064.925	479.9905	0.5667268	0.6442546	626.2794	3.93749	0	1003.058	491.8057	0.4381027	0.6167127	620.0212	4.004614	0	8	1034	486						Frog_fixed.avi	0
4289	257	1062.595	448.7436	0.5667199	0.6442298	626.4074	3.895046	0	1015.156	489.3564	0.4381391	0.6165129	620.0922	3.997518	0	8	1039	469						Frog_fixed.avi	0
4305	258	1063.333	471.7305	0.5667484	0.6442253	626.4633	3.941357	0	1007.759	481.7051	0.4381893	0.6163735	620.1945	4.017492	0	8	1036	477						Frog_fixed.avi	0
4322	259	1067.157	465.8631	0.5667833	0.6442162	626.5933	3.933484	0	1014.009	481.7846	0.4382711	0.6162956	620.3068	4.014893	0	8	1041	474						Frog_fixed.avi	0
4339	260	1060.412	475.9362	0.5668456	0.6441981	626.7131	3.94263	0	1007.511	479.1111	0.4383586	0.6161684	620.2841	4.020552	0	8	1034	478						Frog_fixed.avi	0
4355	261	1057.372	459.7543	0.5668635	0.6441926	626.8499	3.926106	0	1025.305	468.4992	0.4384358	0.6160751	620.137	3.981925	0	8	1041	464						Frog_fixed.avi	0
4372	262	1061.544	474.0036	0.5668857	0.6441547	626.8102	3.937887	0	1023.42	486.6876	0.4384833	0.6159188	620.3295	4.007623	0	8	1042	480						Frog_fixed.avi	0
4389	263	1061.626	473.3114	0.5668826	0.6440101	626.8814	3.930882	0	1015.671	484.6089	0.4384986	0.6157024	620.3291	4.017323	0	8	1039	479						Frog_fixed.avi	0
4405	264	1054.196	462.8066	0.5668586	0.6438655	626.9702	3.92006	0	1014.972	491.1785	0.4385233	0.615443	620.4109	4.026898	0	8	1035	477						Frog_fixed.avi	0
4422	265	1054.841	476.3339	0.5668204	0.6436619	627.1196	3.949101	0	1016.894	476.2278	0.4385099	0.6151793	620.467	4.019547	0	8	1036	476						Frog_fixed.avi	0
4439	266	1062.376	470.1236	0.5667663	0.6433401	627.113	3.938354	0	1022.075	487.3721	0.4384503	0.6147864	620.372	4.006426	0	8	1042	479						Frog_fixed.avi	0
4455	267	1066.672	467.0153	0.5666889	0.6429258	627.006	3.949835	0	1008.932	481.8372	0.4383667	0.6143935	620.5102	4.020904	0	8	1038	474						Frog_fixed.avi	0
4472	268	1063.445	486.4344	0.5666124	0.6424365	626.9754	3.965658	0	1019.006	484.0363	0.4382767	0.6139387	620.6129	4.000191	0	8	1041	485						Frog_fixed.avi	0
4489	269	1047.904	463.6169	0.5664763	0.6419269	627.011	3.940654	0	1011.033	478.7674	0.4381666	0.6134192	620.7212	4.004966	0	8	1029	471						Frog_fixed.avi	0
4505	270	1057.769	478.874	0.5663849	0.6413299	627.0486	3.929358	0	1009.712	496.7463	0.4380576	0.6129218	620.4901	4.01998	0	8	1034	488						Frog_fixed.avi	0
4522	271	1059.768	454.5463	0.5662543	0.6407678	626.9325	3.870281	0	1011.823	478.8322	0.4379046	0.6124485	620.3897	3.998558	0	8	1036	467						Frog_fixed.avi	0
4539	272	1060.241	477.0356	0.5660851	0.640298	626.7137	3.929434	0	1011.977	479.3071	0.4376837	0.6120858	620.5004	3.999719	0	8	1036	478						Frog_fixed.avi	0
4555	273	1055.272	469.3092	0.5659162	0.6398446	626.8356	3.914942	0	1023.047	480.3237	0.4374825	0.6117448	620.3464	4.004807	0	8	1039	475						Frog_fixed.avi	0
4572	274	1039.198	464.4953	0.565738	0.6395193	626.748	3.893919	0	1016.131	472.0467	0.4372967	0.6115457	620.4164	3.999789	0	8	1028	468						Frog_fixed.avi	0
4589	275	1051.002	469.3496	0.5655286	0.6392894	626.5792	3.932817	0	1011.537	474.7102	0.4370606	0.6114405	620.2933	3.994525	0	8	1031	472						Frog_fixed.avi	0
4605	276	1047.355	477.203	0.5653344	0.6390017	626.5625	3.921394	0	1005.487	476.2106	0.4368193	0.6113196	620.2093	3.999995	0	8	1026	477						Frog_fixed.avi	0
4622	277	1034.278	458.6228	0.5650843	0.6388182	626.3192	3.900602	0	1006.201	468.8852	0.4365488	0.6111941	620.1202	3.979688	0	8	1020	464						Frog_fixed.avi	0
4639	278	1053.691	453.5561	0.5649017	0.6385521	626.2621	3.886266	0	1007.868	480.7732	0.436284	0.6110299	620.0088	3.988117	0	8	1031	467						Frog_fixed.avi	0
4655	279	1053.584	440.3509	0.5646492	0.638191	626.1807	3.869968	0	997.8523	481.6716	0.4359792	0.6108758	619.8303	4.000612	0	8	1026	461						Frog_fixed.avi	0
4672	280	1057.644	459.4832	0.564424	0.637891	625.9783	3.873681	0	1006.568	479.2726	0.4356991	0.61071	619.6641	4.007874	0	8	1032	469						Frog_fixed.avi	0
4689	281	1040.194	460.6128	0.5641334	0.6375511	625.6777	3.890433	0	1010.338	473.0579	0.4354072	0.6105816	619.4675	3.983793	0	8	1025	467						Frog_fixed.avi	0
4705	282	1051.705	476.1614	0.5638842	0.6373062	625.4077	3.916399	0	1006.416	482.946	0.4350728	0.6104212	619.1453	3.980892	0	8	1029	480						Frog_fixed.avi	0
4722	283	1060.388	455.4847	0.5636315	0.6370256	625.2587	3.873058	0	1013.549	471.5699	0.4347856	0.6103112	618.8735	3.969074	0	8	1037	464						Frog_fixed.avi	0
4738	284	1042.031	472.3341	0.5634098	0.636677	625.0956	3.897267	0	1001.538	482.3527	0.4344801	0.6101581	618.8604	3.993647	0	8	1022	477						Frog_fixed.avi	0
4755	285	1046.751	469.2736	0.5632089	0.6363897	624.7705	3.895731	0	1006.708	467.7674	0.4342094	0.6100327	618.4475	3.959535	0	8	1027	469						Frog_fixed.avi	0
4772	286	1048.989	463.4813	0.5630175	0.636107	624.5737	3.886493	0	1003.111	482.6977	0.4339662	0.6099295	618.249	4.005075	0	8	1026	473						Frog_fixed.avi	0
4788	287	1041.773	468.6938	0.5628085	0.6357735	624.2109	3.896054	0	1008.968	467.3495	0.4337067	0.6098324	618.0623	3.973261	0	8	1025	468						Frog_fixed.avi	0
4805	288	1049.472	464.6884	0.5626555	0.6355216	624.0628	3.891502	0	1003.154	474.5577	0.4334867	0.6096902	617.5493	3.989756	0	8	1026	470						Frog_fixed.avi	0
4822	289	1043.844	455.7006	0.5624452	0.6351462	623.5121	3.914371	0	1000.067	459.9321	0.4332093	0.60956	617.4426	3.979194	0	8	1022	458						Frog_fixed.avi	0
4838	290	1050.875	461.5268	0.5622728	0.6348242	623.4723	3.894969	0	1005.996	472.0795	0.4329697	0.6094152	616.9523	3.96209	0	8	1028	467						Frog_fixed.avi	0
4855	291	1038.209	457.4314	0.5620282	0.6345539	623.0662	3.892229	0	1003.125	474.2502	0.4327022	0.6092724	616.8379	3.989914	0	8	1021	466						Frog_fixed.avi	0
4872	292	1051.571	459.0369	0.5618716	0.6342482	622.7646	3.884986	0	1002.363	469.0154	0.4324388	0.6091591	616.4476	3.970906	0	8	1027	464						Frog_fixed.avi	0
4888	293	1043.198	471.2843	0.5616517	0.6340421	622.1796	3.885232	0	996.7709	475.2714	0.4321633	0.6090883	616.0408	4.003942	0	8	1020	473						Frog_fixed.avi	0
4905	294	1033.536	470.1366	0.5614707	0.6339405	622.1155	3.904022	0	997.0428	475.9956	0.4319205	0.6090383	615.8112	3.988836	0	8	1015	473						Frog_fixed.avi	0
4922	295	1041.854	460.3239	0.5612943	0.6338289	621.7805	3.897822	0	1008.598	477.9233	0.4317338	0.6089745	615.2695	3.963042	0	8	1025	469						Frog_fixed.avi	0
4938	296	1038.427	456.9774	0.5611574	0.6337574	621.3702	3.895413	0	1002.809	474.919	0.4315391	0.6088422	615.0535	3.949277	0	8	1021	466						Frog_fixed.avi	0
4955	297	1051.733	460.1799	0.5610784	0.6337674	621.0801	3.876851	0	989.7436	486.456	0.4313785	0.6087644	614.6944	3.999407	0	8	1021	473						Frog_fixed.avi	0
4972	298	1040.036	462.0916	0.5609871	0.6338561	620.6797	3.892759	0	1003.943	484.9688	0.431291	0.6087115	614.4321	3.985352	0	8	1022	474						Frog_fixed.avi	0
4988	299	1044.35	463.3723	0.5609118	0.6339363	620.2356	3.885752	0	1004.482	476.2379	0.4312085	0.6086629	613.9903	3.975495	0	8	1024	470						Frog_fixed.avi	0
5005	300	1039.695	459.1575	0.5608777	0.6339775	619.954	3.894466	0	1003.347	476.778	0.4311318	0.6086324	613.5673	3.983342	0	8	1022	468						Frog_fixed.avi	0
5022	301	1046.191	467.6703	0.560861	0.6339696	619.7517	3.901016	0	995.8741	480.8099	0.4310904	0.6085313	613.2228	4.007931	0	8	1021	474						Frog_fixed.avi	0
5038	302	1037.051	463.9795	0.5608527	0.6338857	619.5585	3.914811	0	1003.242	479.1193	0.4310478	0.6083568	612.9913	4.002101	0	8	1020	472						Frog_fixed.avi	0
5055	303	1043.372	463.5925	0.5608639	0.6335585	619.2454	3.896057	0	1006.435	488.0864	0.4309908	0.6080791	612.6705	3.992354	0	8	1025	476						Frog_fixed.avi	0
5072	304	1043.859	469.5249	0.5608808	0.6331207	618.9766	3.882001	0	999.4518	477.0412	0.4309487	0.6076991	612.3411	3.98211	0	8	1022	473						Frog_fixed.avi	0
5088	305	1035.855	479.5636	0.5608631	0.6324912	618.7219	3.905204	0	995.3106	482.4538	0.4308626	0.6072201	611.9478	3.983932	0	8	1016	481						Frog_fixed.avi	0
5105	306	1047.156	473.2346	0.5607786	0.6318324	618.4616	3.873735	0	1009.548	483.9342	0.430756	0.6067378	611.7398	3.971141	0	8	1028	479						Frog_fixed.avi	0
5121	307	1036.966	469.4753	0.5606692	0.6312934	618.2188	3.914145	0	993.1567	488.8761	0.4304687	0.6062991	611.5518	4.004002	0	8	1015	479						Frog_fixed.avi	0
5138	308	1033.769	459.5152	0.5606033	0.6306186	618.105	3.908428	0	962.7249	590.1521	0.4300347	0.6056595	611.6698	3.820429	0	8	998	525						Frog_fixed.avi	0
5155	309	1000.254	965.7001	0.5604555	0.6291506	618.144	2.927562	0	-1280	-1024	-1	-1	-1	-1	4	8	1000	966						Frog_fixed.avi	0
5171	310	-1280	-1024	-1	-1	-1	-1	4	-1280	-1024	-1	-1	-1	-1	4		0	0						Frog_fixed.avi	0
5188	311	-1280	-1024	-1	-1	-1	-1	4	-1280	-1024	-1	-1	-1	-1	4		0	0						Frog_fixed.avi	0
5205	312	-1280	-1024	-1	-1	-1	-1	4	-1280	-1024	-1	-1	-1	-1	4		0	0						Frog_fixed.avi	0
5221	313	-1280	-1024	-1	-1	-1	-1	4	-1280	-1024	-1	-1	-1	-1	4		0	0						Frog_fixed.avi	0
5238	314	-1280	-1024	-1	-1	-1	-1	4	-1280	-1024	-1	-1	-1	-1	4		0	0						Frog_fixed.avi	0
5255	315	-1280	-1024	-1	-1	-1	-1	4	-1280	-1024	-1	-1	-1	-1	4		0	0						Frog_fixed.avi	0
5271	316	-1280	-1024	-1	-1	-1	-1	4	-1280	-1024	-1	-1	-1	-1	4		0	0						Frog_fixed.avi	0
5288	317	-1280	-1024	-1	-1	-1	-1	4	-1280	-1024	-1	-1	-1	-1	4		0	0						Frog_fixed.avi	0
5305	318	-1280	-1024	-1	-1	-1	-1	4	-1280	-1024	-1	-1	-1	-1	4		0	0						Frog_fixed.avi	0
5321	319	-1280	-1024	-1	-1	-1	-1	4	-1280	-1024	-1	-1	-1	-1	4		0	0						Frog_fixed.avi	0
5338	320	1015.933	520.5596	0.5535809	0.6325005	617.0233	3.873041	0	979.229	518.8767	0.4223442	0.6128286	611.3798	3.985966	0	9	998	520						Frog_fixed.avi	0
5355	321	1013.295	514.7988	0.5529698	0.6326562	617.0545	3.884444	0	976.4573	531.2747	0.421728	0.6133263	611.3931	3.994647	0	9	995	523						Frog_fixed.avi	0
5371	322	1016.871	530.2102	0.5524138	0.6326928	617.1308	3.904423	0	977.8396	530.076	0.4211542	0.6136584	611.3903	3.996994	0	9	997	530						Frog_fixed.avi	0
5388	323	1004.797	522.8463	0.5518908	0.6327151	617.1769	3.876132	0	977.1424	535.1721	0.420649	0.6139358	611.5585	3.987839	0	9	991	529						Frog_fixed.avi	0
5405	324	862.7079	635.2697	0.5518961	0.6332743	617.236	3.878803	0	820.7611	630.5305	0.4210433	0.6148999	611.7441	3.98685	0	9	842	633						Frog_fixed.avi	0
5421	325	715.9205	671.8988	0.5522262	0.633649	617.0764	3.851987	0	673.1766	684.9625	0.421703	0.6155621	611.52	3.962207	0	10	695	678						Frog_fixed.avi	0
5438	326	693.4761	684.7483	0.5521282	0.63372	617.3671	3.851402	0	651.3663	683.9684	0.4214501	0.6158015	611.582	3.971428	0	10	672	684						Frog_fixed.avi	0
5455	327	689.972	696.6535	0.5518727	0.6337096	617.4997	3.843866	0	656.7431	695.832	0.4211245	0.6159179	611.7712	3.951268	0	10	673	696						Frog_fixed.avi	0
5471	328	689.5424	689.5089	0.5516443	0.6336669	617.6888	3.834286	0	649.0394	693.6843	0.4208265	0.61606	611.9636	3.955794	0	10	669	692						Frog_fixed.avi	0
5488	329	690.8002	692.0499	0.5514728	0.6336153	617.9759	3.842456	0	660.0341	696.6536	0.4206591	0.6161443	611.9721	3.926964	0	10	675	694						Frog_fixed.avi	0
5505	330	683.2932	690.2581	0.551276	0.6336451	618.0736	3.849127	0	652.944	699.3109	0.4204644	0.6163263	612.2464	3.94288	0	10	668	695						Frog_fixed.avi	0
5521	331	691.2469	690.2912	0.5510702	0.6337526	618.3252	3.821955	0	655.0446	691.9953	0.4202892	0.6165847	612.2274	3.934299	0	10	673	691						Frog_fixed.avi	0
5538	332	692.8559	692.862	0.5509254	0.6339048	618.4302	3.850015	0	650.2906	704.5605	0.4201274	0.6168526	612.5272	3.937165	0	10	672	699						Frog_fixed.avi	0
5555	333	686.6785	707.3135	0.5506821	0.6341268	618.8445	3.832819	0	657.2092	705.8343	0.4199414	0.6171652	612.8607	3.927608	0	10	672	707						Frog_fixed.avi	0
5571	334	684.7891	693.7211	0.5504308	0.6344923	619.03	3.814949	0	650.1849	706.2694	0.4197221	0.6174932	612.8782	3.916252	0	10	667	700						Frog_fixed.avi	0
5588	335	685.3809	701.7421	0.550225	0.6347751	619.3572	3.805914	0	650.1193	703.1608	0.4195132	0.6177915	613.2863	3.912269	0	10	668	702						Frog_fixed.avi	0
5605	336	694.5221	707.8649	0.5499729	0.6351202	619.5936	3.803642	0	658.3323	703.8356	0.4193428	0.618211	613.4824	3.891815	0	10	676	706						Frog_fixed.avi	0
5621	337	691.4417	700.6862	0.5497788	0.6355004	619.7809	3.806252	0	650.4655	710.3746	0.4191417	0.6185572	613.9077	3.899789	0	10	671	706						Frog_fixed.avi	0
5638	338	689.0017	706.4292	0.5495965	0.6357777	620.1589	3.803649	0	649.1595	705.7498	0.4190099	0.6189439	613.9369	3.862094	0	10	669	706						Frog_fixed.avi	0
5654	339	688.0806	706.9324	0.5494537	0.6361147	620.4407	3.810963	0	650.9596	703.8452	0.4189503	0.6192859	614.198	3.849778	0	10	670	705						Frog_fixed.avi	0
5671	340	688.2882	700.3419	0.5493883	0.6363178	620.5729	3.791628	0	651.3837	709.5753	0.4188373	0.6195856	614.5957	3.856332	0	10	670	705						Frog_fixed.avi	0
5688	341	693.4557	716.7571	0.5493231	0.6364515	620.7383	3.772989	0	654.193	712.1208	0.4187806	0.6197718	614.8855	3.846461	0	10	674	714						Frog_fixed.avi	0
5704	342	696.9103	707.2906	0.5492591	0.6366153	621.1335	3.762723	0	652.3499	709.6394	0.4187901	0.6199538	615.1842	3.848557	0	10	675	708						Frog_fixed.avi	0
5721	343	690.268	702.1166	0.5491982	0.6368754	621.3216	3.760225	0	654.8035	714.7947	0.4187863	0.6200574	615.5154	3.828494	0	10	673	708						Frog_fixed.avi	0
5738	344	695.5374	710.6908	0.5492203	0.6371365	621.6181	3.746246	0	651.6144	711.5455	0.4188358	0.6201967	615.7186	3.830426	0	10	674	711						Frog_fixed.avi	0
5754	345	692.4846	713.237	0.5492796	0.6374271	621.8545	3.746163	0	657.7557	716.1512	0.418925	0.6204767	615.9619	3.796373	0	10	675	715						Frog_fixed.avi	0
5771	346	742.3821	738.7926	0.5490389	0.6381522	621.7189	3.736117	0	696.0552	740.6899	0.418878	0.6211329	616.132	3.788112	0	11	719	740						Frog_fixed.avi	0
5788	347	886.4875	814.0834	0.5482492	0.6390725	622.5477	3.72819	0	834.9786	807.9224	0.4185096	0.6217763	616.4781	3.779245	0	11	861	811						Frog_fixed.avi	0
5804	348	911.3929	793.4287	0.5483137	0.6395434	622.7238	3.705904	0	845.7742	812.7045	0.4184732	0.6221408	616.7226	3.780041	0	11	879	803						Frog_fixed.avi	0
5821	349	920.6605	819.7776	0.5485904	0.6398981	622.8115	3.730429	0	862.6639	818.3826	0.4187306	0.622425	616.8998	3.751129	0	11	892	819						Frog_fixed.avi	0
5838	350	912.2551	814.9397	0.5488191	0.6403127	622.9597	3.723608	0	855.5536	815.9067	0.4189632	0.6226034	617.136	3.767494	0	11	884	815						Frog_fixed.avi	0
5854	351	912.4395	812.3752	0.5491053	0.6405398	623.3456	3.713769	0	860.854	819.3552	0.4192233	0.6227484	617.3049	3.740746	0	11	887	816						Frog_fixed.avi	0
5871	352	916.8305	815.241	0.5493536	0.6408315	623.326	3.720267	0	863.913	813.9343	0.4195197	0.6228102	617.4879	3.761551	0	11	890	815						Frog_fixed.avi	0
5888	353	922.3287	807.4193	0.5496185	0.6411002	623.741	3.708872	0	854.5458	829.5864	0.4197895	0.6228308	617.6245	3.730474	0	11	888	819						Frog_fixed.avi	0
5904	354	911.5653	812.5255	0.5498682	0.6411941	623.6802	3.710652	0	853.7306	827.4475	0.4200588	0.6225432	617.6345	3.72297	0	11	883	820						Frog_fixed.avi	0
5921	355	921.2393	810.5383	0.550106	0.6412235	624.2007	3.697447	0	853.9734	819.4913	0.4203513	0.6227077	617.6376	3.721572	0	11	888	815						Frog_fixed.avi	0
5938	356	919.158	805.2771	0.5503317	0.6412358	624.3776	3.710081	0	852.0883	819.0386	0.4206129	0.6225628	618.2715	3.738873	0	11	886	812						Frog_fixed.avi	0
5954	357	924.658	815.4873	0.5505659	0.6412528	624.4993	3.710984	0	853.7262	821.0377	0.4208561	0.6224621	618.6743	3.747282	0	11	889	818						Frog_fixed.avi	0
5971	358	915.3243	815.3531	0.5507849	0.6412686	624.8453	3.706267	0	861.7428	820.4691	0.4211678	0.6223577	618.7784	3.742948	0	11	889	818						Frog_fixed.avi	0
5988	359	920.2468	816.6484	0.5510304	0.641298	624.9014	3.699719	0	858.4399	820.6066	0.4214321	0.6222967	619.0148	3.738484	0	11	889	819						Frog_fixed.avi	0
6004	360	919.4022	809.0091	0.5512418	0.641322	625.1971	3.704881	0	862.4921	807.6924	0.4217291	0.6222346	619.2196	3.725914	0	11	891	808						Frog_fixed.avi	0
6021	361	914.0569	811.8019	0.5514348	0.6413658	625.6096	3.712104	0	846.6998	817.6579	0.4219542	0.6222227	619.4584	3.752283	0	11	880	815						Frog_fixed.avi	0
6038	362	913.2462	811.0024	0.5516032	0.6414671	625.898	3.71534	0	863.2226	814.4164	0.4222221	0.6222219	619.6616	3.763637	0	11	888	813						Frog_fixed.avi	0
6054	363	908.3752	811.5682	0.5517466	0.6415608	626.1435	3.715855	0	854.1769	818.3448	0.4223932	0.6222209	619.9166	3.763475	0	11	881	815						Frog_fixed.avi	0
6071	364	917.8931	809.8512	0.5518627	0.6416278	626.3249	3.729152	0	854.1143	807.6335	0.4225762	0.6222036	620.3738	3.765497	0	11	886	809						Frog_fixed.avi	0
6088	365	916.0504	800.7903	0.5519454	0.6417248	626.4954	3.739038	0	857.3371	814.34	0.4227254	0.6221718	620.4146	3.752359	0	11	887	808						Frog_fixed.avi	0
6104	366	904.2397	801.4718	0.552016	0.6418005	626.8952	3.716912	0	858.2077	811.9285	0.4228676	0.622143	620.6314	3.783003	0	11	881	807						Frog_fixed.avi	0
6121	367	908.4897	799.571	0.5520522	0.6418917	627.0922	3.730991	0	859.9395	819.9961	0.4229381	0.6221433	620.8886	3.77716	0	11	884	810						Frog_fixed.avi	0
6138	368	910.3759	804.1148	0.5520604	0.6419802	627.2866	3.72366	0	866.2529	811.3214	0.4229893	0.6221709	621.194	3.758583	0	11	888	808						Frog_fixed.avi	0
6154	369	907.3746	807.0428	0.5520322	0.6420754	627.5027	3.718178	0	864.7219	822.4025	0.4230029	0.6222402	621.4355	3.782258	0	11	886	815						Frog_fixed.avi	0
6171	370	905.7453	810.4531	0.5519642	0.6421561	627.85	3.742084	0	873.3497	806.1377	0.4229939	0.6223182	621.5713	3.753003	0	11	890	808						Frog_fixed.avi	0
6188	371	902.6151	813.6125	0.551886	0.6422654	628.1219	3.751572	0	858.4661	808.8665	0.422962	0.6223838	621.8329	3.786448	0	11	881	811						Frog_fixed.avi	0
6204	372	940.6663	793.4078	0.5516536	0.6423272	628.1072	3.739393	0	894.0331	794.9278	0.422751	0.6223997	622.1845	3.755075	0	12	917	794						Frog_fixed.avi	0
6221	373	967.2283	791.965	0.5513546	0.6423669	628.6089	3.76701	0	908.8851	792.518	0.4225788	0.622409	622.25	3.781704	0	12	938	792						Frog_fixed.avi	0
6238	374	978.7365	793.1115	0.5512215	0.6423898	628.5749	3.759707	0	924.8672	792.6229	0.4224282	0.622424	622.632	3.787179	0	12	952	793						Frog_fixed.avi	0
6254	375	971.0439	798.9045	0.5511308	0.6423074	628.5706	3.743351	0	923.1079	792.7679	0.4223639	0.6223832	622.8539	3.812158	0	12	947	796						Frog_fixed.avi	0
6271	376	979.2926	797.9808	0.5510333	0.6420907	628.9845	3.767825	0	933.2314	794.1931	0.4222787	0.6221613	622.8785	3.803359	0	12	956	796						Frog_fixed.avi	0
6288	377	978.3002	801.1371	0.5509477	0.6417475	629.1988	3.778766	0	924.7092	793.8441	0.4222114	0.6218512	622.9462	3.813807	0	12	952	797						Frog_fixed.avi	0
6304	378	988.5126	798.4372	0.5508726	0.6413159	629.248	3.778121	0	935.0581	794.3679	0.4221118	0.6216036	623.0839	3.795479	0	12	962	796						Frog_fixed.avi	0
6321	379	992.1355	783.6144	0.5507128	0.6410772	629.5126	3.778654	0	921.2363	790.6176	0.4219507	0.6211729	623.1249	3.811021	0	12	957	787						Frog_fixed.avi	0
6337	380	976.5443	783.9062	0.5505376	0.6409657	629.6136	3.778456	0	927.1962	789.9155	0.4218011	0.6213984	623.1279	3.798684	0	12	952	787						Frog_fixed.avi	0
6354	381	971.067	782.6169	0.5503793	0.641107	629.6049	3.773064	0	929.1606	794.217	0.4216544	0.6216891	623.4707	3.793781	0	12	950	788						Frog_fixed.avi	0
6371	382	975.7408	797.0946	0.5501708	0.6413718	629.7853	3.781932	0	931.8639	791.3271	0.4214183	0.6221455	623.8111	3.792537	0	12	954	794						Frog_fixed.avi	0
6387	383	967.3418	780.6252	0.5499614	0.6417944	629.7893	3.762677	0	926.2377	801.7969	0.4212545	0.6226483	623.7506	3.810825	0	12	947	791						Frog_fixed.avi	0
6404	384	974.6454	781.564	0.5497516	0.6420907	630.0328	3.773183	0	926.9738	789.5047	0.4209839	0.6231506	623.9789	3.808664	0	12	951	786						Frog_fixed.avi	0
6421	385	976.2145	797.4581	0.5495234	0.6423285	630.0328	3.776805	0	932.9604	792.6635	0.4207918	0.6235175	623.9772	3.808372	0	12	955	795						Frog_fixed.avi	0
6437	386	984.7924	798.1923	0.5493069	0.6424493	630.1209	3.793032	0	928.5494	789.5143	0.420546	0.6237164	624.1491	3.786988	0	12	957	794						Frog_fixed.avi	0
6454	387	967.8878	787.9458	0.5490785	0.6424285	630.2226	3.765859	0	930.8308	789.4901	0.4203576	0.6237978	624.1607	3.814211	0	12	949	789						Frog_fixed.avi	0
6471	388	972.7067	785.3057	0.5488548	0.6423488	630.2015	3.777701	0	926.376	791.6528	0.4201213	0.6237915	624.2147	3.835809	0	12	950	788						Frog_fixed.avi	0
6487	389	973.6063	796.3788	0.5486559	0.6422488	630.2963	3.762534	0	934.3676	787.5407	0.4199309	0.6237484	624.3546	3.830386	0	12	954	792						Frog_fixed.avi	0
6504	390	978.2895	791.3524	0.5485245	0.6419802	630.2903	3.756688	0	928.6951	797.3239	0.41976	0.6236682	624.2838	3.830198	0	12	953	794						Frog_fixed.avi	0
6521	391	975.8644	783.426	0.5482596	0.6419847	630.2903	3.760336	0	920.8161	786.731	0.4195139	0.6235635	624.4627	3.81035	0	12	948	785						Frog_fixed.avi	0
6537	392	973.2226	788.181	0.5480579	0.6417307	630.332	3.777113	0	930.4702	809.574	0.4193485	0.6233883	624.3467	3.806402	0	12	952	799						Frog_fixed.avi	0
6554	393	969.7872	788.1583	0.5478683	0.6414777	630.1279	3.755694	0	926.7704	804.0935	0.4191205	0.6232871	624.5349	3.819606	0	12	948	796						Frog_fixed.avi	0
6571	394	969.2201	792.4476	0.5476536	0.6413264	630.4158	3.756047	0	930.7712	798.2042	0.4188989	0.6232454	624.5283	3.821449	0	12	950	795						Frog_fixed.avi	0
6587	395	979.7223	790.4742	0.5474171	0.6412625	630.2266	3.722887	0	943.2135	785.055	0.4186891	0.6230431	624.5339	3.813256	0	12	961	788						Frog_fixed.avi	0
6604	396	965.7071	782.5696	0.5472089	0.6412371	630.4763	3.741229	0	933.1403	787.9778	0.4184322	0.6232861	624.537	3.781767	0	12	949	785						Frog_fixed.avi	0
6621	397	973.2397	789.3185	0.5470232	0.6412565	630.4064	3.735965	0	926.9108	809.4167	0.4182518	0.6233854	624.5021	3.812852	0	12	950	799						Frog_fixed.avi	0
6637	398	972.4481	790.1576	0.5468127	0.6413313	630.3615	3.72028	0	936.5323	808.1237	0.4180296	0.6233575	624.5255	3.80318	0	12	954	799						Frog_fixed.avi	0
6654	399	963.2271	779.655	0.5466287	0.6415116	630.4587	3.726069	0	939.7045	796.7173	0.4178445	0.6239171	624.5286	3.814694	0	12	951	788						Frog_fixed.avi	0
6671	400	968.938	793.2515	0.5464761	0.6417681	630.2631	3.726152	0	926.1605	806.5815	0.417651	0.6242118	624.6519	3.79525	0	12	948	800						Frog_fixed.avi	0
6687	401	970.494	785.5186	0.5463129	0.641996	630.2851	3.716607	0	940.0457	802.9379	0.4174718	0.6245571	624.6014	3.790537	0	12	955	794						Frog_fixed.avi	0
6704	402	963.4992	784.5986	0.546178	0.6421987	630.238	3.713698	0	926.1899	797.1273	0.4173404	0.6249102	624.4588	3.80495	0	12	945	791						Frog_fixed.avi	0
6721	403	966.4896	784.2175	0.546038	0.6425194	630.2507	3.721135	0	939.8544	796.3311	0.4171722	0.6252296	624.6231	3.801183	0	12	953	790						Frog_fixed.avi	0
6737	404	965.0397	786.8661	0.5459249	0.6427097	630.0057	3.722398	0	923.034	798.1172	0.4169894	0.625478	624.5844	3.804302	0	12	944	792						Frog_fixed.avi	0
6754	405	976.8058	784.121	0.5458237	0.6427816	629.9435	3.716811	0	940.9689	791.9381	0.4168886	0.6256051	624.4622	3.798513	0	12	959	788						Frog_fixed.avi	0
6771	406	962.9189	778.8121	0.5457371	0.6427367	630.0075	3.719994	0	934.4164	801.4514	0.4168068	0.6255547	624.4166	3.815053	0	12	949	790						Frog_fixed.avi	0
6787	407	971.2887	776.0298	0.5456982	0.6425325	630.0012	3.717319	0	937.1377	799.763	0.4167419	0.6253989	624.2687	3.814345	0	12	954	788						Frog_fixed.avi	0
6804	408	969.7375	789.3732	0.5456624	0.642253	629.8685	3.744207	0	937.5049	803.2171	0.4166669	0.6251847	624.3342	3.791072	0	12	954	796						Frog_fixed.avi	0
6821	409	969.7663	786.0228	0.5456415	0.6420666	629.7542	3.72725	0	922.1672	797.5396	0.4166295	0.625032	624.2517	3.808427	0	12	946	792						Frog_fixed.avi	0
6837	410	961.6812	706.4602	0.54551	0.6415199	629.7047	3.736441	0	946.7341	734.3244	0.4165898	0.6243462	624.2549	3.814962	0	13	954	720						Frog_fixed.avi	0
6854	411	991.681	617.6368	0.5453718	0.6409422	629.7151	3.709988	0	974.03	639.4561	0.4165462	0.6240655	624.2582	3.841596	0	13	983	629						Frog_fixed.avi	0
6870	412	993.6856	605.3014	0.5452626	0.6412487	629.7151	3.736016	0	968.7149	619.4661	0.4164374	0.6243979	624.314	3.824032	0	13	981	612						Frog_fixed.avi	0
6887	413	999.3079	598.9104	0.5452843	0.641719	629.4446	3.757529	0	978.332	606.9055	0.4163597	0.625058	624.2285	3.812773	0	13	989	603						Frog_fixed.avi	0
6904	414	1002.476	604.7076	0.5452775	0.6422941	629.2669	3.751852	0	970.4755	618.7188	0.4163064	0.6258433	624.0015	3.841261	0	13	986	612						Frog_fixed.avi	0
6920	415	1002.484	599.3835	0.5452668	0.6430902	629.2441	3.762147	0	979.9122	612.1964	0.4162329	0.626781	623.8917	3.830589	0	13	991	606						Frog_fixed.avi	0
6937	416	994.6279	603.6147	0.5452519	0.6440564	629.1528	3.78335	0	981.7194	629.8186	0.4161816	0.6279011	623.8438	3.824808	0	13	988	617						Frog_fixed.avi	0
6954	417	993.9401	604.4959	0.545231	0.6450338	629.1021	3.780676	0	985.0861	613.8322	0.4161151	0.6291221	623.6741	3.830231	0	13	990	609						Frog_fixed.avi	0
6970	418	994.1031	605.2859	0.5452082	0.6460385	629.0778	3.771853	0	970.6727	611.3457	0.41603	0.6302599	623.7753	3.83192	0	13	982	608						Frog_fixed.avi	0
6987	419	994.0446	610.8796	0.5451984	0.6469259	629.0172	3.776307	0	964.9203	618.1404	0.4159808	0.6313283	623.8378	3.813743	0	13	979	615						Frog_fixed.avi	0
7004	420	987.8376	605.0788	0.5451888	0.6476483	628.9722	3.759877	0	965.1542	620.5493	0.4159253	0.6321066	623.7951	3.862989	0	13	976	613						Frog_fixed.avi	0
7020	421	997.819	608.6033	0.5451919	0.648086	628.9636	3.789673	0	966.5289	626.5238	0.4159094	0.6325259	623.8367	3.844738	0	13	982	618						Frog_fixed.avi	0
7037	422	1000.382	595.3851	0.5452089	0.6482665	628.9439	3.778047	0	975.0317	621.7679	0.4159119	0.6325876	623.822	3.827002	0	13	988	609						Frog_fixed.avi	0
7054	423	989.3383	500.6438	0.5449849	0.6477123	629.1976	3.810313	0	996.1667	503.3941	0.4159661	0.6318744	624.0093	3.869497	0	14	993	502						Frog_fixed.avi	0
7070	424	1011.589	490.8132	0.5449206	0.6473719	629.2835	3.768498	0	1007.7	507.5068	0.415932	0.6313553	624.0192	3.839376	0	14	1010	499						Frog_fixed.avi	0
7087	425	1011.473	514.4636	0.5449831	0.6469917	629.2282	3.778074	0	997.6884	503.8465	0.4159	0.6308602	624.0756	3.867699	0	14	1005	509						Frog_fixed.avi	0
7104	426	1008.383	487.7288	0.5450175	0.6466637	629.1993	3.771497	0	1001.623	501.4796	0.4158877	0.6302412	624.0826	3.861951	0	14	1005	495						Frog_fixed.avi	0
7120	427	1029.071	495.2703	0.5450433	0.6461522	629.1505	3.796411	0	1002.069	492.4143	0.4158703	0.6296286	624.0042	3.828778	0	14	1016	494						Frog_fixed.avi	0
7137	428	1017	480.4838	0.5450277	0.6458304	629.2119	3.791164	0	1000.444	512.738	0.4158523	0.6289983	624.0248	3.836196	0	14	1009	497						Frog_fixed.avi	0
7154	429	1024.718	482.5174	0.5449869	0.6455345	629.2648	3.767795	0	998.511	513.1443	0.415799	0.6285639	624.0826	3.857635	0	14	1012	498						Frog_fixed.avi	0
7170	430	1017.559	492.6205	0.5449283	0.6453684	629.2551	3.768181	0	999.8541	509.7324	0.4157419	0.6282158	623.9594	3.882036	0	14	1009	501						Frog_fixed.avi	0
7187	431	1013.357	502.567	0.5448465	0.6453329	629.2969	3.793672	0	1001.476	501.9665	0.4156227	0.628078	624.1179	3.865583	0	14	1007	502						Frog_fixed.avi	0
7204	432	1024.965	500.2348	0.5447248	0.6453486	629.2125	3.781648	0	998.4342	499.3948	0.4155044	0.6278398	624.1361	3.858923	0	14	1012	500						Frog_fixed.avi	0
7220	433	1025.208	495.9633	0.5445433	0.6454178	629.3361	3.769497	0	1001.402	496.4503	0.4153208	0.6280401	624.1395	3.828416	0	14	1013	496						Frog_fixed.avi	0
7237	434	-1280	-1024	-1	-1	-1	-1	4	993.4269	517.9019	0.4151522	0.6280912	624.0076	3.874115	0	14	993	518						Frog_fixed.avi	0
7253	435	1024.162	497.7146	0.5441481	0.6455508	629.3361	3.773883	0	990.8599	508.2819	0.4149044	0.6281492	624.2122	3.858308	0	14	1008	503						Frog_fixed.avi	0
7270	436	1025.306	492.1049	0.5438983	0.6455352	629.4048	3.766146	0	996.7805	510.5695	0.4146911	0.6281816	624.0036	3.858741	0	14	1011	501						Frog_fixed.avi	0
7287	437	1028.082	502.9217	0.5436329	0.6454777	629.4174	3.79362	0	993.5198	495.39	0.4143724	0.6281818	624.1309	3.866766	0	14	1011	499						Frog_fixed.avi	0
7304	438	1014.24	489.4654	0.5433855	0.6452557	629.4265	3.793315	0	999.952	507.6898	0.4140988	0.6281929	624.1257	3.860692	0	14	1007	499						Frog_fixed.avi	0
7320	439	1016.744	496.1123	0.543003	0.6453198	629.4265	3.780147	0	988.3643	511.5408	0.4137878	0.6282167	624.0598	3.865522	0	14	1003	504						Frog_fixed.avi	0
7337	440	1031.003	501.6896	0.5427108	0.6452343	629.3285	3.791692	0	999.3043	499.5451	0.4134451	0.6283267	624.153	3.861356	0	14	1015	501						Frog_fixed.avi	0
7353	441	1026.676	490.9434	0.5423738	0.645125	629.3678	3.766134	0	996.3868	497.4179	0.4131532	0.6282832	624.0065	3.843336	0	14	1012	494						Frog_fixed.avi	0
7370	442	1019.294	495.3125	0.5420626	0.6448131	629.4551	3.789718	0	994.2605	502.2899	0.4127997	0.6282448	624.1154	3.840723	0	14	1007	499						Frog_fixed.avi	0
7387	443	1026.26	505.5807	0.5417355	0.6445552	629.4551	3.773149	0	996.5892	498.7429	0.4124799	0.6280686	624.0627	3.860064	0	14	1011	502						Frog_fixed.avi	0
7403	444	1033.228	498.6749	0.5414868	0.6438159	629.4622	3.766397	0	991.5333	499.3121	0.4122044	0.627611	623.979	3.871998	0	14	1012	499						Frog_fixed.avi	0
7420	445	1026.141	509.2254	0.541257	0.6429717	629.3172	3.793445	0	999.9232	499.6894	0.4118946	0.6269731	624.0949	3.872943	0	14	1013	504						Frog_fixed.avi	0
7437	446	1025.182	487.8596	0.5409765	0.6420645	629.2728	3.768873	0	987.15	510.8511	0.4116727	0.626213	623.8417	3.880967	0	14	1006	499						Frog_fixed.avi	0
7453	447	1022.196	503.5291	0.5407836	0.641192	629.1475	3.778378	0	992.4333	498.6426	0.4113943	0.6254995	623.9891	3.867332	0	14	1007	501						Frog_fixed.avi	0
7470	448	1030.363	493.1464	0.5405708	0.6404022	629.2026	3.767433	0	995.5807	502.657	0.4111886	0.6248397	623.7883	3.851034	0	14	1013	498						Frog_fixed.avi	0
7487	449	1028.159	501.53	0.540371	0.6396887	629.0997	3.784798	0	993.7219	499.6943	0.4109535	0.624299	623.8254	3.848035	0	14	1011	501						Frog_fixed.avi	0
7503	450	1018.75	501.2888	0.5402092	0.6390491	628.8755	3.804987	0	989.0397	507.497	0.4107533	0.6237827	623.7492	3.864194	0	14	1004	504						Frog_fixed.avi	0
7520	451	1027.927	498.6584	0.540064	0.6383236	628.9448	3.758932	0	1000.531	486.0992	0.4106018	0.6231999	623.4742	3.825131	0	14	1014	492						Frog_fixed.avi	0
7537	452	1007.302	500.6948	0.5399622	0.6374316	628.9453	3.759054	0	978.8096	492.7962	0.4104149	0.622506	623.559	3.841768	0	14	993	497						Frog_fixed.avi	0
7553	453	1018.451	505.9667	0.539847	0.6366297	628.9453	3.778361	0	987.4661	495.0145	0.4102945	0.6217571	623.543	3.844251	0	14	1003	500						Frog_fixed.avi	0
7570	454	1025.746	489.5514	0.5397027	0.6358876	628.9453	3.808536	0	993.2343	495.7039	0.4102201	0.6210997	623.448	3.877468	0	14	1009	493						Frog_fixed.avi	0
7587	455	1016.633	501.7396	0.5397587	0.6350643	628.5433	3.793214	0	990.0449	487.1031	0.4101784	0.6204852	623.2219	3.861934	0	14	1003	494						Frog_fixed.avi	0
7603	456	1013.094	496.5441	0.5397924	0.6346136	628.4265	3.784727	0	986.0063	502.1167	0.4101638	0.6200821	623.1535	3.856055	0	14	1000	499						Frog_fixed.avi	0
7620	457	999.2673	503.5542	0.5398754	0.6341736	628.4108	3.78696	0	991.5381	499.5161	0.410208	0.6199701	623.1124	3.860587	0	14	995	502						Frog_fixed.avi	0
7637	458	1020.471	488.9016	0.5399393	0.6343837	628.4108	3.787846	0	991.9009	486.5551	0.4102586	0.6200624	623.0204	3.842652	0	14	1006	488						Frog_fixed.avi	0
7653	459	1014.574	502.022	0.5400509	0.6346129	627.9081	3.716697	0	995.929	489.8651	0.4103601	0.6203507	622.8966	3.830751	0	14	1005	496						Frog_fixed.avi	0
7670	460	1021.993	503.91	0.5402021	0.6349027	627.9119	3.765248	0	988.4392	494.6469	0.4105191	0.6207141	622.6437	3.871964	0	14	1005	499						Frog_fixed.avi	0
7687	461	1017.241	487.6057	0.5403645	0.6352637	627.7853	3.763567	0	979.7082	506.4531	0.4106573	0.6209351	622.6952	3.861473	0	14	998	497						Frog_fixed.avi	0
7703	462	1019.059	530.5786	0.5405453	0.6355906	627.5634	3.782429	0	988.8416	526.3758	0.4108978	0.6212274	622.5491	3.857231	0	15	1004	528						Frog_fixed.avi	0
7720	463	1025.073	525.1156	0.5407962	0.6356755	627.4857	3.754411	0	996.6853	526.7165	0.4111409	0.6211822	622.446	3.876703	0	15	1011	526						Frog_fixed.avi	0
7737	464	1020.867	528.5727	0.5410815	0.635628	627.3867	3.783323	0	977.9291	541.4778	0.4114308	0.6209705	622.1915	3.877107	0	15	999	535						Frog_fixed.avi	0
7753	465	1022.166	534.3734	0.5414176	0.6355055	627.2086	3.785143	0	980.2888	510.8801	0.4116928	0.6207148	622.2795	3.863243	0	15	1001	523						Frog_fixed.avi	0
7770	466	1025.377	528.9653	0.5417379	0.635369	627.1304	3.76716	0	980.1337	551.9741	0.4120467	0.6203839	622.0908	3.877259	0	15	1003	540						Frog_fixed.avi	0
7786	467	1018.51	525.0403	0.5421144	0.6351718	627.1498	3.770497	0	987.6995	548.2801	0.4124462	0.6201031	621.8473	3.872072	0	15	1003	537						Frog_fixed.avi	0
7803	468	1011.301	526.7112	0.5424956	0.6350957	626.9627	3.755059	0	979.4084	536.1047	0.4127636	0.6199435	621.89	3.844907	0	15	995	531						Frog_fixed.avi	0
7820	469	1026.238	526.3469	0.5428926	0.6351258	626.8151	3.742204	0	993.7268	519.2609	0.4131325	0.6198784	621.8099	3.836677	0	15	1010	523						Frog_fixed.avi	0
7836	470	1026.329	527.6136	0.5432446	0.6352646	626.757	3.765065	0	987.4041	527.9979	0.4135044	0.6198401	621.5433	3.842035	0	15	1007	528						Frog_fixed.avi	0
7853	471	1019.591	532.701	0.5436427	0.6354027	626.7257	3.797404	0	985.8619	528.3245	0.4139112	0.6198264	621.3446	3.854371	0	15	1003	531						Frog_fixed.avi	0
7870	472	1019.177	521.3923	0.5440184	0.6354575	626.675	3.751291	0	982.6199	531.3996	0.4142787	0.619758	621.4794	3.856674	0	15	1001	526						Frog_fixed.avi	0
7886	473	1016.459	519.192	0.544376	0.6354528	626.4487	3.787962	0	987.791	524.7041	0.4146222	0.6195881	621.3963	3.841263	0	15	1002	522						Frog_fixed.avi	0
7903	474	1017.299	532.1678	0.5447325	0.6353815	626.3832	3.793024	0	986.2015	542.5319	0.4149699	0.6193126	621.1882	3.849194	0	15	1002	537						Frog_fixed.avi	0
7920	475	1015.904	529.2888	0.5450218	0.6351546	626.485	3.754704	0	983.3303	536.1483	0.4153044	0.6190143	621.0242	3.854035	0	15	1000	533						Frog_fixed.avi	0
7936	476	1025.511	527.0943	0.5453385	0.6350113	626.1931	3.766437	0	981.3626	542.7496	0.4155615	0.6187038	621.1102	3.836067	0	15	1003	535						Frog_fixed.avi	0
7953	477	1019.623	526.8536	0.5456157	0.6349037	626.2059	3.794792	0	985.2121	537.9124	0.4158712	0.6184636	620.8314	3.855076	0	15	1002	532						Frog_fixed.avi	0
7970	478	1014.527	522.9836	0.545876	0.6349098	626.0597	3.775146	0	980.1385	539.5359	0.4160891	0.6183708	620.8781	3.85885	0	15	997	531						Frog_fixed.avi	0
7986	479	1011.389	536.6155	0.5461258	0.6350064	626.0767	3.802903	0	980.0174	542.8877	0.4163654	0.6183761	620.7006	3.886174	0	15	996	540						Frog_fixed.avi	0
8003	480	1019.992	520.1052	0.5463541	0.6351577	625.9178	3.774882	0	977.4393	536.1494	0.4165483	0.6184055	620.7262	3.886765	0	15	999	528						Frog_fixed.avi	0
8020	481	1017.49	518.7121	0.5465526	0.6353531	625.6772	3.799169	0	987.6099	537.5474	0.4167762	0.6184732	620.3829	3.868523	0	15	1003	528						Frog_fixed.avi	0
8036	482	1016.663	526.822	0.5467775	0.6355121	625.6387	3.786363	0	980.55	547.42	0.4168994	0.6186642	620.4319	3.885507	0	15	999	537						Frog_fixed.avi	0
8053	483	1002.816	530.6639	0.5469171	0.6356071	625.6761	3.823462	0	987.9133	533.4112	0.4170182	0.6189191	620.4191	3.853006	0	15	995	532						Frog_fixed.avi	0
8070	484	1013.103	522.4894	0.5469983	0.6362603	625.6761	3.789181	0	982.2924	539.3864	0.4171126	0.6193046	620.2773	3.855243	0	15	998	531						Frog_fixed.avi	0
8086	485	1015.156	526.56	0.5471147	0.6367022	625.287	3.783979	0	979.715	544.2162	0.4172618	0.6195276	620.2505	3.854631	0	15	997	535						Frog_fixed.avi	0
8103	486	1010.692	528.2567	0.5472034	0.6372371	625.2805	3.79987	0	982.6122	539.3	0.417257	0.6202951	620.2535	3.881631	0	15	997	534						Frog_fixed.avi	0
8120	487	1022.707	541.1939	0.5472479	0.6379954	625.2805	3.828943	0	989.2385	530.7112	0.4173178	0.6208296	619.8134	3.864609	0	15	1006	536						Frog_fixed.avi	0
8136	488	1009.194	522.0459	0.5473388	0.6382487	625.1296	3.818103	0	977.6753	547.4725	0.4173462	0.6212496	619.8333	3.866185	0	15	993	535						Frog_fixed.avi	0
8153	489	1014.683	541.9698	0.5474123	0.6387023	624.9686	3.805485	0	978.034	547.635	0.417389	0.6216525	619.799	3.870159	0	15	996	545						Frog_fixed.avi	0
8170	490	1010.762	540.5062	0.5475476	0.6388283	624.9445	3.825321	0	976.5155	546.3363	0.4174152	0.6219516	619.5848	3.843736	0	15	994	543						Frog_fixed.avi	0
8186	491	1018.541	528.4066	0.5475477	0.6393409	624.9445	3.825927	0	972.7969	551.8541	0.4174536	0.6221928	619.4388	3.86869	0	15	996	540						Frog_fixed.avi	0
8203	492	1007.356	536.2911	0.5476155	0.6396063	624.5367	3.830932	0	972.8793	553.7007	0.4175476	0.6224463	619.3572	3.883121	0	15	990	545						Frog_fixed.avi	0
8220	493	1003.495	542.0981	0.5476804	0.6399254	624.4744	3.827608	0	981.1823	545.2369	0.4176542	0.6227546	619.2269	3.858345	0	15	992	544						Frog_fixed.avi	0
8236	494	966.4971	711.4893	0.5477429	0.6413235	624.3684	3.832111	0	925.9187	718.725	0.4182218	0.6241947	619.0792	3.84605	0	16	946	715						Frog_fixed.avi	0
8253	495	939.0555	775.9606	0.5478702	0.6422865	624.0493	3.807578	0	894.6357	782.5129	0.4185788	0.6251876	618.6986	3.859177	0	16	917	779						Frog_fixed.avi	0
8270	496	938.0212	773.057	0.5480993	0.6427201	624.1238	3.814038	0	901.3044	778.7479	0.4185564	0.6254324	618.6446	3.840053	0	16	920	776						Frog_fixed.avi	0
8286	497	940.9112	780.9589	0.548303	0.6430458	623.9476	3.84533	0	903.1949	787.788	0.4186202	0.6257452	618.6661	3.844409	0	16	922	784						Frog_fixed.avi	0
8303	498	939.5656	775.7184	0.5484698	0.6435106	623.8568	3.805361	0	906.7194	789.9813	0.4186491	0.6260456	618.5562	3.840517	0	16	923	783						Frog_fixed.avi	0
8320	499	939.7582	789.9433	0.5486048	0.6438593	623.8903	3.804079	0	901.7036	783.8857	0.4187104	0.6263627	618.5219	3.838489	0	16	921	787						Frog_fixed.avi	0
8336	500	938.7255	785.3612	0.5486761	0.6443491	623.7255	3.820916	0	892.8041	796.4363	0.4187299	0.6267041	618.5162	3.862585	0	16	916	791						Frog_fixed.avi	0
8353	501	950.8804	793.233	0.5487661	0.6447594	623.41	3.815664	0	897.1878	794.3313	0.418754	0.6270182	618.4245	3.84409	0	16	924	794						Frog_fixed.avi	0
8370	502	940.7636	795.2378	0.5488141	0.6452783	623.3798	3.823971	0	902.8873	790.5376	0.4187657	0.6274177	618.3615	3.853715	0	16	922	793						Frog_fixed.avi	0
8386	503	939.9077	785.7354	0.548847	0.6458338	623.3442	3.825071	0	893.6856	797.8915	0.4187869	0.6278667	618.232	3.85979	0	16	917	792						Frog_fixed.avi	0
8403	504	940.2988	790.484	0.5489095	0.6462913	623.3647	3.826039	0	900.3301	788.1318	0.4188058	0.6283631	618.1625	3.852888	0	16	920	789						Frog_fixed.avi	0
8419	505	936.0286	797.8501	0.5489287	0.6468096	623.2098	3.827782	0	902.9999	791.6431	0.4188392	0.6288151	618.053	3.859695	0	16	920	795						Frog_fixed.avi	0
8436	506	935.2213	789.4097	0.5489892	0.6471938	623.3201	3.82641	0	899.1306	794.423	0.4188958	0.629216	617.9138	3.844775	0	16	917	792						Frog_fixed.avi	0
8453	507	928.2828	790.7513	0.5490389	0.6476231	623.2047	3.833079	0	904.2279	804.0115	0.4189351	0.6295886	617.8837	3.840438	0	16	916	797						Frog_fixed.avi	0
8469	508	939.8041	797.6835	0.5490913	0.6479501	623.2493	3.860396	0	907.7692	788.1866	0.4189757	0.6299755	617.8478	3.850377	0	16	924	793						Frog_fixed.avi	0
8486	509	943.808	787.655	0.5491567	0.6483555	623.2565	3.868346	0	907.3418	789.1655	0.4190187	0.6302902	617.9296	3.861994	0	16	926	788						Frog_fixed.avi	0
8503	510	940.8777	791.8889	0.549255	0.6486227	623.1238	3.859217	0	904.5048	792.3044	0.4190879	0.630636	618.0172	3.851288	0	16	923	792						Frog_fixed.avi	0
8519	511	934.5417	795.1105	0.5493371	0.6489977	623.2079	3.848253	0	900.3215	801.1714	0.4191814	0.6310008	618.0339	3.889987	0	16	917	798						Frog_fixed.avi	0
8536	512	935.2159	797.4282	0.549455	0.649343	623.3084	3.838539	0	910.3368	794.8773	0.4193448	0.631405	618.0435	3.857619	0	16	923	796						Frog_fixed.avi	0
8553	513	938.0042	803.6759	0.5495921	0.6497023	623.4374	3.854131	0	905.2527	801.3956	0.4195093	0.6317595	618.0258	3.857902	0	16	922	803						Frog_fixed.avi	0
8569	514	937.9529	800.5093	0.5497584	0.6500897	623.3314	3.854917	0	902.3899	800.1303	0.4196337	0.6321225	618.0973	3.879785	0	16	920	800						Frog_fixed.avi	0
8586	515	930.4584	798.5928	0.5498927	0.650381	623.5331	3.858051	0	905.1465	787.3303	0.4198114	0.6324	618.2658	3.868775	0	16	918	793						Frog_fixed.avi	0
8603	516	934.7552	800.1808	0.550032	0.6506825	623.7064	3.856899	0	896.9477	796.1906	0.4200015	0.6325637	618.2345	3.888034	0	16	916	798						Frog_fixed.avi	0
8619	517	937.0618	790.9045	0.5501894	0.6508741	623.7688	3.870752	0	899.4338	800.1498	0.420146	0.6326407	618.3325	3.881264	0	16	918	796						Frog_fixed.avi	0
8636	518	934.7896	794.1545	0.5503512	0.6509167	623.7119	3.859738	0	907.0417	800.0159	0.4203305	0.6325909	618.5499	3.874356	0	16	921	797						Frog_fixed.avi	0
8653	519	935.4731	795.6585	0.5505435	0.6509002	623.9878	3.869398	0	896.6428	793.7508	0.4205556	0.6324407	618.5163	3.878852	0	16	916	795						Frog_fixed.avi	0
8669	520	936.2449	795.2747	0.5506936	0.6507969	624.1302	3.871835	0	905.8517	800.9261	0.4207247	0.632203	618.8267	3.898957	0	16	921	798						Frog_fixed.avi	0
8686	521	938.0807	808.2036	0.5508593	0.6506332	624.2323	3.855627	0	902.5048	799.9631	0.4209004	0.6319207	618.8862	3.876029	0	16	920	804						Frog_fixed.avi	0
8703	522	936.9055	808.8442	0.5509893	0.6504837	624.293	3.868298	0	908.7556	802.9197	0.4210965	0.631629	618.9657	3.890797	0	16	923	806						Frog_fixed.avi	0
8719	523	936.9323	820.2299	0.5510858	0.6504326	624.5598	3.851475	0	905.7793	804.263	0.4212239	0.6314423	619.1855	3.873231	0	16	921	812						Frog_fixed.avi	0
8736	524	929.8877	805.0095	0.5511662	0.6503566	624.7014	3.884459	0	906.6336	799.5336	0.4213382	0.6312922	619.4023	3.878316	0	16	918	802						Frog_fixed.avi	0
8753	525	936.6013	805.9659	0.5512689	0.6502457	624.9169	3.880266	0	897.6891	824.0873	0.4214609	0.6312621	619.4058	3.893289	0	16	917	815						Frog_fixed.avi	0
8769	526	935.1244	797.1719	0.5513204	0.6501387	625.1818	3.868737	0	904.299	802.0314	0.4215581	0.6309044	619.7394	3.907403	0	16	920	800						Frog_fixed.avi	0
8786	527	933.2372	795.6554	0.5513449	0.6500136	625.363	3.876261	0	911.6023	808.8806	0.4216355	0.630685	619.8549	3.88736	0	16	922	802						Frog_fixed.avi	0
8803	528	941.1027	796.4946	0.551339	0.649801	625.637	3.880398	0	913.9427	798.2084	0.4216306	0.6305485	620.1252	3.88555	0	16	928	797						Frog_fixed.avi	0
8819	529	940.6395	809.7975	0.5512856	0.649586	625.6574	3.862446	0	902.515	802.2173	0.4215939	0.6304339	620.3948	3.889527	0	16	922	806						Frog_fixed.avi	0
8836	530	937.3519	798.4141	0.5511621	0.6494504	625.7897	3.875529	0	905.4811	800.2537	0.4214959	0.6304161	620.5667	3.88144	0	16	921	799						Frog_fixed.avi	0
8853	531	934.7922	799.0207	0.550974	0.6493934	626.0817	3.877956	0	911.5295	802.0836	0.4213863	0.6304795	620.6831	3.889793	0	16	923	801						Frog_fixed.avi	0
8869	532	935.0942	804.9065	0.5507984	0.6494172	626.2449	3.887246	0	905.7423	805.6097	0.4211622	0.630636	620.8769	3.880376	0	16	920	805						Frog_fixed.avi	0
8886	533	933.9451	802.291	0.5505453	0.6494526	626.4526	3.884449	0	903.0358	800.3449	0.4209676	0.6308826	621.1216	3.903815	0	16	918	801						Frog_fixed.avi	0
8903	534	949.3525	779.8136	0.550172	0.6494661	626.5807	3.8874	0	926.5808	770.6433	0.420613	0.6309918	621.3322	3.88363	0	16	938	775						Frog_fixed.avi	0
8919	535	957.0651	782.3719	0.5498633	0.6496156	626.6956	3.874724	0	934.2511	777.8361	0.4203564	0.6313486	621.3619	3.883128	0	16	946	780						Frog_fixed.avi	0
8936	536	945.6282	775.5174	0.5495245	0.6498588	626.9951	3.880317	0	924.6947	782.0329	0.4199948	0.6316753	621.5855	3.883725	0	16	935	779						Frog_fixed.avi	0
8953	537	950.0974	781.7162	0.5491748	0.650088	627.1479	3.886829	0	934.2374	779.0737	0.4196403	0.6320642	621.8806	3.904789	0	16	942	780						Frog_fixed.avi	0
8969	538	951.9251	782.4109	0.5488003	0.6503068	627.1899	3.882885	0	925.892	783.5342	0.4192763	0.6324191	622.0703	3.906997	0	16	939	783						Frog_fixed.avi	0
8986	539	956.4477	773.2658	0.548457	0.6505961	627.2872	3.880681	0	930.7714	792.6038	0.4189052	0.6327831	622.1149	3.878713	0	16	944	783						Frog_fixed.avi	0
9003	540	962.7701	777.7928	0.5480916	0.6508473	627.4845	3.877524	0	931.0196	778.8049	0.4185728	0.6332181	622.223	3.909787	0	16	947	778						Frog_fixed.avi	0
9019	541	958.4257	781.9313	0.54773	0.6510345	627.526	3.887661	0	924.4988	784.3356	0.4181957	0.6335632	622.4815	3.883488	0	16	941	783						Frog_fixed.avi	0
9036	542	959.0531	778.3196	0.5473987	0.6512637	627.6389	3.889724	0	929.6216	783.0114	0.4178601	0.6338798	622.4526	3.886879	0	16	944	781						Frog_fixed.avi	0
9052	543	960.404	782.9196	0.5470805	0.6514294	627.7243	3.885636	0	930.9053	794.4039	0.4175651	0.6341106	622.5139	3.899684	0	16	946	789						Frog_fixed.avi	0
9069	544	960.6489	783.3352	0.5467626	0.651481	627.6943	3.899445	0	936.671	778.735	0.417239	0.6342479	622.6788	3.872375	0	16	949	781						Frog_fixed.avi	0
9086	545	967.9948	783.8279	0.5465235	0.6514745	627.7849	3.879076	0	923.753	785.0117	0.416982	0.6343115	622.7151	3.895926	0	16	946	784						Frog_fixed.avi	0
9102	546	959.7162	785.2273	0.5462158	0.6513386	627.838	3.875999	0	927.7996	782.8874	0.4166955	0.6342751	622.7924	3.895823	0	16	944	784						Frog_fixed.avi	0
9119	547	965.9971	784.5974	0.5459976	0.6511175	627.77	3.895116	0	936.4721	779.3792	0.4164529	0.6341286	622.8177	3.895467	0	16	951	782						Frog_fixed.avi	0
9136	548	962.5675	783.6671	0.545725	0.6508707	627.8868	3.885633	0	922.3718	782.2578	0.4161918	0.6339268	622.8979	3.901506	0	16	942	783						Frog_fixed.avi	0
9152	549	972.6326	783.778	0.5455291	0.6506035	627.8544	3.882836	0	924.9747	774.804	0.4159925	0.6337565	622.7676	3.879287	0	16	949	779						Frog_fixed.avi	0
9169	550	972.7227	723.2716	0.5451664	0.6499915	627.8779	3.889649	0	949.2158	737.312	0.4157015	0.6331364	622.962	3.894893	0	16	961	730						Frog_fixed.avi	0
9186	551	990.7587	603.3696	0.5446329	0.6491537	628.0938	3.899022	0	999.4904	599.2464	0.4154463	0.6321799	623.1489	3.862608	0	17	995	601						Frog_fixed.avi	0
9202	552	1014.121	541.0343	0.5442663	0.6486429	628.2445	3.885806	0	1024.588	521.0143	0.4151425	0.631775	623.1193	3.889405	0	17	1019	531						Frog_fixed.avi	0
9219	553	1022.29	543.0502	0.5441138	0.6486725	628.0111	3.886464	0	1006.448	536.493	0.414842	0.6319223	623.2627	3.893855	0	17	1014	540						Frog_fixed.avi	0
9236	554	1027.693	544.1278	0.5439733	0.6487769	628.0759	3.886073	0	1012.21	533.6766	0.4146293	0.6320949	623.0884	3.891222	0	17	1020	539						Frog_fixed.avi	0
9252	555	1030.376	540.3603	0.5438235	0.648944	628.1104	3.90083	0	1012.036	546.9492	0.4143947	0.6322245	623.1606	3.911154	0	17	1021	544						Frog_fixed.avi	0
9269	556	1025.946	542.8597	0.5436779	0.6490502	627.9979	3.918184	0	1004.041	547.2218	0.4141985	0.6324264	623.1474	3.890743	0	17	1015	545						Frog_fixed.avi	0
9286	557	1031.898	533.0862	0.5435761	0.6491707	627.8758	3.884204	0	1009.259	543.7452	0.4140594	0.6325721	623.0168	3.908794	0	17	1021	538						Frog_fixed.avi	0
9302	558	1042.325	537.9692	0.5434847	0.6492829	627.817	3.899579	0	1010.418	541.3168	0.4138627	0.6327	623.0948	3.891835	0	17	1026	540						Frog_fixed.avi	0
9319	559	1035.41	544.6754	0.5433559	0.6494246	627.8247	3.888	0	1015.56	534.5698	0.4137094	0.632893	622.9705	3.89486	0	17	1025	540						Frog_fixed.avi	0
9336	560	1035.261	540.15	0.5432904	0.6496506	627.803	3.897737	0	1015.42	535.924	0.4136362	0.6330861	622.8876	3.896989	0	17	1025	538						Frog_fixed.avi	0
9352	561	1024.497	537.4417	0.5432423	0.6500118	627.6193	3.891488	0	1006.184	537.7533	0.4135781	0.6334125	622.8504	3.902541	0	17	1015	538						Frog_fixed.avi	0
9369	562	1032.129	546.1738	0.5432393	0.6502991	627.6509	3.903561	0	1011.927	547.8832	0.413541	0.6337717	622.6516	3.920765	0	17	1022	547						Frog_fixed.avi	0
9386	563	1026.998	539.0455	0.5432238	0.6507184	627.5269	3.887977	0	1006.697	549.9132	0.4135138	0.6340912	622.6483	3.903062	0	17	1017	544						Frog_fixed.avi	0
9402	564	1030.205	538.8884	0.5432327	0.6509691	627.3684	3.895586	0	1007.698	545.2683	0.413511	0.6343738	622.5187	3.914169	0	17	1019	542						Frog_fixed.avi	0
9419	565	1029.231	533.0486	0.5433004	0.6512407	627.4315	3.911588	0	1001.748	551.7686	0.413533	0.6346076	622.4453	3.926882	0	17	1015	542						Frog_fixed.avi	0
9436	566	1035.523	535.4464	0.5433661	0.6515282	627.1853	3.883705	0	1007.091	551.5194	0.4135573	0.6348139	622.4424	3.905812	0	17	1021	543						Frog_fixed.avi	0
9452	567	1030.504	541.7571	0.5434322	0.6517178	627.1331	3.902977	0	999.4341	542.3841	0.4135913	0.634966	622.4542	3.907744	0	17	1015	542						Frog_fixed.avi	0
9469	568	1027.449	543.0898	0.5435083	0.6519153	627.1277	3.899402	0	1003.987	543.6767	0.4136692	0.6351526	622.4174	3.915709	0	17	1016	543						Frog_fixed.avi	0
9486	569	1028.614	544.6254	0.5436075	0.652127	627.2287	3.91948	0	1010.853	548.0283	0.4137516	0.6353439	622.426	3.921582	0	17	1020	546						Frog_fixed.avi	0
9502	570	1028.109	540.0893	0.5437277	0.6523532	627.0386	3.905286	0	1004.764	543.6763	0.4138816	0.6354458	622.3281	3.915537	0	17	1016	542						Frog_fixed.avi	0
9519	571	1033.3	534.7532	0.5438914	0.6524713	626.9823	3.907312	0	1003.203	556.6271	0.4140253	0.6355089	622.1473	3.919775	0	17	1018	546						Frog_fixed.avi	0
9536	572	1029.601	542.3763	0.5440665	0.6525651	627.1123	3.91099	0	1004.703	538.3113	0.4141836	0.6356118	622.3364	3.893104	0	17	1017	540						Frog_fixed.avi	0
9552	573	891.1353	603.7789	0.5446815	0.6530704	626.9521	3.88818	0	859.803	623.2823	0.4151818	0.6362045	622.2949	3.915607	0	18	875	614						Frog_fixed.avi	0
9569	574	699.6376	727.4401	0.5457072	0.6540368	626.9521	3.882755	0	686.7764	714.9382	0.4166146	0.6370646	621.9241	3.908331	0	18	693	721						Frog_fixed.avi	0
9585	575	594.2098	764.4102	0.5466098	0.6544647	627.0763	3.879051	0	591.8237	741.016	0.4174561	0.6374147	621.7106	3.87129	0	18	593	753						Frog_fixed.avi	0
9602	576	589.1021	759.2022	0.5470313	0.6546789	627.0999	3.881067	0	588.1028	747.6121	0.4176692	0.6374592	622.0921	3.879194	0	18	589	753						Frog_fixed.avi	0
9619	577	591.2469	752.7821	0.5473961	0.6548901	627.0115	3.883054	0	582.8025	747.2944	0.4179294	0.6375439	621.9675	3.857134	0	18	587	750						Frog_fixed.avi	0
9635	578	584.7548	749.5372	0.5477184	0.6550573	627.1703	3.887193	0	586.8875	746.5635	0.4182065	0.637626	622.1669	3.871988	0	18	586	748						Frog_fixed.avi	0
9652	579	589.867	764.0956	0.5480579	0.6551812	627.1716	3.88113	0	591.1293	742.466	0.4185367	0.637689	622.0782	3.867663	0	18	590	753						Frog_fixed.avi	0
9669	580	589.9675	763.6564	0.5483975	0.6553284	627.2597	3.87865	0	576.4457	738.5525	0.418809	0.6376569	622.1461	3.860408	0	18	583	751						Frog_fixed.avi	0
9685	581	581.6909	758.2649	0.5487179	0.6554404	627.2606	3.871635	0	579.6981	741.3077	0.4191371	0.6374055	622.1285	3.884264	0	18	581	750						Frog_fixed.avi	0
9702	582	589.4507	749.0886	0.5490788	0.6555788	627.3353	3.883678	0	582.0684	740.696	0.419451	0.6375079	622.1324	3.863951	0	18	586	745						Frog_fixed.avi	0
9719	583	582.4504	756.899	0.5494304	0.6556549	627.1836	3.872704	0	581.0908	753.624	0.4198003	0.6374114	622.265	3.871168	0	18	582	755						Frog_fixed.avi	0
9735	584	597.3004	766.2526	0.5497856	0.6557199	627.3152	3.86465	0	582.2916	745.2767	0.4201929	0.6372899	622.2598	3.874015	0	18	590	756						Frog_fixed.avi	0
9752	585	581.6838	767.0121	0.5501877	0.6557958	627.398	3.865508	0	581.8473	758.9436	0.4206143	0.6371399	622.2322	3.865088	0	18	582	763						Frog_fixed.avi	0
9769	586	585.1771	768.1246	0.5506031	0.655857	627.4091	3.871682	0	595.5848	748.1418	0.4210524	0.6370337	622.2539	3.859769	0	18	590	758						Frog_fixed.avi	0
9785	587	581.1425	773.8616	0.5510331	0.6559382	627.2992	3.866494	0	587.6962	742.1832	0.4214669	0.6369103	622.3554	3.862175	0	18	584	758						Frog_fixed.avi	0
9802	588	586.6378	768.5961	0.5514714	0.6560363	627.2464	3.86737	0	585.4101	746.8187	0.4218961	0.6367348	622.277	3.865223	0	18	586	758						Frog_fixed.avi	0
9819	589	583.8763	765.9669	0.5518873	0.6561359	627.3837	3.875321	0	582.0195	754.2485	0.4223454	0.6365779	622.2725	3.857148	0	18	583	760						Frog_fixed.avi	0
9835	590	585.4081	770.2043	0.5523552	0.6561962	627.4421	3.876818	0	586.6561	752.4396	0.422805	0.6364006	622.3185	3.870431	0	18	586	761						Frog_fixed.avi	0
9852	591	584.0766	765.5577	0.5527917	0.6563163	627.3439	3.872119	0	585.402	749.4001	0.4232695	0.6362823	622.2222	3.866837	0	18	585	757						Frog_fixed.avi	0
9869	592	585.1067	763.1077	0.5532278	0.6564259	627.3041	3.861835	0	587.3904	747.5109	0.4237357	0.6361813	622.1978	3.850836	0	18	586	755						Frog_fixed.avi	0
9885	593	555.2314	803.3609	0.5537447	0.6567022	627.2109	3.855278	0	561.4491	783.4703	0.4243922	0.6363333	622.1464	3.863644	0	19	558	793						Frog_fixed.avi	0
9902	594	523.0508	838.6566	0.5542948	0.657118	627.1379	3.869284	0	522.5196	820.5161	0.4251319	0.6366005	621.8816	3.854775	0	19	523	830						Frog_fixed.avi	0
9919	595	508.9228	840.0353	0.5548048	0.6573421	627.0352	3.843595	0	522.7006	826.5294	0.4255589	0.6365404	621.7134	3.849399	0	19	516	833						Frog_fixed.avi	0
9935	596	510.0859	857.064	0.5552956	0.6574946	627.0096	3.845412	0	523.9067	822.7131	0.426012	0.6365294	621.7366	3.853688	0	19	517	840						Frog_fixed.avi	0
9952	597	508.1265	855.201	0.5557778	0.6576208	626.8968	3.841196	0	519.5312	828.5711	0.4264479	0.6365001	621.7532	3.837948	0	19	514	842						Frog_fixed.avi	0
9969	598	511.1143	852.649	0.5562623	0.6577412	626.8094	3.840501	0	525.3361	830.1207	0.4268987	0.6363782	621.633	3.846006	0	19	518	841						Frog_fixed.avi	0
9985	599	519.9587	857.126	0.556745	0.6577966	626.8171	3.833187	0	522.512	832.4496	0.4273769	0.6362538	621.5549	3.840582	0	19	521	845						Frog_fixed.avi	0
10002	600	509.2009	862.0054	0.5572155	0.6577412	626.5779	3.827941	0	520.7661	833.0363	0.4278409	0.6360157	621.4529	3.839448	0	19	515	848						Frog_fixed.avi	0
10019	601	511.3224	854.2972	0.557683	0.6576763	626.4536	3.83529	0	522.9958	829.3429	0.4283051	0.6357571	621.4244	3.835809	0	19	517	842						Frog_fixed.avi	0
10035	602	518.8334	849.6208	0.5581607	0.6576011	626.3541	3.826131	0	518.7513	832.4324	0.4287581	0.635514	621.3095	3.823256	0	19	519	841						Frog_fixed.avi	0
10052	603	518.3846	854.5681	0.5586006	0.6575707	626.2736	3.822008	0	518.9821	830.8303	0.4291782	0.6352599	621.0895	3.84395	0	19	519	843						Frog_fixed.avi	0
10068	604	518.2752	850.3862	0.5590211	0.6575229	626.1008	3.820766	0	525.7132	832.9957	0.4296114	0.6350731	620.9745	3.843533	0	19	522	842						Frog_fixed.avi	0
10085	605	513.6382	854.9419	0.5594652	0.6574831	625.978	3.821774	0	517.7932	837.3459	0.4300353	0.6348224	620.7755	3.820269	0	19	516	846						Frog_fixed.avi	0
10102	606	522.213	860.3923	0.5598978	0.6574559	625.9421	3.82062	0	524.5859	830.381	0.4304611	0.6346544	620.635	3.845617	0	19	523	845						Frog_fixed.avi	0
10118	607	524.6351	861.43	0.5603048	0.6574773	625.7475	3.824976	0	523.3689	824.5535	0.4308448	0.6345325	620.726	3.843784	0	19	524	843						Frog_fixed.avi	0
10135	608	522.6552	862.1748	0.5607176	0.6574868	625.6382	3.827944	0	510.856	829.0896	0.4312206	0.63433	620.5782	3.83552	0	19	517	846						Frog_fixed.avi	0
10152	609	583.4226	803.3343	0.5605854	0.65705	625.4838	3.8164	0	618.8623	773.8541	0.431185	0.6337878	620.3912	3.869152	0	19	601	789						Frog_fixed.avi	0
10168	610	803.1979	702.2613	0.5597401	0.6561518	625.5749	3.841488	0	818.9037	706.9775	0.4305718	0.6326484	620.725	3.851616	0	20	811	705						Frog_fixed.avi	0
10185	611	956.8724	625.3152	0.5592393	0.6555939	625.7427	3.860301	0	952.0032	624.5643	0.430177	0.6318982	620.8755	3.889109	0	20	954	625						Frog_fixed.avi	0
10202	612	983.6189	600.929	0.5595165	0.6553442	625.6223	3.865812	0	966.2915	615.2337	0.4304148	0.6316391	620.5762	3.876857	0	20	975	608						Frog_fixed.avi	0
10218	613	977.9006	612.2823	0.5599589	0.6550791	625.5712	3.846723	0	963.4453	616.4276	0.4306787	0.6314529	620.5652	3.878413	0	20	971	614						Frog_fixed.avi	0
10235	614	1002.788	608.2293	0.5602376	0.655358	625.5712	3.885021	0	963.1797	606.7883	0.4309811	0.6313469	620.3581	3.887457	0	20	983	608						Frog_fixed.avi	0
10252	615	987.2448	597.851	0.5606148	0.6551602	625.0701	3.875652	0	962.9825	616.9115	0.4312235	0.6311915	620.2631	3.877807	0	20	975	607						Frog_fixed.avi	0
10268	616	985.5892	602.0381	0.5608759	0.6551297	625.0331	3.871249	0	952.9517	616.3484	0.431441	0.6310837	620.013	3.906175	0	20	969	609						Frog_fixed.avi	0
10285	617	989.3558	604.4344	0.5611306	0.6551015	624.7831	3.85886	0	954.7021	629.5805	0.4316284	0.6309496	620.0534	3.912612	0	20	972	617						Frog_fixed.avi	0
10302	618	985.2661	605.0501	0.5613381	0.6550491	624.7719	3.855519	0	963.0099	617.3348	0.4318323	0.6307577	619.6404	3.883581	0	20	974	611						Frog_fixed.avi	0
10318	619	993.8549	604.4055	0.5615509	0.6549855	624.5222	3.869479	0	951.9736	618.0155	0.4319502	0.6305859	619.6364	3.905943	0	20	973	611						Frog_fixed.avi	0
10335	620	991.0087	602.1297	0.5616741	0.6549085	624.4503	3.874438	0	954.1344	616.4365	0.4320745	0.6303689	619.4926	3.883121	0	20	973	609						Frog_fixed.avi	0
10352	621	974.5472	564.2821	0.5617369	0.6544896	624.3354	3.866145	0	974.2889	574.7508	0.4322466	0.6299127	619.303	3.873363	0	21	974	570						Frog_fixed.avi	0
10368	622	983.9777	506.7068	0.5617343	0.6540716	624.2864	3.856335	0	984.4337	512.4433	0.4323816	0.6293038	619.3432	3.850314	0	21	984	510						Frog_fixed.avi	0
10385	623	984.2568	516.5718	0.5618383	0.6537143	623.9872	3.861637	0	983.7927	488.0243	0.4324041	0.6289647	619.1256	3.847009	0	21	984	502						Frog_fixed.avi	0
10402	624	992.9428	500.3019	0.5619878	0.6534125	623.7913	3.867323	0	977.7181	512.0665	0.4324197	0.6285926	619.0153	3.893386	0	21	985	506						Frog_fixed.avi	0
10418	625	999.3519	488.3359	0.5620258	0.6530778	623.6848	3.862881	0	977.1167	503.4441	0.4324006	0.6281865	618.7434	3.875737	0	21	988	496						Frog_fixed.avi	0
10435	626	988.2531	504.7559	0.5619799	0.6527125	623.3416	3.882961	0	971.9618	506.5957	0.4323236	0.6278285	618.5607	3.888172	0	21	980	506						Frog_fixed.avi	0
10452	627	989.3579	505.1498	0.561919	0.6525427	623.2172	3.859862	0	963.8965	520.7593	0.4322031	0.6275395	618.2853	3.885607	0	21	977	513						Frog_fixed.avi	0
10468	628	996.1324	514.7216	0.5618978	0.6521789	623.2071	3.847591	0	967.2332	506.9691	0.4320875	0.6274009	617.9746	3.877808	0	21	982	511						Frog_fixed.avi	0
10485	629	993.3304	505.3264	0.5616816	0.6521389	623.2071	3.815325	0	978.7353	506.5736	0.4318785	0.6272622	617.9979	3.818262	0	21	986	506						Frog_fixed.avi	0
10501	630	985.325	517.8321	0.5614865	0.6519024	622.6977	3.846228	0	966.9772	515.9948	0.4316729	0.6270852	617.802	3.831736	0	21	976	517						Frog_fixed.avi	0
10518	631	995.6311	506.3557	0.5612871	0.6516757	622.5371	3.833955	0	963.511	528.7175	0.431426	0.6269214	617.3989	3.8449	0	21	980	518						Frog_fixed.avi	0
10535	632	987.2934	507.6315	0.5610388	0.651332	622.3191	3.806007	0	961.5848	508.7548	0.4311095	0.6267643	617.4364	3.840566	0	21	974	508						Frog_fixed.avi	0
10551	633	989.4973	512.2827	0.5607642	0.6509857	622.1677	3.810625	0	970.2685	520.8306	0.4307958	0.6265357	617.2302	3.793973	0	21	980	517						Frog_fixed.avi	0
10568	634	986.9973	509.0035	0.5604612	0.6505767	622.078	3.769071	0	960.3214	506.8011	0.430445	0.6263124	616.8997	3.796348	0	21	974	508						Frog_fixed.avi	0
10585	635	993.3691	517.5142	0.5601091	0.6502091	621.7513	3.810991	0	966.482	513.535	0.4300407	0.6261182	616.7924	3.797193	0	21	980	516						Frog_fixed.avi	0
10601	636	982.9434	506.3039	0.5597059	0.649848	621.6531	3.803452	0	968.8919	509.818	0.4296306	0.6259351	616.6787	3.767569	0	21	976	508						Frog_fixed.avi	0
10618	637	986.8616	520.2267	0.5593071	0.6494158	621.501	3.80073	0	963.8355	508.2833	0.4291745	0.6258154	616.4896	3.772968	0	21	975	514						Frog_fixed.avi	0
10635	638	988.3568	504.1276	0.558893	0.6490808	621.3511	3.764271	0	959.3256	519.5266	0.4287276	0.6257172	616.1542	3.808764	0	21	974	512						Frog_fixed.avi	0
10651	639	996.7877	519.0539	0.5584462	0.6486325	621.0597	3.782315	0	959.8148	512.413	0.4282251	0.6256318	616.0424	3.787743	0	21	978	516						Frog_fixed.avi	0
10668	640	984.9327	513.2645	0.5579649	0.6482929	620.9946	3.784153	0	952.5095	500.3268	0.427683	0.625478	615.9459	3.760102	0	21	969	507						Frog_fixed.avi	0
10685	641	996.0613	522.1712	0.5574842	0.6478584	620.8226	3.771487	0	975.0625	495	0.4271803	0.6253746	615.702	3.744136	0	21	986	509						Frog_fixed.avi	0
10701	642	1001.068	501.0587	0.5569085	0.6477398	620.8226	3.744116	0	946.6682	520.7078	0.4267215	0.6250434	615.6874	3.809236	0	21	974	511						Frog_fixed.avi	0
10718	643	984.9424	521.6982	0.5564612	0.6472421	620.558	3.785365	0	961.8127	506.5723	0.4261123	0.6252508	615.6907	3.765098	0	21	973	514						Frog_fixed.avi	0
10735	644	982.2527	513.261	0.5559737	0.6470121	620.3573	3.757246	0	960.0574	521.1982	0.4255838	0.6253131	615.3022	3.799461	0	21	971	517						Frog_fixed.avi	0
10751	645	978.473	514.8931	0.55547	0.6468719	620.2276	3.787673	0	954.0179	509.7063	0.4250209	0.625417	615.2233	3.816241	0	21	966	512						Frog_fixed.avi	0
10768	646	971.9547	509.8533	0.5549465	0.6467811	620.0118	3.771262	0	956.4578	506.7416	0.4244803	0.6256059	615.0507	3.809848	0	21	964	508						Frog_fixed.avi	0
10785	647	976.4703	514.5041	0.5544487	0.6466667	619.8712	3.789268	0	950.6615	514.5227	0.4239495	0.6257609	614.9005	3.801669	0	21	964	515						Frog_fixed.avi	0
10801	648	969.5635	502.708	0.5539609	0.646615	619.6945	3.786701	0	955.4236	503.2952	0.42341	0.6260086	614.7108	3.80626	0	21	962	503						Frog_fixed.avi	0
10818	649	972.962	498.4815	0.5534765	0.6465971	619.5974	3.782406	0	936.728	495.5745	0.4228918	0.6262389	614.6212	3.802118	0	21	955	497						Frog_fixed.avi	0
10835	650	983.208	502.6185	0.5530769	0.6466366	619.3738	3.808387	0	945.3313	516.0928	0.4224463	0.6265312	614.4716	3.824763	0	21	964	509						Frog_fixed.avi	0
10851	651	967.7966	508.4796	0.5526558	0.6467434	619.3582	3.792691	0	945.2313	517.6082	0.4219852	0.6268466	614.2568	3.810328	0	21	957	513						Frog_fixed.avi	0
10868	652	975.7288	514.6416	0.5522654	0.6468187	619.3201	3.809144	0	949.1147	502.2061	0.4215713	0.6272166	614.2626	3.82375	0	21	962	508						Frog_fixed.avi	0
10885	653	970.2361	518.4752	0.5519152	0.6468274	619.2464	3.812178	0	937.2226	515.7493	0.4211797	0.6274433	614.2468	3.841825	0	21	954	517						Frog_fixed.avi	0
10901	654	971.1779	508.726	0.5516466	0.6467437	619.1247	3.834922	0	934.2828	523.0667	0.4209017	0.6276569	613.9957	3.833584	0	21	953	516						Frog_fixed.avi	0
10918	655	963.7421	510.6485	0.5514007	0.6463239	619.1241	3.813526	0	930.2224	517.3596	0.420619	0.6276712	614.1505	3.861924	0	21	947	514						Frog_fixed.avi	0
10935	656	953.91	510.4193	0.5512456	0.6455995	619.1061	3.809441	0	937.3291	508.1771	0.4204447	0.6274632	613.9814	3.838477	0	21	946	509						Frog_fixed.avi	0
10951	657	968.7472	506.8827	0.5511298	0.6447694	619.1061	3.826473	0	939.0502	512.3937	0.4202959	0.6268114	613.9722	3.838124	0	21	954	510						Frog_fixed.avi	0
10968	658	964.1666	520.8881	0.5510218	0.6436455	619.0943	3.824281	0	931.2997	502.2266	0.420181	0.6263639	613.9755	3.820117	0	21	948	512						Frog_fixed.avi	0
10985	659	957.5936	503.9652	0.5508823	0.6423776	619.5585	3.831417	0	935.1028	509.8072	0.4200611	0.6255618	614.5429	3.855441	0	21	946	507						Frog_fixed.avi	0
11001	660	978.707	511.4155	0.5507419	0.6413192	619.5585	3.859175	0	933.9961	506.2718	0.4198782	0.6247594	614.9821	3.855343	0	21	956	509						Frog_fixed.avi	0
11018	661	948.1955	504.321	0.5504677	0.6402239	620.2201	3.864208	0	935.0272	506.0144	0.4196608	0.6240931	615.2362	3.856313	0	21	942	505						Frog_fixed.avi	0
11034	662	957.3481	503.3895	0.5501206	0.6394594	620.6406	3.861475	0	915.0735	530.4133	0.4192924	0.6234097	615.319	3.857859	0	21	936	517						Frog_fixed.avi	0
11051	663	964.736	500.8062	0.5496929	0.6389681	620.9968	3.880195	0	923.2754	511.9313	0.4189609	0.6235937	615.3221	3.871782	0	21	944	506						Frog_fixed.avi	0
11068	664	959.4059	509.6714	0.5492231	0.6389031	621.5186	3.886599	0	928.3193	496.7948	0.4185001	0.6238968	616.9002	3.856134	0	21	944	503						Frog_fixed.avi	0
11084	665	958.6219	509.4836	0.5486814	0.6392191	622.0294	3.893422	0	920.7498	522.264	0.4180058	0.6244835	617.3853	3.895659	0	21	940	516						Frog_fixed.avi	0
11101	666	955.6507	506.5245	0.5481522	0.6396117	622.4161	3.904714	0	924.9471	508.8211	0.4174898	0.6252496	617.8292	3.87867	0	21	940	508						Frog_fixed.avi	0
11118	667	947.0317	511.7781	0.5475804	0.6400828	622.9326	3.92355	0	918.5906	506.5531	0.416997	0.6260426	618.297	3.895082	0	21	933	509						Frog_fixed.avi	0
11134	668	946.4893	514.0428	0.5470265	0.6404203	623.4319	3.894182	0	920.7602	513.5852	0.4164888	0.6266421	618.7509	3.903692	0	21	934	514						Frog_fixed.avi	0
11151	669	953.1582	510.4062	0.5464974	0.6406721	623.9427	3.899498	0	926.6329	512.7124	0.4159932	0.6271498	619.3368	3.89591	0	21	940	512						Frog_fixed.avi	0
11168	670	958.3132	509.7203	0.5460066	0.6408507	624.3431	3.902687	0	918.9731	523.4373	0.4155429	0.6274195	619.7474	3.908762	0	21	939	517						Frog_fixed.avi	0
11184	671	955.0549	510.0952	0.5455149	0.6409149	624.6822	3.902884	0	918.7754	517.5148	0.4151304	0.6275988	620.1263	3.910101	0	21	937	514						Frog_fixed.avi	0
11201	672	949.9788	517.5629	0.5450373	0.640843	625.0613	3.944444	0	916.1459	522.5645	0.4147024	0.6276368	620.4538	3.93244	0	21	933	520						Frog_fixed.avi	0
11218	673	954.7972	513.2792	0.5446072	0.6407459	625.4587	3.93173	0	916.3929	517.1041	0.4143155	0.6276019	620.8779	3.920779	0	21	936	515						Frog_fixed.avi	0
11234	674	955.126	513.2032	0.5442027	0.6405879	625.8248	3.923778	0	919.3545	528.5596	0.4139483	0.627555	621.2689	3.92666	0	21	937	521						Frog_fixed.avi	0
11251	675	952.7145	511.3201	0.5438064	0.6404771	626.2145	3.935981	0	914.8577	512.6857	0.4136125	0.6275072	621.6791	3.890094	0	21	934	512						Frog_fixed.avi	0
11268	676	938.5776	514.2595	0.5434315	0.640463	626.4888	3.944556	0	917.972	517.8611	0.4133388	0.627533	621.765	3.928183	0	21	928	516						Frog_fixed.avi	0
11284	677	948.6069	509.5134	0.5431404	0.6406399	626.9435	3.927392	0	911.3679	516.1506	0.4130498	0.6277142	622.1568	3.922261	0	21	930	513						Frog_fixed.avi	0
11301	678	943.3594	509.8911	0.5428672	0.6411294	626.9435	3.948071	0	906.2692	519.8827	0.4128083	0.6281446	622.3783	3.932469	0	21	925	515						Frog_fixed.avi	0
11318	679	947.6451	515.3565	0.5426473	0.6419138	627.2996	3.947316	0	912.041	519.2363	0.4126227	0.6288866	622.5297	3.927789	0	21	930	517						Frog_fixed.avi	0
11334	680	953.4788	523.366	0.5424918	0.6430053	627.4164	3.947206	0	910.2227	526.2765	0.4125157	0.6298993	622.5782	3.944532	0	21	932	525						Frog_fixed.avi	0
11351	681	959.1315	513.5927	0.5424086	0.6442774	627.4406	3.944514	0	911.2371	519.0369	0.4124249	0.6308997	622.8248	3.936775	0	21	935	516						Frog_fixed.avi	0
11368	682	949.724	515.0303	0.5424425	0.6453458	627.465	3.939914	0	921.0859	521.4863	0.4125011	0.6317475	622.7362	3.914135	0	21	935	518						Frog_fixed.avi	0
11384	683	939.4021	519.4862	0.5426413	0.6462234	627.5349	3.93384	0	912.3955	530.3032	0.4126891	0.6322953	622.7878	3.915024	0	21	926	525						Frog_fixed.avi	0
11401	684	951.9688	516.1483	0.5430642	0.6468762	627.4432	3.945109	0	912.2378	519.8608	0.413122	0.6325842	622.6526	3.948903	0	21	932	518						Frog_fixed.avi	0
11418	685	934.7504	517.9036	0.5436152	0.6472672	627.3956	3.976125	0	911.9049	521.3646	0.4136952	0.6325883	622.5968	3.91467	0	21	923	520						Frog_fixed.avi	0
11434	686	944.3962	509.9928	0.5443774	0.6475965	627.09	3.965315	0	903.8937	525.5796	0.4144731	0.6324471	622.3165	3.944674	0	21	924	518						Frog_fixed.avi	0
11451	687	940.8425	514.0543	0.5452055	0.6477344	627.0256	3.952204	0	903.476	507.3208	0.4152873	0.6319848	622.2745	3.917987	0	21	922	511						Frog_fixed.avi	0
11468	688	934.1462	521.754	0.5461476	0.6478561	626.9564	3.946297	0	910.3265	514.516	0.4162478	0.6317955	622.2781	3.960234	0	21	922	518						Frog_fixed.avi	0
11484	689	934.0645	517.1633	0.5471324	0.6479826	626.872	3.949174	0	907.6672	525.4783	0.417248	0.6313652	621.879	3.950435	0	21	921	521						Frog_fixed.avi	0
11501	690	936.4172	512.1136	0.5481225	0.64815	626.7936	3.949643	0	910.8444	517.4539	0.4182738	0.6309643	621.8845	3.933294	0	21	924	515						Frog_fixed.avi	0
11518	691	932.2956	512.8774	0.5490894	0.6483915	626.5955	3.952518	0	896.1609	525.253	0.4192795	0.63061	621.6226	3.959355	0	21	914	519						Frog_fixed.avi	0
11534	692	930.2813	519.8139	0.5500315	0.6486679	626.4441	3.933178	0	904.5005	521.5258	0.4202461	0.6303765	621.5172	3.952651	0	21	917	521						Frog_fixed.avi	0
11551	693	932.2859	514.1061	0.5509247	0.649167	626.2563	3.947387	0	902.0718	517.3469	0.4211728	0.6302747	621.4916	3.947593	0	21	917	516						Frog_fixed.avi	0
11568	694	934.7067	530.6361	0.5518349	0.6496211	626.1692	3.931946	0	900.2396	521.3463	0.422083	0.6301949	621.2976	3.93092	0	21	917	526						Frog_fixed.avi	0
11584	695	938.0169	507.6665	0.5527153	0.6501436	626.2106	3.943163	0	907.8058	524.8854	0.4229876	0.629893	621.2701	3.932253	0	21	923	516						Frog_fixed.avi	0
11601	696	929.3228	518.2728	0.5535671	0.6505613	626.1571	3.964401	0	902.2308	524.4621	0.4238835	0.6299217	621.2736	3.94593	0	21	916	521						Frog_fixed.avi	0
11617	697	927.0558	522.5358	0.5544362	0.6508835	626.0617	3.950422	0	895.7037	516.0673	0.4247684	0.6297213	621.3043	3.950361	0	21	911	519						Frog_fixed.avi	0
11634	698	935.5593	518.6762	0.5553396	0.6511013	626.0966	3.945848	0	895.2106	524.2327	0.4256701	0.6293501	621.2128	3.966391	0	21	915	521						Frog_fixed.avi	0
11651	699	933.3948	524.5481	0.5562299	0.6512807	626.103	3.937073	0	910.1851	517.4737	0.4266516	0.6289892	621.3083	3.96175	0	21	922	521						Frog_fixed.avi	0
11667	700	931.5754	516.1581	0.5571564	0.6514301	626.2283	3.966023	0	887.469	521.0104	0.4276413	0.6285009	621.2291	3.948197	0	22	910	519						Frog_fixed.avi	0
11684	701	911.4261	530.9154	0.5582332	0.651563	626.3643	3.964354	0	873.3082	538.3831	0.4287956	0.62812	621.4213	3.955877	0	22	892	535						Frog_fixed.avi	0
11701	702	904.7348	529.3051	0.5592707	0.651554	626.3423	3.962498	0	872.0317	545.2194	0.4299142	0.627504	621.3649	3.957402	0	22	888	537						Frog_fixed.avi	0
11717	703	898.0902	530.7346	0.5602819	0.6515164	626.4798	3.965044	0	870.6335	545.7518	0.430989	0.6269327	621.4974	3.956949	0	22	884	538						Frog_fixed.avi	0
11734	704	894.3918	532.8807	0.5612818	0.6514579	626.5959	3.954117	0	861.3958	546.5465	0.4320624	0.6264076	621.3946	3.941631	0	22	878	540						Frog_fixed.avi	0
11751	705	899.8235	530.4025	0.5622472	0.651498	626.7755	3.957327	0	861.6973	554.0737	0.4330938	0.6259449	621.5231	3.95368	0	22	881	542						Frog_fixed.avi	0
11767	706	900.5659	535.5161	0.563179	0.6515295	626.833	3.952316	0	864.6166	537.4935	0.4340693	0.6255623	621.6829	3.958436	0	22	883	537						Frog_fixed.avi	0
11784	707	898.6433	529.2292	0.5640693	0.6515924	626.8239	3.947583	0	855.2505	535.8685	0.4349961	0.6252186	621.8788	3.943425	0	22	877	533						Frog_fixed.avi	0
11801	708	896.2596	532.7781	0.5648614	0.6516185	627.0836	3.941865	0	854.8364	542.9985	0.4358604	0.6249105	621.9832	3.956834	0	22	876	538						Frog_fixed.avi	0
11817	709	891.8002	534.2322	0.5656499	0.6516787	627.1669	3.949265	0	860.4308	544.3788	0.4366961	0.6244093	621.9891	3.953622	0	22	876	539						Frog_fixed.avi	0
11834	710	897.235	521.9653	0.5663522	0.6517355	627.3638	3.945123	0	861.9239	545.5903	0.4374619	0.6243916	621.9923	3.942276	0	22	880	534						Frog_fixed.avi	0
11851	711	889.5859	535.663	0.5670354	0.651844	627.5098	3.930825	0	862.4261	544.1663	0.4382267	0.6242253	622.1581	3.964542	0	22	876	540						Frog_fixed.avi	0
11867	712	894.8284	535.2386	0.5677115	0.6519247	627.5527	3.93909	0	865.2352	543.4855	0.4389016	0.6240765	622.3896	3.953833	0	22	880	539						Frog_fixed.avi	0
11884	713	896.641	542.0677	0.5683134	0.6519386	627.627	3.935858	0	855.4229	543.3923	0.4395644	0.6237711	622.3832	3.945801	0	22	876	543						Frog_fixed.avi	0
11901	714	883.1207	541.0237	0.5688983	0.6518586	627.7325	3.927722	0	861.3159	541.5517	0.4402705	0.6234444	622.3256	3.96052	0	22	872	541						Frog_fixed.avi	0
11917	715	894.2404	538.6522	0.5695049	0.6516563	628.0123	3.947594	0	862.7766	542.4537	0.4408959	0.6229927	622.5172	3.947729	0	22	879	541						Frog_fixed.avi	0
11934	716	893.6339	542.8478	0.5700709	0.6513424	628.0886	3.946764	0	852.373	539.3696	0.4414911	0.6225322	622.6083	3.960717	0	22	873	541						Frog_fixed.avi	0
11951	717	891.4887	538.2446	0.5706307	0.6510562	628.2942	3.95361	0	855.781	542.4196	0.4420677	0.6217864	622.6154	3.921715	0	22	874	540						Frog_fixed.avi	0
11967	718	888.2676	540.3292	0.5711422	0.6507232	628.3647	3.925617	0	858.84	538.6774	0.4426632	0.6212759	622.6154	3.949843	0	22	874	540						Frog_fixed.avi	0
11984	719	896.4127	542.605	0.5716204	0.6503513	628.4398	3.93004	0	854.3979	532.7522	0.4432037	0.6209616	622.6187	3.932891	0	22	875	538						Frog_fixed.avi	0
12000	720	888.3047	538.0598	0.5720208	0.6501272	628.4826	3.951861	0	856.4356	543.1935	0.4436673	0.6204832	622.8542	3.955442	0	22	872	541						Frog_fixed.avi	0
12017	721	897.6144	551.0969	0.5723696	0.6497894	628.4891	3.929522	0	863.8024	532.2424	0.4440432	0.6200622	622.9762	3.961812	0	22	881	542						Frog_fixed.avi	0
12034	722	888.4723	539.9647	0.5726234	0.649487	628.6769	3.93881	0	854.8564	541.4445	0.4443678	0.6196178	622.8506	3.981215	0	22	872	541						Frog_fixed.avi	0
12050	723	880.5173	542.4798	0.5728103	0.6491516	628.613	3.928108	0	854.3643	535.7801	0.4445813	0.6191984	623.0366	3.968347	0	22	867	539						Frog_fixed.avi	0
12067	724	889.7989	552.2988	0.5729917	0.6488478	628.613	3.940641	0	847.1426	541.0073	0.4447741	0.6187616	622.9833	3.962289	0	22	868	547						Frog_fixed.avi	0
12084	725	884.5023	539.7406	0.5730904	0.6483662	628.8528	3.936742	0	847.8002	533.322	0.4449043	0.6183121	622.9403	3.962894	0	22	866	537						Frog_fixed.avi	0
12100	726	893.0197	543.8688	0.5731449	0.6478962	628.8527	3.933604	0	847.5807	539.5911	0.4449629	0.6178923	622.9433	3.987644	0	22	870	542						Frog_fixed.avi	0
12117	727	890.1107	553.3107	0.5731685	0.6473946	628.9415	3.927882	0	843.5493	538.1416	0.4449847	0.6174437	622.9905	3.964706	0	22	867	546						Frog_fixed.avi	0
12134	728	885.5929	543.8706	0.5731649	0.646861	629.0111	3.939047	0	854.3888	536.7156	0.4449902	0.6169276	623.0307	3.986804	0	22	870	540						Frog_fixed.avi	0
12150	729	884.5641	544.597	0.5731648	0.6461115	629.0105	3.918584	0	848.2406	546.1495	0.4449815	0.6162501	623.0285	3.98705	0	22	866	545						Frog_fixed.avi	0
12167	730	888.7818	544.6778	0.5731287	0.6451541	629.0219	3.946965	0	852.0366	543.3896	0.4449557	0.6154507	623.0259	3.966073	0	22	870	544						Frog_fixed.avi	0
12184	731	884.6091	564.9056	0.5730296	0.6443141	629.0219	3.938874	0	844.4916	548.0932	0.4448714	0.6146567	622.9827	4.000709	0	22	865	556						Frog_fixed.avi	0
12200	732	890.6688	538.9531	0.5729837	0.643481	629.0012	3.946499	0	846.0601	535.9157	0.444775	0.6138311	622.9918	4.003519	0	22	868	537						Frog_fixed.avi	0
12217	733	884.5483	546.0208	0.5728489	0.6428571	629.2053	3.951016	0	835.6512	536.162	0.4446189	0.6134613	622.9918	4.013615	0	22	860	541						Frog_fixed.avi	0
12233	734	894.9342	544.3638	0.5726839	0.6423786	629.2703	3.938869	0	842.9623	537.0721	0.4444809	0.6132862	622.9948	4.010039	0	22	869	541						Frog_fixed.avi	0
12250	735	891.4471	539.6533	0.5724998	0.6421271	629.2614	3.97126	0	852.1329	527.6644	0.4442977	0.6131309	623.4221	4.016313	0	22	872	534						Frog_fixed.avi	0
12267	736	887.8243	535.7455	0.5722836	0.6419402	629.4908	3.95987	0	843.2358	546.5009	0.4440808	0.6129824	623.5625	4.041535	0	22	866	541						Frog_fixed.avi	0
12283	737	898.9167	555.271	0.5720921	0.6417962	629.452	3.956635	0	843.4531	545.4559	0.4438933	0.6129256	623.4325	4.049577	0	22	871	550						Frog_fixed.avi	0
12300	738	894.8455	545.3055	0.5719121	0.641686	629.6794	3.950207	0	850.4339	546.1439	0.443687	0.6128969	623.7267	4.035598	0	22	873	546						Frog_fixed.avi	0
12317	739	882.2181	547.3263	0.5717638	0.6415927	629.6697	3.951661	0	845.3278	540.8913	0.4435601	0.6128629	623.7026	4.030889	0	22	864	544						Frog_fixed.avi	0
12333	740	880.2164	548.4035	0.5716548	0.6415163	629.6595	3.95016	0	843.038	541.1368	0.4434828	0.6127994	623.7264	4.049286	0	22	862	545						Frog_fixed.avi	0
12350	741	905.8252	548.971	0.5716009	0.6415276	629.6595	3.969906	0	844.2404	543.7148	0.4433906	0.6126578	623.8214	4.057421	0	22	875	546						Frog_fixed.avi	0
12367	742	887.7766	540.9838	0.5716261	0.6413449	629.8745	3.978215	0	839.8955	548.7508	0.4433787	0.6125508	623.9449	4.088883	0	22	864	545						Frog_fixed.avi	0
12383	743	891.1971	547.7017	0.571649	0.6413155	629.9565	3.962536	0	848.1347	532.3813	0.4433865	0.6124567	623.9626	4.072433	0	22	870	540						Frog_fixed.avi	0
12400	744	892.6833	568.2493	0.5717064	0.6415706	629.9565	3.986062	0	839.8268	541.0508	0.4433951	0.6124357	624.0242	4.060571	0	22	866	555						Frog_fixed.avi	0
12417	745	888.1817	671.129	0.5718632	0.6414297	630.3104	3.804197	0	814.4136	712.5153	0.4432513	0.6121342	624.0936	3.80814	0	22	851	692						Frog_fixed.avi	0
12433	746	-1280	-1024	-1	-1	-1	-1	4	-1280	-1024	-1	-1	-1	-1	4		0	0						Frog_fixed.avi	0
12450	747	-1280	-1024	-1	-1	-1	-1	4	-1280	-1024	-1	-1	-1	-1	4		0	0						Frog_fixed.avi	0
12467	748	-1280	-1024	-1	-1	-1	-1	4	-1280	-1024	-1	-1	-1	-1	4		0	0						Frog_fixed.avi	0
12483	749	-1280	-1024	-1	-1	-1	-1	4	-1280	-1024	-1	-1	-1	-1	4		0	0						Frog_fixed.avi	0
12500	750	-1280	-1024	-1	-1	-1	-1	4	-1280	-1024	-1	-1	-1	-1	4		0	0						Frog_fixed.avi	0
12517	751	-1280	-1024	-1	-1	-1	-1	4	-1280	-1024	-1	-1	-1	-1	4		0	0						Frog_fixed.avi	0
12533	752	883.3259	550.4369	0.5726655	0.6438516	629.7152	4.003271	0	840.9724	555.7045	0.4442126	0.6139322	624.0007	4.12302	0	23	862	553						Frog_fixed.avi	0
12550	753	900.2085	552.202	0.5729402	0.6442903	629.6166	3.993497	0	836.9302	591.4538	0.4445491	0.6143075	623.6384	4.105486	0	23	869	572						Frog_fixed.avi	0
12567	754	884.1833	555.9996	0.5732232	0.6444564	629.4806	4.002252	0	842.8403	533.1874	0.4448521	0.61423	623.6532	4.103908	0	23	864	545						Frog_fixed.avi	0
12583	755	882.9129	555.1877	0.5735916	0.6446135	629.3558	3.994651	0	835.8524	547.3056	0.4452111	0.6143081	623.6029	4.117451	0	23	859	551						Frog_fixed.avi	0
12600	756	878.9633	554.2663	0.5739223	0.6447698	629.2756	4.001256	0	843.8087	545.3015	0.4455989	0.6143891	623.3909	4.130315	0	23	861	550						Frog_fixed.avi	0
12617	757	880.149	559.4757	0.574299	0.6449013	629.186	4.004073	0	835.2786	556.9608	0.4459925	0.6144652	623.1235	4.133843	0	23	858	558						Frog_fixed.avi	0
12633	758	887.1502	555.3578	0.5746573	0.6451044	629.0572	4.009402	0	844.9359	546.887	0.446407	0.6145211	622.9451	4.137085	0	23	866	551						Frog_fixed.avi	0
12650	759	887.2894	549.5554	0.5750226	0.6452788	628.8293	4.008589	0	839.814	547.644	0.4467621	0.6146608	622.9626	4.137301	0	23	864	549						Frog_fixed.avi	0
12667	760	876.5879	557.9576	0.5753604	0.6453995	628.5245	4.01979	0	834.5909	537.3624	0.4470865	0.6147401	622.7276	4.142535	0	23	856	548						Frog_fixed.avi	0
12683	761	882.9086	550.9955	0.5756901	0.6454599	628.6074	4.007029	0	836.4895	555.9082	0.4474351	0.6148303	622.4823	4.15519	0	23	860	553						Frog_fixed.avi	0
12700	762	892.7032	565.0594	0.5759242	0.6456463	628.6074	4.027061	0	836.3738	555.0121	0.4477392	0.6146328	622.4845	4.145651	0	23	865	560						Frog_fixed.avi	0
12717	763	891.2983	556.9901	0.5762023	0.6456398	628.3661	4.029753	0	839.4532	556.9333	0.4479102	0.614995	622.4875	4.159322	0	23	865	557						Frog_fixed.avi	0
12733	764	874.2203	550.0904	0.5763506	0.6458523	628.0259	4.02787	0	840.7696	552.4172	0.4480668	0.6151822	622.1047	4.158542	0	23	857	551						Frog_fixed.avi	0
12750	765	882.6116	551.8016	0.5764094	0.6459867	627.921	4.044521	0	841.8499	548.7985	0.4481386	0.6153876	621.8737	4.159198	0	23	862	550						Frog_fixed.avi	0
12766	766	880.8023	547.9405	0.5764366	0.6461052	627.7487	4.042596	0	845.772	548.6336	0.4481695	0.6155827	621.5468	4.182743	0	23	863	548						Frog_fixed.avi	0
12783	767	881.0059	553.4614	0.5763958	0.646164	627.6429	4.049809	0	845.6245	543.848	0.4480618	0.6156887	621.621	4.17133	0	23	863	549						Frog_fixed.avi	0
12800	768	882.6836	556.1784	0.5763018	0.6461323	627.5398	4.052463	0	834.8859	550.3481	0.4478903	0.615742	621.4969	4.158339	0	23	859	553						Frog_fixed.avi	0
12816	769	884.5075	548.9966	0.576107	0.6460288	627.137	4.055801	0	842.7489	548.2099	0.4477328	0.6157323	621.3393	4.171854	0	23	864	549						Frog_fixed.avi	0
12833	770	885.1014	549.5613	0.5758986	0.6457791	627.3333	4.07181	0	835.8185	552.4068	0.4474447	0.6156929	621.234	4.163168	0	23	860	551						Frog_fixed.avi	0
12850	771	885.7433	558.73	0.5756568	0.6455855	627.1333	4.062001	0	842.5422	546.6083	0.4472008	0.6156834	621.1396	4.169521	0	23	864	553						Frog_fixed.avi	0
12866	772	882.3258	549.3915	0.5753741	0.6454525	627.1873	4.051116	0	843.286	552.125	0.4468409	0.6157351	621.1154	4.168278	0	23	863	551						Frog_fixed.avi	0
12883	773	884.6824	554.635	0.5750585	0.6454042	626.8917	4.04749	0	841.812	552.3826	0.4465209	0.615897	621.0119	4.190638	0	23	863	554						Frog_fixed.avi	0
12900	774	889.7089	558.7112	0.5747107	0.6453862	626.8856	4.071783	0	842.8564	548.35	0.4461516	0.6160932	620.9521	4.17619	0	23	866	554						Frog_fixed.avi	0
12916	775	884.062	557.9778	0.5743307	0.6453497	626.8554	4.055017	0	841.9647	549.4623	0.4457186	0.6162798	621.0164	4.186785	0	23	863	554						Frog_fixed.avi	0
12933	776	922.0834	567.8873	0.5736796	0.6453583	626.8554	4.078891	0	879.7272	560.1818	0.4451805	0.6163505	620.9017	4.186777	0	23	901	564						Frog_fixed.avi	0
12950	777	908.7904	565.9095	0.5733789	0.6450108	626.7414	4.075878	0	871.525	558.168	0.444732	0.6163167	620.967	4.18516	0	23	890	562						Frog_fixed.avi	0
12966	778	918.5717	571.629	0.5729617	0.644711	626.5004	4.065435	0	863.1185	565.0898	0.4442373	0.6162373	620.905	4.196451	0	23	891	568						Frog_fixed.avi	0
12983	779	912.1096	566.1782	0.5725054	0.6445254	626.4805	4.072219	0	860.4103	574.5836	0.443739	0.6162155	620.8909	4.186079	0	23	886	570						Frog_fixed.avi	0
13000	780	909.3624	571.4001	0.5720274	0.6443188	626.4236	4.074618	0	866.6998	569.405	0.4432521	0.616248	620.9323	4.196873	0	23	888	570						Frog_fixed.avi	0
13016	781	911.0502	573.2587	0.5715482	0.6440697	626.3855	4.07534	0	870.5216	570.0294	0.4427392	0.6163291	620.9459	4.186454	0	23	891	572						Frog_fixed.avi	0
13033	782	904.5924	572.7922	0.5710652	0.6438185	626.3105	4.073609	0	869.9393	559.6268	0.4422193	0.616349	620.9233	4.171663	0	23	887	566						Frog_fixed.avi	0
13050	783	914.9383	564.9807	0.5705698	0.6436237	626.2563	4.087956	0	874.1352	560.6514	0.4417062	0.6163251	620.8513	4.167811	0	23	895	563						Frog_fixed.avi	0
13066	784	903.4904	574.2502	0.5700805	0.6432921	626.2416	4.084795	0	874.3944	570.0476	0.4411826	0.6162974	620.8744	4.191936	0	23	889	572						Frog_fixed.avi	0
13083	785	906.3034	573.7689	0.5696045	0.6429827	626.1217	4.093734	0	868.7834	570.1523	0.4406664	0.6161735	620.7927	4.17917	0	23	888	572						Frog_fixed.avi	0
13100	786	902.5375	560.3698	0.56915	0.6427687	626.0154	4.086748	0	872.7094	563.1461	0.4401859	0.6160699	620.7189	4.192853	0	23	888	562						Frog_fixed.avi	0
13116	787	910.7183	572.9313	0.5687534	0.6424046	625.9791	4.09249	0	863.3448	564.6199	0.4397388	0.6160043	620.7027	4.181467	0	23	887	569						Frog_fixed.avi	0
13133	788	911.8487	581.0718	0.5683631	0.6421956	625.8137	4.078024	0	873.2587	566.3827	0.4393106	0.6159381	620.5118	4.179935	0	23	893	574						Frog_fixed.avi	0
13150	789	910.5421	563.39	0.5679842	0.6420527	625.8855	4.088363	0	863.9878	557.9031	0.438916	0.6159158	620.2545	4.197699	0	23	887	561						Frog_fixed.avi	0
13166	790	912.386	571.0765	0.567615	0.6418231	625.7323	4.071538	0	866.8101	569.2795	0.4384992	0.6158714	620.1987	4.192029	0	23	890	570						Frog_fixed.avi	0
13183	791	922.1118	578.4196	0.5673085	0.64154	625.468	4.08604	0	869.9832	557.8047	0.4381277	0.6157969	620.1913	4.185063	0	23	896	568						Frog_fixed.avi	0
13199	792	922.81	563.7723	0.5669699	0.6413169	625.5989	4.088006	0	874.043	558.0192	0.4377618	0.6157205	620.0471	4.188873	0	23	898	561						Frog_fixed.avi	0
13216	793	919.0735	567.3445	0.5666427	0.6411603	625.2353	4.087863	0	873.6062	568.2501	0.4374075	0.6156427	619.8771	4.205917	0	23	896	568						Frog_fixed.avi	0
13233	794	910.1333	572.0364	0.566291	0.6410396	625.0695	4.092188	0	870.4088	568.4006	0.4370128	0.6156412	619.7487	4.180849	0	23	890	570						Frog_fixed.avi	0
13249	795	912.6353	569.9443	0.5659881	0.6410341	625.0624	4.090302	0	868.0432	573.1888	0.4366665	0.6157448	619.4552	4.176343	0	23	890	572						Frog_fixed.avi	0
13266	796	910.3787	559.722	0.5657153	0.6411166	624.7816	4.089289	0	869.5507	568.3726	0.4363844	0.6159245	619.3442	4.195613	0	23	890	564						Frog_fixed.avi	0
13283	797	915.0542	565.9274	0.5654697	0.64117	624.6324	4.088718	0	858.8843	565.2458	0.4360633	0.6161251	619.1769	4.201698	0	23	887	566						Frog_fixed.avi	0
13299	798	917.0963	569.3276	0.5651642	0.6412641	624.6324	4.106297	0	868.8004	559.1674	0.4358138	0.6163394	618.9036	4.192181	0	23	893	564						Frog_fixed.avi	0
13316	799	900.9022	513.5322	0.5649344	0.6410163	624.6324	4.070973	0	871.9667	487.6687	0.4356714	0.6162287	618.5812	4.174189	0	24	886	501						Frog_fixed.avi	0
13333	800	895.5388	516.9178	0.5648201	0.6407329	624.1186	4.098458	0	858.7327	481.0905	0.4354465	0.6162999	618.6327	4.207664	0	24	877	499						Frog_fixed.avi	0
13349	801	902.8297	512.3842	0.564704	0.6406596	624.0009	4.099843	0	858.3662	483.259	0.435219	0.6163214	618.2828	4.189714	0	24	881	498						Frog_fixed.avi	0
13366	802	895.2596	502.2223	0.5645697	0.6405127	623.6507	4.093931	0	856.6151	487.0608	0.4350477	0.6162534	617.9822	4.196596	0	24	876	495						Frog_fixed.avi	0
13383	803	891.4661	502.7879	0.5644502	0.6404223	623.3535	4.090351	0	846.5186	489.468	0.4348184	0.6161388	617.9338	4.165125	0	24	869	496						Frog_fixed.avi	0
13399	804	899.9309	500.9376	0.5643855	0.640366	623.1323	4.090798	0	852.2059	489.0846	0.4346982	0.6160991	617.7107	4.187933	0	24	876	495						Frog_fixed.avi	0
13416	805	896.4572	499.5794	0.5643504	0.6403496	622.9987	4.082996	0	858.0704	498.5532	0.434607	0.6161181	617.4897	4.184895	0	24	877	499						Frog_fixed.avi	0
13433	806	909.0113	497.3669	0.5643442	0.6403636	622.8409	4.092586	0	852.6038	489.6021	0.4345585	0.6161183	617.2783	4.18157	0	24	881	493						Frog_fixed.avi	0
13449	807	905.7845	493.9824	0.5643747	0.6404065	622.6879	4.084367	0	856.0831	489.3716	0.4345392	0.6161584	617.1475	4.17711	0	24	881	492						Frog_fixed.avi	0
13466	808	897.3148	503.5573	0.5644433	0.6404801	622.5123	4.099438	0	855.9382	485.596	0.4345546	0.6161923	617.045	4.181369	0	24	877	495						Frog_fixed.avi	0
13483	809	895.3964	515.5588	0.564584	0.6405778	622.2118	4.079301	0	849.4464	485.3841	0.4346515	0.6162781	617.0645	4.186848	0	24	872	500						Frog_fixed.avi	0
13499	810	905.0122	504.9703	0.5648254	0.6407319	622.0637	4.093094	0	848.1565	492.83	0.4348448	0.6163352	616.9107	4.173809	0	24	877	499						Frog_fixed.avi	0
13516	811	893.8657	503.609	0.5651352	0.6410113	621.7831	4.102531	0	845.3832	493.8589	0.435101	0.6163923	616.7188	4.178402	0	24	870	499						Frog_fixed.avi	0
13533	812	899.2628	506.8793	0.5655154	0.6413194	621.8755	4.081655	0	848.236	491.7646	0.4354948	0.6165592	616.5685	4.174662	0	24	874	499						Frog_fixed.avi	0
13549	813	898.2405	505.2136	0.5659416	0.6417732	621.8077	4.095767	0	853.776	486.2127	0.4359377	0.6168026	616.5058	4.181587	0	24	876	496						Frog_fixed.avi	0
13566	814	886.7286	511.3172	0.5663767	0.6422481	621.6915	4.0829	0	851.9424	492.8836	0.4364036	0.6170148	616.3835	4.163805	0	24	869	502						Frog_fixed.avi	0
13583	815	891.571	506.3205	0.5668148	0.6428474	621.6921	4.094879	0	852.8857	499.4525	0.436888	0.6172844	616.4075	4.187228	0	24	872	503						Frog_fixed.avi	0
13599	816	888.537	503.2519	0.5672414	0.6433905	621.6147	4.106674	0	849.5531	488.6087	0.4373373	0.6176221	616.6235	4.168332	0	24	869	496						Frog_fixed.avi	0
13616	817	894.0736	500.1458	0.5676854	0.6438897	621.6142	4.103951	0	849.4078	482.567	0.4378175	0.617949	616.6713	4.181904	0	24	872	491						Frog_fixed.avi	0
13633	818	890.4314	505.2286	0.5681211	0.6444501	621.7985	4.09733	0	844.9955	493.2763	0.4382821	0.6182873	616.8149	4.165788	0	24	868	499						Frog_fixed.avi	0
13649	819	888.5505	507.7634	0.5685078	0.6448411	622.2638	4.101302	0	841.9515	490.383	0.4387367	0.6186241	617.0183	4.189762	0	24	865	499						Frog_fixed.avi	0
13666	820	899.8502	499.3421	0.5688435	0.6452473	622.3761	4.10571	0	845.9818	497.5799	0.4391521	0.6188413	617.0995	4.176215	0	24	873	498						Frog_fixed.avi	0
13683	821	890.1618	499.7813	0.5690808	0.6454734	622.6718	4.110021	0	849.019	495.7751	0.4394955	0.618977	617.0814	4.172072	0	24	870	498						Frog_fixed.avi	0
13699	822	893.4177	509.2386	0.5693026	0.6457035	622.871	4.098437	0	850.366	494.0841	0.4397327	0.6190901	617.5902	4.177441	0	24	872	502						Frog_fixed.avi	0
13716	823	889.8334	505.2784	0.5693858	0.6459898	623.1857	4.11327	0	846.0297	482.7409	0.4398641	0.619262	617.7966	4.163399	0	24	868	494						Frog_fixed.avi	0
13732	824	885.9803	496.7785	0.5693583	0.6462777	623.6814	4.121836	0	848.3749	490.3978	0.4399313	0.6194404	618.1173	4.176398	0	24	867	494						Frog_fixed.avi	0
13749	825	894.383	494.9166	0.5692639	0.6466538	624.0841	4.118008	0	848.9313	479.6703	0.439903	0.6197008	618.4637	4.192195	0	24	872	487						Frog_fixed.avi	0
13766	826	893.9703	498.2694	0.5691009	0.6470034	624.2791	4.097819	0	851.8866	489.9034	0.439807	0.6200742	618.7162	4.179099	0	24	873	494						Frog_fixed.avi	0
13782	827	878.3531	504.8219	0.5688201	0.6473334	624.6553	4.12228	0	851.1731	491.931	0.4396134	0.6204476	619.0139	4.166353	0	24	865	498						Frog_fixed.avi	0
13799	828	895.3696	507.6219	0.5685437	0.6476817	625.1859	4.114794	0	848.5503	496.1947	0.4393738	0.6208439	619.316	4.185355	0	24	872	502						Frog_fixed.avi	0
13816	829	885.713	502.9168	0.5681458	0.647887	625.465	4.122232	0	850.4171	491.0356	0.4390145	0.6212099	619.7181	4.186509	0	24	868	497						Frog_fixed.avi	0
13832	830	887.5463	506.2906	0.5677184	0.6480531	625.5356	4.117858	0	851.6689	489.7123	0.438616	0.6215168	620.0838	4.185235	0	24	870	498						Frog_fixed.avi	0
13849	831	887.655	498.6131	0.567243	0.6482323	626.137	4.108352	0	855.769	487.9607	0.4381648	0.6218258	620.3937	4.177797	0	24	872	493						Frog_fixed.avi	0
13866	832	893.8959	499.1277	0.566731	0.648286	626.3964	4.130174	0	856.4786	483.6527	0.4376774	0.6220295	620.7597	4.165917	0	24	875	491						Frog_fixed.avi	0
13882	833	893.6432	502.1053	0.5662074	0.6483146	626.6383	4.125526	0	849.6785	485.9991	0.4371687	0.6222159	620.9906	4.184426	0	24	872	494						Frog_fixed.avi	0
13899	834	930.951	617.1534	0.5653079	0.6491578	626.7135	4.109879	0	880.395	606.8763	0.4366593	0.6232606	621.1815	4.201714	0	25	906	612						Frog_fixed.avi	0
13916	835	999.7186	762.3907	0.5643253	0.6502364	627.1038	4.128925	0	922.3275	734.6218	0.4361914	0.6245449	621.3367	4.177753	0	25	961	749						Frog_fixed.avi	0
13932	836	1004.808	809.3939	0.5638795	0.6504869	627.16	4.119374	0	927.2682	792.895	0.435672	0.6250319	621.4473	4.16937	0	25	966	801						Frog_fixed.avi	0
13949	837	1007.077	822.8782	0.5636092	0.6503827	627.0964	4.117307	0	940.4642	781.0322	0.4351585	0.6251188	621.566	4.175339	0	25	974	802						Frog_fixed.avi	0
13966	838	1004.52	819.8771	0.5632913	0.6503278	627.3496	4.116662	0	932.6338	785.1251	0.4347042	0.625282	621.6938	4.176804	0	25	969	803						Frog_fixed.avi	0
13982	839	1005.236	814.0135	0.5630327	0.6502991	627.2463	4.108812	0	928.7448	796.2187	0.4343273	0.6254792	621.8893	4.189873	0	25	967	805						Frog_fixed.avi	0
13999	840	1006.531	815.3256	0.5627602	0.6502921	627.4379	4.113709	0	934.8687	785.1038	0.4340235	0.6257385	621.7334	4.176523	0	25	971	800						Frog_fixed.avi	0
14016	841	1007.452	811.5732	0.5625336	0.6503504	627.2747	4.106471	0	935.8054	783.777	0.4336812	0.6259951	621.752	4.177609	0	25	972	798						Frog_fixed.avi	0
14032	842	999.5362	825.7486	0.5623022	0.6504267	627.3599	4.102145	0	937.3927	791.4149	0.4334106	0.6262873	621.9219	4.1715	0	25	968	809						Frog_fixed.avi	0
14049	843	1009.824	818.8329	0.5621117	0.6505466	627.265	4.105607	0	935.2418	779.7238	0.4331558	0.6265993	621.7314	4.180166	0	25	973	799						Frog_fixed.avi	0
14066	844	1002.85	813.5964	0.5618988	0.6506411	627.2363	4.11099	0	935.3339	781.5644	0.4329292	0.6268168	621.8736	4.177788	0	25	969	798						Frog_fixed.avi	0
14082	845	1008.319	811.9376	0.5617436	0.6506668	627.3216	4.118294	0	934.9966	782.6502	0.4326911	0.6269369	621.7433	4.198873	0	25	972	797						Frog_fixed.avi	0
14099	846	1009.069	815.6	0.5615861	0.6506829	627.1689	4.124144	0	942.1335	786.8789	0.4325438	0.6270717	621.6174	4.188554	0	25	976	801						Frog_fixed.avi	0
14116	847	1003.526	815.6354	0.5614112	0.6506821	627.1975	4.095435	0	935.7488	778.2	0.4323293	0.6272046	621.7106	4.190666	0	25	970	797						Frog_fixed.avi	0
14132	848	1009.674	821.7606	0.561263	0.6506768	627.2675	4.126829	0	933.0386	785.7063	0.4321503	0.6273462	621.5612	4.178322	0	25	971	804						Frog_fixed.avi	0
14149	849	1008.978	813.6264	0.5611148	0.6506411	627.1129	4.110478	0	943.6	781.022	0.4320065	0.627437	621.4869	4.165182	0	25	976	797						Frog_fixed.avi	0
14166	850	1005.822	827.0258	0.5609322	0.6505062	627.0765	4.115434	0	937.8763	783.5886	0.4317834	0.6274947	621.6849	4.177187	0	25	972	805						Frog_fixed.avi	0
14182	851	1015.469	822.7447	0.5607775	0.6503575	627.0891	4.118864	0	941.264	785.5591	0.4315955	0.6275078	621.3879	4.195906	0	25	978	804						Frog_fixed.avi	0
14199	852	1029.967	833.322	0.5604994	0.650346	627.0891	4.107349	0	937.9798	783.2995	0.4313186	0.6275875	621.4844	4.17648	0	25	984	808						Frog_fixed.avi	0
14216	853	1013.985	821.0667	0.5602794	0.6501503	627.0024	4.112436	0	946.8348	785.488	0.4310426	0.6276365	621.4084	4.178821	0	25	980	803						Frog_fixed.avi	0
14232	854	1015.647	821.8925	0.5599656	0.6501161	626.8193	4.11752	0	944.4107	785.7963	0.4306912	0.6277812	621.4286	4.169742	0	25	980	804						Frog_fixed.avi	0
14249	855	1009.577	822.867	0.5596491	0.6500929	627.0066	4.106077	0	940.8574	781.4885	0.4303627	0.6280106	621.4006	4.18588	0	25	975	802						Frog_fixed.avi	0
14266	856	1012.804	818.6769	0.5593299	0.6500761	626.9269	4.112315	0	939.2422	786.9091	0.4300209	0.6282302	621.2733	4.181059	0	25	976	803						Frog_fixed.avi	0
14282	857	1017.186	812.4848	0.5589753	0.6500167	626.8427	4.114944	0	939.8438	788.6094	0.4296296	0.6284372	621.382	4.158946	0	25	979	801						Frog_fixed.avi	0
14299	858	1011.602	814.0424	0.5585921	0.6499023	626.9967	4.112039	0	935.2446	787.887	0.4292157	0.6285895	621.3869	4.164766	0	25	973	801						Frog_fixed.avi	0
14316	859	1022.866	830.9587	0.5581917	0.6496899	626.9317	4.103304	0	935.8261	792.1501	0.4288141	0.6286905	621.4295	4.169559	0	25	979	812						Frog_fixed.avi	0
14332	860	1020.144	821.3402	0.5577744	0.6494589	626.9879	4.109766	0	940.6219	787.8608	0.4283743	0.6287635	621.4642	4.173654	0	25	980	805						Frog_fixed.avi	0
14349	861	1008.918	820.7154	0.557424	0.6491696	626.9836	4.10914	0	939.9462	785.9722	0.4279359	0.6288334	621.3629	4.151027	0	25	974	803						Frog_fixed.avi	0
14366	862	1017.583	818.4039	0.5568794	0.6490244	626.9836	4.10078	0	936.9593	787.3217	0.4274657	0.6289079	621.4389	4.157633	0	25	977	803						Frog_fixed.avi	0
14382	863	1020.007	823.3987	0.5564218	0.6487827	626.8891	4.08246	0	943.6161	785.2401	0.4269902	0.6290035	621.4649	4.150999	0	25	982	804						Frog_fixed.avi	0
14399	864	1020.071	831.3091	0.5559485	0.6486213	626.933	4.097625	0	939.8193	790.699	0.4264962	0.6291088	621.4591	4.152198	0	25	980	811						Frog_fixed.avi	0
14416	865	1029.01	820.3143	0.5554211	0.6486467	626.933	4.113338	0	938.5322	790.2055	0.4259991	0.629285	621.566	4.14594	0	25	984	805						Frog_fixed.avi	0
14432	866	1020.471	817.4858	0.5550088	0.6484137	627.1285	4.100258	0	940.499	789.1949	0.4255004	0.6294578	621.6021	4.147475	0	25	980	803						Frog_fixed.avi	0
14449	867	1022.247	825.2141	0.5545148	0.6482918	627.1544	4.105393	0	940.4695	786.3232	0.4250031	0.6296893	621.682	4.13183	0	25	981	806						Frog_fixed.avi	0
14465	868	1014.877	827.1651	0.5540251	0.6482403	627.2491	4.097306	0	938.152	791.4941	0.4245202	0.6298859	621.6166	4.139515	0	25	977	809						Frog_fixed.avi	0
14482	869	1009.629	811.6677	0.5535561	0.648217	627.301	4.091967	0	941.0691	783.0346	0.4240205	0.6301392	621.699	4.146591	0	25	975	797						Frog_fixed.avi	0
14499	870	1020.244	824.3438	0.5530977	0.6482056	627.3906	4.091072	0	935.6382	792.613	0.4235453	0.6304355	621.6887	4.129755	0	25	978	808						Frog_fixed.avi	0
14515	871	1024.084	813.5843	0.5526695	0.6482344	627.4222	4.096282	0	933.8444	792.537	0.4230936	0.6307235	621.7703	4.134781	0	25	979	803						Frog_fixed.avi	0
14532	872	1014.383	817.5141	0.5522546	0.6482686	627.3843	4.083848	0	936.8083	787.6754	0.4226846	0.6310644	621.894	4.139369	0	25	976	803						Frog_fixed.avi	0
14549	873	1020.231	818.8174	0.5518743	0.6483381	627.187	4.081032	0	933.7823	790.1002	0.4223078	0.6313836	621.8707	4.104262	0	25	977	804						Frog_fixed.avi	0
14565	874	1016.474	815.489	0.5515194	0.6483533	627.3326	4.094335	0	939.483	788.6772	0.4219599	0.6316255	621.7032	4.117839	0	25	978	802						Frog_fixed.avi	0
14582	875	1029.857	824.7166	0.5511358	0.6485034	627.3326	4.074272	0	938.7115	794.0822	0.4215801	0.6318308	621.7777	4.111299	0	25	984	809						Frog_fixed.avi	0
14599	876	1004.076	802.0156	0.5509089	0.6485027	627.3326	4.105431	0	-1280	-1024	-1	-1	-1	-1	4	25	1004	802						Frog_fixed.avi	0
14615	877	986.9544	809.6135	0.5506909	0.6484153	627.4482	4.096964	0	909.915	784.8007	0.4211328	0.6321838	621.7776	4.128961	0	25	948	797						Frog_fixed.avi	0
14632	878	995.6375	806.6116	0.5504593	0.6484796	627.3199	4.085011	0	921.446	791.0319	0.4209193	0.6324053	621.6902	4.123803	0	25	959	799						Frog_fixed.avi	0
14649	879	986.311	813.532	0.5502473	0.6485189	627.3961	4.087611	0	917.3278	782.6315	0.420693	0.63251	621.8707	4.117043	0	25	952	798						Frog_fixed.avi	0
14665	880	1003.218	808.779	0.550083	0.6486307	627.3961	4.098361	0	917.2626	793.4731	0.4205315	0.6324881	621.687	4.125246	0	25	960	801						Frog_fixed.avi	0
14682	881	992.5892	806.6586	0.5500125	0.6483784	627.2946	4.073188	0	919.6966	789.1356	0.4204443	0.6323594	621.5846	4.115018	0	25	956	798						Frog_fixed.avi	0
14699	882	995.7226	802.6894	0.5499471	0.6482135	627.2807	4.084343	0	922.1447	793.7983	0.4203458	0.6322125	621.6524	4.118327	0	25	959	798						Frog_fixed.avi	0
14715	883	985.4312	817.627	0.5498733	0.6481131	627.4111	4.080894	0	916.5341	789.4922	0.4202939	0.6320953	621.7224	4.11537	0	25	951	804						Frog_fixed.avi	0
14732	884	992.0981	803.402	0.5497766	0.6483033	627.4111	4.093372	0	909.7925	788.8478	0.4202618	0.6320361	621.6847	4.102665	0	25	951	796						Frog_fixed.avi	0
14749	885	986.0041	808.6058	0.5498106	0.6482704	627.3786	4.074013	0	922.3458	785.7358	0.4202635	0.6320376	621.7158	4.123284	0	25	954	797						Frog_fixed.avi	0
14765	886	988.9191	812.7227	0.549819	0.6484318	627.3868	4.070459	0	912.3354	787.0217	0.4202765	0.6320964	621.7219	4.103639	0	25	951	800						Frog_fixed.avi	0
14782	887	981.4319	811.9745	0.5498229	0.6485279	627.3766	4.066275	0	910.9846	785.7546	0.420281	0.6321185	621.7686	4.106396	0	25	946	799						Frog_fixed.avi	0
14798	888	963.624	725.2681	0.5498224	0.6479247	627.616	4.082223	0	929.086	696.5933	0.4204194	0.6314524	621.7707	4.107201	0	26	946	711						Frog_fixed.avi	0
14815	889	913.9065	601.242	0.5497101	0.6471071	627.6793	4.078527	0	912.6647	570.7385	0.4206199	0.630506	622.0095	4.109786	0	26	913	586						Frog_fixed.avi	0
14832	890	919.5361	567.7863	0.5498023	0.6468978	627.9227	4.084017	0	897.2727	544.8993	0.4206546	0.6302756	622.0974	4.117081	0	26	908	556						Frog_fixed.avi	0
14848	891	935.8602	557.7633	0.5498675	0.6468668	627.9175	4.085301	0	900.658	550.4135	0.420606	0.6302378	622.0906	4.106237	0	26	918	554						Frog_fixed.avi	0
14865	892	934.5867	557.7849	0.5499129	0.6468045	628.0211	4.080534	0	884.0525	557.671	0.4205964	0.6301765	622.1447	4.128626	0	26	909	558						Frog_fixed.avi	0
14882	893	934.2765	565.5921	0.5499415	0.6467488	628.1301	4.076087	0	892.0059	555.964	0.4205947	0.6301478	622.207	4.125526	0	26	913	561						Frog_fixed.avi	0
14898	894	929.9847	550.7269	0.5499635	0.6467091	628.1141	4.081322	0	893.2809	555.7337	0.4205886	0.6301553	622.2421	4.126532	0	26	912	553						Frog_fixed.avi	0
14915	895	931.3779	560.9223	0.5499858	0.6466318	628.2272	4.068153	0	894.3008	549.4136	0.4205851	0.6301581	622.3347	4.113391	0	26	913	555						Frog_fixed.avi	0
14932	896	934.9458	569.7232	0.5499845	0.6465558	628.2698	4.074563	0	895.0082	558.4445	0.4205803	0.6301453	622.3823	4.121733	0	26	915	564						Frog_fixed.avi	0
14948	897	932.4767	562.6437	0.5499714	0.6464216	628.3373	4.070121	0	892.0782	559.0021	0.4205757	0.6301435	622.4202	4.125154	0	26	912	561						Frog_fixed.avi	0
14965	898	934.1257	565.1575	0.5499839	0.6462977	628.4427	4.052148	0	885.1086	554.525	0.4205666	0.6301463	622.5145	4.121498	0	26	910	560						Frog_fixed.avi	0
14982	899	943.2618	564.4495	0.5499829	0.6461911	628.5297	4.055974	0	895.5677	560.3356	0.4205672	0.6301246	622.5566	4.126241	0	26	919	562						Frog_fixed.avi	0
14998	900	939.0085	564.736	0.5499824	0.6460986	628.5771	4.0509	0	897.9391	551.9742	0.4205688	0.6301629	622.5646	4.104882	0	26	918	558						Frog_fixed.avi	0
15015	901	940.1937	558.3488	0.549958	0.6460142	628.6649	4.064542	0	892.1461	553.7055	0.4205157	0.6302071	622.7735	4.113161	0	26	916	556						Frog_fixed.avi	0
15032	902	939.2151	559.353	0.5499105	0.6459202	628.7593	4.059861	0	899.5468	555.0519	0.420468	0.6302705	622.8176	4.110423	0	26	919	557						Frog_fixed.avi	0
15048	903	939.2538	561.463	0.5498245	0.6458077	628.7751	4.057824	0	884.5975	562.2093	0.4203655	0.6303213	622.8576	4.122764	0	26	912	562						Frog_fixed.avi	0
15065	904	950.2372	563.7725	0.5497344	0.6456545	628.7712	4.053153	0	885.5245	551.4852	0.4202538	0.6303772	622.9091	4.123802	0	26	918	558						Frog_fixed.avi	0
15082	905	938.6002	568.8589	0.5495672	0.6455047	628.8	4.047802	0	895.7415	551.8663	0.4201354	0.6304243	622.9091	4.101772	0	26	917	560						Frog_fixed.avi	0
15098	906	941.8768	566.0932	0.549403	0.6453783	628.9484	4.040953	0	887.2189	555.6252	0.4199365	0.6304473	623.12	4.118144	0	26	915	561						Frog_fixed.avi	0
15115	907	943.2468	560.2549	0.5492215	0.6452612	628.8765	4.066384	0	884.2142	551.7171	0.4197395	0.6304778	623.0403	4.107951	0	26	914	556						Frog_fixed.avi	0
15132	908	944.9737	569.2346	0.549	0.6451498	629.0284	4.055414	0	889.2835	555.286	0.4195298	0.6304816	623.1314	4.099016	0	26	917	562						Frog_fixed.avi	0
15148	909	943.7499	564.6045	0.5488055	0.6449913	629.0224	4.061128	0	888.9068	554.9744	0.4193087	0.6305119	623.2815	4.116694	0	26	916	560						Frog_fixed.avi	0
15165	910	938.6008	570.7069	0.5485908	0.6447973	629.2565	4.048446	0	886.1243	550.3177	0.4191124	0.630503	623.2148	4.094279	0	26	912	561						Frog_fixed.avi	0
15182	911	937.9932	571.2284	0.5483803	0.6446175	629.2368	4.053382	0	878.1487	555.6791	0.4188661	0.6305035	623.4944	4.100543	0	26	908	563						Frog_fixed.avi	0
15198	912	943.9202	568.3038	0.5481616	0.6444185	629.282	4.055452	0	889.7765	558.9576	0.4187179	0.6302457	623.4872	4.08995	0	26	917	564						Frog_fixed.avi	0
15215	913	935.7888	581.2382	0.5479507	0.6441084	629.4082	4.06547	0	881.1315	558.6482	0.4184296	0.6302809	623.4907	4.111239	0	26	908	570						Frog_fixed.avi	0
15232	914	945.8484	575.998	0.5477842	0.6437673	629.2615	4.057042	0	882.7576	560.7225	0.4182223	0.6301135	623.4242	4.079843	0	26	914	568						Frog_fixed.avi	0
15248	915	939.0943	564.1496	0.5475482	0.6435531	629.4025	4.049851	0	883.1019	557.2974	0.4180122	0.6299892	623.6721	4.08532	0	26	911	561						Frog_fixed.avi	0
15265	916	937.6208	568.9327	0.5473909	0.6433747	629.4769	4.059079	0	878.4852	559.0887	0.4178273	0.6298577	623.7142	4.086034	0	26	908	564						Frog_fixed.avi	0
15281	917	943.4075	569.256	0.5472815	0.6434572	629.5649	4.054071	0	890.7429	567.6382	0.4177363	0.6298478	623.659	4.098167	0	26	917	568						Frog_fixed.avi	0
15298	918	948.1994	571.9392	0.5472404	0.6437084	629.8063	4.047019	0	884.1754	568.4048	0.417713	0.629935	623.7646	4.096324	0	26	916	570						Frog_fixed.avi	0
15315	919	912.5543	523.0403	0.5472975	0.6441219	629.9273	4.035788	0	882.9074	510.1859	0.4178776	0.6298521	623.9474	4.079051	0	27	898	517						Frog_fixed.avi	0
15331	920	914.7187	491.5092	0.5475469	0.6446753	629.9508	4.046971	0	883.6514	463.3609	0.4183122	0.6298035	623.8593	4.065574	0	27	899	477						Frog_fixed.avi	0
15348	921	914.6335	487.5874	0.5480093	0.6456559	629.925	4.063568	0	879.9148	479.7772	0.4187936	0.6300974	623.8824	4.066222	0	27	897	484						Frog_fixed.avi	0
15365	922	910.1406	482.695	0.5486265	0.6465945	629.9954	4.045512	0	866.4156	464.408	0.4194279	0.6303841	623.9218	4.084341	0	27	888	474						Frog_fixed.avi	0
15381	923	912.98	490.3063	0.5493731	0.6474122	629.9457	4.047517	0	874.115	460.6537	0.4202515	0.6305951	623.7046	4.082303	0	27	894	475						Frog_fixed.avi	0
15398	924	907.7625	489.9921	0.5502272	0.6481171	629.9949	4.038587	0	858.7625	468.3223	0.4210976	0.6306752	623.6892	4.093642	0	27	883	479						Frog_fixed.avi	0
15415	925	910.3	491.106	0.5511295	0.6486397	629.8992	4.041173	0	863.0453	472.0534	0.4220314	0.6306978	623.6367	4.096003	0	27	887	482						Frog_fixed.avi	0
15431	926	912.0822	484.2031	0.5520287	0.6490607	629.9167	4.043669	0	863.947	465.3609	0.4229704	0.630648	623.5717	4.077089	0	27	888	475						Frog_fixed.avi	0
15448	927	913.839	485.393	0.5529109	0.649297	629.6798	4.033792	0	858.2513	465.0715	0.423905	0.6305045	623.4084	4.060831	0	27	886	475						Frog_fixed.avi	0
15465	928	910.9324	481.6728	0.5537418	0.6493847	629.8151	4.014776	0	862.7112	464.1797	0.4247588	0.6302926	623.1333	4.065031	0	27	887	473						Frog_fixed.avi	0
15481	929	921.108	488.752	0.554449	0.6496174	629.8151	4.017217	0	862.3594	474.5807	0.4254862	0.630125	623.2893	4.062985	0	27	892	482						Frog_fixed.avi	0
15498	930	911.9232	483.8633	0.5551079	0.6495214	629.6243	4.022556	0	859.2498	467.7836	0.4261343	0.6300108	623.1605	4.090138	0	27	886	476						Frog_fixed.avi	0
15515	931	896.8674	490.8261	0.5556412	0.6497501	629.543	4.036478	0	872.7005	460.8247	0.4266955	0.6300037	623.01	4.06399	0	27	885	476						Frog_fixed.avi	0
15531	932	909.4516	489.6993	0.5561205	0.6500618	629.5153	4.010459	0	866.7951	473.6103	0.4271663	0.6300517	622.9715	4.066525	0	27	888	482						Frog_fixed.avi	0
15548	933	915.1653	508.2429	0.5565135	0.6506598	629.5153	4.026817	0	860.0188	473.5443	0.4275723	0.6302077	623.0587	4.048304	0	27	888	491						Frog_fixed.avi	0
15565	934	904.4828	488.0522	0.5569866	0.6510133	629.2681	4.034462	0	863.5912	464.9866	0.4279873	0.6305282	623.0838	4.071215	0	27	884	477						Frog_fixed.avi	0
15581	935	909.2467	498.1176	0.5574262	0.6515827	629.2143	4.033163	0	865.7513	472.6781	0.4284186	0.6307533	623.0187	4.065683	0	27	887	485						Frog_fixed.avi	0
15598	936	905.5529	501.2796	0.5578631	0.6520323	629.0502	4.027291	0	866.5516	465.1634	0.4288526	0.6310027	622.9019	4.051287	0	27	886	483						Frog_fixed.avi	0
15615	937	901.8102	486.3428	0.5583074	0.6524987	629.0463	4.051658	0	859.5132	469.2974	0.4293118	0.6311709	622.8179	4.056744	0	27	881	478						Frog_fixed.avi	0
15631	938	905.3197	498.7786	0.5587246	0.6527721	629.0493	4.054227	0	870.691	461.1778	0.4297805	0.6312985	622.7781	4.071774	0	27	888	480						Frog_fixed.avi	0
15648	939	899.9484	491.0276	0.5591331	0.6530386	628.9032	4.029383	0	869.8518	467.1948	0.4302226	0.6313486	622.639	4.07412	0	27	885	479						Frog_fixed.avi	0
15665	940	906.2887	502.9804	0.5595499	0.6532463	628.9506	4.039319	0	866.7211	454.5635	0.4306565	0.6311765	622.6298	4.044452	0	27	887	479						Frog_fixed.avi	0
15681	941	908.3505	503.6005	0.5599499	0.6534358	628.9206	4.009721	0	860.2749	466.1547	0.4310316	0.6314159	622.6334	4.099641	0	27	884	485						Frog_fixed.avi	0
15698	942	904.6271	505.9086	0.5602854	0.6536313	628.8093	4.055265	0	862.7532	458.601	0.4313648	0.6314586	622.65	4.087687	0	27	884	482						Frog_fixed.avi	0
15715	943	904.1422	499.0522	0.5605769	0.6539243	628.8373	4.047248	0	868.9924	466.8103	0.4317234	0.6315526	622.4918	4.083559	0	27	887	483						Frog_fixed.avi	0
15731	944	905.4652	502.7373	0.5608746	0.6541833	628.737	4.054441	0	861.1057	461.014	0.4319925	0.631687	622.5388	4.092915	0	27	883	482						Frog_fixed.avi	0
15748	945	894.58	500.6252	0.5611293	0.6544085	628.7603	4.055824	0	873.67	465.6645	0.4322999	0.6318049	622.5767	4.099019	0	27	884	483						Frog_fixed.avi	0
15765	946	905.9673	498.8315	0.5614076	0.6546723	628.7824	4.049996	0	858.4602	470.3109	0.4325314	0.6319123	622.4689	4.105127	0	27	882	485						Frog_fixed.avi	0
15781	947	905.15	501.6464	0.5616255	0.6548393	628.7405	4.053962	0	869.798	462.6133	0.4328146	0.6319905	622.507	4.095158	0	27	887	482						Frog_fixed.avi	0
15798	948	905.2024	494.1977	0.5618923	0.6550273	628.6171	4.061021	0	866.4929	470.561	0.4330702	0.6320749	622.5344	4.130669	0	27	886	482						Frog_fixed.avi	0
15815	949	900.9065	505.3545	0.5621376	0.6551897	628.6396	4.069697	0	854.2456	467.7087	0.4333158	0.6321636	622.4559	4.103738	0	27	878	487						Frog_fixed.avi	0
15831	950	908.3342	503.2153	0.5623983	0.6556718	628.6396	4.082175	0	867.3076	465.1535	0.4335857	0.6322928	622.4235	4.116621	0	27	888	484						Frog_fixed.avi	0
15848	951	905.121	501.4741	0.5626891	0.6557761	628.3898	4.07301	0	864.5313	456.7816	0.4338506	0.6324981	622.4188	4.110984	0	27	885	479						Frog_fixed.avi	0
15865	952	901.7648	501.2652	0.5629423	0.6560791	628.4553	4.077976	0	859.7277	470.9626	0.4341045	0.6327005	622.1801	4.135394	0	27	881	486						Frog_fixed.avi	0
15881	953	901.2263	508.0875	0.5632246	0.6564812	628.2695	4.092278	0	853.5837	460.5142	0.4343778	0.6329738	622.2034	4.121477	0	27	877	484						Frog_fixed.avi	0
15898	954	904.4209	493.8721	0.563499	0.6567732	628.2848	4.088748	0	869.5362	470.2547	0.4347141	0.6331331	622.0423	4.143939	0	27	887	482						Frog_fixed.avi	0
15915	955	904.0735	507.9165	0.5638142	0.6569624	628.0419	4.087524	0	855.8196	467.1276	0.435004	0.6331961	621.9647	4.131427	0	27	880	488						Frog_fixed.avi	0
15931	956	928.9203	487.8334	0.5641561	0.6573055	628.0419	4.116107	0	869.5677	472.6291	0.4353411	0.6331635	621.9376	4.122018	0	27	899	480						Frog_fixed.avi	0
15948	957	902.0835	494.9974	0.5644941	0.6571246	627.9262	4.09323	0	860.4856	477.5704	0.4357007	0.6330559	621.6705	4.134931	0	27	881	486						Frog_fixed.avi	0
15964	958	905.701	502.9862	0.564867	0.6570193	627.845	4.100867	0	855.78	479.719	0.4360341	0.6328302	621.6007	4.146738	0	27	881	491						Frog_fixed.avi	0
15981	959	906.1453	493.8117	0.5652307	0.6569238	627.6676	4.107233	0	857.9398	475.6502	0.4363878	0.6325806	621.514	4.133461	0	27	882	485						Frog_fixed.avi	0
15998	960	904.8389	501.9893	0.565576	0.656864	627.4465	4.100236	0	855.9931	478.9039	0.4367256	0.6323353	621.355	4.162171	0	27	880	490						Frog_fixed.avi	0
16014	961	898.181	506.8351	0.5658787	0.6568546	627.3965	4.102668	0	857.3364	478.0613	0.4370881	0.6321426	621.0522	4.117925	0	27	878	492						Frog_fixed.avi	0
16031	962	911.4844	504.166	0.566204	0.6569695	627.2151	4.0998	0	865.6518	477.7914	0.4373977	0.6320059	621.0942	4.139538	0	27	889	491						Frog_fixed.avi	0
16048	963	905.4077	501.1021	0.5665481	0.6572098	627.0283	4.102255	0	859.0878	474.2498	0.4377151	0.6319551	620.9868	4.137435	0	27	882	488						Frog_fixed.avi	0
16064	964	907.4651	498.9369	0.5668631	0.6574191	627.0628	4.099442	0	863.7877	482.9741	0.4380849	0.6318577	620.8146	4.144005	0	27	886	491						Frog_fixed.avi	0
16081	965	902.4267	500.7048	0.5672428	0.6575437	626.9269	4.092325	0	870.3573	483.591	0.4384863	0.6317065	620.6321	4.140457	0	27	886	492						Frog_fixed.avi	0
16098	966	902.946	499.8781	0.5676557	0.6576115	626.758	4.096208	0	858.5234	479.2372	0.438876	0.6314667	620.5114	4.141918	0	27	881	490						Frog_fixed.avi	0
16114	967	905.4196	505.8313	0.568096	0.6576326	626.6425	4.098657	0	868.3407	483.906	0.4393202	0.6311826	620.41	4.139888	0	27	887	495						Frog_fixed.avi	0
16131	968	900.3431	508.6299	0.5685281	0.6576272	626.4285	4.111134	0	864.2309	477.4277	0.4397814	0.6309215	620.3582	4.135326	0	27	882	493						Frog_fixed.avi	0
16148	969	915.4393	506.0775	0.5689491	0.6577947	626.4285	4.102824	0	875.0745	478.9656	0.4402075	0.6306786	620.1693	4.132029	0	27	895	493						Frog_fixed.avi	0
16164	970	904.7764	502.5183	0.5693606	0.6576378	626.1637	4.104001	0	864.6594	481.1229	0.4406094	0.6304117	620.0514	4.138422	0	27	885	492						Frog_fixed.avi	0
16181	971	902.5339	503.7195	0.5697095	0.6576502	626.1729	4.095397	0	867.2107	476.1979	0.440976	0.6302052	619.7407	4.137157	0	27	885	490						Frog_fixed.avi	0
16198	972	919.6667	540.2347	0.5699062	0.6580845	625.8609	4.106622	0	872.7749	514.2352	0.4413071	0.6304181	619.6646	4.136544	0	27	896	527						Frog_fixed.avi	0
16214	973	972.0203	701.6656	0.5697146	0.6592269	625.9125	4.115997	0	898.5144	676.7806	0.4416773	0.6313039	619.5689	4.180323	0	28	935	689						Frog_fixed.avi	0
16231	974	980.1531	764.5737	0.5698903	0.6598015	625.5679	4.114676	0	913.7485	736.7904	0.4419501	0.6317616	619.3577	4.132593	0	28	947	751						Frog_fixed.avi	0
16248	975	978.6196	763.788	0.5702106	0.6599223	625.3164	4.127167	0	923.2881	736.6624	0.4420498	0.6317096	619.3099	4.142708	0	28	951	750						Frog_fixed.avi	0
16264	976	985.9869	779.4745	0.5705258	0.6599544	625.389	4.114136	0	914.6407	744.5236	0.4421926	0.631601	618.9787	4.148825	0	28	950	762						Frog_fixed.avi	0
16281	977	979.6165	775.9612	0.5707531	0.6599697	625.0178	4.114182	0	915.3958	749.7858	0.4423664	0.6315115	618.8653	4.163949	0	28	948	763						Frog_fixed.avi	0
16298	978	983.375	775.5753	0.57099	0.6599684	624.9981	4.12636	0	918.4103	750.0483	0.4425018	0.6313872	618.7885	4.157896	0	28	951	763						Frog_fixed.avi	0
16314	979	982.41	781.0616	0.571191	0.659995	624.7439	4.103528	0	923.8677	748.8494	0.4426438	0.6312749	618.5787	4.148514	0	28	953	765						Frog_fixed.avi	0
16331	980	985.5127	772.0233	0.571376	0.6600707	624.6462	4.103663	0	920.8512	746.3411	0.4427771	0.6312465	618.3477	4.159328	0	28	953	759						Frog_fixed.avi	0
16348	981	987.3956	780.0044	0.5715755	0.6601358	624.3094	4.112357	0	919.158	749.2875	0.4428878	0.6311772	618.201	4.158091	0	28	953	765						Frog_fixed.avi	0
16364	982	986.777	788.4018	0.5717579	0.6601563	624.2523	4.110534	0	922.2515	747.6216	0.4430568	0.6310846	618.0523	4.177441	0	28	955	768						Frog_fixed.avi	0
16381	983	985.9285	784.5211	0.5719546	0.6601345	624.1225	4.113809	0	927.3346	753.0786	0.4432204	0.630977	617.8179	4.165699	0	28	957	769						Frog_fixed.avi	0
16398	984	982.6025	779.248	0.5721407	0.6600994	623.8539	4.126998	0	923.7576	744.3416	0.4433323	0.6308043	617.7059	4.164805	0	28	953	762						Frog_fixed.avi	0
16414	985	981.4415	775.0964	0.572318	0.6600857	623.6878	4.115269	0	929.9319	744.5082	0.4435044	0.6307001	617.2228	4.155913	0	28	956	760						Frog_fixed.avi	0
16431	986	990.7399	778.6668	0.5724145	0.6603107	623.6878	4.133452	0	921.4089	744.7124	0.4436361	0.6306533	617.2166	4.199626	0	28	956	762						Frog_fixed.avi	0
16448	987	979.6789	781.6812	0.5726351	0.6601987	623.2357	4.096014	0	922.1014	740.2373	0.443749	0.6306254	617.0023	4.172591	0	28	951	761						Frog_fixed.avi	0
16464	988	976.7346	777.7599	0.5728096	0.6602799	622.8698	4.106692	0	925.008	743.0493	0.4438876	0.6306068	616.7595	4.163723	0	28	951	760						Frog_fixed.avi	0
16481	989	982.7106	788.3677	0.5729491	0.6603164	622.8215	4.134128	0	926.2581	741.691	0.4440119	0.6304821	616.4766	4.186117	0	28	954	765						Frog_fixed.avi	0
16498	990	989.8325	807.8703	0.5729874	0.6604285	622.6644	4.11627	0	930.0674	774.5956	0.4440998	0.6305113	616.2612	4.182395	0	29	960	791						Frog_fixed.avi	0
16514	991	997.9025	830.0336	0.5730969	0.6602512	622.3864	4.111858	0	930.2951	785.0719	0.4442059	0.6302982	616.0367	4.187916	0	29	964	808						Frog_fixed.avi	0
16531	992	996.7172	826.3951	0.5732734	0.6599644	622.1309	4.121109	0	937.0843	780.2896	0.4443255	0.6299099	615.6232	4.170444	0	29	967	803						Frog_fixed.avi	0
16547	993	999.6218	831.4472	0.5733852	0.6596036	622.1065	4.12752	0	931.9333	775.8779	0.4444043	0.6294469	615.5679	4.178189	0	29	966	804						Frog_fixed.avi	0
16564	994	1008.391	827.4172	0.5735285	0.6591566	621.8279	4.106892	0	927.5187	780.4628	0.4444905	0.6289894	615.5413	4.207304	0	29	968	804						Frog_fixed.avi	0
16581	995	1001.381	828.4207	0.573619	0.6587523	621.5566	4.123715	0	930.3446	777.5711	0.4445467	0.6285148	615.3528	4.197145	0	29	966	803						Frog_fixed.avi	0
16597	996	998.293	831.3917	0.5736675	0.6583187	621.3989	4.122096	0	937.0063	779.8674	0.4445795	0.6280289	615.0842	4.183853	0	29	968	806						Frog_fixed.avi	0
16614	997	993.8734	834.6892	0.5736953	0.6579112	621.2647	4.121352	0	930.4974	776.1324	0.4445888	0.6276985	614.9384	4.172584	0	29	962	805						Frog_fixed.avi	0
16631	998	1001.874	841.9589	0.5736994	0.6576011	621.1537	4.118167	0	931.8771	779.4135	0.4445609	0.6274213	614.7792	4.189679	0	29	967	811						Frog_fixed.avi	0
16647	999	1004.431	830.3526	0.5736649	0.6573902	621.0313	4.117229	0	930.7249	784.9383	0.4444963	0.6271868	614.5372	4.188556	0	29	968	808						Frog_fixed.avi	0
16664	1000	994.6973	828.631	0.5736336	0.6571947	620.9271	4.138225	0	935.8854	786.0292	0.4444219	0.6270398	614.5438	4.20448	0	29	965	807						Frog_fixed.avi	0
16681	1001	1000.126	845.849	0.5735731	0.656967	620.6985	4.132831	0	934.1984	783.0699	0.4443546	0.6269467	614.4542	4.198245	0	29	967	814						Frog_fixed.avi	0
16697	1002	996.2164	840.7358	0.5735137	0.6567854	620.5379	4.115797	0	935.3541	784.4877	0.4442538	0.6268803	614.2243	4.205698	0	29	966	813						Frog_fixed.avi	0
16714	1003	997.8988	837.6606	0.5734088	0.6566522	620.3431	4.133365	0	930.9345	784.7977	0.4441404	0.6267867	613.908	4.181945	0	29	964	811						Frog_fixed.avi	0
16731	1004	1005.914	835.9038	0.5732691	0.656671	620.3431	4.128075	0	942.7646	782.0325	0.4440036	0.6267397	613.9691	4.213422	0	29	974	809						Frog_fixed.avi	0
16747	1005	994.6467	836.4193	0.5731639	0.6564012	620.2972	4.142457	0	929.8579	786.4647	0.443812	0.626709	613.9646	4.209465	0	29	962	811						Frog_fixed.avi	0
16764	1006	990.4833	834.1691	0.5729924	0.656267	620.097	4.130379	0	936.6146	780.7101	0.443647	0.626713	613.6933	4.20995	0	29	964	807						Frog_fixed.avi	0
16781	1007	989.7141	839.8969	0.57287	0.6561475	620.0549	4.130587	0	930.5864	782.6179	0.4434935	0.6267083	613.6097	4.210456	0	29	960	811						Frog_fixed.avi	0
16797	1008	998.5886	841.6093	0.5727335	0.6560618	619.864	4.144779	0	929.2175	782.6634	0.443296	0.6267182	613.7148	4.212366	0	29	964	812						Frog_fixed.avi	0
16814	1009	987.5658	844.8768	0.5725361	0.6559983	619.8561	4.129912	0	932.0682	784.1041	0.4431317	0.6267344	613.4981	4.215266	0	29	960	814						Frog_fixed.avi	0
16831	1010	990.6256	841.2521	0.5724183	0.6559768	619.7523	4.14262	0	938.956	782.7902	0.4429978	0.6268151	613.3371	4.206419	0	29	965	812						Frog_fixed.avi	0
16847	1011	999.2457	836.827	0.5723079	0.6559302	619.7249	4.149603	0	937.3395	783.7986	0.4428192	0.6267856	613.4469	4.215579	0	29	968	810						Frog_fixed.avi	0
16864	1012	993.1853	837.1442	0.572174	0.6558647	619.5948	4.143903	0	936.3825	781.2991	0.4426579	0.6268263	613.4014	4.202474	0	29	965	809						Frog_fixed.avi	0
16880	1013	988.3015	837.7068	0.5720413	0.6557906	619.5994	4.136181	0	940.673	783.4662	0.4425571	0.6268162	613.2393	4.199487	0	29	964	811						Frog_fixed.avi	0
16897	1014	985.2574	839.0901	0.5719409	0.6556845	619.6326	4.15511	0	942.2581	781.9232	0.442427	0.6268262	613.1218	4.219131	0	29	964	811						Frog_fixed.avi	0
16914	1015	986.7224	833.439	0.5718365	0.6556827	619.6492	4.141393	0	932.5005	786.6782	0.4422361	0.6268554	613.3078	4.204494	0	29	960	810						Frog_fixed.avi	0
16930	1016	993.8235	837.2819	0.5717137	0.6557845	619.5579	4.150032	0	936.8759	784.524	0.4421344	0.6269702	613.2365	4.201204	0	29	965	811						Frog_fixed.avi	0
16947	1017	982.8136	844.6674	0.5715677	0.655956	619.5452	4.144266	0	949.0162	781.4702	0.4420337	0.627217	613.2349	4.223052	0	29	966	813						Frog_fixed.avi	0
16964	1018	985.3661	841.252	0.5714543	0.6561918	619.6519	4.145479	0	945.6786	787.4664	0.4419162	0.627503	613.1425	4.214517	0	29	966	814						Frog_fixed.avi	0
16980	1019	989.9114	838.2813	0.571358	0.6564198	619.7387	4.144154	0	936.0239	784.3721	0.4417512	0.6277421	613.3007	4.212893	0	29	963	811						Frog_fixed.avi	0
16997	1020	993.1385	837.6955	0.571245	0.6565782	619.643	4.148323	0	942.681	787.9495	0.4416419	0.6279255	613.2886	4.215295	0	29	968	813						Frog_fixed.avi	0
17014	1021	986.9335	840.4102	0.5711107	0.6566561	619.8282	4.138974	0	942.2659	785.3459	0.4415408	0.628059	613.3748	4.212041	0	29	965	813						Frog_fixed.avi	0
17031	1022	980.3745	844.2784	0.5709807	0.6566957	619.8443	4.133016	0	942.3323	786.6274	0.4414425	0.6282105	613.3146	4.205428	0	29	961	815						Frog_fixed.avi	0
17047	1023	990.9523	842.5978	0.5709106	0.656741	619.9227	4.130226	0	936.1509	788.1698	0.4413012	0.6283213	613.6328	4.208913	0	29	964	815						Frog_fixed.avi	0
17064	1024	968.832	807.6251	0.5708702	0.6564915	620.0038	4.136575	0	927.7184	750.6492	0.4412965	0.6281757	613.7445	4.212501	0	29	948	779						Frog_fixed.avi	0
17081	1025	919.0814	701.9755	0.5708302	0.6558059	620.2007	4.13323	0	910.7935	656.1183	0.4414527	0.6274671	613.7246	4.209919	0	30	915	679						Frog_fixed.avi	0
17097	1026	902.0889	652.8213	0.570779	0.6554784	620.5048	4.136114	0	886.4548	617.0412	0.4414989	0.6272295	613.8971	4.221349	0	30	894	635						Frog_fixed.avi	0
17114	1027	912.1072	653.4058	0.57075	0.655759	620.5048	4.138206	0	881.9061	614.5016	0.4414179	0.6273506	614.1016	4.207577	0	30	897	634						Frog_fixed.avi	0
17130	1028	901.7173	649.9782	0.5707695	0.6555912	620.6175	4.134603	0	875.8994	619.0852	0.4413639	0.6273649	614.3032	4.210487	0	30	889	635						Frog_fixed.avi	0
17147	1029	902.4584	653.9881	0.5707675	0.6556125	620.767	4.115726	0	873.2047	622.0239	0.4413359	0.6273636	614.3547	4.207512	0	30	888	638						Frog_fixed.avi	0
17164	1030	904.6947	661.0931	0.570767	0.6556555	620.9177	4.108058	0	873.0728	616.3926	0.4413529	0.6273822	614.5129	4.222056	0	30	889	639						Frog_fixed.avi	0
17180	1031	905.8276	655.0759	0.5708016	0.6557646	621.046	4.110791	0	873.1721	621.0791	0.4413777	0.6274165	614.6653	4.204674	0	30	889	638						Frog_fixed.avi	0
17197	1032	906.4181	654.3076	0.5708426	0.6558375	621.1461	4.113822	0	869.4752	616.9355	0.4414223	0.6274786	614.7513	4.209857	0	30	888	636						Frog_fixed.avi	0
17214	1033	913.6836	657.8455	0.5709122	0.6559164	621.3682	4.110451	0	868.9857	620.8914	0.441522	0.6275466	614.91	4.188024	0	30	891	639						Frog_fixed.avi	0
17230	1034	911.5937	664.7026	0.5709822	0.6560346	621.5511	4.115161	0	878.3348	611.8492	0.4415927	0.6276906	615.1346	4.185556	0	30	895	638						Frog_fixed.avi	0
17247	1035	910.8329	658.501	0.5710412	0.6561319	621.8297	4.106726	0	878.8385	616.043	0.4417017	0.627741	615.1812	4.19382	0	30	895	637						Frog_fixed.avi	0
17264	1036	915.7873	662.9341	0.5710951	0.6562255	621.8767	4.111023	0	874.3002	618.1736	0.4417849	0.6277357	615.3224	4.18648	0	30	895	641						Frog_fixed.avi	0
17280	1037	910.4851	655.7764	0.5711365	0.656322	622.1137	4.109777	0	877.2582	617.5565	0.441869	0.6277141	615.5672	4.173958	0	30	894	637						Frog_fixed.avi	0
17297	1038	913.521	652.9916	0.5712338	0.6564089	622.3005	4.101576	0	870.9376	619.8307	0.4419852	0.627709	615.8886	4.186842	0	30	892	636						Frog_fixed.avi	0
17314	1039	917.1398	669.3984	0.5713044	0.6565109	622.5912	4.070495	0	867.6655	633.451	0.4420833	0.6277337	616.1714	4.181857	0	30	892	651						Frog_fixed.avi	0
17330	1040	921.0111	656.4544	0.5713758	0.6566759	622.8759	4.081479	0	869.0687	624.9971	0.4422049	0.6277928	616.3293	4.173962	0	30	895	641						Frog_fixed.avi	0
17347	1041	920.476	666.8106	0.5714481	0.6570091	622.8759	4.071431	0	871.3038	627.6072	0.4423485	0.6278867	616.652	4.17683	0	30	896	647						Frog_fixed.avi	0
17364	1042	919.3928	635.7159	0.5715265	0.6570141	622.8759	4.072021	0	871.317	611.5198	0.4424992	0.6278259	616.8091	4.176534	0	31	895	624						Frog_fixed.avi	0
17380	1043	903.7402	582.8734	0.571454	0.6567677	623.6295	4.048624	0	876.522	545.4331	0.4427007	0.627552	617.3397	4.140344	0	31	890	564						Frog_fixed.avi	0
17397	1044	911.7358	563.3719	0.5715554	0.6567886	624.0483	4.055495	0	868.1769	541.9598	0.4428381	0.6275015	617.6673	4.152917	0	31	890	553						Frog_fixed.avi	0
17414	1045	919.0472	562.6245	0.5717112	0.6568395	624.3757	4.045983	0	872.7355	543.0583	0.4429927	0.6274369	617.8849	4.143768	0	31	896	553						Frog_fixed.avi	0
17430	1046	914.5377	569.6586	0.5718453	0.6567824	624.5978	4.027668	0	870.8335	544.3942	0.4431885	0.6272314	618.0533	4.138697	0	31	893	557						Frog_fixed.avi	0
17447	1047	905.0009	564.6126	0.5720021	0.6567162	624.9658	4.017695	0	869.8904	547.0436	0.4433361	0.6270295	618.353	4.132844	0	31	887	556						Frog_fixed.avi	0
17464	1048	913.6511	563.144	0.5721462	0.6566668	625.226	4.016181	0	865.5378	554.1696	0.4435081	0.6268935	618.8204	4.146083	0	31	890	559						Frog_fixed.avi	0
17480	1049	905.5618	565.3749	0.5722559	0.6566947	625.4089	4.009923	0	862.8271	547.2177	0.4436694	0.6267758	618.9352	4.13159	0	31	884	556						Frog_fixed.avi	0
17497	1050	921.6623	570.8453	0.5723673	0.6567884	625.7341	4.001051	0	873.1631	544.8491	0.4438481	0.62682	619.1393	4.116067	0	31	897	558						Frog_fixed.avi	0
17514	1051	916.9362	575.114	0.5724483	0.6569777	626.0079	3.991308	0	872.5953	548.1423	0.4439653	0.6268872	619.5268	4.127617	0	31	895	562						Frog_fixed.avi	0
17530	1052	913.9484	575.2897	0.5725085	0.6572815	626.2903	3.991444	0	875.0671	549.021	0.4440591	0.627028	619.8342	4.105326	0	31	895	562						Frog_fixed.avi	0
17547	1053	914.316	570.9658	0.5725835	0.6575447	626.5127	3.980539	0	862.4332	549.277	0.4441628	0.6272097	620.1447	4.104555	0	31	888	560						Frog_fixed.avi	0
17564	1054	919.4093	574.2608	0.572673	0.6577606	626.7944	3.967388	0	860.4451	550.5788	0.4442901	0.6273906	620.3265	4.104913	0	31	890	562						Frog_fixed.avi	0
17580	1055	914.314	562.4999	0.5727581	0.6580334	627.1177	3.970372	0	861.5771	550.2733	0.4444348	0.6274922	620.4927	4.094402	0	31	888	556						Frog_fixed.avi	0
17597	1056	916.7392	576.4489	0.5728768	0.6582742	627.3004	3.964123	0	871.3325	546.0726	0.444626	0.6276408	620.6776	4.082895	0	31	894	561						Frog_fixed.avi	0
17614	1057	923.8495	569.4541	0.5730333	0.658471	627.4963	3.957403	0	860.2593	551.801	0.4447744	0.627699	620.9866	4.081544	0	31	892	561						Frog_fixed.avi	0
17630	1058	913.1879	580.0349	0.5732041	0.6587491	627.4951	3.964029	0	858.1581	562.4899	0.4449938	0.6275461	620.9807	4.04993	0	31	886	571						Frog_fixed.avi	0
17647	1059	914.3829	576.1155	0.5733713	0.6589981	627.7314	3.981031	0	862.3318	559.126	0.4452521	0.627864	620.9843	4.083654	0	31	888	568						Frog_fixed.avi	0
17663	1060	921.3701	575.3874	0.5736072	0.6592039	627.8552	3.949193	0	867.1039	543.5377	0.445507	0.6279529	621.3101	4.068966	0	31	894	559						Frog_fixed.avi	0
17680	1061	915.515	579.7719	0.5738529	0.6593255	627.804	3.963004	0	864.867	563.8851	0.4457718	0.6279662	621.3248	4.071043	0	31	890	572						Frog_fixed.avi	0
17697	1062	925.9124	571.4188	0.5740688	0.659399	628.0266	3.953668	0	859.7625	555.5668	0.4460346	0.6277413	621.3257	4.038621	0	31	893	563						Frog_fixed.avi	0
17713	1063	929.6882	575.4647	0.5742813	0.6595101	627.9767	3.96798	0	859.1504	561.4529	0.4462593	0.6278859	621.3293	4.049287	0	31	894	568						Frog_fixed.avi	0
17730	1064	922.3001	593.7545	0.5743393	0.6597693	627.8904	3.968217	0	855.8431	583.6724	0.4464294	0.6281093	621.5072	4.058795	0	31	889	589						Frog_fixed.avi	0
17747	1065	1001.847	741.0029	0.5739222	0.6608669	627.9971	3.962221	0	917.7188	708.3502	0.4465787	0.6291344	621.4966	4.054472	0	32	960	725						Frog_fixed.avi	0
17763	1066	992.3245	790.2931	0.5738788	0.6614015	627.9697	3.949337	0	919.9055	762.333	0.446686	0.6296792	621.389	4.058421	0	32	956	776						Frog_fixed.avi	0
17780	1067	1000.248	800.5997	0.574046	0.6615214	627.9336	3.96371	0	935.7281	748.3843	0.4466549	0.6297765	621.3477	4.044188	0	32	968	774						Frog_fixed.avi	0
17797	1068	997.3854	795.3768	0.574129	0.6615622	627.9325	3.955087	0	925.3169	763.3707	0.4466221	0.6298723	621.2926	4.054449	0	32	961	779						Frog_fixed.avi	0
17813	1069	1004.464	791.9211	0.5741583	0.6615926	627.7587	3.945167	0	936.3672	755.2381	0.4465512	0.629952	621.4377	4.022972	0	32	970	774						Frog_fixed.avi	0
17830	1070	1008.899	801.4755	0.5741569	0.661605	627.7031	3.979455	0	926.1478	754.9935	0.4464761	0.6300665	621.4135	4.036886	0	32	968	778						Frog_fixed.avi	0
17847	1071	1005.708	793.1898	0.5741211	0.6616	627.6427	3.945223	0	922.0233	757.1681	0.4463613	0.6301446	621.3336	4.037803	0	32	964	775						Frog_fixed.avi	0
17863	1072	1001.363	806.0688	0.574038	0.6616094	627.6873	3.981243	0	933.5439	757.0828	0.4462683	0.6302272	621.2817	4.043599	0	32	967	782						Frog_fixed.avi	0
17880	1073	999.9938	792.8615	0.5739439	0.661592	627.6132	3.952213	0	927.0739	761.9802	0.4461455	0.6303539	621.1814	4.037338	0	32	964	777						Frog_fixed.avi	0
17897	1074	995.2973	804.4928	0.5737904	0.6617098	627.6132	3.955627	0	924.4969	753.0867	0.4459687	0.630462	621.2162	4.037593	0	32	960	779						Frog_fixed.avi	0
17913	1075	996.7002	803.3514	0.5736784	0.6615258	627.4421	3.973958	0	933.9977	756.7458	0.4457754	0.6306017	621.1642	4.048642	0	32	965	780						Frog_fixed.avi	0
17930	1076	999.1141	794.4651	0.5734816	0.6614874	627.4211	3.966159	0	937.4425	751.9385	0.4456122	0.6307015	620.976	4.046698	0	32	968	773						Frog_fixed.avi	0
17947	1077	1000.689	797.8466	0.5732991	0.6613798	627.4421	3.961017	0	931.4741	758.7698	0.44534	0.6307706	621.0524	4.044962	0	32	966	778						Frog_fixed.avi	0
17963	1078	1001.697	802.8999	0.5730311	0.6612937	627.347	3.965631	0	929.3704	758.6577	0.4451129	0.6308879	620.8643	4.022921	0	32	966	781						Frog_fixed.avi	0
17980	1079	1000.016	807.2332	0.5727636	0.6611168	627.3301	3.955927	0	938.8969	751.3486	0.4447595	0.6309279	620.9865	4.01438	0	32	969	779						Frog_fixed.avi	0
17997	1080	1004.742	803.7315	0.5724294	0.6608765	627.2924	3.963042	0	930.7424	755.3517	0.4444036	0.6309033	620.8096	4.027847	0	32	968	780						Frog_fixed.avi	0
18013	1081	996.82	797.2864	0.5720772	0.6605365	627.092	3.966067	0	929.1346	768.5693	0.4440386	0.630771	620.6905	4.045623	0	32	963	783						Frog_fixed.avi	0
18030	1082	997.891	804.4094	0.571703	0.6600908	627.1766	3.96323	0	942.0748	758.812	0.4435941	0.6306325	620.7891	4.015863	0	32	970	782						Frog_fixed.avi	0
18047	1083	997.5331	801.5537	0.5712814	0.6596827	627.1655	3.966406	0	926.2509	757.0328	0.4431294	0.6304869	620.7958	4.046239	0	32	962	779						Frog_fixed.avi	0
18063	1084	1004.531	810.7086	0.5708683	0.6593425	627.2017	3.981774	0	929.3398	762.3022	0.4426524	0.6304513	620.7822	4.005986	0	32	967	787						Frog_fixed.avi	0
18080	1085	1004.467	796.7488	0.5704376	0.6591516	627.1346	3.972486	0	925.7202	759.9564	0.4422338	0.6303371	620.7748	4.03859	0	32	965	778						Frog_fixed.avi	0
18097	1086	995.4266	799.8786	0.5700449	0.6590194	626.9771	3.965622	0	930.8942	754.0208	0.441719	0.6307353	620.7785	4.01986	0	32	963	777						Frog_fixed.avi	0
18113	1087	931.6876	613.1312	0.5696201	0.6577668	627.2809	3.985049	0	934.0726	579.9271	0.4415946	0.6297874	620.8742	4.061325	0	33	933	597						Frog_fixed.avi	0
18130	1088	904.8166	531.2377	0.5693131	0.6568678	627.4993	3.954347	0	891.7866	480.6753	0.4414528	0.6291415	621.0215	4.01333	0	33	898	506						Frog_fixed.avi	0
18147	1089	912.0341	512.4448	0.5690594	0.6568061	627.3464	3.981288	0	876.1636	492.6195	0.4410407	0.6294464	620.915	4.0404	0	33	894	503						Frog_fixed.avi	0
18163	1090	910.2619	506.0747	0.5687698	0.6567201	627.4684	3.964725	0	877.7004	470.1842	0.4406469	0.6294513	620.9109	4.016593	0	33	894	488						Frog_fixed.avi	0
18180	1091	904.3	503.7853	0.5684557	0.6565746	627.4068	3.973109	0	873.6791	481.8896	0.4402198	0.6297733	620.9146	4.030931	0	33	889	493						Frog_fixed.avi	0
18197	1092	909.1003	509.2682	0.5681683	0.6563342	627.4323	3.976224	0	872.7196	476.2279	0.4398246	0.6298244	621.058	4.043888	0	33	891	493						Frog_fixed.avi	0
18213	1093	910.312	510.41	0.5678456	0.6560702	627.5656	3.978441	0	866.0856	490.2307	0.4394682	0.6298683	621.2139	4.045434	0	33	888	500						Frog_fixed.avi	0
18230	1094	920.214	507.4348	0.5675379	0.6558791	627.4906	3.982176	0	871.6116	484.0452	0.4390986	0.6299139	621.1563	4.039394	0	33	896	496						Frog_fixed.avi	0
18246	1095	899.1371	513.8007	0.5671926	0.6556787	627.5749	3.994943	0	868.8843	484.9149	0.4387032	0.6299779	621.3804	4.059557	0	33	884	499						Frog_fixed.avi	0
18263	1096	921.1347	521.8374	0.566824	0.6555684	627.5749	3.986968	0	864.5934	496.2597	0.4383428	0.6299922	621.5376	4.047206	0	33	893	509						Frog_fixed.avi	0
18280	1097	915.8593	508.8248	0.5665398	0.655206	627.856	4.009511	0	867.1204	490.0987	0.4380189	0.630062	621.4303	4.058051	0	33	891	499						Frog_fixed.avi	0
18296	1098	915.2288	503.4395	0.5662457	0.6550362	627.9244	4.016414	0	868.6863	486.8412	0.4376612	0.6300706	621.564	4.064512	0	33	892	495						Frog_fixed.avi	0
18313	1099	912.0734	503.4303	0.5659233	0.6549222	628.183	3.987852	0	871.0381	484.046	0.4373384	0.6300951	621.8151	4.05985	0	33	892	494						Frog_fixed.avi	0
18330	1100	908.554	512.7172	0.5656331	0.6548271	628.2971	4.006256	0	875.9609	486.8515	0.4370715	0.6301531	621.7184	4.055921	0	33	892	500						Frog_fixed.avi	0
18346	1101	908.9526	514.6135	0.5653378	0.6548775	628.2468	4.01451	0	869.7064	487.5577	0.4367705	0.6302564	622.0148	4.052858	0	33	889	501						Frog_fixed.avi	0
18363	1102	909.6121	512.1115	0.5650978	0.6550367	628.4734	4.018859	0	869.0374	494.8799	0.4365165	0.6304601	622.0291	4.077736	0	33	889	503						Frog_fixed.avi	0
18380	1103	913.1489	501.6359	0.5648629	0.6552435	628.5231	4.00524	0	870.3824	472.2002	0.4363037	0.6306545	622.1466	4.067648	0	33	892	487						Frog_fixed.avi	0
18396	1104	909.5908	506.2358	0.5646486	0.655524	628.6849	4.012881	0	882.3944	485.898	0.4361344	0.6308854	622.0501	4.063005	0	33	896	496						Frog_fixed.avi	0
18413	1105	909.8832	503.7504	0.5644657	0.6557887	628.7346	4.029355	0	864.873	486.4207	0.4359543	0.6308048	622.0584	4.029611	0	33	887	495						Frog_fixed.avi	0
18430	1106	928.3483	504.2351	0.5643103	0.6561385	628.7346	4.02786	0	874.5432	477.0523	0.4358442	0.6312838	622.062	4.062841	0	33	901	491						Frog_fixed.avi	0
18446	1107	909.5999	509.5255	0.5642127	0.6560823	628.7787	4.030077	0	879.9131	477.3637	0.4357567	0.6314359	622.3098	4.080093	0	33	895	493						Frog_fixed.avi	0
18463	1108	914.2786	512.126	0.5641042	0.6561035	628.9178	4.032259	0	878.9104	488.466	0.4356536	0.6314978	622.3748	4.099209	0	33	897	500						Frog_fixed.avi	0
18480	1109	908.1367	503.6207	0.5639842	0.6560422	628.8942	4.036834	0	877.1539	486.4551	0.4355038	0.6314892	622.4595	4.080897	0	33	893	495						Frog_fixed.avi	0
18496	1110	907.517	513.8499	0.5638329	0.6560332	628.8942	4.045624	0	878.9881	476.0898	0.4353839	0.6314662	622.5783	4.075305	0	33	893	495						Frog_fixed.avi	0
18513	1111	912.6678	512.3902	0.5637438	0.655756	628.8277	4.014729	0	882.0153	471.9084	0.4353062	0.6311938	622.5793	4.075463	0	33	897	492						Frog_fixed.avi	0
18530	1112	902.3459	508.0311	0.563621	0.6555306	629.0309	4.027436	0	879.8823	474.7467	0.4351014	0.6314067	622.5865	4.112242	0	33	891	491						Frog_fixed.avi	0
18546	1113	911.9462	509.3738	0.5635469	0.655294	629.0917	4.024881	0	872.4887	480.8796	0.434989	0.6311114	622.6996	4.088627	0	33	892	495						Frog_fixed.avi	0
18563	1114	916.3301	506.637	0.563496	0.6551071	629.0549	4.030358	0	869.2813	487.6272	0.4349131	0.6309691	622.7866	4.11613	0	33	893	497						Frog_fixed.avi	0
18580	1115	908.1461	501.5916	0.5634497	0.6549819	629.0063	4.039712	0	879.2945	478.3382	0.4348789	0.6308479	622.8002	4.115935	0	33	894	490						Frog_fixed.avi	0
18596	1116	908.8816	503.3969	0.5634519	0.6549018	628.9911	4.039522	0	874.5547	486.8035	0.4348626	0.6307054	622.7829	4.122026	0	33	892	495						Frog_fixed.avi	0
18613	1117	905.2064	511.5568	0.5634764	0.6549546	629.0676	4.036452	0	870.2181	490.8214	0.4348806	0.6306951	622.7691	4.12334	0	33	888	501						Frog_fixed.avi	0
18630	1118	911.8193	519.9741	0.5635257	0.6550472	629.0892	4.027528	0	867.2393	485.4856	0.4349186	0.6307256	622.7797	4.113826	0	33	890	503						Frog_fixed.avi	0
18646	1119	904.9641	508.7587	0.5636077	0.6551839	629.0219	4.048938	0	861.8434	493.1265	0.4350034	0.6307986	622.6742	4.114916	0	33	883	501						Frog_fixed.avi	0
18663	1120	911.2531	511.7833	0.5637253	0.6553319	629.0227	4.033184	0	872.7436	484.881	0.4351547	0.6309329	622.7008	4.129286	0	33	892	498						Frog_fixed.avi	0
18680	1121	908.766	505.5013	0.563848	0.6555184	628.8531	4.060335	0	873.4464	486.6221	0.4352717	0.6309748	622.6245	4.140194	0	33	891	496						Frog_fixed.avi	0
18696	1122	919.0734	511.1729	0.5639859	0.6557949	628.8531	4.031481	0	864.2087	486.0217	0.435386	0.6309708	622.6627	4.120942	0	33	892	499						Frog_fixed.avi	0
18713	1123	918.1318	517.9991	0.5641	0.6556119	628.9069	4.047746	0	861.4401	481.7231	0.4355117	0.6309232	622.5611	4.149711	0	33	890	500						Frog_fixed.avi	0
18730	1124	904.947	522.2281	0.5642345	0.6555865	628.7479	4.043248	0	871.6025	479.1945	0.4356819	0.6308489	622.3562	4.148869	0	33	888	501						Frog_fixed.avi	0
18746	1125	914.9236	518.9494	0.5643945	0.6555505	628.699	4.046155	0	864.0543	484.7997	0.4357962	0.6307184	622.3805	4.145097	0	33	889	502						Frog_fixed.avi	0
18763	1126	922.3179	529.8143	0.5644666	0.655609	628.699	4.05826	0	864.5542	486.1477	0.4358723	0.6306439	622.3395	4.151651	0	33	893	508						Frog_fixed.avi	0
18779	1127	907.7679	523.7689	0.5646038	0.6554038	628.6144	4.063471	0	859.6411	483.7004	0.4359732	0.6305568	622.2646	4.147496	0	33	884	504						Frog_fixed.avi	0
18796	1128	915.9893	519.7722	0.5646901	0.655337	628.3029	4.042547	0	866.2163	484.4767	0.4360291	0.6304803	622.1788	4.162992	0	33	891	502						Frog_fixed.avi	0
18813	1129	906.5095	514.8679	0.5647417	0.6552634	628.178	4.057571	0	863.4785	487.9868	0.4360788	0.6303779	621.9866	4.165327	0	33	885	501						Frog_fixed.avi	0
18829	1130	907.7871	517.4045	0.5647687	0.6551771	628.1503	4.07644	0	862.7245	479.8129	0.4361026	0.6302573	621.8438	4.173171	0	33	885	499						Frog_fixed.avi	0
18846	1131	917.9457	515.9177	0.5647709	0.6550887	627.9979	4.054536	0	876.1523	484.7939	0.4360784	0.6301398	621.7673	4.177395	0	33	897	500						Frog_fixed.avi	0
18863	1132	919.3246	517.5462	0.5647275	0.6549845	627.9616	4.070356	0	872.2094	478.699	0.4359781	0.6299726	621.7214	4.161875	0	33	896	498						Frog_fixed.avi	0
18879	1133	911.4776	518.144	0.5646384	0.6548543	627.723	4.074944	0	868.3047	481.1715	0.435856	0.6298501	621.7444	4.184185	0	33	890	500						Frog_fixed.avi	0
18896	1134	903.7018	514.4936	0.5645059	0.6547059	627.7103	4.093636	0	865.1202	487.8533	0.4356953	0.629724	621.5329	4.203795	0	33	884	501						Frog_fixed.avi	0
18913	1135	906.2228	528.97	0.5643619	0.6544785	627.4728	4.068243	0	872.6895	483.3329	0.4355596	0.6295231	621.355	4.173224	0	33	889	506						Frog_fixed.avi	0
18929	1136	911.1254	521.1677	0.5642582	0.6541994	627.3746	4.098562	0	866.4308	471.9543	0.4353676	0.629246	621.3318	4.191186	0	33	889	497						Frog_fixed.avi	0
18946	1137	907.9263	521.261	0.5641291	0.6537824	627.1501	4.069515	0	863.4653	483.9288	0.4351981	0.6288999	621.1823	4.204371	0	33	886	503						Frog_fixed.avi	0
18963	1138	912.142	522.2633	0.5640478	0.6533917	626.7769	4.093894	0	869.3427	480.7961	0.4350928	0.6285421	620.9778	4.19509	0	33	891	502						Frog_fixed.avi	0
18979	1139	906.7469	523.6554	0.5639992	0.6530364	626.6254	4.099622	0	866.2328	478.3389	0.4350052	0.6282817	620.7233	4.198606	0	33	886	501						Frog_fixed.avi	0
18996	1140	913.7287	522.7261	0.5639623	0.6527814	626.4393	4.095355	0	872.833	474.9525	0.4349241	0.6281306	620.5268	4.213962	0	33	893	499						Frog_fixed.avi	0
19013	1141	917.4106	525.7308	0.5638797	0.6527685	626.4393	4.098061	0	864.002	486.6554	0.4348017	0.6279661	620.4009	4.201051	0	33	891	506						Frog_fixed.avi	0
19029	1142	832.284	484.9459	0.5641742	0.6521562	626.4008	4.101099	0	814.6149	434.2596	0.4350356	0.6275218	620.3793	4.192168	0	33	823	460						Frog_fixed.avi	0
19046	1143	720.0187	415.3907	0.5646848	0.6514044	626.2681	4.098467	0	739.7404	374.4488	0.4354685	0.6267061	620.1135	4.210619	0	34	730	395						Frog_fixed.avi	0
19063	1144	658.9469	395.1561	0.5650229	0.6505785	626.0355	4.091592	0	669.1297	530.189	0.4355987	0.625892	620.2089	3.779238	0	34	664	463						Frog_fixed.avi	0
19079	1145	648.6525	523.2198	0.5651621	0.649846	625.6967	3.794418	0	-1280	-1024	-1	-1	-1	-1	4	34	649	523						Frog_fixed.avi	0
19096	1146	662.7149	475.6968	0.5652341	0.6494665	625.3592	3.86053	0	-1280	-1024	-1	-1	-1	-1	4	34	663	476						Frog_fixed.avi	0
19113	1147	599.2321	387.3928	0.5653386	0.6494099	625.3444	4.082469	0	599.6692	472.0556	0.4355817	0.6250474	620.2122	3.804388	0	34	599	430						Frog_fixed.avi	0
19129	1148	595.426	363.484	0.565345	0.6492838	625.2246	4.140131	0	582.2448	366.9256	0.4358577	0.6247495	619.0613	4.062291	0	34	589	365						Frog_fixed.avi	0
19146	1149	592.6457	352.8722	0.5652711	0.6493016	624.7751	4.139447	0	587.9724	310.0191	0.4357683	0.6248568	618.7278	4.229846	0	34	590	331						Frog_fixed.avi	0
19163	1150	595.6138	360.9214	0.5651832	0.6493461	624.5322	4.125213	0	578.2343	306.4667	0.4356205	0.6249855	618.2643	4.187366	0	34	587	334						Frog_fixed.avi	0
19179	1151	604.1768	356.5741	0.5650067	0.6495454	624.5322	4.136995	0	581.5073	314.7679	0.4354641	0.6251728	618.1881	4.196708	0	34	593	336						Frog_fixed.avi	0
19196	1152	593.9766	367.8875	0.5649608	0.6494649	623.772	4.11755	0	565.7166	324.145	0.4352912	0.6253224	617.8934	4.187574	0	34	580	346						Frog_fixed.avi	0
19213	1153	602.6716	368.3705	0.5648888	0.6494759	623.5498	4.11555	0	567.2673	329.0806	0.435167	0.6254379	617.5891	4.183354	0	34	585	349						Frog_fixed.avi	0
19229	1154	594.7535	370.2286	0.5648164	0.6494195	623.3594	4.109233	0	564.6592	323.8193	0.4350326	0.6254289	617.2028	4.180011	0	34	580	347						Frog_fixed.avi	0
19246	1155	587.2234	362.4036	0.5647408	0.6492901	623.1743	4.119198	0	570.9294	330.898	0.4349419	0.6253159	616.8803	4.18487	0	34	579	347						Frog_fixed.avi	0
19262	1156	596.2344	362.4719	0.5646873	0.6490772	622.9039	4.118261	0	566.3116	329.7063	0.4348787	0.6251026	616.5871	4.197102	0	34	581	346						Frog_fixed.avi	0
19279	1157	447.5665	559.1527	0.5649407	0.6500663	622.7247	4.127162	0	420.4613	516.3781	0.4357797	0.6261763	616.5143	4.225692	0	34	434	538						Frog_fixed.avi	0
19296	1158	269.7417	753.0166	0.5655592	0.6509308	622.5852	4.146226	0	233.9667	690.5116	0.4370685	0.6275467	616.0629	4.228035	0	35	252	722						Frog_fixed.avi	0
19312	1159	104.4542	898.8043	0.5663137	0.6516869	622.5852	4.100118	0	91.27059	828.2089	0.4378362	0.6282468	615.6981	4.256686	0	35	98	864						Frog_fixed.avi	0
19329	1160	89.4913	910.0551	0.5666586	0.6515938	621.9244	4.111957	0	76.40144	847.0035	0.4378538	0.6280212	615.4347	4.258187	0	35	83	879						Frog_fixed.avi	0
19346	1161	67.89288	934.3359	0.5669011	0.6513885	621.8815	4.12316	0	67.49681	858.2844	0.4378227	0.6277198	615.2489	4.248589	0	35	68	896						Frog_fixed.avi	0
19362	1162	94.8773	920.2148	0.5671412	0.6512229	621.4684	4.111368	0	67.17849	850.3637	0.4378683	0.6274664	615.071	4.241026	0	35	81	885						Frog_fixed.avi	0
19379	1163	79.83183	931.4149	0.5673649	0.651139	621.3363	4.101015	0	63.42066	852.7844	0.4379743	0.6272787	614.8073	4.230686	0	35	72	892						Frog_fixed.avi	0
19396	1164	89.72438	925.5775	0.567615	0.6511118	621.1429	4.116179	0	77.19306	864.3363	0.4381513	0.6270944	614.6344	4.259189	0	35	83	895						Frog_fixed.avi	0
19412	1165	76.44087	926.5781	0.5677966	0.6511064	620.9072	4.093258	0	80.0728	857.4073	0.4382904	0.6269856	614.5345	4.253704	0	35	78	892						Frog_fixed.avi	0
19429	1166	88.87084	931.2457	0.5680276	0.6510924	620.7249	4.114553	0	74.49448	855.0378	0.4383956	0.6269369	614.3523	4.239153	0	35	82	893						Frog_fixed.avi	0
19446	1167	74.63896	923.696	0.5681628	0.6510828	620.6868	4.104202	0	73.7742	856.9589	0.4384744	0.6269332	614.1827	4.229643	0	35	74	890						Frog_fixed.avi	0
19462	1168	91.19574	926.5297	0.5682984	0.6510502	620.2621	4.10421	0	79.78416	858.9259	0.4385377	0.6269677	613.8943	4.227711	0	35	85	893						Frog_fixed.avi	0
19479	1169	100.2288	929.8787	0.5683458	0.651022	620.0877	4.098186	0	75.00613	861.7187	0.4385406	0.6269921	613.7725	4.229284	0	35	88	896						Frog_fixed.avi	0
19496	1170	97.22876	930.0644	0.5683499	0.650965	619.9573	4.114756	0	79.57011	861.1096	0.4385066	0.627013	613.6651	4.219864	0	35	88	896						Frog_fixed.avi	0
19512	1171	91.54433	919.137	0.568343	0.6508803	619.8351	4.105309	0	78.25604	854.9314	0.4384274	0.6270424	613.6591	4.225635	0	35	85	887						Frog_fixed.avi	0
19529	1172	94.84593	932.1425	0.5683154	0.6507388	619.7516	4.089818	0	81.65206	855.817	0.4383246	0.6270412	613.5034	4.207757	0	35	88	894						Frog_fixed.avi	0
19546	1173	94.85442	910.9975	0.5682901	0.6506604	619.5828	4.092944	0	78.41908	860.9036	0.4382317	0.6270757	613.2986	4.199952	0	35	87	886						Frog_fixed.avi	0
19562	1174	93.66502	922.3085	0.5682536	0.6505697	619.3589	4.071209	0	75.79588	859.4639	0.4381758	0.6271399	613.1572	4.201695	0	35	85	891						Frog_fixed.avi	0
19579	1175	88.62671	923.3024	0.5682406	0.6505538	619.2372	4.074718	0	78.95576	869.3032	0.4381359	0.627193	613.0574	4.185006	0	35	84	896						Frog_fixed.avi	0
19596	1176	90.56217	921.2728	0.5682378	0.6505269	619.0969	4.075504	0	79.68139	857.9073	0.43811	0.6272671	612.8884	4.184988	0	35	85	890						Frog_fixed.avi	0
19612	1177	94.84283	927.4675	0.5682298	0.6504419	618.8849	4.058445	0	88.95854	863.0216	0.4380879	0.6272305	612.7614	4.167885	0	35	92	895						Frog_fixed.avi	0
19629	1178	94.89294	923.6533	0.5682426	0.6502984	618.7469	4.052112	0	81.78674	861.1148	0.4380521	0.6271264	612.5287	4.16598	0	35	88	892						Frog_fixed.avi	0
19646	1179	136.5537	915.7536	0.5680354	0.6501049	618.276	4.022515	0	141.6176	858.1309	0.4378057	0.6269714	611.97	4.138839	0	35	139	887						Frog_fixed.avi	0
19662	1180	422.3538	830.9193	0.5665673	0.6494226	618.2291	4.045847	0	408.7827	776.52	0.4364145	0.6263195	612.1021	4.110118	0	36	416	804						Frog_fixed.avi	0
19679	1181	641.3079	760.0206	0.5652207	0.6485951	618.1961	4.021853	0	648.8461	709.9706	0.4350381	0.6257626	612.1354	4.099209	0	36	645	735						Frog_fixed.avi	0
19695	1182	827.443	696.0777	0.5642976	0.648535	618.1961	4.024457	0	789.8616	670.8	0.4342442	0.6255209	612.0461	4.088484	0	36	809	683						Frog_fixed.avi	0
19712	1183	827.7442	706.2309	0.5642964	0.6486706	617.2978	4.002756	0	784.4459	669.6459	0.4340956	0.6258595	611.6984	4.084249	0	36	806	688						Frog_fixed.avi	0
19729	1184	839.5187	701.7352	0.5643321	0.6488631	617.0873	4.002426	0	783.8647	674.0941	0.4339534	0.6262182	611.4462	4.073182	0	36	812	688						Frog_fixed.avi	0
19745	1185	838.4289	697.18	0.5643209	0.6490922	616.9731	4.014524	0	782.9568	670.0457	0.4338343	0.6265875	611.3528	4.067084	0	36	811	684						Frog_fixed.avi	0
19762	1186	837.6674	695.8262	0.5643179	0.6493291	616.8815	4.000828	0	789.18	667.4611	0.4337433	0.6269524	611.1714	4.065191	0	36	813	682						Frog_fixed.avi	0
19779	1187	843.6954	692.7224	0.564327	0.649556	616.722	3.996761	0	787.1289	670.1854	0.4336844	0.6273932	611.0711	4.062337	0	36	815	681						Frog_fixed.avi	0
19795	1188	844.4851	688.8637	0.5643674	0.6498835	616.616	4.002627	0	789.946	676.3908	0.4336817	0.6274944	611.0528	4.059932	0	36	817	683						Frog_fixed.avi	0
19812	1189	843.5515	698.6217	0.5644466	0.6501209	616.4602	3.988019	0	784.1698	669.7803	0.4336388	0.6280215	611.0562	4.035171	0	36	814	684						Frog_fixed.avi	0
19829	1190	852.3699	697.16	0.564622	0.6502526	616.2673	3.982611	0	782.66	668.3088	0.4337374	0.6281463	610.8548	4.040574	0	36	818	683						Frog_fixed.avi	0
19845	1191	852.389	694.783	0.5647827	0.6503581	616.3932	3.973938	0	785.7849	663.2404	0.4338759	0.6281676	610.8069	4.022305	0	36	819	679						Frog_fixed.avi	0
19862	1192	843.4418	702.9078	0.5650285	0.6505353	616.212	3.968948	0	782.3467	670.2831	0.4341204	0.6281999	610.6072	4.034628	0	36	813	687						Frog_fixed.avi	0
19879	1193	843.5184	685.0207	0.5653361	0.6507755	616.1592	3.981697	0	782.3717	660.1031	0.4344485	0.6282251	610.799	4.029012	0	36	813	673						Frog_fixed.avi	0
19895	1194	855.622	571.8716	0.5654088	0.6505389	616.3038	3.987564	0	827.0828	525.7273	0.4348568	0.6277213	611.0811	4.031154	0	37	841	549						Frog_fixed.avi	0
19912	1195	901.0492	508.6777	0.5657589	0.6508678	616.4717	3.976058	0	864.1248	493.9641	0.4353101	0.6277376	611.2089	4.046782	0	37	883	501						Frog_fixed.avi	0
19929	1196	900.8273	522.6741	0.5663623	0.6515208	616.5228	3.989064	0	854.006	489.1977	0.4358678	0.6282289	611.2885	4.039179	0	37	877	506						Frog_fixed.avi	0
19945	1197	898.877	511.4223	0.5670584	0.6521394	616.584	3.979543	0	853.3845	491.6446	0.4364971	0.6285805	611.2551	4.02078	0	37	876	502						Frog_fixed.avi	0
19962	1198	913.1243	518.5613	0.5677606	0.6527152	616.6161	3.974988	0	854.2669	490.5368	0.4372372	0.6289173	611.2411	4.022983	0	37	884	505						Frog_fixed.avi	0
19979	1199	900.3101	518.044	0.5684268	0.6532095	616.873	3.983982	0	848.6439	492.7172	0.4379129	0.6291217	611.4501	4.00887	0	37	874	505						Frog_fixed.avi	0
19995	1200	903.639	510.1916	0.5690743	0.6536373	617.0023	3.965564	0	856.5569	492.9576	0.438594	0.6293337	611.5563	3.997937	0	37	880	502						Frog_fixed.avi	0
20012	1201	903.1761	503.6231	0.5696502	0.6541457	617.1031	3.957315	0	856.373	490.2632	0.4392119	0.6295319	611.6736	4.015193	0	37	880	497						Frog_fixed.avi	0
20029	1202	906.9695	519.3621	0.5701628	0.6546453	617.3507	3.933132	0	856.5494	489.883	0.4397607	0.629863	611.6859	3.992517	0	37	882	505						Frog_fixed.avi	0
20045	1203	914.5006	517.4021	0.5706083	0.655244	617.5832	3.946109	0	857.8414	491.7596	0.4402528	0.6302629	611.9096	3.990064	0	37	886	505						Frog_fixed.avi	0
20062	1204	912.0283	533.7783	0.5709896	0.6560944	617.5832	3.967062	0	850.1282	486.3999	0.4406235	0.6308156	612.295	3.997152	0	37	881	510						Frog_fixed.avi	0
20079	1205	907.9529	513.9662	0.5712726	0.6566277	617.8984	3.948385	0	851.752	499.1513	0.4409862	0.631067	612.3188	3.984445	0	37	880	507						Frog_fixed.avi	0
20095	1206	904.3618	521.3865	0.5715651	0.6572376	618.1021	3.934552	0	852.9492	488.1748	0.4412982	0.6317736	612.3225	3.997571	0	37	879	505						Frog_fixed.avi	0
20112	1207	914.7422	517.117	0.5717899	0.6577197	618.34	3.928164	0	846.2139	499.2364	0.4415601	0.6322024	612.8168	3.999959	0	37	880	508						Frog_fixed.avi	0
20129	1208	914.6284	516.9952	0.5720024	0.6582184	618.4757	3.929708	0	849.072	501.5942	0.441778	0.6325198	613.0436	3.991224	0	37	882	509						Frog_fixed.avi	0
20145	1209	914.7281	514.4365	0.5721503	0.6585521	618.6213	3.92787	0	854.6832	499.328	0.4420124	0.6327615	613.2642	3.981629	0	37	885	507						Frog_fixed.avi	0
20162	1210	924.5444	513.2102	0.5723472	0.6590695	618.6213	3.942191	0	844.9908	491.5571	0.4421878	0.633009	613.5281	3.98184	0	37	885	502						Frog_fixed.avi	0
20179	1211	904.2652	513.7289	0.5724577	0.659101	619.2607	3.930348	0	838.4216	507.576	0.4423723	0.6331401	613.6813	4.00274	0	37	871	511						Frog_fixed.avi	0
20195	1212	911.9459	525.8599	0.572618	0.6592041	619.4291	3.935835	0	855.6758	491.3832	0.4425829	0.6331986	613.6983	3.970576	0	37	884	509						Frog_fixed.avi	0
20212	1213	910.7657	517.7713	0.5727664	0.6593131	619.5762	3.953033	0	848.7955	498.8051	0.4427317	0.6332804	614.0848	3.995048	0	37	880	508						Frog_fixed.avi	0
20229	1214	912.8247	519.5728	0.5728626	0.6594061	619.8552	3.950167	0	846.0085	497.7561	0.4428587	0.6332693	614.3914	4.000266	0	37	879	509						Frog_fixed.avi	0
20245	1215	909.9734	520.6961	0.5729104	0.6595687	620.1193	3.928417	0	843.4525	501.5674	0.4429579	0.6333007	614.4858	3.993266	0	37	877	511						Frog_fixed.avi	0
20262	1216	907.599	520.3979	0.5729381	0.6597063	620.2825	3.941205	0	835.3359	507.9898	0.4430254	0.6333544	614.6653	4.01339	0	37	871	514						Frog_fixed.avi	0
20278	1217	907.8196	511.1883	0.5729799	0.6598457	620.5374	3.950258	0	841.4258	505.6113	0.4431126	0.6334526	614.8713	4.00681	0	37	875	508						Frog_fixed.avi	0
20295	1218	905.6558	523.8522	0.5729703	0.6599303	620.7452	3.965076	0	839.4595	513.3165	0.4431159	0.6335508	615.1345	3.999238	0	37	873	519						Frog_fixed.avi	0
20312	1219	914.5978	527.8579	0.5729347	0.6599974	620.9807	3.964721	0	844.2191	496.4796	0.4431106	0.6338468	615.1384	3.96692	0	37	879	512						Frog_fixed.avi	0
20328	1220	896.2647	528.341	0.5728179	0.6600143	621.2067	3.967605	0	833.8422	514.6694	0.4430409	0.6336956	615.5213	4.012073	0	37	865	522						Frog_fixed.avi	0
20345	1221	897.1256	519.1429	0.5727258	0.6599809	621.4356	3.967292	0	841.4926	507.2262	0.4429621	0.6336794	615.6823	4.019648	0	37	869	513						Frog_fixed.avi	0
20362	1222	906.6458	518.7221	0.5726162	0.6599138	621.6262	3.973184	0	840.8908	500.1353	0.4428563	0.6336375	615.7029	4.030921	0	37	874	509						Frog_fixed.avi	0
20378	1223	894.2081	517.9373	0.5724444	0.6598637	621.8987	3.958029	0	825.1728	510.6013	0.442736	0.6338497	615.7068	4.030924	0	37	860	514						Frog_fixed.avi	0
20395	1224	895.0005	525.7109	0.5723098	0.6599225	621.9908	3.960093	0	834.5482	499.3732	0.4425901	0.6337864	616.2487	4.046529	0	37	865	513						Frog_fixed.avi	0
20412	1225	901.5403	522.5812	0.5721645	0.6600311	622.0666	3.99544	0	844.3588	500.0786	0.4424684	0.6339776	616.3602	4.023194	0	37	873	511						Frog_fixed.avi	0
20428	1226	902.6871	519.5539	0.5720546	0.6601332	622.3611	3.979602	0	831.4729	498.0215	0.4423733	0.6341588	616.4712	4.048232	0	37	867	509						Frog_fixed.avi	0
20445	1227	880.3728	521.2045	0.5721731	0.6602185	622.5869	3.983102	0	824.1306	489.616	0.4423245	0.6341624	616.8527	4.043402	0	37	852	505						Frog_fixed.avi	0
20462	1228	853.5381	693.4453	0.5722432	0.6599156	622.5869	3.719822	0	823.7775	551.6951	0.4421648	0.6338148	617.2214	3.949405	0	37	839	623						Frog_fixed.avi	0
20478	1229	-1280	-1024	-1	-1	-1	-1	4	-1280	-1024	-1	-1	-1	-1	4		0	0						Frog_fixed.avi	0
20495	1230	-1280	-1024	-1	-1	-1	-1	4	-1280	-1024	-1	-1	-1	-1	4		0	0						Frog_fixed.avi	0
20512	1231	-1280	-1024	-1	-1	-1	-1	4	-1280	-1024	-1	-1	-1	-1	4		0	0						Frog_fixed.avi	0
20528	1232	-1280	-1024	-1	-1	-1	-1	4	-1280	-1024	-1	-1	-1	-1	4		0	0						Frog_fixed.avi	0
20545	1233	-1280	-1024	-1	-1	-1	-1	4	-1280	-1024	-1	-1	-1	-1	4		0	0						Frog_fixed.avi	0
20562	1234	-1280	-1024	-1	-1	-1	-1	4	-1280	-1024	-1	-1	-1	-1	4		0	0						Frog_fixed.avi	0
20578	1235	-1280	-1024	-1	-1	-1	-1	4	-1280	-1024	-1	-1	-1	-1	4		0	0						Frog_fixed.avi	0
20595	1236	-1280	-1024	-1	-1	-1	-1	4	-1280	-1024	-1	-1	-1	-1	4		0	0						Frog_fixed.avi	0
20612	1237	-1280	-1024	-1	-1	-1	-1	4	-1280	-1024	-1	-1	-1	-1	4		0	0						Frog_fixed.avi	0
20628	1238	835.5352	530.1103	0.5740615	0.6616321	624.0268	4.040868	0	803.2274	497.118	0.4442658	0.6365412	617.9528	4.06448	0	38	819	514						Frog_fixed.avi	0
20645	1239	848.9783	523.3218	0.5741362	0.6618177	624.073	4.042028	0	784.7747	513.0291	0.4443929	0.6368533	617.8978	4.080556	0	38	817	518						Frog_fixed.avi	0
20662	1240	846.6302	521.2789	0.5741224	0.6618103	624.0643	4.056959	0	784.9191	509.6605	0.4444286	0.637116	617.821	4.077531	0	38	816	515						Frog_fixed.avi	0
20678	1241	844.9329	526.4877	0.574042	0.6617729	624.0613	4.037866	0	795.7943	514.0062	0.4443589	0.6372611	617.9703	4.094886	0	38	820	520						Frog_fixed.avi	0
20695	1242	852.5037	533.8109	0.5738481	0.6616578	624.2039	4.01911	0	797.9996	505.3216	0.4442357	0.6373924	618.0034	4.07504	0	38	825	520						Frog_fixed.avi	0
20712	1243	848.4213	524.8636	0.5736501	0.6615702	624.2466	4.052703	0	792.1893	516.6294	0.4440044	0.6374533	617.9897	4.083412	0	38	820	521						Frog_fixed.avi	0
20728	1244	845.8037	521.2936	0.5734265	0.6615103	624.2914	4.031113	0	790.0219	512.7546	0.4438336	0.6374688	618.1616	4.098993	0	38	818	517						Frog_fixed.avi	0
20745	1245	838.5718	525.3803	0.5732702	0.6613587	624.4719	4.054133	0	795.9625	503.2437	0.4437384	0.6374174	618.1907	4.103179	0	38	817	514						Frog_fixed.avi	0
20762	1246	848.6409	527.0135	0.5731855	0.661246	624.4652	4.034682	0	809.0936	511.2382	0.4436751	0.6373202	618.2213	4.092954	0	38	829	519						Frog_fixed.avi	0
20778	1247	852.6041	519.6578	0.5731385	0.6611956	624.7009	4.039889	0	803.1498	509.1229	0.4436731	0.6371476	618.3284	4.095236	0	38	828	514						Frog_fixed.avi	0
20795	1248	853.4592	529.4461	0.5731708	0.6612238	624.8902	4.040833	0	796.9817	515.6929	0.4437398	0.6370786	618.397	4.09673	0	38	825	523						Frog_fixed.avi	0
20812	1249	851.2401	524.0941	0.573276	0.6613324	624.9191	4.029717	0	795.9543	516.0892	0.4439235	0.6370687	618.5965	4.098826	0	38	824	520						Frog_fixed.avi	0
20828	1250	847.5861	523.4061	0.5734747	0.6615294	625.2825	4.044442	0	793.8148	512.2536	0.4442239	0.6371084	618.5778	4.105727	0	38	821	518						Frog_fixed.avi	0
20845	1251	848.6945	523.8542	0.5737539	0.6617267	625.1274	4.030052	0	790.8569	515.5188	0.4445392	0.6371896	618.9353	4.088304	0	38	820	520						Frog_fixed.avi	0
20862	1252	852.7363	530.8019	0.5740848	0.6619641	625.5984	4.048786	0	787.3694	507.4291	0.4449601	0.6373301	619.0073	4.113296	0	38	820	519						Frog_fixed.avi	0
20878	1253	843.2889	527.2769	0.5744486	0.6621385	625.6518	4.046751	0	796.5634	509.1317	0.4454255	0.6373613	619.0459	4.102565	0	38	820	518						Frog_fixed.avi	0
20895	1254	858.1066	533.6074	0.5748752	0.6623546	625.7706	4.033272	0	797.0947	514.0105	0.4458957	0.6374098	619.1236	4.092044	0	38	828	524						Frog_fixed.avi	0
20911	1255	869.2411	518.5237	0.5751357	0.6625348	625.9666	4.057388	0	816.7653	491.0071	0.4462327	0.6374456	619.2106	4.10028	0	38	843	505						Frog_fixed.avi	0
20928	1256	886.5474	516.2612	0.5755231	0.6628406	626.084	4.041784	0	816.419	499.8407	0.4466461	0.6375282	619.3851	4.105835	0	38	851	508						Frog_fixed.avi	0
20945	1257	877.2251	512.5208	0.5759529	0.6632245	626.1265	4.045836	0	821.4129	497.5845	0.4470994	0.6376762	619.5114	4.108006	0	38	849	505						Frog_fixed.avi	0
20961	1258	880.9738	512.609	0.5763075	0.6635895	626.2403	4.04485	0	823.9651	488.4127	0.4475266	0.6378717	619.5859	4.081641	0	38	852	501						Frog_fixed.avi	0
20978	1259	887.7794	523.199	0.5766515	0.6640829	626.2403	4.042377	0	819.2249	501.9623	0.4479125	0.6379467	619.5721	4.100924	0	38	854	513						Frog_fixed.avi	0
20995	1260	881.7175	509.9586	0.5770506	0.6641306	626.1986	4.035938	0	822.1939	496.8286	0.4482511	0.6379676	619.7554	4.09411	0	38	852	503						Frog_fixed.avi	0
21011	1261	897.389	511.3278	0.5774001	0.6642823	626.0688	4.036193	0	824.2034	491.2938	0.4485923	0.6379699	619.6746	4.08767	0	38	861	501						Frog_fixed.avi	0
21028	1262	875.8512	515.811	0.5776905	0.6644673	626.1254	4.060877	0	824.5664	495.401	0.4489457	0.6379277	619.5944	4.09064	0	38	850	506						Frog_fixed.avi	0
21045	1263	890.3262	514.2479	0.5780481	0.6645696	626.0826	4.053876	0	822.7094	496.1174	0.4492602	0.6378837	619.6705	4.094449	0	38	857	505						Frog_fixed.avi	0
21061	1264	896.4203	515.1434	0.5783846	0.6647363	625.8929	4.054385	0	825.6136	490.1291	0.4495888	0.6378993	619.5819	4.095734	0	38	861	503						Frog_fixed.avi	0
21078	1265	883.9525	511.7212	0.5786561	0.6648724	625.9141	4.025573	0	824.7249	480.262	0.4499063	0.6379216	619.4124	4.065795	0	38	854	496						Frog_fixed.avi	0
21095	1266	895.5551	516.9317	0.578927	0.6650415	625.6966	4.069474	0	824.6736	487.5533	0.4501348	0.6379625	619.389	4.105985	0	38	860	502						Frog_fixed.avi	0
21111	1267	908.0163	499.1855	0.5789878	0.6651319	625.7089	4.06434	0	849.4812	468.312	0.4502268	0.6379906	619.1602	4.080795	0	39	879	484						Frog_fixed.avi	0
21128	1268	934.2698	488.1816	0.5789329	0.6653229	625.6741	4.059929	0	872.8962	463.2546	0.450248	0.6380064	619.0708	4.088647	0	39	904	476						Frog_fixed.avi	0
21145	1269	934.0935	484.8617	0.5790219	0.665473	625.676	4.0544	0	867.4393	470.6903	0.4503179	0.638186	618.7591	4.097769	0	39	901	478						Frog_fixed.avi	0
21161	1270	941.0291	482.8575	0.579025	0.6656367	625.418	4.061485	0	875.6128	472.8858	0.4503084	0.6382812	618.6507	4.109048	0	39	908	478						Frog_fixed.avi	0
21178	1271	927.6185	494.0281	0.5789774	0.6657696	625.2518	4.064359	0	872.0702	471.8545	0.4502393	0.6384088	618.5685	4.125889	0	39	900	483						Frog_fixed.avi	0
21195	1272	935.3057	494.8911	0.5788657	0.6658706	624.9322	4.04712	0	882.0027	468.9459	0.450101	0.6385872	618.5388	4.118455	0	39	909	482						Frog_fixed.avi	0
21211	1273	942.4789	488.6912	0.5787479	0.666002	624.7989	4.057117	0	874.3696	466.8165	0.4498999	0.6388131	618.3129	4.088749	0	39	908	478						Frog_fixed.avi	0
21228	1274	931.0698	481.8546	0.578548	0.6660523	624.7444	4.044137	0	891.7337	460.9182	0.4497273	0.6389784	618.1206	4.095365	0	39	911	471						Frog_fixed.avi	0
21245	1275	940.7368	477.9717	0.5783266	0.6660496	624.5579	4.052097	0	870.7874	470.5813	0.449399	0.6390466	618.1392	4.115433	0	39	906	474						Frog_fixed.avi	0
21261	1276	938.7947	491.6978	0.5780835	0.6659293	624.1741	4.057558	0	883.4548	466.0351	0.4491284	0.6390749	617.7714	4.096508	0	39	911	479						Frog_fixed.avi	0
21278	1277	944.8425	490.0265	0.5777919	0.665856	624.2601	4.032035	0	882.2687	471.6751	0.4487808	0.6391068	617.8369	4.090093	0	39	914	481						Frog_fixed.avi	0
21295	1278	941.3475	490.256	0.5774907	0.6658067	623.8383	4.033161	0	883.3605	471.0191	0.4484166	0.6391475	617.6205	4.091958	0	39	912	481						Frog_fixed.avi	0
21311	1279	949.1235	485.3132	0.5772098	0.665811	623.8961	4.014443	0	878.1317	471.82	0.4480971	0.6392022	617.2325	4.097597	0	39	914	479						Frog_fixed.avi	0
21328	1280	938.3347	483.0977	0.5769879	0.6657889	623.5139	4.02714	0	886.655	460.8259	0.4478438	0.6392845	617.3315	4.093786	0	39	912	472						Frog_fixed.avi	0
21345	1281	932.6012	489.0554	0.5768072	0.6657767	623.4982	4.014318	0	880.7697	474.9544	0.4476089	0.6393078	616.9898	4.090703	0	39	907	482						Frog_fixed.avi	0
21361	1282	943.0612	489.7639	0.576656	0.6657238	623.4009	3.99649	0	891.8528	472.9266	0.4474834	0.6392567	616.8937	4.086053	0	39	917	481						Frog_fixed.avi	0
21378	1283	930.438	485.7266	0.5765718	0.6656496	623.1915	3.997664	0	884.9258	469.2466	0.447356	0.6391344	616.8572	4.082218	0	39	908	477						Frog_fixed.avi	0
21395	1284	941.8551	489.8867	0.5765074	0.6656539	623.1915	3.990056	0	885.8716	455.5211	0.4473273	0.6389743	616.7242	4.079973	0	39	914	473						Frog_fixed.avi	0
21411	1285	934.2706	488.6577	0.5765675	0.6653799	623.0443	3.988559	0	884.3553	469.4992	0.4473504	0.6386997	616.6245	4.059114	0	39	909	479						Frog_fixed.avi	0
21428	1286	933.2524	481.3531	0.5766412	0.6652777	622.9561	3.985877	0	890.9144	472.3697	0.4474384	0.6384786	616.713	4.057519	0	39	912	477						Frog_fixed.avi	0
21445	1287	931.9707	488.7003	0.5767832	0.6652591	622.9533	3.999087	0	885.5726	467.2068	0.447565	0.6383715	616.5348	4.048476	0	39	909	478						Frog_fixed.avi	0
21461	1288	942.973	487.115	0.5769353	0.6653526	622.9681	3.971307	0	882.027	479.5048	0.4476735	0.6383867	616.4624	4.05125	0	39	912	483						Frog_fixed.avi	0
21478	1289	949.5627	478.5074	0.5770198	0.6656635	622.9681	3.978685	0	884.9846	470.9041	0.4478339	0.6384718	616.5093	4.026796	0	39	917	475						Frog_fixed.avi	0
21495	1290	938.0451	480.6289	0.577149	0.6656649	622.8817	3.961544	0	897.4515	479.53	0.4479866	0.6385584	616.5261	4.02935	0	39	918	480						Frog_fixed.avi	0
21511	1291	938.269	484.4306	0.5772912	0.6658056	622.8324	3.9643	0	888.0185	470.4911	0.4480848	0.6387032	616.4651	4.048042	0	39	913	477						Frog_fixed.avi	0
21528	1292	945.0533	483.7637	0.5773886	0.6659968	622.9523	3.939995	0	882.9557	462.2559	0.4481398	0.6387571	616.5596	4.004913	0	39	914	473						Frog_fixed.avi	0
21545	1293	938.5998	486.075	0.5774517	0.6661297	622.9819	3.975326	0	885.7538	467.5504	0.4482304	0.6387789	616.6483	4.000173	0	39	912	477						Frog_fixed.avi	0
21561	1294	934.2954	480.7906	0.5774972	0.6662031	623.0267	3.95943	0	876.4446	474.2298	0.4483038	0.6387863	616.6518	4.036358	0	39	905	478						Frog_fixed.avi	0
21578	1295	932.6008	489.8316	0.5775572	0.6662074	623.0686	3.949005	0	880.8751	481.4272	0.448394	0.6387607	616.6759	4.04635	0	39	907	486						Frog_fixed.avi	0
21594	1296	928.224	490.7414	0.5776318	0.6661668	622.9986	3.942034	0	880.1245	472.8748	0.448476	0.638706	616.6011	4.022983	0	39	904	482						Frog_fixed.avi	0
21611	1297	934.1857	473.4562	0.5777109	0.6660902	623.0905	3.944947	0	883.7128	472.5244	0.4485441	0.6385819	616.6767	4.006645	0	39	909	473						Frog_fixed.avi	0
21628	1298	935.9508	491.7719	0.5777801	0.6658984	623.0839	3.949775	0	880.9484	481.8899	0.4485807	0.6384233	616.7021	4.033444	0	39	908	487						Frog_fixed.avi	0
21644	1299	942.9959	490.5321	0.5778162	0.6657671	622.9805	3.961373	0	883.7512	477.8212	0.4486183	0.6382992	616.7379	3.996814	0	39	913	484						Frog_fixed.avi	0
21661	1300	946.6946	483.9908	0.5778445	0.6656486	623.1918	3.945335	0	888.7531	466.8497	0.4486253	0.6381927	616.7808	3.995991	0	39	918	475						Frog_fixed.avi	0
21678	1301	939.0416	477.6194	0.577786	0.6655403	623.2847	3.966387	0	877.3845	482.1386	0.4486139	0.6380534	616.8245	4.013443	0	39	908	480						Frog_fixed.avi	0
21694	1302	935.8721	487.6941	0.577734	0.6654275	623.3927	3.972866	0	883.2309	469.8973	0.4485812	0.6379589	616.8545	4.020235	0	39	910	479						Frog_fixed.avi	0
21711	1303	951.1483	475.752	0.5776337	0.6655236	623.3926	3.962356	0	877.1924	481.5727	0.4485222	0.6378775	616.9099	4.014486	0	39	914	479						Frog_fixed.avi	0
21728	1304	935.8419	487.3755	0.5775357	0.6652007	623.3723	3.953828	0	877.8149	485.9411	0.4484	0.6377435	617.1061	4.016705	0	39	907	487						Frog_fixed.avi	0
21744	1305	935.5651	498.3328	0.5774178	0.6650133	623.3898	3.975863	0	887.6497	479.7325	0.4482484	0.6375996	617.1122	4.004265	0	39	912	489						Frog_fixed.avi	0
21761	1306	941.7889	475.8922	0.5772479	0.6647981	623.5147	3.978569	0	877.12	482.71	0.4480971	0.6374524	616.9993	4.012441	0	39	909	479						Frog_fixed.avi	0
21778	1307	934.5873	495.2271	0.5770785	0.6643978	623.4319	3.991893	0	874.338	479.2095	0.447908	0.6371892	617.0948	3.997446	0	39	904	487						Frog_fixed.avi	0
21794	1308	940.8099	497.6375	0.5769437	0.6639782	623.3767	3.978901	0	874.5346	481.0829	0.4477107	0.6368739	617.1817	4.033327	0	39	908	489						Frog_fixed.avi	0
21811	1309	937.1967	485.8971	0.5766992	0.6635347	623.562	3.971088	0	878.89	485.45	0.447484	0.6365949	617.0717	4.039566	0	39	908	486						Frog_fixed.avi	0
21828	1310	937.4702	488.4956	0.5764366	0.6632069	623.3978	3.978343	0	884.5165	481.7715	0.4471622	0.6363398	617.2325	4.012233	0	39	911	485						Frog_fixed.avi	0
21844	1311	929.7382	491.0006	0.5761021	0.6629646	623.4593	3.99818	0	880.6482	488.2624	0.4468344	0.6361234	617.3632	4.026126	0	39	905	490						Frog_fixed.avi	0
21861	1312	944.4681	489.6727	0.5758741	0.6627675	623.4105	4.002291	0	883.4252	483.4693	0.4465242	0.6360564	617.1074	4.004596	0	39	914	487						Frog_fixed.avi	0
21878	1313	945.6548	499.2132	0.5755796	0.6625829	623.3143	3.995709	0	874.1425	490.748	0.4462291	0.6360104	617.2205	4.031446	0	39	910	495						Frog_fixed.avi	0
21894	1314	935.0059	493.3327	0.5754117	0.6624216	623.3247	3.989423	0	875.7757	491.0192	0.4460082	0.6359792	617.0762	4.021103	0	39	905	492						Frog_fixed.avi	0
21911	1315	938.9759	487.6267	0.5751948	0.6622776	623.3801	3.991644	0	877.7886	491.9513	0.4457774	0.6358901	617.1834	4.030742	0	39	908	490						Frog_fixed.avi	0
21928	1316	935.1519	495.4948	0.5750262	0.6619481	623.2574	4.008786	0	871.251	482.1311	0.4455945	0.6357319	616.9728	4.042893	0	39	903	489						Frog_fixed.avi	0
21944	1317	945.5021	489.5381	0.5749047	0.6616359	623.2057	4.021658	0	882.0743	479.9052	0.4454501	0.6354616	616.9063	4.025403	0	39	914	485						Frog_fixed.avi	0
21961	1318	935.0157	494.1026	0.5747259	0.6613526	623.2604	4.00995	0	872.5677	491.0068	0.445246	0.6352032	617.0201	4.036345	0	39	904	493						Frog_fixed.avi	0
21978	1319	940.8586	500.8447	0.5745841	0.6610115	623.0856	4.006724	0	882.07	483.7679	0.4451149	0.635018	616.8187	4.039016	0	39	911	492						Frog_fixed.avi	0
21994	1320	933.9316	500.7352	0.5745047	0.6608049	623.0189	4.010103	0	884.6722	480.7862	0.445026	0.6348925	616.6832	4.043192	0	39	909	491						Frog_fixed.avi	0
22011	1321	936.8867	486.2484	0.5744243	0.660655	622.9788	4.015666	0	875.5132	489.923	0.4449086	0.6347626	616.5569	4.075628	0	39	906	488						Frog_fixed.avi	0
22028	1322	946.7955	503.7833	0.574321	0.6605247	622.7699	4.044507	0	880.5276	485.1603	0.4447448	0.6347079	616.5825	4.047113	0	39	914	494						Frog_fixed.avi	0
22044	1323	937.2094	490.3735	0.5741655	0.6604295	622.6977	4.007367	0	870.8583	483.2439	0.4446051	0.6346601	616.4297	4.044103	0	39	904	487						Frog_fixed.avi	0
22061	1324	931.7152	495.044	0.5740594	0.6602432	622.6465	4.013	0	871.5723	489.8638	0.444471	0.6345223	616.2074	4.049284	0	39	902	492						Frog_fixed.avi	0
22078	1325	943.0854	499.6388	0.5739614	0.6601043	622.5516	4.05334	0	875.3427	488.73	0.4442944	0.6344405	616.0657	4.058447	0	39	909	494						Frog_fixed.avi	0
22094	1326	935.6125	496.0318	0.573854	0.6600033	622.319	4.014213	0	868.2114	500.2973	0.4441753	0.6343975	615.9996	4.057908	0	39	902	498						Frog_fixed.avi	0
22111	1327	942.2561	487.853	0.5737996	0.6599516	622.1164	4.013885	0	874.1865	488.4365	0.444085	0.6344281	615.8943	4.031179	0	39	908	488						Frog_fixed.avi	0
22127	1328	934.4434	498.1652	0.5737457	0.6599227	621.882	4.008121	0	872.5393	488.5939	0.4440036	0.6345143	615.6423	4.060016	0	39	903	493						Frog_fixed.avi	0
22144	1329	935.2709	496.7362	0.5737169	0.6598903	621.6383	4.023895	0	870.8594	476.5121	0.4439423	0.6346229	615.4758	4.045904	0	39	903	487						Frog_fixed.avi	0
22161	1330	936.8375	498.0039	0.573699	0.659824	621.4941	4.034276	0	865.696	487.7497	0.4438758	0.6346248	615.144	4.064323	0	39	901	493						Frog_fixed.avi	0
22177	1331	932.4319	498.5893	0.5736699	0.6596726	621.3322	4.023543	0	866.3306	492.4169	0.4438147	0.6345027	614.9662	4.055536	0	39	899	496						Frog_fixed.avi	0
22194	1332	935.8401	496.0032	0.5736514	0.6594683	621.1804	4.024374	0	881.2897	487.3357	0.4437727	0.6343955	614.8015	4.053896	0	39	909	492						Frog_fixed.avi	0
22211	1333	936.0313	506.7654	0.5736288	0.6593448	620.9388	4.03087	0	881.5704	483.252	0.4437312	0.6342594	614.5217	4.062055	0	39	909	495						Frog_fixed.avi	0
22227	1334	934.2112	496.7489	0.5736302	0.6593296	620.7354	4.04535	0	872.8976	485.3669	0.4437395	0.6341838	614.27	4.059438	0	39	904	491						Frog_fixed.avi	0
22244	1335	938.0126	503.4339	0.5737113	0.6594023	620.6548	4.040616	0	868.2219	483.2437	0.4437656	0.6341536	614.1445	4.065144	0	39	903	493						Frog_fixed.avi	0
22261	1336	932.5015	499.6788	0.5737915	0.6595488	620.4299	4.038565	0	867.9913	484.2638	0.4438621	0.6341323	613.8573	4.053494	0	39	900	492						Frog_fixed.avi	0
22277	1337	935.6385	502.5766	0.573877	0.6596709	620.0872	4.044676	0	869.5078	497.1803	0.4439964	0.6340116	613.3799	4.071065	0	39	903	500						Frog_fixed.avi	0
22294	1338	931.2634	496.8062	0.5739627	0.6596603	619.9928	4.055174	0	872.2492	485.8955	0.4440899	0.6338817	613.3015	4.061851	0	39	902	491						Frog_fixed.avi	0
22311	1339	873.8382	563.0793	0.5743283	0.6600334	619.7682	4.033061	0	817.4832	545.6523	0.4445831	0.6341365	613.2047	4.042058	0	39	846	554						Frog_fixed.avi	0
22327	1340	690.5128	713.5577	0.5751355	0.661086	619.4661	4.022182	0	641.679	699.6664	0.4459283	0.6351593	612.6279	4.047031	0	39	666	707						Frog_fixed.avi	0
22344	1341	517.7528	942.885	0.5759501	0.6624586	619.4914	4.039562	0	462.769	888.8394	0.4472814	0.6366126	612.352	4.047637	0	40	490	916						Frog_fixed.avi	0
22361	1342	348.2605	1130.445	0.5768561	0.663349	619.4527	4.044013	0	297.2844	1079.33	0.4484626	0.6378817	612.0438	4.050321	0	40	323	1105						Frog_fixed.avi	0
22377	1343	230.2595	1311.189	0.5775276	0.6646629	619.4527	4.028606	0	198.9215	1240.987	0.4492935	0.6389743	611.7898	4.067284	0	40	215	1276						Frog_fixed.avi	0
22394	1344	194.8821	1363.196	0.5781192	0.6649632	618.8328	4.045737	0	160.7337	1290.549	0.4495288	0.6391106	611.7316	4.075044	0	40	178	1327						Frog_fixed.avi	0
22411	1345	201.9412	1376.903	0.5785595	0.6651011	618.6315	4.062309	0	156.7903	1299.023	0.4495966	0.6390386	611.491	4.068745	0	40	179	1338						Frog_fixed.avi	0
22427	1346	192.2378	1374.484	0.5788738	0.6653169	618.6341	4.021954	0	165.8946	1290.665	0.4497775	0.6390851	611.205	4.056552	0	40	179	1333						Frog_fixed.avi	0
22444	1347	196.3815	1366.226	0.5791561	0.6654627	618.3505	4.035482	0	154.868	1283.292	0.4499088	0.6390806	611.1454	4.034302	0	40	176	1325						Frog_fixed.avi	0
22461	1348	205.5052	1358.881	0.5794567	0.6656247	618.1151	4.047842	0	160.6829	1285.241	0.4500695	0.63908	610.8893	4.045516	0	40	183	1322						Frog_fixed.avi	0
22477	1349	207.2363	1361.364	0.5797163	0.6657433	617.9574	4.049494	0	159.4229	1276.978	0.4502719	0.6390639	610.5961	4.049341	0	40	183	1319						Frog_fixed.avi	0
22494	1350	197.3372	1373.024	0.5800589	0.665872	617.8054	4.051311	0	169.7529	1287.677	0.4505577	0.6390818	610.3636	4.062198	0	40	184	1330						Frog_fixed.avi	0
22511	1351	204.9501	1364.637	0.5803838	0.6660521	617.4299	4.05836	0	159.4751	1282.639	0.4507895	0.6391027	610.2607	4.072959	0	40	182	1324						Frog_fixed.avi	0
22527	1352	201.8205	1377.82	0.580714	0.6662406	617.5485	4.05441	0	164.5023	1288.267	0.4511203	0.6391419	610.0306	4.070572	0	40	183	1333						Frog_fixed.avi	0
22544	1353	208.8267	1375.914	0.5810241	0.6664414	617.3451	4.069422	0	157.7314	1300.037	0.4513643	0.6392254	609.8549	4.082436	0	40	183	1338						Frog_fixed.avi	0
22561	1354	204.4622	1374.628	0.5813091	0.6666361	617.0594	4.061508	0	168.3022	1295.579	0.4516296	0.6393083	609.6779	4.078346	0	40	186	1335						Frog_fixed.avi	0
22577	1355	211.282	1365.034	0.5815523	0.666871	617.0266	4.059833	0	156.3992	1291.776	0.4518583	0.6393699	609.532	4.093603	0	40	184	1328						Frog_fixed.avi	0
22594	1356	210.777	1369.173	0.5818143	0.6670563	616.7861	4.041346	0	154.5317	1288.891	0.4520994	0.6394155	609.3576	4.106556	0	40	183	1329						Frog_fixed.avi	0
22610	1357	214.8749	1364.417	0.5820491	0.6672978	616.7838	4.070004	0	172.8681	1280.987	0.4523756	0.6395549	609.0893	4.07881	0	40	194	1323						Frog_fixed.avi	0
22627	1358	216.686	1377.231	0.5823326	0.6676449	616.584	4.053846	0	156.3178	1283.916	0.4526087	0.6396806	609.085	4.076725	0	40	187	1331						Frog_fixed.avi	0
22644	1359	226.8064	1370.353	0.582633	0.6680048	616.3427	4.05346	0	163.3164	1281.02	0.4529424	0.6398581	608.7755	4.089305	0	40	195	1326						Frog_fixed.avi	0
22660	1360	224.706	1366.477	0.5828548	0.6682214	616.2573	4.02922	0	167.7673	1285.547	0.453104	0.6399032	608.6193	4.070568	0	40	196	1326						Frog_fixed.avi	0
22677	1361	416.8794	1186.546	0.5820907	0.6674489	615.8843	4.054724	0	398.4185	1097.721	0.4525246	0.6387461	608.6876	4.068755	0	40	408	1142						Frog_fixed.avi	0
22694	1362	610.767	1018.408	0.5810744	0.666496	615.9501	4.047024	0	592.0936	954.5577	0.4518197	0.6375497	608.7042	4.057562	0	41	601	986						Frog_fixed.avi	0
22710	1363	779.8988	919.4744	0.5803662	0.6659007	615.879	4.047556	0	740.7836	853.4203	0.4510688	0.6368858	608.8214	4.041257	0	41	760	886						Frog_fixed.avi	0
22727	1364	905.4755	812.3572	0.5798338	0.6655982	616.0579	4.05409	0	840.8863	790.5889	0.450561	0.6364601	608.9121	4.050681	0	41	873	801						Frog_fixed.avi	0
22744	1365	936.2476	802.7906	0.5798318	0.6656234	615.9196	4.043073	0	859.472	766.4668	0.4504863	0.6364707	608.7806	4.053103	0	41	898	785						Frog_fixed.avi	0
22760	1366	948.4082	796.4008	0.5800332	0.6656734	615.5278	4.020312	0	865.6765	764.5378	0.4504969	0.6365959	608.6677	4.053187	0	41	907	780						Frog_fixed.avi	0
22777	1367	936.5313	798.6983	0.5800984	0.665626	615.5243	4.006842	0	866.8407	762.3604	0.450475	0.636602	608.6319	4.050943	0	41	902	781						Frog_fixed.avi	0
22794	1368	945.2764	793.4678	0.5801306	0.6655415	615.4861	4.026371	0	875.1515	760.8045	0.4504209	0.6365972	608.6259	4.044683	0	41	910	777						Frog_fixed.avi	0
22810	1369	938.6274	799.7179	0.5801019	0.6653646	615.5129	3.996104	0	871.9812	755.949	0.4503015	0.6366054	608.5547	4.043234	0	41	905	778						Frog_fixed.avi	0
22827	1370	951.8993	806.123	0.5800317	0.6651241	615.4582	4.023093	0	862.5878	759.259	0.450078	0.6365715	608.7563	4.053746	0	41	907	783						Frog_fixed.avi	0
22844	1371	943.7292	801.7241	0.5799074	0.6649205	615.7421	3.993856	0	874.4361	759.3098	0.4499427	0.6365628	608.7513	4.039331	0	41	909	781						Frog_fixed.avi	0
22860	1372	951.2946	800.2334	0.579717	0.6647378	615.7698	4.000729	0	864.4439	758.6262	0.4497024	0.6365343	608.8796	4.036779	0	41	908	779						Frog_fixed.avi	0
22877	1373	948.3453	797.4842	0.5794559	0.6645526	615.8516	3.998636	0	881.222	766.1622	0.4494259	0.6364827	608.9077	4.035939	0	41	915	782						Frog_fixed.avi	0
22894	1374	944.2469	792.9876	0.5791008	0.6644221	615.7758	3.986668	0	867.2924	758.9811	0.4490194	0.6365508	609.0829	4.021896	0	41	906	776						Frog_fixed.avi	0
22910	1375	940.1755	810.3756	0.5787409	0.6643127	615.9972	3.986909	0	864.127	766.1191	0.4486226	0.6366479	609.3226	4.045879	0	41	902	788						Frog_fixed.avi	0
22927	1376	948.9399	807.7722	0.5783911	0.6642679	616.2449	3.992815	0	880.559	767.0422	0.448268	0.6367508	609.4279	4.032466	0	41	915	787						Frog_fixed.avi	0
22944	1377	949.1885	806.4377	0.5779942	0.6641767	616.2592	3.976743	0	871.2058	767.3966	0.4478841	0.6368886	609.468	4.040716	0	41	910	787						Frog_fixed.avi	0
22960	1378	945.9199	810.5546	0.5776625	0.6640255	616.3926	3.976581	0	880.6544	763.0949	0.447547	0.6367965	609.4661	4.028343	0	41	913	787						Frog_fixed.avi	0
22977	1379	946.7001	800.2966	0.5772781	0.663779	616.6901	3.989373	0	868.1415	763.2692	0.4471409	0.6369253	609.4703	4.026584	0	41	907	782						Frog_fixed.avi	0
22994	1380	947.0521	807.3044	0.5768769	0.6634117	616.7726	3.971926	0	873.938	767.4223	0.4467544	0.6368271	610.0561	4.021802	0	41	910	787						Frog_fixed.avi	0
23010	1381	941.246	796.3802	0.5765075	0.6631233	616.9792	3.972878	0	875.5067	764.8408	0.4463912	0.6366859	610.0754	4.023528	0	41	908	781						Frog_fixed.avi	0
23027	1382	953.4017	805.1587	0.5761683	0.662808	617.2147	3.958513	0	884.7521	761.325	0.446088	0.6365803	610.2536	4.012456	0	41	919	783						Frog_fixed.avi	0
23044	1383	953.0059	811.9624	0.5758134	0.6625314	617.1605	3.946494	0	877.4207	769.2628	0.4456967	0.6364735	610.4698	3.995711	0	41	915	791						Frog_fixed.avi	0
23060	1384	949.9749	812.5037	0.575449	0.6624005	617.3856	3.930636	0	871.4405	764.8455	0.4453447	0.6364518	610.7407	3.982372	0	41	911	789						Frog_fixed.avi	0
23077	1385	944.772	804.6242	0.5751101	0.6623682	617.7026	3.928013	0	877.5779	763.067	0.4450419	0.63653	610.8625	3.982003	0	41	911	784						Frog_fixed.avi	0
23093	1386	951.2318	801.8647	0.5748081	0.662337	617.5721	3.918712	0	868.0439	763.6404	0.4447355	0.636578	610.897	3.98653	0	41	910	783						Frog_fixed.avi	0
23110	1387	955.0914	804.6645	0.5745526	0.6623275	617.9324	3.93192	0	879.5547	757.3428	0.4444819	0.6366498	611.2255	3.985457	0	41	917	781						Frog_fixed.avi	0
23127	1388	952.2604	806.7493	0.5743094	0.6623271	617.945	3.913535	0	878.9633	769.7822	0.4442926	0.6366885	611.3329	3.980443	0	41	916	788						Frog_fixed.avi	0
23143	1389	955.0892	805.6703	0.5741427	0.6623693	618.1439	3.91165	0	879.155	774.2797	0.4441502	0.6367407	611.325	3.963386	0	41	917	790						Frog_fixed.avi	0
23160	1390	961.0181	800.1592	0.5740671	0.6623938	618.2488	3.914528	0	876.5234	763.1476	0.4440493	0.6367554	611.6021	3.955974	0	41	919	782						Frog_fixed.avi	0
23177	1391	962.4615	810.7957	0.5740556	0.662442	618.415	3.91157	0	877.5439	777.1688	0.4440633	0.6367803	611.7027	3.966557	0	41	920	794						Frog_fixed.avi	0
23193	1392	954.7702	809.194	0.5741062	0.66254	618.4487	3.91655	0	872.8055	772.6169	0.4441684	0.6368219	611.9283	3.966028	0	41	914	791						Frog_fixed.avi	0
23210	1393	967.6155	816.9969	0.5741099	0.6626703	618.5122	3.89842	0	900.9509	774.3292	0.4442338	0.6369156	612.039	3.983547	0	42	934	796						Frog_fixed.avi	0
23227	1394	1004.051	806.8508	0.574092	0.6628956	618.7668	3.893784	0	921.095	768.6552	0.444296	0.6370178	612.152	3.975297	0	42	963	788						Frog_fixed.avi	0
23243	1395	992.5745	810.0494	0.5742838	0.6631664	618.9387	3.89347	0	917.7318	766.3474	0.4444966	0.6372211	612.2437	3.963873	0	42	955	788						Frog_fixed.avi	0
23260	1396	1005.158	812.611	0.5744708	0.6634448	619.0037	3.920989	0	920.1028	764.5521	0.4447164	0.6374045	612.3775	3.958594	0	42	963	789						Frog_fixed.avi	0
23277	1397	997.42	807.4189	0.5746485	0.6638153	618.8814	3.90836	0	913.7781	771.4811	0.4449204	0.6375459	612.272	3.978317	0	42	956	789						Frog_fixed.avi	0
23293	1398	996.3327	808.6895	0.5748416	0.6641121	619.0994	3.924195	0	915.7643	780.3148	0.4451441	0.6377331	612.5354	4.012108	0	42	956	795						Frog_fixed.avi	0
23310	1399	1001.654	807.4073	0.5750345	0.6644662	619.1168	3.916262	0	915.3445	767.0037	0.4453761	0.6379436	612.2832	3.982503	0	42	958	787						Frog_fixed.avi	0
23327	1400	1001.387	807.6214	0.5752731	0.6648023	619.1392	3.924232	0	916.2921	762.6937	0.4455993	0.6381637	612.5696	3.987768	0	42	959	785						Frog_fixed.avi	0
23343	1401	998.9064	813.9155	0.5755178	0.6651128	619.1965	3.942052	0	923.5895	764.1645	0.4458891	0.6383038	612.3877	3.997954	0	42	961	789						Frog_fixed.avi	0
23360	1402	1003.872	808.6491	0.5758347	0.6654453	619.2816	3.927776	0	909.7831	771.6476	0.4461888	0.6384015	612.5894	3.997259	0	42	957	790						Frog_fixed.avi	0
23377	1403	1001.56	806.0251	0.5761366	0.6657042	618.9685	3.925464	0	912.6631	775.6489	0.4465171	0.6385121	612.4488	4.003552	0	42	957	791						Frog_fixed.avi	0
23393	1404	1003.703	806.1331	0.5764788	0.6659029	619.1639	3.941358	0	913.048	769.3412	0.4468367	0.6385778	612.3651	4.007963	0	42	958	788						Frog_fixed.avi	0
23410	1405	998.1008	807.5081	0.5767905	0.6661941	619.1544	3.941226	0	911.8934	769.6897	0.4471546	0.6385167	612.3583	4.000663	0	42	955	789						Frog_fixed.avi	0
23427	1406	1002.131	803.632	0.5770849	0.6665024	618.9484	3.946536	0	910.0304	769.9184	0.4474785	0.6388789	612.3625	4.023845	0	42	956	787						Frog_fixed.avi	0
23443	1407	998.7253	804.3754	0.5773567	0.666876	619.1662	3.963046	0	920.7212	767.0093	0.4477738	0.6391169	612.2983	4.021564	0	42	960	786						Frog_fixed.avi	0
23460	1408	1000.781	808.7714	0.5775999	0.6672554	618.8209	3.960125	0	910.5605	779.8406	0.4480093	0.6393928	612.1498	3.993512	0	42	956	794						Frog_fixed.avi	0
23477	1409	1000.689	804.9597	0.5777856	0.6676276	618.9271	3.963861	0	929.1125	760.7857	0.4482358	0.6397649	612.2047	3.998678	0	42	965	783						Frog_fixed.avi	0
23493	1410	1013.714	810.153	0.5779123	0.6681271	618.9271	3.988055	0	917.348	772.1572	0.4483632	0.6399965	612.0983	4.030647	0	42	966	791						Frog_fixed.avi	0
23510	1411	1000.645	810.6343	0.5779838	0.6681976	619.0046	3.962792	0	911.0285	773.0964	0.4484218	0.6402214	612.0382	4.043819	0	42	956	792						Frog_fixed.avi	0
23527	1412	1007.291	810.3362	0.5780134	0.6683688	618.8873	3.970902	0	920.1944	773.3066	0.4484399	0.640449	611.988	4.027044	0	42	964	792						Frog_fixed.avi	0
23543	1413	1004.027	807.4135	0.5779949	0.6685179	618.9662	3.977382	0	920.0788	763.1305	0.4484337	0.640623	612.0219	4.01703	0	42	962	785						Frog_fixed.avi	0
23560	1414	993.443	802.2675	0.5779846	0.6686235	618.9081	3.972574	0	918.5996	774.5245	0.4484251	0.6407452	612.0193	4.035711	0	42	956	788						Frog_fixed.avi	0
23577	1415	1004.556	809.8134	0.5779839	0.6687381	618.9747	3.983267	0	918.233	769.4528	0.4484093	0.6409243	612.069	4.031238	0	42	961	790						Frog_fixed.avi	0
23593	1416	1004.319	807.093	0.5779881	0.6688751	618.9918	3.986133	0	921.5241	770.5205	0.4484028	0.6411403	612.0211	4.028935	0	42	963	789						Frog_fixed.avi	0
23610	1417	1001.619	814.2085	0.5779896	0.6689441	618.9542	3.996978	0	919.6912	773.9984	0.4484111	0.6413057	612.0961	4.036958	0	42	961	794						Frog_fixed.avi	0
23627	1418	1002.155	815.8956	0.5780112	0.6690205	618.9559	4.003833	0	920.7369	773.4078	0.4484239	0.641449	612.132	4.034912	0	42	961	795						Frog_fixed.avi	0
23643	1419	998.4576	823.8546	0.57803	0.6691126	618.9768	4.005433	0	920.8062	777.8087	0.4484343	0.641566	612.2153	4.05343	0	42	960	801						Frog_fixed.avi	0
23660	1420	991.7858	780.3331	0.5780308	0.6688732	619.0991	4.016149	0	916.8657	740.456	0.4484964	0.6413445	612.4117	4.033875	0	42	954	760						Frog_fixed.avi	0
23676	1421	942.0387	584.9744	0.5779119	0.6677317	619.5057	4.025793	0	922.474	548.9794	0.4487288	0.6401085	612.6739	4.032686	0	43	932	567						Frog_fixed.avi	0
23693	1422	938.1079	498.4977	0.577895	0.6671573	619.6642	4.012231	0	912.5853	460.7039	0.4487998	0.639589	612.7931	4.04734	0	43	925	480						Frog_fixed.avi	0
23710	1423	948.5792	497.325	0.577934	0.667241	619.6752	4.02923	0	895.6922	467.365	0.448752	0.6398251	612.8953	4.060703	0	43	922	482						Frog_fixed.avi	0
23726	1424	948.7231	490.9705	0.5779701	0.6672559	619.7461	4.03379	0	889.9557	466.0441	0.4487095	0.6398807	612.9609	4.069395	0	43	919	479						Frog_fixed.avi	0
23743	1425	947.3977	491.5478	0.5779849	0.6671875	619.7603	4.006094	0	900.2853	462.1914	0.4486975	0.6398601	613.0897	4.049167	0	43	924	477						Frog_fixed.avi	0
23760	1426	940.3453	498.0273	0.5779949	0.6670462	619.8641	4.012983	0	885.856	461.5238	0.4486673	0.6398048	613.1835	4.054239	0	43	913	480						Frog_fixed.avi	0
23776	1427	942.8278	492.9298	0.5780015	0.6669192	619.938	4.004305	0	892.0402	462.1264	0.4486587	0.6396809	613.2416	4.042352	0	43	917	478						Frog_fixed.avi	0
23793	1428	951.2902	497.7587	0.5779914	0.6667311	619.9932	4.017654	0	895.8163	463.109	0.4486348	0.6396002	613.3229	4.062367	0	43	924	480						Frog_fixed.avi	0
23810	1429	948.8097	499.5624	0.5779409	0.6666277	620.0967	4.010355	0	896.0682	461.171	0.4485759	0.6395226	613.3766	4.049367	0	43	922	480						Frog_fixed.avi	0
23826	1430	942.0521	490.7375	0.5778742	0.6665038	620.1641	4.035165	0	880.7444	471.522	0.4484654	0.6393693	613.5345	4.063484	0	43	911	481						Frog_fixed.avi	0
23843	1431	949.9301	492.8894	0.577762	0.6664042	620.4825	4.030651	0	883.4562	472.8862	0.4483548	0.639283	613.6569	4.061381	0	43	917	483						Frog_fixed.avi	0
23860	1432	943.3026	495.5285	0.5776169	0.6662418	620.5475	4.03055	0	889.598	473.3929	0.4482236	0.6391918	613.6876	4.058119	0	43	916	484						Frog_fixed.avi	0
23876	1433	942.7435	490.8059	0.5774857	0.6661029	620.5028	4.016443	0	882.4431	470.4295	0.4481333	0.6390945	613.7006	4.042648	0	43	913	481						Frog_fixed.avi	0
23893	1434	943.9222	496.4636	0.5774074	0.6658984	620.5562	4.023175	0	886.0173	477.6443	0.448044	0.6390135	613.8286	4.047202	0	43	915	487						Frog_fixed.avi	0
23910	1435	940.243	500.3113	0.5773055	0.6657258	620.8019	4.010914	0	877.8779	475.0721	0.4479124	0.6388276	614.1267	4.049101	0	43	909	488						Frog_fixed.avi	0
23926	1436	946.7673	486.0338	0.5771979	0.6655567	621.0507	4.03698	0	883.6848	464.5777	0.4478162	0.6386709	614.2001	4.044878	0	43	915	475						Frog_fixed.avi	0
23943	1437	944.5175	488.2417	0.5770628	0.6653546	621.0291	4.023741	0	880.6697	476.8528	0.4476809	0.6384279	614.1571	4.068906	0	43	913	483						Frog_fixed.avi	0
23960	1438	950.7441	496.0198	0.5769248	0.665124	621.2213	4.013982	0	884.8764	469.233	0.4475909	0.6383203	614.2412	4.022898	0	43	918	483						Frog_fixed.avi	0
23976	1439	946.21	494.6013	0.576783	0.6650077	621.3356	4.025135	0	876.4123	478.7124	0.4474443	0.6382573	614.6259	4.047442	0	43	911	487						Frog_fixed.avi	0
23993	1440	941.2689	482.8221	0.5766687	0.6649492	621.4943	4.020584	0	868.425	478.5038	0.4473291	0.6382496	614.7252	4.058681	0	43	905	481						Frog_fixed.avi	0
24010	1441	948.6621	492.9092	0.5765367	0.6648968	621.4719	4.004311	0	884.0366	479.1923	0.4472232	0.6382866	614.6341	4.046573	0	43	916	486						Frog_fixed.avi	0
24026	1442	946.3351	493.0151	0.5763596	0.6648778	621.6642	4.009993	0	879.815	472.7722	0.4470512	0.638323	614.6843	4.032475	0	43	913	483						Frog_fixed.avi	0
24043	1443	940.5007	491.8757	0.5761918	0.6647819	621.6548	4.026658	0	880.9742	472.7656	0.4468837	0.6382678	614.8907	4.020156	0	43	911	482						Frog_fixed.avi	0
24060	1444	941.296	489.1624	0.5760116	0.6645566	621.9405	4.016436	0	885.4744	462.3947	0.4467406	0.638162	614.7946	4.007131	0	43	913	476						Frog_fixed.avi	0
24076	1445	954.2281	490.9413	0.5758026	0.6644433	621.9405	4.034187	0	878.1091	465.6946	0.4465287	0.6379689	615.1258	4.011568	0	43	916	478						Frog_fixed.avi	0
24093	1446	939.114	501.5332	0.5756798	0.6640495	621.8992	4.019958	0	875.3885	469.9159	0.446383	0.6377904	615.0837	4.011681	0	43	907	486						Frog_fixed.avi	0
24110	1447	934.843	488.8933	0.5755489	0.663911	622.1948	4.001342	0	883.6174	475.6333	0.4462829	0.6377	615.119	4.022181	0	43	909	482						Frog_fixed.avi	0
24126	1448	944.507	492.9969	0.5754483	0.6638284	622.1412	4.007551	0	877.7689	473.9941	0.4461913	0.6377066	615.2536	4.01685	0	43	911	483						Frog_fixed.avi	0
24143	1449	938.3137	495.0161	0.5753588	0.6637586	622.1563	4.011687	0	864.8865	482.3817	0.4460824	0.6377141	615.3105	4.029415	0	43	902	489						Frog_fixed.avi	0
24160	1450	932.6768	491.8409	0.5752236	0.6636525	622.0323	4.012534	0	875.949	474.02	0.4459403	0.6377331	615.2518	3.996701	0	43	904	483						Frog_fixed.avi	0
24176	1451	931.4761	497.9976	0.5750707	0.663489	622.2094	3.996703	0	872.4946	470.5359	0.4457932	0.6377229	615.2338	4.012175	0	43	902	484						Frog_fixed.avi	0
24193	1452	935.6262	487.3503	0.5748695	0.6633566	622.1836	3.993269	0	872.2666	483.003	0.4455848	0.6376719	615.331	4.017213	0	43	904	485						Frog_fixed.avi	0
24209	1453	933.4332	499.8234	0.5746571	0.6632545	622.1193	4.001518	0	872.5886	468.5216	0.4453524	0.6376584	615.2635	4.015622	0	43	903	484						Frog_fixed.avi	0
24226	1454	938.0732	490.8665	0.57445	0.6631868	622.3607	4.015287	0	876.4861	472.7266	0.4451157	0.63788	615.2677	4.018533	0	43	907	482						Frog_fixed.avi	0
24243	1455	939.9116	486.172	0.5742835	0.6631157	622.1966	3.992101	0	862.2114	482.2617	0.4449415	0.6377127	615.2891	4.029894	0	43	901	484						Frog_fixed.avi	0
24259	1456	929.2516	494.719	0.5741516	0.6630515	622.0942	4.000596	0	877.457	469.9807	0.4448165	0.6377506	615.2728	4.006053	0	43	903	482						Frog_fixed.avi	0
24276	1457	930.4961	496.7723	0.5740145	0.6628903	622.3278	3.977496	0	871.8834	466.3718	0.4446658	0.6377046	615.4115	3.989055	0	43	901	482						Frog_fixed.avi	0
24293	1458	923.328	498.1363	0.5738829	0.6626713	622.3146	4.022288	0	868.2404	475.2276	0.4445238	0.6375687	615.4451	3.998143	0	43	896	487						Frog_fixed.avi	0
24309	1459	916.1237	492.7817	0.5737437	0.6624318	622.1294	4.008101	0	863.8016	476.7412	0.4443745	0.6373934	615.3417	4.023231	0	43	890	485						Frog_fixed.avi	0
24326	1460	925.0297	482.6005	0.5735941	0.6622429	622.2479	3.997176	0	876.0562	472.3405	0.4442487	0.6371973	615.358	3.996515	0	43	901	477						Frog_fixed.avi	0
24343	1461	918.0676	500.4906	0.573403	0.6619935	622.3558	4.011745	0	864.5466	470.61	0.4440198	0.6370215	615.5701	3.994909	0	43	891	486						Frog_fixed.avi	0
24359	1462	907.2943	512.8978	0.5732914	0.6618065	622.3409	4.023113	0	855.4855	488.2188	0.4439063	0.6368845	615.5101	3.997086	0	44	881	501						Frog_fixed.avi	0
24376	1463	866.0373	501.4977	0.5732941	0.661725	622.2855	4.010313	0	812.7712	493.001	0.4439338	0.6368659	615.5535	4.023797	0	44	839	497						Frog_fixed.avi	0
24393	1464	860.1977	513.1602	0.5731205	0.6616549	622.3732	4.000917	0	831.1567	485.6756	0.4437867	0.6368345	615.5235	3.999209	0	44	846	499						Frog_fixed.avi	0
24409	1465	861.0967	519.7639	0.5730062	0.6616462	622.5832	4.005668	0	810.8986	491.7225	0.4436656	0.6368499	615.7708	4.007911	0	44	836	506						Frog_fixed.avi	0
24426	1466	862.4629	511.1088	0.5729249	0.6616641	622.663	4.009378	0	810.457	489.4119	0.4435792	0.6368703	615.9247	4.039235	0	44	836	500						Frog_fixed.avi	0
24443	1467	875.1868	523.1855	0.5728504	0.6616442	622.645	4.005494	0	815.9649	486.1901	0.4435378	0.636861	615.9816	4.016002	0	44	846	505						Frog_fixed.avi	0
24459	1468	865.466	521.3181	0.572821	0.6615685	622.6855	4.021626	0	805.4292	493.3971	0.4435055	0.636755	615.9974	4.016106	0	44	835	507						Frog_fixed.avi	0
24476	1469	858.3781	512.2634	0.572816	0.6614395	622.7435	4.011581	0	810.855	498.2872	0.4435281	0.6365899	616.1196	4.032083	0	44	835	505						Frog_fixed.avi	0
24493	1470	865.0837	516.1333	0.5728087	0.6612087	622.9843	4.007167	0	808.2211	491.3232	0.4435244	0.636389	616.132	4.012717	0	44	837	504						Frog_fixed.avi	0
24509	1471	870.4932	528.525	0.5727786	0.6611248	622.9843	4.018006	0	818.8383	489.3069	0.4435294	0.6361405	616.199	4.024851	0	44	845	509						Frog_fixed.avi	0
24526	1472	867.139	511.009	0.5728025	0.6608215	622.9575	3.994702	0	813.9677	500.2988	0.4435177	0.6359259	616.2318	4.023972	0	44	841	506						Frog_fixed.avi	0
24543	1473	869.5026	510.0607	0.5727845	0.6607134	622.9367	4.008407	0	816.0356	502.8611	0.4435104	0.6358156	616.2293	4.0215	0	44	843	506						Frog_fixed.avi	0
24559	1474	865.152	502.4264	0.5727572	0.6605256	623.0184	4.023844	0	808.2518	502.7667	0.4434777	0.6356301	616.1296	4.029681	0	44	837	503						Frog_fixed.avi	0
24576	1475	862.8024	521.9691	0.5727329	0.6602198	623.0575	4.013887	0	815.5283	498.5248	0.4434638	0.6353905	616.1431	4.025087	0	44	839	510						Frog_fixed.avi	0
24593	1476	855.8405	513.7586	0.5727276	0.6598814	623.0571	4.013928	0	810.6157	495.1888	0.4434544	0.635019	616.1422	4.025518	0	44	833	504						Frog_fixed.avi	0
24609	1477	863.7507	520.7496	0.5727399	0.65939	623.0692	4.011396	0	812.9293	493.8064	0.4434543	0.6345874	616.125	4.02353	0	44	838	507						Frog_fixed.avi	0
24626	1478	865.8377	516.0072	0.5727911	0.6589456	623.0952	4.03322	0	818.0649	494.3565	0.443498	0.6341346	616.2228	4.031567	0	44	842	505						Frog_fixed.avi	0
24643	1479	862.9245	509.4589	0.5729128	0.6584685	623.0222	4.017989	0	802.6709	505.4736	0.4435809	0.633659	616.2001	4.024231	0	44	833	507						Frog_fixed.avi	0
24659	1480	856.3289	516.3288	0.5730162	0.658131	622.9987	4.021359	0	805.9458	494.6579	0.4437115	0.6332492	616.0121	4.015615	0	44	831	505						Frog_fixed.avi	0
24676	1481	859.9978	525.7877	0.5731634	0.6577671	622.9317	4.004768	0	812.6138	483.1252	0.4439085	0.6328185	615.9786	4.02879	0	44	836	504						Frog_fixed.avi	0
24692	1482	857.0786	520.4128	0.5732889	0.6575155	622.7871	4.031298	0	806.2129	505.5426	0.4439827	0.632637	615.9825	4.034965	0	44	832	513						Frog_fixed.avi	0
24709	1483	857.2626	510.9295	0.5733846	0.6572974	622.807	4.024494	0	808.7913	503.4705	0.444047	0.6323788	615.9399	4.031218	0	44	833	507						Frog_fixed.avi	0
24726	1484	861.5581	518.3438	0.5734264	0.6570646	622.8147	4.045535	0	803.8553	496.8983	0.4441061	0.6321932	615.8964	4.020191	0	44	833	508						Frog_fixed.avi	0
24742	1485	857.1677	526.1619	0.5734423	0.6568932	622.7607	4.037888	0	806.2177	503.0873	0.4441177	0.6319981	615.7791	4.026545	0	44	832	515						Frog_fixed.avi	0
24759	1486	856.6987	522.3288	0.5734411	0.6568449	622.6437	4.036495	0	805.9332	502.1898	0.4441155	0.631902	615.6943	4.045456	0	44	831	512						Frog_fixed.avi	0
24776	1487	853.4177	521.8798	0.5734224	0.6568781	622.4548	4.034876	0	809.5745	505.9702	0.4441062	0.6319154	615.5641	4.064137	0	44	831	514						Frog_fixed.avi	0
24792	1488	859.0272	521.3438	0.5734179	0.6569415	622.355	4.027996	0	802.3245	502.0884	0.4440829	0.6319638	615.405	4.031692	0	44	831	512						Frog_fixed.avi	0
24809	1489	865.173	526.7297	0.5734262	0.6569523	622.1696	4.023502	0	802.1868	499.2172	0.4440772	0.631983	615.2411	4.037606	0	44	834	513						Frog_fixed.avi	0
24826	1490	851.8838	519.2479	0.5734397	0.6569032	622.0405	4.03498	0	801.551	513.0027	0.4440792	0.6319284	615.1066	4.059512	0	44	827	516						Frog_fixed.avi	0
24842	1491	864.8597	515.6273	0.5734604	0.6567324	621.9408	4.025612	0	806.6639	499.1861	0.4440626	0.631802	614.94	4.025054	0	44	836	507						Frog_fixed.avi	0
24859	1492	857.658	516.7234	0.5734602	0.6564391	621.7806	4.028947	0	814.7381	504.1157	0.4440535	0.631542	614.7802	4.029478	0	44	836	510						Frog_fixed.avi	0
24876	1493	858.0169	519.7899	0.5734656	0.6560595	621.5651	4.026299	0	797.376	504.2507	0.4440768	0.6310075	614.7645	4.037185	0	44	828	512						Frog_fixed.avi	0
24892	1494	858.4041	514.3561	0.5734633	0.6557512	621.4148	4.010736	0	803.045	504.6819	0.4439918	0.6308346	614.7682	4.055037	0	44	831	510						Frog_fixed.avi	0
24909	1495	867.0828	522.2445	0.5734871	0.6553465	621.1398	4.021692	0	803.5856	499.9708	0.4439833	0.6305693	614.3001	4.063665	0	44	835	511						Frog_fixed.avi	0
24926	1496	858.2666	519.8322	0.5734923	0.6551008	621.0116	3.990874	0	813.9456	497.0174	0.4439756	0.6303066	614.1918	4.045137	0	44	836	508						Frog_fixed.avi	0
24942	1497	859.0912	519.831	0.5734891	0.654864	620.8582	4.022101	0	808.4664	497.1705	0.4439604	0.6301435	613.9926	4.048823	0	44	834	509						Frog_fixed.avi	0
24959	1498	861.3555	519.9881	0.5734704	0.654569	620.6934	4.018498	0	811.6547	500.8659	0.4439134	0.6299396	613.8233	4.051918	0	44	837	510						Frog_fixed.avi	0
24976	1499	856.7932	526.6165	0.5733952	0.6543617	620.4699	4.007301	0	805.4284	502.9852	0.4438184	0.6298085	613.6984	4.057529	0	44	831	515						Frog_fixed.avi	0
24992	1500	853.6953	518.3332	0.5732917	0.6541857	620.4914	4.004685	0	806.8827	508.8339	0.4436898	0.6296121	613.4925	4.06317	0	44	830	514						Frog_fixed.avi	0
25009	1501	861.0541	524.9821	0.5731456	0.6539569	620.4589	4.015018	0	815.7224	499.0934	0.4435512	0.6294652	613.4025	4.037048	0	44	838	512						Frog_fixed.avi	0
25026	1502	867.7033	516.8168	0.5728974	0.6538593	620.4589	4.001774	0	815.871	495.3394	0.4433387	0.6293709	613.2073	4.056272	0	44	842	506						Frog_fixed.avi	0
25042	1503	860.1324	519.7974	0.5728309	0.6535055	620.0211	4.024197	0	822.5076	496.8037	0.4431346	0.6292627	613.2274	4.050741	0	44	841	508						Frog_fixed.avi	0
25059	1504	857.8327	521.4137	0.5726183	0.6532869	619.9985	4.014462	0	813.986	502.1425	0.4429459	0.6291223	612.9237	4.054272	0	44	836	512						Frog_fixed.avi	0
25076	1505	860.1179	515.6059	0.5724203	0.6529942	619.8987	4.022711	0	813.2089	505.8441	0.4426785	0.6289819	612.973	4.071661	0	44	837	511						Frog_fixed.avi	0
25092	1506	872.7629	519.5641	0.5722516	0.6526348	619.6441	4.030192	0	821.1227	498.8971	0.4424751	0.6287054	612.7537	4.042837	0	44	847	509						Frog_fixed.avi	0
25109	1507	869.5463	523.1583	0.5720422	0.6521349	619.5175	4.020543	0	819.7421	495.7888	0.4422371	0.6284743	612.7016	4.060067	0	44	845	509						Frog_fixed.avi	0
25125	1508	866.6946	521.9893	0.5718699	0.6517413	619.5029	4.018543	0	819.3159	508.2711	0.441992	0.6281903	612.5602	4.063025	0	44	843	515						Frog_fixed.avi	0
25142	1509	860.1692	525.1891	0.5716254	0.6512574	619.2435	4.026041	0	822.3812	498.8564	0.4417026	0.627902	612.4724	4.068923	0	44	841	512						Frog_fixed.avi	0
25159	1510	921.8064	544.837	0.5710107	0.6510531	619.2963	4.039649	0	875.5707	525.3481	0.4411583	0.6278623	612.4896	4.0557	0	45	899	535						Frog_fixed.avi	0
25175	1511	917.7416	537.4641	0.5706283	0.6508797	619.0488	4.055139	0	879.9716	523.7586	0.440762	0.6278318	612.2126	4.06489	0	45	899	531						Frog_fixed.avi	0
25192	1512	942.5702	539.4614	0.5703307	0.650928	619.0488	4.067401	0	877.3496	520.3472	0.440391	0.6279221	612.1232	4.079055	0	45	910	530						Frog_fixed.avi	0
25209	1513	927.6553	534.4034	0.5700233	0.6506805	619.0512	4.034306	0	874.2709	524.554	0.4400269	0.6281204	612.1454	4.073938	0	45	901	529						Frog_fixed.avi	0
25225	1514	923.53	541.2565	0.5697107	0.6505917	618.9218	4.044992	0	883.8506	524.0545	0.4396998	0.6283041	611.8875	4.067909	0	45	904	533						Frog_fixed.avi	0
25242	1515	929.7488	544.1888	0.5693508	0.6504828	618.8954	4.032144	0	884.8986	523.345	0.4393065	0.6284621	611.919	4.073665	0	45	907	534						Frog_fixed.avi	0
25259	1516	934.64	543.1731	0.5690022	0.6502858	618.6821	4.052559	0	884.3853	522.0281	0.4388655	0.6284937	611.9202	4.06796	0	45	910	533						Frog_fixed.avi	0
25275	1517	929.9484	535.883	0.5685841	0.6500616	618.5843	4.043627	0	877.7717	513.1685	0.4384195	0.6284727	611.8825	4.087047	0	45	904	525						Frog_fixed.avi	0
25292	1518	931.6962	543.5999	0.5681503	0.6496709	618.5639	4.049674	0	878.6378	522.0552	0.437948	0.6284446	611.8246	4.104328	0	45	905	533						Frog_fixed.avi	0
25309	1519	925.7762	549.9686	0.567701	0.6494668	618.5354	4.049939	0	875.9385	527.751	0.4374769	0.6284939	611.7756	4.090408	0	45	901	539						Frog_fixed.avi	0
25325	1520	927.2529	539.4102	0.5672835	0.6493829	618.5748	4.051999	0	883.8596	521.4904	0.4370128	0.6286374	611.7104	4.068339	0	45	906	530						Frog_fixed.avi	0
25342	1521	934.4697	539.6703	0.566868	0.6493743	618.5432	4.062426	0	878.0796	521.1669	0.436582	0.6289664	611.699	4.095274	0	45	906	530						Frog_fixed.avi	0
25359	1522	938.1005	555.9992	0.5664945	0.6493884	618.4561	4.045326	0	884.9686	525.0181	0.4361537	0.6292903	611.6008	4.086917	0	45	912	541						Frog_fixed.avi	0
25375	1523	940.0133	535.7029	0.5660668	0.6494243	618.4382	4.039597	0	886.1873	528.1982	0.4357045	0.6296061	611.653	4.090302	0	45	913	532						Frog_fixed.avi	0
25392	1524	929.1169	548.9171	0.5656129	0.649477	618.36	4.055531	0	884.6901	511.4741	0.4352462	0.629984	611.6614	4.090988	0	45	907	530						Frog_fixed.avi	0
25409	1525	932.507	551.2339	0.5651521	0.6494836	618.3636	4.043787	0	896.9123	520.6363	0.4347598	0.6302058	611.7349	4.081914	0	45	915	536						Frog_fixed.avi	0
25425	1526	935.6309	542.3326	0.5646648	0.649482	618.4	4.046855	0	886.1284	521.9104	0.4342522	0.6305022	611.775	4.093854	0	45	911	532						Frog_fixed.avi	0
25442	1527	935.2992	544.3645	0.5641777	0.6494637	618.4217	4.063431	0	886.4656	513.8219	0.4337533	0.6307383	611.7129	4.097924	0	45	911	529						Frog_fixed.avi	0
25459	1528	929.2437	550.8141	0.5637167	0.6494541	618.4028	4.054137	0	892.9363	521.559	0.4332752	0.6309996	611.7916	4.088338	0	45	911	536						Frog_fixed.avi	0
25475	1529	926.9976	552.3225	0.5633001	0.6494666	618.523	4.048641	0	885.1881	514.5561	0.4328049	0.6313133	611.8756	4.078351	0	45	906	533						Frog_fixed.avi	0
25492	1530	934.5879	545.5656	0.5629015	0.6494743	618.6252	4.072124	0	885.8768	523.9221	0.4323487	0.6315642	611.925	4.105606	0	45	910	535						Frog_fixed.avi	0
25509	1531	936.2497	549.2977	0.5624986	0.6494804	618.5042	4.06496	0	886.5729	528.9529	0.4319143	0.6318318	611.9786	4.104345	0	45	911	539						Frog_fixed.avi	0
25525	1532	937.0316	550.4303	0.5620841	0.6494651	618.4994	4.079136	0	877.8449	520.3886	0.4315125	0.6321045	611.9944	4.105862	0	45	907	535						Frog_fixed.avi	0
25542	1533	919.3686	548.2614	0.561674	0.6494368	618.5662	4.069168	0	886.9946	520.8537	0.4311174	0.6322774	612.0225	4.103491	0	45	903	535						Frog_fixed.avi	0
25558	1534	928.2775	548.1265	0.5613363	0.6493928	618.7057	4.063115	0	889.9836	519.2141	0.4307557	0.6324845	612.0179	4.082613	0	45	909	534						Frog_fixed.avi	0
25575	1535	937.934	552.2721	0.5610246	0.6493793	618.6349	4.071842	0	880.3499	521.2242	0.4303925	0.6326578	612.1367	4.104126	0	45	909	537						Frog_fixed.avi	0
25592	1536	929.0811	547.6531	0.5607371	0.6494312	618.7802	4.08503	0	892.0812	519.4722	0.4301385	0.6329517	612.2324	4.087298	0	45	911	534						Frog_fixed.avi	0
25608	1537	932.9731	549.1934	0.5605357	0.649555	618.7162	4.078639	0	884.8255	533.0103	0.4299106	0.6332148	612.4224	4.095763	0	45	909	541						Frog_fixed.avi	0
25625	1538	931.2388	550.0042	0.5603754	0.6497404	619.0059	4.081306	0	883.3532	530.6548	0.4297723	0.633554	612.2996	4.11561	0	45	907	540						Frog_fixed.avi	0
25642	1539	925.0284	551.1492	0.5602227	0.6499063	619.0368	4.085472	0	889.5161	518.3615	0.4296274	0.6338316	612.5724	4.103389	0	45	907	535						Frog_fixed.avi	0
25658	1540	929.3115	554.9444	0.5600742	0.6499999	618.8609	4.08429	0	885.2213	511.581	0.4294707	0.6340221	612.6678	4.094415	0	45	907	533						Frog_fixed.avi	0
25675	1541	934.5442	543.5424	0.5599205	0.6500048	619.1024	4.103272	0	883.7103	530.6764	0.4293569	0.6340113	612.5627	4.113118	0	45	909	537						Frog_fixed.avi	0
25692	1542	928.613	546.7966	0.5597675	0.6498594	619.3374	4.108776	0	884.0626	527.8129	0.4291833	0.633969	612.7322	4.108181	0	45	906	537						Frog_fixed.avi	0
25708	1543	926.7194	551.0982	0.5596346	0.6496621	619.2224	4.106061	0	887.2823	523.1767	0.4290335	0.6338809	612.9119	4.10935	0	45	907	537						Frog_fixed.avi	0
25725	1544	933.9598	548.3336	0.5595256	0.6495996	619.4487	4.104392	0	879.5883	527.9155	0.428966	0.6338649	613.0085	4.131797	0	45	907	538						Frog_fixed.avi	0
25742	1545	927.7161	572.1702	0.5594479	0.6498159	619.4487	4.094003	0	888.5198	522.3384	0.4289531	0.6339371	613.0645	4.127672	0	45	908	547						Frog_fixed.avi	0
25758	1546	931.3099	557.8383	0.5594847	0.6500449	619.4487	4.123012	0	880.4279	525.3054	0.4289908	0.6341394	613.2047	4.133624	0	45	906	542						Frog_fixed.avi	0
25775	1547	922.2565	546.8723	0.5595356	0.650066	619.7479	4.100515	0	887.7598	527.9156	0.4290084	0.6343534	613.295	4.141192	0	45	905	537						Frog_fixed.avi	0
25792	1548	922.5851	548.8563	0.5595496	0.6502117	619.8638	4.079144	0	883.775	519.5204	0.4290287	0.6345949	613.4224	4.133115	0	45	903	534						Frog_fixed.avi	0
25808	1549	918.8275	557.6862	0.5595289	0.6503285	620.0359	4.106775	0	877.9675	520.1121	0.4290292	0.6347158	613.5357	4.12973	0	45	898	539						Frog_fixed.avi	0
25825	1550	922.7423	550.9227	0.5594894	0.6503763	620.1305	4.100751	0	886.4788	527.7953	0.4290165	0.634779	613.6305	4.14307	0	45	905	539						Frog_fixed.avi	0
25842	1551	921.3508	559.9236	0.5594721	0.6503614	620.3071	4.123838	0	883.576	531.0641	0.429028	0.6347827	613.722	4.159557	0	45	902	545						Frog_fixed.avi	0
25858	1552	924.603	556.5466	0.5595071	0.6503528	620.4893	4.124356	0	886.012	529.6097	0.4290796	0.6347724	614.0117	4.161592	0	45	905	543						Frog_fixed.avi	0
25875	1553	924.5324	556.9453	0.5595753	0.6502985	620.723	4.11802	0	888.1855	525.7943	0.429147	0.6347405	614.1893	4.139023	0	45	906	541						Frog_fixed.avi	0
25892	1554	917.5658	551.7112	0.5596597	0.6502519	620.7993	4.131686	0	882.2965	519.1805	0.4292426	0.6346517	614.3845	4.156296	0	45	900	535						Frog_fixed.avi	0
25908	1555	918.4564	552.6658	0.5597352	0.6501766	620.831	4.119458	0	889.0907	512.9901	0.4293655	0.6345605	614.4635	4.147552	0	45	904	533						Frog_fixed.avi	0
25925	1556	916.809	549.6724	0.5598081	0.6501262	620.9486	4.120447	0	886.6379	522.727	0.4294554	0.6344163	614.533	4.172703	0	45	902	536						Frog_fixed.avi	0
25942	1557	922.8272	539.8194	0.5598475	0.65009	621.1721	4.136397	0	890.3893	524.2388	0.4295177	0.6343583	614.7472	4.177733	0	45	907	532						Frog_fixed.avi	0
25958	1558	924.5358	544.8919	0.559828	0.6500978	621.3558	4.135776	0	886.7895	519.1995	0.4295325	0.6343237	614.8934	4.187865	0	45	906	532						Frog_fixed.avi	0
25975	1559	920.8115	547.0504	0.5597813	0.6501112	621.5437	4.144318	0	882.9807	519.1851	0.4294981	0.6343085	615.1302	4.185547	0	45	902	533						Frog_fixed.avi	0
25992	1560	916.2149	543.4608	0.5597172	0.6501086	621.5515	4.144119	0	889.5881	530.0965	0.429482	0.6342845	615.2805	4.177445	0	45	903	537						Frog_fixed.avi	0
26008	1561	913.3959	549.4623	0.5597171	0.6501723	621.6356	4.139956	0	888.6388	521.5983	0.429496	0.6343294	615.4083	4.190255	0	45	901	536						Frog_fixed.avi	0
26025	1562	923.3981	555.0878	0.5597532	0.6502697	621.8439	4.141729	0	892.8287	516.8312	0.4295446	0.6344416	615.5712	4.178812	0	45	908	536						Frog_fixed.avi	0
26042	1563	923.0906	555.7999	0.5597966	0.6504284	622.0171	4.14735	0	892.6616	521.4178	0.429612	0.6346171	615.5839	4.193087	0	45	908	539						Frog_fixed.avi	0
26058	1564	930.652	548.0593	0.5598318	0.6506664	622.1991	4.140982	0	890.6214	519.0898	0.4296927	0.6347756	615.5461	4.192716	0	45	911	534						Frog_fixed.avi	0
26075	1565	933.5367	547.2065	0.5598524	0.6507778	622.3159	4.153404	0	886.0013	533.4615	0.4297191	0.6348872	615.6722	4.200052	0	45	910	540						Frog_fixed.avi	0
26091	1566	929.6579	554.4216	0.5598404	0.6508242	622.4409	4.156492	0	890.9534	527.3026	0.4297497	0.6348468	615.8265	4.197015	0	45	910	541						Frog_fixed.avi	0
26108	1567	931.0203	548.8871	0.5597895	0.6507317	622.5001	4.176633	0	884.4141	533.5828	0.4297282	0.6347808	615.9647	4.189297	0	45	908	541						Frog_fixed.avi	0
26125	1568	931.0044	546.8232	0.5597532	0.650659	622.549	4.175343	0	892.056	515.6865	0.4296811	0.6347136	616.2062	4.19171	0	45	912	531						Frog_fixed.avi	0
26141	1569	932.3331	546.7103	0.5597209	0.6506264	622.6308	4.178904	0	890.3986	511.9547	0.4296586	0.634693	616.3346	4.190561	0	45	911	529						Frog_fixed.avi	0
26158	1570	951.3211	546.1348	0.5596932	0.6508558	622.6308	4.201301	0	887.5848	522.0901	0.4296484	0.6347281	616.4832	4.207237	0	45	919	534						Frog_fixed.avi	0
26175	1571	932.0255	542.6501	0.5596349	0.6507574	622.9376	4.174791	0	883.3196	520.9902	0.4295949	0.6348262	616.4713	4.20628	0	45	908	532						Frog_fixed.avi	0
26191	1572	912.8136	537.7113	0.5595212	0.6508809	622.992	4.178838	0	883.3602	519.8174	0.4295391	0.6349628	616.5677	4.20431	0	45	898	529						Frog_fixed.avi	0
26208	1573	933.7869	545.4084	0.5594195	0.6509053	623.0622	4.157284	0	883.8734	520.7007	0.4294513	0.6350219	616.6697	4.211911	0	45	909	533						Frog_fixed.avi	0
26225	1574	952.2177	552.3103	0.5592926	0.651028	623.0622	4.197871	0	888.2148	526.6209	0.4293414	0.6350174	616.746	4.208284	0	45	920	539						Frog_fixed.avi	0
26241	1575	927.8223	540.0392	0.5591379	0.6508245	623.392	4.19457	0	877.9364	528.4177	0.4291719	0.6349614	617.0343	4.214783	0	45	903	534						Frog_fixed.avi	0
26258	1576	923.4393	548.5264	0.5590017	0.6505922	623.5051	4.197657	0	879.2867	521.8358	0.4290678	0.6348405	617.2012	4.222984	0	45	901	535						Frog_fixed.avi	0
26275	1577	927.8472	547.1246	0.5589213	0.6503863	623.4057	4.199224	0	883.2305	513.1088	0.4290258	0.6346524	617.2124	4.23089	0	45	906	530						Frog_fixed.avi	0
26291	1578	928.3198	549.8976	0.5588855	0.6501791	623.5076	4.186268	0	889.4451	528.1395	0.4289872	0.6343933	617.1873	4.222529	0	45	909	539						Frog_fixed.avi	0
26308	1579	925.8906	545.0963	0.5588394	0.6499275	623.7431	4.180636	0	880.8692	523.5827	0.4289621	0.6341525	617.2448	4.204023	0	45	903	534						Frog_fixed.avi	0
26325	1580	930.8231	561.0186	0.5587971	0.649617	623.8295	4.186779	0	888.7615	521.5562	0.4289378	0.6339228	617.419	4.221283	0	45	910	541						Frog_fixed.avi	0
26341	1581	933.0127	554.5072	0.558701	0.6494392	624.0896	4.192269	0	884.1826	516.6968	0.4288159	0.6337732	617.6426	4.227869	0	45	909	536						Frog_fixed.avi	0
26358	1582	927.8252	552.601	0.5585644	0.6493381	624.1684	4.184356	0	877.1552	525.4696	0.4286908	0.6336229	617.863	4.221863	0	45	902	539						Frog_fixed.avi	0
26375	1583	931.3373	545.734	0.558419	0.6492627	624.1873	4.176516	0	887.2132	522.6339	0.4285794	0.6335587	617.9601	4.197839	0	45	909	534						Frog_fixed.avi	0
26391	1584	924.0651	545.8057	0.5582422	0.6491604	624.483	4.184649	0	878.0172	525.5338	0.4284408	0.6335267	618.1382	4.209205	0	45	901	536						Frog_fixed.avi	0
26408	1585	926.7343	545.5969	0.5581441	0.6491039	624.5844	4.192973	0	883.4684	523.0659	0.4283077	0.633518	618.2017	4.214465	0	45	905	534						Frog_fixed.avi	0
26425	1586	951.8397	552.4393	0.558049	0.649222	624.5844	4.180281	0	883.5543	525.4993	0.4282401	0.6335062	618.3317	4.227614	0	45	918	539						Frog_fixed.avi	0
26441	1587	932.0704	559.338	0.5579582	0.6488969	624.9739	4.18745	0	884.0488	526.3454	0.428189	0.6334848	618.4367	4.233945	0	45	908	543						Frog_fixed.avi	0
26458	1588	925.5596	557.1139	0.5578795	0.6487446	625.0961	4.190906	0	881.3009	526.7639	0.4281287	0.6334043	618.556	4.230364	0	45	903	542						Frog_fixed.avi	0
26475	1589	933.1897	557.0541	0.5577723	0.6485751	625.1241	4.194307	0	885.4357	520.4624	0.4280312	0.633295	618.7481	4.225493	0	45	909	539						Frog_fixed.avi	0
26491	1590	931.2643	552.522	0.5576506	0.6483873	625.172	4.180999	0	881.2076	525.4683	0.427904	0.6331013	619.0445	4.238286	0	45	906	539						Frog_fixed.avi	0
26508	1591	951.0446	560.7496	0.557527	0.6482381	625.172	4.207117	0	883.0411	518.7006	0.4278	0.6329679	619.1517	4.24649	0	45	917	540						Frog_fixed.avi	0
26525	1592	934.652	565.856	0.5573586	0.6478825	625.6099	4.183718	0	879.8832	532.4219	0.4276324	0.6327985	619.1336	4.225068	0	45	907	549						Frog_fixed.avi	0
26541	1593	930.2784	556.3932	0.5572091	0.6477293	625.5714	4.183159	0	885.58	524.6841	0.4274872	0.6327158	619.4207	4.21522	0	45	908	541						Frog_fixed.avi	0
26558	1594	932.6456	545.6636	0.5570422	0.6475883	625.787	4.19956	0	885.1659	529.3819	0.427363	0.6326095	619.5389	4.239795	0	45	909	538						Frog_fixed.avi	0
26575	1595	934.6879	557.3958	0.5569031	0.6473869	626.0051	4.179224	0	888.3599	533.6414	0.4272417	0.6325441	619.587	4.230011	0	45	912	546						Frog_fixed.avi	0
26591	1596	929.421	556.6702	0.5567511	0.647173	625.9927	4.191163	0	887.151	522.4217	0.42706	0.6325039	619.8044	4.252134	0	45	908	540						Frog_fixed.avi	0
26608	1597	932.9832	562.5945	0.5565238	0.6470269	626.1974	4.19011	0	884.2747	522.3457	0.426879	0.6324344	619.867	4.239056	0	45	909	542						Frog_fixed.avi	0
26625	1598	935.784	549.9539	0.5563651	0.6469135	626.2911	4.175984	0	896.0919	516.1219	0.426701	0.6324109	620.131	4.26165	0	45	916	533						Frog_fixed.avi	0
26641	1599	932.2267	551.8843	0.5561495	0.6468425	626.5624	4.186454	0	882.3151	530.5715	0.4264934	0.63234	620.2962	4.256052	0	45	907	541						Frog_fixed.avi	0
26658	1600	930.0303	547.0219	0.5559649	0.646787	626.4932	4.17108	0	892.6818	529.0017	0.4263489	0.6323296	620.1774	4.258315	0	45	911	538						Frog_fixed.avi	0
26674	1601	943.1672	553.2472	0.5558351	0.6467826	626.6058	4.189455	0	888.8257	533.3708	0.4261892	0.6323583	620.4191	4.242407	0	45	916	543						Frog_fixed.avi	0
26691	1602	934.3176	544.2839	0.5556721	0.6468179	626.8076	4.1987	0	884.4227	530.04	0.4260612	0.6324542	620.6467	4.251482	0	45	909	537						Frog_fixed.avi	0
26708	1603	938.2416	554.8762	0.5555462	0.6468746	626.8481	4.212251	0	896.9935	523.2317	0.4259471	0.6325016	620.5818	4.259751	0	45	918	539						Frog_fixed.avi	0
26724	1604	935.2008	551.3999	0.5554131	0.6469307	626.7344	4.17127	0	896.2021	535.4532	0.4258339	0.6325648	620.4349	4.238254	0	45	916	543						Frog_fixed.avi	0
26741	1605	943.5464	555.9484	0.5552762	0.6469643	626.9965	4.188251	0	888.2697	532.6281	0.4256833	0.6326228	620.7135	4.244664	0	45	916	544						Frog_fixed.avi	0
26758	1606	933.529	557.7087	0.5551314	0.6469876	627.0819	4.197751	0	893.4374	526.7406	0.4255549	0.632682	620.8668	4.235676	0	45	913	542						Frog_fixed.avi	0
26774	1607	937.4836	556.5197	0.5549708	0.6469654	626.8671	4.198755	0	895.7648	521.3763	0.425424	0.6326521	620.7981	4.26171	0	45	917	539						Frog_fixed.avi	0
26791	1608	933.8551	547.9191	0.5548308	0.6469413	627.0414	4.195055	0	894.9393	530.3852	0.4253061	0.6326334	620.6375	4.249268	0	45	914	539						Frog_fixed.avi	0
26808	1609	936.3699	542.4401	0.5547283	0.6468917	627.1842	4.210678	0	895.9888	528.6617	0.425155	0.6326364	620.8768	4.26116	0	45	916	536						Frog_fixed.avi	0
26824	1610	933.4708	544.7316	0.5546471	0.6467905	627.2505	4.194928	0	886.7224	531.2169	0.4250644	0.6325715	620.9702	4.25571	0	45	910	538						Frog_fixed.avi	0
26841	1611	938.403	552.7329	0.5545663	0.6466236	627.1455	4.194191	0	889.4343	533.4197	0.4249889	0.6324918	620.9275	4.269595	0	45	914	543						Frog_fixed.avi	0
26858	1612	940.1248	558.9152	0.5544847	0.6464159	627.0884	4.208019	0	896.4888	529.4017	0.424901	0.6324291	620.8007	4.242428	0	45	918	544						Frog_fixed.avi	0
26874	1613	935.0528	557.2412	0.554354	0.6462417	627.0787	4.209063	0	889.2809	529.0636	0.4247572	0.6322806	620.7791	4.251417	0	45	912	543						Frog_fixed.avi	0
26891	1614	940.0157	551.7654	0.5542464	0.646168	627.218	4.207457	0	893.0341	533.8599	0.4246101	0.6322076	620.9644	4.271035	0	45	917	543						Frog_fixed.avi	0
26908	1615	945.7399	557.4976	0.5541635	0.6461334	627.2648	4.207716	0	888.2879	530.9536	0.4245221	0.6321605	620.9048	4.263729	0	45	917	544						Frog_fixed.avi	0
26924	1616	941.646	553.2379	0.5540835	0.646121	627.2086	4.215437	0	889.7486	520.06	0.4244638	0.632174	620.8943	4.254341	0	45	916	537						Frog_fixed.avi	0
26941	1617	961.3913	553.6223	0.5540463	0.6463273	627.2086	4.241366	0	891.0925	532.6044	0.4244632	0.6322423	620.8668	4.27719	0	45	926	543						Frog_fixed.avi	0
26958	1618	941.608	550.0493	0.5540973	0.6462618	627.1599	4.221924	0	891.0983	529.2805	0.4244673	0.6322979	620.8951	4.271863	0	45	916	540						Frog_fixed.avi	0
26974	1619	934.6821	553.7316	0.554123	0.6463016	627.1705	4.23323	0	886.4186	537.1713	0.4244843	0.6323255	620.8555	4.287318	0	45	911	545						Frog_fixed.avi	0
26991	1620	941.5921	557.7141	0.554135	0.6462643	627.1708	4.227881	0	880.4757	533.8557	0.4244886	0.6322907	620.8787	4.269465	0	45	911	546						Frog_fixed.avi	0
27008	1621	935.0437	554.9205	0.5541595	0.6461466	627.2158	4.235861	0	884.6046	527.0799	0.4244877	0.6322236	620.9069	4.278663	0	45	910	541						Frog_fixed.avi	0
27024	1622	940.6001	547.1304	0.5541439	0.6460155	627.2784	4.225646	0	892.8802	526.1187	0.4244814	0.6320356	620.8969	4.275703	0	45	917	537						Frog_fixed.avi	0
27041	1623	935.3396	545.9233	0.5541326	0.6458198	627.3317	4.258062	0	885.6484	532.4804	0.4244716	0.6318656	620.8876	4.287506	0	45	910	539						Frog_fixed.avi	0
27058	1624	939.7985	548.8512	0.5541395	0.6457416	627.3641	4.238172	0	889.816	527.1916	0.424485	0.6317984	621.0029	4.294714	0	45	915	538						Frog_fixed.avi	0
27074	1625	935.5695	549.5698	0.5541694	0.6457337	627.3601	4.24284	0	888.5035	536.7514	0.4245214	0.6317931	621.045	4.294254	0	45	912	543						Frog_fixed.avi	0
27091	1626	932.4417	545.2907	0.5542026	0.645792	627.3732	4.248961	0	885.9771	528.932	0.4245475	0.631847	621.043	4.289189	0	45	909	537						Frog_fixed.avi	0
27108	1627	935.7549	549.6024	0.5542424	0.6458358	627.3958	4.248991	0	889.3265	530.1487	0.4245831	0.631896	621.0926	4.297454	0	45	913	540						Frog_fixed.avi	0
27124	1628	929.6978	549.0514	0.5542559	0.6458928	627.4322	4.261621	0	884.3669	529.2546	0.4246022	0.6318816	621.1938	4.296867	0	45	907	539						Frog_fixed.avi	0
27141	1629	930.5871	548.4252	0.5542431	0.6459424	627.4538	4.248168	0	883.4133	526.5915	0.4246066	0.6318384	621.2141	4.29614	0	45	907	538						Frog_fixed.avi	0
27158	1630	931.5791	540.8724	0.5542242	0.6459714	627.5607	4.250333	0	887.8873	523.3198	0.4245825	0.6317794	621.2747	4.310475	0	45	910	532						Frog_fixed.avi	0
27174	1631	933.1475	548.1768	0.5541847	0.6460027	627.6384	4.240155	0	885.6132	525.034	0.4245405	0.6317495	621.3083	4.2986	0	45	909	537						Frog_fixed.avi	0
27191	1632	935.4245	550.2098	0.5541398	0.64606	627.6572	4.263602	0	887.6598	536.6334	0.4245142	0.6317378	621.4076	4.305919	0	45	912	543						Frog_fixed.avi	0
27208	1633	942.6478	540.7332	0.5541211	0.6461001	627.7337	4.266919	0	885.6122	527.0886	0.4244854	0.6317592	621.4603	4.30637	0	45	914	534						Frog_fixed.avi	0
27224	1634	938.2008	539.2501	0.5540959	0.6461006	627.8419	4.261111	0	893.2571	533.8657	0.4244821	0.6317425	621.5201	4.302226	0	45	916	537						Frog_fixed.avi	0
27241	1635	938.0293	542.4323	0.5540788	0.6460327	627.9036	4.273294	0	892.881	529.8632	0.4244702	0.6316369	621.5685	4.304613	0	45	915	536						Frog_fixed.avi	0
27258	1636	933.4913	547.8931	0.5540327	0.6458504	628.0655	4.255999	0	892.9935	533.2335	0.4244447	0.6313852	621.6934	4.321342	0	45	913	541						Frog_fixed.avi	0
27274	1637	930.8582	546.1481	0.5539827	0.6455274	628.0945	4.260388	0	884.0154	532.2476	0.4243876	0.6310893	621.8643	4.305376	0	45	907	539						Frog_fixed.avi	0
27291	1638	934.0707	554.9096	0.5539422	0.6453068	628.2201	4.261138	0	890.0039	526.4185	0.4243698	0.6308334	621.9893	4.314362	0	45	912	541						Frog_fixed.avi	0
27308	1639	943.955	496.1193	0.5537937	0.6448289	628.4472	4.291001	0	924.0744	469.0724	0.4242816	0.6303226	622.2582	4.341033	0	46	934	483						Frog_fixed.avi	0
27324	1640	946.4863	482.9612	0.5537025	0.6444807	628.529	4.273836	0	914.5231	460.1166	0.4242689	0.629983	622.395	4.327052	0	46	931	472						Frog_fixed.avi	0
27341	1641	951.0216	478.6107	0.5536793	0.6443689	628.5443	4.266854	0	907.4498	467.1645	0.4242369	0.6298295	622.3984	4.346435	0	46	929	473						Frog_fixed.avi	0
27358	1642	939.4579	483.8552	0.5536104	0.6442147	628.802	4.286117	0	913.0869	454.8173	0.4241842	0.6297466	622.4308	4.31836	0	46	926	469						Frog_fixed.avi	0
27374	1643	940.6981	479.4862	0.5535296	0.6440123	628.9994	4.282304	0	913.9706	462.0902	0.4240909	0.6295495	622.4437	4.335459	0	46	927	471						Frog_fixed.avi	0
27391	1644	944.7307	480.5028	0.5534102	0.6437489	629.0342	4.272684	0	913.6948	459.8732	0.4239206	0.6293157	622.626	4.312469	0	46	929	470						Frog_fixed.avi	0
27408	1645	951.2042	477.3365	0.5532451	0.6434926	628.9453	4.276251	0	910.8417	459.0701	0.4237373	0.6290359	622.7438	4.311582	0	46	931	468						Frog_fixed.avi	0
27424	1646	944.1088	477.1039	0.5530341	0.6430848	629.1738	4.281502	0	914.4492	461.1618	0.4235594	0.6287041	622.8464	4.334764	0	46	929	469						Frog_fixed.avi	0
27441	1647	951.5603	484.0945	0.5528784	0.6428059	629.236	4.292268	0	908.0944	462.9875	0.4233388	0.6284422	622.936	4.316746	0	46	930	474						Frog_fixed.avi	0
27457	1648	947.3439	474.1122	0.5526821	0.6425527	629.3647	4.298689	0	918.0696	455.6542	0.4232086	0.6282003	622.9042	4.335931	0	46	933	465						Frog_fixed.avi	0
27474	1649	941.8296	481.6981	0.552542	0.6423119	629.266	4.293441	0	915.2511	457.4856	0.4230574	0.6280378	623.0805	4.32154	0	46	929	470						Frog_fixed.avi	0
27491	1650	944.8582	482.5858	0.5524577	0.6421062	629.3585	4.284452	0	909.9224	466.2989	0.4229498	0.6278615	623.0986	4.333369	0	46	927	474						Frog_fixed.avi	0
27507	1651	951.4202	481.3302	0.5523838	0.6419169	629.3106	4.297418	0	907.9687	466.9934	0.422844	0.6277335	623.0763	4.337233	0	46	930	474						Frog_fixed.avi	0
27524	1652	943.2454	480.2667	0.552278	0.6416412	629.4009	4.27759	0	911.387	465.7902	0.4227479	0.6275918	623.0375	4.305882	0	46	927	473						Frog_fixed.avi	0
27541	1653	943.6973	491.8511	0.552151	0.6413419	629.3334	4.275997	0	909.0847	472.731	0.4226472	0.6273968	622.9323	4.332788	0	46	926	482						Frog_fixed.avi	0
27557	1654	983.5798	615.0298	0.5517001	0.6420941	629.018	4.306882	0	934.8709	599.689	0.4225644	0.6281427	623.0133	4.317356	0	47	959	607						Frog_fixed.avi	0
27574	1655	1027.397	736.1622	0.5510961	0.6429143	629.0841	4.310652	0	953.4084	708.4012	0.4225185	0.6290348	623.0195	4.326969	0	47	990	722						Frog_fixed.avi	0
27591	1656	1035.516	803.3743	0.5508718	0.6432023	629.0776	4.293935	0	968.1194	779.2947	0.4222794	0.6294199	622.9585	4.304356	0	47	1002	791						Frog_fixed.avi	0
27607	1657	1033.333	810.2426	0.5508484	0.6430856	628.9293	4.301818	0	971.4222	788.7396	0.4220407	0.6293772	622.8796	4.308502	0	47	1002	799						Frog_fixed.avi	0
27624	1658	1040.186	820.2162	0.5508162	0.6430658	628.7889	4.288815	0	967.7027	788.9205	0.4218144	0.6294114	622.8503	4.30496	0	47	1004	805						Frog_fixed.avi	0
27641	1659	1036.01	831.8083	0.5507925	0.6430219	628.6695	4.289979	0	970.2926	781.197	0.4217021	0.6294154	622.6334	4.303823	0	47	1003	807						Frog_fixed.avi	0
27657	1660	1039.394	832.8965	0.5507604	0.6428909	628.4661	4.304897	0	970.9833	786.3326	0.4216067	0.6292814	622.4746	4.314469	0	47	1005	810						Frog_fixed.avi	0
27674	1661	1037.441	823.8184	0.5507674	0.6427517	628.3545	4.291218	0	977.4279	792.2831	0.4215329	0.6290911	622.2271	4.326256	0	47	1007	808						Frog_fixed.avi	0
27691	1662	1033.863	820.5051	0.5507925	0.6425797	628.2231	4.289449	0	990.5762	786.652	0.4215032	0.628942	622.1437	4.327109	0	47	1012	804						Frog_fixed.avi	0
27707	1663	1023.692	828.3163	0.5508577	0.6424453	628.026	4.274442	0	977.7917	784.4819	0.4214785	0.6288155	621.7869	4.304916	0	47	1001	806						Frog_fixed.avi	0
27724	1664	1032.538	824.931	0.550949	0.6424584	627.7856	4.298914	0	985.3624	787.1646	0.4215261	0.628834	621.7703	4.3222	0	47	1009	806						Frog_fixed.avi	0
27741	1665	1031.12	818.7748	0.5511011	0.6425475	627.5205	4.277851	0	973.7097	784.8788	0.4215567	0.6288974	621.5054	4.288697	0	47	1002	802						Frog_fixed.avi	0
27757	1666	1026.322	817.5127	0.551185	0.6426638	627.2824	4.275492	0	974.507	792.9995	0.4216092	0.6289871	621.3161	4.317244	0	47	1000	805						Frog_fixed.avi	0
27774	1667	1026.809	824.0585	0.5512899	0.6427833	626.9025	4.287543	0	970.9138	790.9914	0.4216377	0.6290798	621.0178	4.303741	0	47	999	808						Frog_fixed.avi	0
27791	1668	1035.319	817.5828	0.5513744	0.6428241	626.5415	4.290187	0	976.7665	783.9141	0.4216768	0.6290911	620.6337	4.320006	0	47	1006	801						Frog_fixed.avi	0
27807	1669	1031.175	816.773	0.5514342	0.6427878	626.2584	4.270658	0	978.043	783.3569	0.4216836	0.6290325	620.3838	4.306677	0	47	1005	800						Frog_fixed.avi	0
27824	1670	1030.022	819.4916	0.5515233	0.6426227	625.993	4.282965	0	982.8879	777.2554	0.4217014	0.6287972	620.0328	4.307909	0	47	1006	798						Frog_fixed.avi	0
27841	1671	1015.435	816.6553	0.5517562	0.642176	625.747	4.256433	0	972.8382	790.4023	0.4215674	0.6281642	620.043	4.315988	0	47	994	804						Frog_fixed.avi	0
27857	1672	1028.267	1179.827	0.5518541	0.6408353	625.747	3.499892	0	960.6346	1222.91	0.4215513	0.6268853	619.9393	3.304552	0	47	994	1201						Frog_fixed.avi	0
27874	1673	-1280	-1024	-1	-1	-1	-1	4	-1280	-1024	-1	-1	-1	-1	4		0	0						Frog_fixed.avi	0
27891	1674	-1280	-1024	-1	-1	-1	-1	4	-1280	-1024	-1	-1	-1	-1	4		0	0						Frog_fixed.avi	0
27907	1675	-1280	-1024	-1	-1	-1	-1	4	-1280	-1024	-1	-1	-1	-1	4		0	0						Frog_fixed.avi	0
27924	1676	-1280	-1024	-1	-1	-1	-1	4	-1280	-1024	-1	-1	-1	-1	4		0	0						Frog_fixed.avi	0
27941	1677	-1280	-1024	-1	-1	-1	-1	4	-1280	-1024	-1	-1	-1	-1	4		0	0						Frog_fixed.avi	0
27957	1678	-1280	-1024	-1	-1	-1	-1	4	-1280	-1024	-1	-1	-1	-1	4		0	0						Frog_fixed.avi	0
27974	1679	-1280	-1024	-1	-1	-1	-1	4	-1280	-1024	-1	-1	-1	-1	4		0	0						Frog_fixed.avi	0
27991	1680	-1280	-1024	-1	-1	-1	-1	4	-1280	-1024	-1	-1	-1	-1	4		0	0						Frog_fixed.avi	0
28007	1681	-1280	-1024	-1	-1	-1	-1	4	-1280	-1024	-1	-1	-1	-1	4		0	0						Frog_fixed.avi	0
28024	1682	1039.77	810.8679	0.5528222	0.6392029	621.7759	4.288884	0	982.2627	779.6824	0.4219145	0.625927	616.1866	4.278788	0	48	1011	795						Frog_fixed.avi	0
28040	1683	1052.406	804.5101	0.552783	0.6393801	621.3307	4.302339	0	984.8011	784.6951	0.4218263	0.6261209	615.7268	4.286311	0	48	1019	795						Frog_fixed.avi	0
28057	1684	1042.764	800.7364	0.5527092	0.6394113	620.8718	4.274945	0	979.3091	773.7438	0.4217196	0.6262513	615.2849	4.286158	0	48	1011	787						Frog_fixed.avi	0
28074	1685	1048.196	808.3568	0.5526618	0.6391846	620.6327	4.292208	0	990.5777	784.4747	0.4216351	0.6262313	615.0696	4.290027	0	48	1019	796						Frog_fixed.avi	0
28090	1686	1054.128	816.3253	0.5526119	0.6389265	620.3471	4.292336	0	986.5158	781.689	0.4215313	0.6261072	614.7484	4.264445	0	48	1020	799						Frog_fixed.avi	0
28107	1687	1051.205	799.4312	0.5525358	0.6387298	620.0026	4.29188	0	984.7274	785.9542	0.421426	0.6260082	614.2977	4.278371	0	48	1018	793						Frog_fixed.avi	0
28124	1688	1047.689	805.0243	0.5524378	0.6385121	619.6207	4.289571	0	976.5742	790.1736	0.4212818	0.6259389	614.3173	4.28378	0	48	1012	798						Frog_fixed.avi	0
28140	1689	1050.401	806.2885	0.5523366	0.6383225	619.5265	4.298023	0	992.7136	784.3147	0.4211313	0.6259377	614.0613	4.272271	0	48	1022	795						Frog_fixed.avi	0
28157	1690	1052.189	817.2057	0.5521905	0.6382077	619.1911	4.303019	0	988.4079	787.1799	0.4209443	0.6260263	613.675	4.261936	0	48	1020	802						Frog_fixed.avi	0
28174	1691	1049.468	811.9215	0.5519927	0.6381866	618.7523	4.295403	0	983.7526	788.1324	0.420701	0.6261811	613.5266	4.28205	0	48	1017	800						Frog_fixed.avi	0
28190	1692	1053.516	811.9951	0.551733	0.6381498	618.7222	4.304805	0	986.4929	783.6223	0.4204267	0.6263201	613.3318	4.276419	0	48	1020	798						Frog_fixed.avi	0
28207	1693	1049.959	808.0795	0.5514922	0.6380281	618.3754	4.290129	0	979.5287	788.4975	0.4201036	0.6263353	613.0645	4.290586	0	48	1015	798						Frog_fixed.avi	0
28224	1694	1048.271	798.534	0.5512261	0.6378427	618.2667	4.294125	0	985.5201	784.1373	0.4198387	0.6263487	612.8634	4.261889	0	48	1017	791						Frog_fixed.avi	0
28240	1695	1047.909	798.1457	0.5510147	0.6375466	618.1809	4.305242	0	986.0764	792.1505	0.4195752	0.6262485	612.7668	4.268921	0	48	1017	795						Frog_fixed.avi	0
28257	1696	1058.012	812.3585	0.5508639	0.6372528	617.8264	4.298723	0	980.333	782.283	0.4193672	0.6262143	612.5645	4.300367	0	48	1019	797						Frog_fixed.avi	0
28274	1697	1043.028	805.3046	0.5506519	0.637095	617.7166	4.289365	0	987.1198	787.2777	0.4191822	0.626178	612.3813	4.276864	0	48	1015	796						Frog_fixed.avi	0
28290	1698	1047.402	795.7993	0.5505112	0.6369146	617.7708	4.29614	0	987.6244	787.6092	0.4189916	0.6262088	612.3681	4.279448	0	48	1018	792						Frog_fixed.avi	0
28307	1699	1056.047	807.7779	0.5503458	0.6367102	617.4891	4.301305	0	986.6755	774.4348	0.4187697	0.6262709	612.1754	4.288998	0	48	1021	791						Frog_fixed.avi	0
28324	1700	1035.427	808.539	0.5501169	0.636596	617.4205	4.276315	0	990.0419	784.548	0.4185457	0.6263565	612.1908	4.281499	0	48	1013	797						Frog_fixed.avi	0
28340	1701	1052.588	808.0156	0.5498666	0.6365529	617.3004	4.296274	0	987.0883	786.1359	0.4182515	0.6265124	612.0801	4.299343	0	48	1020	797						Frog_fixed.avi	0
28357	1702	1044.337	807.9811	0.5496073	0.6365562	617.2349	4.295798	0	988.8197	780.8133	0.4179717	0.6267275	612.0017	4.280234	0	48	1017	794						Frog_fixed.avi	0
28374	1703	1048.609	799.4769	0.5493422	0.6366967	617.1656	4.295355	0	982.9186	791.1516	0.4176993	0.6269584	611.8911	4.289748	0	48	1016	795						Frog_fixed.avi	0
28390	1704	1049.464	796.5864	0.5491053	0.6369227	617.1013	4.304183	0	989.3613	785.895	0.4174233	0.6272661	611.8792	4.283512	0	48	1019	791						Frog_fixed.avi	0
28407	1705	1042.889	808.658	0.5488791	0.637102	617.0773	4.267365	0	988.8419	788.0181	0.4172156	0.62757	611.8082	4.287534	0	48	1016	798						Frog_fixed.avi	0
28424	1706	1051.677	804.7571	0.5487219	0.637234	616.8546	4.306645	0	991.2462	791.005	0.4170216	0.62787	611.7904	4.306144	0	48	1021	798						Frog_fixed.avi	0
28440	1707	1049.374	811.6192	0.5486116	0.6374077	616.8464	4.285447	0	988.2941	783.0611	0.4168459	0.6281629	611.7291	4.286736	0	48	1019	797						Frog_fixed.avi	0
28457	1708	1047.297	804.2199	0.5484627	0.6375419	616.9529	4.295959	0	992.1124	776.0816	0.4167466	0.6284009	611.7545	4.285817	0	48	1020	790						Frog_fixed.avi	0
28474	1709	1043.722	799.6719	0.5483291	0.6376886	616.8821	4.286375	0	990.2491	788.7121	0.4166589	0.6285756	611.7343	4.294495	0	48	1017	794						Frog_fixed.avi	0
28490	1710	1045.132	798.8751	0.5482706	0.6376945	616.8957	4.282425	0	988.4467	784.9208	0.4165477	0.6286455	611.8289	4.302105	0	48	1017	792						Frog_fixed.avi	0
28507	1711	962.7521	634.9359	0.5483081	0.6366589	617.1078	4.302398	0	956.9236	629.9164	0.4168313	0.6277152	611.8167	4.330364	0	49	960	632						Frog_fixed.avi	0
28523	1712	910.7128	549.7211	0.5484108	0.6359622	617.287	4.271287	0	916.3424	543.0353	0.4171622	0.6270379	611.8303	4.318434	0	49	914	546						Frog_fixed.avi	0
28540	1713	905.7001	534.9988	0.5484537	0.6360286	617.2855	4.264425	0	901.4542	530.8175	0.4171255	0.6271338	611.9073	4.317507	0	49	904	533						Frog_fixed.avi	0
28557	1714	910.7037	527.9443	0.5484203	0.6362369	617.2662	4.270965	0	886.7715	523.3676	0.4169618	0.627312	612.0272	4.326681	0	49	899	526						Frog_fixed.avi	0
28573	1715	912.0176	535.531	0.5483604	0.6363859	617.299	4.258042	0	876.5334	533.6105	0.4168257	0.6275062	612.0122	4.336564	0	49	894	535						Frog_fixed.avi	0
28590	1716	910.4169	538.6729	0.5482812	0.6365245	617.1116	4.269507	0	877.4896	528.4486	0.4167373	0.6277136	611.9746	4.332924	0	49	894	534						Frog_fixed.avi	0
28607	1717	920.9319	534.5903	0.5481998	0.6367067	617.1464	4.298016	0	890.7786	528.1822	0.4166227	0.6279286	612.0231	4.321393	0	49	906	531						Frog_fixed.avi	0
28623	1718	912.049	524.853	0.5480858	0.6368806	617.498	4.290649	0	876.0601	529.6433	0.4164745	0.6280859	612.1752	4.327473	0	49	894	527						Frog_fixed.avi	0
28640	1719	917.0468	531.274	0.5479882	0.637036	617.612	4.26526	0	879.7284	533.6946	0.4163626	0.6282074	612.2709	4.329935	0	49	898	532						Frog_fixed.avi	0
28657	1720	911.3519	534.8827	0.5478889	0.6371285	617.6055	4.269886	0	876.1332	533.2865	0.4162628	0.6283662	612.201	4.326291	0	49	894	534						Frog_fixed.avi	0
28673	1721	921.2914	533.0449	0.5478056	0.6372237	617.5619	4.280073	0	877.2549	532.1691	0.416169	0.6285291	612.2885	4.333547	0	49	899	533						Frog_fixed.avi	0
28690	1722	911.0614	536.19	0.5476538	0.637342	617.7025	4.286727	0	881.6828	528.9011	0.4160405	0.6287119	612.5147	4.318223	0	49	896	533						Frog_fixed.avi	0
28707	1723	909.8711	538.4577	0.5475045	0.6374851	617.8974	4.277113	0	879.0856	529.3896	0.4158867	0.6289014	612.6771	4.330418	0	49	894	534						Frog_fixed.avi	0
28723	1724	917.4476	528.2957	0.5473277	0.637634	617.8937	4.275984	0	878.5428	535.213	0.4157084	0.6290653	612.5381	4.327017	0	49	898	532						Frog_fixed.avi	0
28740	1725	870.1051	523.5088	0.5472424	0.6375601	618.14	4.273057	0	844.4846	513.8043	0.4157228	0.629093	612.7697	4.307032	0	50	857	519						Frog_fixed.avi	0
28757	1726	867.8254	520.7335	0.5471012	0.6375657	618.1152	4.271599	0	834.0009	511.6117	0.4155869	0.6292296	612.9327	4.321304	0	50	851	516						Frog_fixed.avi	0
28773	1727	866.0792	509.6448	0.5469301	0.6376714	618.2813	4.281073	0	831.5195	512.0161	0.41539	0.6293673	613.1628	4.310446	0	50	849	511						Frog_fixed.avi	0
28790	1728	865.6902	509.6808	0.5467034	0.6377541	618.5521	4.265071	0	838.2764	514.2579	0.415204	0.6294762	613.3104	4.316778	0	50	852	512						Frog_fixed.avi	0
28807	1729	864.7327	500.0129	0.5465279	0.6378005	618.5283	4.269679	0	835.5978	503.3626	0.4150316	0.6296276	613.56	4.302609	0	50	850	502						Frog_fixed.avi	0
28823	1730	867.8358	504.9628	0.5463802	0.6378475	618.8214	4.252091	0	836.5192	513.4996	0.4148897	0.6297442	613.6588	4.314462	0	50	852	509						Frog_fixed.avi	0
28840	1731	867.4417	508.8093	0.5462182	0.6379108	619.1158	4.25062	0	833.8395	524.4409	0.4147331	0.6298861	613.9096	4.308815	0	50	851	517						Frog_fixed.avi	0
28857	1732	870.6485	512.1699	0.546041	0.6379902	619.1736	4.250755	0	831.1187	513.6166	0.414583	0.630101	614.1752	4.299033	0	50	851	513						Frog_fixed.avi	0
28873	1733	854.1285	514.209	0.5458028	0.6380823	619.5389	4.244151	0	831.3373	513.3154	0.4144022	0.6303343	614.2012	4.291619	0	50	843	514						Frog_fixed.avi	0
28890	1734	874.9627	520.6228	0.5456024	0.638225	619.6324	4.231874	0	827.6368	513.2338	0.4141827	0.6305587	614.655	4.285616	0	50	851	517						Frog_fixed.avi	0
28907	1735	859.5978	518.9127	0.5453143	0.6383752	619.9755	4.245141	0	835.178	519.9736	0.4140161	0.6307812	614.7689	4.28919	0	50	847	519						Frog_fixed.avi	0
28923	1736	874.1442	520.0156	0.5450973	0.6384648	620.3004	4.228667	0	835.3101	517.2934	0.4137615	0.6309001	615.0632	4.26303	0	50	855	519						Frog_fixed.avi	0
28940	1737	867.8265	513.1055	0.5448741	0.6384657	620.5204	4.225609	0	833.9544	515.2288	0.4135883	0.6309873	615.2886	4.269949	0	50	851	514						Frog_fixed.avi	0
28957	1738	873.8266	520.5046	0.5446452	0.6383586	620.7504	4.22713	0	830.024	512.2777	0.4134066	0.631036	615.5906	4.271384	0	50	852	516						Frog_fixed.avi	0
28973	1739	875.1025	523.9116	0.5444198	0.6382797	620.928	4.22609	0	835.9139	507.1651	0.4132035	0.6310675	615.8188	4.25712	0	50	856	516						Frog_fixed.avi	0
28990	1740	874.2233	515.3871	0.5441764	0.6381855	621.2695	4.207712	0	840.4316	512.9056	0.4129912	0.6311072	616.0134	4.269845	0	50	857	514						Frog_fixed.avi	0
29007	1741	881.3459	522.9789	0.5439456	0.6380644	621.4241	4.200029	0	842.329	514.5417	0.4127896	0.6310849	616.3054	4.262017	0	50	862	519						Frog_fixed.avi	0
29023	1742	884.4915	510.8354	0.5436623	0.6379376	621.766	4.207179	0	841.3593	517.3128	0.4125438	0.6310341	616.5806	4.275831	0	50	863	514						Frog_fixed.avi	0
29040	1743	882.518	511.4096	0.5434138	0.6378	621.9981	4.21253	0	833.2397	516.7915	0.4123048	0.6309771	616.757	4.262618	0	50	858	514						Frog_fixed.avi	0
29057	1744	887.2943	509.695	0.5431495	0.6377295	622.2342	4.214899	0	836.4929	515.712	0.4120593	0.6309509	617.1111	4.261686	0	50	862	513						Frog_fixed.avi	0
29073	1745	886.8372	514.5441	0.5428578	0.6378236	622.4545	4.210668	0	841.0772	519.3174	0.4118155	0.6310974	617.1049	4.251759	0	50	864	517						Frog_fixed.avi	0
29090	1746	898.2863	527.7652	0.5426183	0.6380501	622.56	4.171204	0	843.474	516.3292	0.4115528	0.6313674	617.488	4.255757	0	50	871	522						Frog_fixed.avi	0
29106	1747	882.4975	522.5499	0.5423629	0.6383998	622.8047	4.217431	0	846.8761	512.2963	0.4113703	0.631752	617.5527	4.254649	0	50	865	517						Frog_fixed.avi	0
29123	1748	897.0406	517.3868	0.5421835	0.6387593	622.967	4.208902	0	834.9814	519.7668	0.4111602	0.6321223	617.7951	4.244459	0	50	866	519						Frog_fixed.avi	0
29140	1749	895.0231	525.2551	0.5419653	0.6390063	623.2319	4.200229	0	846.5449	516.0217	0.4110074	0.6324202	617.8991	4.249712	0	50	871	521						Frog_fixed.avi	0
29156	1750	886.5073	526.6484	0.541792	0.6391715	623.2213	4.192814	0	846.8129	522.5448	0.4108657	0.6326171	617.9466	4.263669	0	50	867	525						Frog_fixed.avi	0
29173	1751	908.6691	526.092	0.5416702	0.6394755	623.2213	4.205305	0	844.4315	519.7737	0.4107279	0.6327741	618.1681	4.251881	0	50	877	523						Frog_fixed.avi	0
29190	1752	892.4517	517.5757	0.5415571	0.6394408	623.5694	4.189647	0	840.4088	517.753	0.4106196	0.6329056	618.2654	4.254839	0	51	866	518						Frog_fixed.avi	0
29206	1753	934.541	504.8675	0.5412571	0.6394217	623.5184	4.198759	0	896.6296	497.166	0.4103977	0.6329362	618.2219	4.236921	0	51	916	501						Frog_fixed.avi	0
29223	1754	922.6058	508.8143	0.5411592	0.6394799	623.7294	4.188202	0	885.2661	507.506	0.4102957	0.6328497	618.1813	4.259786	0	51	904	508						Frog_fixed.avi	0
29240	1755	933.9204	515.7421	0.5410941	0.6395443	623.7171	4.185921	0	874.2097	513.6841	0.4101858	0.6329674	618.1813	4.213945	0	51	904	515						Frog_fixed.avi	0
29256	1756	931.3758	517.9172	0.540975	0.6396273	623.7213	4.181494	0	881.868	504.6864	0.410091	0.6333703	618.185	4.267503	0	51	907	511						Frog_fixed.avi	0
29273	1757	932.9361	519.2453	0.5408593	0.6397634	623.6501	4.166696	0	883.4584	505.6955	0.4099627	0.6335455	618.2022	4.257135	0	51	908	512						Frog_fixed.avi	0
29290	1758	927.3522	517.2086	0.5406839	0.639894	623.6085	4.185246	0	884.6587	507.507	0.4098305	0.6336936	618.101	4.266083	0	51	906	512						Frog_fixed.avi	0
29306	1759	920.9388	517.2924	0.5405349	0.6400491	623.5687	4.178495	0	884.2108	507.3171	0.409619	0.6338359	618.28	4.263755	0	51	903	512						Frog_fixed.avi	0
29323	1760	930.9784	511.1477	0.5404059	0.6402181	623.4954	4.172876	0	883.1976	514.4743	0.4094859	0.6339245	617.9849	4.256535	0	51	907	513						Frog_fixed.avi	0
29340	1761	918.9703	512.7378	0.5403107	0.6403041	623.3021	4.188307	0	884.3784	508.366	0.4093995	0.6340628	617.9055	4.263136	0	51	902	511						Frog_fixed.avi	0
29356	1762	921.6201	519.1246	0.5402924	0.6403799	623.1689	4.163146	0	884.501	507.4336	0.4093604	0.6341813	617.8353	4.253942	0	51	903	513						Frog_fixed.avi	0
29373	1763	925.7339	521.2668	0.5403098	0.6404346	623.0593	4.165569	0	885.329	509.4702	0.4093541	0.6342728	617.6891	4.26238	0	51	906	515						Frog_fixed.avi	0
29390	1764	924.3848	526.8657	0.5403364	0.6405002	623.0332	4.14953	0	885.6876	505.095	0.4093646	0.6343682	617.6364	4.268178	0	51	905	516						Frog_fixed.avi	0
29406	1765	922.9508	523.8959	0.540382	0.6406008	622.9758	4.169127	0	895.0928	499.6311	0.4093987	0.6344535	617.5256	4.251038	0	51	909	512						Frog_fixed.avi	0
29423	1766	917.6343	522.8965	0.5404131	0.6406683	622.8905	4.168561	0	888.7817	505.239	0.4093952	0.6345013	617.4445	4.244815	0	51	903	514						Frog_fixed.avi	0
29440	1767	923.7275	526.6268	0.5404217	0.6407259	622.739	4.15293	0	884.0808	504.4232	0.4093854	0.6345559	617.3816	4.267745	0	51	904	516						Frog_fixed.avi	0
29456	1768	917.8495	521.7809	0.540387	0.6408175	622.5929	4.16526	0	891.3063	499.6348	0.4093479	0.6345997	617.2894	4.244188	0	51	905	511						Frog_fixed.avi	0
29473	1769	917.049	510.2332	0.5403627	0.6410322	622.5193	4.164119	0	884.4725	512.0287	0.4092949	0.6347146	617.0714	4.257802	0	51	901	511						Frog_fixed.avi	0
29490	1770	923.7279	513.6582	0.5403342	0.6411865	622.4454	4.175481	0	884.6741	503.6654	0.4092342	0.634909	616.9846	4.272985	0	51	904	509						Frog_fixed.avi	0
29506	1771	921.8417	526.7147	0.5403072	0.641363	622.4149	4.155607	0	881.0347	500.8148	0.4091727	0.6350935	616.998	4.261743	0	51	901	514						Frog_fixed.avi	0
29523	1772	920.5728	527.9072	0.5403018	0.641501	622.3733	4.161899	0	887.0322	505.6248	0.40917	0.6352196	616.8806	4.260623	0	51	904	517						Frog_fixed.avi	0
29540	1773	919.9899	526.114	0.5403141	0.6415387	622.3458	4.14872	0	890.7346	499.4847	0.4091682	0.6352175	616.8321	4.2594	0	51	905	513						Frog_fixed.avi	0
29556	1774	923.0947	524.7656	0.5403689	0.6414282	622.251	4.169675	0	890.3751	507.9138	0.4092103	0.6350829	616.8174	4.270472	0	51	907	516						Frog_fixed.avi	0
29573	1775	919.5508	523.1613	0.5404717	0.641237	622.0008	4.15379	0	881.5966	508.5821	0.40928	0.6348856	616.7582	4.269335	0	51	901	516						Frog_fixed.avi	0
29590	1776	924.9535	515.2075	0.5405916	0.6411127	622.0104	4.17609	0	883.5043	510.9243	0.4093525	0.6346895	616.7789	4.265675	0	51	904	513						Frog_fixed.avi	0
29606	1777	917.2558	513.1069	0.5406564	0.6410666	622.1447	4.17052	0	879.0774	509.2042	0.4094219	0.6346058	616.8825	4.284545	0	51	898	511						Frog_fixed.avi	0
29623	1778	920.3628	518.6019	0.5406929	0.6411197	622.1431	4.174057	0	883.7079	509.1582	0.4094542	0.6346357	616.8899	4.257548	0	51	902	514						Frog_fixed.avi	0
29640	1779	923.3945	527.0192	0.5406856	0.6411992	622.1627	4.173239	0	885.212	508.8492	0.4094327	0.6348002	616.8896	4.278945	0	51	904	518						Frog_fixed.avi	0
29656	1780	921.643	526.8973	0.5406153	0.641329	622.1419	4.182305	0	884.6634	510.8611	0.409364	0.6349649	616.7945	4.269311	0	51	903	519						Frog_fixed.avi	0
29673	1781	922.2935	524.6838	0.5404685	0.6414872	622.1957	4.160937	0	886.0375	504.1892	0.4092498	0.6351494	616.7641	4.263414	0	51	904	514						Frog_fixed.avi	0
29689	1782	922.1551	514.1106	0.5403044	0.6415331	622.3203	4.182277	0	890.4685	505.6684	0.409079	0.6352319	616.9257	4.281211	0	51	906	510						Frog_fixed.avi	0
29706	1783	920.0638	478.8963	0.5401068	0.6413987	622.269	4.17993	0	890.7859	469.4456	0.4089339	0.6351092	617.1667	4.278348	0	52	905	474						Frog_fixed.avi	0
29723	1784	907.8644	473.5834	0.5399215	0.6414041	622.3816	4.171447	0	894.1263	464.7127	0.4087957	0.6352282	617.1547	4.276974	0	52	901	469						Frog_fixed.avi	0
29739	1785	912.7034	480.4291	0.5397848	0.6413955	622.5668	4.189546	0	891.5728	463.5747	0.408607	0.6352787	617.3176	4.259614	0	52	902	472						Frog_fixed.avi	0
29756	1786	916.1877	476.9402	0.5396592	0.6413837	622.6006	4.192008	0	889.2701	461.4146	0.4084674	0.6352884	617.4649	4.27683	0	52	903	469						Frog_fixed.avi	0
29773	1787	917.6075	483.5011	0.5395344	0.6413566	622.6292	4.172235	0	890.5786	469.9304	0.4083693	0.6353174	617.4554	4.273252	0	52	904	477						Frog_fixed.avi	0
29789	1788	919.3023	476.9635	0.5394103	0.6413345	622.8638	4.188303	0	897.1857	465.3548	0.40828	0.635317	617.5332	4.280062	0	52	908	471						Frog_fixed.avi	0
29806	1789	925.0535	481.2886	0.5392603	0.6414407	622.8638	4.192245	0	892.4609	460.708	0.4081517	0.6352842	617.6547	4.273157	0	52	909	471						Frog_fixed.avi	0
29823	1790	921.1968	474.1639	0.5392036	0.6412047	622.9764	4.187241	0	887.8462	476.4843	0.408043	0.635204	617.8446	4.272921	0	52	905	475						Frog_fixed.avi	0
29839	1791	915.9053	470.7621	0.5390689	0.6411228	623.1771	4.202974	0	885.7449	468.6259	0.4079581	0.6351273	617.9404	4.261113	0	52	901	470						Frog_fixed.avi	0
29856	1792	914.4776	478.7378	0.5389615	0.6410648	623.2837	4.207952	0	896.354	476.4734	0.4079017	0.6350598	617.955	4.280931	0	52	905	478						Frog_fixed.avi	0
29873	1793	910.6628	473.0226	0.5388445	0.6410007	623.3132	4.191169	0	893.8594	473.3948	0.4078439	0.6350114	617.9384	4.284287	0	52	902	473						Frog_fixed.avi	0
29889	1794	910.1517	474.9945	0.538792	0.6409791	623.3809	4.186487	0	895.0848	469.4044	0.4077728	0.6350012	618.0861	4.265872	0	52	903	472						Frog_fixed.avi	0
29906	1795	912.3223	480.9344	0.5387703	0.6409172	623.4428	4.18818	0	890.4309	466.9854	0.4077603	0.6349894	618.2023	4.278427	0	52	901	474						Frog_fixed.avi	0
29923	1796	910.0904	487.8452	0.538752	0.6408057	623.4418	4.188105	0	880.5447	471.5348	0.407775	0.6349294	618.2437	4.275101	0	52	895	480						Frog_fixed.avi	0
29939	1797	915.3588	488.7985	0.5387748	0.6406577	623.619	4.187975	0	894.5051	474.9233	0.4077992	0.6348138	618.2955	4.28052	0	52	905	482						Frog_fixed.avi	0
29956	1798	915.6074	479.9171	0.5387748	0.6404601	623.6567	4.183483	0	892.66	477.0118	0.4078563	0.634587	618.228	4.291862	0	52	904	478						Frog_fixed.avi	0
29973	1799	923.3798	481.5851	0.5388179	0.6402192	623.8007	4.194967	0	897.218	471.4624	0.4079108	0.634311	618.3121	4.293998	0	52	910	477						Frog_fixed.avi	0
29989	1800	920.7358	481.842	0.5388435	0.6399086	623.9024	4.188709	0	895.5061	464.758	0.4079428	0.6340293	618.3662	4.240835	0	52	908	473						Frog_fixed.avi	0
30006	1801	921.7996	514.8154	0.5387296	0.6399073	623.808	4.200817	0	896.6147	495.8773	0.4079533	0.6340562	618.3897	4.260389	0	52	909	505						Frog_fixed.avi	0
30023	1802	1042.023	681.0452	0.5379736	0.6410813	624.2114	4.191915	0	983.5555	682.9971	0.4078245	0.6351007	618.5488	4.272283	0	53	1013	682						Frog_fixed.avi	0
30039	1803	1080.597	804.4901	0.5375093	0.6418819	624.2352	4.225759	0	1019.698	794.7449	0.407711	0.6358962	618.6765	4.257996	0	53	1050	800						Frog_fixed.avi	0
30056	1804	1082.438	836.322	0.5375386	0.6417626	624.2104	4.21141	0	1023.526	813.7827	0.4075582	0.6357903	618.5573	4.267669	0	53	1053	825						Frog_fixed.avi	0
30073	1805	1083.889	863.0333	0.5375692	0.6413929	624.1365	4.226139	0	1031.858	829.3878	0.407455	0.6354732	618.5383	4.249717	0	53	1058	846						Frog_fixed.avi	0
30089	1806	1080.718	852.2094	0.5375633	0.6411536	624.2059	4.194479	0	1028.463	828.3227	0.4073462	0.6352525	618.7112	4.267764	0	53	1055	840						Frog_fixed.avi	0
30106	1807	1081.249	852.3422	0.5375661	0.6408346	624.2561	4.217816	0	1028.353	831.5549	0.4072814	0.6349154	618.8417	4.246373	0	53	1055	842						Frog_fixed.avi	0
30123	1808	1083.828	868.4948	0.5375978	0.6404576	624.2444	4.213988	0	1021.858	833.0862	0.4072565	0.6345565	618.9066	4.266846	0	53	1053	851						Frog_fixed.avi	0
30139	1809	1081.266	846.298	0.5376779	0.6402094	624.2598	4.22858	0	1025.323	823.1726	0.4073002	0.63423	618.8926	4.254139	0	53	1053	835						Frog_fixed.avi	0
30156	1810	1090.986	854.4288	0.5378083	0.6397994	624.2272	4.218439	0	1029.973	831.9148	0.4073495	0.6338683	618.8105	4.246519	0	53	1060	843						Frog_fixed.avi	0
30173	1811	1091.475	854.6365	0.5378968	0.6395824	624.2425	4.220878	0	1029.999	831.1675	0.4074276	0.633612	618.6495	4.284354	0	53	1061	843						Frog_fixed.avi	0
30189	1812	1092.051	843.203	0.5379633	0.6395058	624.3143	4.226669	0	1026.378	825.707	0.4074768	0.6334238	618.7316	4.241862	0	53	1059	834						Frog_fixed.avi	0
30206	1813	1095.949	850.3243	0.5380231	0.6395003	624.3324	4.220642	0	1026.769	833.1517	0.4075183	0.6333474	618.7443	4.24514	0	53	1061	842						Frog_fixed.avi	0
30223	1814	1083.108	851.5044	0.5380718	0.6395388	624.2908	4.232939	0	1035.492	821.4863	0.4075593	0.6333329	618.8215	4.25113	0	53	1059	836						Frog_fixed.avi	0
30239	1815	1083.853	853.7456	0.538124	0.6395701	624.2063	4.235115	0	1031.565	828.6243	0.4075728	0.6333525	618.8208	4.268186	0	53	1058	841						Frog_fixed.avi	0
30256	1816	1086.337	854.8566	0.5381856	0.6395828	624.0002	4.226446	0	1027.742	829.2083	0.4076012	0.6332997	618.783	4.248126	0	53	1057	842						Frog_fixed.avi	0
30273	1817	1088.132	861.4861	0.5382584	0.6395923	623.7656	4.220716	0	1035.471	822.0526	0.4076214	0.6332494	618.7451	4.242596	0	53	1062	842						Frog_fixed.avi	0
30289	1818	1095.216	844.5217	0.5383353	0.639544	623.7721	4.225708	0	1024.115	833.1938	0.407642	0.633109	618.673	4.261803	0	53	1060	839						Frog_fixed.avi	0
30306	1819	1088.5	848.7838	0.5383987	0.639442	623.7753	4.223526	0	1031.646	831.8342	0.4076894	0.6329563	618.6772	4.253717	0	53	1060	840						Frog_fixed.avi	0
30322	1820	1085.217	852.701	0.5385114	0.6392452	623.7304	4.231918	0	1036.874	827.531	0.4077817	0.6327846	618.4266	4.243302	0	53	1061	840						Frog_fixed.avi	0
30339	1821	1086.411	854.9494	0.5386626	0.6389762	623.3248	4.217919	0	1040.148	826.4703	0.4079042	0.6325536	618.2227	4.238986	0	53	1063	841						Frog_fixed.avi	0
30356	1822	1095.572	813.8944	0.5387216	0.6386232	623.2331	4.233599	0	1049.941	793.9185	0.4079807	0.6321186	618.17	4.228617	0	54	1073	804						Frog_fixed.avi	0
30372	1823	1108.129	821.0541	0.5388319	0.6381968	623.2501	4.215108	0	1060.275	785.4873	0.4080758	0.6317622	618.1049	4.239554	0	54	1084	803						Frog_fixed.avi	0
30389	1824	1115.361	804.813	0.5390466	0.6379315	622.997	4.239124	0	1066.156	788.6777	0.408255	0.6315	617.9252	4.212483	0	54	1091	797						Frog_fixed.avi	0
30406	1825	1105.258	809.5864	0.5392241	0.6377317	622.8042	4.233663	0	1078.582	786.5847	0.4084013	0.6312876	617.7038	4.227194	0	54	1092	798						Frog_fixed.avi	0
30422	1826	1107.754	817.7688	0.5393475	0.6375222	622.6119	4.233744	0	1063.565	784.8828	0.408489	0.6311178	617.6439	4.231249	0	54	1086	801						Frog_fixed.avi	0
30439	1827	1105.991	809.3104	0.5394853	0.6374521	622.4483	4.232047	0	1070.456	793.9924	0.4085663	0.6309746	617.4881	4.222885	0	54	1088	802						Frog_fixed.avi	0
30456	1828	1104.372	806.0612	0.5396087	0.6374297	622.2219	4.193633	0	1067.307	795.232	0.4085816	0.6311657	617.4918	4.24973	0	54	1086	801						Frog_fixed.avi	0
30472	1829	1109.376	816.4497	0.5396925	0.6375466	622.1051	4.211746	0	1065.969	797.5684	0.4087263	0.6310079	616.9818	4.224424	0	54	1088	807						Frog_fixed.avi	0
30489	1830	1108.39	802.9355	0.5398175	0.6378027	621.9639	4.205996	0	1062.962	794.7492	0.4087858	0.6311722	616.8286	4.219978	0	54	1086	799						Frog_fixed.avi	0
30506	1831	1113.541	817.3982	0.5399212	0.6379773	621.5148	4.221983	0	1058.126	793.6234	0.4088374	0.63136	616.7037	4.230192	0	54	1086	806						Frog_fixed.avi	0
30522	1832	1112.906	813.7426	0.5400079	0.6381504	621.3704	4.224789	0	1056.882	794.8968	0.4088947	0.631514	616.5034	4.233261	0	54	1085	804						Frog_fixed.avi	0
30539	1833	1104.354	816.4943	0.5400942	0.638325	621.1868	4.20568	0	1062.212	796.5483	0.4089727	0.6316344	616.2533	4.208105	0	54	1083	807						Frog_fixed.avi	0
30556	1834	1111.445	814.0329	0.5402442	0.6383642	620.9862	4.223289	0	1061.476	794.3978	0.4090915	0.631656	615.9833	4.217265	0	54	1086	804						Frog_fixed.avi	0
30572	1835	1117.241	811.0096	0.5403755	0.6383637	620.7504	4.227314	0	1065.668	798.3233	0.4091791	0.6316175	615.9224	4.195518	0	54	1091	805						Frog_fixed.avi	0
30589	1836	1116.228	816.4825	0.5405238	0.6383027	620.6494	4.230949	0	1065.317	794.6902	0.4092767	0.6314963	615.8575	4.215249	0	54	1091	806						Frog_fixed.avi	0
30606	1837	1108.422	817.6094	0.540695	0.6383442	620.1612	4.225204	0	1073.496	800.2946	0.4094287	0.6314825	615.5253	4.220704	0	54	1091	809						Frog_fixed.avi	0
30622	1838	1110.383	816.9732	0.5408748	0.6384518	620.189	4.20219	0	1062.718	799.7922	0.4095894	0.6315063	615.2083	4.207226	0	54	1087	808						Frog_fixed.avi	0
30639	1839	1121.155	803.8709	0.5411178	0.6385641	619.793	4.20836	0	1058.965	803.5374	0.4097388	0.6315386	615.2106	4.244574	0	54	1090	804						Frog_fixed.avi	0
30656	1840	1111.922	803.7695	0.5412659	0.6386297	619.6644	4.231843	0	1068.135	797.1574	0.4099521	0.6316002	614.8046	4.213795	0	54	1090	800						Frog_fixed.avi	0
30672	1841	1119.755	802.5016	0.5415154	0.6386301	619.2878	4.223216	0	1068.62	797.8167	0.4101002	0.6314824	614.6979	4.20966	0	54	1094	800						Frog_fixed.avi	0
30689	1842	1111.267	808.3342	0.5417407	0.6385702	619.2829	4.208152	0	1064.072	794.7538	0.410319	0.6313689	614.5237	4.24633	0	54	1088	802						Frog_fixed.avi	0
30706	1843	1109.665	803.8626	0.5419992	0.6384819	618.831	4.223252	0	1058.871	798.8513	0.4105354	0.6312206	614.2721	4.231881	0	54	1084	801						Frog_fixed.avi	0
30722	1844	1109.345	812.0121	0.5422781	0.6383854	618.9103	4.219047	0	1067.747	788.5532	0.4107652	0.631102	614.1045	4.200708	0	54	1089	800						Frog_fixed.avi	0
30739	1845	1117.426	815.7774	0.5425633	0.6384161	618.618	4.23051	0	1061.029	796.0746	0.4110105	0.6309835	613.9241	4.225588	0	54	1089	806						Frog_fixed.avi	0
30756	1846	1116.733	803.0232	0.5428695	0.6385411	618.2908	4.21118	0	1062.074	805.2435	0.4112681	0.6309316	613.7107	4.239316	0	54	1089	804						Frog_fixed.avi	0
30772	1847	1106.02	817.7592	0.5431021	0.6386495	618.1111	4.220262	0	1065.859	791.8559	0.4115162	0.6309772	613.4802	4.219439	0	54	1086	805						Frog_fixed.avi	0
30789	1848	1113.764	816.7186	0.5434276	0.6388034	617.9892	4.240123	0	1057.506	799.7431	0.4118126	0.6310774	613.2958	4.23856	0	54	1086	808						Frog_fixed.avi	0
30806	1849	1108.833	821.1215	0.5436774	0.6390417	617.8658	4.23504	0	1063.082	800.2065	0.4120259	0.6312436	613.2824	4.235315	0	54	1086	811						Frog_fixed.avi	0
30822	1850	1112.714	811.4792	0.5439208	0.6394452	617.7262	4.228789	0	1059.994	797.7573	0.4122576	0.6314071	612.8542	4.24698	0	54	1086	805						Frog_fixed.avi	0
30839	1851	1117.372	822.1096	0.5440966	0.6397148	617.4416	4.249264	0	1066.406	794.9735	0.4124074	0.6316226	612.8967	4.230658	0	54	1092	809						Frog_fixed.avi	0
30855	1852	1108.824	812.7188	0.5443109	0.6401752	617.2824	4.221847	0	1060.897	790.9932	0.4125587	0.6318526	612.6476	4.233525	0	54	1085	802						Frog_fixed.avi	0
30872	1853	1112.862	821.9972	0.5444973	0.6405255	617.235	4.238801	0	1069.439	790.4087	0.4127435	0.6321091	612.412	4.243459	0	54	1091	806						Frog_fixed.avi	0
30889	1854	1114.427	809.0938	0.5446774	0.6410226	616.8603	4.23245	0	1056.814	794.9332	0.412879	0.632359	612.4023	4.251852	0	54	1086	802						Frog_fixed.avi	0
30905	1855	1113.206	823.2125	0.5448643	0.64132	616.8491	4.23807	0	1068.344	793.5234	0.4130985	0.6325345	612.0443	4.23575	0	54	1091	808						Frog_fixed.avi	0
30922	1856	1110.97	818.1734	0.5451273	0.641674	616.5831	4.22073	0	1063.985	786.9473	0.4132793	0.6326774	611.8921	4.233475	0	54	1087	803						Frog_fixed.avi	0
30939	1857	1111.137	819.9319	0.5453184	0.6418661	616.4425	4.241566	0	1060.965	794.7471	0.4135069	0.6326869	611.7049	4.253047	0	54	1086	807						Frog_fixed.avi	0
30955	1858	1109.985	818.6085	0.545598	0.6419364	616.2872	4.238901	0	1058.543	795.5331	0.4137226	0.6326237	611.5735	4.253168	0	54	1084	807						Frog_fixed.avi	0
30972	1859	1109.204	814.2004	0.5457536	0.6419963	616.2206	4.251084	0	1055.898	790.3527	0.4138927	0.6324939	611.394	4.267579	0	54	1083	802						Frog_fixed.avi	0
30989	1860	1115.906	826.3364	0.5459177	0.6420431	615.8138	4.24821	0	1059.747	796.7418	0.4140902	0.6321841	611.3733	4.226749	0	54	1088	812						Frog_fixed.avi	0
31005	1861	1123.542	824.4175	0.5460563	0.6421347	615.8561	4.257872	0	1066.505	800.4985	0.4141511	0.6323926	611.377	4.268617	0	54	1095	812						Frog_fixed.avi	0
31022	1862	1111.99	825.8012	0.5461572	0.642287	615.8795	4.257357	0	1059.751	794.1719	0.4142469	0.6324585	611.1926	4.265118	0	54	1086	810						Frog_fixed.avi	0
31039	1863	1113.274	822.5165	0.5462569	0.6425602	615.8683	4.237908	0	1063.096	788.4742	0.4143395	0.6325878	610.9561	4.264625	0	54	1088	805						Frog_fixed.avi	0
31055	1864	1112.314	822.4583	0.5463098	0.6427789	615.7733	4.247886	0	1065.562	794.8044	0.4144205	0.6327998	610.7251	4.259015	0	54	1089	809						Frog_fixed.avi	0
31072	1865	1111.929	821.9391	0.5463532	0.6430044	615.5486	4.260935	0	1065.081	794.1675	0.4144464	0.6330302	610.7205	4.259204	0	54	1089	808						Frog_fixed.avi	0
31089	1866	1103.907	823.5212	0.5463243	0.643361	615.71	4.245456	0	1060.254	786.7944	0.414422	0.6332981	610.71	4.256729	0	54	1082	805						Frog_fixed.avi	0
31105	1867	1120.393	824.1408	0.5462998	0.6436194	615.7343	4.281935	0	1067.058	795.0656	0.4144015	0.6335779	610.7589	4.263088	0	54	1094	810						Frog_fixed.avi	0
31122	1868	1116.481	824.7444	0.5462654	0.6438024	615.7954	4.252536	0	1062.136	793.9112	0.4143482	0.6337907	610.9855	4.288081	0	54	1089	809						Frog_fixed.avi	0
31139	1869	1111.984	826.4784	0.5462204	0.6439856	615.8887	4.251977	0	1062.778	796.6915	0.4142971	0.6339502	611.039	4.27149	0	54	1087	812						Frog_fixed.avi	0
31155	1870	1114.819	825.2235	0.5461423	0.6440439	615.9739	4.256629	0	1059.504	796.4589	0.414245	0.6340889	611.204	4.259647	0	54	1087	811						Frog_fixed.avi	0
31172	1871	1116.828	817.6702	0.5460772	0.6440034	615.9691	4.277915	0	1066.791	791.8932	0.4141939	0.6341365	611.3078	4.278791	0	54	1092	805						Frog_fixed.avi	0
31189	1872	1121.238	823.1071	0.546005	0.6438479	616.0546	4.277434	0	1070.452	798.0098	0.4141217	0.634094	611.3283	4.276987	0	54	1096	811						Frog_fixed.avi	0
31205	1873	1111.505	827.658	0.5458648	0.6436979	616.2269	4.263638	0	1073.187	800.3956	0.4140309	0.6340416	611.4044	4.283564	0	54	1092	814						Frog_fixed.avi	0
31222	1874	1113.207	819.0817	0.5457294	0.6435747	616.4808	4.258894	0	1069.849	803.7584	0.4138652	0.6339709	611.5886	4.280967	0	54	1092	811						Frog_fixed.avi	0
31238	1875	1116.904	818.3845	0.5455591	0.6434771	616.4722	4.274297	0	1070.028	806.7913	0.4137017	0.6339374	611.8149	4.275821	0	54	1093	813						Frog_fixed.avi	0
31255	1876	1112.892	819.4703	0.5452771	0.6434698	616.7236	4.27387	0	1074.73	792.1379	0.4134973	0.6340622	612.0427	4.274003	0	54	1094	806						Frog_fixed.avi	0
31272	1877	1111.918	819.8001	0.5450828	0.6434851	616.9055	4.274061	0	1069.668	797.6663	0.4132425	0.6341872	612.1298	4.286707	0	54	1091	809						Frog_fixed.avi	0
31288	1878	1108.043	828.7006	0.5447814	0.6435508	617.1133	4.272331	0	1066.86	798.1179	0.4130414	0.6343992	612.3671	4.291755	0	54	1087	813						Frog_fixed.avi	0
31305	1879	1117.401	823.1174	0.5445633	0.6435806	617.4643	4.279579	0	1070.094	789.5014	0.4128165	0.6345806	612.6929	4.301278	0	54	1094	806						Frog_fixed.avi	0
31322	1880	1114.384	824.9048	0.5443297	0.6436063	617.6417	4.286605	0	1069.678	802.3906	0.4126306	0.6347155	612.663	4.29018	0	54	1092	814						Frog_fixed.avi	0
31338	1881	1115.759	816.0419	0.5440759	0.6435866	617.9011	4.287277	0	1071.94	795.6061	0.4124175	0.6348409	613.1299	4.290993	0	54	1094	806						Frog_fixed.avi	0
31355	1882	1118.175	819.7181	0.5438839	0.6435151	618.1016	4.289954	0	1064.941	799.6047	0.4122261	0.6349066	613.236	4.302517	0	54	1092	810						Frog_fixed.avi	0
31372	1883	1111.792	823.8599	0.5435824	0.6433517	618.3669	4.278076	0	1063.649	796.4283	0.4119641	0.6348971	613.5553	4.285495	0	54	1088	810						Frog_fixed.avi	0
31388	1884	1123.81	818.4752	0.5433464	0.6431606	618.6985	4.30407	0	1075.301	797.0061	0.4117699	0.6349044	613.7591	4.296092	0	54	1100	808						Frog_fixed.avi	0
31405	1885	1127.602	827.9382	0.543057	0.6430191	618.8804	4.297908	0	1071.882	795.1774	0.4114799	0.6349248	614.1859	4.310944	0	54	1100	812						Frog_fixed.avi	0
31422	1886	1124.565	825.413	0.5427433	0.6430001	619.3416	4.287849	0	1065.356	801.3542	0.4111842	0.6350265	614.5052	4.295368	0	54	1095	813						Frog_fixed.avi	0
31438	1887	1118.623	826.0396	0.5424504	0.6430288	619.4626	4.289291	0	1068.197	799.254	0.4109563	0.635205	614.6884	4.293781	0	54	1093	813						Frog_fixed.avi	0
31455	1888	1115.789	827.143	0.542197	0.6430773	619.6909	4.289104	0	1070.622	802.5711	0.4107081	0.6353668	615.1774	4.295836	0	54	1093	815						Frog_fixed.avi	0
31472	1889	1123.775	821.4154	0.5419876	0.6431525	620.1041	4.28519	0	1064.152	806.6841	0.410557	0.6354873	615.2605	4.298774	0	54	1094	814						Frog_fixed.avi	0
31488	1890	1128.098	821.4142	0.5418433	0.6432024	620.3703	4.272933	0	1064.536	801.2449	0.4104373	0.635632	615.6615	4.304208	0	54	1096	811						Frog_fixed.avi	0
31505	1891	1121.005	825.8547	0.5417511	0.6433241	620.4943	4.271911	0	1063.714	804.4838	0.4103689	0.6357235	616.0801	4.291402	0	54	1092	815						Frog_fixed.avi	0
31522	1892	1115.96	826.7532	0.5417026	0.6433324	620.8641	4.27048	0	1061.751	806.0764	0.4103735	0.63571	616.3953	4.286395	0	54	1089	816						Frog_fixed.avi	0
31538	1893	1116.104	820.8923	0.5417506	0.6433036	621.3149	4.267861	0	1063.805	798.071	0.4104421	0.6356279	616.805	4.292654	0	54	1090	809						Frog_fixed.avi	0
31555	1894	1117.758	818.8155	0.5418116	0.6432214	621.6395	4.284091	0	1056.692	801.4808	0.4105814	0.6354783	617.1157	4.298283	0	54	1087	810						Frog_fixed.avi	0
31572	1895	1125.096	820.6259	0.5419577	0.6432536	621.773	4.265791	0	1069.583	798.4152	0.410783	0.6354168	617.2938	4.281451	0	54	1097	810						Frog_fixed.avi	0
31588	1896	1123.455	828.4435	0.5420759	0.6432096	622.1493	4.275275	0	1063.215	800.2303	0.4109496	0.6353379	617.7139	4.29285	0	54	1093	814						Frog_fixed.avi	0
31605	1897	1119.007	821.778	0.5422204	0.6431701	622.6124	4.259152	0	1055.422	797.3729	0.4111031	0.6351417	618.0601	4.28831	0	54	1087	810						Frog_fixed.avi	0
31622	1898	1128.417	824.6801	0.5423253	0.6430224	622.8651	4.271481	0	1061.253	800.0629	0.4112805	0.6348667	618.364	4.296605	0	54	1095	812						Frog_fixed.avi	0
31638	1899	1127.112	823.8914	0.5425634	0.6428135	623.4212	4.28284	0	1066.804	795.7457	0.4113627	0.6344075	618.7065	4.288716	0	54	1097	810						Frog_fixed.avi	0
31655	1900	1089.761	1003.457	0.5426901	0.6420558	623.7969	4.013921	0	987.0784	997.1624	0.411303	0.6336513	619.2444	3.990457	0	55	1038	1000						Frog_fixed.avi	0
31672	1901	1102.113	1387.44	0.5428273	0.6412567	623.7969	2.968893	0	-1280	-1024	-1	-1	-1	-1	4	55	1102	1387						Frog_fixed.avi	0
31688	1902	1037.386	1379.196	0.5430909	0.6408165	623.7969	3.103034	0	-1280	-1024	-1	-1	-1	-1	4	55	1037	1379						Frog_fixed.avi	0
31705	1903	1019.086	1103.144	0.5433465	0.640775	623.7969	3.646895	0	-1280	-1024	-1	-1	-1	-1	4	55	1019	1103						Frog_fixed.avi	0
31722	1904	1068.011	1114.328	0.543296	0.640686	625.0585	3.743245	0	-1280	-1024	-1	-1	-1	-1	4	55	1068	1114						Frog_fixed.avi	0
31738	1905	-1280	-1024	-1	-1	-1	-1	4	-1280	-1024	-1	-1	-1	-1	4	55	0	0						Frog_fixed.avi	0
31755	1906	-1280	-1024	-1	-1	-1	-1	4	-1280	-1024	-1	-1	-1	-1	4	55	0	0						Frog_fixed.avi	0
31772	1907	-1280	-1024	-1	-1	-1	-1	4	-1280	-1024	-1	-1	-1	-1	4	55	0	0						Frog_fixed.avi	0
31788	1908	1092.199	829.0436	0.5432233	0.6406059	625.7272	4.289176	0	1025.309	835.8255	0.4121799	0.6316525	619.2409	4.210455	0	56	1059	832						Frog_fixed.avi	0
31805	1909	-1280	-1024	-1	-1	-1	-1	4	-1280	-1024	-1	-1	-1	-1	4	56	0	0						Frog_fixed.avi	0
31821	1910	1080.78	828.3595	0.5428877	0.6405674	626.1153	4.303502	0	1033.062	794.2292	0.4122048	0.631848	621.3784	4.282704	0	56	1057	811						Frog_fixed.avi	0
31838	1911	-1280	-1024	-1	-1	-1	-1	4	-1280	-1024	-1	-1	-1	-1	4	56	0	0						Frog_fixed.avi	0
31855	1912	1084.59	823.7227	0.5424932	0.640494	626.5799	4.309571	0	1022.257	793.4742	0.4119096	0.6319923	621.6388	4.296349	0	56	1053	809						Frog_fixed.avi	0
31872	1913	1092.164	834.4315	0.5423036	0.6404519	626.6174	4.304614	0	1029.499	799.5248	0.4117405	0.6319912	621.9678	4.28316	0	56	1061	817						Frog_fixed.avi	0
31888	1914	1091.288	829.5863	0.5420978	0.6403739	627.0701	4.291843	0	1032.306	800.0839	0.4115907	0.6320018	622.1398	4.277537	0	56	1062	815						Frog_fixed.avi	0
31905	1915	1096.482	825.4167	0.5419338	0.6402672	627.0829	4.309689	0	1029.445	806.3669	0.4114406	0.6319721	622.1302	4.291929	0	56	1063	816						Frog_fixed.avi	0
31921	1916	1085.572	813.127	0.5417487	0.6401696	627.2322	4.302379	0	1024.837	804.6509	0.4113234	0.631956	622.4091	4.296088	0	56	1055	809						Frog_fixed.avi	0
31938	1917	1094.637	821.9028	0.5416273	0.6400074	627.5571	4.325278	0	1023.393	801.813	0.4112223	0.6319491	622.6683	4.281103	0	56	1059	812						Frog_fixed.avi	0
31955	1918	1089.258	831.694	0.5415468	0.6399043	627.7095	4.270284	0	1030.266	806.1862	0.411172	0.6319425	622.8281	4.28899	0	56	1060	819						Frog_fixed.avi	0
31971	1919	1095.417	837.304	0.5415114	0.6397632	627.785	4.295255	0	1029.299	814.4811	0.4111566	0.6318917	622.9222	4.28659	0	56	1062	826						Frog_fixed.avi	0
31988	1920	1095.503	838.4655	0.5414782	0.6396339	627.9277	4.304865	0	1026.869	810.3447	0.4111637	0.6318266	623.0301	4.301665	0	56	1061	824						Frog_fixed.avi	0
32005	1921	1102.467	815.8916	0.5413965	0.6395046	628.1835	4.323157	0	1035.028	803.1249	0.411158	0.6316476	623.1531	4.301384	0	56	1069	810						Frog_fixed.avi	0
32021	1922	1107.847	816.5198	0.5413755	0.6394663	628.3997	4.296876	0	1038.557	805.0209	0.4111773	0.6315548	623.2588	4.30903	0	56	1073	811						Frog_fixed.avi	0
32038	1923	1099.963	816.9921	0.5414001	0.6394805	628.5021	4.300061	0	1036.136	794.3124	0.4112326	0.6316029	623.5084	4.299175	0	56	1068	806						Frog_fixed.avi	0
32055	1924	1103.821	808.0447	0.5414444	0.6395434	628.5388	4.316571	0	1041.949	794.3627	0.4113133	0.6316223	623.7103	4.273978	0	56	1073	801						Frog_fixed.avi	0
32071	1925	1104.161	820.4942	0.5415165	0.639656	628.6074	4.31083	0	1039.293	805.2827	0.4114098	0.6316981	623.8662	4.286069	0	56	1072	813						Frog_fixed.avi	0
32088	1926	1110.565	816.0193	0.5416456	0.6398112	628.7171	4.322845	0	1048.675	791.5208	0.4115437	0.6317931	623.7955	4.284341	0	56	1080	804						Frog_fixed.avi	0
32105	1927	1103.34	816.7867	0.5417492	0.6400302	628.889	4.293667	0	1041.223	802.8668	0.4117016	0.6318826	623.8854	4.300394	0	56	1072	810						Frog_fixed.avi	0
32121	1928	1104.145	809.1699	0.5418543	0.6401615	629.0329	4.309068	0	1039.113	812.0175	0.4118469	0.6318946	624.0268	4.31076	0	56	1072	811						Frog_fixed.avi	0
32138	1929	1099.816	803.8126	0.5420101	0.6402556	628.9717	4.306443	0	1030.109	799.3098	0.4120135	0.6318897	624.0108	4.260145	0	56	1065	802						Frog_fixed.avi	0
32155	1930	1105.438	820.3223	0.5421917	0.6402913	629.0052	4.2974	0	1045.395	806.9606	0.4122297	0.631817	624.0097	4.298974	0	56	1075	814						Frog_fixed.avi	0
32171	1931	1111.953	828.3013	0.5423391	0.6403194	629.1643	4.311205	0	1039.099	807.7866	0.4123884	0.6317379	624.1256	4.31388	0	56	1076	818						Frog_fixed.avi	0
32188	1932	1097.904	821.789	0.5424756	0.640363	629.1762	4.291781	0	1032.449	808.3947	0.4125427	0.6316621	624.0677	4.300748	0	56	1065	815						Frog_fixed.avi	0
32205	1933	1095.025	821.8943	0.54262	0.6404173	629.2651	4.283507	0	1038.158	799.842	0.4127395	0.6316453	624.0854	4.285487	0	56	1067	811						Frog_fixed.avi	0
32221	1934	1106.061	829.2101	0.5427683	0.6405079	629.2297	4.284713	0	1045.324	797.7848	0.4128573	0.6316488	624.2084	4.304913	0	56	1076	813						Frog_fixed.avi	0
32238	1935	1109.328	824.9608	0.5428267	0.6406158	629.3034	4.279551	0	1037.557	804.3226	0.4129253	0.6316642	624.267	4.28426	0	56	1073	815						Frog_fixed.avi	0
32255	1936	1107.699	824.594	0.5428376	0.6406982	629.3384	4.271158	0	1041.031	808.7338	0.4129732	0.6316638	624.2778	4.294868	0	56	1074	817						Frog_fixed.avi	0
32271	1937	1112.143	813.3353	0.5428782	0.6407158	629.3366	4.288705	0	1039.387	794.2617	0.4129985	0.6316297	624.2446	4.270786	0	56	1076	804						Frog_fixed.avi	0
32288	1938	1111.724	822.5779	0.5428818	0.6406934	629.368	4.272197	0	1044.336	811.6669	0.4130362	0.6315495	624.3647	4.283566	0	56	1078	817						Frog_fixed.avi	0
32305	1939	1110.853	816.1324	0.5428619	0.6406723	629.3597	4.272851	0	1031.225	806.9714	0.4129965	0.6315448	624.2147	4.288929	0	56	1071	812						Frog_fixed.avi	0
32321	1940	1114.682	821.6793	0.5428261	0.6407565	629.3965	4.268558	0	1033.252	801.5515	0.4129614	0.631648	624.2502	4.295926	0	56	1074	812						Frog_fixed.avi	0
32338	1941	1114.652	811.6161	0.5427793	0.6410096	629.3557	4.275694	0	1035.224	800.6732	0.4129071	0.6318403	624.29	4.294025	0	56	1075	806						Frog_fixed.avi	0
32354	1942	1115.979	812.2799	0.5427014	0.6412216	629.3105	4.269768	0	1038.913	795.1547	0.4128514	0.6321632	624.3342	4.287297	0	56	1077	804						Frog_fixed.avi	0
32371	1943	1111.839	822.84	0.5426236	0.6414782	629.3575	4.275139	0	1038.839	806.4046	0.4128041	0.6324781	624.272	4.292764	0	56	1075	815						Frog_fixed.avi	0
32388	1944	1103.531	811.6607	0.5425218	0.6417221	629.3569	4.256486	0	1043.598	798.5543	0.4127332	0.6327773	624.1867	4.266645	0	56	1074	805						Frog_fixed.avi	0
32404	1945	1113.873	810.2891	0.5424255	0.6418791	629.378	4.256335	0	1040.811	806.6794	0.4126357	0.632944	624.1061	4.287115	0	56	1077	808						Frog_fixed.avi	0
32421	1946	1113.263	810.6298	0.542322	0.6418944	629.3951	4.27787	0	1033.49	812.2651	0.4124641	0.633018	624.2926	4.285384	0	56	1073	811						Frog_fixed.avi	0
32438	1947	1115.624	808.1829	0.542181	0.6418537	629.3322	4.268094	0	1032.909	804.4429	0.412331	0.6330561	624.2406	4.288749	0	56	1074	806						Frog_fixed.avi	0
32454	1948	1108.229	808.1915	0.5419686	0.6417278	629.4156	4.256656	0	1043.791	797.9442	0.4121959	0.6330593	624.1412	4.265412	0	56	1076	803						Frog_fixed.avi	0
32471	1949	1112.66	830.1561	0.5418288	0.6415759	629.4037	4.239145	0	1030.228	809.1226	0.4119735	0.63304	624.2374	4.276775	0	56	1071	820						Frog_fixed.avi	0
32488	1950	1115.044	827.52	0.5416386	0.641444	629.4828	4.238787	0	1040.213	801.4703	0.4118119	0.6330521	624.2863	4.257694	0	56	1078	814						Frog_fixed.avi	0
32504	1951	1107.798	817.5931	0.541464	0.6413801	629.5552	4.237496	0	1050.686	804.231	0.4116798	0.6331638	624.2136	4.258963	0	56	1079	811						Frog_fixed.avi	0
32521	1952	1107.277	815.8917	0.541319	0.6412991	629.4564	4.223835	0	1032.436	802.1881	0.4114792	0.6331313	624.2577	4.263209	0	56	1070	809						Frog_fixed.avi	0
32538	1953	1111.117	826.9462	0.5411839	0.6411777	629.4353	4.231202	0	1041.776	806.609	0.411357	0.6330996	624.3848	4.263424	0	56	1076	817						Frog_fixed.avi	0
32554	1954	1127.371	801.3453	0.5409157	0.6410038	629.5857	4.208169	0	1069.965	786.2839	0.4111953	0.6330126	624.3593	4.264636	0	56	1099	794						Frog_fixed.avi	0
32571	1955	1138.006	802.3215	0.5407591	0.6408945	629.6049	4.199194	0	1066.813	796.9398	0.4110014	0.6329899	624.6128	4.25947	0	56	1102	800						Frog_fixed.avi	0
32588	1956	1134.461	803.5253	0.5406286	0.6408948	629.7626	4.22572	0	1057.089	785.3908	0.4108822	0.6330403	624.5963	4.253263	0	56	1096	794						Frog_fixed.avi	0
32604	1957	1143.875	798.3879	0.5405117	0.641005	629.8378	4.235852	0	1063.663	788.1359	0.4108034	0.6331933	624.5786	4.257134	0	56	1104	793						Frog_fixed.avi	0
32621	1958	1135.988	797.7075	0.5403894	0.6411155	629.7964	4.236503	0	1062.758	790.7438	0.4106864	0.6333733	624.7637	4.245695	0	56	1099	794						Frog_fixed.avi	0
32638	1959	1138.349	799.2463	0.5402712	0.6412083	629.8004	4.231397	0	1068.234	794.959	0.4105676	0.633508	624.8423	4.233244	0	56	1103	797						Frog_fixed.avi	0
32654	1960	1134.483	810.2589	0.5401274	0.6412604	630.1389	4.216726	0	1059.432	787.1879	0.4104341	0.6336702	624.9309	4.241445	0	56	1097	799						Frog_fixed.avi	0
32671	1961	1137.602	811.2076	0.5399889	0.6412801	630.1493	4.238424	0	1058.855	793.2618	0.4103216	0.6336958	624.8735	4.236109	0	56	1098	802						Frog_fixed.avi	0
32688	1962	1130.767	808.8547	0.5398718	0.6412578	630.0405	4.214169	0	1063.109	786.5439	0.4102352	0.633633	624.9319	4.236945	0	56	1097	798						Frog_fixed.avi	0
32704	1963	1139.459	800.8578	0.5398184	0.6411682	630.1234	4.23333	0	1061.302	797.2025	0.4101719	0.6334576	625.181	4.241642	0	56	1100	799						Frog_fixed.avi	0
32721	1964	1133.429	795.8253	0.5398111	0.6410832	630.2505	4.213815	0	1069.242	793.2589	0.4101778	0.633264	625.2818	4.247292	0	56	1101	795						Frog_fixed.avi	0
32738	1965	1149.137	797.0264	0.5399032	0.6409838	630.4127	4.227633	0	1067.854	797.3912	0.4102682	0.6330431	625.2638	4.211427	0	56	1108	797						Frog_fixed.avi	0
32754	1966	1134.766	802.6692	0.5400349	0.6408573	630.7019	4.230908	0	1072.771	787.9912	0.410444	0.6328673	625.5012	4.233834	0	56	1104	795						Frog_fixed.avi	0
32771	1967	1133.017	810.7944	0.5402244	0.6407501	630.7257	4.22857	0	1065.349	792.4623	0.4106618	0.6326331	625.6678	4.231747	0	56	1099	802						Frog_fixed.avi	0
32788	1968	1140.961	806.7244	0.5405458	0.6407301	630.8484	4.230408	0	1069.195	795.9193	0.4110132	0.6323959	625.7559	4.213007	0	56	1105	801						Frog_fixed.avi	0
32804	1969	1142.58	814.4493	0.5408958	0.6407077	630.9952	4.238687	0	1068.354	790.6624	0.4114286	0.632138	625.8116	4.21156	0	56	1105	803						Frog_fixed.avi	0
32821	1970	1132.06	811.6041	0.5413114	0.6406763	631.2046	4.207747	0	1069.69	790.3024	0.4118458	0.6318429	626.0143	4.205138	0	56	1101	801						Frog_fixed.avi	0
32838	1971	1130.905	811.846	0.5418004	0.640703	631.2924	4.228105	0	1054.902	805.2629	0.4123975	0.6315155	625.9352	4.223924	0	56	1093	809						Frog_fixed.avi	0
32854	1972	1142.179	814.6467	0.5423231	0.6407284	631.4192	4.246426	0	1064.89	789.9124	0.412953	0.6312756	626.0862	4.217467	0	56	1104	802						Frog_fixed.avi	0
32871	1973	1138.834	809.9344	0.5428885	0.6407646	631.505	4.231935	0	1058.646	782.3949	0.4135412	0.630953	626.2095	4.19557	0	56	1099	796						Frog_fixed.avi	0
32888	1974	1130.052	802.8056	0.543487	0.640739	631.587	4.189806	0	1063.498	790.2004	0.4141532	0.6305699	626.4358	4.212785	0	56	1097	797						Frog_fixed.avi	0
32904	1975	1132.427	821.2369	0.5440906	0.640746	631.587	4.21683	0	1063.661	795.3224	0.4147373	0.6301354	626.5043	4.230207	0	56	1098	808						Frog_fixed.avi	0
32921	1976	1133.983	814.5246	0.5446523	0.6404007	631.5252	4.236012	0	1056.244	791.1266	0.4152835	0.629669	626.5285	4.19963	0	56	1095	803						Frog_fixed.avi	0
32937	1977	1142.112	810.5098	0.5451687	0.6402097	631.4739	4.245955	0	1047.364	808.0742	0.4157735	0.629002	626.5452	4.200282	0	56	1095	809						Frog_fixed.avi	0
32954	1978	1135.427	815.5553	0.5457321	0.6399172	631.6349	4.224253	0	1058.332	795.3343	0.4161868	0.6287042	626.5486	4.207335	0	56	1097	805						Frog_fixed.avi	0
32971	1979	1060.492	922.7504	0.5461742	0.6391215	631.9267	3.805782	0	987.3593	920.1584	0.4163251	0.6279043	626.9687	4.011539	0	56	1024	921						Frog_fixed.avi	0
32987	1980	-1280	-1024	-1	-1	-1	-1	4	-1280	-1024	-1	-1	-1	-1	4		0	0						Frog_fixed.avi	0
33004	1981	-1280	-1024	-1	-1	-1	-1	4	-1280	-1024	-1	-1	-1	-1	4		0	0						Frog_fixed.avi	0
33021	1982	-1280	-1024	-1	-1	-1	-1	4	-1280	-1024	-1	-1	-1	-1	4		0	0						Frog_fixed.avi	0
33037	1983	-1280	-1024	-1	-1	-1	-1	4	-1280	-1024	-1	-1	-1	-1	4		0	0						Frog_fixed.avi	0
33054	1984	-1280	-1024	-1	-1	-1	-1	4	-1280	-1024	-1	-1	-1	-1	4		0	0						Frog_fixed.avi	0
33071	1985	-1280	-1024	-1	-1	-1	-1	4	-1280	-1024	-1	-1	-1	-1	4		0	0						Frog_fixed.avi	0
33087	1986	-1280	-1024	-1	-1	-1	-1	4	-1280	-1024	-1	-1	-1	-1	4		0	0						Frog_fixed.avi	0
33104	1987	-1280	-1024	-1	-1	-1	-1	4	-1280	-1024	-1	-1	-1	-1	4		0	0						Frog_fixed.avi	0
33121	1988	-1280	-1024	-1	-1	-1	-1	4	-1280	-1024	-1	-1	-1	-1	4		0	0						Frog_fixed.avi	0
33137	1989	-1280	-1024	-1	-1	-1	-1	4	-1280	-1024	-1	-1	-1	-1	4		0	0						Frog_fixed.avi	0
33154	1990	1034.089	764.3397	0.5500323	0.6373144	630.8232	4.194224	0	972.2037	738.4498	0.4201761	0.6241835	625.7219	4.164237	0	57	1003	751						Frog_fixed.avi	0
33171	1991	1035.271	758.6091	0.5501508	0.6373264	630.8298	4.184963	0	967.8641	735.8264	0.4202912	0.6241593	625.7277	4.151723	0	57	1002	747						Frog_fixed.avi	0
33187	1992	1030.039	754.7164	0.5502084	0.6371734	630.8533	4.177668	0	970.3482	728.0509	0.4204093	0.6239113	625.2184	4.15418	0	57	1000	741						Frog_fixed.avi	0
[truncated: 29,293 more rows]
