# Supplementary material for: Young children integrate current observations, priors and agent information to predict others’ actions
Source: PLoS One. 2019 May 22;14(5):e0200976. doi: 10.1371/journal.pone.0200976 (PMC6530825; doi:10.1371/journal.pone.0200976)
Supplement: S1 Dataset — (ZIP) [file pone.0200976.s003.zip › PONE-D-18-19791R1_Data/24-month-olds/Anonymized_18_24-Combined-Data.tsv]

Recording name:	K_18_24
Recording resolution:	1280 x 1024
Fixation filter: Tobii fixation filter
Velocity threshold: 35
Distance threshold: 35
Timestamp	Number	GazePointXLeft	GazePointYLeft	CamXLeft	CamYLeft	DistanceLeft	PupilLeft	ValidityLeft	GazePointXRight	GazePointYRight	CamXRight	CamYRight	DistanceRight	PupilRight	ValidityRight	FixationIndex	GazePointX	GazePointY	Event	EventKey	Data1	Data2	Descriptor	StimuliName	StimuliID
12	0	-1280	-1024	-1	-1	-1	-1	4	-1280	-1024	-1	-1	-1	-1	4		0	0						No media	0
30	1	-1280	-1024	-1	-1	-1	-1	4	-1280	-1024	-1	-1	-1	-1	4		0	0						No media	0
47	2	-1280	-1024	-1	-1	-1	-1	4	-1280	-1024	-1	-1	-1	-1	4		0	0						No media	0
62	3	-1280	-1024	-1	-1	-1	-1	4	-1280	-1024	-1	-1	-1	-1	4		0	0						No media	0
79	4	-1280	-1024	-1	-1	-1	-1	4	-1280	-1024	-1	-1	-1	-1	4		0	0						No media	0
95	5	-1280	-1024	-1	-1	-1	-1	4	-1280	-1024	-1	-1	-1	-1	4		0	0						No media	0
112	6	-1280	-1024	-1	-1	-1	-1	4	-1280	-1024	-1	-1	-1	-1	4		0	0						No media	0
129	7	677.626	691.0532	0.5031563	0.4721936	476.4016	3.688744	3	564.9781	730.1512	0.5031572	0.4721934	476.4016	3.694637	1	0	565	730						No media	0
145	8	879.0528	1034.991	0.5039465	0.4661086	476.4016	3.903687	3	755.0933	1066.714	0.5039475	0.4661083	476.4016	3.912492	1	0	755	1067						No media	0
162	9	950.8175	1132.764	0.4887069	0.4671118	427.6734	3.995611	3	823.1202	1162.508	0.4887069	0.4671118	427.6734	4.005334	1	0	823	1163						No media	0
178	10	669.8419	744.1906	0.4860147	0.4733083	427.6734	3.539273	3	568.5676	778.8294	0.4860157	0.4733081	427.6734	3.544715	1	0	569	779						No media	0
195	11	685.5756	731.0688	0.4847535	0.473256	427.6734	3.538782	3	584.0703	766.2896	0.4847545	0.4732558	427.6734	3.544083	1	0	584	766						No media	0
212	12	669.2777	739.2629	0.4836434	0.4730004	427.6734	3.471866	3	568.0331	773.9613	0.4836445	0.4730001	427.6734	3.477071	1	0	568	774						No media	0
228	13	674.3344	733.2465	0.4838591	0.466408	426.5716	3.449233	3	573.0226	768.1586	0.4838591	0.466408	426.5716	3.454313	1	0	573	768						No media	0
245	14	697.1559	748.5426	0.4819728	0.4727617	426.5716	3.343397	3	595.424	783.2007	0.4819738	0.4727615	426.5716	3.348526	1	0	595	783						No media	0
262	15	685.343	769.5491	0.481424	0.4726117	426.5716	3.318198	3	583.6275	803.3853	0.481425	0.4726114	426.5716	3.323613	1	0	584	803						No media	0
278	16	689.4508	732.6094	0.4811065	0.4728746	426.5716	3.395899	3	588.0303	767.5492	0.4811075	0.4728743	426.5716	3.401046	1	0	588	768						No media	0
295	17	682.9449	734.3005	0.4829704	0.466855	430.127	3.405	3	581.6335	769.0602	0.4829704	0.466855	430.127	3.410248	1	0	582	769						No media	0
312	18	-1280	-1024	-1	-1	-1	-1	4	-1280	-1024	-1	-1	-1	-1	4	0	0	0						No media	0
328	19	837.9131	993.5826	0.4833928	0.4677956	430.127	3.391353	3	727.8204	1023.464	0.4833938	0.4677954	430.127	3.398355	1	0	728	1023						No media	0
345	20	697.0477	768.9093	0.4806812	0.4747096	430.127	3.247395	3	594.1938	803.1249	0.4806822	0.4747094	430.127	3.252591	1	0	594	803						No media	0
362	21	697.0477	768.9093	0.48118	0.4688543	428.0073	3.247395	3	594.1938	803.1249	0.48118	0.4688543	428.0073	3.252591	1	0	594	803						No media	0
378	22	870.5036	1015.264	0.4823259	0.468786	428.0073	3.231287	3	759.3849	1044.574	0.4823269	0.4687857	428.0073	3.237892	1	0	759	1045						No media	0
395	23	696.4382	751.1581	0.4801371	0.4752005	428.0073	3.39991	3	594.3354	785.8632	0.4801381	0.4752003	428.0073	3.405146	1	0	594	786						No media	0
412	24	-1280	-1024	-1	-1	-1	-1	4	-1280	-1024	-1	-1	-1	-1	4	0	0	0						No media	0
428	25	-1280	-1024	-1	-1	-1	-1	4	-1280	-1024	-1	-1	-1	-1	4	0	0	0						No media	0
445	26	698.3125	750.1412	0.481568	0.4728208	431.146	3.314448	3	595.4297	785.0522	0.481569	0.4728206	431.146	3.319494	1	0	595	785						No media	0
462	27	794.7566	1118.732	0.4830585	0.4638979	431.146	3.274688	3	683.1451	1145.401	0.4830595	0.4638975	431.146	3.281593	1	0	683	1145						No media	0
478	28	-1280	-1024	-1	-1	-1	-1	4	-1280	-1024	-1	-1	-1	-1	4		0	0						No media	0
495	29	-1280	-1024	-1	-1	-1	-1	4	-1280	-1024	-1	-1	-1	-1	4		0	0						No media	0
512	30	-1280	-1024	-1	-1	-1	-1	4	-1280	-1024	-1	-1	-1	-1	4		0	0						No media	0
528	31	-1280	-1024	-1	-1	-1	-1	4	-1280	-1024	-1	-1	-1	-1	4		0	0						No media	0
545	32	-1280	-1024	-1	-1	-1	-1	4	-1280	-1024	-1	-1	-1	-1	4		0	0						No media	0
562	33	-1280	-1024	-1	-1	-1	-1	4	-1280	-1024	-1	-1	-1	-1	4		0	0						No media	0
578	34	-1280	-1024	-1	-1	-1	-1	4	-1280	-1024	-1	-1	-1	-1	4		0	0						No media	0
595	35	-1280	-1024	-1	-1	-1	-1	4	-1280	-1024	-1	-1	-1	-1	4		0	0						No media	0
612	36	-1280	-1024	-1	-1	-1	-1	4	-1280	-1024	-1	-1	-1	-1	4		0	0						No media	0
628	37	-1280	-1024	-1	-1	-1	-1	4	-1280	-1024	-1	-1	-1	-1	4		0	0						No media	0
645	38	-1280	-1024	-1	-1	-1	-1	4	-1280	-1024	-1	-1	-1	-1	4		0	0						No media	0
662	39	-1280	-1024	-1	-1	-1	-1	4	-1280	-1024	-1	-1	-1	-1	4		0	0						No media	0
678	40	481.4747	524.1497	0.6080381	0.4651515	538.1349	3.99466	0	516.4228	510.6742	0.4604576	0.4441141	538.1328	4.244731	0	1	499	517						No media	0
695	41	-1280	-1024	-1	-1	-1	-1	4	-1280	-1024	-1	-1	-1	-1	4		0	0						No media	0
712	42	-1280	-1024	-1	-1	-1	-1	4	-1280	-1024	-1	-1	-1	-1	4		0	0						No media	0
728	43	-1280	-1024	-1	-1	-1	-1	4	-1280	-1024	-1	-1	-1	-1	4		0	0						No media	0
745	44	-1280	-1024	-1	-1	-1	-1	4	-1280	-1024	-1	-1	-1	-1	4		0	0						No media	0
762	45	-1280	-1024	-1	-1	-1	-1	4	-1280	-1024	-1	-1	-1	-1	4		0	0						No media	0
778	46	-1280	-1024	-1	-1	-1	-1	4	-1280	-1024	-1	-1	-1	-1	4		0	0						No media	0
795	47	479.7792	498.6112	0.5961686	0.4587609	548.2202	4.113032	0	512.5062	512.5048	0.4454806	0.4353877	541.8423	4.251331	0	2	496	506						No media	0
811	48	473.5175	502.1847	0.5953039	0.4585261	547.3315	4.093014	0	507.7526	510.3533	0.4447682	0.4348374	542.6075	4.239423	0	2	491	506						No media	0
828	49	486.6519	505.3518	0.5946869	0.458308	547.6417	4.103914	0	509.7703	508.2319	0.4442031	0.4344297	543.141	4.249602	0	2	498	507						No media	0
845	50	480.6565	501.5956	0.5940347	0.458002	548.3172	4.115307	0	510.0489	506.9688	0.4436999	0.4341208	543.7752	4.264705	0	2	495	504						No media	0
861	51	491.7184	506.2345	0.5934383	0.45759	548.7401	4.13244	0	503.0272	512.3243	0.4431245	0.4337096	544.3932	4.259238	0	2	497	509						No media	0
878	52	490.6978	503.0709	0.5927172	0.4571119	549.3019	4.14375	0	504.5331	506.1588	0.4425219	0.4334662	544.873	4.276287	0	2	498	505						No media	0
895	53	489.904	509.6339	0.5918984	0.4564689	549.7255	4.129128	0	506.9525	511.3822	0.441787	0.4331033	545.619	4.274923	0	2	498	511						No media	0
911	54	485.1958	503.0954	0.5909932	0.4557956	550.0991	4.147109	0	499.8623	506.1333	0.4408949	0.4328099	545.9771	4.294829	0	2	493	505						No media	0
925																			MovieStart	128	0	0	Frog_fixed.avi
928	55	493.5753	512.2843	0.590012	0.4550941	550.3559	4.177173	0	499.8329	502.7826	0.4399308	0.4325949	546.3592	4.299422	0	2	497	508						Frog_fixed.avi	0
945	56	491.2578	505.4701	0.5888851	0.454598	550.467	4.165113	0	500.999	506.2695	0.4388075	0.4324205	546.8013	4.303473	0	2	496	506						Frog_fixed.avi	0
961	57	494.1019	505.7231	0.5877262	0.4542184	550.9095	4.179498	0	498.6693	507.2122	0.4376278	0.4323894	547.3	4.306449	0	2	496	506						Frog_fixed.avi	0
978	58	492.3714	507.0886	0.5865611	0.4540317	550.7651	4.165081	0	500.1636	501.421	0.4363723	0.4326116	547.8375	4.321832	0	2	496	504						Frog_fixed.avi	0
995	59	491.2631	507.852	0.5853243	0.4540786	551.0232	4.195197	0	501.9132	505.7839	0.4351581	0.4327887	547.7833	4.327726	0	2	497	507						Frog_fixed.avi	0
1011	60	495.9153	509.6989	0.5842341	0.4541659	550.9628	4.187706	0	497.5997	505.4821	0.4339462	0.4331409	548.254	4.32463	0	2	497	508						Frog_fixed.avi	0
1028	61	495.453	509.3309	0.5831605	0.4542583	550.808	4.201542	0	503.9846	502.4442	0.4328736	0.4334626	548.2798	4.346728	0	2	500	506						Frog_fixed.avi	0
1045	62	493.7726	509.5299	0.582172	0.4543457	550.7479	4.206945	0	504.8487	511.8466	0.4318609	0.4336228	548.3237	4.36433	0	2	499	511						Frog_fixed.avi	0
1061	63	493.4763	513.0703	0.5812556	0.4542909	550.7232	4.211942	0	509.7289	510.0593	0.4309267	0.4338348	548.3486	4.352263	0	2	502	512						Frog_fixed.avi	0
1078	64	491.4833	512.9638	0.5804026	0.4541155	550.772	4.211774	0	503.589	505.0717	0.4300078	0.4339412	548.3708	4.37229	0	2	498	509						Frog_fixed.avi	0
1095	65	492.6953	509.4335	0.579654	0.4538122	550.3494	4.217374	0	502.9993	511.695	0.4292127	0.4339225	548.231	4.367671	0	2	498	511						Frog_fixed.avi	0
1111	66	496.4393	513.7053	0.5789813	0.4533327	550.3453	4.227563	0	505.3419	500.2172	0.4284933	0.433887	548.3243	4.389858	0	2	501	507						Frog_fixed.avi	0
1128	67	492.7568	517.2881	0.5783964	0.4527141	550.3908	4.240506	0	508.0966	507.7026	0.4278789	0.4336872	548.0594	4.392367	0	2	500	512						Frog_fixed.avi	0
1145	68	498.7661	513.6328	0.5779497	0.452078	550.158	4.252073	0	508.0367	506.9742	0.4273444	0.4335769	547.9825	4.397883	0	2	503	510						Frog_fixed.avi	0
1161	69	577.0153	567.6325	0.5767693	0.4519503	549.4767	4.252067	0	599.6168	546.2971	0.4262502	0.4341493	547.5991	4.42566	0	3	588	557						Frog_fixed.avi	0
1178	70	772.9815	703.9575	0.574733	0.4529022	549.8266	4.294017	0	799.8533	703.6451	0.4246043	0.435591	547.9672	4.405511	0	3	786	704						Frog_fixed.avi	0
1195	71	863.3402	734.4563	0.5735959	0.4526291	549.6978	4.295553	0	866.5719	726.3618	0.4234706	0.436005	547.9409	4.394588	0	3	865	730						Frog_fixed.avi	0
1211	72	853.652	738.4	0.5731114	0.452261	549.3306	4.261799	0	871.2753	733.0969	0.4227512	0.4363066	547.6572	4.377651	0	3	862	736						Frog_fixed.avi	0
1228	73	860.7034	743.3983	0.5724151	0.4518098	548.8602	4.234016	0	870.4544	733.08	0.4219282	0.4365951	547.6224	4.361875	0	3	866	738						Frog_fixed.avi	0
1245	74	853.0633	742.7787	0.5716035	0.4513124	548.7414	4.20037	0	870.7775	737.5579	0.4209858	0.4366263	547.692	4.335022	0	3	862	740						Frog_fixed.avi	0
1261	75	857.814	746.3733	0.5707794	0.4507622	548.5233	4.167809	0	874.5314	736.5641	0.4200267	0.4364575	547.7489	4.295712	0	3	866	741						Frog_fixed.avi	0
1278	76	860.8509	748.1263	0.5699514	0.4500989	548.3315	4.121707	0	872.3041	742.4397	0.4190918	0.4361057	547.8254	4.258091	0	3	867	745						Frog_fixed.avi	0
1294	77	855.6676	750.7611	0.569174	0.4494112	547.9735	4.07487	0	874.6133	739.7316	0.4182884	0.435705	547.7595	4.217531	0	3	865	745						Frog_fixed.avi	0
1311	78	863.2818	747.2985	0.5685268	0.4487585	548.032	4.038264	0	876.0993	740.6856	0.4175624	0.4350914	547.7695	4.185009	0	3	870	744						Frog_fixed.avi	0
1328	79	861.2512	747.3366	0.5679281	0.4480968	547.6999	3.994528	0	874.6268	744.3632	0.4169538	0.4343011	547.7328	4.145755	0	3	868	746						Frog_fixed.avi	0
1344	80	861.1003	745.4589	0.5674356	0.4474576	547.5402	3.946811	0	874.8661	741.0229	0.4164539	0.4334435	547.6686	4.099642	0	3	868	743						Frog_fixed.avi	0
1361	81	866.1419	746.0956	0.5670702	0.446763	547.297	3.906149	0	873.291	743.0308	0.4160529	0.4325679	547.7077	4.054978	0	3	870	745						Frog_fixed.avi	0
1378	82	867.0856	748.1326	0.5667676	0.4461186	547.1024	3.87344	0	873.4931	742.0109	0.4157436	0.4316596	547.7538	4.023294	0	3	870	745						Frog_fixed.avi	0
1394	83	869.9172	748.853	0.5665483	0.4455088	546.9365	3.834822	0	874.6485	744.1592	0.4155182	0.4308089	547.3428	3.97684	0	3	872	747						Frog_fixed.avi	0
1411	84	866.9119	746.8818	0.566333	0.4449683	546.8561	3.799871	0	872.6834	746.0002	0.4153209	0.4300829	547.3889	3.950419	0	3	870	746						Frog_fixed.avi	0
1428	85	871.7135	754.4496	0.56622	0.4445443	546.7559	3.782	0	874.1354	741.1043	0.4151109	0.4294826	547.2881	3.910227	0	3	873	748						Frog_fixed.avi	0
1444	86	868.8828	751.2608	0.5660164	0.4443521	546.4425	3.738014	0	874.4822	743.0018	0.4149523	0.4291207	547.0505	3.892642	0	3	872	747						Frog_fixed.avi	0
1461	87	871.3314	753.9757	0.565635	0.4443688	546.2667	3.720345	0	874.7581	749.8744	0.4145605	0.4290523	546.7995	3.871468	0	4	873	752						Frog_fixed.avi	0
1478	88	947.7727	821.2939	0.5648525	0.4450314	546.4449	3.678899	0	932.1909	823.6477	0.4139902	0.4294835	546.8576	3.835344	0	4	940	822						Frog_fixed.avi	0
1494	89	939.3586	812.0419	0.5644412	0.4449335	546.1804	3.662821	0	936.4804	808.0241	0.4134275	0.4293866	546.6306	3.817283	0	4	938	810						Frog_fixed.avi	0
1511	90	947.5278	822.2953	0.5639146	0.4448779	545.9292	3.650343	0	938.6538	819.2318	0.4127639	0.429386	546.3173	3.790578	0	4	943	821						Frog_fixed.avi	0
1528	91	942.4484	821.6188	0.5631908	0.4447622	545.4603	3.61794	0	936.4859	818.1521	0.4119783	0.4293531	546.2133	3.774065	0	4	939	820						Frog_fixed.avi	0
1544	92	938.7275	825.2973	0.5623503	0.4445688	545.1151	3.606104	0	940.2603	818.2585	0.4111002	0.4293639	545.8956	3.756966	0	4	939	822						Frog_fixed.avi	0
1561	93	936.7524	825.3381	0.5614091	0.4443822	545.0204	3.590947	0	937.9127	819.4733	0.4100737	0.429328	545.6447	3.726902	0	4	937	822						Frog_fixed.avi	0
1578	94	937.5107	818.2498	0.5603908	0.4441264	544.7057	3.556436	0	937.449	822.1135	0.409008	0.4292791	545.4092	3.718665	0	4	937	820						Frog_fixed.avi	0
1594	95	940.1678	820.0167	0.559377	0.4438598	544.5544	3.553901	0	930.6488	824.7378	0.4078658	0.4293009	545.2575	3.704718	0	4	935	822						Frog_fixed.avi	0
1611	96	936.459	825.6331	0.5583168	0.4435757	544.288	3.538283	0	936.285	816.353	0.4067671	0.4294063	544.9998	3.683421	0	4	936	821						Frog_fixed.avi	0
1628	97	938.5517	818.884	0.5573162	0.4433976	544.0042	3.528303	0	931.1185	819.8956	0.4057262	0.4295318	544.7235	3.692707	0	4	935	819						Frog_fixed.avi	0
1644	98	945.6569	815.8261	0.5564021	0.4432866	543.651	3.508858	0	935.0117	818.6382	0.4047406	0.42981	544.5691	3.668555	0	4	940	817						Frog_fixed.avi	0
1661	99	942.5399	816.8033	0.5555711	0.4432273	543.5675	3.506464	0	931.2213	815.7318	0.4038212	0.4301472	544.4825	3.661015	0	4	937	816						Frog_fixed.avi	0
1677	100	940.6934	819.8937	0.5547585	0.4431586	543.1316	3.4986	0	933.3748	822.3782	0.403041	0.4304043	544.2795	3.654031	0	4	937	821						Frog_fixed.avi	0
1694	101	939.1284	822.6594	0.5540615	0.4430028	543.0527	3.506176	0	930.7867	819.8375	0.4023094	0.4307376	544.3815	3.654625	0	4	935	821						Frog_fixed.avi	0
1711	102	939.8694	821.4866	0.5533939	0.442792	542.7919	3.486536	0	931.8238	816.4127	0.4016265	0.4309528	544.1914	3.640824	0	4	936	819						Frog_fixed.avi	0
1727	103	955.5146	694.101	0.5523646	0.4413137	542.779	3.475825	0	973.5769	686.4049	0.4011027	0.4298665	544.2444	3.646109	0	5	965	690						Frog_fixed.avi	0
1744	104	976.0189	553.3579	0.55134	0.4393476	542.9747	3.46762	0	990.1978	545.5059	0.4005972	0.4284297	544.673	3.634356	0	5	983	549						Frog_fixed.avi	0
1761	105	1001.251	474.6976	0.5506487	0.4381105	543.3483	3.458575	0	1012.215	457.8029	0.3999651	0.4275814	544.8058	3.617548	0	5	1007	466						Frog_fixed.avi	0
1777	106	1004.074	472.8024	0.5501418	0.4375381	543.2346	3.472281	0	1007.496	468.6343	0.3993122	0.4271576	544.7317	3.621166	0	5	1006	471						Frog_fixed.avi	0
1794	107	1003.957	466.4393	0.5496153	0.4368821	543.1232	3.443722	0	1009.946	460.3659	0.3987168	0.4267491	544.889	3.60766	0	5	1007	463						Frog_fixed.avi	0
1811	108	1004.269	472.6664	0.5491369	0.4362682	543.1456	3.444949	0	1005.608	466.9021	0.3981451	0.4263192	545.2386	3.619694	0	5	1005	470						Frog_fixed.avi	0
1827	109	1002.429	476.0084	0.5486907	0.4359989	543.1855	3.435463	0	1008.703	468.9301	0.397721	0.4262041	545.2098	3.598894	0	5	1006	472						Frog_fixed.avi	0
1844	110	998.6729	474.7529	0.5483089	0.436039	543.3311	3.434976	0	1007.647	469.0339	0.3973594	0.4263953	545.4692	3.594467	0	5	1003	472						Frog_fixed.avi	0
1861	111	1000.241	481.0288	0.5480489	0.4362561	543.4453	3.429593	0	1005.854	465.7326	0.3971101	0.4268462	545.796	3.597157	0	5	1003	473						Frog_fixed.avi	0
1877	112	998.7908	480.5282	0.5478482	0.4367954	543.5346	3.426897	0	1006.345	469.6942	0.397009	0.4274996	546.0552	3.604134	0	5	1003	475						Frog_fixed.avi	0
1894	113	997.0914	480.0277	0.5478017	0.4375245	543.7208	3.427294	0	1006.514	474.6666	0.3970198	0.428309	546.399	3.615958	0	5	1002	477						Frog_fixed.avi	0
1911	114	1003.988	475.0816	0.5479155	0.4382916	544.1313	3.42857	0	1009.664	467.8873	0.3971689	0.429134	546.6953	3.601658	0	5	1007	471						Frog_fixed.avi	0
1927	115	1001.289	470.8774	0.5480838	0.4389614	544.3294	3.410548	0	1006.459	470.5021	0.3974005	0.4298755	547.2169	3.603785	0	5	1004	471						Frog_fixed.avi	0
1944	116	1003.666	480.2317	0.548403	0.4395001	544.6212	3.42213	0	1009.777	475.6663	0.3977806	0.4303925	547.3815	3.598704	0	5	1007	478						Frog_fixed.avi	0
1961	117	1005.143	476.7518	0.5487202	0.4399736	544.9458	3.430283	0	1004.815	468.9268	0.3981618	0.4308755	547.9899	3.59692	0	5	1005	473						Frog_fixed.avi	0
1977	118	1004.425	480.1607	0.5490896	0.4401533	545.119	3.43706	0	1006.881	475.3224	0.398623	0.4309409	548.3027	3.604455	0	5	1006	478						Frog_fixed.avi	0
1994	119	1002.173	480.2906	0.5494584	0.4401436	545.3144	3.444538	0	1009.768	471.0367	0.3990829	0.4309069	548.5851	3.606607	0	5	1006	476						Frog_fixed.avi	0
2011	120	999.2598	484.4054	0.5498446	0.4400637	545.6644	3.439061	0	1012.62	470.8691	0.3995396	0.4307998	548.8106	3.60977	0	5	1006	478						Frog_fixed.avi	0
2027	121	1001.278	484.5971	0.5502389	0.439906	545.9373	3.460627	0	1010.167	473.6834	0.3999804	0.430581	549.1669	3.619576	0	5	1006	479						Frog_fixed.avi	0
2044	122	1012.021	475.9225	0.5506496	0.4398208	546.176	3.445756	0	1008.786	472.519	0.4003755	0.4303769	549.6675	3.620111	0	5	1010	474						Frog_fixed.avi	0
2061	123	1031.627	517.3239	0.550747	0.4400988	546.2227	3.461981	0	1030.999	505.8173	0.4006743	0.4307612	549.9778	3.64579	0	6	1031	512						Frog_fixed.avi	0
2077	124	1034.067	539.7186	0.5510319	0.4402916	546.5906	3.49773	0	1035.198	524.7385	0.4010572	0.4309428	550.3548	3.633339	0	6	1035	532						Frog_fixed.avi	0
2094	125	1034.614	533.9796	0.5514367	0.4403166	546.702	3.490717	0	1035.596	527.0089	0.4013806	0.4309615	550.5873	3.645285	0	6	1035	530						Frog_fixed.avi	0
2111	126	1033.146	536.8893	0.5517282	0.4404056	546.7394	3.499539	0	1034.932	529.9386	0.401741	0.4310625	550.6751	3.649282	0	6	1034	533						Frog_fixed.avi	0
2127	127	1029.886	533.6964	0.5520181	0.4405387	546.8194	3.505076	0	1033.057	529.8721	0.4019912	0.4311394	550.9559	3.661242	0	6	1031	532						Frog_fixed.avi	0
2144	128	1034.101	531.9469	0.5523133	0.4406308	546.9244	3.51539	0	1034.003	525.274	0.4023024	0.4313291	550.8126	3.680521	0	6	1034	529						Frog_fixed.avi	0
2161	129	1032.041	528.003	0.5525223	0.4406806	546.885	3.537338	0	1037.201	522.9786	0.4025453	0.4314803	550.9214	3.691495	0	6	1035	525						Frog_fixed.avi	0
2177	130	1034.835	526.4608	0.5527709	0.4407723	546.8484	3.540504	0	1034.288	520.8805	0.4027596	0.4316177	550.8059	3.700637	0	6	1035	524						Frog_fixed.avi	0
2194	131	1031.509	534.137	0.5529415	0.4408351	546.861	3.569733	0	1035.776	523.1788	0.4028945	0.4317491	550.9225	3.703048	0	6	1034	529						Frog_fixed.avi	0
2211	132	1032.382	534.5251	0.5530246	0.4409078	546.8105	3.575271	0	1031.863	527.8512	0.4029436	0.4318675	550.9256	3.719588	0	6	1032	531						Frog_fixed.avi	0
2227	133	1033.44	530.1879	0.5530898	0.4409286	546.5164	3.580573	0	1031.026	527.9438	0.402942	0.4318975	550.7778	3.737714	0	6	1032	529						Frog_fixed.avi	0
2244	134	1030.211	534.1672	0.5530275	0.4407227	546.6014	3.603482	0	1031.477	526.1307	0.4028624	0.4317842	550.5344	3.740595	0	6	1031	530						Frog_fixed.avi	0
2260	135	1027.678	535.3948	0.5528839	0.4402974	546.3157	3.614609	0	1036.156	512.9417	0.4027119	0.4315366	550.2773	3.753928	0	6	1032	524						Frog_fixed.avi	0
2277	136	1030.998	533.3796	0.5526516	0.4398907	546.1034	3.623194	0	1031.743	525.0642	0.4024319	0.4310578	550.0864	3.779272	0	6	1031	529						Frog_fixed.avi	0
2294	137	1026.625	533.7007	0.5523052	0.4393583	545.8307	3.64062	0	1036.929	514.83	0.4020765	0.4306946	549.7693	3.773929	0	6	1032	524						Frog_fixed.avi	0
2310	138	1024.518	537.3325	0.5519285	0.4387484	545.5006	3.657054	0	1032.376	519.3669	0.4016219	0.4301997	549.7021	3.796793	0	6	1028	528						Frog_fixed.avi	0
2327	139	1027.395	531.1066	0.5514756	0.4383478	545.2478	3.663469	0	1029.689	516.3129	0.4011369	0.4299569	549.5026	3.79346	0	6	1029	524						Frog_fixed.avi	0
2344	140	1024.878	539.0956	0.5509823	0.4379764	545.0231	3.657032	0	1033.306	511.5599	0.4006126	0.4298754	549.3477	3.801341	0	6	1029	525						Frog_fixed.avi	0
2360	141	1029.533	537.7084	0.5504609	0.4379295	544.8657	3.649404	0	1028.479	521.5994	0.4000475	0.4300483	549.1098	3.826442	0	6	1029	530						Frog_fixed.avi	0
2377	142	1035.863	526.007	0.5499055	0.4382771	544.7896	3.654192	0	1030.342	513.8937	0.399458	0.4305306	548.8395	3.805094	0	6	1033	520						Frog_fixed.avi	0
2394	143	1027.876	535.9312	0.5492815	0.4386951	544.5342	3.65009	0	1030.702	524.2067	0.3988338	0.431212	548.7736	3.815309	0	6	1029	530						Frog_fixed.avi	0
2410	144	1020.281	535.4817	0.5486133	0.4393852	544.4085	3.649712	0	1033.43	516.934	0.3982027	0.4321466	548.6279	3.811939	0	6	1027	526						Frog_fixed.avi	0
2427	145	1030.204	528.4794	0.5480135	0.4401225	544.3038	3.644459	0	1025.615	520.4228	0.3975286	0.4330759	548.5916	3.823737	0	6	1028	524						Frog_fixed.avi	0
2444	146	1026.733	531.5067	0.5473181	0.440818	544.0784	3.647461	0	1032.428	517.0206	0.3969166	0.4339449	548.4268	3.810505	0	6	1030	524						Frog_fixed.avi	0
2460	147	1031.083	531.6526	0.5466937	0.4414634	544.0118	3.646426	0	1034.355	518.7699	0.3962707	0.4347339	548.4142	3.806576	0	6	1033	525						Frog_fixed.avi	0
2477	148	1033.225	533.9833	0.5460448	0.4418527	544.1905	3.638801	0	1029.171	525.6167	0.3955946	0.4352442	548.5543	3.806267	0	6	1031	530						Frog_fixed.avi	0
2494	149	1031.468	536.2366	0.5453631	0.4420362	543.9537	3.628454	0	1030.832	522.8991	0.3949788	0.4356367	548.4419	3.802442	0	6	1031	530						Frog_fixed.avi	0
2510	150	1032.026	530.9379	0.5447787	0.4421818	543.9595	3.628639	0	1031.32	524.1976	0.3943823	0.4358634	548.5296	3.799159	0	6	1032	528						Frog_fixed.avi	0
2527	151	1031.056	531.6906	0.5442388	0.44227	544.0364	3.623822	0	1033.391	519.774	0.3938342	0.4362368	548.5959	3.792952	0	6	1032	526						Frog_fixed.avi	0
2544	152	1034.987	529.1564	0.5437269	0.4424211	544.0975	3.617703	0	1031.47	522.7941	0.3933178	0.4365719	548.6288	3.794498	0	6	1033	526						Frog_fixed.avi	0
2560	153	1030.099	532.9351	0.5432513	0.4426523	544.1525	3.613801	0	1031.851	521.3094	0.3928812	0.4370519	548.7963	3.785078	0	6	1031	527						Frog_fixed.avi	0
2577	154	1025.912	532.149	0.5428214	0.4430629	544.1295	3.615954	0	1026.191	526.4526	0.3924647	0.437458	548.7814	3.785295	0	6	1026	529						Frog_fixed.avi	0
2593	155	1033.184	531.7575	0.5424858	0.4433625	544.3307	3.604264	0	1029.807	519.1229	0.3921259	0.4379622	548.8669	3.782991	0	6	1031	525						Frog_fixed.avi	0
2610	156	1029.986	533.9161	0.5421625	0.4435871	544.3996	3.605983	0	1022.951	525.7744	0.3917691	0.4382354	549.0087	3.782096	0	6	1026	530						Frog_fixed.avi	0
2627	157	1028.415	528.6734	0.5418524	0.443866	544.2949	3.605401	0	1032.06	518.8248	0.391515	0.4385399	548.9113	3.76817	0	6	1030	524						Frog_fixed.avi	0
2643	158	1026.646	533.7742	0.5416294	0.4439887	544.483	3.604895	0	1024.243	520.8043	0.3912379	0.4387041	549.1047	3.780324	0	6	1025	527						Frog_fixed.avi	0
2660	159	1030.306	534.1033	0.541409	0.4440473	544.5272	3.599024	0	1031.238	516.6642	0.3910207	0.4387939	548.9877	3.776279	0	6	1031	525						Frog_fixed.avi	0
2677	160	1027.016	533.418	0.541208	0.4439904	544.5613	3.591017	0	1033.67	518.8122	0.3908627	0.4387162	548.9899	3.773207	0	6	1030	526						Frog_fixed.avi	0
2693	161	1029.399	532.4792	0.5410953	0.4438311	544.6842	3.606904	0	1029.447	526.2066	0.3907145	0.4384831	549.0784	3.766597	0	6	1029	529						Frog_fixed.avi	0
2710	162	1029.115	535.0469	0.5410179	0.443473	544.7272	3.604604	0	1030.588	526.0262	0.39065	0.4382062	549.1299	3.767339	0	6	1030	531						Frog_fixed.avi	0
2727	163	1032.506	534.2773	0.5409741	0.4430709	544.7831	3.587628	0	1029.975	521.358	0.3906125	0.4378806	549.2126	3.761522	0	6	1031	528						Frog_fixed.avi	0
2743	164	1025.911	531.7687	0.5408914	0.4426074	544.9473	3.589598	0	1030.932	526.2803	0.390599	0.4374332	549.3087	3.773942	0	6	1028	529						Frog_fixed.avi	0
2760	165	1028.402	531.4424	0.5408784	0.4422497	545.0172	3.583999	0	1030.04	515.9128	0.3906051	0.4372112	549.446	3.742832	0	6	1029	524						Frog_fixed.avi	0
2777	166	1023.895	536.912	0.5408728	0.4420084	545.082	3.583059	0	1030.995	518.8175	0.3906305	0.4370337	549.5314	3.749208	0	6	1027	528						Frog_fixed.avi	0
2793	167	1028.111	538.4325	0.5408841	0.4420286	545.239	3.587257	0	1027.508	518.8887	0.3906725	0.4370536	549.6479	3.737695	0	6	1028	529						Frog_fixed.avi	0
2810	168	1017.201	517.553	0.5409648	0.4422315	545.4241	3.568356	0	1017.79	505.3694	0.3908536	0.4372511	549.8837	3.745351	0	6	1017	511						Frog_fixed.avi	0
2827	169	1008.032	506.0161	0.540988	0.4425608	545.5317	3.560798	0	1014.617	491.7502	0.3910679	0.4374308	549.956	3.734855	0	6	1011	499						Frog_fixed.avi	0
2843	170	1008.332	516.8223	0.5410395	0.4431881	545.503	3.552323	0	1013.7	496.6579	0.3911292	0.4380337	549.9991	3.745731	0	6	1011	507						Frog_fixed.avi	0
2860	171	1003.059	514.7808	0.5411412	0.44376	545.3151	3.547701	0	1009.387	504.497	0.3912107	0.4383798	549.9332	3.727796	0	6	1006	510						Frog_fixed.avi	0
2877	172	1013.27	514.3356	0.5412844	0.4442254	545.5483	3.534192	0	1013.71	496.4376	0.3913462	0.4388502	550.1113	3.736498	0	6	1013	505						Frog_fixed.avi	0
2893	173	1017.684	510.3511	0.5414165	0.4446193	545.5961	3.53834	0	1012.29	498.6923	0.391448	0.4390403	550.2114	3.726489	0	6	1015	505						Frog_fixed.avi	0
2910	174	1010.894	516.9367	0.5415049	0.4448534	545.5607	3.544419	0	1017.109	500.0151	0.3915926	0.4392239	550.1218	3.718165	0	6	1014	508						Frog_fixed.avi	0
2927	175	1011.973	515.9699	0.5416034	0.4449674	545.404	3.536033	0	1013.851	496.7495	0.3917008	0.439372	550.0797	3.717449	0	6	1013	506						Frog_fixed.avi	0
2943	176	1009.101	523.0037	0.5416695	0.444984	545.3207	3.550284	0	1015.972	491.2487	0.3918018	0.4394538	550.0466	3.711169	0	6	1013	507						Frog_fixed.avi	0
2960	177	1010.503	514.6334	0.5416983	0.4449635	545.2635	3.531398	0	1013.568	496.6414	0.3918366	0.4394909	550.0954	3.712533	0	6	1012	506						Frog_fixed.avi	0
2977	178	1007.388	513.6767	0.5417002	0.4449004	545.1644	3.535439	0	1012.762	495.5124	0.3918452	0.4395014	550.1146	3.72009	0	6	1010	505						Frog_fixed.avi	0
2993	179	1009.276	516.8408	0.5416923	0.4447536	545.0789	3.547683	0	1013.066	492.1299	0.3918539	0.4394684	550.0955	3.723977	0	6	1011	504						Frog_fixed.avi	0
3010	180	1008.817	519.9266	0.541696	0.4446231	544.9688	3.555337	0	1011.533	493.8004	0.3918706	0.4394051	550.1047	3.717322	0	6	1010	507						Frog_fixed.avi	0
3027	181	1010.974	520.2244	0.5417485	0.4444678	544.8469	3.538199	0	1008.926	498.8169	0.3919117	0.4392983	550.0631	3.721441	0	6	1010	510						Frog_fixed.avi	0
3043	182	1007.797	524.681	0.5418399	0.4444384	544.8752	3.570991	0	1014.49	502.9485	0.3920195	0.4391438	549.8603	3.722008	0	6	1011	514						Frog_fixed.avi	0
3060	183	1015.285	521.5993	0.5420085	0.4443971	544.7778	3.563372	0	1015.192	498.4715	0.3921228	0.4390787	549.7941	3.719796	0	6	1015	510						Frog_fixed.avi	0
3077	184	1013.973	519.3182	0.542174	0.4443903	544.5169	3.556966	0	1010.603	500.3134	0.3922721	0.4390552	549.7523	3.721016	0	6	1012	510						Frog_fixed.avi	0
3093	185	1012.033	525.5441	0.5424339	0.4445414	544.5327	3.574735	0	1010.438	503.0122	0.3925018	0.4390759	549.7028	3.734263	0	6	1011	514						Frog_fixed.avi	0
3110	186	1013.618	514.0568	0.5426793	0.444938	544.491	3.554491	0	1004.999	499.7207	0.3927494	0.4393578	549.5893	3.737353	0	6	1009	507						Frog_fixed.avi	0
3127	187	1015.124	519.2004	0.5430005	0.4454499	544.5662	3.579296	0	1012.472	496.6813	0.3930593	0.4397446	549.6581	3.731308	0	6	1014	508						Frog_fixed.avi	0
3143	188	1008.553	521.3411	0.5432408	0.4460234	544.4937	3.583737	0	1009.648	499.5984	0.3933336	0.4402277	549.8264	3.750292	0	6	1009	510						Frog_fixed.avi	0
3160	189	1014.032	520.4067	0.5435594	0.4467456	544.5791	3.584362	0	1010.345	503.6334	0.3936429	0.440681	549.7874	3.747526	0	6	1012	512						Frog_fixed.avi	0
3177	190	1007.532	516.8712	0.5437963	0.4474152	544.7596	3.586505	0	1008.018	498.1923	0.3939038	0.4412177	550.1076	3.751406	0	6	1008	508						Frog_fixed.avi	0
3193	191	1008.441	521.3589	0.5440611	0.4479516	544.7969	3.612789	0	1006.59	504.3823	0.394199	0.441493	550.0734	3.765977	0	6	1008	513						Frog_fixed.avi	0
3210	192	1007.07	520.4296	0.5442851	0.448305	544.9517	3.600259	0	1004.064	501.976	0.3944367	0.441815	550.4184	3.77619	0	6	1006	511						Frog_fixed.avi	0
3227	193	1006.201	523.4266	0.5444865	0.448511	545.0536	3.61249	0	1007.223	499.6586	0.3947054	0.4419683	550.4846	3.78558	0	6	1007	512						Frog_fixed.avi	0
3243	194	1000.526	525.1199	0.5446163	0.4486005	545.1127	3.612904	0	1003.365	498.2776	0.3948952	0.4419765	550.663	3.788396	0	6	1002	512						Frog_fixed.avi	0
3260	195	1010.409	514.5991	0.5448329	0.4486629	545.5397	3.631195	0	1004.981	500.2326	0.3950632	0.4419383	551.0861	3.787966	0	6	1008	507						Frog_fixed.avi	0
3277	196	1001.064	517.002	0.5449346	0.4486135	545.6471	3.634788	0	1006.613	504.1623	0.3952945	0.4418558	551.0486	3.808576	0	6	1004	511						Frog_fixed.avi	0
3293	197	1004.977	520.935	0.5451026	0.448494	545.994	3.642831	0	1006.578	501.8736	0.3954839	0.4417752	551.2768	3.816035	0	6	1006	511						Frog_fixed.avi	0
3310	198	1010.386	518.1332	0.5452725	0.4484043	546.0365	3.652789	0	1005.915	501.8877	0.3956236	0.4416447	551.6385	3.814394	0	6	1008	510						Frog_fixed.avi	0
3327	199	1003.341	521.7459	0.5453821	0.4483612	546.0917	3.653983	0	1009.698	506.912	0.3958137	0.4415357	551.5941	3.831893	0	6	1007	514						Frog_fixed.avi	0
3343	200	1007.667	520.1591	0.5454943	0.448418	546.2639	3.662914	0	1010.678	505.9284	0.3959583	0.441588	551.6974	3.83287	0	6	1009	513						Frog_fixed.avi	0
3360	201	1009.454	522.9706	0.5455678	0.4485861	546.5089	3.670946	0	1009.868	498.267	0.3960491	0.441812	551.9614	3.840757	0	6	1010	511						Frog_fixed.avi	0
3376	202	1008.99	517.3281	0.5455854	0.4488935	546.6377	3.67025	0	1007.099	502.4193	0.3960744	0.4420455	552.0154	3.842066	0	6	1008	510						Frog_fixed.avi	0
3393	203	1005.392	523.9191	0.5455628	0.4491617	546.5963	3.678545	0	1006.487	504.357	0.3960692	0.4423318	552.1157	3.841698	0	6	1006	514						Frog_fixed.avi	0
3410	204	1000.591	520.0457	0.5454872	0.4495057	546.7018	3.688733	0	1007.836	499.8141	0.3960543	0.4427642	552.1141	3.857675	0	6	1004	510						Frog_fixed.avi	0
3426	205	998.3595	524.2159	0.5453653	0.4497367	546.5319	3.688297	0	1004.238	504.5785	0.3959823	0.4430742	552.2916	3.858326	0	6	1001	514						Frog_fixed.avi	0
3443	206	1005.306	520.8687	0.5452809	0.4499284	546.6343	3.67189	0	1008.004	502.2361	0.3959134	0.4433553	552.4074	3.862267	0	6	1007	512						Frog_fixed.avi	0
3460	207	997.7529	520.8665	0.5451957	0.4501601	546.7605	3.68743	0	1004.936	495.4253	0.395826	0.4436504	552.6171	3.856375	0	6	1001	508						Frog_fixed.avi	0
3476	208	1001.031	522.5043	0.5451598	0.4503062	546.7915	3.699255	0	1000.21	499.421	0.3957916	0.4438209	552.5745	3.871974	0	6	1001	511						Frog_fixed.avi	0
3493	209	1002.781	518.8216	0.5451501	0.4504313	546.8329	3.6962	0	996.7494	504.9009	0.395788	0.4439303	552.5655	3.884382	0	6	1000	512						Frog_fixed.avi	0
3510	210	995.4325	525.4243	0.5451926	0.4506383	546.8309	3.700086	0	1003.026	503.522	0.3959264	0.4442508	552.4228	3.872742	0	6	999	514						Frog_fixed.avi	0
3526	211	883.5531	685.3286	0.5457991	0.4523621	546.6923	3.716436	0	883.1891	664.9828	0.3967637	0.4459467	552.4025	3.902333	0	7	883	675						Frog_fixed.avi	0
3543	212	816.9793	814.3409	0.5463819	0.4537401	546.6426	3.718096	0	807.1133	794.1719	0.3976154	0.4472385	551.9736	3.916266	0	7	812	804						Frog_fixed.avi	0
3560	213	808.4283	806.7122	0.5466622	0.4538615	546.7729	3.719752	0	794.343	789.6974	0.3976861	0.4472086	552.2212	3.919223	0	7	801	798						Frog_fixed.avi	0
3576	214	798.1744	825.2628	0.5467191	0.4541075	546.8638	3.720029	0	792.0673	809.4366	0.3976438	0.4474358	552.1695	3.907128	0	7	795	817						Frog_fixed.avi	0
3593	215	797.079	819.2112	0.5467548	0.4543703	546.6594	3.714682	0	789.7552	798.8682	0.397619	0.4476648	552.0615	3.912341	0	7	793	809						Frog_fixed.avi	0
3610	216	800.4468	824.0372	0.5467403	0.4545595	546.6049	3.714967	0	792.874	803.7117	0.3975627	0.4478206	552.0763	3.918639	0	7	797	814						Frog_fixed.avi	0
3626	217	800.0046	824.9155	0.5466682	0.454754	546.8	3.721519	0	790.8871	802.6064	0.3974448	0.4480237	552.0551	3.913584	0	7	795	814						Frog_fixed.avi	0
3643	218	801.4734	820.7642	0.5466124	0.454847	546.7702	3.735235	0	791.9092	806.4202	0.3973224	0.4482775	552.0869	3.935702	0	7	797	814						Frog_fixed.avi	0
3660	219	803.5334	819.3645	0.5465274	0.4549209	546.6646	3.736453	0	793.0319	797.967	0.39716	0.4487251	552.1172	3.938612	0	7	798	809						Frog_fixed.avi	0
3676	220	799.2294	823.7927	0.5464377	0.4550367	546.6755	3.741384	0	796.5778	799.8288	0.3970645	0.4492245	552.0266	3.941677	0	7	798	812						Frog_fixed.avi	0
3693	221	797.5365	819.3399	0.5463393	0.4552376	546.6019	3.738716	0	798.4787	805.3068	0.3969459	0.4496801	552.0834	3.938783	0	7	798	812						Frog_fixed.avi	0
3710	222	800.4834	817.7396	0.5462845	0.4554466	546.6613	3.741909	0	795.3551	798.7815	0.3968603	0.4503316	552.1759	3.954724	0	7	798	808						Frog_fixed.avi	0
3726	223	797.9318	816.3505	0.5462329	0.4557209	546.9134	3.741418	0	795.6794	805.2674	0.3968017	0.4507338	552.2147	3.953055	0	7	797	811						Frog_fixed.avi	0
3743	224	798.2077	818.643	0.5462024	0.456023	546.8979	3.744856	0	793.8714	798.9551	0.3967834	0.451185	552.211	3.956047	0	7	796	809						Frog_fixed.avi	0
3760	225	879.5771	794.6913	0.5455397	0.4561433	547.2991	3.757289	0	890.9808	770.3978	0.3962558	0.451237	552.7853	3.982313	0	8	885	783						Frog_fixed.avi	0
3776	226	940.2621	681.7451	0.5449092	0.4556286	547.7158	3.765357	0	958.5241	667.0498	0.3961358	0.4506047	552.784	3.946208	0	8	949	674						Frog_fixed.avi	0
3793	227	963.7	621.6022	0.544798	0.4553773	547.6712	3.767681	0	973.8446	608.3224	0.3961287	0.4503191	553.1581	3.938822	0	8	969	615						Frog_fixed.avi	0
3810	228	963.7682	625.3564	0.5449457	0.4558268	547.8859	3.75436	0	974.2698	616.4764	0.3962182	0.4506238	553.0104	3.934769	0	8	969	621						Frog_fixed.avi	0
3826	229	967.994	626.1129	0.5450768	0.4562057	547.7921	3.735739	0	971.8824	613.5179	0.396275	0.4508391	553.14	3.917073	0	8	970	620						Frog_fixed.avi	0
3843	230	966.8992	627.8355	0.5452557	0.4564999	548.0193	3.742397	0	976.6226	615.0454	0.396387	0.451027	553.4622	3.904934	0	8	972	621						Frog_fixed.avi	0
3860	231	966.0393	624.967	0.5454047	0.4568205	548.2396	3.730794	0	974.2593	620.2615	0.3965234	0.4511475	553.5192	3.895856	0	8	970	623						Frog_fixed.avi	0
3876	232	964.0652	622.965	0.5454689	0.4570187	548.3281	3.706256	0	975.8317	624.7343	0.3966078	0.4512277	553.6555	3.874238	0	8	970	624						Frog_fixed.avi	0
3893	233	966.796	619.4023	0.5455343	0.4571914	548.5126	3.692119	0	969.5061	624.1267	0.3966503	0.4512508	553.819	3.870561	0	8	968	622						Frog_fixed.avi	0
3910	234	968.9167	621.9445	0.5455486	0.4572654	548.6951	3.688298	0	977.5576	619.6404	0.3967029	0.451202	554.0767	3.837466	0	8	973	621						Frog_fixed.avi	0
3926	235	970.2156	623.4011	0.5455502	0.457299	548.8174	3.684233	0	974.8601	619.7264	0.39672	0.4511321	554.2345	3.834718	0	8	973	622						Frog_fixed.avi	0
3943	236	968.9178	622.8193	0.5454841	0.4572665	548.9691	3.663814	0	979.3159	608.814	0.3967115	0.4510261	554.5165	3.812606	0	8	974	616						Frog_fixed.avi	0
3959	237	994.6417	541.5372	0.5450858	0.4565882	549.2933	3.676844	0	1012.085	513.7415	0.3967341	0.4503363	554.9315	3.817858	0	9	1003	528						Frog_fixed.avi	0
3976	238	1004.541	535.4064	0.5448701	0.4564529	549.4608	3.658952	0	1012.477	517.9993	0.3966096	0.4502115	555.246	3.809509	0	9	1009	527						Frog_fixed.avi	0
3993	239	999.2189	533.9937	0.5447683	0.4564444	549.5268	3.657745	0	1014.708	516.3498	0.3964815	0.4501961	555.2407	3.815689	0	9	1007	525						Frog_fixed.avi	0
4009	240	1002.118	532.9227	0.5446564	0.4563208	549.5954	3.648049	0	1013.26	515.8534	0.3963079	0.4500337	555.3845	3.817662	0	9	1008	524						Frog_fixed.avi	0
4026	241	1001.69	532.4401	0.5445256	0.456212	549.7324	3.6529	0	1013.471	518.6664	0.3961338	0.4499725	555.5742	3.796787	0	9	1008	526						Frog_fixed.avi	0
4043	242	1005.29	530.6481	0.5443277	0.4561152	549.7931	3.632499	0	1014.183	518.7938	0.3959689	0.4500101	555.6074	3.798679	0	9	1010	525						Frog_fixed.avi	0
4059	243	1003.131	529.4601	0.5441604	0.4560521	549.8138	3.641037	0	1010.627	519.5316	0.3957376	0.4500867	555.7469	3.797307	0	9	1007	524						Frog_fixed.avi	0
4076	244	1008.43	525.6177	0.5439878	0.4559504	549.833	3.628248	0	1014.236	516.5094	0.395584	0.4501888	555.6915	3.796957	0	9	1011	521						Frog_fixed.avi	0
4093	245	1001.606	537.1745	0.5437472	0.4558753	549.7183	3.648616	0	1015.94	516.8979	0.3953781	0.450283	555.7325	3.804143	0	9	1009	527						Frog_fixed.avi	0
4109	246	1007.301	533.6514	0.543592	0.4557594	549.8667	3.639562	0	1010.513	526.7072	0.3951648	0.4503294	555.7527	3.796484	0	9	1009	530						Frog_fixed.avi	0
4126	247	1008.375	533.634	0.5434448	0.4556421	549.7794	3.625835	0	1013.64	525.592	0.395008	0.4503753	555.6861	3.801986	0	9	1011	530						Frog_fixed.avi	0
4143	248	1004.901	528.4479	0.5433261	0.4555404	549.7573	3.638477	0	1015.739	521.2917	0.3948996	0.4504187	555.5739	3.803178	0	9	1010	525						Frog_fixed.avi	0
4159	249	1003.693	531.0785	0.5432514	0.4553494	549.5248	3.641003	0	1009.474	524.6291	0.3948175	0.4504309	555.4059	3.803858	0	9	1007	528						Frog_fixed.avi	0
4176	250	1000.693	532.9383	0.5432418	0.4551164	549.4457	3.646736	0	1013.128	520.6456	0.3947882	0.450356	555.2654	3.810082	0	9	1007	527						Frog_fixed.avi	0
4193	251	999.4189	532.822	0.543261	0.4547499	549.3046	3.638318	0	1012.7	516.2737	0.3947853	0.4501894	555.1317	3.800286	0	9	1006	525						Frog_fixed.avi	0
4209	252	999.9765	534.5661	0.5433345	0.4544023	548.9532	3.654275	0	1009.988	522.1951	0.3947808	0.4498771	554.9265	3.816318	0	9	1005	528						Frog_fixed.avi	0
4226	253	1003.366	534.5711	0.5434306	0.4540684	548.7181	3.653885	0	1010.993	523.4268	0.39482	0.4495981	554.6365	3.814836	0	9	1007	529						Frog_fixed.avi	0
4243	254	1007.098	531.9039	0.5435816	0.4539277	548.6082	3.66129	0	1010.021	514.044	0.3949154	0.4494507	554.4556	3.824405	0	9	1009	523						Frog_fixed.avi	0
4259	255	1007.838	527.5768	0.5437602	0.4538974	548.2956	3.655685	0	1010.603	508.0496	0.3950088	0.4493368	554.299	3.820554	0	9	1009	518						Frog_fixed.avi	0
4276	256	1007.179	531.5579	0.5439448	0.4539639	548.0507	3.670525	0	1011.66	512.9333	0.3951647	0.4493166	553.8951	3.835401	0	9	1009	522						Frog_fixed.avi	0
4292	257	1010.735	529.7608	0.5441917	0.454106	547.7109	3.671966	0	1015.539	511.7811	0.3953491	0.4493558	553.738	3.84706	0	9	1013	521						Frog_fixed.avi	0
4309	258	1010.822	526.0252	0.5444363	0.4544313	547.6703	3.693429	0	1014.667	514.3589	0.3955695	0.4494114	553.4265	3.853867	0	9	1013	520						Frog_fixed.avi	0
4326	259	1013.596	523.6788	0.5447049	0.4546904	547.3364	3.698463	0	1015.283	516.0007	0.3957607	0.4494559	553.2155	3.872627	0	9	1014	520						Frog_fixed.avi	0
4342	260	1013.532	524.7538	0.5449675	0.4548868	547.0538	3.703921	0	1016.427	515.0504	0.3959775	0.4495332	552.9332	3.877881	0	9	1015	520						Frog_fixed.avi	0
4359	261	1010.798	525.259	0.545181	0.4551686	546.823	3.720276	0	1017.731	515.7724	0.3961637	0.4495477	552.752	3.882058	0	9	1014	521						Frog_fixed.avi	0
4376	262	1011.113	522.9268	0.5454224	0.4553112	546.6757	3.732492	0	1013.461	519.1285	0.3963674	0.4495424	552.5416	3.899784	0	9	1012	521						Frog_fixed.avi	0
4392	263	1013.077	521.0182	0.5456253	0.4553519	546.6357	3.737175	0	1014.994	509.0685	0.3964955	0.4494999	552.467	3.900998	0	9	1014	515						Frog_fixed.avi	0
4409	264	1009.821	521.0232	0.5457675	0.4553232	546.3693	3.750188	0	1016.306	510.2661	0.3966452	0.4494247	552.3896	3.915924	0	9	1013	516						Frog_fixed.avi	0
4426	265	1015.176	517.3167	0.5459013	0.4552882	546.3977	3.766682	0	1015.524	511.7047	0.3967867	0.4493184	552.2234	3.937985	0	9	1015	515						Frog_fixed.avi	0
4442	266	1014.929	518.0743	0.5459999	0.4552425	546.3478	3.784625	0	1014.836	514.6851	0.3968435	0.4492596	552.2308	3.943186	0	9	1015	516						Frog_fixed.avi	0
4459	267	1014.377	517.9154	0.5460179	0.4552929	546.3835	3.797848	0	1013.453	512.1138	0.396852	0.4492612	552.2031	3.956656	0	9	1014	515						Frog_fixed.avi	0
4476	268	1013.846	520.7712	0.5459799	0.4554438	546.3179	3.808385	0	1014.741	510.1041	0.3968195	0.4493975	552.166	3.955343	0	9	1014	515						Frog_fixed.avi	0
4492	269	1008.256	524.9209	0.5458505	0.4556669	546.2648	3.804405	0	1010.828	517.7479	0.396697	0.449593	552.2941	3.96771	0	9	1010	521						Frog_fixed.avi	0
4509	270	1012.994	520.8593	0.5457461	0.456113	546.3732	3.803677	0	1014.757	512.2396	0.3965898	0.4500686	552.1566	3.963168	0	9	1014	517						Frog_fixed.avi	0
4526	271	1013.651	524.9824	0.5455537	0.4564872	546.502	3.810728	0	1012.855	514.4873	0.3964466	0.4505273	552.3821	3.96803	0	9	1013	520						Frog_fixed.avi	0
4542	272	1031.97	535.4808	0.5451508	0.4571018	546.7704	3.82145	0	1036.471	525.256	0.3961665	0.4511306	552.7588	3.977368	0	9	1034	530						Frog_fixed.avi	0
4559	273	1025.955	526.2065	0.544922	0.4573805	546.7073	3.82967	0	1024.84	517.2994	0.3959281	0.4516186	552.7744	3.994015	0	9	1025	522						Frog_fixed.avi	0
4576	274	1029.516	522.9086	0.5446495	0.4576972	546.9388	3.836166	0	1030.514	518.0028	0.3956787	0.4519168	553.0452	3.988177	0	9	1030	520						Frog_fixed.avi	0
4592	275	1023.388	526.8195	0.5443485	0.4577944	546.9507	3.850647	0	1024.066	522.2627	0.3953706	0.4520491	553.2014	4.013537	0	9	1024	525						Frog_fixed.avi	0
4609	276	1028.555	520.5355	0.5440803	0.4577394	547.2119	3.845608	0	1029.8	525.6725	0.3951696	0.4521	553.3727	3.99905	0	9	1029	523						Frog_fixed.avi	0
4626	277	1021.716	519.0756	0.5438049	0.4576029	547.3269	3.866749	0	1023.017	522.2216	0.3949008	0.4520882	553.5742	4.015484	0	9	1022	521						Frog_fixed.avi	0
4642	278	1025.547	520.7479	0.5435853	0.4574336	547.4506	3.863233	0	1026.862	519.598	0.3947099	0.452052	553.5955	4.012733	0	9	1026	520						Frog_fixed.avi	0
4659	279	1023.004	521.6409	0.5433715	0.4572282	547.6741	3.875668	0	1019.988	521.2598	0.3944765	0.4520269	553.816	4.030114	0	9	1021	521						Frog_fixed.avi	0
4676	280	1022.94	526.1784	0.5431571	0.4571189	547.5832	3.867716	0	1024.475	523.4728	0.3942921	0.4520445	553.662	4.027628	0	9	1024	525						Frog_fixed.avi	0
4692	281	1026.444	521.399	0.5429695	0.4570951	547.8511	3.883692	0	1028.061	518.4481	0.3941258	0.4521791	553.8404	4.023205	0	9	1027	520						Frog_fixed.avi	0
4709	282	1021.736	521.667	0.5427735	0.4571203	547.8492	3.885741	0	1026.02	514.0477	0.3939042	0.4523709	553.9248	4.047928	0	9	1024	518						Frog_fixed.avi	0
4726	283	1022.748	521.8553	0.5425473	0.4571578	547.8186	3.891119	0	1028.924	512.1402	0.3936782	0.4525275	553.7773	4.031117	0	9	1026	517						Frog_fixed.avi	0
4742	284	1023.045	522.6207	0.5423229	0.4571913	547.8205	3.894447	0	1022.797	513.1977	0.3934207	0.4526621	553.8868	4.055295	0	9	1023	518						Frog_fixed.avi	0
4759	285	1023.659	521.6793	0.5420899	0.4572149	547.7302	3.896855	0	1026.753	516.5861	0.393166	0.4527852	553.751	4.041388	0	9	1025	519						Frog_fixed.avi	0
4776	286	1020.108	525.5959	0.541902	0.4572271	547.754	3.894147	0	1022.48	515.1976	0.3929206	0.4531	553.7845	4.055684	0	9	1021	520						Frog_fixed.avi	0
4792	287	1020.218	525.3201	0.5417426	0.4571904	547.6865	3.912867	0	1026.781	512.5497	0.392734	0.4532912	553.6129	4.043595	0	9	1023	519						Frog_fixed.avi	0
4809	288	1022.081	523.1263	0.5415976	0.4570669	547.6183	3.911415	0	1027.105	510.4389	0.3925971	0.4534165	553.5852	4.056539	0	9	1025	517						Frog_fixed.avi	0
4826	289	1023.393	519.4616	0.5414875	0.4567936	547.8211	3.913064	0	1022.894	510.7683	0.3924337	0.4533983	553.6409	4.05574	0	9	1023	515						Frog_fixed.avi	0
4842	290	1019.661	525.2451	0.5413722	0.4563639	547.652	3.917226	0	1022.711	513.5215	0.3923029	0.4532147	553.4356	4.075026	0	9	1021	519						Frog_fixed.avi	0
4859	291	1017.374	525.975	0.5411965	0.4558232	547.5421	3.918902	0	1028.372	517.9683	0.39213	0.4528168	553.4791	4.059326	0	9	1023	522						Frog_fixed.avi	0
4875	292	1016.924	526.4332	0.5410393	0.4553009	547.8251	3.923362	0	1026.477	510.3493	0.3919004	0.4525531	553.5925	4.056935	0	9	1022	518						Frog_fixed.avi	0
4892	293	1018.635	526.187	0.5408008	0.4547914	547.7202	3.932033	0	1029.196	518.0001	0.3916402	0.4521493	553.4662	4.072351	0	9	1024	522						Frog_fixed.avi	0
4909	294	1025.039	519.9046	0.5404884	0.4544373	547.824	3.926913	0	1029.484	513.6047	0.3913112	0.4519418	553.4429	4.068981	0	9	1027	517						Frog_fixed.avi	0
4925	295	1026.659	517.8486	0.5401046	0.4542254	547.7502	3.935759	0	1024.571	515.1003	0.3908668	0.4519524	553.4001	4.066653	0	9	1026	516						Frog_fixed.avi	0
4942	296	1028.606	520.8075	0.5396049	0.4541251	547.6964	3.934007	0	1030.116	508.2143	0.3903889	0.4522324	553.4363	4.073781	0	9	1029	515						Frog_fixed.avi	0
4959	297	1022.368	521.7006	0.5389901	0.4541739	547.694	3.923389	0	1032.7	507.2679	0.3898011	0.4525657	553.2971	4.069078	0	9	1028	514						Frog_fixed.avi	0
4975	298	1018.993	518.7677	0.5383016	0.4543305	547.2928	3.934037	0	1031.126	513.6584	0.389116	0.4529665	553.184	4.07289	0	9	1025	516						Frog_fixed.avi	0
4992	299	1025.718	517.3539	0.5375691	0.4543854	547.234	3.940306	0	1029.341	505.8337	0.3883325	0.4534234	553.119	4.072295	0	9	1028	512						Frog_fixed.avi	0
5009	300	1021.962	515.6726	0.5367367	0.4543483	547.2068	3.933828	0	1031.729	511.9861	0.3875106	0.453723	552.8206	4.075553	0	9	1027	514						Frog_fixed.avi	0
5025	301	1021.234	522.7686	0.5358461	0.4542072	547.0011	3.935179	0	1030.299	502.8841	0.3865992	0.4539962	552.5677	4.07628	0	9	1026	513						Frog_fixed.avi	0
5042	302	1016.547	520.7531	0.5348836	0.4539576	546.8513	3.942374	0	1026.356	505.6312	0.385688	0.45409	552.2853	4.085546	0	9	1021	513						Frog_fixed.avi	0
5059	303	1020.786	517.7374	0.5339855	0.4535599	546.5306	3.947076	0	1019.181	508.9273	0.3847308	0.4540445	552.1902	4.08212	0	9	1020	513						Frog_fixed.avi	0
5075	304	1015.815	519.8366	0.5330471	0.4530274	546.3408	3.944765	0	1019.987	509.3092	0.3837868	0.4538337	552.1786	4.076305	0	9	1018	515						Frog_fixed.avi	0
5092	305	1011.886	524.7879	0.5321512	0.4523927	546.1387	3.943741	0	1027.563	506.8925	0.382949	0.4535392	551.967	4.063079	0	9	1020	516						Frog_fixed.avi	0
5109	306	1017.302	521.4868	0.5312991	0.4517204	546.1567	3.928931	0	1026.079	504.4648	0.382093	0.4532544	551.92	4.06858	0	9	1022	513						Frog_fixed.avi	0
5125	307	1016.289	518.058	0.5305107	0.4510791	545.9781	3.948355	0	1022.087	512.0661	0.381256	0.4527973	551.8066	4.088118	0	9	1019	515						Frog_fixed.avi	0
5142	308	1018.094	518.0253	0.5297136	0.4503888	545.7772	3.933769	0	1022.578	504.0026	0.380459	0.4524797	551.5361	4.078328	0	9	1020	511						Frog_fixed.avi	0
5159	309	1014.333	522.0032	0.5289953	0.4497931	545.5728	3.932526	0	1024.707	510.9606	0.3797264	0.452011	551.5265	4.089623	0	9	1020	516						Frog_fixed.avi	0
5175	310	1016.775	524.3487	0.5282851	0.4491961	545.3796	3.92671	0	1026.836	499.7798	0.3789914	0.4518102	551.3087	4.069177	0	9	1022	512						Frog_fixed.avi	0
5192	311	1016.857	521.4335	0.5276075	0.4488154	545.2535	3.927597	0	1028.912	508.5027	0.3783416	0.4516125	551.2441	4.072306	0	9	1023	515						Frog_fixed.avi	0
5209	312	1013.629	519.4687	0.5269443	0.4486032	544.9656	3.909382	0	1023.037	505.9216	0.3776812	0.4515341	551.1199	4.081218	0	9	1018	513						Frog_fixed.avi	0
5225	313	1021.033	526.1262	0.5263731	0.4484142	544.8517	3.919323	0	1029.531	503.5389	0.3770868	0.451569	550.8602	4.066098	0	9	1025	515						Frog_fixed.avi	0
5242	314	1020.766	524.8387	0.5257822	0.4483401	544.6488	3.895797	0	1030.25	501.8603	0.3765015	0.4516442	550.8474	4.068067	0	9	1026	513						Frog_fixed.avi	0
5259	315	1021.333	524.6564	0.5252263	0.4483081	544.5016	3.893479	0	1031.384	501.9211	0.3759424	0.4517167	550.7505	4.060362	0	9	1026	513						Frog_fixed.avi	0
5275	316	1016.014	525.8856	0.5246552	0.448251	544.1978	3.881641	0	1028.467	503.8691	0.3754153	0.4517318	550.5858	4.0555	0	9	1022	515						Frog_fixed.avi	0
5292	317	1015.091	522.3552	0.5241705	0.4480919	543.9861	3.873949	0	1029.831	502.2368	0.374921	0.4515888	550.4313	4.049748	0	9	1022	512						Frog_fixed.avi	0
5309	318	1011.85	524.391	0.52374	0.4477508	543.7861	3.876323	0	1027.566	510.8253	0.3744699	0.4512466	550.3007	4.042369	0	9	1020	518						Frog_fixed.avi	0
5325	319	1014.082	521.5909	0.5234342	0.4473138	543.7036	3.849747	0	1023.901	507.4663	0.3741053	0.4509961	550.206	4.045439	0	9	1019	515						Frog_fixed.avi	0
5342	320	1016.277	523.0845	0.5231891	0.4467779	543.4826	3.851339	0	1026.978	509.7584	0.3738405	0.4504932	549.9807	4.024424	0	9	1022	516						Frog_fixed.avi	0
5359	321	989.818	530.2516	0.5233083	0.446602	543.4626	3.845075	0	1001.838	525.2772	0.3739244	0.450249	549.8699	4.023737	0	9	996	528						Frog_fixed.avi	0
5375	322	794.1382	698.0945	0.5244255	0.4475012	543.2512	3.849359	0	821.3589	679.6309	0.3752194	0.4511761	549.5629	4.053731	0	10	808	689						Frog_fixed.avi	0
5392	323	691.6137	770.0433	0.5255285	0.4477835	542.9308	3.829809	0	705.5129	749.0538	0.3763784	0.4513448	549.2355	4.045229	0	10	699	760						Frog_fixed.avi	0
5409	324	672.6476	774.2776	0.5259772	0.4473041	542.7932	3.807341	0	667.4506	760.1542	0.3766419	0.4506316	549.0984	4.040152	0	10	670	767						Frog_fixed.avi	0
5425	325	661.2078	775.1708	0.5263069	0.4468335	542.8811	3.804004	0	666.5013	764.4491	0.3768395	0.4500425	548.8759	4.022451	0	10	664	770						Frog_fixed.avi	0
5442	326	666.4184	775.0038	0.5267193	0.4464976	542.7681	3.793887	0	664.5165	766.2944	0.3771235	0.4494371	548.67	4.01687	0	10	665	771						Frog_fixed.avi	0
5458	327	666.5377	779.7405	0.5271454	0.4461085	542.5048	3.794804	0	662.7307	764.9382	0.3774011	0.4488929	548.6052	4.003191	0	10	665	772						Frog_fixed.avi	0
5475	328	666.2192	776.9561	0.5275705	0.4459216	542.3034	3.780253	0	663.739	762.6613	0.3777619	0.4484603	548.3021	3.994303	0	10	665	770						Frog_fixed.avi	0
5492	329	665.3891	773.0701	0.5279865	0.4457104	542.037	3.778996	0	667.6541	761.4699	0.3781009	0.4479931	548.1263	3.993224	0	10	667	767						Frog_fixed.avi	0
5508	330	669.3415	774.8518	0.5283858	0.4454452	542.0739	3.779071	0	660.9633	761.0695	0.378366	0.4475995	548.0521	4.005704	0	10	665	768						Frog_fixed.avi	0
5525	331	670.6416	774.8337	0.528726	0.4452334	541.9866	3.778623	0	664.9709	761.9187	0.3786941	0.4471892	547.819	3.989608	0	10	668	768						Frog_fixed.avi	0
5542	332	664.8779	774.5521	0.5289825	0.4450293	541.9048	3.781686	0	665.1852	757.9023	0.3789162	0.446857	547.6952	3.989262	0	10	665	766						Frog_fixed.avi	0
5558	333	668.8667	771.983	0.5292379	0.4448851	541.7206	3.774892	0	667.7239	762.7492	0.3791475	0.4464628	547.5422	3.986901	0	10	668	767						Frog_fixed.avi	0
5575	334	670.9363	770.3885	0.5294288	0.44486	541.7478	3.779058	0	663.9973	760.2319	0.3792939	0.4463055	547.6525	3.993369	0	10	667	765						Frog_fixed.avi	0
5592	335	664.8424	772.8198	0.5295787	0.4449831	541.4749	3.785443	0	665.962	761.5253	0.3794774	0.4462531	547.4118	3.982668	0	10	665	767						Frog_fixed.avi	0
5608	336	669.0839	776.4182	0.5297788	0.4452422	541.4211	3.793603	0	664.7092	757.0292	0.3796631	0.4463834	547.4141	3.990675	0	10	667	767						Frog_fixed.avi	0
5625	337	667.7672	772.3957	0.5299888	0.4457243	541.4197	3.78111	0	668.0743	761.8655	0.3798693	0.4465956	547.4401	3.987882	0	10	668	767						Frog_fixed.avi	0
5642	338	664.3912	776.0563	0.5301733	0.446333	541.1644	3.780201	0	668.3994	757.7079	0.3800878	0.4470805	547.3679	3.985518	0	10	666	767						Frog_fixed.avi	0
5658	339	671.4759	773.4842	0.5304734	0.4470883	541.2748	3.780031	0	667.4712	757.9307	0.38035	0.4476458	547.4191	3.969872	0	10	669	766						Frog_fixed.avi	0
5675	340	661.4218	774.8456	0.5306876	0.4479468	541.1558	3.778865	0	665.1493	763.9747	0.3806129	0.4482236	547.3213	3.968754	0	10	663	769						Frog_fixed.avi	0
5692	341	665.7769	775.1304	0.5310093	0.4487835	541.238	3.768631	0	666.0995	765.9618	0.3809247	0.4488977	547.2843	3.954527	0	10	666	771						Frog_fixed.avi	0
5708	342	667.955	777.7944	0.5313092	0.4495814	541.3655	3.763408	0	661.7759	763.3132	0.3812135	0.4495282	547.3923	3.96064	0	10	665	771						Frog_fixed.avi	0
5725	343	664.2026	773.4531	0.5315878	0.4502385	541.23	3.758088	0	666.3865	762.7495	0.3815582	0.4499988	547.2867	3.948971	0	10	665	768						Frog_fixed.avi	0
5742	344	663.7363	775.4307	0.5318897	0.4507321	541.493	3.744907	0	664.0359	765.6451	0.3818705	0.4503238	547.4276	3.944449	0	10	664	771						Frog_fixed.avi	0
5758	345	694.7198	787.9818	0.531799	0.4513136	541.2438	3.745386	0	697.8256	770.1447	0.3819275	0.4507231	547.4717	3.926502	0	10	696	779						Frog_fixed.avi	0
5775	346	864.4265	857.7292	0.5307273	0.4521905	541.5531	3.746432	0	879.2214	838.966	0.3811989	0.4513751	548.0864	3.910681	0	11	872	848						Frog_fixed.avi	0
5792	347	969.9476	844.9419	0.5299497	0.4523354	541.9915	3.730755	0	992.4297	829.3154	0.3806598	0.4514633	548.2726	3.883546	0	11	981	837						Frog_fixed.avi	0
5808	348	973.9393	849.0073	0.5301202	0.4524188	541.7111	3.730858	0	971.3577	839.2148	0.3807504	0.4515474	548.2194	3.892852	0	11	973	844						Frog_fixed.avi	0
5825	349	985.8292	852.2447	0.5303097	0.4524734	541.7964	3.729426	0	985.0994	836.2177	0.3808994	0.4515499	548.5243	3.879522	0	11	985	844						Frog_fixed.avi	0
5842	350	982.5378	847.142	0.5304141	0.4525534	541.986	3.715199	0	985.3788	836.8306	0.3810779	0.4515486	548.5655	3.873955	0	11	984	842						Frog_fixed.avi	0
5858	351	977.1426	853.9856	0.530526	0.4525595	542.1686	3.714931	0	984.8571	838.7234	0.3812073	0.4515191	548.524	3.862013	0	11	981	846						Frog_fixed.avi	0
5875	352	982.558	847.2698	0.5307571	0.4526527	542.2852	3.707773	0	980.7909	838.0529	0.3813421	0.451569	548.8685	3.87566	0	11	982	843						Frog_fixed.avi	0
5892	353	973.2379	852.8439	0.5309059	0.4527665	542.2801	3.720769	0	979.921	835.0848	0.3815122	0.4517264	549.0339	3.866043	0	11	977	844						Frog_fixed.avi	0
5908	354	979.7465	848.1754	0.5311236	0.4530686	542.61	3.710086	0	978.6688	840.2394	0.3817287	0.4519462	549.1187	3.874206	0	11	979	844						Frog_fixed.avi	0
5925	355	976.7384	849.3671	0.531333	0.4535428	542.5122	3.713599	0	978.4266	835.4718	0.3819285	0.4523122	549.3006	3.874493	0	11	978	842						Frog_fixed.avi	0
5942	356	979.2801	854.0564	0.5315738	0.454129	542.8274	3.717323	0	979.3765	840.9603	0.3821671	0.4527718	549.3864	3.881872	0	11	979	848						Frog_fixed.avi	0
5958	357	974.059	847.6953	0.5317215	0.4548743	543.097	3.702686	0	980.3315	835.9338	0.3823721	0.4533291	549.5325	3.874617	0	11	977	842						Frog_fixed.avi	0
5975	358	977.906	852.7421	0.5319221	0.4555592	543.1602	3.721541	0	975.2485	839.1044	0.3825199	0.4538596	549.8057	3.884335	0	11	977	846						Frog_fixed.avi	0
5992	359	976.6651	851.9586	0.5320444	0.4561666	543.4236	3.722898	0	981.14	838.7469	0.3826918	0.4543482	549.9756	3.892327	0	11	979	845						Frog_fixed.avi	0
6008	360	976.8688	847.9945	0.5321001	0.4567075	543.4968	3.710299	0	978.335	837.6394	0.3827586	0.4547143	550.0632	3.883935	0	11	978	843						Frog_fixed.avi	0
6025	361	978.1658	851.8049	0.5321193	0.4570602	543.7188	3.725035	0	981.7063	832.8677	0.3828061	0.455009	550.3104	3.87243	0	11	980	842						Frog_fixed.avi	0
6041	362	978.9133	848.2419	0.5320629	0.4573449	544.0034	3.713986	0	978.222	840.2911	0.3827928	0.4551645	550.5854	3.883225	0	11	979	844						Frog_fixed.avi	0
6058	363	977.1643	845.9137	0.5319472	0.4575302	544.3706	3.71462	0	977.0594	843.1545	0.382731	0.4552087	550.8821	3.892526	0	11	977	845						Frog_fixed.avi	0
6075	364	979.8307	851.1815	0.5318606	0.4576196	544.6754	3.721489	0	977.4157	842.8924	0.3826579	0.4552884	551.1279	3.890142	0	11	979	847						Frog_fixed.avi	0
6091	365	979.9996	849.9186	0.5317063	0.4577041	544.8907	3.714694	0	979.0911	838.959	0.3825808	0.4554355	551.2333	3.878839	0	11	980	844						Frog_fixed.avi	0
6108	366	975.6835	846.6045	0.5315267	0.457815	545.108	3.713195	0	974.4616	841.0366	0.3824494	0.4555371	551.5266	3.883188	0	11	975	844						Frog_fixed.avi	0
6125	367	975.0305	848.565	0.5313787	0.4579154	545.3102	3.71804	0	976.325	835.9271	0.3823232	0.4556416	551.8922	3.876933	0	11	976	842						Frog_fixed.avi	0
6141	368	975.8048	849.9849	0.5312136	0.4580851	545.6586	3.705909	0	979.6836	842.1183	0.3822675	0.4558288	552.0588	3.878571	0	11	978	846						Frog_fixed.avi	0
6158	369	978.9908	851.1436	0.53113	0.4583728	545.7935	3.718187	0	981.9689	846.3495	0.3821975	0.4560819	552.1814	3.873648	0	11	980	849						Frog_fixed.avi	0
6175	370	975.2764	846.5326	0.5309846	0.4587583	545.8376	3.702091	0	980.9614	840.3011	0.3821147	0.4564716	552.4293	3.871057	0	11	978	843						Frog_fixed.avi	0
6191	371	977.1613	847.1384	0.5308674	0.4591874	545.8755	3.694684	0	977.9075	844.1074	0.3820402	0.4568176	552.5594	3.869127	0	11	978	846						Frog_fixed.avi	0
6208	372	976.7988	847.1855	0.530751	0.4595812	546.0775	3.704337	0	976.4364	841.7628	0.3819313	0.4571752	552.6864	3.868032	0	11	977	844						Frog_fixed.avi	0
6225	373	976.1516	846.711	0.5306512	0.4598822	546.0383	3.689917	0	973.8019	840.2896	0.3818855	0.4574419	552.5989	3.866427	0	11	975	844						Frog_fixed.avi	0
6241	374	980.9519	845.2704	0.5305856	0.4600546	546.1724	3.696354	0	973.7831	840.7851	0.3818281	0.4575793	552.6097	3.88533	0	11	977	843						Frog_fixed.avi	0
6258	375	980.8958	847.1909	0.5305289	0.4601033	546.1503	3.692886	0	972.2955	843.8842	0.3817621	0.4576273	552.5495	3.873165	0	11	977	846						Frog_fixed.avi	0
6275	376	981.9446	846.8051	0.5304736	0.4600466	546.0327	3.695056	0	975.5304	839.5165	0.3817144	0.4576108	552.5892	3.866037	0	11	979	843						Frog_fixed.avi	0
6291	377	981.4063	845.0107	0.5304474	0.459912	545.9834	3.686786	0	975.3704	838.139	0.3816976	0.4575788	552.5234	3.866773	0	11	978	842						Frog_fixed.avi	0
6308	378	980.0231	849.5047	0.5304266	0.4597949	545.8774	3.685826	0	975.0895	837.3828	0.3816674	0.4576172	552.4962	3.865059	0	11	978	843						Frog_fixed.avi	0
6325	379	979.3726	848.6144	0.5303932	0.4599145	545.7881	3.693891	0	977.223	838.8942	0.3816433	0.4577965	552.4835	3.856921	0	11	978	844						Frog_fixed.avi	0
6341	380	981.6754	847.2465	0.5303436	0.4601562	545.6846	3.693022	0	978.3843	838.1823	0.3816025	0.4581692	552.5016	3.871273	0	11	980	843						Frog_fixed.avi	0
6358	381	981.0255	844.8179	0.5302576	0.4605096	545.8059	3.692785	0	970.5667	840.2141	0.3814792	0.4586082	552.5155	3.871045	0	11	976	843						Frog_fixed.avi	0
6375	382	978.284	845.1625	0.5301589	0.4609627	545.8049	3.693947	0	971.2769	835.0439	0.3813747	0.4591809	552.3254	3.866285	0	11	975	840						Frog_fixed.avi	0
6391	383	981.4264	847.1656	0.5299773	0.4613549	545.6779	3.702742	0	979.4357	832.947	0.3812377	0.4597051	552.1857	3.854023	0	11	980	840						Frog_fixed.avi	0
6408	384	976.9501	844.3513	0.5297504	0.4617139	545.6049	3.70273	0	972.4586	840.4703	0.3809989	0.4600822	552.2006	3.878968	0	11	975	842						Frog_fixed.avi	0
6425	385	979.1503	839.1782	0.5295017	0.4619624	545.5773	3.705085	0	980.3423	831.9823	0.3807457	0.4604566	552.1565	3.861457	0	11	980	836						Frog_fixed.avi	0
6441	386	983.0329	841.4337	0.529263	0.4620896	545.4596	3.704546	0	972.5199	832.6373	0.3804071	0.4608174	552.1251	3.874057	0	11	978	837						Frog_fixed.avi	0
6458	387	976.0734	844.5324	0.5289266	0.4622759	545.476	3.709614	0	977.0494	836.0289	0.3801256	0.4611708	552.1495	3.873049	0	11	977	840						Frog_fixed.avi	0
6475	388	981.8325	842.2111	0.5286064	0.4624718	545.488	3.714631	0	973.8973	835.3115	0.3797908	0.4615399	552.1361	3.88277	0	11	978	839						Frog_fixed.avi	0
6491	389	985.3913	841.2419	0.5282966	0.462688	545.4407	3.721185	0	972.8321	837.7563	0.3794268	0.4618613	552.2217	3.881248	0	11	979	839						Frog_fixed.avi	0
6508	390	979.0792	842.6089	0.5279169	0.4628738	545.4597	3.730674	0	973.6001	830.2245	0.3791247	0.4622937	552.1586	3.885752	0	11	976	836						Frog_fixed.avi	0
6525	391	978.3198	841.4368	0.5274939	0.4629826	545.4014	3.744472	0	980.4666	835.467	0.3787914	0.4625476	552.3969	3.901412	0	11	979	838						Frog_fixed.avi	0
6541	392	1027.53	819.3469	0.5268197	0.46299	545.6526	3.74505	0	1023.331	800.9658	0.378288	0.4627624	552.3911	3.895386	0	12	1025	810						Frog_fixed.avi	0
6558	393	1032.199	797.22	0.5263628	0.4631103	545.6112	3.751731	0	1026.19	792.0723	0.3778999	0.4628926	552.5405	3.89669	0	12	1029	795						Frog_fixed.avi	0
6574	394	1035.988	798.8011	0.5261334	0.4632278	545.6117	3.769506	0	1027.396	791.7087	0.3776225	0.4631627	552.602	3.914604	0	12	1032	795						Frog_fixed.avi	0
6591	395	1032.658	796.711	0.5258828	0.4632642	545.491	3.77635	0	1027.236	789.3196	0.3773488	0.46325	552.6564	3.910203	0	12	1030	793						Frog_fixed.avi	0
6608	396	1039.243	797.3142	0.5257297	0.463303	545.7574	3.790385	0	1026.24	792.6743	0.3771486	0.463319	552.6772	3.916275	0	12	1033	795						Frog_fixed.avi	0
6624	397	1033.983	796.2999	0.5255731	0.4634193	545.7318	3.795042	0	1028.394	792.5549	0.3770013	0.4634979	552.9048	3.913857	0	12	1031	794						Frog_fixed.avi	0
6641	398	1030.012	792.5887	0.5254273	0.463612	545.8793	3.801741	0	1026.359	787.5097	0.376927	0.4638032	552.8405	3.933797	0	12	1028	790						Frog_fixed.avi	0
6658	399	1031.267	797.7064	0.5253785	0.46377	545.8569	3.815278	0	1023.316	790.7009	0.3768587	0.4640344	552.9684	3.934882	0	12	1027	794						Frog_fixed.avi	0
6674	400	1029.595	798.9292	0.5253511	0.4640456	545.8331	3.826256	0	1028.139	793.1351	0.3768821	0.4642012	552.9523	3.941322	0	12	1029	796						Frog_fixed.avi	0
6691	401	1031.022	792.4105	0.5253928	0.4644183	546.0357	3.836035	0	1027.662	792.3075	0.3769385	0.4645313	553.0602	3.954361	0	12	1029	792						Frog_fixed.avi	0
6708	402	1032.426	802.6086	0.5254935	0.4647498	546.1642	3.841796	0	1026.76	790.1797	0.3770075	0.4648342	553.2315	3.949646	0	12	1030	796						Frog_fixed.avi	0
6724	403	1034.627	797.4102	0.5256636	0.4652648	546.1735	3.856859	0	1019.396	797.9269	0.3771368	0.4651273	553.239	3.970261	0	12	1027	798						Frog_fixed.avi	0
6741	404	1031.078	795.377	0.525809	0.4657271	546.1414	3.851089	0	1028.152	784.5494	0.3773854	0.4655952	553.4144	3.968882	0	12	1030	790						Frog_fixed.avi	0
6758	405	1033.705	797.3918	0.5260273	0.4661608	546.4781	3.870075	0	1021.791	791.96	0.3775647	0.4658279	553.4108	3.985184	0	12	1028	795						Frog_fixed.avi	0
6774	406	1029.238	799.2537	0.5262328	0.4664809	546.3123	3.87592	0	1027.098	796.6212	0.3778364	0.4659932	553.5803	3.999437	0	12	1028	798						Frog_fixed.avi	0
6791	407	1036.323	795.0313	0.5264699	0.4667502	546.5784	3.878443	0	1021.633	795.4442	0.3780179	0.4661225	553.4774	4.007026	0	12	1029	795						Frog_fixed.avi	0
6808	408	1032.378	797.2883	0.5266368	0.4667901	546.5768	3.886835	0	1023.716	796.5984	0.3782112	0.4660271	553.8071	4.011075	0	12	1028	797						Frog_fixed.avi	0
6824	409	1033.573	795.4981	0.5268341	0.4668141	546.6031	3.891308	0	1026.344	794.7116	0.378407	0.4658938	553.7327	4.016049	0	12	1030	795						Frog_fixed.avi	0
6841	410	1035.723	796.3438	0.5270022	0.4667561	546.8279	3.902613	0	1026.661	788.5184	0.3785615	0.4657402	553.8058	4.025477	0	12	1031	792						Frog_fixed.avi	0
6858	411	1031.159	796.3052	0.5270816	0.4667094	546.8591	3.910957	0	1026.79	786.1534	0.3787105	0.4656194	554.0162	4.037632	0	12	1029	791						Frog_fixed.avi	0
6874	412	1036.863	797.4315	0.5272402	0.4667251	546.762	3.916596	0	1028.576	789.689	0.3788549	0.465501	553.9222	4.048477	0	12	1033	794						Frog_fixed.avi	0
6891	413	1037.838	798.3995	0.5273854	0.4668128	546.8969	3.91955	0	1027.616	784.1143	0.3789576	0.4654639	553.8003	4.04027	0	12	1033	791						Frog_fixed.avi	0
6908	414	1036.775	798.2943	0.5274792	0.4668989	546.8622	3.934462	0	1026.686	785.615	0.379064	0.4655165	553.9022	4.048232	0	12	1032	792						Frog_fixed.avi	0
6924	415	1035.306	798.5914	0.5275219	0.4670165	546.944	3.934296	0	1026.568	789.2309	0.3791355	0.4656029	553.9721	4.049865	0	12	1031	794						Frog_fixed.avi	0
6941	416	1031.82	799.1857	0.5275434	0.4671782	546.9055	3.940589	0	1028.079	792.3172	0.3791806	0.465691	553.9902	4.062646	0	12	1030	796						Frog_fixed.avi	0
6957	417	1031.869	798.4067	0.5275303	0.4672149	546.9286	3.935494	0	1022.089	793.3849	0.3791565	0.4657341	553.988	4.077357	0	12	1027	796						Frog_fixed.avi	0
6974	418	1037.561	803.3635	0.5274808	0.467144	546.9573	3.94733	0	1025.199	795.2996	0.3790868	0.4657044	553.9585	4.09507	0	12	1031	799						Frog_fixed.avi	0
6991	419	1004.639	727.79	0.5273573	0.466204	546.6792	3.969142	0	1019.398	707.6434	0.3793002	0.4649577	553.9651	4.110764	0	12	1012	718						Frog_fixed.avi	0
7007	420	1003.284	613.9884	0.5271361	0.4650736	546.863	3.957621	0	1009.769	592.7748	0.3794286	0.4640205	553.7709	4.092392	0	13	1007	603						Frog_fixed.avi	0
7024	421	1003.501	530.4174	0.5269305	0.4643158	546.8986	3.959333	0	1016.671	520.9722	0.3794386	0.4633122	554.0607	4.100835	0	13	1010	526						Frog_fixed.avi	0
7041	422	1015.161	530.7166	0.5267846	0.4642907	546.8896	3.983213	0	1013.882	519.2314	0.379154	0.4634677	554.1011	4.092699	0	13	1015	525						Frog_fixed.avi	0
7057	423	1007.246	528.8614	0.52663	0.4643668	546.7043	3.971873	0	1019.416	510.4772	0.3789786	0.4636675	553.8163	4.11373	0	13	1013	520						Frog_fixed.avi	0
7074	424	1007.043	528.5135	0.5265239	0.4644015	546.7656	3.971342	0	1019.825	505.1371	0.3787802	0.463775	553.895	4.119843	0	13	1013	517						Frog_fixed.avi	0
7091	425	1005.137	533.415	0.5264546	0.4644659	546.5933	3.987435	0	1017.376	511.3849	0.3786157	0.4638705	553.9792	4.124585	0	13	1011	522						Frog_fixed.avi	0
7107	426	1006.442	535.1413	0.5264209	0.4645055	546.5585	3.981945	0	1017.332	512.2799	0.3785385	0.4639217	553.8442	4.134697	0	13	1012	524						Frog_fixed.avi	0
7124	427	1007.011	538.1414	0.5264149	0.4645731	546.5538	3.982778	0	1014.547	515.3163	0.3784616	0.4639776	553.9225	4.132132	0	13	1011	527						Frog_fixed.avi	0
7141	428	1004.59	536.3139	0.5264376	0.4646624	546.5502	3.98525	0	1014.934	518.8108	0.3784489	0.4640092	553.9271	4.140363	0	13	1010	528						Frog_fixed.avi	0
7157	429	1009.696	531.9669	0.5264752	0.4648003	546.5839	3.995035	0	1017.213	517.7076	0.3784762	0.4640615	553.9217	4.14371	0	13	1013	525						Frog_fixed.avi	0
7174	430	1008.491	535.29	0.526561	0.4649015	546.6288	4.005122	0	1016.906	519.0709	0.3785436	0.4640963	553.873	4.14841	0	13	1013	527						Frog_fixed.avi	0
7191	431	1008.819	534.1219	0.5266547	0.4650138	546.4537	4.004215	0	1014.887	519.8253	0.3786224	0.4642214	553.9525	4.12975	0	13	1012	527						Frog_fixed.avi	0
7207	432	1013.83	527.8782	0.5268043	0.4651744	546.5381	3.999713	0	1018.183	512.2891	0.3787689	0.4643619	553.8617	4.142068	0	13	1016	520						Frog_fixed.avi	0
7224	433	1004.939	535.6285	0.5269352	0.4652873	546.5128	4.010078	0	1015.161	511.9039	0.3788902	0.4644226	553.7678	4.144547	0	13	1010	524						Frog_fixed.avi	0
7241	434	1009.894	534.673	0.5271183	0.4654056	546.4506	4.01302	0	1014.603	513.8143	0.3790855	0.464442	553.9025	4.142527	0	13	1012	524						Frog_fixed.avi	0
7257	435	1009.089	534.2153	0.5273338	0.4656124	546.5007	4.01787	0	1014.262	515.6749	0.3792946	0.4644977	553.9037	4.146787	0	13	1012	525						Frog_fixed.avi	0
7274	436	1009.73	532.3445	0.5275842	0.4658622	546.3946	4.010398	0	1017.04	510.858	0.3795514	0.4645736	553.8366	4.147731	0	13	1013	522						Frog_fixed.avi	0
7291	437	1005.742	535.2178	0.527895	0.4661385	546.4088	4.006322	0	1011.561	516.0853	0.3798444	0.4646694	553.7868	4.151917	0	13	1009	526						Frog_fixed.avi	0
7307	438	1006.655	532.3288	0.5282804	0.4665537	546.4507	4.004841	0	1013.705	515.3275	0.3802542	0.4647583	553.7959	4.150406	0	13	1010	524						Frog_fixed.avi	0
7324	439	1006.785	535.394	0.5287663	0.4669141	546.4472	4.000932	0	1010.226	516.235	0.3806717	0.4648324	553.9221	4.150809	0	13	1009	526						Frog_fixed.avi	0
7341	440	1006.396	534.6629	0.5292923	0.4672869	546.4095	4.004639	0	1012.377	522.1438	0.3811867	0.4648744	553.884	4.135809	0	13	1009	528						Frog_fixed.avi	0
7357	441	1002.905	534.8745	0.5298618	0.4676507	546.3065	3.99215	0	1013.188	521.715	0.3817738	0.4648886	553.675	4.1328	0	13	1008	528						Frog_fixed.avi	0
7374	442	1004.076	534.8498	0.5304564	0.4679502	546.4268	3.980979	0	1013.573	520.1962	0.3823344	0.4649124	553.6309	4.134214	0	13	1009	528						Frog_fixed.avi	0
7390	443	1004.657	532.4641	0.5310373	0.4683244	546.2551	3.985551	0	1011.374	524.5627	0.3828705	0.4649494	553.5345	4.122363	0	13	1008	529						Frog_fixed.avi	0
7407	444	1005.642	534.0698	0.5315879	0.4686766	546.2036	3.972073	0	1014.895	518.9314	0.3834121	0.4651088	553.3498	4.130697	0	13	1010	527						Frog_fixed.avi	0
7424	445	1006.725	530.9481	0.5320762	0.4690997	546.1305	3.972321	0	1015.772	515.2486	0.3838886	0.4653467	553.2917	4.122759	0	13	1011	523						Frog_fixed.avi	0
7440	446	1003.994	533.5759	0.5324824	0.4695532	546.1065	3.963877	0	1016.363	514.5328	0.3842755	0.4656035	553.3546	4.130386	0	13	1010	524						Frog_fixed.avi	0
7457	447	1003.952	529.4054	0.5328018	0.4700695	546.1855	3.947781	0	1012.924	519.8816	0.3845761	0.4657902	553.4361	4.107069	0	13	1008	525						Frog_fixed.avi	0
7474	448	1004.993	528.3992	0.5330641	0.4705407	546.062	3.952854	0	1014.43	515.2397	0.3848915	0.4662011	553.2054	4.102574	0	13	1010	522						Frog_fixed.avi	0
7490	449	1007.07	529.1043	0.5332578	0.4709366	546.1361	3.932448	0	1017.373	515.9376	0.3851102	0.4664592	553.196	4.117647	0	13	1012	523						Frog_fixed.avi	0
7507	450	1010.875	536.1863	0.533384	0.4715136	546.002	3.937955	0	1024.292	524.6196	0.3853365	0.466871	553.252	4.109597	0	13	1018	530						Frog_fixed.avi	0
7524	451	1011.291	550.0339	0.5334553	0.4718783	546.0037	3.945043	0	1019.302	541.7686	0.3854137	0.4670938	553.2127	4.115469	0	13	1015	546						Frog_fixed.avi	0
7540	452	1008.61	545.3809	0.5335601	0.4720403	545.9703	3.931309	0	1021.778	533.8099	0.3855012	0.4671655	553.405	4.095923	0	13	1015	540						Frog_fixed.avi	0
7557	453	1006.898	544.4391	0.5336412	0.4720746	545.9073	3.931923	0	1028.383	535.1631	0.3856379	0.4671691	553.2805	4.088668	0	13	1018	540						Frog_fixed.avi	0
7574	454	1009.164	544.8224	0.5337871	0.4720945	545.9869	3.922052	0	1025.001	535.5855	0.3857484	0.4671796	553.3558	4.100761	0	13	1017	540						Frog_fixed.avi	0
7590	455	1010.162	543.9406	0.5339373	0.4721585	545.8903	3.926543	0	1022.955	536.9912	0.3858579	0.4671967	553.2605	4.110606	0	13	1017	540						Frog_fixed.avi	0
7607	456	1007.061	548.5565	0.5340754	0.472245	545.8703	3.929167	0	1016.792	538.2934	0.3859602	0.467248	553.2947	4.083834	0	13	1012	543						Frog_fixed.avi	0
7624	457	1004.815	541.8509	0.5341533	0.472412	545.8103	3.915968	0	1026.547	536.626	0.386121	0.4672982	553.2969	4.087376	0	13	1016	539						Frog_fixed.avi	0
7640	458	1008.822	541.574	0.5343186	0.4725316	545.9137	3.906049	0	1024.174	534.7781	0.3862226	0.4673377	553.3518	4.096805	0	13	1016	538						Frog_fixed.avi	0
7657	459	1005.703	545.0208	0.5344393	0.4726482	545.8483	3.912633	0	1021.679	540.4511	0.3863341	0.4673436	553.2816	4.095485	0	13	1014	543						Frog_fixed.avi	0
7674	460	1006.425	544.9079	0.5345951	0.472742	545.8829	3.908976	0	1015.164	537.7369	0.38642	0.4673213	553.2997	4.105765	0	13	1011	541						Frog_fixed.avi	0
7690	461	1007.053	547.2823	0.5347466	0.4727858	546.0613	3.910138	0	1022.542	530.5674	0.3865834	0.4672228	553.3042	4.09266	0	13	1015	539						Frog_fixed.avi	0
7707	462	1007.682	545.4011	0.5349149	0.4727731	545.9272	3.89654	0	1020.195	533.3412	0.3867027	0.4670618	553.3624	4.095695	0	13	1014	539						Frog_fixed.avi	0
7724	463	1004.136	545.0843	0.5350743	0.4726844	546.0093	3.891826	0	1021.071	534.2924	0.3868337	0.4667785	553.2614	4.090187	0	13	1013	540						Frog_fixed.avi	0
7740	464	1007.859	542.9555	0.5352302	0.4725574	546.2005	3.888524	0	1012.645	540.1663	0.3868927	0.4664961	553.2763	4.095061	0	13	1010	542						Frog_fixed.avi	0
7757	465	1003.813	543.4926	0.5353643	0.4724662	546.0383	3.894063	0	1017.374	536.7466	0.3869851	0.466362	553.3899	4.090699	0	13	1011	540						Frog_fixed.avi	0
7774	466	1002.024	544.3046	0.5354788	0.472406	546.1384	3.890369	0	1019.432	535.2051	0.387077	0.4663036	553.2523	4.092514	0	13	1011	540						Frog_fixed.avi	0
7790	467	1002.313	543.5344	0.5355128	0.4723611	546.1454	3.895117	0	1014.211	535.2032	0.3870405	0.4662788	553.4216	4.088264	0	13	1008	539						Frog_fixed.avi	0
7807	468	1005.756	540.5906	0.5354726	0.4723738	546.1488	3.877023	0	1013.473	536.0507	0.386968	0.4663045	553.3231	4.079587	0	13	1010	538						Frog_fixed.avi	0
7824	469	1008.071	541.8401	0.535302	0.4725295	546.0835	3.863685	0	1010.954	538.9083	0.3868175	0.4664363	553.1506	4.071449	0	13	1010	540						Frog_fixed.avi	0
7840	470	1004.54	542.2364	0.5350392	0.4728228	545.9879	3.857846	0	1015.841	538.1825	0.3865704	0.4667419	553.0577	4.054433	0	13	1010	540						Frog_fixed.avi	0
7857	471	1003.221	543.2977	0.5347136	0.4732566	546.0453	3.849252	0	1016.134	542.5977	0.3862592	0.46726	552.9594	4.056319	0	13	1010	543						Frog_fixed.avi	0
7873	472	1005.756	545.7626	0.5343266	0.4737831	545.7292	3.847598	0	1010.274	544.9401	0.3858619	0.4678739	553.0078	4.054515	0	13	1008	545						Frog_fixed.avi	0
7890	473	1008.856	544.7665	0.5339086	0.4742417	545.5591	3.838927	0	1011.805	536.3221	0.3854473	0.4685462	552.9073	4.038961	0	13	1010	541						Frog_fixed.avi	0
7907	474	1010.11	540.8255	0.5335021	0.474797	545.3567	3.836384	0	1008.139	541.2569	0.3850886	0.4691243	552.5424	4.043563	0	13	1009	541						Frog_fixed.avi	0
7923	475	872.0032	622.7656	0.5340191	0.4758511	545.1824	3.840836	0	896.4783	613.3967	0.3856281	0.4705008	552.4871	4.035297	0	14	884	618						Frog_fixed.avi	0
7940	476	727.3241	717.2342	0.5348961	0.4768647	544.6247	3.841717	0	742.9682	706.4472	0.3866715	0.4714465	551.8937	4.065485	0	14	735	712						Frog_fixed.avi	0
7957	477	703.6823	701.8246	0.5353152	0.4767563	544.5844	3.81206	0	713.4678	691.8242	0.3868479	0.4713121	551.6618	4.078885	0	14	709	697						Frog_fixed.avi	0
7973	478	687.4518	716.1569	0.5355571	0.4760634	544.5508	3.815159	0	698.1957	718.1035	0.386898	0.4707747	551.7117	4.042299	0	14	693	717						Frog_fixed.avi	0
7990	479	-1280	-1024	-1	-1	-1	-1	4	-1280	-1024	-1	-1	-1	-1	4	14	0	0						Frog_fixed.avi	0
8007	480	-1280	-1024	-1	-1	-1	-1	4	-1280	-1024	-1	-1	-1	-1	4	14	0	0						Frog_fixed.avi	0
8023	481	712.9406	813.035	0.5360869	0.4744495	544.5508	3.468472	0	680.7321	751.3024	0.3872268	0.469617	551.7112	3.919531	0	14	697	782						Frog_fixed.avi	0
8040	482	683.9182	719.9154	0.5358365	0.4750155	544.5508	3.774837	0	661.1525	715.0402	0.386949	0.4704283	551.7117	4.046455	0	14	673	717						Frog_fixed.avi	0
8057	483	686.8548	718.8924	0.5356057	0.4750384	543.4737	3.821956	0	664.5095	715.575	0.3868044	0.4706489	550.3871	4.077405	0	14	676	717						Frog_fixed.avi	0
8073	484	685.8127	716.4163	0.5353656	0.4749825	543.1956	3.806363	0	665.7687	712.3398	0.3864582	0.4708856	550.3306	4.076257	0	14	676	714						Frog_fixed.avi	0
8090	485	-1280	-1024	-1	-1	-1	-1	4	-1280	-1024	-1	-1	-1	-1	4	14	0	0						Frog_fixed.avi	0
8107	486	687.9302	723.4388	0.5345822	0.4744432	543.0905	3.801096	0	666.882	710.8152	0.3856	0.4709445	550.1419	4.063063	0	14	677	717						Frog_fixed.avi	0
8123	487	683.1061	721.0983	0.5340457	0.4741806	542.9929	3.785189	0	663.0362	713.8223	0.3850616	0.4709165	550.1276	4.044983	0	14	673	717						Frog_fixed.avi	0
8140	488	684.4089	723.545	0.5334554	0.473797	542.8093	3.786947	0	662.4935	718.6838	0.3844801	0.4708408	549.9375	4.036456	0	14	673	721						Frog_fixed.avi	0
8157	489	686.139	724.1141	0.5328726	0.4734732	542.6293	3.785753	0	665.0206	719.5918	0.3838842	0.4708574	549.8179	4.03305	0	14	676	722						Frog_fixed.avi	0
8173	490	683.614	724.5903	0.5322686	0.473222	542.6755	3.784339	0	668.8842	714.9692	0.3832884	0.4708693	549.858	4.025124	0	14	676	720						Frog_fixed.avi	0
8190	491	683.6716	727.8742	0.5316815	0.4730274	542.7691	3.772672	0	663.5061	712.8846	0.3826225	0.4709905	550.0313	4.025417	0	14	674	720						Frog_fixed.avi	0
8207	492	675.8419	724.1854	0.531025	0.472959	542.719	3.764642	0	667.0052	717.4153	0.3820234	0.471169	549.9716	4.015625	0	14	671	721						Frog_fixed.avi	0
8223	493	675.129	725.2936	0.5304185	0.4729381	542.5806	3.77683	0	664.3984	716.138	0.3814484	0.4713362	549.8699	4.004241	0	14	670	721						Frog_fixed.avi	0
8240	494	717.2681	706.1762	0.5294359	0.4727051	542.4462	3.780813	0	716.6055	692.575	0.3805484	0.4712788	549.9254	4.020231	0	14	717	699						Frog_fixed.avi	0
8257	495	874.85	610.1771	0.5274949	0.4718133	542.7651	3.773061	0	896.2426	596.2088	0.3789442	0.4705055	550.1343	3.973949	0	15	886	603						Frog_fixed.avi	0
8273	496	1020.325	547.7596	0.5257189	0.4709402	543.3477	3.787175	0	1041.328	539.2769	0.377532	0.46991	550.6749	3.957562	0	15	1031	544						Frog_fixed.avi	0
8290	497	1034.755	550.563	0.5248391	0.4703631	543.011	3.791065	0	1041.216	536.0297	0.3767765	0.4696915	550.5004	3.977405	0	15	1038	543						Frog_fixed.avi	0
8307	498	1044.58	536.1031	0.5242472	0.4697711	543.0767	3.765825	0	1053.479	531.2515	0.3760905	0.4693591	550.6354	3.966787	0	15	1049	534						Frog_fixed.avi	0
8323	499	1037.694	543.5485	0.5236367	0.4689606	542.9783	3.760433	0	1050.419	529.5206	0.3754124	0.4688407	550.6173	3.963027	0	15	1044	537						Frog_fixed.avi	0
8340	500	1037.014	541.3244	0.5229882	0.4681221	542.8437	3.765241	0	1043.177	540.1162	0.3747284	0.4681784	550.6837	3.943796	0	15	1040	541						Frog_fixed.avi	0
8357	501	1037.452	542.4075	0.5224134	0.4673069	542.8866	3.763663	0	1046.531	532.8895	0.3741379	0.4677482	550.6672	3.955461	0	15	1042	538						Frog_fixed.avi	0
8373	502	1039.881	538.2509	0.5218568	0.4665459	543.054	3.747883	0	1050.438	529.7034	0.3735572	0.4672276	550.6314	3.926432	0	15	1045	534						Frog_fixed.avi	0
8390	503	1038.226	535.0619	0.5213574	0.4658803	543.061	3.745872	0	1049.974	528.1456	0.3730303	0.4668106	550.6312	3.91732	0	15	1044	532						Frog_fixed.avi	0
8407	504	1040.991	536.6083	0.520907	0.4652034	542.8895	3.73263	0	1048.223	532.4985	0.3725358	0.4663714	550.6459	3.919438	0	15	1045	535						Frog_fixed.avi	0
8423	505	1037.259	540.0565	0.5204822	0.4646392	542.7684	3.711315	0	1048.326	532.3991	0.3721133	0.4660139	550.5411	3.898541	0	15	1043	536						Frog_fixed.avi	0
8440	506	1034.123	537.7328	0.5201161	0.4643243	542.6216	3.72443	0	1049.068	533.689	0.3717097	0.4656638	550.5768	3.902015	0	15	1042	536						Frog_fixed.avi	0
8456	507	1040.968	538.116	0.5198583	0.4640341	542.8506	3.720044	0	1044.377	534.8787	0.3714051	0.4655214	550.3342	3.918199	0	15	1043	536						Frog_fixed.avi	0
8473	508	1035.177	544.0913	0.5196257	0.463771	542.4781	3.712837	0	1044.511	532.3068	0.3711596	0.4653478	550.3506	3.907519	0	15	1040	538						Frog_fixed.avi	0
8490	509	1040.966	540.8633	0.5195093	0.4636275	542.4374	3.704407	0	1044.163	532.577	0.3709797	0.4651591	550.114	3.899797	0	15	1043	537						Frog_fixed.avi	0
8506	510	1044.357	535.5198	0.5194243	0.4634466	542.3618	3.700331	0	1049.012	536.3083	0.3708461	0.4648595	549.9468	3.895623	0	15	1047	536						Frog_fixed.avi	0
8523	511	1038.847	545.3521	0.5193738	0.4630795	542.1345	3.702334	0	1045.303	534.0619	0.3707607	0.4646718	549.703	3.904852	0	15	1042	540						Frog_fixed.avi	0
8540	512	1038.723	540.6949	0.5193526	0.4628178	541.8898	3.692482	0	1041.275	535.9572	0.3706263	0.4642094	549.5782	3.890611	0	15	1040	538						Frog_fixed.avi	0
8556	513	1036.348	541.2639	0.5193419	0.4625411	541.7073	3.702403	0	1046.655	537.3717	0.3706557	0.4639086	549.129	3.895483	0	15	1042	539						Frog_fixed.avi	0
8573	514	1037.401	546.5891	0.519377	0.4622184	541.5278	3.698945	0	1042.602	531.0739	0.3705918	0.4635956	549.2053	3.896327	0	15	1040	539						Frog_fixed.avi	0
8590	515	1037.892	545.3187	0.5194509	0.4620239	541.2906	3.711238	0	1047.296	532.2259	0.3706371	0.4632236	548.7996	3.899493	0	15	1043	539						Frog_fixed.avi	0
8606	516	1035.279	539.4523	0.5194975	0.4618827	541.1724	3.70265	0	1047.639	531.2656	0.3706545	0.4630625	548.5941	3.912239	0	15	1041	535						Frog_fixed.avi	0
8623	517	1039.365	540.0389	0.5195898	0.46168	540.8531	3.705036	0	1043.6	528.3418	0.3706654	0.4628315	548.3277	3.909805	0	15	1041	534						Frog_fixed.avi	0
8640	518	1039.635	544.2008	0.5196673	0.4614987	540.6804	3.710567	0	1043.165	537.4986	0.3706743	0.4625365	548.0068	3.9055	0	15	1041	541						Frog_fixed.avi	0
8656	519	1038.595	545.346	0.5197355	0.4614066	540.4573	3.715051	0	1039.91	532.2649	0.3706916	0.46244	547.75	3.919017	0	15	1039	539						Frog_fixed.avi	0
8673	520	1041.138	543.8298	0.5197669	0.4613338	540.2578	3.717253	0	1040.134	530.0351	0.3706796	0.4623552	547.566	3.936314	0	15	1041	537						Frog_fixed.avi	0
8690	521	1037.75	541.7826	0.5198002	0.4612982	540.0861	3.7283	0	1034.632	529.7925	0.3706615	0.4622635	547.2642	3.945792	0	15	1036	536						Frog_fixed.avi	0
8706	522	1037.494	540.2068	0.519865	0.4612754	539.7803	3.733966	0	1033.707	530.3163	0.370655	0.4621401	547.0715	3.950486	0	15	1036	535						Frog_fixed.avi	0
8723	523	1039.515	539.1579	0.5199071	0.4611731	539.5547	3.758896	0	1035.326	527.7007	0.3706464	0.4619642	546.9363	3.959555	0	15	1037	533						Frog_fixed.avi	0
8740	524	1038.698	536.3453	0.5199547	0.4609663	539.3207	3.758512	0	1033.93	529.9405	0.3706042	0.4616585	546.6677	3.94907	0	15	1036	533						Frog_fixed.avi	0
8756	525	1037.555	545.4304	0.5200081	0.460608	539.1498	3.773107	0	1033.001	526.6973	0.3705855	0.4614834	546.4521	3.977816	0	15	1035	536						Frog_fixed.avi	0
8773	526	1034.5	541.6575	0.5200112	0.4604037	538.9711	3.772539	0	1034.746	525.9628	0.3705344	0.4612282	546.1954	3.983443	0	15	1035	534						Frog_fixed.avi	0
8790	527	1031.968	538.6506	0.5199944	0.4602573	538.7545	3.789642	0	1030.051	533.8299	0.3704651	0.4610093	545.8638	3.996451	0	15	1031	536						Frog_fixed.avi	0
8806	528	1025.844	539.4553	0.5199441	0.4601848	538.4203	3.801146	0	1032.172	528.1021	0.3704212	0.4609693	545.7113	4.013111	0	15	1029	534						Frog_fixed.avi	0
8823	529	1028.543	538.7188	0.519921	0.4602113	538.1899	3.803552	0	1031.144	528.8438	0.3703539	0.4609801	545.4754	4.02838	0	15	1030	534						Frog_fixed.avi	0
8840	530	1026.777	541.676	0.5198801	0.4603194	538.1212	3.816831	0	1035.927	528.0104	0.3702645	0.461069	545.3055	4.028627	0	15	1031	535						Frog_fixed.avi	0
8856	531	1031.211	543.785	0.5198495	0.4604754	538.014	3.83168	0	1029.703	521.2876	0.3700941	0.4612884	545.3551	4.044236	0	15	1030	533						Frog_fixed.avi	0
8873	532	1032.257	543.9081	0.519797	0.4607471	537.9177	3.852633	0	1032.107	521.4379	0.3699981	0.4615063	545.2162	4.063278	0	15	1032	533						Frog_fixed.avi	0
8890	533	1034.956	542.7654	0.5197185	0.4612011	537.7271	3.874184	0	1025.589	532.0428	0.3699075	0.4618399	545.0236	4.079984	0	15	1030	537						Frog_fixed.avi	0
8906	534	1031.835	540.5485	0.5196299	0.4617917	537.4312	3.881563	0	1032.645	527.3888	0.369846	0.4623792	544.929	4.081273	0	15	1032	534						Frog_fixed.avi	0
8923	535	1029.204	540.5625	0.5195885	0.4624314	537.3369	3.877547	0	1034.004	522.7158	0.3697921	0.4630076	544.8105	4.08713	0	15	1032	532						Frog_fixed.avi	0
8940	536	1031.532	539.2721	0.5195239	0.4631729	537.3881	3.895993	0	1031.168	522.955	0.3697356	0.4636602	544.6587	4.097466	0	15	1031	531						Frog_fixed.avi	0
8956	537	1031.018	544.9707	0.5194846	0.4638554	537.4074	3.901016	0	1031.504	531.5445	0.3696795	0.4641524	544.6273	4.093999	0	15	1031	538						Frog_fixed.avi	0
8973	538	1032.067	544.7454	0.5194678	0.4645021	537.4579	3.904262	0	1030.084	529.2299	0.3696476	0.4647586	544.7302	4.111676	0	15	1031	537						Frog_fixed.avi	0
8989	539	1031.975	542.0632	0.5194713	0.4651053	537.4746	3.921576	0	1030.48	523.1801	0.3697009	0.4652722	544.7082	4.115325	0	15	1031	533						Frog_fixed.avi	0
9006	540	1026.759	542.4653	0.5194817	0.4656076	537.5226	3.93249	0	1029.747	530.9846	0.3697436	0.4656034	545.0407	4.147819	0	15	1028	537						Frog_fixed.avi	0
9023	541	1024.887	547.9747	0.5195337	0.4660188	537.5873	3.938364	0	1028.6	528.4775	0.3698391	0.4658503	545.043	4.133873	0	15	1027	538						Frog_fixed.avi	0
9039	542	1030.23	547.1313	0.5196714	0.4663256	537.9371	3.937827	0	1026.591	523.1614	0.3699428	0.4661452	545.3215	4.140977	0	15	1028	535						Frog_fixed.avi	0
9056	543	1025.472	542.5977	0.5198266	0.4666231	538.0843	3.955474	0	1024.491	524.5612	0.3701301	0.4662938	545.6002	4.162804	0	15	1025	534						Frog_fixed.avi	0
9073	544	1026.67	542.8647	0.5200174	0.4667919	538.2897	3.957174	0	1024.733	529.4352	0.3703789	0.4663381	545.5482	4.172068	0	15	1026	536						Frog_fixed.avi	0
9089	545	1027.085	542.1188	0.520259	0.4668449	538.4523	3.965208	0	1021.633	524.8719	0.3706177	0.4663564	545.8948	4.17906	0	15	1024	533						Frog_fixed.avi	0
9106	546	1026.323	540.2064	0.5205234	0.4668737	538.8694	3.972658	0	1021.524	526.0276	0.3709414	0.4663089	545.8033	4.175743	0	15	1024	533						Frog_fixed.avi	0
9123	547	1023.812	544.3594	0.5207951	0.4668539	538.793	3.972819	0	1019.403	524.5142	0.3712096	0.4662483	546.2968	4.181088	0	15	1022	534						Frog_fixed.avi	0
9139	548	1019.839	544.3617	0.5211124	0.466849	539.1428	3.986697	0	1023.472	529.436	0.3716012	0.4661103	546.3249	4.179149	0	15	1022	537						Frog_fixed.avi	0
9156	549	1028.01	544.7546	0.521513	0.4668894	539.2699	3.984083	0	1023.306	527.3598	0.371998	0.4660594	546.3096	4.193666	0	15	1026	536						Frog_fixed.avi	0
9173	550	1027.629	542.5322	0.5218662	0.4670534	539.4739	3.988315	0	1017.429	525.4882	0.3722911	0.4661452	546.6568	4.208428	0	15	1023	534						Frog_fixed.avi	0
9189	551	1020.062	545.0712	0.52214	0.4673211	539.4858	3.992074	0	1018.432	526.6288	0.3726787	0.4662435	546.6605	4.204586	0	15	1019	536						Frog_fixed.avi	0
9206	552	1024.17	548.3611	0.5225224	0.4676966	539.4896	4.000403	0	1019.034	529.4883	0.3730738	0.4663988	546.691	4.207095	0	15	1022	539						Frog_fixed.avi	0
9223	553	1028.439	545.2178	0.5228654	0.4682531	539.6992	4.006878	0	1021.647	536.4813	0.3734212	0.4666268	546.8129	4.221774	0	15	1025	541						Frog_fixed.avi	0
9239	554	1022.56	543.5109	0.5230899	0.468905	539.6458	4.002059	0	1017.696	529.8871	0.3736695	0.4671539	546.8087	4.220872	0	15	1020	537						Frog_fixed.avi	0
9256	555	1023.986	550.6161	0.5233898	0.4695399	539.681	4.01481	0	1021.723	529.4556	0.3740173	0.4676104	546.7922	4.213969	0	15	1023	540						Frog_fixed.avi	0
9273	556	1024.556	547.2106	0.5235452	0.470199	539.6215	4.013987	0	1016.198	531.2604	0.3741624	0.4680111	546.8245	4.225904	0	15	1020	539						Frog_fixed.avi	0
9289	557	1022.935	543.4304	0.5236613	0.4708213	539.4852	4.010405	0	1015.183	539.1868	0.3742719	0.4682467	546.9685	4.229946	0	15	1019	541						Frog_fixed.avi	0
9306	558	1027.696	547.1251	0.5237831	0.4712214	539.6523	4.010955	0	1018.113	526.6198	0.3743789	0.4686209	546.8152	4.223397	0	15	1023	537						Frog_fixed.avi	0
9323	559	1028.09	542.1859	0.523863	0.4716445	539.5925	4.028104	0	1019.397	525.2957	0.3744259	0.4688033	546.7506	4.224163	0	15	1024	534						Frog_fixed.avi	0
9339	560	1026.8	546.7467	0.5239407	0.4719513	539.4529	4.019377	0	1020.362	535.2932	0.3744881	0.468928	546.6634	4.238348	0	15	1024	541						Frog_fixed.avi	0
9356	561	1022.025	544.4053	0.5240644	0.472215	539.3323	4.024091	0	1016.747	533.8736	0.3745663	0.4690124	546.6434	4.236758	0	15	1019	539						Frog_fixed.avi	0
9373	562	1024.511	546.9794	0.5244519	0.4722504	539.4265	4.029099	0	1019.982	536.3778	0.3747279	0.4689313	546.845	4.259151	0	15	1022	542						Frog_fixed.avi	0
9389	563	1018.958	542.7749	0.5248094	0.4716516	539.4496	4.108717	0	-1280	-1024	-1	-1	-1	-1	4	15	1019	543						Frog_fixed.avi	0
9406	564	-1280	-1024	-1	-1	-1	-1	4	-1280	-1024	-1	-1	-1	-1	4		0	0						Frog_fixed.avi	0
9422	565	-1280	-1024	-1	-1	-1	-1	4	-1280	-1024	-1	-1	-1	-1	4		0	0						Frog_fixed.avi	0
9439	566	-1280	-1024	-1	-1	-1	-1	4	-1280	-1024	-1	-1	-1	-1	4		0	0						Frog_fixed.avi	0
9456	567	-1280	-1024	-1	-1	-1	-1	4	-1280	-1024	-1	-1	-1	-1	4		0	0						Frog_fixed.avi	0
9472	568	-1280	-1024	-1	-1	-1	-1	4	-1280	-1024	-1	-1	-1	-1	4		0	0						Frog_fixed.avi	0
9489	569	-1280	-1024	-1	-1	-1	-1	4	-1280	-1024	-1	-1	-1	-1	4		0	0						Frog_fixed.avi	0
9506	570	-1280	-1024	-1	-1	-1	-1	4	-1280	-1024	-1	-1	-1	-1	4		0	0						Frog_fixed.avi	0
9522	571	-1280	-1024	-1	-1	-1	-1	4	-1280	-1024	-1	-1	-1	-1	4		0	0						Frog_fixed.avi	0
9539	572	-1280	-1024	-1	-1	-1	-1	4	-1280	-1024	-1	-1	-1	-1	4		0	0						Frog_fixed.avi	0
9556	573	-1280	-1024	-1	-1	-1	-1	4	-1280	-1024	-1	-1	-1	-1	4		0	0						Frog_fixed.avi	0
9572	574	1036.507	733.8585	0.5253223	0.4754437	539.2695	4.070206	0	1020.909	735.6074	0.376003	0.4709691	539.2686	4.258078	0	16	1029	735						Frog_fixed.avi	0
9589	575	1043.888	726.1196	0.5254306	0.4755581	539.3538	4.092194	0	1035.737	710.3948	0.3756667	0.4711396	546.6426	4.359444	0	16	1040	718						Frog_fixed.avi	0
9606	576	-1280	-1024	-1	-1	-1	-1	4	-1280	-1024	-1	-1	-1	-1	4	16	0	0						Frog_fixed.avi	0
9622	577	-1280	-1024	-1	-1	-1	-1	4	-1280	-1024	-1	-1	-1	-1	4	16	0	0						Frog_fixed.avi	0
9639	578	-1280	-1024	-1	-1	-1	-1	4	-1280	-1024	-1	-1	-1	-1	4	16	0	0						Frog_fixed.avi	0
9656	579	1040.473	727.3128	0.5257649	0.475175	539.4239	4.108403	0	1037.322	718.8186	0.3760395	0.4708276	546.7578	4.345694	0	16	1039	723						Frog_fixed.avi	0
9672	580	1041.309	728.0047	0.525764	0.4751333	539.5817	4.11376	0	1036.185	717.0182	0.376049	0.4707837	546.8848	4.344429	0	16	1039	723						Frog_fixed.avi	0
9689	581	1042.455	728.9089	0.5257499	0.4751539	539.688	4.116694	0	1038.048	716.713	0.3760533	0.4707794	546.9774	4.342606	0	16	1040	723						Frog_fixed.avi	0
9706	582	1043.552	727.2907	0.5257741	0.4752469	539.9052	4.125187	0	1033.16	716.3896	0.3760715	0.4708789	547.0604	4.355539	0	16	1038	722						Frog_fixed.avi	0
9722	583	1043.379	727.6299	0.5258349	0.475466	540.0181	4.116058	0	1025.169	714.5187	0.3761191	0.4710808	547.1272	4.354879	0	16	1034	721						Frog_fixed.avi	0
9739	584	1041.963	727.8992	0.5259496	0.4757367	539.9359	4.115483	0	1036.002	710.4933	0.3762875	0.4712872	547.5009	4.346593	0	16	1039	719						Frog_fixed.avi	0
9756	585	1039.158	731.0811	0.5261551	0.4760436	540.4008	4.128585	0	1030.801	719.3978	0.3764954	0.4714405	547.4212	4.363196	0	16	1035	725						Frog_fixed.avi	0
9772	586	1036.861	733.1479	0.5264124	0.4763827	540.2593	4.135922	0	1027.929	709.6981	0.3767705	0.4717374	547.8184	4.375196	0	16	1032	721						Frog_fixed.avi	0
9789	587	1036.743	728.2123	0.5267318	0.4766504	540.6017	4.133499	0	1033.986	714.0414	0.3771377	0.4719142	547.6451	4.360951	0	16	1035	721						Frog_fixed.avi	0
9806	588	1042.767	729.3395	0.5271189	0.4767253	540.6219	4.128531	0	1025.751	710.9946	0.3774637	0.4719217	547.7435	4.35137	0	16	1034	720						Frog_fixed.avi	0
9822	589	1037.828	733.9726	0.5273747	0.4768344	540.582	4.138891	0	1030.678	721.3103	0.3777997	0.4718963	548.0005	4.370578	0	17	1034	728						Frog_fixed.avi	0
9839	590	1076.345	849.4481	0.5274171	0.4778057	540.8936	4.127488	0	1064.19	833.6112	0.3781747	0.4727009	548.1301	4.374045	0	17	1070	842						Frog_fixed.avi	0
9856	591	1075.417	836.2581	0.5276693	0.4777596	540.9715	4.129072	0	1063.525	822.3915	0.3782932	0.4725381	548.1782	4.383235	0	17	1069	829						Frog_fixed.avi	0
9872	592	1076.922	845.5449	0.5279835	0.4776379	541.0925	4.112469	0	1064.42	838.1189	0.3784856	0.4723847	548.163	4.369063	0	17	1071	842						Frog_fixed.avi	0
9889	593	1074.71	842.0561	0.5281439	0.4777155	541.031	4.107798	0	1072.019	830.9973	0.3786656	0.4725181	548.1968	4.360303	0	17	1073	837						Frog_fixed.avi	0
9906	594	1071.439	840.684	0.5282516	0.477866	540.9849	4.098522	0	1066.322	829.3581	0.3787197	0.4726571	548.2537	4.351408	0	17	1069	835						Frog_fixed.avi	0
9922	595	1071.088	840.7362	0.5283808	0.4780827	541.2587	4.087574	0	1061.165	828.641	0.378788	0.4728688	548.2696	4.358973	0	17	1066	835						Frog_fixed.avi	0
9939	596	1074.958	836.9138	0.5285349	0.4782842	541.1312	4.082168	0	1061.925	833.462	0.378861	0.4730362	548.2975	4.349565	0	17	1068	835						Frog_fixed.avi	0
9955	597	1075.718	837.3611	0.5286307	0.4784482	541.0453	4.071854	0	1063.224	835.6189	0.3789608	0.4731867	548.1478	4.347457	0	17	1069	836						Frog_fixed.avi	0
9972	598	1070.701	838.9603	0.5286824	0.4785434	541.0247	4.06858	0	1064.937	835.3947	0.3790554	0.4732955	548.15	4.346835	0	17	1068	837						Frog_fixed.avi	0
9989	599	1052.047	778.1029	0.5289045	0.4777472	541.1064	4.062501	0	1046.394	769.9249	0.3793421	0.4725994	548.399	4.338673	0	17	1049	774						Frog_fixed.avi	0
10005	600	1005.31	608.8586	0.5289852	0.4760224	541.5305	4.052517	0	1016.66	588.1214	0.3800755	0.4710656	548.3115	4.3257	0	18	1011	598						Frog_fixed.avi	0
10022	601	994.2424	531.126	0.5290837	0.475071	541.2208	4.057666	0	990.041	516.3809	0.3803026	0.470153	548.4953	4.304425	0	18	992	524						Frog_fixed.avi	0
10039	602	994.8	527.5144	0.5291315	0.4749666	541.0732	4.047978	0	981.9016	510.705	0.3802435	0.470127	548.2467	4.310294	0	18	988	519						Frog_fixed.avi	0
10055	603	991.1284	521.8459	0.5291566	0.4749537	541.0815	4.04191	0	984.2667	508.0881	0.3801751	0.4700825	548.1904	4.296921	0	18	988	515						Frog_fixed.avi	0
10072	604	989.3549	524.0569	0.5291427	0.4749145	541.0474	4.006032	0	986.5591	516.6863	0.3801156	0.4698796	548.1827	4.267789	0	18	988	520						Frog_fixed.avi	0
10089	605	990.3397	522.2515	0.5291346	0.4749137	541.0316	3.994576	0	981.9567	518.0386	0.3800282	0.4698668	548.2782	4.264528	0	18	986	520						Frog_fixed.avi	0
10105	606	992.5325	522.4825	0.5291131	0.4749607	541.0638	3.970586	0	978.3139	516.2065	0.3799191	0.4699227	548.4532	4.237789	0	18	985	519						Frog_fixed.avi	0
10122	607	988.9102	524.0189	0.5290782	0.475028	541.1803	3.958816	0	979.1089	508.0096	0.3798489	0.4701377	548.4163	4.223922	0	18	984	516						Frog_fixed.avi	0
10139	608	988.9117	523.4428	0.5290498	0.4751917	541.2037	3.924046	0	978.6697	505.449	0.3798221	0.4702857	548.4231	4.216749	0	18	984	514						Frog_fixed.avi	0
10155	609	988.3726	523.116	0.5290651	0.4753775	541.1947	3.917258	0	978.6997	506.7878	0.3798281	0.4704082	548.4827	4.196196	0	18	984	515						Frog_fixed.avi	0
10172	610	990.1471	524.4698	0.5290672	0.4755147	541.1971	3.895466	0	982.4057	516.6902	0.3798467	0.4705127	548.4915	4.165614	0	18	986	521						Frog_fixed.avi	0
10189	611	990.816	526.506	0.5290937	0.4756697	541.1556	3.870166	0	976.9573	518.1241	0.3798552	0.470627	548.4599	4.147799	0	18	984	522						Frog_fixed.avi	0
10205	612	987.0941	528.8826	0.5290966	0.4757777	541.1425	3.842888	0	978.8446	514.1706	0.3798731	0.4707822	548.4683	4.129432	0	18	983	522						Frog_fixed.avi	0
10222	613	986.9084	527.7384	0.5290766	0.4758681	541.1824	3.833993	0	978.0856	510.9288	0.3798474	0.4709994	548.4385	4.118212	0	18	982	519						Frog_fixed.avi	0
10239	614	988.108	526.3281	0.5290244	0.4759886	541.2564	3.813732	0	980.9437	506.3293	0.379806	0.4711716	548.4205	4.097296	0	18	985	516						Frog_fixed.avi	0
10255	615	990.1551	523.5682	0.5289631	0.4760557	541.3248	3.813991	0	975.9974	509.9162	0.3797256	0.4712444	548.2906	4.088017	0	18	983	517						Frog_fixed.avi	0
10272	616	990.7701	526.9501	0.5288331	0.4761357	541.4047	3.797119	0	978.0956	515.0347	0.3795904	0.4713346	548.4177	4.065629	0	18	984	521						Frog_fixed.avi	0
10289	617	984.4086	525.868	0.5286712	0.4762874	541.214	3.779461	0	977.5641	518.1342	0.3794729	0.4714051	548.4487	4.061097	0	18	981	522						Frog_fixed.avi	0
10305	618	987.3589	525.6725	0.5285537	0.476377	541.2774	3.770993	0	977.1284	511.5613	0.3792984	0.4717	548.4895	4.05573	0	18	982	519						Frog_fixed.avi	0
10322	619	987.0599	521.1854	0.5284059	0.4764942	541.5294	3.765931	0	977.9038	510.586	0.3791785	0.4719129	548.3456	4.047845	0	18	982	516						Frog_fixed.avi	0
10339	620	989.8794	525.3475	0.5282711	0.4766086	541.3614	3.774042	0	975.7596	513.1321	0.3790331	0.4721034	548.479	4.043356	0	18	983	519						Frog_fixed.avi	0
10355	621	984.8127	527.0611	0.5281499	0.4767396	541.1793	3.761837	0	972.4821	516.0615	0.3788839	0.4722321	548.6188	4.028351	0	18	979	522						Frog_fixed.avi	0
10372	622	985.7571	522.3381	0.5280407	0.4767856	541.3416	3.75194	0	974.3217	509.6265	0.3787732	0.4723825	548.3881	4.016684	0	18	980	516						Frog_fixed.avi	0
10389	623	982.3182	524.2369	0.5279105	0.4766668	541.5092	3.745381	0	975.9302	512.0578	0.3786932	0.4723781	548.3063	4.018069	0	18	979	518						Frog_fixed.avi	0
10405	624	985.9134	522.4615	0.5278169	0.47656	541.3698	3.740988	0	975.3484	514.957	0.3785681	0.4722654	548.3696	4.004832	0	18	981	519						Frog_fixed.avi	0
10422	625	980.6119	524.396	0.5276905	0.476505	541.0721	3.73751	0	971.3381	517.2417	0.3783953	0.472283	548.4418	4.004717	0	18	976	521						Frog_fixed.avi	0
10439	626	983.4207	523.3421	0.527574	0.4765534	541.2507	3.731902	0	975.2789	512.1902	0.3782636	0.4725052	548.2822	4.00829	0	18	979	518						Frog_fixed.avi	0
10455	627	982.2051	525.9799	0.5274034	0.4767056	541.3983	3.745169	0	982.8204	509.2134	0.3781511	0.4727647	548.2455	4.005287	0	18	983	518						Frog_fixed.avi	0
10472	628	979.1971	523.1324	0.527217	0.4770645	541.1398	3.737453	0	970.5026	520.998	0.3779069	0.473006	548.509	4.020257	0	18	975	522						Frog_fixed.avi	0
10488	629	985.3244	523.2674	0.5270635	0.4773872	541.2367	3.732644	0	976.0303	514.4845	0.377744	0.4734772	548.2901	4.008795	0	18	981	519						Frog_fixed.avi	0
10505	630	981.2499	524.4443	0.526822	0.4778137	541.1407	3.741455	0	973.9371	522.811	0.3775696	0.4738329	548.2675	4.013133	0	18	978	524						Frog_fixed.avi	0
10522	631	984.5684	522.638	0.5266963	0.4781146	541.0118	3.741753	0	975.3533	509.5308	0.3773792	0.4743247	548.475	4.008751	0	18	980	516						Frog_fixed.avi	0
10538	632	986.1619	522.3683	0.5265993	0.4783423	541.1655	3.743116	0	976.0046	515.6065	0.3772824	0.4745557	548.2837	4.016107	0	18	981	519						Frog_fixed.avi	0
10555	633	988.3248	523.4091	0.5265355	0.4784832	541.241	3.743195	0	980.234	515.8873	0.3772336	0.4747725	548.297	4.00661	0	18	984	520						Frog_fixed.avi	0
10572	634	987.9358	520.6226	0.5265046	0.4784798	541.2962	3.747011	0	979.392	512.0909	0.3772116	0.4748948	548.2783	4.01363	0	18	984	516						Frog_fixed.avi	0
10588	635	986.8267	520.3484	0.5264677	0.4784111	541.5276	3.745017	0	976.3662	514.2338	0.3772013	0.4748705	548.384	4.025221	0	18	982	517						Frog_fixed.avi	0
10605	636	983.0604	524.0273	0.5264919	0.4783126	541.5911	3.757336	0	973.2664	516.1254	0.3772188	0.4747622	548.4104	4.022342	0	18	978	520						Frog_fixed.avi	0
10622	637	985.5161	525.5912	0.5265485	0.4782114	541.5401	3.760791	0	971.7889	518.9892	0.3772652	0.4746775	548.6509	4.025924	0	18	979	522						Frog_fixed.avi	0
10638	638	984.861	523.7666	0.5265973	0.4780942	541.5573	3.760465	0	971.2739	517.639	0.3773139	0.4746198	548.77	4.032977	0	18	978	521						Frog_fixed.avi	0
10655	639	982.3353	527.1976	0.5266401	0.477984	541.5215	3.766664	0	969.1351	513.8622	0.3773691	0.4745907	548.8397	4.034367	0	18	976	521						Frog_fixed.avi	0
10672	640	978.9099	527.2262	0.526682	0.4779984	541.5287	3.762938	0	966.4258	512.1228	0.3774186	0.4745993	548.8923	4.034183	0	18	973	520						Frog_fixed.avi	0
10688	641	981.8816	525.9059	0.5267977	0.4780923	541.7276	3.775277	0	963.3217	516.2911	0.3774938	0.474607	548.8906	4.051884	0	18	973	521						Frog_fixed.avi	0
10705	642	982.49	526.539	0.5269252	0.4781618	541.9133	3.780045	0	962.5137	517.9655	0.3776266	0.4746818	548.8434	4.04628	0	19	973	522						Frog_fixed.avi	0
10722	643	945.6891	544.4495	0.5272747	0.4784816	541.9037	3.789329	0	922.8159	537.8248	0.377993	0.4749778	548.9946	4.056281	0	19	934	541						Frog_fixed.avi	0
10738	644	947.3751	545.4301	0.5274273	0.4786248	541.8881	3.8011	0	926.1709	537.5176	0.3781968	0.4750775	548.9026	4.070639	0	19	937	541						Frog_fixed.avi	0
10755	645	939.2655	546.1855	0.5276071	0.47865	541.7532	3.811035	0	928.0332	532.2053	0.3783852	0.4751219	549.0087	4.071615	0	19	934	539						Frog_fixed.avi	0
10772	646	947.4565	554.0353	0.5278185	0.4785824	541.8674	3.811069	0	928.6522	530.5493	0.3785664	0.475176	548.8701	4.084704	0	19	938	542						Frog_fixed.avi	0
10788	647	939.9072	546.6907	0.52798	0.4786323	541.8145	3.819893	0	927.9237	530.8894	0.3787903	0.4751328	548.8031	4.080434	0	19	934	539						Frog_fixed.avi	0
10805	648	942.619	549.0577	0.5281775	0.4785499	541.6239	3.816143	0	924.2942	527.7062	0.3789419	0.4750947	549.0247	4.098003	0	19	933	538						Frog_fixed.avi	0
10822	649	940.0079	549.2242	0.5283953	0.4785413	541.7133	3.832241	0	922.4195	524.1823	0.3791418	0.4750501	548.6701	4.100043	0	19	931	537						Frog_fixed.avi	0
10838	650	936.2335	545.7934	0.5285842	0.478671	541.534	3.83412	0	921.182	529.5791	0.3793531	0.4750063	548.7023	4.114011	0	19	929	538						Frog_fixed.avi	0
10855	651	935.0072	544.8609	0.5287753	0.4788016	541.4553	3.837315	0	926.1713	526.55	0.3795737	0.475004	548.5994	4.106979	0	19	931	536						Frog_fixed.avi	0
10871	652	937.1835	544.3539	0.5290291	0.478937	541.4096	3.831345	0	919.9141	526.1402	0.3797544	0.4750139	548.3796	4.111123	0	19	929	535						Frog_fixed.avi	0
10888	653	937.6221	543.4318	0.5292218	0.4790759	541.1915	3.840307	0	921.0435	531.5522	0.3799332	0.4749896	548.6314	4.108056	0	19	929	537						Frog_fixed.avi	0
10905	654	937.7644	545.3075	0.5294674	0.4792578	541.2705	3.851941	0	920.7272	525.4396	0.3801576	0.475082	548.3302	4.119174	0	19	929	535						Frog_fixed.avi	0
10921	655	932.9633	541.4605	0.5296561	0.4794516	541.1342	3.864074	0	917.4942	527.707	0.3803121	0.4750865	548.4224	4.114419	0	19	925	535						Frog_fixed.avi	0
10938	656	934.9066	543.9484	0.5298938	0.4795483	541.1866	3.865201	0	923.5888	522.0279	0.3805276	0.475121	548.2937	4.124148	0	19	929	533						Frog_fixed.avi	0
10955	657	934.0451	546.0234	0.5300985	0.4796241	541.0182	3.88241	0	919.4449	526.6379	0.3806715	0.475135	548.1597	4.118656	0	19	927	536						Frog_fixed.avi	0
10971	658	926.4533	541.6181	0.5302233	0.4797671	540.937	3.868047	0	915.7748	527.6766	0.3807658	0.475129	548.0796	4.119451	0	19	921	535						Frog_fixed.avi	0
10988	659	933.3556	544.7552	0.5304399	0.4799022	540.9224	3.889134	0	919.1359	527.2615	0.3809198	0.4752285	547.9586	4.133324	0	19	926	536						Frog_fixed.avi	0
11005	660	933.3961	545.8968	0.5305368	0.4800587	540.8859	3.88235	0	918.7521	529.9887	0.381009	0.4753212	547.9663	4.140277	0	19	926	538						Frog_fixed.avi	0
11021	661	925.6591	549.1827	0.5306045	0.4802085	540.8146	3.886533	0	918.5204	530.15	0.3810935	0.475435	547.848	4.134929	0	19	922	540						Frog_fixed.avi	0
11038	662	920.7549	545.4778	0.530638	0.4804748	540.7609	3.88511	0	915.0579	533.1437	0.3811285	0.4755839	547.7909	4.135511	0	19	918	539						Frog_fixed.avi	0
11055	663	918.7688	545.0602	0.5306424	0.4806803	540.7595	3.883749	0	913.9759	531.1395	0.3811455	0.4758139	547.7816	4.141732	0	19	916	538						Frog_fixed.avi	0
11071	664	916.4303	547.5334	0.5306409	0.480868	540.6988	3.8912	0	911.1771	528.4575	0.3811378	0.4760133	547.8126	4.135603	0	19	914	538						Frog_fixed.avi	0
11088	665	912.4318	551.2021	0.5306453	0.4810274	540.6868	3.90021	0	909.5212	530.2099	0.3811257	0.4761325	547.8373	4.135279	0	19	911	541						Frog_fixed.avi	0
11105	666	911.2507	546.59	0.530656	0.4811333	540.7114	3.895034	0	906.8589	527.0435	0.381106	0.476183	547.8901	4.132808	0	19	909	537						Frog_fixed.avi	0
11121	667	910.7001	545.4209	0.5306696	0.4811274	540.6893	3.897691	0	906.0616	528.4286	0.3811131	0.4761578	547.8926	4.137422	0	19	908	537						Frog_fixed.avi	0
11138	668	908.3785	544.8215	0.5306868	0.4810979	540.7128	3.886647	0	906.1882	529.9556	0.3811532	0.4761228	547.9362	4.135476	0	19	907	537						Frog_fixed.avi	0
11155	669	910.0237	539.5574	0.5307336	0.4810869	540.5634	3.893294	0	906.5414	526.203	0.3811709	0.4760923	547.9763	4.134262	0	19	908	533						Frog_fixed.avi	0
11171	670	910.235	540.1371	0.5307708	0.4810698	540.5463	3.883595	0	906.8768	527.9263	0.3812184	0.4760668	547.9517	4.127926	0	19	909	534						Frog_fixed.avi	0
11188	671	908.26	546.3179	0.5308052	0.4809437	540.538	3.896862	0	904.1862	526.8362	0.3812486	0.475989	547.9571	4.138699	0	19	906	537						Frog_fixed.avi	0
11205	672	913.0548	538.1816	0.5308483	0.4808836	540.6338	3.873504	0	898.9423	525.6069	0.3812726	0.475923	547.9284	4.146696	0	19	906	532						Frog_fixed.avi	0
11221	673	911.6428	537.0439	0.5308623	0.4808479	540.6295	3.881882	0	900.3535	524.6855	0.3813427	0.4758509	547.7093	4.144017	0	19	906	531						Frog_fixed.avi	0
11238	674	909.6926	537.0986	0.530875	0.4808831	540.6797	3.876995	0	894.3821	525.6922	0.3813386	0.4759082	547.8357	4.145542	0	19	902	531						Frog_fixed.avi	0
11255	675	906.4495	544.2756	0.5309051	0.4809666	540.6802	3.898662	0	896.3116	526.5175	0.3814106	0.476029	547.6824	4.1407	0	19	901	535						Frog_fixed.avi	0
11271	676	907.1555	539.6262	0.5309389	0.4811643	540.7099	3.897068	0	899.5714	529.3104	0.3814749	0.4761603	547.8267	4.131701	0	19	903	534						Frog_fixed.avi	0
11288	677	906.7181	545.408	0.5310203	0.4813697	540.7047	3.897291	0	899.7068	531.4727	0.3815381	0.4762975	547.8073	4.135067	0	19	903	538						Frog_fixed.avi	0
11305	678	906.0764	541.9165	0.5310736	0.4815854	540.6817	3.903673	0	900.3733	529.4321	0.3816118	0.4765873	547.8741	4.146	0	19	903	536						Frog_fixed.avi	0
11321	679	898.6896	546.4097	0.5311162	0.4817938	540.6825	3.900099	0	896.8154	528.2763	0.3816692	0.4767587	548.015	4.152327	0	19	898	537						Frog_fixed.avi	0
11338	680	901.1426	541.196	0.5312163	0.4820121	540.5287	3.894485	0	889.1619	528.5895	0.3817557	0.4768828	547.9272	4.15666	0	19	895	535						Frog_fixed.avi	0
11355	681	897.8353	539.4328	0.5313397	0.4821353	540.4741	3.905458	0	890.4954	529.768	0.3819419	0.4769447	547.8818	4.150677	0	19	894	535						Frog_fixed.avi	0
11371	682	904.4294	545.1859	0.5315715	0.4822668	540.6713	3.914245	0	891.0441	531.3408	0.3821243	0.476925	547.9559	4.16262	0	19	898	538						Frog_fixed.avi	0
11388	683	896.8848	544.0537	0.531716	0.4823351	540.5621	3.910865	0	886.9089	532.3506	0.3822821	0.4769455	547.9348	4.165405	0	19	892	538						Frog_fixed.avi	0
11405	684	898.1587	548.4529	0.531956	0.4824483	540.7227	3.920964	0	887.1155	533.1633	0.3824943	0.4769727	547.9459	4.163123	0	19	893	541						Frog_fixed.avi	0
11421	685	898.2469	543.5193	0.5320868	0.4826322	540.7623	3.919552	0	887.4546	532.8632	0.3826672	0.47703	547.9683	4.174251	0	19	893	538						Frog_fixed.avi	0
11438	686	896.2298	546.3858	0.532205	0.4828601	540.594	3.921185	0	886.345	534.6835	0.3828163	0.4771557	547.7703	4.178445	0	19	891	541						Frog_fixed.avi	0
11454	687	895.1443	548.32	0.5323237	0.4831344	540.6605	3.938456	0	886.0719	528.4307	0.3829322	0.4774091	547.835	4.179127	0	19	891	538						Frog_fixed.avi	0
11471	688	898.7177	547.7437	0.5324276	0.4833774	540.8122	3.940638	0	883.6499	520.9846	0.3830096	0.4776346	547.921	4.194743	0	19	891	534						Frog_fixed.avi	0
11488	689	895.5963	544.8259	0.5324726	0.4836284	540.7822	3.948135	0	883.5098	529.9151	0.3830918	0.477725	547.8821	4.198653	0	19	890	537						Frog_fixed.avi	0
11504	690	897.2697	545.876	0.5325294	0.483759	540.7414	3.951473	0	886.207	526.3045	0.3831533	0.4777484	547.9319	4.203294	0	19	892	536						Frog_fixed.avi	0
11521	691	894.4146	547.6465	0.5325859	0.4837053	540.715	3.947913	0	885.7496	528.8154	0.3831914	0.4776924	547.9379	4.203309	0	19	890	538						Frog_fixed.avi	0
11538	692	891.9641	549.9017	0.532647	0.4835816	540.6529	3.96087	0	884.3005	527.6209	0.3832382	0.477626	547.9188	4.214486	0	19	888	539						Frog_fixed.avi	0
11554	693	891.8414	545.3131	0.5327384	0.4834891	540.4565	3.964119	0	883.4606	525.9752	0.3833036	0.4775099	547.7388	4.225965	0	19	888	536						Frog_fixed.avi	0
11571	694	892.1176	548.769	0.5327964	0.4833594	540.392	3.966491	0	883.1765	525.6193	0.3833537	0.4773801	547.6431	4.225049	0	19	888	537						Frog_fixed.avi	0
11588	695	893.9178	547.3986	0.5328766	0.4833423	540.4149	3.962954	0	882.1273	524.1014	0.38339	0.4773425	547.5711	4.225249	0	19	888	536						Frog_fixed.avi	0
11604	696	891.947	554.0324	0.5329255	0.4833758	540.4525	3.984364	0	879.3837	524.7276	0.3834013	0.4774106	547.523	4.23245	0	19	886	539						Frog_fixed.avi	0
11621	697	891.1859	550.3112	0.532904	0.483482	540.355	3.986538	0	878.9095	525.3621	0.3833898	0.4775203	547.523	4.243401	0	19	885	538						Frog_fixed.avi	0
11638	698	886.7928	546.973	0.5328737	0.4836586	540.2166	3.983736	0	881.3656	521.3391	0.3833701	0.4776133	547.5306	4.237792	0	19	884	534						Frog_fixed.avi	0
11654	699	889.1628	547.4095	0.5328513	0.4837141	540.1341	3.98947	0	881.3898	523.7745	0.3833383	0.4776542	547.5685	4.249816	0	19	885	536						Frog_fixed.avi	0
11671	700	890.3391	550.4388	0.5328472	0.4836696	540.1111	3.997332	0	885.573	523.1097	0.3833163	0.4776223	547.5593	4.257441	0	19	888	537						Frog_fixed.avi	0
11688	701	888.2935	549.6625	0.5328292	0.4835468	540.1947	3.997338	0	883.4219	522.7012	0.383293	0.4775002	547.5562	4.26499	0	19	886	536						Frog_fixed.avi	0
11704	702	885.4879	553.0522	0.5328472	0.4833055	540.1173	4.007658	0	881.2349	532.6841	0.3832802	0.4771543	547.5314	4.265364	0	19	883	543						Frog_fixed.avi	0
11721	703	887.6826	545.7556	0.532883	0.4830232	540.08	4.005743	0	882.128	525.5666	0.383298	0.4769153	547.512	4.279719	0	19	885	536						Frog_fixed.avi	0
11738	704	890.6956	549.2877	0.5329888	0.4825979	540.3046	4.015003	0	881.2259	523.6457	0.3833556	0.4765866	547.4032	4.275805	0	19	886	536						Frog_fixed.avi	0
11754	705	888.155	546.6026	0.5331064	0.4822824	540.2238	4.021569	0	877.9508	528.2307	0.3834564	0.4762092	547.2905	4.285862	0	19	883	537						Frog_fixed.avi	0
11771	706	885.6785	551.6392	0.5332294	0.4818684	540.1213	4.019285	0	879.5464	520.5001	0.3835796	0.4758699	547.3583	4.291066	0	19	883	536						Frog_fixed.avi	0
11788	707	887.521	548.1046	0.5333931	0.4815645	540.0725	4.024776	0	878.823	526.6509	0.3837353	0.4754649	547.282	4.282772	0	19	883	537						Frog_fixed.avi	0
11804	708	884.1654	544.1073	0.533522	0.4813549	540.2537	4.028984	0	880.8147	519.9247	0.3838757	0.4752524	547.3094	4.279353	0	19	882	532						Frog_fixed.avi	0
11821	709	887.5206	549.9316	0.5336651	0.4811927	540.0443	4.027309	0	876.0149	519.6776	0.3839822	0.4750945	547.1276	4.286965	0	19	882	535						Frog_fixed.avi	0
11838	710	884.8571	548.3546	0.5337704	0.4811629	539.8849	4.029963	0	876.384	523.6302	0.3840683	0.4749535	547.2216	4.29645	0	19	881	536						Frog_fixed.avi	0
11854	711	881.2249	547.3288	0.533842	0.4811563	539.8446	4.03037	0	875.6259	528.672	0.3841536	0.4747802	547.1395	4.302561	0	19	878	538						Frog_fixed.avi	0
11871	712	879.2899	551.0242	0.5339224	0.4810918	539.7731	4.041667	0	878.3948	527.7787	0.3842503	0.4746969	546.918	4.302084	0	19	879	539						Frog_fixed.avi	0
11888	713	883.3865	550.1068	0.5340848	0.480981	539.7802	4.04155	0	878.0926	522.5609	0.3843342	0.4745851	546.7278	4.310296	0	19	881	536						Frog_fixed.avi	0
11904	714	881.8743	550.0704	0.5342075	0.4808793	539.6537	4.045251	0	877.5732	521.4899	0.3844288	0.4743687	546.7625	4.303435	0	19	880	536						Frog_fixed.avi	0
11921	715	873.2878	548.3395	0.5343136	0.4806786	539.5585	4.047673	0	872.4724	530.057	0.3845229	0.4739608	546.6191	4.308543	0	19	873	539						Frog_fixed.avi	0
11938	716	875.9433	548.1318	0.5345322	0.4803795	539.1875	4.050204	0	876.6665	522.8237	0.3847521	0.4736919	546.2909	4.318018	0	19	876	535						Frog_fixed.avi	0
11954	717	874.6192	550.9686	0.5347956	0.4801028	539.2524	4.050221	0	872.5608	529.0765	0.3849435	0.4731755	546.2997	4.312864	0	19	874	540						Frog_fixed.avi	0
11971	718	879.171	543.4577	0.5350918	0.47989	538.9359	4.066524	0	873.9458	526.7237	0.3852311	0.4728976	545.9346	4.327599	0	19	877	535						Frog_fixed.avi	0
11987	719	876.1339	550.7635	0.5353829	0.4796078	538.8116	4.061662	0	874.1849	529.087	0.3854988	0.4724435	545.8644	4.327488	0	19	875	540						Frog_fixed.avi	0
12004	720	868.0482	552.0459	0.5356064	0.4793468	538.5989	4.069659	0	874.1528	525.8089	0.3857331	0.4721356	545.6918	4.328815	0	19	871	539						Frog_fixed.avi	0
12021	721	876.8745	544.585	0.5358791	0.4791518	538.4885	4.079491	0	866.5815	527.9093	0.3858806	0.4717467	545.5145	4.333871	0	19	872	536						Frog_fixed.avi	0
12037	722	869.1139	547.3484	0.5359998	0.4789501	538.3903	4.073943	0	871.3195	529.4645	0.3860686	0.4714003	545.228	4.340649	0	19	870	538						Frog_fixed.avi	0
12054	723	869.6235	545.2459	0.5361087	0.478781	538.0717	4.076177	0	872.1414	525.6032	0.3861333	0.4712165	545.1357	4.347441	0	19	871	535						Frog_fixed.avi	0
12071	724	865.3382	546.7797	0.5361795	0.4787143	537.8763	4.084338	0	868.4266	526.4357	0.3861641	0.4709964	545.0247	4.339871	0	19	867	537						Frog_fixed.avi	0
12087	725	867.8702	549.1487	0.5362804	0.4786383	537.8201	4.082913	0	867.6909	529.7226	0.3862056	0.4707901	544.927	4.337942	0	19	868	539						Frog_fixed.avi	0
12104	726	871.6149	544.6893	0.5364148	0.478612	537.847	4.088047	0	871.0055	531.4905	0.3863209	0.4706353	544.6229	4.344287	0	19	871	538						Frog_fixed.avi	0
12121	727	867.5433	543.4762	0.5365667	0.4785824	537.6069	4.094933	0	871.4232	527.6295	0.3864731	0.4705018	544.4987	4.358729	0	19	869	536						Frog_fixed.avi	0
12137	728	862.3773	547.621	0.5367343	0.4784573	537.3675	4.095716	0	864.022	524.7234	0.3865975	0.4702007	544.3527	4.372776	0	19	863	536						Frog_fixed.avi	0
12154	729	855.1975	541.9597	0.5371553	0.4782662	537.3002	4.096024	0	856.615	531.3561	0.3869549	0.4697799	544.1159	4.371218	0	20	856	537						Frog_fixed.avi	0
12171	730	821.8757	569.2453	0.5376713	0.4781713	537.3489	4.108396	0	819.5995	550.4225	0.3874968	0.4696764	543.9568	4.387188	0	20	821	560						Frog_fixed.avi	0
12187	731	821.3802	557.2298	0.5380328	0.4778501	537.355	4.101442	0	822.0117	552.666	0.3877566	0.4690797	543.6063	4.379973	0	20	822	555						Frog_fixed.avi	0
12204	732	810.0638	565.5893	0.5382091	0.4775013	537.1965	4.11357	0	813.9688	550.2932	0.3879254	0.468762	543.5726	4.386929	0	20	812	558						Frog_fixed.avi	0
12221	733	813.8945	562.3947	0.5384402	0.4772552	537.0062	4.109312	0	815.4877	559.397	0.388048	0.4682796	543.5449	4.39256	0	20	815	561						Frog_fixed.avi	0
12237	734	818.1818	562.0177	0.5385907	0.4770613	537.014	4.121192	0	818.3063	549.6078	0.3881781	0.4681211	543.3466	4.413644	0	20	818	556						Frog_fixed.avi	0
12254	735	816.4706	563.321	0.5386512	0.4768957	536.9721	4.136925	0	818.4595	547.9564	0.3882084	0.4679398	543.1364	4.408282	0	20	817	556						Frog_fixed.avi	0
12271	736	812.4453	564.2469	0.5386672	0.4767695	536.9006	4.128675	0	815.1498	555.3295	0.3881871	0.4676781	542.9685	4.412333	0	20	814	560						Frog_fixed.avi	0
12287	737	816.5494	565.8087	0.5387111	0.4766387	536.7316	4.130819	0	816.4741	558.4235	0.3881482	0.467436	542.8035	4.396955	0	20	817	562						Frog_fixed.avi	0
12304	738	814.5765	563.8215	0.5387396	0.4763998	536.568	4.126442	0	814.9862	550.4038	0.3881255	0.4672565	542.6953	4.423542	0	20	815	557						Frog_fixed.avi	0
12321	739	816.2451	566.1628	0.5388	0.4760497	536.3979	4.145291	0	815.2634	553.3535	0.3881432	0.4667982	542.5803	4.423281	0	20	816	560						Frog_fixed.avi	0
12337	740	814.6938	565.316	0.5388982	0.4757193	536.1956	4.151384	0	814.4868	548.9033	0.388194	0.4664207	542.4902	4.425591	0	20	815	557						Frog_fixed.avi	0
12354	741	809.9392	566.966	0.5390437	0.4752206	536.2509	4.145298	0	814.5018	554.5861	0.3882872	0.4658414	542.501	4.416165	0	20	812	561						Frog_fixed.avi	0
12371	742	815.7678	562.5524	0.5392701	0.4748079	536.1318	4.149936	0	817.9193	551.4026	0.3884871	0.4654026	542.3145	4.42182	0	20	817	557						Frog_fixed.avi	0
12387	743	808.8976	567.1591	0.5394229	0.4743169	535.9847	4.159058	0	815.605	548.6359	0.3886225	0.4648674	542.1142	4.426178	0	20	812	558						Frog_fixed.avi	0
12404	744	814.2651	563.2105	0.5396309	0.4738971	535.7572	4.155732	0	812.0697	551.0898	0.3887377	0.4643554	542.1026	4.425907	0	20	813	557						Frog_fixed.avi	0
12421	745	817.7656	565.8325	0.5397899	0.4735123	535.7338	4.16045	0	813.4863	547.3584	0.3888537	0.4640113	541.8549	4.43136	0	20	816	557						Frog_fixed.avi	0
12437	746	812.2365	564.3366	0.5398158	0.4733104	535.6327	4.17045	0	813.7156	549.0289	0.3888696	0.4636615	541.6389	4.430156	0	20	813	557						Frog_fixed.avi	0
12454	747	812.1253	566.5566	0.5397866	0.4731939	535.4567	4.17109	0	814.9938	553.9025	0.3888151	0.4634382	541.4882	4.427383	0	20	814	560						Frog_fixed.avi	0
12471	748	809.1833	563.7932	0.5397004	0.4731721	535.1152	4.164565	0	812.9972	552.7808	0.3886992	0.4633758	541.4886	4.428767	0	20	811	558						Frog_fixed.avi	0
12487	749	810.8902	568.5206	0.539624	0.4731925	534.9538	4.156631	0	813.1688	553.8519	0.3885818	0.4633443	541.3094	4.426803	0	20	812	561						Frog_fixed.avi	0
12504	750	811.556	566.9688	0.5395731	0.4732756	534.8065	4.151302	0	812.6258	551.7134	0.3884815	0.4633488	541.0733	4.423132	0	20	812	559						Frog_fixed.avi	0
12521	751	813.7296	566.9606	0.5395607	0.4732863	534.6758	4.146747	0	815.0233	552.0174	0.388432	0.4633066	540.8508	4.418973	0	20	814	559						Frog_fixed.avi	0
12537	752	812.6215	567.8828	0.5395957	0.4732865	534.5854	4.143404	0	813.2722	550.5077	0.3884324	0.4632453	540.6986	4.418777	0	20	813	559						Frog_fixed.avi	0
12554	753	810.2129	566.0402	0.5396961	0.4732985	534.2926	4.12424	0	812.5253	549.7229	0.3884809	0.4631709	540.5508	4.408077	0	20	811	558						Frog_fixed.avi	0
12570	754	816.9321	562.4245	0.5397475	0.4732286	533.9944	4.125973	0	820.7209	540.7216	0.3885465	0.4630241	540.4891	4.420619	0	21	819	552						Frog_fixed.avi	0
12587	755	850.3818	520.4023	0.5396776	0.4729466	534.1448	4.117803	0	853.741	495.4599	0.388654	0.4626413	540.6183	4.399679	0	21	852	508						Frog_fixed.avi	0
12604	756	847.1262	520.4123	0.5398207	0.4731606	533.9142	4.121875	0	854.6714	503.6042	0.3888473	0.4627998	540.4873	4.407666	0	21	851	512						Frog_fixed.avi	0
12620	757	851.1696	522.7423	0.5399783	0.4734766	533.9957	4.120125	0	853.3309	495.3242	0.3888905	0.4631437	540.4707	4.401963	0	21	852	509						Frog_fixed.avi	0
12637	758	855.8862	518.4376	0.5400948	0.4739381	533.9243	4.103416	0	856.3062	498.6275	0.3889361	0.4633707	540.351	4.389894	0	21	856	509						Frog_fixed.avi	0
12654	759	855.7695	523.6555	0.540103	0.4743403	533.9387	4.105163	0	856.7017	491.0753	0.3889106	0.463856	540.3777	4.391454	0	21	856	507						Frog_fixed.avi	0
12670	760	851.2684	520.42	0.5399906	0.4747778	533.8846	4.08886	0	858.3002	497.8548	0.388834	0.4641489	540.1912	4.371272	0	21	855	509						Frog_fixed.avi	0
12687	761	849.4984	525.4979	0.539869	0.4750988	533.7438	4.097851	0	855.065	495.3652	0.3887081	0.4645489	539.9962	4.380361	0	21	852	510						Frog_fixed.avi	0
12704	762	856.2723	523.2525	0.539766	0.4753443	533.7771	4.077163	0	854.694	493.0524	0.3885326	0.4647536	540.3113	4.374961	0	21	855	508						Frog_fixed.avi	0
12720	763	860.053	523.6957	0.5396442	0.4754249	534.0047	4.075257	0	857.2209	498.5611	0.3884245	0.4648345	540.3964	4.365942	0	21	859	511						Frog_fixed.avi	0
12737	764	857.0157	524.9998	0.5395403	0.4754218	534.1588	4.080886	0	856.0596	501.8377	0.3883228	0.46487	540.2933	4.351788	0	21	857	513						Frog_fixed.avi	0
12754	765	857.3492	526.9515	0.5394759	0.4753815	534.0825	4.074793	0	857.3057	500.5289	0.3882607	0.4648909	540.3002	4.344254	0	21	857	514						Frog_fixed.avi	0
12770	766	860.0146	527.4182	0.5394521	0.4753029	534.1611	4.07139	0	860.9374	498.8966	0.3882393	0.4648885	540.371	4.33083	0	21	860	513						Frog_fixed.avi	0
12787	767	862.9032	523.0656	0.5394325	0.4752229	534.2547	4.062842	0	861.1547	502.3816	0.3882272	0.4648926	540.4547	4.327377	0	21	862	513						Frog_fixed.avi	0
12804	768	862.5164	529.0746	0.539386	0.4751625	534.3271	4.057596	0	859.6459	502.4243	0.3881993	0.4649304	540.6741	4.335674	0	21	861	516						Frog_fixed.avi	0
12820	769	859.1967	529.3524	0.5392737	0.4751965	534.4825	4.067209	0	857.7133	505.2214	0.3880946	0.4650522	540.9108	4.345205	0	21	858	517						Frog_fixed.avi	0
12837	770	860.6105	527.666	0.539121	0.4753302	534.7364	4.062081	0	855.6902	495.8059	0.387975	0.4654313	540.9447	4.33011	0	21	858	512						Frog_fixed.avi	0
12854	771	863.6499	522.9738	0.538964	0.4756249	534.9362	4.069277	0	861.835	504.0829	0.3878542	0.4657158	541.0712	4.319777	0	21	863	514						Frog_fixed.avi	0
12870	772	856.5728	530.7245	0.5386876	0.4759191	535.0224	4.058409	0	859.1544	501.0237	0.3876455	0.4662332	541.525	4.319756	0	21	858	516						Frog_fixed.avi	0
12887	773	860.8133	524.3931	0.5385088	0.476357	535.2031	4.056372	0	856.1682	507.5226	0.3874426	0.466608	541.3215	4.303637	0	21	858	516						Frog_fixed.avi	0
12903	774	861.0068	528.7004	0.5382954	0.476744	535.5083	4.056686	0	854.6165	500.5602	0.3872254	0.4672179	541.7491	4.321793	0	21	858	515						Frog_fixed.avi	0
12920	775	858.7635	528.1378	0.5380906	0.477173	535.457	4.068223	0	858.5254	505.6015	0.3871149	0.4676533	541.9315	4.330879	0	21	859	517						Frog_fixed.avi	0
12937	776	853.7018	530.9749	0.5379516	0.4774464	535.7999	4.061909	0	861.8558	502.0686	0.3870509	0.468078	542.056	4.327301	0	21	858	517						Frog_fixed.avi	0
12953	777	858.1422	530.3616	0.537894	0.4776175	535.9051	4.065207	0	860.5145	505.4553	0.3870009	0.4683002	542.3002	4.332623	0	21	859	518						Frog_fixed.avi	0
12970	778	859.2974	528.9156	0.5378848	0.4776895	536.0109	4.07122	0	857.6442	498.1974	0.3869569	0.4685625	542.6012	4.336477	0	21	858	514						Frog_fixed.avi	0
12987	779	859.8827	527.6305	0.5378929	0.4776203	536.1017	4.082434	0	856.8049	498.3828	0.3870198	0.468566	542.5161	4.331636	0	21	858	513						Frog_fixed.avi	0
13003	780	857.1979	527.5217	0.5379136	0.4775026	536.2124	4.091549	0	856.919	509.8009	0.3870809	0.4683851	542.4924	4.332659	0	21	857	519						Frog_fixed.avi	0
13020	781	856.8344	529.1933	0.5379575	0.4773944	536.3131	4.096657	0	856.939	509.0741	0.3871671	0.4683097	542.6386	4.33253	0	21	857	519						Frog_fixed.avi	0
13037	782	861.7283	527.1217	0.5380436	0.4773547	536.6392	4.103897	0	860.4288	507.9438	0.3872588	0.4682847	542.9647	4.357065	0	21	861	518						Frog_fixed.avi	0
13053	783	861.1887	525.65	0.538111	0.4773719	536.8157	4.117721	0	858.325	506.6442	0.387317	0.4683431	543.0616	4.357557	0	21	860	516						Frog_fixed.avi	0
13070	784	859.6069	525.4341	0.5381381	0.4774739	536.9485	4.123304	0	857.1833	499.5977	0.387352	0.4685597	543.1186	4.362003	0	21	858	513						Frog_fixed.avi	0
13087	785	861.066	525.8432	0.5381477	0.4776357	536.9485	4.133476	0	855.5285	500.5202	0.3873769	0.4687631	543.1605	4.370109	0	21	858	513						Frog_fixed.avi	0
13103	786	859.8011	523.1941	0.5381531	0.4779323	537.0239	4.13596	0	856.3703	501.573	0.3873879	0.4689775	543.1727	4.36925	0	21	858	512						Frog_fixed.avi	0
13120	787	859.9335	522.063	0.5381364	0.4782076	537.0332	4.130772	0	857.0061	503.6024	0.3873884	0.4692644	543.1972	4.364078	0	21	858	513						Frog_fixed.avi	0
13137	788	888.5016	552.3323	0.5378501	0.4787701	536.9176	4.137489	0	889.8931	532.5932	0.3872714	0.4697669	543.1981	4.35073	0	22	889	542						Frog_fixed.avi	0
13153	789	883.5092	561.464	0.5378404	0.4790521	536.9858	4.145587	0	885.1158	543.5591	0.3872628	0.4701508	543.2041	4.379296	0	22	884	553						Frog_fixed.avi	0
13170	790	882.6156	562.5068	0.5378514	0.4792429	536.954	4.144923	0	885.8807	535.6768	0.3872474	0.4704297	543.203	4.376924	0	22	884	549						Frog_fixed.avi	0
13187	791	882.6797	562.486	0.5378733	0.4794022	536.9702	4.146607	0	885.4904	540.9178	0.387262	0.47057	543.2008	4.383857	0	22	884	552						Frog_fixed.avi	0
13203	792	885.1257	559.8835	0.5379376	0.4795332	537.0036	4.147092	0	883.1198	544.6257	0.3873024	0.4706907	543.1708	4.381583	0	22	884	552						Frog_fixed.avi	0
13220	793	887.1147	559.2476	0.538018	0.4796264	537.0906	4.135756	0	883.6376	547.0446	0.3873376	0.4707578	543.096	4.381499	0	22	885	553						Frog_fixed.avi	0
13237	794	887.3683	561.9965	0.5380894	0.4797271	537.0298	4.136153	0	878.8323	542.7732	0.3873691	0.4709022	543.1047	4.379424	0	22	883	552						Frog_fixed.avi	0
13253	795	887.4425	560.7405	0.5381406	0.4798243	537.0701	4.138361	0	875.3081	541.8673	0.3874156	0.4710486	543.0734	4.384799	0	22	881	551						Frog_fixed.avi	0
13270	796	883.8174	562.2617	0.5381702	0.479885	537.079	4.138104	0	875.009	542.9938	0.3874545	0.4711025	543.0302	4.383142	0	22	879	553						Frog_fixed.avi	0
13287	797	881.7505	562.3501	0.5382358	0.4799562	536.9792	4.142958	0	876.64	540.7698	0.3875095	0.4712379	542.8317	4.38359	0	22	879	552						Frog_fixed.avi	0
13303	798	885.9124	560.9361	0.5383306	0.4801658	536.7996	4.127564	0	880.4083	544.6616	0.3875634	0.4713724	542.9669	4.398067	0	22	883	553						Frog_fixed.avi	0
13320	799	884.7497	564.193	0.53838	0.4804888	536.7339	4.136509	0	882.1136	551.8977	0.3876097	0.4715945	542.9244	4.383213	0	22	883	558						Frog_fixed.avi	0
13337	800	885.9205	566.4016	0.5384316	0.4808982	536.7436	4.134048	0	881.4601	540.6324	0.3876323	0.4721125	542.944	4.391388	0	22	884	554						Frog_fixed.avi	0
13353	801	888.8907	561.3662	0.5385038	0.481389	536.8361	4.131135	0	883.8656	549.9583	0.3876769	0.4724507	542.8438	4.379299	0	22	886	556						Frog_fixed.avi	0
13370	802	889.6418	568.0352	0.5385106	0.4818301	536.918	4.139106	0	884.4821	546.4858	0.3876817	0.4729865	542.857	4.392785	0	22	887	557						Frog_fixed.avi	0
13387	803	892.5882	560.1455	0.53853	0.4822444	536.8979	4.132301	0	884.2304	548.7889	0.3876868	0.4732639	542.8656	4.387424	0	22	888	554						Frog_fixed.avi	0
13403	804	891.1089	562.0569	0.5385102	0.4825056	536.8992	4.143842	0	880.2281	538.7764	0.3876666	0.4736487	542.8962	4.395778	0	22	886	550						Frog_fixed.avi	0
13420	805	890.5002	564.5388	0.5385016	0.4826466	536.9404	4.142458	0	883.8093	543.3867	0.3876698	0.4737488	542.8961	4.398324	0	22	887	554						Frog_fixed.avi	0
13437	806	889.4874	564.3519	0.5385064	0.4826881	537.0061	4.14332	0	881.6617	544.3979	0.3876514	0.4737614	543.009	4.399831	0	22	886	554						Frog_fixed.avi	0
13453	807	890.6041	564.9958	0.5385271	0.4826815	537.0665	4.146753	0	884.2241	542.053	0.3876859	0.4737372	543.0056	4.40784	0	22	887	554						Frog_fixed.avi	0
13470	808	891.9581	561.5652	0.5385618	0.4826597	537.0819	4.153052	0	881.1086	542.5603	0.3877209	0.473718	543.0694	4.395533	0	22	887	552						Frog_fixed.avi	0
13486	809	888.2758	561.2527	0.5385986	0.4827143	537.1325	4.147263	0	882.6344	541.8592	0.3877887	0.4737244	543.2143	4.406273	0	22	885	552						Frog_fixed.avi	0
13503	810	888.7571	560.9326	0.5386438	0.4827738	537.1768	4.1502	0	880.3503	543.8196	0.387846	0.4738075	543.2734	4.404326	0	22	885	552						Frog_fixed.avi	0
13520	811	886.4825	558.8205	0.5386847	0.4828475	537.2061	4.153786	0	879.8492	543.4313	0.3879045	0.4738947	543.3998	4.410952	0	22	883	551						Frog_fixed.avi	0
13536	812	883.4392	559.487	0.5387165	0.482908	537.2738	4.166928	0	878.5804	545.1013	0.3879359	0.4739394	543.4774	4.414709	0	22	881	552						Frog_fixed.avi	0
13553	813	883.8856	559.5775	0.5387253	0.4830248	537.4144	4.164491	0	878.363	543.4199	0.387963	0.474081	543.587	4.418131	0	22	881	551						Frog_fixed.avi	0
13570	814	882.4781	562.6589	0.5387278	0.4831786	537.4496	4.166538	0	878.8239	540.6946	0.3879929	0.4743614	543.6488	4.410108	0	22	881	552						Frog_fixed.avi	0
13586	815	882.5677	561.8378	0.5387438	0.4834132	537.4409	4.171565	0	881.1542	540.4726	0.3880441	0.474584	543.5559	4.416223	0	22	882	551						Frog_fixed.avi	0
13603	816	885.1047	561.3687	0.5387625	0.4837422	537.5147	4.171257	0	878.5212	551.0322	0.3880383	0.474766	543.7751	4.416625	0	22	882	556						Frog_fixed.avi	0
13620	817	884.5056	561.9688	0.5387917	0.4840427	537.7098	4.170986	0	884.1455	538.8329	0.3881205	0.4752063	543.8067	4.42038	0	22	884	550						Frog_fixed.avi	0
13636	818	887.9761	558.3969	0.5388597	0.4844412	537.8032	4.178787	0	880.7428	546.4583	0.3881627	0.4754574	543.8055	4.423392	0	22	884	552						Frog_fixed.avi	0
13653	819	884.5817	564.3846	0.5389004	0.4847355	537.9119	4.16369	0	880.0153	544.5858	0.3882278	0.4758371	543.7518	4.423101	0	22	882	554						Frog_fixed.avi	0
13670	820	888.6405	558.0967	0.5389907	0.4851544	537.7869	4.176667	0	879.4371	542.0835	0.388306	0.4761866	543.8526	4.424356	0	22	884	550						Frog_fixed.avi	0
13686	821	887.5248	563.7549	0.5390562	0.485458	537.77	4.169358	0	880.4047	552.3125	0.3884119	0.4764629	543.8688	4.426408	0	22	884	558						Frog_fixed.avi	0
13703	822	886.7571	563.7726	0.5391303	0.48574	537.7054	4.16453	0	881.9863	545.0057	0.3884882	0.4768443	544.0081	4.425187	0	22	884	554						Frog_fixed.avi	0
13720	823	887.9413	562.1223	0.5391718	0.4860674	537.7852	4.169291	0	882.3191	548.8439	0.3885432	0.4770688	544.072	4.428001	0	22	885	555						Frog_fixed.avi	0
13736	824	890.8098	560.7004	0.5391876	0.4862937	537.8018	4.159213	0	881.042	548.6882	0.3885463	0.4773693	544.2072	4.421761	0	22	886	555						Frog_fixed.avi	0
13753	825	888.974	562.3702	0.5391275	0.4865086	537.8515	4.161969	0	882.9609	541.764	0.3885306	0.4776425	544.2332	4.421789	0	22	886	552						Frog_fixed.avi	0
13770	826	889.7405	558.8477	0.5390554	0.4867475	537.9535	4.155231	0	880.9103	545.9733	0.3884612	0.477818	544.1168	4.422564	0	22	885	552						Frog_fixed.avi	0
13786	827	893.4219	559.1955	0.5389637	0.486853	537.9869	4.157488	0	882.9597	547.9586	0.3883752	0.4779242	544.1025	4.423131	0	22	888	554						Frog_fixed.avi	0
13803	828	888.6196	564.7947	0.5388346	0.4869383	538.2271	4.164799	0	877.2406	554.7534	0.3882416	0.4780123	544.0838	4.419762	0	22	883	560						Frog_fixed.avi	0
13820	829	889.3629	561.3778	0.5386811	0.4869762	538.0615	4.161584	0	877.6399	543.7562	0.3880994	0.4781665	544.2807	4.431789	0	22	884	553						Frog_fixed.avi	0
13836	830	887.0346	565.4049	0.5385611	0.486977	538.0521	4.173131	0	881.5109	544.5826	0.3880226	0.4782238	544.3228	4.430431	0	22	884	555						Frog_fixed.avi	0
13853	831	885.7277	562.7388	0.5384727	0.4869883	538.2103	4.170556	0	884.1874	541.6409	0.3879313	0.4783142	544.1633	4.436635	0	22	885	552						Frog_fixed.avi	0
13870	832	888.9354	561.3146	0.5384383	0.4870805	538.2073	4.162083	0	878.4475	541.1027	0.3878216	0.4784766	544.1379	4.427236	0	22	884	551						Frog_fixed.avi	0
13886	833	886.6481	559.5826	0.5383845	0.4872155	538.1941	4.170086	0	878.3062	538.0444	0.3877276	0.4786142	544.0209	4.430216	0	22	882	549						Frog_fixed.avi	0
13903	834	890.8035	562.096	0.5383332	0.4873661	538.1549	4.183051	0	882.498	543.2269	0.3876716	0.4787394	544.0943	4.437433	0	22	887	553						Frog_fixed.avi	0
13920	835	889.8839	554.4095	0.5382517	0.4876058	538.0131	4.176739	0	880.9828	538.1354	0.3875811	0.4790111	544.2547	4.431808	0	22	885	546						Frog_fixed.avi	0
13936	836	889.0397	559.5884	0.5381495	0.4877342	537.9034	4.17768	0	884.754	535.0811	0.3875163	0.479192	544.2446	4.433042	0	22	887	547						Frog_fixed.avi	0
13953	837	888.4883	560.2933	0.5380879	0.487835	537.8062	4.179892	0	880.2225	539.449	0.3874278	0.4793193	544.088	4.437103	0	22	884	550						Frog_fixed.avi	0
13970	838	884.712	563.1205	0.5380197	0.487959	537.8781	4.179103	0	875.8249	540.4915	0.3873769	0.4794611	543.9462	4.449138	0	22	880	552						Frog_fixed.avi	0
13986	839	885.5554	558.6116	0.537925	0.4880439	538.059	4.188365	0	876.9636	541.0319	0.3872638	0.4795201	543.8839	4.443684	0	22	881	550						Frog_fixed.avi	0
14003	840	885.2056	563.0135	0.5378826	0.4881258	538.0192	4.19551	0	880.4905	545.2262	0.3872124	0.4795825	543.8882	4.44544	0	22	883	554						Frog_fixed.avi	0
14020	841	886.7982	560.3888	0.5378914	0.4882066	537.9529	4.195897	0	880.1456	543.0894	0.3871899	0.479714	543.9033	4.453691	0	22	883	552						Frog_fixed.avi	0
14036	842	886.0736	557.0676	0.5379165	0.4883507	537.9669	4.205895	0	876.2194	546.1661	0.3872056	0.4798009	543.8483	4.459122	0	22	881	552						Frog_fixed.avi	0
14053	843	887.1713	554.5085	0.5379885	0.488442	537.802	4.20806	0	876.4624	540.2347	0.3872653	0.4799225	543.7748	4.458609	0	22	882	547						Frog_fixed.avi	0
14069	844	884.584	557.4614	0.5380799	0.4885144	537.7696	4.202917	0	877.5231	540.4752	0.3873811	0.4799814	543.8046	4.468303	0	22	881	549						Frog_fixed.avi	0
14086	845	881.6759	556.1304	0.5382166	0.4885945	537.7016	4.201179	0	877.1301	540.7975	0.3874983	0.4800363	544.0061	4.454266	0	22	879	548						Frog_fixed.avi	0
14103	846	885.5184	558.2527	0.5383931	0.4886353	537.9984	4.190064	0	876.3431	543.2109	0.3876716	0.4800785	543.8616	4.458352	0	22	881	551						Frog_fixed.avi	0
14119	847	883.7841	560.6792	0.538528	0.4887576	537.8241	4.193759	0	875.6103	541.0087	0.3877849	0.4801652	543.7944	4.464614	0	22	880	551						Frog_fixed.avi	0
14136	848	882.6946	559.0663	0.5386368	0.4889681	537.7286	4.196107	0	877.0554	545.0154	0.3879337	0.4802644	543.9282	4.464838	0	22	880	552						Frog_fixed.avi	0
14153	849	881.8918	555.1193	0.5387503	0.4892482	537.8951	4.1882	0	879.7822	546.0546	0.3880367	0.4803609	544.0201	4.460308	0	22	881	551						Frog_fixed.avi	0
14169	850	882.6751	559.716	0.5388536	0.4894278	538.0263	4.198726	0	880.6858	545.9658	0.3881569	0.480549	543.8833	4.462768	0	22	882	553						Frog_fixed.avi	0
14186	851	924.9704	614.439	0.5384407	0.4902821	537.7298	4.195336	0	937.6954	589.3472	0.3879599	0.4814479	543.9515	4.473632	0	23	931	602						Frog_fixed.avi	0
14203	852	1028.777	777.4663	0.5376148	0.4922489	537.877	4.196811	0	1024.536	759.7083	0.3874366	0.483229	544.1772	4.469091	0	23	1027	769						Frog_fixed.avi	0
14219	853	1058.64	825.1985	0.5374867	0.4926625	538.1769	4.189518	0	1051.624	808.7538	0.387235	0.4836828	544.6049	4.471892	0	23	1055	817						Frog_fixed.avi	0
14236	854	1056.216	826.196	0.5376127	0.4923038	537.8251	4.172691	0	1066.162	803.5378	0.3871498	0.483411	544.7557	4.463693	0	23	1061	815						Frog_fixed.avi	0
14253	855	1059.637	829.7977	0.5375501	0.4923249	537.95	4.178628	0	1062.289	809.0499	0.3870621	0.4835924	544.672	4.471244	0	23	1061	819						Frog_fixed.avi	0
14269	856	1056.264	825.7267	0.5374612	0.4923271	538.0972	4.178074	0	1064.017	809.4689	0.3869882	0.4838032	544.5571	4.470673	0	23	1060	818						Frog_fixed.avi	0
14286	857	1058.637	827.5225	0.5373994	0.4922681	538.0869	4.179953	0	1062.17	802.8849	0.3869061	0.4839457	544.5129	4.475302	0	23	1060	815						Frog_fixed.avi	0
14303	858	1055.542	831.6639	0.5373383	0.492271	537.9465	4.172876	0	1060.104	799.9479	0.3868538	0.4840635	544.5482	4.474119	0	23	1058	816						Frog_fixed.avi	0
14319	859	1057.794	829.322	0.5373357	0.4923543	537.9525	4.182024	0	1055.445	804.6573	0.3868276	0.4841455	544.623	4.466575	0	23	1057	817						Frog_fixed.avi	0
14336	860	1062.608	826.1998	0.5373842	0.4924937	538.0229	4.177917	0	1059.02	805.7115	0.3868771	0.4842636	544.5571	4.465951	0	23	1061	816						Frog_fixed.avi	0
14353	861	1058.099	828.5778	0.5374308	0.49266	538.065	4.187516	0	1059.275	805.3322	0.3869421	0.4844318	544.6248	4.465186	0	23	1059	817						Frog_fixed.avi	0
14369	862	1057.411	826.051	0.5374976	0.4929014	538.0714	4.194458	0	1054.789	817.4125	0.3870122	0.4846083	544.6047	4.455535	0	23	1056	822						Frog_fixed.avi	0
14386	863	1055.332	824.9292	0.5375833	0.493245	537.8646	4.183078	0	1053.201	808.7176	0.3870753	0.4849105	544.705	4.453622	0	23	1054	817						Frog_fixed.avi	0
14403	864	1057.724	831.546	0.5377004	0.4935398	537.8141	4.177974	0	1051.582	810.3663	0.3871455	0.4851656	544.7925	4.444485	0	23	1055	821						Frog_fixed.avi	0
14419	865	1056.085	831.3597	0.5378022	0.4938216	537.9229	4.177768	0	1049.107	814.5441	0.3872211	0.485354	544.7553	4.453836	0	23	1053	823						Frog_fixed.avi	0
14436	866	1056.926	826.8171	0.5379305	0.4941065	538.1203	4.187518	0	1051.253	812.13	0.3873368	0.4855683	544.6187	4.456629	0	23	1054	819						Frog_fixed.avi	0
14452	867	1055.372	829.0172	0.5380621	0.4942511	537.9355	4.174097	0	1052.728	807.1565	0.3874565	0.4857716	544.6031	4.46014	0	23	1054	818						Frog_fixed.avi	0
14469	868	1056.289	828.6094	0.5382085	0.4944669	537.8986	4.171134	0	1048.564	809.8057	0.387554	0.4859138	544.6486	4.449878	0	23	1052	819						Frog_fixed.avi	0
14486	869	1055.732	830.6166	0.5383512	0.4946159	538.0686	4.177239	0	1051.108	812.4029	0.3876656	0.4859986	544.7645	4.442502	0	23	1053	822						Frog_fixed.avi	0
14502	870	1052.953	825.5726	0.538448	0.4948068	538.1578	4.169678	0	1049.041	818.069	0.3878048	0.4860603	544.6531	4.445731	0	23	1051	822						Frog_fixed.avi	0
14519	871	1052.824	826.5995	0.5385627	0.4948843	537.9906	4.163304	0	1051.708	817.0186	0.3879648	0.4860532	544.6957	4.439822	0	23	1052	822						Frog_fixed.avi	0
14536	872	1054.358	825.7869	0.5387235	0.4948987	538.0555	4.152396	0	1048.368	814.8914	0.3880855	0.4860175	544.8823	4.437758	0	23	1051	820						Frog_fixed.avi	0
14552	873	1058.51	827.5297	0.538866	0.4948588	538.2992	4.146555	0	1048.381	809.9874	0.3882127	0.4859565	544.9229	4.420336	0	23	1053	819						Frog_fixed.avi	0
14569	874	1048.47	826.6486	0.5389664	0.4948144	538.2998	4.143329	0	1050.081	809.9715	0.3883857	0.485813	544.8983	4.416813	0	23	1049	818						Frog_fixed.avi	0
14586	875	1053.424	828.2469	0.5391484	0.4947116	538.2216	4.123822	0	1049.822	809.8166	0.3885483	0.485679	544.9284	4.41855	0	23	1052	819						Frog_fixed.avi	0
14602	876	1056.012	831.6052	0.5393402	0.4946463	538.3581	4.124854	0	1045.897	814.6935	0.388686	0.4855114	545.0787	4.400449	0	23	1051	823						Frog_fixed.avi	0
14619	877	1050.654	831.3218	0.5394503	0.4946167	538.419	4.110076	0	1053.474	815.1064	0.3888918	0.4853368	544.9998	4.381569	0	23	1052	823						Frog_fixed.avi	0
14636	878	1052.204	829.8265	0.5396557	0.4945908	538.3295	4.095913	0	1051.073	813.0643	0.3890617	0.4852515	545.0853	4.378808	0	23	1052	821						Frog_fixed.avi	0
14652	879	1057.133	825.0409	0.5398458	0.4946345	538.4107	4.081786	0	1050.422	812.5292	0.3892054	0.4851758	545.1312	4.363038	0	23	1054	819						Frog_fixed.avi	0
14669	880	1045.989	831.7562	0.5399686	0.4946064	538.4523	4.066888	0	1053.584	813.6639	0.3894319	0.4851218	544.9874	4.349739	0	23	1050	823						Frog_fixed.avi	0
14686	881	1054.394	831.0919	0.5401883	0.4945615	538.3596	4.057607	0	1049.607	811.5103	0.3895899	0.4850393	545.1108	4.343445	0	23	1052	821						Frog_fixed.avi	0
14702	882	1051.943	833.2255	0.5403488	0.494542	538.3779	4.057251	0	1044.073	814.587	0.3897364	0.4849017	545.1228	4.33285	0	23	1048	824						Frog_fixed.avi	0
14719	883	1046.876	832.961	0.5404804	0.4945254	538.3265	4.037868	0	1053.046	812.8675	0.3899496	0.4847948	544.8798	4.324219	0	23	1050	823						Frog_fixed.avi	0
14736	884	1049.725	835.8813	0.5406962	0.4945539	538.1152	4.03368	0	1049.614	816.9343	0.390087	0.4847274	544.9984	4.308766	0	23	1050	826						Frog_fixed.avi	0
14752	885	1051.61	830.0115	0.5408696	0.4947362	538.2298	4.010189	0	1051.281	813.9058	0.3902887	0.4848641	544.7976	4.291829	0	23	1051	822						Frog_fixed.avi	0
14769	886	1044.55	830.053	0.5410668	0.4949455	537.928	4.007278	0	1049.354	816.6464	0.3904865	0.4850655	544.7018	4.287252	0	23	1047	823						Frog_fixed.avi	0
14786	887	1050.016	832.2501	0.5413045	0.4951815	538.0503	3.992427	0	1049.183	817.9243	0.3906592	0.4852769	544.8021	4.265413	0	23	1050	825						Frog_fixed.avi	0
14802	888	1054.135	831.4796	0.5414876	0.4954768	537.8422	3.972479	0	1052.712	814.0196	0.3908984	0.4856911	544.5389	4.260574	0	23	1053	823						Frog_fixed.avi	0
14819	889	1045.161	833.2784	0.5416299	0.495795	537.696	3.965034	0	1046.693	817.5325	0.391032	0.4859582	544.5378	4.254186	0	23	1046	825						Frog_fixed.avi	0
14836	890	1049.513	837.3937	0.5418095	0.4959741	537.8426	3.963318	0	1049.45	820.8199	0.3912365	0.4861385	544.4312	4.234326	0	23	1049	829						Frog_fixed.avi	0
14852	891	1050.285	838.7665	0.5420051	0.4962161	537.5833	3.944011	0	1049.593	815.2372	0.3914238	0.4864511	544.4597	4.231506	0	23	1050	827						Frog_fixed.avi	0
14869	892	1045.508	833.9796	0.5421528	0.4964329	537.4961	3.93879	0	1047.273	814.537	0.3916211	0.4865948	544.5143	4.230268	0	23	1046	824						Frog_fixed.avi	0
14886	893	1048.996	833.8287	0.5424562	0.4965873	537.5085	3.937997	0	1047.5	819.4291	0.3919135	0.4866858	544.3666	4.222706	0	23	1048	827						Frog_fixed.avi	0
14902	894	1041.477	837.0602	0.5427144	0.4966974	537.466	3.927431	0	1048.666	817.5489	0.3922324	0.4867579	544.3217	4.214976	0	23	1045	827						Frog_fixed.avi	0
14919	895	1047.418	832.6757	0.5430787	0.4967981	537.3684	3.923613	0	1046.041	818.7049	0.3925648	0.4867572	544.4446	4.204098	0	23	1047	826						Frog_fixed.avi	0
14936	896	1049.896	837.0687	0.5434769	0.4968688	537.3477	3.917529	0	1048.044	818.778	0.3929417	0.4867569	544.2742	4.200902	0	23	1049	828						Frog_fixed.avi	0
14952	897	1051.916	837.754	0.5438157	0.4969423	537.4679	3.91835	0	1046.676	820.1376	0.3933098	0.4867479	544.1897	4.209254	0	23	1049	829						Frog_fixed.avi	0
14969	898	1044.376	839.2106	0.5440589	0.4969398	537.3807	3.908657	0	1047.979	818.3442	0.3935788	0.4866674	544.3641	4.197675	0	23	1046	829						Frog_fixed.avi	0
14986	899	1049.185	834.1968	0.5442908	0.4968103	537.3593	3.907508	0	1050.601	819.3906	0.3938031	0.4864734	544.1637	4.186643	0	23	1050	827						Frog_fixed.avi	0
15002	900	1051.119	834.6408	0.5444199	0.496638	537.3866	3.914845	0	1043.569	825.8917	0.3938668	0.4861611	544.1513	4.194806	0	23	1047	830						Frog_fixed.avi	0
15019	901	1049.71	840.54	0.5444553	0.4964943	537.3016	3.91557	0	1044.372	825.1273	0.3938621	0.4861024	544.0674	4.188232	0	23	1047	833						Frog_fixed.avi	0
15036	902	1051.095	838.2049	0.5444126	0.4964258	537.2393	3.915878	0	1045.179	825.6179	0.3937998	0.4860963	543.9672	4.19114	0	23	1048	832						Frog_fixed.avi	0
15052	903	1044.019	837.6436	0.5442201	0.4963697	536.9951	3.912884	0	1051.024	828.7932	0.3936403	0.4861003	543.8246	4.188993	0	23	1048	833						Frog_fixed.avi	0
15069	904	1047.335	838.0485	0.5440272	0.4962662	537.1495	3.914751	0	1042.053	826.5823	0.3933913	0.4861005	543.8528	4.188813	0	23	1045	832						Frog_fixed.avi	0
15086	905	1044.705	842.0714	0.5437981	0.4961807	536.7056	3.921859	0	1051.201	825.2556	0.3931662	0.4860731	543.6465	4.19455	0	23	1048	834						Frog_fixed.avi	0
15102	906	1047.957	839.3314	0.54353	0.4960651	536.9057	3.931721	0	1043.948	824.7957	0.3928583	0.48603	543.6766	4.192444	0	23	1046	832						Frog_fixed.avi	0
15119	907	1046.458	837.7591	0.5432712	0.4959297	536.4658	3.930128	0	1046.737	821.998	0.3925847	0.4859582	543.3488	4.20161	0	23	1047	830						Frog_fixed.avi	0
15136	908	1051.427	837.2506	0.5430325	0.4957899	536.4771	3.942006	0	1044.198	818.165	0.3922606	0.4858931	543.3227	4.208711	0	23	1048	828						Frog_fixed.avi	0
15152	909	1047.43	841.4012	0.542751	0.4956004	536.2938	3.947163	0	1045.454	820.6006	0.3919701	0.4857989	543.1581	4.214804	0	23	1046	831						Frog_fixed.avi	0
15169	910	1040.93	839.9608	0.542405	0.4954336	536.1732	3.955834	0	1046.772	815.851	0.3916275	0.4857438	542.9338	4.208257	0	23	1044	828						Frog_fixed.avi	0
15185	911	1050.597	837.1032	0.5421336	0.4953078	535.9464	3.955196	0	1045.485	816.9039	0.3912358	0.4857017	542.8981	4.208838	0	23	1048	827						Frog_fixed.avi	0
15202	912	1045.549	836.0984	0.5417683	0.495222	535.9806	3.954834	0	1043.205	815.504	0.3908105	0.4857058	542.806	4.220563	0	23	1044	826						Frog_fixed.avi	0
15219	913	1044.402	838.555	0.5413548	0.4951016	535.9338	3.974259	0	1048.55	816.4189	0.3904449	0.4857261	542.582	4.216324	0	23	1046	827						Frog_fixed.avi	0
15235	914	1044.486	838.344	0.5409367	0.4949581	535.7415	3.969989	0	1045.218	817.6931	0.3899878	0.4857112	542.4128	4.224226	0	23	1045	828						Frog_fixed.avi	0
15252	915	1044.688	836.6427	0.5404814	0.4947099	535.6016	3.989443	0	1047.909	817.3588	0.3895034	0.4856136	542.3232	4.226642	0	23	1046	827						Frog_fixed.avi	0
15269	916	1047.862	839.1356	0.5399963	0.4943559	535.5042	3.980067	0	1045.909	818.7765	0.3889984	0.4854107	542.1506	4.227538	0	23	1047	829						Frog_fixed.avi	0
15285	917	1048.74	837.5659	0.5395148	0.4939957	535.4208	3.982913	0	1047.064	821.4977	0.3885085	0.4851405	542.2118	4.235491	0	23	1048	830						Frog_fixed.avi	0
15302	918	1043.91	832.7756	0.5392012	0.4934493	535.5265	3.986653	0	1035.798	814.2227	0.3880715	0.4847021	542.2368	4.23331	0	23	1040	823						Frog_fixed.avi	0
15319	919	901.5895	719.3282	0.5395492	0.4914573	535.6742	4.02853	0	935.3248	696.892	0.3885981	0.483091	542.0066	4.254627	0	23	918	708						Frog_fixed.avi	0
15335	920	855.3746	636.9498	0.5397943	0.4889452	535.928	4.026294	0	885.6499	651.1517	0.389071	0.4808673	542.0261	4.183736	0	23	871	644						Frog_fixed.avi	0
15352	921	-1280	-1024	-1	-1	-1	-1	4	-1280	-1024	-1	-1	-1	-1	4		0	0						Frog_fixed.avi	0
15369	922	-1280	-1024	-1	-1	-1	-1	4	-1280	-1024	-1	-1	-1	-1	4		0	0						Frog_fixed.avi	0
15385	923	-1280	-1024	-1	-1	-1	-1	4	-1280	-1024	-1	-1	-1	-1	4		0	0						Frog_fixed.avi	0
15402	924	-1280	-1024	-1	-1	-1	-1	4	-1280	-1024	-1	-1	-1	-1	4		0	0						Frog_fixed.avi	0
15419	925	-1280	-1024	-1	-1	-1	-1	4	-1280	-1024	-1	-1	-1	-1	4		0	0						Frog_fixed.avi	0
15435	926	-1280	-1024	-1	-1	-1	-1	4	-1280	-1024	-1	-1	-1	-1	4		0	0						Frog_fixed.avi	0
15452	927	-1280	-1024	-1	-1	-1	-1	4	-1280	-1024	-1	-1	-1	-1	4		0	0						Frog_fixed.avi	0
15469	928	-1280	-1024	-1	-1	-1	-1	4	-1280	-1024	-1	-1	-1	-1	4		0	0						Frog_fixed.avi	0
15485	929	-1280	-1024	-1	-1	-1	-1	4	-1280	-1024	-1	-1	-1	-1	4		0	0						Frog_fixed.avi	0
15502	930	-1280	-1024	-1	-1	-1	-1	4	-1280	-1024	-1	-1	-1	-1	4		0	0						Frog_fixed.avi	0
15519	931	875.3167	540.0164	0.537507	0.4825598	534.8653	4.079617	0	879.4009	527.0647	0.3865875	0.4755336	541.3476	4.310874	0	24	877	534						Frog_fixed.avi	0
15535	932	873.9534	546.2195	0.5374885	0.4821024	534.6774	4.089443	0	874.9011	521.2826	0.3865182	0.4751434	541.0957	4.309567	0	24	874	534						Frog_fixed.avi	0
15552	933	874.3167	540.4042	0.5375234	0.4816175	534.5871	4.088603	0	872.2388	526.413	0.3864705	0.4745692	540.8624	4.325042	0	24	873	533						Frog_fixed.avi	0
15568	934	875.2494	548.7042	0.5375727	0.4811031	534.4821	4.105999	0	875.0372	521.6891	0.3864644	0.4741453	540.7302	4.32245	0	24	875	535						Frog_fixed.avi	0
15585	935	873.1333	542.3222	0.5376289	0.4807835	534.3594	4.102706	0	872.313	524.9565	0.3864837	0.4736659	540.5646	4.337111	0	24	873	534						Frog_fixed.avi	0
15602	936	872.9245	545.33	0.5376872	0.4804283	534.1597	4.098539	0	874.5795	531.4352	0.3865008	0.4731815	540.423	4.339964	0	24	874	538						Frog_fixed.avi	0
15618	937	873.7991	544.9692	0.5377782	0.48016	533.726	4.110796	0	875.595	528.4594	0.3865196	0.4729435	540.2705	4.340188	0	24	875	537						Frog_fixed.avi	0
15635	938	875.8289	545.2541	0.5378386	0.4799468	533.6205	4.111494	0	878.1099	523.2553	0.3865674	0.4726965	539.9879	4.349714	0	24	877	534						Frog_fixed.avi	0
15652	939	874.2738	546.5291	0.5378699	0.479699	533.5072	4.12593	0	876.7822	532.4911	0.3865444	0.472299	539.6995	4.343071	0	24	876	540						Frog_fixed.avi	0
15668	940	873.0104	549.9323	0.5378985	0.4794642	533.3401	4.123039	0	878.3702	525.5944	0.3865458	0.4721288	539.5158	4.345367	0	24	876	538						Frog_fixed.avi	0
15685	941	869.9569	550.045	0.5379242	0.4793168	533.2009	4.118181	0	877.3943	525.7534	0.3865441	0.4719152	539.3693	4.347633	0	24	874	538						Frog_fixed.avi	0
15702	942	873.0857	546.2326	0.5379816	0.4792411	532.9219	4.113374	0	874.4711	532.4766	0.3865241	0.4716381	539.2758	4.342871	0	24	874	539						Frog_fixed.avi	0
15718	943	874.2779	546.629	0.5380229	0.4791986	532.71	4.10805	0	874.9879	533.41	0.3865258	0.4715016	539.1413	4.336572	0	24	875	540						Frog_fixed.avi	0
15735	944	874.4297	549.4451	0.5380487	0.4791914	532.6105	4.098938	0	871.8493	536.0826	0.3865426	0.4714562	538.8273	4.330506	0	24	873	543						Frog_fixed.avi	0
15752	945	871.7849	552.3696	0.538067	0.4792349	532.5453	4.096806	0	875.3865	536.2877	0.3865949	0.4714852	538.9054	4.317093	0	24	874	544						Frog_fixed.avi	0
15768	946	869.0003	551.4006	0.5381049	0.4793946	532.5272	4.085648	0	875.6615	535.8102	0.3866284	0.4715868	538.8922	4.300314	0	24	872	544						Frog_fixed.avi	0
15785	947	865.3931	548.852	0.5381352	0.4796383	532.5731	4.085641	0	871.9915	530.523	0.3866592	0.4718655	538.9032	4.295933	0	24	869	540						Frog_fixed.avi	0
15802	948	866.0613	547.77	0.5381779	0.479821	532.6182	4.065534	0	872.0957	527.0941	0.3867067	0.47205	538.9272	4.280368	0	24	869	537						Frog_fixed.avi	0
15818	949	865.5763	552.1448	0.5382239	0.4800492	532.701	4.06108	0	870.3484	531.6611	0.3867435	0.4722041	538.9588	4.286079	0	24	868	542						Frog_fixed.avi	0
15835	950	871.1355	549.4363	0.5382648	0.4803521	532.8135	4.055655	0	870.3962	534.3347	0.3867994	0.472397	539.1362	4.27713	0	24	871	542						Frog_fixed.avi	0
15852	951	873.5319	549.9118	0.5383164	0.4806573	533.0468	4.03954	0	869.4657	530.0706	0.386849	0.4727981	539.187	4.267271	0	24	871	540						Frog_fixed.avi	0
15868	952	874.57	549.3255	0.5383556	0.4809861	533.1351	4.043879	0	869.7763	535.7181	0.3869468	0.4730515	539.064	4.252693	0	24	872	543						Frog_fixed.avi	0
15885	953	875.3437	548.5492	0.5383943	0.4813371	533.2233	4.029532	0	875.1193	534.1397	0.3870705	0.4735205	539.2325	4.24909	0	24	875	541						Frog_fixed.avi	0
15902	954	875.2291	550.5695	0.5384686	0.4816736	533.1725	4.020057	0	874.4431	535.8347	0.3871612	0.4737843	539.4532	4.24352	0	24	875	543						Frog_fixed.avi	0
15918	955	873.6411	547.616	0.538509	0.4819762	533.2515	4.008765	0	871.1536	534.9609	0.3872445	0.4741373	539.5335	4.238812	0	24	872	541						Frog_fixed.avi	0
15935	956	877.837	550.4022	0.5386007	0.4822042	533.5179	4.015243	0	870.6666	529.0969	0.3873431	0.4744448	539.8002	4.248441	0	24	874	540						Frog_fixed.avi	0
15952	957	882.4834	546.7888	0.5386925	0.4824123	533.8029	4.012261	0	870.043	533.0305	0.3874362	0.4746189	540.0613	4.23555	0	24	876	540						Frog_fixed.avi	0
15968	958	879.1456	550.751	0.5387323	0.4825999	533.9669	4.02359	0	869.5579	537.6051	0.3875234	0.474797	540.2663	4.242514	0	24	874	544						Frog_fixed.avi	0
15985	959	878.3154	547.9107	0.5387759	0.4828104	534.0571	4.01215	0	869.1336	529.3734	0.3876417	0.4751424	540.2062	4.257494	0	24	874	539						Frog_fixed.avi	0
16002	960	875.5056	550.8572	0.5388328	0.4829777	534.0872	4.020388	0	874.2579	530.6794	0.3877809	0.4753349	540.3903	4.255585	0	24	875	541						Frog_fixed.avi	0
16018	961	878.1106	547.2466	0.5389157	0.4831793	534.3468	4.01704	0	873.5491	534.8347	0.3878747	0.475456	540.6832	4.260691	0	24	876	541						Frog_fixed.avi	0
16035	962	883.8495	548.7187	0.5390117	0.4832923	534.6716	4.028952	0	868.6951	538.4422	0.3879678	0.4755569	540.8156	4.258137	0	24	876	544						Frog_fixed.avi	0
16052	963	877.1217	546.638	0.5390812	0.4833019	534.8134	4.027917	0	869.4893	534.5953	0.3880842	0.4755702	541.15	4.278184	0	24	873	541						Frog_fixed.avi	0
16068	964	876.561	546.5332	0.5391446	0.4832628	534.9535	4.03454	0	867.4454	535.0614	0.3881979	0.4755536	541.4044	4.272529	0	24	872	541						Frog_fixed.avi	0
16085	965	874.4644	545.6646	0.5391992	0.4831677	535.1399	4.036899	0	868.574	534.2222	0.3883049	0.4754904	541.3494	4.278671	0	24	872	540						Frog_fixed.avi	0
16102	966	874.8847	547.3668	0.5392485	0.4830228	535.3337	4.05305	0	868.7009	530.2656	0.3883708	0.4753908	541.5173	4.304806	0	24	872	539						Frog_fixed.avi	0
16118	967	877.1177	545.574	0.5393211	0.4828453	535.5095	4.062651	0	871.141	527.8976	0.388393	0.4753061	541.6157	4.309709	0	24	874	537						Frog_fixed.avi	0
16135	968	880.816	549.2388	0.5393403	0.4827284	535.6285	4.073729	0	871.3586	527.7643	0.3883939	0.4752703	541.7234	4.3109	0	24	876	539						Frog_fixed.avi	0
16151	969	882.201	546.8772	0.5393276	0.4827183	535.7066	4.081646	0	869.6351	529.2907	0.3883926	0.4752505	541.8295	4.323362	0	24	876	538						Frog_fixed.avi	0
16168	970	882.0266	548.4308	0.5393206	0.4828053	535.7477	4.085838	0	869.8858	529.0275	0.3883896	0.4753552	541.9419	4.333097	0	24	876	539						Frog_fixed.avi	0
16185	971	881.845	544.0878	0.5392988	0.4829711	535.816	4.093428	0	870.1315	536.5855	0.3883726	0.4754482	542.038	4.340327	0	24	876	540						Frog_fixed.avi	0
16201	972	880.6268	547.8323	0.5392639	0.4831064	535.712	4.100769	0	869.6458	536.1681	0.388339	0.4755644	542.1957	4.350468	0	24	875	542						Frog_fixed.avi	0
16218	973	877.5912	555.5332	0.5391707	0.4832288	535.6819	4.105496	0	871.8737	532.2119	0.3882801	0.4758605	542.2616	4.352381	0	24	875	544						Frog_fixed.avi	0
16235	974	887.9181	573.8741	0.5390571	0.4835134	535.7267	4.113679	0	878.1522	548.1149	0.3882409	0.4761176	542.4178	4.368776	0	24	883	561						Frog_fixed.avi	0
16251	975	889.8923	560.9559	0.5390894	0.4835825	535.7194	4.122114	0	878.9039	544.5771	0.3882358	0.4761689	542.3794	4.379364	0	24	884	553						Frog_fixed.avi	0
16268	976	890.1411	563.4747	0.5391191	0.4836348	535.847	4.134894	0	880.8069	548.0228	0.3882584	0.4761941	542.3908	4.377481	0	24	885	556						Frog_fixed.avi	0
16285	977	889.1973	562.7952	0.5391788	0.4837098	535.9254	4.143919	0	880.1427	548.3439	0.3882924	0.4762324	542.4826	4.391238	0	24	885	556						Frog_fixed.avi	0
16301	978	891.2127	563.3246	0.5392522	0.483786	536.0605	4.152969	0	882.5505	554.3309	0.3883596	0.4762828	542.6261	4.409706	0	24	887	559						Frog_fixed.avi	0
16318	979	887.6987	565.9485	0.5393134	0.4839041	536.0309	4.166341	0	880.5594	551.8407	0.388416	0.4763679	542.6596	4.410023	0	24	884	559						Frog_fixed.avi	0
16335	980	888.9011	565.904	0.5393723	0.484012	536.0391	4.171416	0	881.7682	547.488	0.3885168	0.4766001	542.4936	4.41138	0	24	885	557						Frog_fixed.avi	0
16351	981	883.4728	569.6676	0.5394231	0.4841202	536.1081	4.175391	0	883.1927	543.7963	0.3886095	0.476774	542.3768	4.419826	0	24	883	557						Frog_fixed.avi	0
16368	982	882.9615	565.6105	0.539501	0.4843112	536.213	4.184013	0	884.6476	545.7332	0.3886984	0.4768875	542.6171	4.422435	0	24	884	556						Frog_fixed.avi	0
16385	983	887.3418	565.0587	0.5396279	0.4845127	536.2296	4.182807	0	886.0115	546.5851	0.3888027	0.4769912	542.8775	4.435787	0	24	887	556						Frog_fixed.avi	0
16401	984	889.7186	566.6931	0.5397354	0.4847073	536.2751	4.190117	0	881.7159	550.7808	0.3888945	0.4771009	542.8911	4.454581	0	24	886	559						Frog_fixed.avi	0
16418	985	884.774	566.4097	0.5398512	0.4849156	536.246	4.19586	0	885.3187	555.671	0.3890944	0.4772071	542.7105	4.447402	0	24	885	561						Frog_fixed.avi	0
16435	986	884.3322	563.5976	0.5400178	0.4851775	536.4384	4.21335	0	884.249	549.2456	0.3892698	0.4774573	542.9838	4.464147	0	24	884	556						Frog_fixed.avi	0
16451	987	888.8181	566.8058	0.5402333	0.4853531	536.4884	4.212085	0	877.8326	542.9939	0.3894127	0.4776329	543.0022	4.453914	0	24	883	555						Frog_fixed.avi	0
16468	988	888.8816	563.1195	0.5404388	0.4855191	536.479	4.226619	0	883.3483	544.6803	0.389718	0.4777141	543.0618	4.479673	0	24	886	554						Frog_fixed.avi	0
16485	989	887.6969	568.4851	0.5406703	0.4855745	536.6016	4.215061	0	878.3495	545.4235	0.3898942	0.477714	543.0842	4.469206	0	24	883	557						Frog_fixed.avi	0
16501	990	887.9509	566.9313	0.5408914	0.4856148	536.5725	4.22286	0	886.1959	545.9457	0.3902104	0.4776522	543.2245	4.486125	0	24	887	556						Frog_fixed.avi	0
16518	991	884.9757	569.7374	0.5411092	0.4856218	536.857	4.227891	0	878.5081	545.2043	0.3903703	0.4775983	543.2676	4.484985	0	24	882	557						Frog_fixed.avi	0
16535	992	885.6024	567.455	0.5413399	0.4856575	536.7329	4.229235	0	888.4582	545.0239	0.3907004	0.4775619	543.3038	4.496526	0	24	887	556						Frog_fixed.avi	0
16551	993	888.6058	568.0784	0.5415622	0.4857073	536.9685	4.230144	0	880.9827	545.2371	0.3908539	0.4774966	543.3335	4.504477	0	24	885	557						Frog_fixed.avi	0
16568	994	883.7811	572.0555	0.5417334	0.4858091	536.8016	4.236236	0	887.9404	542.0791	0.3911306	0.477523	543.5307	4.500335	0	24	886	557						Frog_fixed.avi	0
16585	995	890.2856	564.1911	0.5419472	0.4859633	536.9926	4.226456	0	882.5117	544.1876	0.3912872	0.4775491	543.3831	4.503335	0	24	886	554						Frog_fixed.avi	0
16601	996	885.7319	565.5921	0.5420858	0.4860993	537.0809	4.213187	0	886.512	547.5492	0.3914841	0.4776049	543.8238	4.492728	0	24	886	557						Frog_fixed.avi	0
16618	997	889.3509	555.772	0.5421701	0.4861497	536.9246	4.214772	0	891.256	533.9951	0.3917035	0.4776541	543.5154	4.488584	0	24	890	545						Frog_fixed.avi	0
16635	998	888.3292	556.7716	0.5422513	0.486291	537.0278	4.206609	0	884.8364	536.0627	0.391786	0.4777764	543.5093	4.47488	0	24	887	546						Frog_fixed.avi	0
16651	999	891.0932	555.7897	0.5423436	0.4864945	537.1318	4.19257	0	889.8091	537.916	0.3918637	0.4778875	543.6932	4.478651	0	24	890	547						Frog_fixed.avi	0
16668	1000	891.6705	556.619	0.5423894	0.4866627	537.1733	4.182683	0	888.3915	539.3323	0.3919015	0.4779833	543.7726	4.471591	0	24	890	548						Frog_fixed.avi	0
16684	1001	892.2522	554.3869	0.5424353	0.4868656	537.243	4.164811	0	888.7469	538.015	0.3919186	0.478236	543.8497	4.465311	0	24	890	546						Frog_fixed.avi	0
16701	1002	890.7913	555.4872	0.5424688	0.4871143	537.162	4.155283	0	891.3264	532.853	0.3919161	0.4785514	543.835	4.444363	0	24	891	544						Frog_fixed.avi	0
16718	1003	892.857	553.637	0.5424839	0.4873631	537.2017	4.134444	0	887.5382	541.6088	0.3919141	0.4787507	543.8057	4.444502	0	24	890	548						Frog_fixed.avi	0
16734	1004	889.8168	555.1014	0.5424651	0.4877104	537.3222	4.118241	0	889.7145	537.0189	0.3919065	0.4791471	543.8911	4.435127	0	24	890	546						Frog_fixed.avi	0
16751	1005	892.8057	556.0252	0.5424559	0.4879836	537.2951	4.106244	0	888.5282	535.3436	0.3918931	0.4794507	543.8876	4.427749	0	24	891	546						Frog_fixed.avi	0
16768	1006	890.7453	552.7679	0.5424181	0.4881967	537.3818	4.103116	0	888.9011	543.6263	0.3918669	0.4796198	543.9233	4.40311	0	24	890	548						Frog_fixed.avi	0
16784	1007	892.5226	554.8234	0.5423908	0.4882977	537.4897	4.081636	0	890.3077	541.5565	0.3918417	0.4797777	543.9023	4.388933	0	24	891	548						Frog_fixed.avi	0
16801	1008	891.0816	558.5036	0.5423234	0.4883048	537.4581	4.077175	0	889.8628	538.2894	0.3918146	0.4798741	543.8944	4.376912	0	24	890	548						Frog_fixed.avi	0
16818	1009	886.3273	558.8227	0.5422144	0.4881932	537.6103	4.070491	0	885.3092	542.3868	0.3917392	0.4797625	543.7871	4.378235	0	24	886	551						Frog_fixed.avi	0
16834	1010	887.1403	555.6699	0.5421458	0.4880771	537.6075	4.064669	0	882.0527	545.1906	0.3916438	0.4796535	543.9899	4.363148	0	24	885	550						Frog_fixed.avi	0
16851	1011	886.1986	552.024	0.5420724	0.4879833	537.5919	4.057685	0	882.7155	543.5613	0.3915586	0.4796054	544.2193	4.348842	0	24	884	548						Frog_fixed.avi	0
16868	1012	891.5417	550.282	0.5419899	0.4879083	537.7395	4.042221	0	886.7419	540.3358	0.3914863	0.4796205	544.332	4.352924	0	24	889	545						Frog_fixed.avi	0
16884	1013	889.8312	551.7879	0.5418697	0.4878311	538.0213	4.041827	0	891.6987	540.2847	0.3914265	0.479627	544.4465	4.344598	0	24	891	546						Frog_fixed.avi	0
16901	1014	889.142	549.0109	0.5417521	0.4878889	538.0093	4.062561	0	892.8658	547.7186	0.3913517	0.4796333	544.522	4.33528	0	24	891	548						Frog_fixed.avi	0
16918	1015	888.9415	553.1522	0.5416217	0.4878375	538.0083	4.061296	0	888.922	543.7246	0.3912036	0.4797212	544.616	4.331951	0	24	889	548						Frog_fixed.avi	0
16934	1016	888.971	553.6984	0.5414805	0.4877577	537.9985	4.051987	0	883.5438	540.3107	0.3910557	0.4798559	544.7113	4.339269	0	24	886	547						Frog_fixed.avi	0
16951	1017	891.384	552.221	0.541358	0.4877789	538.2056	4.060849	0	885.9455	539.4605	0.390948	0.4799085	544.6384	4.335482	0	24	889	546						Frog_fixed.avi	0
16968	1018	893.2258	552.393	0.5412001	0.4878294	538.0825	4.061321	0	891.5179	538.2194	0.3908492	0.4800414	544.7986	4.341748	0	24	892	545						Frog_fixed.avi	0
16984	1019	889.7185	548.6088	0.5410399	0.4879204	538.0046	4.048844	0	886.1826	531.253	0.390669	0.480187	544.8763	4.333228	0	24	888	540						Frog_fixed.avi	0
17001	1020	889.1899	551.6169	0.5408984	0.4880468	538.2043	4.057772	0	885.4733	539.7354	0.3905579	0.4802907	544.758	4.340586	0	24	887	546						Frog_fixed.avi	0
17018	1021	894.343	554.7816	0.5407946	0.4881612	538.1467	4.075609	0	892.5616	539.2145	0.3904442	0.4804575	544.6602	4.320065	0	24	893	547						Frog_fixed.avi	0
17034	1022	887.3428	552.7604	0.5405869	0.4883998	537.8583	4.071455	0	892.8063	534.5763	0.3903319	0.4807984	544.7744	4.332019	0	24	890	544						Frog_fixed.avi	0
17051	1023	892.5906	550.3495	0.5404638	0.4885863	537.9482	4.083481	0	885.6998	537.4516	0.3901205	0.4810488	544.7624	4.340269	0	24	889	544						Frog_fixed.avi	0
17068	1024	890.1515	552.0392	0.5402778	0.4888318	537.9542	4.082019	0	885.0248	547.0758	0.389975	0.4812407	544.6052	4.328614	0	24	888	550						Frog_fixed.avi	0
17084	1025	892.1693	549.5806	0.5401016	0.4890958	537.6596	4.089468	0	889.4538	535.5244	0.3898202	0.4816368	544.5818	4.33088	0	24	891	543						Frog_fixed.avi	0
17101	1026	893.386	551.9216	0.5399735	0.4893011	537.7829	4.097625	0	883.3338	537.8366	0.389629	0.4818492	544.3693	4.338543	0	24	888	545						Frog_fixed.avi	0
17118	1027	891.3935	551.1001	0.5397885	0.4895609	537.7469	4.094839	0	884.4705	544.8671	0.3894964	0.4820992	544.4466	4.331786	0	24	888	548						Frog_fixed.avi	0
17134	1028	889.3723	554.455	0.5396997	0.489732	537.5734	4.089786	0	892.7037	536.6589	0.3894315	0.4824274	544.3631	4.342436	0	24	891	546						Frog_fixed.avi	0
17151	1029	887.6956	551.3953	0.539623	0.4899584	537.4321	4.083659	0	887.1223	537.6844	0.3893055	0.4826458	544.2711	4.335006	0	24	887	545						Frog_fixed.avi	0
17168	1030	889.8809	552.2057	0.5395963	0.4901265	537.4471	4.086042	0	884.7905	546.2946	0.3892497	0.4827502	544.1588	4.345551	0	24	887	549						Frog_fixed.avi	0
17184	1031	888.8679	553.0682	0.5396002	0.4902779	537.3644	4.091405	0	882.1976	548.3077	0.3892274	0.4828519	544.1241	4.343939	0	24	886	551						Frog_fixed.avi	0
17201	1032	888.8099	551.6066	0.5396174	0.4903657	537.332	4.097297	0	879.5904	546.7087	0.3892218	0.482984	543.9473	4.334838	0	24	884	549						Frog_fixed.avi	0
17217	1033	889.3488	550.4592	0.5396398	0.490429	537.354	4.086495	0	881.7681	544.5433	0.3892754	0.4831	543.9448	4.345956	0	24	886	548						Frog_fixed.avi	0
17234	1034	887.2997	552.3422	0.5396662	0.4904723	537.3809	4.084665	0	885.9672	541.6118	0.389332	0.483103	543.9227	4.349765	0	24	887	547						Frog_fixed.avi	0
17251	1035	883.827	552.2296	0.5397037	0.4904649	537.429	4.079339	0	886.2292	546.5686	0.3893809	0.482963	543.9747	4.347634	0	24	885	549						Frog_fixed.avi	0
17267	1036	883.1028	553.1349	0.539719	0.4904042	537.4494	4.079905	0	885.8483	547.7018	0.3893811	0.4828022	544.0253	4.348515	0	24	884	550						Frog_fixed.avi	0
17284	1037	881.6094	551.6012	0.5396912	0.4903654	537.3904	4.077819	0	884.7344	545.5653	0.3893355	0.48275	544.0342	4.348688	0	24	883	549						Frog_fixed.avi	0
17301	1038	887.973	553.4052	0.5396093	0.490449	537.3827	4.086275	0	879.2829	548.9611	0.3891979	0.4828573	544.0208	4.350643	0	24	884	551						Frog_fixed.avi	0
17317	1039	886.1761	552.2336	0.5393626	0.4905281	537.4976	4.08443	0	880.7514	543.6566	0.3890015	0.4831622	544.3597	4.351697	0	24	883	548						Frog_fixed.avi	0
17334	1040	887.9658	552.1096	0.5390123	0.4905123	537.5961	4.085024	0	880.9498	538.3096	0.3887023	0.4833535	544.3344	4.354776	0	24	884	545						Frog_fixed.avi	0
17351	1041	885.4901	552.781	0.5385445	0.4901681	537.6989	4.078543	0	883.8833	545.1808	0.3883352	0.4831299	544.5015	4.355924	0	24	885	549						Frog_fixed.avi	0
17367	1042	885.4594	551.219	0.538004	0.489674	537.7429	4.092539	0	883.2751	546.621	0.3878977	0.4826803	544.7876	4.369974	0	24	884	549						Frog_fixed.avi	0
17384	1043	887.5948	550.5413	0.5374954	0.4890938	537.8644	4.088475	0	880.2807	548.5186	0.3874829	0.4820538	544.8543	4.352357	0	25	884	550						Frog_fixed.avi	0
17401	1044	882.489	551.7307	0.5371217	0.4885196	537.8466	4.076647	0	880.1459	544.3494	0.3871965	0.4815106	545.3531	4.361181	0	25	881	548						Frog_fixed.avi	0
17417	1045	881.3694	550.2847	0.5372465	0.4881307	538.0575	4.090954	0	879.5367	542.0812	0.3872783	0.4809928	545.4896	4.371284	0	25	880	546						Frog_fixed.avi	0
17434	1046	791.6483	546.8133	0.5388474	0.4876702	538.6438	4.102983	0	823.6494	539.6957	0.3885823	0.4803715	545.8973	4.372701	0	25	808	543						Frog_fixed.avi	0
17451	1047	-1280	-1024	-1	-1	-1	-1	4	-1280	-1024	-1	-1	-1	-1	4	25	0	0						Frog_fixed.avi	0
17467	1048	-1280	-1024	-1	-1	-1	-1	4	-1280	-1024	-1	-1	-1	-1	4	25	0	0						Frog_fixed.avi	0
17484	1049	-1280	-1024	-1	-1	-1	-1	4	-1280	-1024	-1	-1	-1	-1	4	25	0	0						Frog_fixed.avi	0
17501	1050	-1280	-1024	-1	-1	-1	-1	4	-1280	-1024	-1	-1	-1	-1	4	25	0	0						Frog_fixed.avi	0
17517	1051	-1280	-1024	-1	-1	-1	-1	4	-1280	-1024	-1	-1	-1	-1	4	25	0	0						Frog_fixed.avi	0
17534	1052	-1280	-1024	-1	-1	-1	-1	4	-1280	-1024	-1	-1	-1	-1	4	25	0	0						Frog_fixed.avi	0
17551	1053	620.8505	1361.781	0.5832229	0.4884619	538.6399	2.709317	0	-1280	-1024	-1	-1	-1	-1	4	25	621	1362						Frog_fixed.avi	0
17567	1054	-1280	-1024	-1	-1	-1	-1	4	-1280	-1024	-1	-1	-1	-1	4		0	0						Frog_fixed.avi	0
17584	1055	-1280	-1024	-1	-1	-1	-1	4	-1280	-1024	-1	-1	-1	-1	4		0	0						Frog_fixed.avi	0
17601	1056	-1280	-1024	-1	-1	-1	-1	4	-1280	-1024	-1	-1	-1	-1	4		0	0						Frog_fixed.avi	0
17617	1057	-1280	-1024	-1	-1	-1	-1	4	-1280	-1024	-1	-1	-1	-1	4		0	0						Frog_fixed.avi	0
17634	1058	-1280	-1024	-1	-1	-1	-1	4	-1280	-1024	-1	-1	-1	-1	4		0	0						Frog_fixed.avi	0
17650	1059	-1280	-1024	-1	-1	-1	-1	4	-1280	-1024	-1	-1	-1	-1	4		0	0						Frog_fixed.avi	0
17667	1060	-1280	-1024	-1	-1	-1	-1	4	-1280	-1024	-1	-1	-1	-1	4		0	0						Frog_fixed.avi	0
17684	1061	-1280	-1024	-1	-1	-1	-1	4	-1280	-1024	-1	-1	-1	-1	4		0	0						Frog_fixed.avi	0
17700	1062	-1280	-1024	-1	-1	-1	-1	4	-1280	-1024	-1	-1	-1	-1	4		0	0						Frog_fixed.avi	0
17717	1063	-1280	-1024	-1	-1	-1	-1	4	-1280	-1024	-1	-1	-1	-1	4		0	0						Frog_fixed.avi	0
17734	1064	-1280	-1024	-1	-1	-1	-1	4	-1280	-1024	-1	-1	-1	-1	4		0	0						Frog_fixed.avi	0
17750	1065	-1280	-1024	-1	-1	-1	-1	4	-1280	-1024	-1	-1	-1	-1	4		0	0						Frog_fixed.avi	0
17767	1066	-1280	-1024	-1	-1	-1	-1	4	-1280	-1024	-1	-1	-1	-1	4		0	0						Frog_fixed.avi	0
17784	1067	-1280	-1024	-1	-1	-1	-1	4	-1280	-1024	-1	-1	-1	-1	4		0	0						Frog_fixed.avi	0
17800	1068	-1280	-1024	-1	-1	-1	-1	4	-1280	-1024	-1	-1	-1	-1	4		0	0						Frog_fixed.avi	0
17817	1069	-1280	-1024	-1	-1	-1	-1	4	-1280	-1024	-1	-1	-1	-1	4		0	0						Frog_fixed.avi	0
17834	1070	-1280	-1024	-1	-1	-1	-1	4	-1280	-1024	-1	-1	-1	-1	4		0	0						Frog_fixed.avi	0
17850	1071	-1280	-1024	-1	-1	-1	-1	4	-1280	-1024	-1	-1	-1	-1	4		0	0						Frog_fixed.avi	0
17869	1072	-1280	-1024	-1	-1	-1	-1	4	-1280	-1024	-1	-1	-1	-1	4		0	0						Frog_fixed.avi	0
17884	1073	-1280	-1024	-1	-1	-1	-1	4	-1280	-1024	-1	-1	-1	-1	4		0	0						Frog_fixed.avi	0
17900	1074	-1280	-1024	-1	-1	-1	-1	4	-1280	-1024	-1	-1	-1	-1	4		0	0						Frog_fixed.avi	0
17917	1075	-1280	-1024	-1	-1	-1	-1	4	-1280	-1024	-1	-1	-1	-1	4		0	0						Frog_fixed.avi	0
17934	1076	-1280	-1024	-1	-1	-1	-1	4	-1280	-1024	-1	-1	-1	-1	4		0	0						Frog_fixed.avi	0
17950	1077	-1280	-1024	-1	-1	-1	-1	4	-1280	-1024	-1	-1	-1	-1	4		0	0						Frog_fixed.avi	0
17967	1078	-1280	-1024	-1	-1	-1	-1	4	-1280	-1024	-1	-1	-1	-1	4		0	0						Frog_fixed.avi	0
17984	1079	-1280	-1024	-1	-1	-1	-1	4	-1280	-1024	-1	-1	-1	-1	4		0	0						Frog_fixed.avi	0
18000	1080	-1280	-1024	-1	-1	-1	-1	4	-1280	-1024	-1	-1	-1	-1	4		0	0						Frog_fixed.avi	0
18017	1081	-1280	-1024	-1	-1	-1	-1	4	-1280	-1024	-1	-1	-1	-1	4		0	0						Frog_fixed.avi	0
18034	1082	-1280	-1024	-1	-1	-1	-1	4	-1280	-1024	-1	-1	-1	-1	4		0	0						Frog_fixed.avi	0
18051	1083	-1280	-1024	-1	-1	-1	-1	4	-1280	-1024	-1	-1	-1	-1	4		0	0						Frog_fixed.avi	0
18069	1084	-1280	-1024	-1	-1	-1	-1	4	-1280	-1024	-1	-1	-1	-1	4		0	0						Frog_fixed.avi	0
18084	1085	-1280	-1024	-1	-1	-1	-1	4	-1280	-1024	-1	-1	-1	-1	4		0	0						Frog_fixed.avi	0
18100	1086	-1280	-1024	-1	-1	-1	-1	4	-1280	-1024	-1	-1	-1	-1	4		0	0						Frog_fixed.avi	0
18117	1087	-1280	-1024	-1	-1	-1	-1	4	-1280	-1024	-1	-1	-1	-1	4		0	0						Frog_fixed.avi	0
18134	1088	-1280	-1024	-1	-1	-1	-1	4	-1280	-1024	-1	-1	-1	-1	4		0	0						Frog_fixed.avi	0
18150	1089	-1280	-1024	-1	-1	-1	-1	4	-1280	-1024	-1	-1	-1	-1	4		0	0						Frog_fixed.avi	0
18167	1090	-1280	-1024	-1	-1	-1	-1	4	-1280	-1024	-1	-1	-1	-1	4		0	0						Frog_fixed.avi	0
18184	1091	-1280	-1024	-1	-1	-1	-1	4	-1280	-1024	-1	-1	-1	-1	4		0	0						Frog_fixed.avi	0
18200	1092	-1280	-1024	-1	-1	-1	-1	4	-1280	-1024	-1	-1	-1	-1	4		0	0						Frog_fixed.avi	0
18217	1093	-1280	-1024	-1	-1	-1	-1	4	-1280	-1024	-1	-1	-1	-1	4		0	0						Frog_fixed.avi	0
18234	1094	-1280	-1024	-1	-1	-1	-1	4	-1280	-1024	-1	-1	-1	-1	4		0	0						Frog_fixed.avi	0
18251	1095	-1280	-1024	-1	-1	-1	-1	4	-1280	-1024	-1	-1	-1	-1	4		0	0						Frog_fixed.avi	0
18269	1096	-1280	-1024	-1	-1	-1	-1	4	-1280	-1024	-1	-1	-1	-1	4		0	0						Frog_fixed.avi	0
18283	1097	-1280	-1024	-1	-1	-1	-1	4	-1280	-1024	-1	-1	-1	-1	4		0	0						Frog_fixed.avi	0
18300	1098	-1280	-1024	-1	-1	-1	-1	4	-1280	-1024	-1	-1	-1	-1	4		0	0						Frog_fixed.avi	0
18317	1099	-1280	-1024	-1	-1	-1	-1	4	-1280	-1024	-1	-1	-1	-1	4		0	0						Frog_fixed.avi	0
18333	1100	-1280	-1024	-1	-1	-1	-1	4	-1280	-1024	-1	-1	-1	-1	4		0	0						Frog_fixed.avi	0
18350	1101	-1280	-1024	-1	-1	-1	-1	4	-1280	-1024	-1	-1	-1	-1	4		0	0						Frog_fixed.avi	0
18367	1102	-1280	-1024	-1	-1	-1	-1	4	-1280	-1024	-1	-1	-1	-1	4		0	0						Frog_fixed.avi	0
18384	1103	-1280	-1024	-1	-1	-1	-1	4	-1280	-1024	-1	-1	-1	-1	4		0	0						Frog_fixed.avi	0
18400	1104	-1280	-1024	-1	-1	-1	-1	4	-1280	-1024	-1	-1	-1	-1	4		0	0						Frog_fixed.avi	0
18417	1105	-1280	-1024	-1	-1	-1	-1	4	-1280	-1024	-1	-1	-1	-1	4		0	0						Frog_fixed.avi	0
18434	1106	-1280	-1024	-1	-1	-1	-1	4	-1280	-1024	-1	-1	-1	-1	4		0	0						Frog_fixed.avi	0
18451	1107	-1280	-1024	-1	-1	-1	-1	4	-1280	-1024	-1	-1	-1	-1	4		0	0						Frog_fixed.avi	0
18468	1108	-1280	-1024	-1	-1	-1	-1	4	-1280	-1024	-1	-1	-1	-1	4		0	0						Frog_fixed.avi	0
18483	1109	-1280	-1024	-1	-1	-1	-1	4	-1280	-1024	-1	-1	-1	-1	4		0	0						Frog_fixed.avi	0
18500	1110	-1280	-1024	-1	-1	-1	-1	4	-1280	-1024	-1	-1	-1	-1	4		0	0						Frog_fixed.avi	0
18517	1111	-1280	-1024	-1	-1	-1	-1	4	-1280	-1024	-1	-1	-1	-1	4		0	0						Frog_fixed.avi	0
18533	1112	-1280	-1024	-1	-1	-1	-1	4	-1280	-1024	-1	-1	-1	-1	4		0	0						Frog_fixed.avi	0
18550	1113	-1280	-1024	-1	-1	-1	-1	4	-1280	-1024	-1	-1	-1	-1	4		0	0						Frog_fixed.avi	0
18567	1114	-1280	-1024	-1	-1	-1	-1	4	-1280	-1024	-1	-1	-1	-1	4		0	0						Frog_fixed.avi	0
18583	1115	-1280	-1024	-1	-1	-1	-1	4	-1280	-1024	-1	-1	-1	-1	4		0	0						Frog_fixed.avi	0
18600	1116	-1280	-1024	-1	-1	-1	-1	4	-1280	-1024	-1	-1	-1	-1	4		0	0						Frog_fixed.avi	0
18617	1117	-1280	-1024	-1	-1	-1	-1	4	-1280	-1024	-1	-1	-1	-1	4		0	0						Frog_fixed.avi	0
18634	1118	-1280	-1024	-1	-1	-1	-1	4	-1280	-1024	-1	-1	-1	-1	4		0	0						Frog_fixed.avi	0
18651	1119	-1280	-1024	-1	-1	-1	-1	4	-1280	-1024	-1	-1	-1	-1	4		0	0						Frog_fixed.avi	0
18668	1120	-1280	-1024	-1	-1	-1	-1	4	-1280	-1024	-1	-1	-1	-1	4		0	0						Frog_fixed.avi	0
18683	1121	-1280	-1024	-1	-1	-1	-1	4	-1280	-1024	-1	-1	-1	-1	4		0	0						Frog_fixed.avi	0
18700	1122	-1280	-1024	-1	-1	-1	-1	4	-1280	-1024	-1	-1	-1	-1	4		0	0						Frog_fixed.avi	0
18717	1123	-1280	-1024	-1	-1	-1	-1	4	-1280	-1024	-1	-1	-1	-1	4		0	0						Frog_fixed.avi	0
18733	1124	-1280	-1024	-1	-1	-1	-1	4	-1280	-1024	-1	-1	-1	-1	4		0	0						Frog_fixed.avi	0
18750	1125	-1280	-1024	-1	-1	-1	-1	4	-1280	-1024	-1	-1	-1	-1	4		0	0						Frog_fixed.avi	0
18766	1126	-1280	-1024	-1	-1	-1	-1	4	-1280	-1024	-1	-1	-1	-1	4		0	0						Frog_fixed.avi	0
18783	1127	-1280	-1024	-1	-1	-1	-1	4	-1280	-1024	-1	-1	-1	-1	4		0	0						Frog_fixed.avi	0
18800	1128	-1280	-1024	-1	-1	-1	-1	4	-1280	-1024	-1	-1	-1	-1	4		0	0						Frog_fixed.avi	0
18817	1129	-1280	-1024	-1	-1	-1	-1	4	-1280	-1024	-1	-1	-1	-1	4		0	0						Frog_fixed.avi	0
18834	1130	-1280	-1024	-1	-1	-1	-1	4	-1280	-1024	-1	-1	-1	-1	4		0	0						Frog_fixed.avi	0
18851	1131	-1280	-1024	-1	-1	-1	-1	4	-1280	-1024	-1	-1	-1	-1	4		0	0						Frog_fixed.avi	0
18868	1132	-1280	-1024	-1	-1	-1	-1	4	-1280	-1024	-1	-1	-1	-1	4		0	0						Frog_fixed.avi	0
18883	1133	-1280	-1024	-1	-1	-1	-1	4	-1280	-1024	-1	-1	-1	-1	4		0	0						Frog_fixed.avi	0
18900	1134	-1280	-1024	-1	-1	-1	-1	4	-1280	-1024	-1	-1	-1	-1	4		0	0						Frog_fixed.avi	0
18916	1135	-1280	-1024	-1	-1	-1	-1	4	-1280	-1024	-1	-1	-1	-1	4		0	0						Frog_fixed.avi	0
18933	1136	-1280	-1024	-1	-1	-1	-1	4	-1280	-1024	-1	-1	-1	-1	4		0	0						Frog_fixed.avi	0
18950	1137	-1280	-1024	-1	-1	-1	-1	4	-1280	-1024	-1	-1	-1	-1	4		0	0						Frog_fixed.avi	0
18966	1138	-1280	-1024	-1	-1	-1	-1	4	-1280	-1024	-1	-1	-1	-1	4		0	0						Frog_fixed.avi	0
18983	1139	208.0397	573.6266	0.6624649	0.4320005	561.0186	4.162291	0	-1280	-1024	-1	-1	-1	-1	4	26	208	574						Frog_fixed.avi	0
19000	1140	-1280	-1024	-1	-1	-1	-1	4	-1280	-1024	-1	-1	-1	-1	4	26	0	0						Frog_fixed.avi	0
19016	1141	-1280	-1024	-1	-1	-1	-1	4	-1280	-1024	-1	-1	-1	-1	4	26	0	0						Frog_fixed.avi	0
19033	1142	-1280	-1024	-1	-1	-1	-1	4	-1280	-1024	-1	-1	-1	-1	4	26	0	0						Frog_fixed.avi	0
19050	1143	651.0928	753.5611	0.6485664	0.4373457	559.9882	4.181149	0	665.1278	747.3812	0.5112774	0.4035568	543.0554	4.37796	0	26	658	750						Frog_fixed.avi	0
19066	1144	651.9637	749.2802	0.6456172	0.4381806	559.5353	4.204771	0	657.9525	747.4385	0.5074009	0.4053914	543.0936	4.380577	0	26	655	748						Frog_fixed.avi	0
19083	1145	655.3613	750.02	0.6424978	0.4390292	559.2728	4.197867	0	659.364	752.1625	0.503241	0.407425	543.4417	4.381524	0	26	657	751						Frog_fixed.avi	0
19099	1146	652.8552	752.0359	0.6390719	0.4398869	558.7558	4.207104	0	662.3607	750.5315	0.4988795	0.4097043	543.287	4.364909	0	26	658	751						Frog_fixed.avi	0
19116	1147	658.0646	749.1342	0.6355312	0.4408734	557.9205	4.213051	0	659.1757	747.4883	0.4942903	0.4122582	543.1418	4.379056	0	26	659	748						Frog_fixed.avi	0
19133	1148	655.6713	750.3246	0.6318515	0.441984	557.2247	4.212761	0	662.1345	755.3323	0.489674	0.4149745	543.0193	4.362827	0	26	659	753						Frog_fixed.avi	0
19149	1149	654.0753	752.8058	0.6281084	0.4434502	556.3702	4.199147	0	661.5756	755.1862	0.4848963	0.4181778	542.8701	4.351928	0	26	658	754						Frog_fixed.avi	0
19166	1150	658.5435	756.3559	0.6243085	0.4452886	555.1615	4.204412	0	665.344	752.2734	0.4801632	0.4218069	542.3046	4.35839	0	26	662	754						Frog_fixed.avi	0
19183	1151	661.562	753.8715	0.6205286	0.4476425	553.9309	4.212676	0	661.8545	750.0612	0.4754232	0.4257643	541.8794	4.358288	0	26	662	752						Frog_fixed.avi	0
19199	1152	665.4244	755.3939	0.6168225	0.4501424	552.6662	4.211011	0	660.9156	756.8306	0.4708353	0.4297087	541.3243	4.341423	0	26	663	756						Frog_fixed.avi	0
19216	1153	-1280	-1024	-1	-1	-1	-1	4	-1280	-1024	-1	-1	-1	-1	4	26	0	0						Frog_fixed.avi	0
19233	1154	817.4933	582.0223	0.6082417	0.4524396	550.0158	4.214522	0	818.6465	599.0506	0.4612506	0.4345902	539.745	4.311746	0	27	818	591						Frog_fixed.avi	0
19249	1155	851.8525	554.694	0.6049246	0.4526055	548.4009	4.187113	0	842.2946	562.5071	0.4572292	0.436228	538.9182	4.28828	0	27	847	559						Frog_fixed.avi	0
19266	1156	859.1071	548.6714	0.6021303	0.4521704	546.6671	4.183836	0	855.4896	557.8588	0.4535668	0.4372285	537.6479	4.304206	0	27	857	553						Frog_fixed.avi	0
19283	1157	860.6949	555.1272	0.5994199	0.4505594	545.0833	4.159516	0	853.6188	561.017	0.4501483	0.437081	536.1305	4.283637	0	27	857	558						Frog_fixed.avi	0
19299	1158	859.1624	556.5868	0.5968615	0.4479882	543.5445	4.149508	0	858.5797	558.4496	0.4470071	0.4360766	535.084	4.262884	0	27	859	558						Frog_fixed.avi	0
19316	1159	859.1523	554.8292	0.5944542	0.4449244	542.1492	4.104981	0	860.7476	556.2791	0.4440603	0.4344094	534.1955	4.248771	0	27	860	556						Frog_fixed.avi	0
19333	1160	861.2085	552.2883	0.5922538	0.4416202	540.9969	4.08765	0	862.2013	555.421	0.4413893	0.4324723	533.0919	4.223514	0	27	862	554						Frog_fixed.avi	0
19349	1161	855.546	559.4838	0.5902379	0.4383714	539.5993	4.06911	0	859.0567	562.4869	0.438954	0.4305052	532.4826	4.218038	0	27	857	561						Frog_fixed.avi	0
19366	1162	855.7114	550.6584	0.5884724	0.4355948	538.5355	4.048668	0	857.7961	559.6771	0.436785	0.4288789	531.5165	4.193993	0	27	857	555						Frog_fixed.avi	0
19383	1163	861.5168	549.712	0.5869731	0.4331473	537.6354	4.018944	0	856.3134	555.8021	0.4348994	0.427753	530.963	4.179842	0	27	859	553						Frog_fixed.avi	0
19399	1164	858.4421	555.1496	0.5856181	0.4312756	536.978	3.997899	0	854.603	555.3553	0.4332195	0.4270259	530.1876	4.160819	0	27	857	555						Frog_fixed.avi	0
19416	1165	857.6135	549.2671	0.5844518	0.4301706	535.8696	3.991696	0	854.9651	554.0502	0.4317865	0.4269599	529.7972	4.146748	0	27	856	552						Frog_fixed.avi	0
19433	1166	859.1873	558.1884	0.5835263	0.4297422	535.1158	3.954699	0	855.5326	557.571	0.4305452	0.4275298	529.1516	4.127266	0	27	857	558						Frog_fixed.avi	0
19449	1167	860.9026	551.531	0.5827373	0.4301543	534.4207	3.950616	0	857.7903	564.6577	0.4295293	0.4287729	528.8998	4.11366	0	27	859	558						Frog_fixed.avi	0
19466	1168	863.2079	552.4375	0.5821741	0.4311146	534.0244	3.936164	0	852.4402	561.0662	0.4286452	0.430621	528.7326	4.101415	0	27	858	557						Frog_fixed.avi	0
19483	1169	864.2893	550.4097	0.5817506	0.4325469	533.6197	3.910329	0	854.8689	564.1806	0.4280585	0.432786	528.6209	4.091388	0	27	860	557						Frog_fixed.avi	0
19499	1170	861.0438	549.9406	0.5814749	0.4341985	533.0641	3.907688	0	851.6482	562.1916	0.4276311	0.4351312	528.6157	4.088086	0	27	856	556						Frog_fixed.avi	0
19516	1171	860.6565	550.2542	0.5814553	0.4358742	532.8177	3.885254	0	857.1906	560.0157	0.4275217	0.4373527	528.6532	4.085762	0	27	859	555						Frog_fixed.avi	0
19533	1172	865.4819	554.9663	0.5817149	0.4373283	532.9091	3.883275	0	853.6951	564.5888	0.4275948	0.4391825	528.7495	4.06566	0	27	860	560						Frog_fixed.avi	0
19549	1173	861.8972	558.4672	0.5822094	0.4386462	532.8107	3.862907	0	854.0707	563.4058	0.4280424	0.4407303	528.863	4.057029	0	27	858	561						Frog_fixed.avi	0
19566	1174	855.6853	557.2556	0.5829823	0.4397453	532.4716	3.8529	0	851.2908	567.6606	0.4287827	0.441774	529.3868	4.055792	0	27	853	562						Frog_fixed.avi	0
19583	1175	859.9903	558.5248	0.5841397	0.4406291	532.8115	3.85573	0	852.3445	565.3632	0.4298825	0.4425237	529.7497	4.049573	0	27	856	562						Frog_fixed.avi	0
19599	1176	861.173	556.2427	0.5855815	0.441321	532.9309	3.832957	0	856.0427	560.0992	0.4313402	0.4430335	530.1102	4.055112	0	27	859	558						Frog_fixed.avi	0
19616	1177	851.4487	555.8989	0.5872205	0.4418687	533.1115	3.842365	0	853.1951	560.1513	0.4330677	0.4431196	530.661	4.052165	0	27	852	558						Frog_fixed.avi	0
19633	1178	860.9205	550.7958	0.5892687	0.442427	533.5933	3.844472	0	852.0651	561.3042	0.4351153	0.4430083	531.1432	4.042489	0	27	856	556						Frog_fixed.avi	0
19649	1179	850.4116	558.8271	0.591446	0.4427426	533.6478	3.831454	0	858.8889	566.856	0.4374349	0.4426597	531.4792	4.044433	0	27	855	563						Frog_fixed.avi	0
19666	1180	852.0139	553.9256	0.5938173	0.4431153	534.1024	3.838044	0	856.1913	564.1164	0.4398876	0.4424565	531.86	4.039526	0	27	854	559						Frog_fixed.avi	0
19682	1181	855.1761	554.0552	0.5963547	0.443428	534.4947	3.835305	0	862.6142	558.4933	0.4425029	0.44226	532.46	4.043035	0	27	859	556						Frog_fixed.avi	0
19699	1182	858.3668	553.449	0.5988764	0.4435216	534.9776	3.823188	0	854.6934	566.4573	0.4450418	0.4418371	532.8765	4.056111	0	27	857	560						Frog_fixed.avi	0
19716	1183	860.4113	551.6539	0.6012952	0.4432673	535.2385	3.849766	0	857.5123	557.6061	0.4475279	0.441445	533.408	4.059529	0	27	859	555						Frog_fixed.avi	0
19732	1184	860.4203	551.6434	0.6035618	0.442616	535.5345	3.843874	0	850.0602	560.3038	0.4497816	0.4407514	533.9634	4.057862	0	27	855	556						Frog_fixed.avi	0
19749	1185	862.911	550.4216	0.6056072	0.4417302	535.7535	3.846526	0	849.2187	560.2129	0.4519228	0.4399919	534.5449	4.068903	0	27	856	555						Frog_fixed.avi	0
19766	1186	907.2767	558.1079	0.6071158	0.4409033	536.0011	3.857746	0	906.8602	568.0777	0.4536518	0.4392876	534.9279	4.078557	0	27	907	563						Frog_fixed.avi	0
19782	1187	898.2141	557.3068	0.6088896	0.4397751	536.2828	3.859875	0	882.7131	573.9743	0.4553694	0.4385931	535.353	4.085475	0	27	890	566						Frog_fixed.avi	0
19799	1188	899.9383	558.7076	0.610541	0.4388194	536.2522	3.869963	0	892.1965	567.1796	0.4571521	0.4381365	535.7645	4.077266	0	27	896	563						Frog_fixed.avi	0
19816	1189	903.8615	556.6138	0.6122697	0.4380491	536.657	3.898174	0	891.7401	567.6879	0.4588985	0.4377591	536.3303	4.090808	0	27	898	562						Frog_fixed.avi	0
19832	1190	899.4537	553.9974	0.6139027	0.4374476	536.7585	3.890455	0	890.3942	567.4266	0.460634	0.4376998	537.0303	4.109631	0	27	895	561						Frog_fixed.avi	0
19849	1191	903.0816	555.6453	0.615673	0.4370599	537.0452	3.912996	0	894.9828	569.9669	0.4624798	0.4377698	537.3358	4.113102	0	27	899	563						Frog_fixed.avi	0
19866	1192	905.7115	549.4289	0.6174655	0.436875	537.3662	3.923361	0	893.0408	570.3942	0.464307	0.4379557	538.0015	4.111834	0	27	899	560						Frog_fixed.avi	0
19882	1193	904.2005	555.3166	0.61936	0.4367146	537.6794	3.935974	0	890.4457	563.3543	0.4662505	0.4383344	538.4421	4.123579	0	27	897	559						Frog_fixed.avi	0
19899	1194	903.8689	548.0645	0.6213407	0.4367847	537.941	3.952953	0	883.0889	568.7237	0.4682846	0.438529	538.7295	4.141121	0	27	893	558						Frog_fixed.avi	0
19916	1195	899.1495	548.2563	0.6233628	0.4368178	538.1511	3.947798	0	889.3102	574.8416	0.4704714	0.4386865	539.212	4.140921	0	27	894	562						Frog_fixed.avi	0
19932	1196	894.9879	553.164	0.625481	0.4369334	538.4767	3.955624	0	887.4583	567.4617	0.4726241	0.4389978	539.4301	4.150785	0	27	891	560						Frog_fixed.avi	0
19949	1197	898.0109	550.3077	0.627604	0.4371238	538.8623	3.977719	0	886.1836	565.3412	0.4748029	0.4392444	540.0946	4.153847	0	27	892	558						Frog_fixed.avi	0
19966	1198	892.7902	552.2333	0.6296673	0.4375516	539.172	3.986058	0	888.3799	571.9715	0.4769834	0.4394513	540.7776	4.160045	0	27	891	562						Frog_fixed.avi	0
19982	1199	896.5854	554.3118	0.6317214	0.4380371	539.7248	3.99966	0	882.7468	565.9378	0.4790202	0.4397766	541.2057	4.180084	0	27	890	560						Frog_fixed.avi	0
19999	1200	892.556	553.2598	0.6335824	0.4387148	540.0934	4.010612	0	883.3036	563.9172	0.4809845	0.4399907	541.5854	4.19423	0	27	888	559						Frog_fixed.avi	0
20016	1201	891.3873	548.5929	0.6352919	0.4393638	540.486	4.011521	0	882.2484	565.1765	0.4828116	0.440085	542.0724	4.19245	0	27	887	557						Frog_fixed.avi	0
20032	1202	889.8477	552.8049	0.6368656	0.4400079	540.8873	4.035358	0	887.8518	559.4893	0.4845051	0.4400897	542.6241	4.200806	0	27	889	556						Frog_fixed.avi	0
20049	1203	885.4863	556.2471	0.6382188	0.440551	541.1499	4.02673	0	886.4222	560.8813	0.4859537	0.4399616	543.1104	4.209341	0	27	886	559						Frog_fixed.avi	0
20066	1204	892.5497	551.2958	0.6394454	0.441094	541.58	4.036927	0	889.9991	562.9542	0.4872057	0.4396588	543.6068	4.213894	0	27	891	557						Frog_fixed.avi	0
20082	1205	892.5214	558.8987	0.64042	0.4413576	541.8912	4.055962	0	886.547	558.1308	0.488239	0.4393176	543.9011	4.230414	0	27	890	559						Frog_fixed.avi	0
20099	1206	896.6373	559.262	0.6412084	0.4414678	542.1193	4.064382	0	891.282	562.7312	0.4891039	0.4388027	544.1315	4.241509	0	27	894	561						Frog_fixed.avi	0
20116	1207	894.2291	556.779	0.6417855	0.4414871	542.397	4.072892	0	886.3883	561.4468	0.4897012	0.4383543	544.3553	4.244106	0	27	890	559						Frog_fixed.avi	0
20132	1208	891.7618	557.2117	0.6421704	0.4414093	542.6465	4.08246	0	888.9075	559.9865	0.4901334	0.4379049	544.577	4.256163	0	27	890	559						Frog_fixed.avi	0
20149	1209	889.36	556.8243	0.6423688	0.441255	542.5649	4.079125	0	886.7019	555.9994	0.4903843	0.4376438	544.7792	4.259992	0	27	888	556						Frog_fixed.avi	0
20166	1210	887.8958	550.3002	0.6424044	0.4410697	542.5742	4.095159	0	886.9241	558.0286	0.4904782	0.4374601	545.1002	4.2739	0	27	887	554						Frog_fixed.avi	0
20182	1211	887.5524	556.981	0.6423094	0.4408529	542.7536	4.101336	0	885.5877	559.9241	0.4903578	0.4374199	544.9979	4.275527	0	27	887	558						Frog_fixed.avi	0
20199	1212	879.0382	561.2819	0.6419681	0.4406933	542.7341	4.102064	0	886.4746	559.653	0.4900974	0.4375725	544.9816	4.276812	0	27	883	560						Frog_fixed.avi	0
20216	1213	885.369	558.3082	0.6415619	0.4406873	542.7706	4.117253	0	884.4154	561.5879	0.4896618	0.4378611	545.0195	4.287787	0	27	885	560						Frog_fixed.avi	0
20232	1214	881.7516	561.2903	0.6410238	0.4407242	542.6711	4.120599	0	886.079	556.8496	0.4891645	0.438377	545.0151	4.288067	0	27	884	559						Frog_fixed.avi	0
20249	1215	884.674	555.2692	0.6404468	0.4408476	542.6904	4.123135	0	881.504	558.2347	0.4885766	0.4388655	545.331	4.303667	0	27	883	557						Frog_fixed.avi	0
20265	1216	861.5686	557.0387	0.6399238	0.4409461	542.7449	4.135244	0	862.3525	563.2884	0.4880949	0.4394978	545.2415	4.313593	0	27	862	560						Frog_fixed.avi	0
20282	1217	869.7812	550.5872	0.6392644	0.4410652	542.9333	4.134567	0	865.4967	557.4555	0.48742	0.4400196	545.2838	4.304279	0	27	868	554						Frog_fixed.avi	0
20299	1218	863.464	557.704	0.6385312	0.4411831	542.6577	4.128982	0	865.3412	559.7619	0.4867037	0.4404769	545.1814	4.317191	0	27	864	559						Frog_fixed.avi	0
20315	1219	867.1411	559.5822	0.6377963	0.4413487	542.6406	4.131571	0	864.2236	559.4974	0.4859481	0.4409891	545.2891	4.320559	0	27	866	560						Frog_fixed.avi	0
20332	1220	867.8522	556.3299	0.6369752	0.4416216	542.7265	4.13876	0	866.7474	560.1815	0.4851626	0.4414509	545.3215	4.329167	0	27	867	558						Frog_fixed.avi	0
20349	1221	861.4916	558.6396	0.6360852	0.4418695	542.6087	4.138824	0	863.0035	559.0439	0.4842809	0.4419873	545.1643	4.342667	0	27	862	559						Frog_fixed.avi	0
20365	1222	864.2343	556.0838	0.63517	0.4420345	542.6771	4.139434	0	866.3077	555.4026	0.4833922	0.4425174	545.2379	4.325204	0	27	865	556						Frog_fixed.avi	0
20382	1223	864.5485	560.4189	0.6341782	0.4420669	542.6415	4.149936	0	868.0918	557.6295	0.4824062	0.4428313	545.2831	4.338443	0	27	866	559						Frog_fixed.avi	0
20399	1224	866.4499	555.5465	0.6331484	0.4419595	542.6458	4.139446	0	864.7283	557.6487	0.4813688	0.4431299	545.171	4.332483	0	27	866	557						Frog_fixed.avi	0
20415	1225	866.7927	558.9667	0.6321106	0.441579	542.7015	4.140389	0	868.3312	555.7209	0.480299	0.4432445	545.335	4.318561	0	27	868	557						Frog_fixed.avi	0
20432	1226	867.8116	554.9438	0.6310787	0.4410746	542.8336	4.129698	0	865.665	552.9797	0.4792229	0.4432777	545.5844	4.327325	0	27	867	554						Frog_fixed.avi	0
20449	1227	866.8884	558.6802	0.6300522	0.4404194	542.8145	4.123184	0	864.7339	554.1757	0.4781873	0.4432311	545.6635	4.327096	0	27	866	556						Frog_fixed.avi	0
20465	1228	865.0597	562.555	0.6290323	0.4396903	542.8062	4.123058	0	867.3721	555.9329	0.4772094	0.4430959	545.7719	4.322333	0	27	866	559						Frog_fixed.avi	0
20482	1229	868.7917	564.5217	0.628073	0.4389227	542.8912	4.129261	0	867.1984	558.7309	0.4762348	0.44291	545.762	4.332633	0	27	868	562						Frog_fixed.avi	0
20499	1230	868.7556	560.5495	0.6271335	0.4381688	542.9914	4.125327	0	863.5438	560.9625	0.4752831	0.4426683	545.7687	4.326665	0	27	866	561						Frog_fixed.avi	0
20515	1231	866.0364	562.7833	0.6262255	0.4374069	542.9417	4.118258	0	864.5549	553.0206	0.474411	0.4424934	545.6578	4.321774	0	27	865	558						Frog_fixed.avi	0
20532	1232	860.2426	561.3193	0.6253796	0.4367306	542.9143	4.110418	0	868.973	556.5822	0.4736418	0.4421813	545.7594	4.315131	0	27	865	559						Frog_fixed.avi	0
20549	1233	866.4063	561.4852	0.624697	0.436084	543.0115	4.124968	0	861.2208	564.1265	0.4728551	0.4419097	545.8624	4.324877	0	27	864	563						Frog_fixed.avi	0
20565	1234	838.6958	522.381	0.6241	0.4353118	543.0478	4.108803	0	849.918	513.1671	0.4724622	0.4416643	546.0339	4.313519	0	28	844	518						Frog_fixed.avi	0
20582	1235	826.4675	515.684	0.6235079	0.4347308	542.9557	4.099164	0	840.0208	513.5193	0.4719878	0.4414433	546.1128	4.305206	0	28	833	515						Frog_fixed.avi	0
20598	1236	827.674	517.868	0.6229688	0.4346367	542.9327	4.10317	0	834.4178	516.8738	0.4713849	0.4416358	545.9808	4.313692	0	28	831	517						Frog_fixed.avi	0
20615	1237	825.2524	519.6854	0.6224846	0.4346961	542.8713	4.089408	0	836.6193	522.5519	0.4708972	0.4419117	545.8876	4.295057	0	28	831	521						Frog_fixed.avi	0
20632	1238	830.8044	518.8722	0.6220572	0.4352763	542.8931	4.086946	0	841.9955	521.6035	0.4704789	0.4426708	546.1031	4.293521	0	28	836	520						Frog_fixed.avi	0
20648	1239	832.0624	518.6742	0.6216772	0.4362382	543.04	4.099486	0	843.3292	520.8511	0.4701604	0.4438339	546.1622	4.301194	0	28	838	520						Frog_fixed.avi	0
20665	1240	827.2531	521.893	0.6213225	0.4374393	542.8793	4.082264	0	838.0776	520.1414	0.4698328	0.4452894	546.0662	4.293418	0	28	833	521						Frog_fixed.avi	0
20682	1241	830.6774	524.3976	0.6210878	0.4388227	543.0365	4.078634	0	838.143	521.2978	0.4695995	0.446869	546.4933	4.302527	0	28	834	523						Frog_fixed.avi	0
20698	1242	825.607	516.5546	0.6208001	0.4403284	543.1617	4.064467	0	835.2396	524.3129	0.4693636	0.4483849	546.2581	4.27884	0	28	830	520						Frog_fixed.avi	0
20715	1243	829.2292	520.6871	0.6205841	0.4416011	543.2102	4.053589	0	836.28	520.3049	0.4691806	0.4498725	546.4888	4.275215	0	28	833	520						Frog_fixed.avi	0
20732	1244	827.5155	518.5291	0.620295	0.4427106	543.3557	4.062471	0	841.1998	516.8552	0.4690301	0.4511565	546.81	4.284448	0	28	834	518						Frog_fixed.avi	0
20748	1245	833.3401	513.3466	0.6200615	0.4435561	543.5303	4.059224	0	838.709	519.2688	0.4688085	0.4522182	547.0191	4.285483	0	28	836	516						Frog_fixed.avi	0
20765	1246	825.3054	518.7731	0.6197589	0.4440371	543.5738	4.029636	0	837.6679	518.9071	0.4686082	0.4529868	547.2268	4.285065	0	28	831	519						Frog_fixed.avi	0
20782	1247	832.6041	512.4701	0.6194878	0.4442752	544.0528	4.052308	0	835.344	520.5401	0.4683945	0.4533783	547.7972	4.268567	0	28	834	517						Frog_fixed.avi	0
20798	1248	829.2372	518.4975	0.6191608	0.4441848	544.1471	4.043315	0	840.1657	515.5731	0.4682091	0.4535683	547.9176	4.262408	0	28	835	517						Frog_fixed.avi	0
20815	1249	832.0481	527.2483	0.6188793	0.4438238	544.4691	4.020595	0	830.8533	520.2116	0.4679277	0.4534851	548.296	4.256734	0	28	831	524						Frog_fixed.avi	0
20832	1250	831.1874	516.6373	0.6185845	0.4435295	544.7259	4.017198	0	836.1584	525.6415	0.4678003	0.4531449	548.5121	4.242269	0	28	834	521						Frog_fixed.avi	0
20848	1251	831.8609	523.9445	0.6183531	0.4430758	545.1953	3.989674	0	833.9557	516.4807	0.4676003	0.4528282	549.1329	4.231615	0	28	833	520						Frog_fixed.avi	0
20865	1252	831.9901	521.9743	0.618135	0.4428019	545.2567	3.997772	0	835.1388	520.3312	0.4674755	0.4522954	549.2224	4.225588	0	28	834	521						Frog_fixed.avi	0
20882	1253	828.9745	518.1921	0.6179575	0.4425271	545.5535	3.984678	0	838.0741	519.0023	0.4673601	0.4516596	549.4824	4.206177	0	28	834	519						Frog_fixed.avi	0
20898	1254	828.9753	525.1672	0.6178891	0.442147	545.7656	3.959142	0	833.3495	517.6004	0.4672437	0.4510692	549.8397	4.201968	0	28	831	521						Frog_fixed.avi	0
20915	1255	833.1407	516.0687	0.617869	0.4418322	545.9614	3.960179	0	833.1536	517.2383	0.4672352	0.4503469	549.985	4.188622	0	28	833	517						Frog_fixed.avi	0
20932	1256	832.0774	522.7376	0.6179033	0.4414195	545.9545	3.959467	0	836.4806	517.551	0.4672816	0.4496324	550.2443	4.185806	0	28	834	520						Frog_fixed.avi	0
20948	1257	833.88	518.5835	0.6179895	0.4412199	546.132	3.945049	0	837.566	517.0057	0.4673412	0.4490252	550.2062	4.179473	0	28	836	518						Frog_fixed.avi	0
20965	1258	834.7887	518.6572	0.6180952	0.4412052	546.2742	3.92908	0	838.6785	517.1401	0.4674257	0.4487081	550.088	4.16216	0	28	837	518						Frog_fixed.avi	0
20982	1259	837.8933	524.3641	0.6182225	0.4413606	546.2547	3.93476	0	837.5916	521.5073	0.4674781	0.4485915	549.9941	4.161572	0	28	838	523						Frog_fixed.avi	0
20998	1260	840.1465	513.8154	0.6182888	0.4417652	546.1626	3.917271	0	841.6578	517.4337	0.4675407	0.4487884	549.7499	4.157651	0	28	841	516						Frog_fixed.avi	0
21015	1261	840.9916	523.1032	0.6183107	0.4421195	545.9833	3.922616	0	841.7394	517.3174	0.4674996	0.4490715	549.7145	4.147304	0	28	841	520						Frog_fixed.avi	0
21032	1262	844.7971	518.2294	0.6182386	0.4426743	545.7996	3.924004	0	841.9901	516.8867	0.467372	0.4495996	549.3885	4.150679	0	28	843	518						Frog_fixed.avi	0
21048	1263	844.0898	523.955	0.6180087	0.4430043	545.4127	3.905199	0	842.5549	516.728	0.4671127	0.4500979	549.2399	4.140076	0	28	843	520						Frog_fixed.avi	0
21065	1264	848.3023	513.0739	0.6177012	0.443444	545.1993	3.912217	0	848.8724	516.8474	0.4667456	0.4506455	548.7163	4.143464	0	28	849	515						Frog_fixed.avi	0
21082	1265	848.4644	520.4706	0.6172538	0.4435814	544.9302	3.910509	0	851.4285	516.1171	0.4662698	0.4511798	548.3834	4.128382	0	28	850	518						Frog_fixed.avi	0
21098	1266	849.8807	517.6719	0.616679	0.4436328	544.5407	3.903368	0	851.8497	517.9191	0.465645	0.4515753	548.1042	4.138179	0	28	851	518						Frog_fixed.avi	0
21115	1267	857.9489	518.4251	0.6160591	0.4436099	544.1553	3.914566	0	849.6595	513.8447	0.4649436	0.4520657	547.9806	4.140177	0	28	854	516						Frog_fixed.avi	0
21132	1268	855.0341	513.9935	0.6153579	0.4434915	543.6696	3.899985	0	854.9006	513.1318	0.4642502	0.4523471	547.5867	4.144061	0	28	855	514						Frog_fixed.avi	0
21148	1269	861.0479	513.7751	0.614681	0.4432892	543.3052	3.914751	0	862.7497	513.3409	0.4635735	0.452758	547.2117	4.14142	0	28	862	514						Frog_fixed.avi	0
21165	1270	857.1809	517.751	0.6139819	0.4430952	542.8417	3.909392	0	854.7075	515.4336	0.4627992	0.4530891	546.98	4.140458	0	28	856	517						Frog_fixed.avi	0
21181	1271	857.9432	521.3332	0.6133822	0.4429255	542.5332	3.900784	0	861.1317	514.0637	0.462206	0.4534935	546.7481	4.147341	0	28	860	518						Frog_fixed.avi	0
21198	1272	858.9771	516.0906	0.6128259	0.4429115	542.1794	3.904003	0	863.6254	509.4062	0.4616493	0.4539296	546.4264	4.145839	0	28	861	513						Frog_fixed.avi	0
21215	1273	863.4219	521.0822	0.6123927	0.4429637	541.8907	3.898657	0	861.6672	509.4084	0.4611951	0.4544064	546.2547	4.148708	0	28	863	515						Frog_fixed.avi	0
21231	1274	865.6605	514.9727	0.6121037	0.4431495	541.7687	3.915214	0	867.0737	517.3687	0.4609353	0.4547857	545.8275	4.164315	0	28	866	516						Frog_fixed.avi	0
21248	1275	863.2171	512.3873	0.6119295	0.4433754	541.4251	3.916816	0	866.9196	511.1595	0.4607721	0.4553068	545.7402	4.166334	0	28	865	512						Frog_fixed.avi	0
21265	1276	864.2059	517.0391	0.6119187	0.4435345	541.2141	3.939088	0	870.2725	518.1009	0.4607558	0.455591	545.5168	4.154644	0	28	867	518						Frog_fixed.avi	0
21281	1277	869.9017	517.1649	0.6120646	0.443707	541.0894	3.920931	0	872.1558	512.5082	0.4608974	0.4560016	545.4202	4.171294	0	28	871	515						Frog_fixed.avi	0
21298	1278	869.989	511.2116	0.6122854	0.4440534	540.9066	3.923842	0	864.8763	519.8026	0.4610687	0.4562782	545.3634	4.170584	0	28	867	516						Frog_fixed.avi	0
21315	1279	872.7137	514.7952	0.6126606	0.444375	540.971	3.939368	0	875.5256	515.1299	0.4614704	0.4566042	545.3314	4.17952	0	28	874	515						Frog_fixed.avi	0
21331	1280	877.7725	506.7117	0.6131333	0.444857	541.0176	3.936184	0	873.2952	515.8398	0.4619097	0.4569454	545.2921	4.188361	0	28	876	511						Frog_fixed.avi	0
21348	1281	877.9889	515.4703	0.6136336	0.4452694	541.0023	3.94839	0	875.2298	519.9119	0.4624271	0.457161	545.2918	4.186906	0	28	877	518						Frog_fixed.avi	0
21365	1282	877.8979	508.9496	0.6142048	0.4458971	540.9598	3.963212	0	873.0423	511.3656	0.4629877	0.4574778	545.351	4.19154	0	28	875	510						Frog_fixed.avi	0
21381	1283	876.4564	512.8896	0.6148273	0.4464622	540.9933	3.968439	0	874.0787	511.1935	0.4636018	0.4578017	545.4604	4.186322	0	28	875	512						Frog_fixed.avi	0
21398	1284	877.3093	513.7751	0.6154965	0.4469604	541.3375	3.964781	0	878.4118	517.183	0.464282	0.4579547	545.2787	4.203596	0	28	878	515						Frog_fixed.avi	0
21415	1285	874.1391	509.7776	0.6161314	0.4474834	541.2061	3.970699	0	877.4846	517.215	0.4649075	0.4581188	545.4664	4.212449	0	28	876	513						Frog_fixed.avi	0
21431	1286	906.405	521.4379	0.6165686	0.4479306	541.3759	3.979312	0	912.6649	519.1735	0.4653984	0.4583613	545.6024	4.21667	0	28	910	520						Frog_fixed.avi	0
21448	1287	907.6352	521.1486	0.6170821	0.4482866	541.4815	3.988494	0	911.7003	530.6885	0.4659145	0.4584297	545.6853	4.226652	0	28	910	526						Frog_fixed.avi	0
21465	1288	903.5936	522.5805	0.6175975	0.4484523	541.5463	3.975595	0	909.9059	526.3917	0.4664123	0.4583975	545.7615	4.213344	0	28	907	524						Frog_fixed.avi	0
21481	1289	906.3437	526.0104	0.6180238	0.448595	541.83	3.978293	0	910.3126	531.0753	0.4668692	0.4583139	545.8848	4.228944	0	28	908	529						Frog_fixed.avi	0
21498	1290	906.362	527.2429	0.6184066	0.4486775	542.0707	3.992656	0	906.9235	530.8708	0.467198	0.4582224	546.3651	4.229142	0	28	907	529						Frog_fixed.avi	0
21515	1291	905.9775	529.1614	0.6186935	0.4486346	542.1531	3.993763	0	914.4352	531.3174	0.4675372	0.4580199	546.5234	4.22441	0	28	910	530						Frog_fixed.avi	0
21531	1292	902.8649	521.8457	0.6189156	0.4485207	542.3197	3.970049	0	901.5015	527.4047	0.4677115	0.4578519	546.6183	4.220824	0	28	902	525						Frog_fixed.avi	0
21548	1293	904.9517	520.2631	0.6191102	0.4483681	542.4866	3.99653	0	915.7757	524.1617	0.4680005	0.4575807	546.7322	4.23541	0	28	910	522						Frog_fixed.avi	0
21565	1294	910.6573	520.0502	0.6193087	0.4480909	542.6251	3.994266	0	906.2505	532.3143	0.4681186	0.4572442	546.8222	4.23168	0	28	908	526						Frog_fixed.avi	0
21581	1295	899.9249	526.8304	0.6194133	0.4478535	542.597	3.992204	0	904.7688	525.8734	0.4682707	0.4571036	547.0893	4.227862	0	28	902	526						Frog_fixed.avi	0
21598	1296	899.2484	527.7594	0.6195521	0.4477865	542.7849	4.001633	0	914.2431	521.7574	0.4684489	0.4570652	547.0279	4.233496	0	28	907	525						Frog_fixed.avi	0
21615	1297	905.7874	526.2612	0.6196918	0.4478223	542.8935	3.99546	0	908.0663	529.5895	0.4685446	0.4571068	547.0253	4.244117	0	28	907	528						Frog_fixed.avi	0
21631	1298	904.1404	519.4791	0.6197828	0.4480304	542.8315	3.988512	0	904.6473	527.0726	0.4686137	0.4573148	547.0206	4.23892	0	28	904	523						Frog_fixed.avi	0
21648	1299	898.141	519.4979	0.619835	0.4482032	542.8033	3.99141	0	905.9209	527.6521	0.468709	0.4574931	547.1568	4.250003	0	28	902	524						Frog_fixed.avi	0
21665	1300	898.3212	517.8992	0.6198857	0.448305	542.7028	4.003968	0	905.1553	522.9225	0.4687537	0.4575904	547.1859	4.246694	0	28	902	520						Frog_fixed.avi	0
21681	1301	892.4145	521.8856	0.6199066	0.4483328	542.6285	4.004438	0	902.1177	525.7166	0.468778	0.4575786	547.1271	4.245952	0	28	897	524						Frog_fixed.avi	0
21698	1302	897.254	519.3629	0.6199251	0.4482844	542.5968	4.013906	0	905.0192	523.4717	0.4688006	0.4575262	546.9011	4.253001	0	28	901	521						Frog_fixed.avi	0
21715	1303	870.1143	492.0598	0.6200542	0.4478309	542.6526	4.021226	0	884.3555	497.1819	0.4690072	0.4571017	546.865	4.269765	0	29	877	495						Frog_fixed.avi	0
21731	1304	877.2956	480.848	0.6199987	0.4476282	542.5965	4.009904	0	886.3104	483.3119	0.4690385	0.456808	546.7829	4.244328	0	29	882	482						Frog_fixed.avi	0
21748	1305	871.7692	478.5093	0.6199431	0.4475429	542.3444	4.011218	0	887.4956	486.4054	0.4689519	0.456645	546.5346	4.254315	0	29	880	482						Frog_fixed.avi	0
21764	1306	872.9331	481.3095	0.6199387	0.4473566	542.1769	4.032208	0	885.8486	486.4954	0.4688519	0.4563459	546.4544	4.253338	0	29	879	484						Frog_fixed.avi	0
21781	1307	871.9247	480.4207	0.6199347	0.4472153	542.0313	4.014966	0	886.027	484.9131	0.4688019	0.4561988	546.1154	4.260558	0	29	879	483						Frog_fixed.avi	0
21798	1308	872.5864	486.7722	0.6199427	0.4470617	541.8987	4.03265	0	881.5167	485.5315	0.4687594	0.456028	545.9944	4.251443	0	29	877	486						Frog_fixed.avi	0
21814	1309	872.7172	485.3001	0.6199716	0.4469947	541.6003	4.036638	0	889.2114	483.6755	0.4687586	0.455815	545.8065	4.26689	0	29	881	484						Frog_fixed.avi	0
21831	1310	877.4939	485.6072	0.6199923	0.4469623	541.3707	4.037643	0	884.1425	487.5679	0.4686918	0.4556225	545.5823	4.271254	0	29	881	487						Frog_fixed.avi	0
21848	1311	875.7754	485.938	0.620023	0.4469094	541.1462	4.032895	0	885.0671	483.3648	0.468681	0.4554905	545.2287	4.272582	0	29	880	485						Frog_fixed.avi	0
21864	1312	875.8594	482.9468	0.6200632	0.4468572	540.8784	4.050925	0	881.317	480.019	0.4686393	0.4553346	544.8265	4.260455	0	29	879	481						Frog_fixed.avi	0
21881	1313	877.9318	474.8719	0.620101	0.4467651	540.627	4.050224	0	883.2147	479.0571	0.4686373	0.4550987	544.5804	4.272908	0	29	881	477						Frog_fixed.avi	0
21898	1314	876.399	474.7366	0.6201673	0.4466122	540.2808	4.042229	0	881.5839	485.8916	0.4686221	0.4547176	544.3891	4.275602	0	29	879	480						Frog_fixed.avi	0
21914	1315	876.8276	482.3163	0.6202094	0.4462752	539.965	4.045632	0	884.5337	480.0337	0.4686128	0.4543595	544.2161	4.277009	0	29	881	481						Frog_fixed.avi	0
21931	1316	874.4208	479.541	0.6202499	0.445969	539.6289	4.04458	0	882.7421	486.358	0.468568	0.4538451	543.8368	4.273644	0	29	879	483						Frog_fixed.avi	0
21948	1317	876.316	479.8887	0.620322	0.4456388	539.3427	4.052137	0	880.5969	480.922	0.4685298	0.4534352	543.4691	4.282278	0	29	878	480						Frog_fixed.avi	0
21964	1318	785.8234	585.8332	0.620955	0.4462276	538.8151	4.054163	0	804.2694	585.7083	0.46928	0.454005	543.109	4.288107	0	30	795	586						Frog_fixed.avi	0
21981	1319	709.6403	744.0803	0.6217692	0.4475384	538.6282	4.056039	0	704.9231	742.4292	0.4702102	0.4549785	542.3369	4.314601	0	30	707	743						Frog_fixed.avi	0
21998	1320	670.7212	761.5286	0.6222794	0.4474556	537.9774	4.040247	0	666.4169	756.8314	0.4706145	0.4548654	541.9392	4.316843	0	30	669	759						Frog_fixed.avi	0
22014	1321	664.6753	770.4759	0.6225883	0.4471796	537.6005	4.030013	0	667.2595	761.4922	0.4706461	0.4545348	541.7775	4.310287	0	30	666	766						Frog_fixed.avi	0
22031	1322	669.4834	771.6717	0.6229078	0.4469773	537.2239	4.033312	0	668.2299	765.7688	0.4708117	0.4542082	541.0388	4.298516	0	30	669	769						Frog_fixed.avi	0
22048	1323	669.7437	768.3011	0.6232015	0.4468332	536.7377	4.031317	0	664.7098	761.6321	0.470914	0.453942	540.6737	4.299589	0	30	667	765						Frog_fixed.avi	0
22064	1324	671.551	768.4387	0.6235098	0.4467417	536.6295	4.020074	0	667.004	758.1174	0.4710425	0.4537498	540.1807	4.302718	0	30	669	763						Frog_fixed.avi	0
22081	1325	672.5311	764.0263	0.6237266	0.446616	536.2532	4.020625	0	665.4037	762.2922	0.4711468	0.4534882	539.7421	4.301506	0	30	669	763						Frog_fixed.avi	0
22098	1326	670.6493	770.3449	0.6239201	0.4464758	535.7777	4.021731	0	661.621	762.6035	0.4712203	0.4532835	539.4688	4.309851	0	30	666	766						Frog_fixed.avi	0
22114	1327	668.3964	770.7052	0.6240885	0.4463873	535.6768	4.015	0	664.75	762.9092	0.4713164	0.4531751	539.0781	4.30935	0	30	667	767						Frog_fixed.avi	0
22131	1328	672.6661	770.5574	0.6242294	0.4463193	535.2601	4.016159	0	667.6077	759.7606	0.4713788	0.4530945	538.7195	4.317615	0	30	670	765						Frog_fixed.avi	0
22148	1329	673.4075	770.6876	0.6243086	0.4462437	535.1732	4.016475	0	668.4564	758.6561	0.4713975	0.4529898	538.4786	4.30621	0	30	671	765						Frog_fixed.avi	0
22164	1330	671.2229	770.369	0.6243494	0.4461613	534.9398	4.017278	0	668.3318	759.2239	0.4713919	0.452851	538.3174	4.306421	0	30	670	765						Frog_fixed.avi	0
22181	1331	671.1108	771.0253	0.6243907	0.4460368	534.7205	4.013922	0	670.6782	763.4382	0.4713741	0.4526024	538.2219	4.31161	0	30	671	767						Frog_fixed.avi	0
22198	1332	673.0297	767.3043	0.6244053	0.4459578	534.5718	3.999352	0	669.8731	764.6841	0.471358	0.4524065	538.111	4.304351	0	30	671	766						Frog_fixed.avi	0
22214	1333	672.6803	765.4022	0.6244109	0.445814	534.4789	4.015788	0	665.4011	761.3721	0.4713014	0.4522888	537.91	4.302822	0	30	669	763						Frog_fixed.avi	0
22231	1334	739.5156	680.832	0.6236514	0.4450212	534.2801	4.022305	0	758.8724	671.7637	0.4709346	0.4514208	538.146	4.313927	0	31	749	676						Frog_fixed.avi	0
22248	1335	829.6472	591.119	0.6227341	0.4437819	534.4741	3.99372	0	858.454	587.2772	0.4703917	0.4501649	538.2993	4.275866	0	31	844	589						Frog_fixed.avi	0
22264	1336	886.0426	523.5903	0.6224037	0.4433187	534.6254	3.983856	0	891.6768	517.7404	0.4701041	0.4497879	538.4191	4.250011	0	31	889	521						Frog_fixed.avi	0
22281	1337	884.8404	524.9116	0.6225118	0.4434238	534.4233	3.985329	0	888.9847	529.3541	0.4701573	0.4498471	538.1375	4.265622	0	31	887	527						Frog_fixed.avi	0
22297	1338	882.7258	521.5484	0.6226215	0.4435506	534.1074	3.964095	0	893.0396	528.7768	0.4701946	0.449913	538.0255	4.249609	0	31	888	525						Frog_fixed.avi	0
22314	1339	883.0524	525.3625	0.6227674	0.4436626	534.0757	3.94664	0	889.5885	532.9174	0.4702739	0.4499916	537.9615	4.234704	0	31	886	529						Frog_fixed.avi	0
22331	1340	888.1525	528.464	0.6229489	0.4439581	534.2477	3.947087	0	888.6148	530.0357	0.4703609	0.4502501	538.0675	4.232358	0	31	888	529						Frog_fixed.avi	0
22347	1341	884.2745	526.9261	0.6230786	0.4444136	534.0842	3.931074	0	884.2164	525.8585	0.4704383	0.4505609	538.0651	4.223516	0	31	884	526						Frog_fixed.avi	0
22364	1342	882.9214	524.5706	0.623202	0.4449143	533.9946	3.914674	0	881.0089	532.718	0.4705361	0.4507796	538.0527	4.210919	0	31	882	529						Frog_fixed.avi	0
22381	1343	884.0988	523.7293	0.623391	0.445278	534.1959	3.915502	0	894.4504	526.8597	0.4707943	0.4510749	538.1079	4.199594	0	31	889	525						Frog_fixed.avi	0
22397	1344	884.3022	525.8268	0.6235636	0.4456102	534.1593	3.890215	0	885.3607	524.8666	0.4709083	0.4512404	538.2302	4.191226	0	31	885	525						Frog_fixed.avi	0
22414	1345	884.4113	520.6188	0.6237515	0.4457861	534.2804	3.901884	0	886.1697	525.8113	0.4710826	0.4512354	538.4644	4.198236	0	31	885	523						Frog_fixed.avi	0
22431	1346	884.0557	525.1104	0.6239681	0.4457858	534.4691	3.888973	0	889.7958	530.5062	0.471323	0.4509799	538.3133	4.181121	0	31	887	528						Frog_fixed.avi	0
22447	1347	884.4083	521.9337	0.6241656	0.4457372	534.3736	3.86851	0	880.5016	535.8073	0.4714485	0.4507564	538.421	4.171634	0	31	882	529						Frog_fixed.avi	0
22464	1348	886.8293	523.1799	0.6244092	0.4457097	534.5828	3.883502	0	891.8921	530.4912	0.4717128	0.450641	538.6473	4.170555	0	31	889	527						Frog_fixed.avi	0
22481	1349	884.8066	523.351	0.6245654	0.445764	534.4485	3.873377	0	885.462	529.5811	0.4718778	0.4505712	538.5211	4.162004	0	31	885	526						Frog_fixed.avi	0
22497	1350	890.1294	519.4337	0.6248032	0.4459159	534.7982	3.876144	0	886.9367	529.2405	0.4720781	0.4505583	538.9788	4.148955	0	31	889	524						Frog_fixed.avi	0
22514	1351	887.6169	527.7338	0.6249229	0.4460293	534.8128	3.877531	0	886.2449	533.0127	0.4722344	0.4506067	538.8784	4.151664	0	31	887	530						Frog_fixed.avi	0
22531	1352	887.6832	526.6649	0.6250522	0.446187	534.9092	3.864666	0	888.7712	531.7943	0.4724218	0.4506709	538.9479	4.152144	0	31	888	529						Frog_fixed.avi	0
22547	1353	888.9877	525.2104	0.6251881	0.4464208	534.9608	3.865131	0	889.9511	531.1324	0.4725341	0.4507653	539.2463	4.136603	0	31	889	528						Frog_fixed.avi	0
22564	1354	887.553	520.093	0.62528	0.4467383	535.1373	3.875057	0	884.6949	525.679	0.4725976	0.4509526	539.2859	4.131512	0	31	886	523						Frog_fixed.avi	0
22581	1355	884.6894	527.4681	0.6253083	0.4469068	535.187	3.872663	0	880.6091	528.6052	0.4726394	0.4510835	539.4138	4.136083	0	31	883	528						Frog_fixed.avi	0
22597	1356	887.6829	529.7089	0.6253329	0.4471106	535.2338	3.860931	0	879.1022	526.056	0.4726824	0.4512222	539.4935	4.135243	0	31	883	528						Frog_fixed.avi	0
22614	1357	888.6931	522.8918	0.6253403	0.4473501	535.3326	3.873352	0	882.9758	525.1623	0.472744	0.4513294	539.7921	4.147207	0	31	886	524						Frog_fixed.avi	0
22631	1358	887.1521	518.9711	0.625339	0.4475063	535.4271	3.865022	0	885.4142	527.8428	0.4727852	0.4514026	539.9703	4.144607	0	31	886	523						Frog_fixed.avi	0
22647	1359	886.8861	523.8696	0.6253347	0.4476268	535.5079	3.879986	0	884.366	530.2571	0.4728288	0.4514616	540.1375	4.139484	0	31	886	527						Frog_fixed.avi	0
22664	1360	891.124	528.9843	0.6253438	0.4477082	535.596	3.882772	0	882.3666	532.34	0.472853	0.4515284	540.2268	4.141429	0	31	887	531						Frog_fixed.avi	0
22680	1361	929.5753	546.3444	0.6251283	0.4481913	536.0578	3.882929	0	923.9303	554.4258	0.4727758	0.4518821	540.3297	4.138568	0	31	927	550						Frog_fixed.avi	0
22697	1362	913.8308	548.011	0.6251647	0.4483682	536.1096	3.901929	0	903.4253	555.0988	0.4728228	0.4520401	540.3667	4.156832	0	31	909	552						Frog_fixed.avi	0
22714	1363	914.9484	554.7157	0.6252121	0.4484931	536.0866	3.897183	0	907.2483	557.6143	0.4728571	0.4521237	540.4188	4.148214	0	31	911	556						Frog_fixed.avi	0
22730	1364	910.835	558.3991	0.6252483	0.4487289	536.1218	3.906522	0	900.2906	557.6454	0.4729151	0.452277	540.5106	4.159173	0	31	906	558						Frog_fixed.avi	0
22747	1365	908.5639	552.2481	0.6253094	0.4491605	536.1917	3.904515	0	903.3268	560.064	0.4730416	0.4524451	540.5151	4.162334	0	31	906	556						Frog_fixed.avi	0
22764	1366	910.2728	557.4208	0.6254531	0.4494548	536.423	3.927206	0	910.0475	557.2545	0.4731964	0.4527712	540.6444	4.165815	0	31	910	557						Frog_fixed.avi	0
22780	1367	918.5892	553.2386	0.6255936	0.449955	536.5074	3.932726	0	905.4974	556.1306	0.4732853	0.453045	540.7105	4.172067	0	31	912	555						Frog_fixed.avi	0
22797	1368	909.7088	559.6725	0.6256726	0.4502732	536.4727	3.929452	0	899.4657	556.6564	0.4733642	0.4533415	540.7687	4.187231	0	31	905	558						Frog_fixed.avi	0
22814	1369	908.8959	555.1956	0.6257483	0.4507543	536.4899	3.942559	0	901.8916	556.3149	0.4734958	0.4536265	541.0262	4.192171	0	31	905	556						Frog_fixed.avi	0
22830	1370	910.6545	562.9401	0.6258771	0.4510684	536.7241	3.955438	0	902.2888	557.8556	0.4735943	0.4538755	541.2276	4.208689	0	31	906	560						Frog_fixed.avi	0
22847	1371	912.6291	555.9112	0.6259615	0.4515327	536.9765	3.953701	0	904.7683	556.0458	0.4736841	0.4541547	541.1196	4.206909	0	31	909	556						Frog_fixed.avi	0
22864	1372	910.6049	561.3926	0.625973	0.4517974	536.9865	3.972048	0	904.1586	557.7203	0.4737139	0.4544117	541.134	4.224335	0	31	907	560						Frog_fixed.avi	0
22880	1373	913.7498	557.5118	0.6259797	0.4521542	537.0918	3.981835	0	905.791	556.4352	0.4737343	0.4546314	541.1255	4.222528	0	31	910	557						Frog_fixed.avi	0
22897	1374	911.2395	553.4885	0.6259342	0.4524339	537.2106	3.989223	0	904.8868	556.4996	0.4737099	0.4547331	541.3182	4.234168	0	31	908	555						Frog_fixed.avi	0
22914	1375	908.5145	561.1962	0.6258617	0.4525325	537.1812	3.996722	0	902.2216	556.4074	0.4736441	0.4547808	541.5869	4.244353	0	31	905	559						Frog_fixed.avi	0
22930	1376	908.816	562.7682	0.6258073	0.4525534	537.1961	3.990434	0	905.202	555.7178	0.4735973	0.4547537	541.6597	4.253806	0	31	907	559						Frog_fixed.avi	0
22947	1377	907.6016	563.0078	0.6257496	0.4525388	537.2255	4.0048	0	904.996	557.1294	0.4735467	0.4547283	541.7659	4.263089	0	31	906	560						Frog_fixed.avi	0
22964	1378	905.686	561.5241	0.6256782	0.4525422	537.3623	4.003013	0	909.0574	559.0229	0.473508	0.4547263	541.8178	4.262101	0	31	907	560						Frog_fixed.avi	0
22980	1379	905.2833	563.7967	0.6256189	0.4525967	537.3317	4.019849	0	908.6443	559.9774	0.4734654	0.4547623	541.8801	4.268081	0	31	907	562						Frog_fixed.avi	0
22997	1380	909.4931	558.3073	0.625582	0.4527752	537.3735	4.018085	0	912.269	561.585	0.473452	0.454902	541.9225	4.289776	0	31	911	560						Frog_fixed.avi	0
23014	1381	908.5245	556.7397	0.6255326	0.453061	537.4766	4.030987	0	911.2574	559.6077	0.4734171	0.4551766	541.9172	4.293116	0	31	910	558						Frog_fixed.avi	0
23030	1382	910.228	558.4324	0.6255059	0.453305	537.5422	4.030815	0	907.84	550.0129	0.4733242	0.4554383	541.9722	4.300066	0	31	909	554						Frog_fixed.avi	0
23047	1383	908.0926	559.4465	0.6254667	0.4534749	537.6177	4.021601	0	904.6274	559.9474	0.4732454	0.455568	542.1336	4.288863	0	31	906	560						Frog_fixed.avi	0
23064	1384	910.6964	562.3401	0.6254225	0.4536196	537.7434	4.041571	0	901.52	560.4416	0.4731626	0.4556651	542.0121	4.308367	0	31	906	561						Frog_fixed.avi	0
23080	1385	910.4138	554.6873	0.6253523	0.4537757	537.9827	4.031715	0	899.2114	562.3579	0.4731055	0.455726	542.0533	4.305588	0	31	905	559						Frog_fixed.avi	0
23097	1386	895.4349	552.856	0.6253217	0.4538246	538.0166	4.026302	0	888.7765	550.595	0.4731078	0.4558215	542.1778	4.304302	0	31	892	552						Frog_fixed.avi	0
23114	1387	897.6315	549.6533	0.6251224	0.4538483	537.8947	4.043018	0	895.7903	552.151	0.473022	0.4558092	542.2635	4.303457	0	31	897	551						Frog_fixed.avi	0
23130	1388	896.6947	555.1899	0.6249819	0.4538166	537.8704	4.018334	0	899.0766	552.3303	0.472888	0.4558007	542.4651	4.307564	0	31	898	554						Frog_fixed.avi	0
23147	1389	900.3347	555.5718	0.624841	0.4537788	538.2003	4.01441	0	896.3754	549.0149	0.4726816	0.4557713	542.546	4.293594	0	31	898	552						Frog_fixed.avi	0
23164	1390	893.8458	560.9787	0.6246256	0.4536904	538.064	4.009967	0	897.4028	554.1903	0.4725491	0.4557292	542.4133	4.291064	0	31	896	558						Frog_fixed.avi	0
23180	1391	900.3048	559.0961	0.6244525	0.4536023	538.1022	4.016269	0	897.3827	554.2082	0.4723641	0.4556206	542.7702	4.279093	0	31	899	557						Frog_fixed.avi	0
23197	1392	898.7839	558.5603	0.6242782	0.4535196	538.3489	4.00988	0	897.5923	550.3806	0.4721942	0.4555486	542.7361	4.279692	0	31	898	554						Frog_fixed.avi	0
23214	1393	897.562	559.2492	0.624038	0.4534838	538.1686	4.00958	0	895.4272	552.7112	0.472011	0.4555041	542.6605	4.256567	0	31	896	556						Frog_fixed.avi	0
23230	1394	899.3902	557.7444	0.6238801	0.4535214	538.3777	3.982413	0	898.8978	552.0032	0.47185	0.4555148	542.9411	4.260701	0	31	899	555						Frog_fixed.avi	0
23247	1395	894.4237	562.818	0.6237047	0.4536271	538.4389	3.982529	0	901.0873	553.5703	0.4717368	0.4556076	543.0137	4.25	0	31	898	558						Frog_fixed.avi	0
23263	1396	896.1826	555.7357	0.6235316	0.4539289	538.3386	3.988121	0	892.6479	548.4043	0.4715708	0.4559531	542.8468	4.241826	0	31	894	552						Frog_fixed.avi	0
23280	1397	897.4993	554.1352	0.6233972	0.454203	538.5366	3.965307	0	890.6106	554.3646	0.4714235	0.4563726	543.0547	4.240334	0	31	894	554						Frog_fixed.avi	0
23297	1398	898.7174	554.1961	0.6232705	0.4546338	538.6592	3.971898	0	893.3246	555.1196	0.4713191	0.4569252	543.1356	4.236692	0	31	896	555						Frog_fixed.avi	0
23313	1399	895.0019	557.56	0.6229836	0.4549652	538.5472	3.95906	0	898.1387	548.6068	0.4711277	0.4574325	543.0934	4.219324	0	31	897	553						Frog_fixed.avi	0
23330	1400	900.0925	559.7298	0.6227815	0.4551966	538.6278	3.960905	0	891.7478	553.4865	0.4708469	0.4578693	543.1821	4.220406	0	31	896	557						Frog_fixed.avi	0
23347	1401	896.4769	557.588	0.6224561	0.4554216	538.5519	3.947844	0	891.6949	550.5714	0.4705572	0.4582742	542.9576	4.212587	0	31	894	554						Frog_fixed.avi	0
23363	1402	895.6776	561.8421	0.6221859	0.4555078	538.4409	3.931074	0	893.8605	552.9194	0.4703114	0.458649	543.1161	4.205567	0	31	895	557						Frog_fixed.avi	0
23380	1403	898.746	559.1044	0.6219248	0.4555678	538.5117	3.926526	0	888.7965	554.2577	0.469977	0.459026	543.0724	4.193305	0	31	894	557						Frog_fixed.avi	0
23397	1404	893.6608	556.1403	0.6215894	0.4556553	538.2595	3.917005	0	897.2228	554.6494	0.4697541	0.4594046	543.0341	4.182011	0	31	895	555						Frog_fixed.avi	0
23413	1405	896.3128	555.9272	0.6213044	0.4556793	538.4062	3.919089	0	890.9753	554.0613	0.4694023	0.4597594	543.0751	4.191327	0	31	894	555						Frog_fixed.avi	0
23430	1406	896.3359	557.4197	0.6209847	0.4556744	538.4082	3.916034	0	890.7362	553.5706	0.4690828	0.4600992	542.7388	4.169265	0	31	894	555						Frog_fixed.avi	0
23447	1407	894.6876	556.0975	0.6206135	0.4556986	538.1413	3.912435	0	897.0372	553.7237	0.4687691	0.4603368	542.8925	4.162739	0	31	896	555						Frog_fixed.avi	0
23463	1408	895.4543	555.4045	0.6202715	0.4557348	538.2191	3.906218	0	893.0212	556.3391	0.4683913	0.4605355	542.9938	4.161965	0	31	894	556						Frog_fixed.avi	0
23480	1409	897.7156	557.0577	0.6199432	0.4558083	538.2591	3.906609	0	890.8893	554.5344	0.4680008	0.4608897	542.8014	4.159305	0	31	894	556						Frog_fixed.avi	0
23497	1410	894.1583	559.2643	0.6195857	0.4561079	538.1023	3.882904	0	894.8806	556.1797	0.4676126	0.4612484	542.6294	4.141752	0	31	895	558						Frog_fixed.avi	0
23513	1411	897.7194	555.7883	0.6192325	0.4565191	538.0922	3.877947	0	895.8383	551.0167	0.4672607	0.4617937	542.6698	4.138609	0	31	897	553						Frog_fixed.avi	0
23530	1412	896.5343	554.8668	0.6189049	0.4570807	538.1369	3.873162	0	893.4116	555.5342	0.4669005	0.4624138	542.8683	4.139915	0	31	895	555						Frog_fixed.avi	0
23547	1413	895.2341	560.8105	0.6185829	0.4576029	538.1003	3.86444	0	891.6699	558.0172	0.4665596	0.4630583	542.6667	4.125674	0	31	893	559						Frog_fixed.avi	0
23563	1414	895.3732	558.4288	0.6182466	0.4581954	538.0872	3.847418	0	891.9074	558.8953	0.4662524	0.4636019	542.6957	4.114162	0	31	894	559						Frog_fixed.avi	0
23580	1415	893.0933	556.1121	0.6180176	0.4587435	538.301	3.838916	0	894.1713	552.4228	0.4659666	0.4641107	542.9239	4.112095	0	31	894	554						Frog_fixed.avi	0
23597	1416	893.3575	558.8154	0.6178052	0.4590747	538.1862	3.834341	0	893.1713	555.9635	0.4657933	0.4644131	542.8059	4.089962	0	31	893	557						Frog_fixed.avi	0
23613	1417	893.2098	555.7719	0.6176738	0.4593764	538.1382	3.827529	0	889.8541	562.7443	0.4656437	0.4645622	542.7321	4.07731	0	31	892	559						Frog_fixed.avi	0
23630	1418	893.0885	551.4481	0.6176583	0.4595726	538.1636	3.824806	0	886.9672	557.623	0.4656137	0.4646834	542.7831	4.086011	0	31	890	555						Frog_fixed.avi	0
23647	1419	891.9683	554.0899	0.6177433	0.4596483	538.3167	3.814581	0	887.7634	563.4315	0.4656939	0.4645889	542.9288	4.076576	0	31	890	559						Frog_fixed.avi	0
23663	1420	895.3507	552.8551	0.6179047	0.4596608	538.5946	3.819542	0	893.7155	560.3699	0.4658643	0.4644789	543.0571	4.071192	0	31	895	557						Frog_fixed.avi	0
23680	1421	892.3417	554.6377	0.6180612	0.4596355	538.5104	3.813827	0	885.9302	557.1279	0.4660066	0.4643752	543.0881	4.070687	0	31	889	556						Frog_fixed.avi	0
23697	1422	897.7734	553.4828	0.6183704	0.4596314	538.7234	3.808349	0	891.6139	555.8173	0.4663385	0.4642436	543.0764	4.081826	0	31	895	555						Frog_fixed.avi	0
23713	1423	889.3011	537.2358	0.6185414	0.4592555	538.6172	3.79572	0	892.2692	535.2095	0.4666627	0.4637111	543.1532	4.068089	0	32	891	536						Frog_fixed.avi	0
23730	1424	899.9328	491.7614	0.618853	0.4588665	538.8734	3.793349	0	888.6077	497.6879	0.4670558	0.4631728	543.4324	4.065249	0	32	894	495						Frog_fixed.avi	0
23747	1425	894.3067	502.4331	0.6191915	0.4587122	538.984	3.788055	0	888.3646	508.0737	0.4674158	0.4628499	543.3101	4.055972	0	32	891	505						Frog_fixed.avi	0
23763	1426	893.009	503.7844	0.6195663	0.4584391	538.985	3.799197	0	890.9877	502.9356	0.4677804	0.4625615	543.4313	4.067008	0	32	892	503						Frog_fixed.avi	0
23780	1427	889.9771	507.224	0.6199332	0.4582199	538.9086	3.775774	0	890.6104	509.1939	0.4681343	0.462133	543.6987	4.060733	0	32	890	508						Frog_fixed.avi	0
23796	1428	898.4791	502.7427	0.6203405	0.458098	539.0046	3.778404	0	888.5515	506.6044	0.468482	0.4618823	543.6018	4.056356	0	32	894	505						Frog_fixed.avi	0
23813	1429	894.4059	499.3095	0.620706	0.4579461	539.2688	3.785737	0	889.3054	504.677	0.4688523	0.4615788	543.4622	4.052729	0	32	892	502						Frog_fixed.avi	0
23830	1430	889.5045	503.7395	0.6210057	0.4576692	539.1981	3.767685	0	889.9208	508.6489	0.4691851	0.4612988	543.6536	4.058632	0	32	890	506						Frog_fixed.avi	0
23846	1431	889.9211	502.2966	0.6212723	0.4575155	539.3281	3.765274	0	886.1937	504.4773	0.4694517	0.4611414	543.7066	4.053681	0	32	888	503						Frog_fixed.avi	0
23863	1432	891.8909	506.0345	0.621501	0.4573717	539.3688	3.768135	0	888.2985	504.256	0.469686	0.4610396	543.7839	4.049968	0	32	890	505						Frog_fixed.avi	0
23880	1433	894.3902	497.116	0.6216546	0.4573434	539.4137	3.770548	0	882.0794	506.3	0.4698229	0.4609449	543.6743	4.050161	0	32	888	502						Frog_fixed.avi	0
23896	1434	893.6817	502.2687	0.6217327	0.4573399	539.5023	3.773941	0	885.6316	505.0411	0.4699511	0.4609582	543.8358	4.051846	0	32	890	504						Frog_fixed.avi	0
23913	1435	887.8323	505.8247	0.6217471	0.4574238	539.5779	3.772544	0	886.2493	507.4774	0.4699963	0.4610382	543.973	4.055033	0	32	887	507						Frog_fixed.avi	0
23930	1436	892.543	501.2228	0.6217194	0.4576653	539.6237	3.784136	0	888.7488	505.368	0.4699673	0.4612218	544.03	4.045971	0	32	891	503						Frog_fixed.avi	0
23946	1437	893.0457	496.8069	0.6216429	0.4579246	539.7473	3.771468	0	879.9442	502.1875	0.4698469	0.461494	543.9877	4.048469	0	32	886	499						Frog_fixed.avi	0
23963	1438	889.9584	504.6714	0.6214791	0.4581332	539.6318	3.774147	0	882.0509	507.7064	0.4697352	0.4617205	544.0046	4.041445	0	32	886	506						Frog_fixed.avi	0
23980	1439	887.2646	505.6705	0.6212659	0.4583138	539.6503	3.770489	0	885.0305	505.5064	0.469572	0.4619259	544.2435	4.040141	0	32	886	506						Frog_fixed.avi	0
23996	1440	890.4727	505.3577	0.6210444	0.4584051	539.7101	3.768106	0	881.1857	508.4778	0.4693412	0.4620269	544.1897	4.048256	0	32	886	507						Frog_fixed.avi	0
24013	1441	884.5167	501.6081	0.6207721	0.4584643	539.721	3.767847	0	883.6107	504.7709	0.469087	0.4620108	544.2631	4.043204	0	32	884	503						Frog_fixed.avi	0
24030	1442	888.9149	506.4423	0.620556	0.458351	539.7104	3.765016	0	878.0736	504.6971	0.4687896	0.4620429	544.0894	4.034111	0	32	883	506						Frog_fixed.avi	0
24046	1443	884.084	500.2353	0.6202763	0.458434	539.7028	3.749287	0	882.8765	504.4657	0.4685638	0.4621211	544.2711	4.028633	0	32	883	502						Frog_fixed.avi	0
24063	1444	886.3535	504.9075	0.6200384	0.4584555	539.6854	3.750229	0	878.7966	504.0688	0.468269	0.4623303	544.1104	4.02814	0	32	883	504						Frog_fixed.avi	0
24080	1445	883.5444	499.1202	0.6197776	0.4586781	539.7311	3.733285	0	882.8588	503.6286	0.4680342	0.4625611	544.17	4.016428	0	32	883	501						Frog_fixed.avi	0
24096	1446	883.8007	502.5609	0.6195199	0.4588481	539.676	3.736573	0	877.5532	502.9485	0.4677131	0.4627541	544.2423	4.003444	0	32	881	503						Frog_fixed.avi	0
24113	1447	883.7796	501.9133	0.6192528	0.4588999	539.7745	3.727754	0	882.4445	508.7894	0.4674981	0.4629041	544.129	3.999022	0	32	883	505						Frog_fixed.avi	0
24130	1448	883.0319	501.7231	0.618998	0.4589288	539.5984	3.713723	0	877.0355	505.8885	0.4671811	0.4630381	544.2102	3.995156	0	32	880	504						Frog_fixed.avi	0
24146	1449	885.1804	499.8711	0.618728	0.4588832	539.7813	3.705828	0	880.7131	505.2851	0.466935	0.4630818	543.9186	3.984884	0	32	883	503						Frog_fixed.avi	0
24163	1450	878.811	499.1156	0.6183908	0.4587953	539.628	3.707567	0	879.8602	511.3277	0.4666341	0.4629779	544.2188	3.981139	0	32	879	505						Frog_fixed.avi	0
24180	1451	884.948	501.2768	0.6181516	0.4586441	539.6428	3.716176	0	876.4507	507.7683	0.4663265	0.462995	543.9126	3.970443	0	32	881	505						Frog_fixed.avi	0
24196	1452	872.3713	503.912	0.6178714	0.4584679	539.6149	3.691512	0	867.6688	511.1489	0.4660746	0.4628656	544.0923	3.964101	0	33	870	508						Frog_fixed.avi	0
24213	1453	846.2661	510.5467	0.6177751	0.4582681	539.657	3.684763	0	846.2267	517.8721	0.4660551	0.4628218	543.9747	3.960141	0	33	846	514						Frog_fixed.avi	0
24230	1454	847.6196	509.6695	0.6174884	0.4581193	539.4688	3.679398	0	844.8058	512.8332	0.4657762	0.4627213	543.9692	3.957227	0	33	846	511						Frog_fixed.avi	0
24246	1455	848.1357	509.7671	0.6172807	0.4579957	539.7084	3.680876	0	846.5049	513.1332	0.4655265	0.4626439	543.9429	3.953645	0	33	847	511						Frog_fixed.avi	0
24263	1456	844.9921	512.1918	0.6170018	0.457763	539.3962	3.66687	0	841.7706	510.7424	0.4652628	0.4625171	544.1027	3.947299	0	33	843	511						Frog_fixed.avi	0
24280	1457	848.9004	511.9817	0.6168283	0.4575173	539.4887	3.679159	0	845.7102	512.2188	0.4650573	0.4623451	543.9497	3.945562	0	33	847	512						Frog_fixed.avi	0
24296	1458	848.6053	507.3404	0.6165826	0.4573363	539.3994	3.657244	0	841.9034	512.3135	0.4647971	0.4621942	543.9943	3.9411	0	33	845	510						Frog_fixed.avi	0
24313	1459	847.2738	503.1918	0.6163731	0.4571913	539.4851	3.665209	0	844.9353	513.6428	0.464612	0.4619949	543.9713	3.939179	0	33	846	508						Frog_fixed.avi	0
24330	1460	845.7292	515.5268	0.6161849	0.4568727	539.2973	3.666296	0	843.3647	511.3523	0.4644318	0.4618217	543.6677	3.949707	0	33	845	513						Frog_fixed.avi	0
24346	1461	849.7157	515.3466	0.616008	0.456587	539.1419	3.668803	0	845.3915	509.4771	0.4642408	0.4615751	543.9969	3.93514	0	33	848	512						Frog_fixed.avi	0
24363	1462	847.6572	507.3933	0.6158757	0.456436	539.2535	3.65923	0	845.6286	512.26	0.4640991	0.4613093	543.8137	3.931246	0	33	847	510						Frog_fixed.avi	0
24379	1463	847.6418	505.835	0.6157343	0.456267	539.0535	3.662343	0	843.1506	511.5269	0.4639556	0.4611501	543.5626	3.948789	0	33	845	509						Frog_fixed.avi	0
24396	1464	844.853	508.2634	0.6155847	0.4560066	538.8481	3.647148	0	845.9973	505.9429	0.4638326	0.4610226	543.6081	3.952786	0	33	845	507						Frog_fixed.avi	0
24413	1465	845.8278	511.5948	0.6154929	0.4557169	538.833	3.654487	0	841.9857	511.849	0.463658	0.4606046	543.6013	3.950111	0	33	844	512						Frog_fixed.avi	0
24429	1466	848.8237	503.6097	0.6153932	0.4554856	538.6941	3.664536	0	839.0645	506.3424	0.4635157	0.4602616	543.3283	3.958607	0	33	844	505						Frog_fixed.avi	0
24446	1467	843.6395	512.2037	0.6152655	0.455076	538.6201	3.664388	0	842.8646	509.6326	0.4634423	0.4598412	543.2022	3.954274	0	33	843	511						Frog_fixed.avi	0
24463	1468	839.8761	509.7267	0.615186	0.4547945	538.3246	3.657694	0	842.8027	506.9145	0.4633605	0.459438	542.9761	3.96204	0	33	841	508						Frog_fixed.avi	0
24479	1469	841.8635	512.6006	0.6151667	0.4543649	538.177	3.662138	0	839.9244	512.4429	0.4632958	0.4588489	542.7167	3.96	0	33	841	513						Frog_fixed.avi	0
24496	1470	844.3494	512.1839	0.6151971	0.4539931	537.8856	3.666766	0	836.3968	509.8812	0.4632401	0.4584367	542.4086	3.978673	0	33	840	511						Frog_fixed.avi	0
24513	1471	841.9567	515.5554	0.615216	0.4534285	537.7366	3.672705	0	836.5555	510.3795	0.4632297	0.4577513	542.2431	3.97525	0	33	839	513						Frog_fixed.avi	0
24529	1472	839.9189	514.8292	0.6152512	0.4528022	537.5018	3.674755	0	838.6193	508.9591	0.4632339	0.4569868	542.0955	3.975284	0	33	839	512						Frog_fixed.avi	0
24546	1473	839.9338	512.9578	0.6153099	0.45218	537.2671	3.671397	0	838.7175	509.6913	0.4632197	0.4562302	541.9023	3.977126	0	33	839	511						Frog_fixed.avi	0
24563	1474	832.886	513.7763	0.6153607	0.4515687	537.0676	3.658907	0	837.6685	511.8329	0.4632096	0.4555096	541.6932	3.977916	0	33	835	513						Frog_fixed.avi	0
24579	1475	836.3915	516.0356	0.6154295	0.4509882	536.7059	3.658557	0	834.8209	518.8527	0.4631838	0.4548791	541.3854	3.980213	0	33	836	517						Frog_fixed.avi	0
24596	1476	836.1815	510.7208	0.6154664	0.4506622	536.5195	3.664085	0	832.4561	511.4197	0.463144	0.4545453	541.1207	3.974564	0	33	834	511						Frog_fixed.avi	0
24613	1477	836.0199	516.9623	0.6154975	0.4502181	536.2352	3.682449	0	829.3958	519.5752	0.463093	0.4540112	540.7687	3.981643	0	33	833	518						Frog_fixed.avi	0
24629	1478	838.5275	517.3339	0.6154934	0.4499457	536.0876	3.67208	0	830.3889	514.5268	0.4630493	0.4537364	540.6248	3.992623	0	33	834	516						Frog_fixed.avi	0
24646	1479	840.6043	511.075	0.6154757	0.4496551	535.9164	3.683902	0	836.2097	522.065	0.462981	0.4532752	540.3743	3.993082	0	33	838	517						Frog_fixed.avi	0
24663	1480	838.1188	515.7437	0.6154321	0.4493278	535.7468	3.680464	0	834.9337	517.2018	0.4628524	0.4529998	539.9819	3.985882	0	33	837	516						Frog_fixed.avi	0
24679	1481	836.5911	511.7159	0.6153392	0.4490357	535.4275	3.692614	0	834.1139	519.4005	0.4627425	0.452598	539.7113	4.006629	0	33	835	516						Frog_fixed.avi	0
24696	1482	833.5705	515.4795	0.6152249	0.4485625	535.0836	3.683453	0	831.1871	517.1623	0.4625791	0.4521988	539.5152	3.991667	0	33	832	516						Frog_fixed.avi	0
24713	1483	838.5403	510.9462	0.6151302	0.448181	534.9948	3.690981	0	828.2513	520.0922	0.4623804	0.4517092	539.3381	4.004541	0	33	833	516						Frog_fixed.avi	0
24729	1484	837.9297	516.2107	0.6150122	0.4476362	534.8007	3.686474	0	834.0167	514.8945	0.4622415	0.4512999	539.1366	4.006028	0	33	836	516						Frog_fixed.avi	0
24746	1485	835.123	515.1025	0.614823	0.4471221	534.4433	3.695819	0	833.8284	520.1818	0.4620908	0.4506856	538.835	4.005877	0	33	834	518						Frog_fixed.avi	0
24762	1486	837.2275	514.392	0.6147056	0.4466576	534.4515	3.70707	0	834.0327	514.8281	0.4618985	0.4502598	538.8672	4.008292	0	33	836	515						Frog_fixed.avi	0
24779	1487	835.7693	515.8193	0.6145687	0.4460686	534.2162	3.709064	0	830.5804	515.696	0.461698	0.4497622	538.6044	4.016043	0	33	833	516						Frog_fixed.avi	0
24796	1488	836.9457	517.4064	0.6144017	0.4454881	533.8527	3.71506	0	835.1203	520.8751	0.4615616	0.4491973	538.3195	4.027647	0	33	836	519						Frog_fixed.avi	0
24812	1489	838.2553	509.7147	0.6142857	0.4450395	533.8517	3.736171	0	833.0994	509.5671	0.4613943	0.4488384	538.0411	4.042798	0	33	836	510						Frog_fixed.avi	0
24829	1490	836.3723	514.5371	0.6141278	0.4444372	533.5922	3.727943	0	827.7459	518.4645	0.4611754	0.4482628	538.0121	4.032387	0	33	832	517						Frog_fixed.avi	0
24846	1491	833.6998	508.8223	0.6139733	0.4440385	533.4495	3.735284	0	833.2861	509.9847	0.4610773	0.4479572	537.9183	4.054664	0	33	833	509						Frog_fixed.avi	0
24862	1492	830.1963	560.868	0.6139169	0.444151	533.3594	3.733535	0	819.0477	568.3271	0.4610339	0.4481168	537.6147	4.057555	0	34	825	565						Frog_fixed.avi	0
24879	1493	830.8495	574.4563	0.6138581	0.4439344	533.2392	3.770819	0	820.2405	569.504	0.4608911	0.4481159	537.28	4.08177	0	34	826	572						Frog_fixed.avi	0
24896	1494	830.6141	571.3205	0.6137823	0.4437125	532.9595	3.760209	0	823.9063	574.8119	0.4608223	0.447917	537.1411	4.080025	0	34	827	573						Frog_fixed.avi	0
24912	1495	826.9482	570.3009	0.6137169	0.4435633	532.7642	3.774143	0	823.8127	580.9213	0.4607356	0.4476697	537.1631	4.082907	0	34	825	576						Frog_fixed.avi	0
24929	1496	826.2836	569.9957	0.6136537	0.4434248	532.5268	3.777739	0	822.8417	583.5562	0.4606451	0.4475441	536.8328	4.089396	0	34	825	577						Frog_fixed.avi	0
24946	1497	829.2659	572.5566	0.6136457	0.4433024	532.4153	3.802836	0	820.6526	575.974	0.4605829	0.4474771	536.5948	4.102765	0	34	825	574						Frog_fixed.avi	0
24962	1498	824.5887	572.0243	0.6136498	0.4433117	532.3276	3.808139	0	820.3314	576.4927	0.4605658	0.4474815	536.4713	4.112731	0	34	822	574						Frog_fixed.avi	0
24979	1499	824.8099	572.0271	0.6136777	0.4433954	532.245	3.823394	0	819.9462	580.4831	0.4605798	0.4475079	536.3974	4.114555	0	34	822	576						Frog_fixed.avi	0
24996	1500	827.6983	569.9426	0.613735	0.4434947	532.0229	3.832652	0	821.1072	581.2957	0.4606158	0.4475689	536.3137	4.132664	0	34	824	576						Frog_fixed.avi	0
25012	1501	831.4825	569.6677	0.6138356	0.443598	532.0424	3.857929	0	819.0375	581.631	0.4606817	0.4476708	536.213	4.131794	0	34	825	576						Frog_fixed.avi	0
25029	1502	830.5067	576.4016	0.6139448	0.4437383	532.1004	3.866258	0	820.2283	571.8134	0.4607847	0.4478934	536.3964	4.147607	0	34	825	574						Frog_fixed.avi	0
25046	1503	830.0906	568.5682	0.6140789	0.4439529	532.1694	3.869369	0	822.1257	570.5034	0.4609078	0.4480074	536.547	4.165028	0	34	826	570						Frog_fixed.avi	0
25062	1504	830.3201	568.9338	0.6142102	0.4441314	531.9095	3.878784	0	824.3588	570.811	0.4610527	0.4481073	536.2607	4.175687	0	34	827	570						Frog_fixed.avi	0
25079	1505	828.9958	570.2746	0.6144261	0.4443715	532.0306	3.897516	0	825.5232	576.1977	0.4612055	0.4482334	536.2455	4.184316	0	34	827	573						Frog_fixed.avi	0
25096	1506	828.3716	570.2536	0.614633	0.4445981	532.0465	3.896119	0	825.4269	581.8763	0.4614083	0.4484092	536.459	4.2006	0	34	827	576						Frog_fixed.avi	0
25112	1507	830.0058	569.2391	0.6148711	0.4450078	532.0535	3.916387	0	825.7379	571.7355	0.4616164	0.4488465	536.1334	4.197745	0	34	828	570						Frog_fixed.avi	0
25129	1508	829.7205	570.597	0.6150842	0.4453284	532.129	3.909457	0	829.3169	577.7525	0.461853	0.4490505	536.5168	4.216095	0	34	830	574						Frog_fixed.avi	0
25146	1509	828.7505	570.4805	0.6152743	0.4457311	532.1279	3.931906	0	826.8195	576.1116	0.4620364	0.4493239	536.3544	4.220259	0	34	828	573						Frog_fixed.avi	0
25162	1510	835.0806	570.2551	0.6154622	0.4460376	532.3792	3.937048	0	828.3527	572.1315	0.4622084	0.4496086	536.4648	4.218794	0	34	832	571						Frog_fixed.avi	0
25179	1511	831.5638	570.3784	0.6155752	0.4462499	532.3948	3.936792	0	832.0831	570.8503	0.4623458	0.4497464	536.7845	4.234235	0	34	832	571						Frog_fixed.avi	0
25196	1512	832.4902	573.0283	0.6156815	0.446369	532.5455	3.953977	0	828.0781	572.4471	0.4624482	0.4497805	536.7843	4.238875	0	34	830	573						Frog_fixed.avi	0
25212	1513	833.8065	571.6506	0.615787	0.4464687	532.7949	3.968577	0	828.5098	573.1998	0.4625902	0.449785	536.8251	4.248728	0	34	831	572						Frog_fixed.avi	0
25229	1514	839.5074	569.975	0.6158834	0.4464812	532.9329	3.965831	0	837.0111	569.3086	0.4627068	0.4497818	537.1485	4.25601	0	34	838	570						Frog_fixed.avi	0
25246	1515	841.9719	568.8002	0.615908	0.4464717	533.0572	3.976064	0	836.6143	572.2575	0.4627656	0.4497662	537.2277	4.256952	0	34	839	571						Frog_fixed.avi	0
25262	1516	837.09	571.0314	0.6158983	0.4464831	533.3092	3.985869	0	836.0641	569.559	0.4628052	0.4497703	537.3438	4.262993	0	34	837	570						Frog_fixed.avi	0
25279	1517	838.0317	568.1299	0.6158904	0.4465479	533.4253	3.988773	0	833.6005	573.0416	0.4628219	0.4497837	537.4514	4.262832	0	34	836	571						Frog_fixed.avi	0
25295	1518	832.8925	568.1897	0.6158876	0.4466445	533.5308	3.986953	0	835.1223	572.7637	0.4628727	0.4498545	537.6951	4.275275	0	34	834	570						Frog_fixed.avi	0
25312	1519	833.1558	571.2633	0.6158842	0.4467251	533.6542	3.980915	0	835.3506	577.4945	0.4629165	0.4499339	537.8967	4.285141	0	34	834	574						Frog_fixed.avi	0
25329	1520	836.142	567.8644	0.6158888	0.4468363	533.79	3.9865	0	840.1893	575.986	0.4629661	0.4500451	538.129	4.290337	0	34	838	572						Frog_fixed.avi	0
25345	1521	837.1215	573.0073	0.6158686	0.446942	533.9631	3.999933	0	843.4266	573.4678	0.4629758	0.4502543	538.272	4.301193	0	34	840	573						Frog_fixed.avi	0
25362	1522	834.415	571.6611	0.6158343	0.4470256	534.0602	3.997927	0	843.8097	563.5883	0.4629809	0.4504647	538.3593	4.299384	0	34	839	568						Frog_fixed.avi	0
25379	1523	836.5551	575.138	0.615813	0.4469749	534.1884	4.001762	0	843.2937	566.2798	0.4629759	0.4504933	538.4595	4.301954	0	34	840	571						Frog_fixed.avi	0
25395	1524	836.9019	567.9699	0.6157988	0.446733	534.2386	4.009988	0	841.5944	568.755	0.4630023	0.4503013	538.5241	4.316292	0	34	839	568						Frog_fixed.avi	0
25412	1525	809.7715	619.8079	0.616067	0.446579	534.4824	4.003322	0	809.0558	616.1555	0.4633193	0.450514	538.9304	4.321254	0	35	809	618						Frog_fixed.avi	0
25429	1526	798.3715	639.3521	0.6162326	0.4459507	534.5002	4.00172	0	801.6906	641.8167	0.4635591	0.4501596	538.63	4.337812	0	35	800	641						Frog_fixed.avi	0
25445	1527	798.2446	641.6703	0.616491	0.4448174	534.6288	4.005219	0	803.2877	629.8659	0.4637136	0.4496434	538.981	4.333788	0	35	801	636						Frog_fixed.avi	0
25462	1528	798.5348	642.8737	0.6166446	0.4437555	534.7571	4.006751	0	800.316	639.4005	0.4638686	0.4489807	539.0627	4.329663	0	35	799	641						Frog_fixed.avi	0
25479	1529	795.1364	640.2112	0.6167243	0.4427858	534.883	4.019482	0	799.1055	639.6517	0.4639833	0.448329	538.9634	4.33387	0	35	797	640						Frog_fixed.avi	0
25495	1530	793.9756	637.4877	0.6167663	0.4419062	535.0449	4.015388	0	802.4379	636.1329	0.4640402	0.4478323	539.0042	4.343717	0	35	798	637						Frog_fixed.avi	0
25512	1531	792.5754	637.903	0.6167216	0.4410857	535.1591	4.019357	0	801.2461	636.5651	0.4640059	0.4473454	539.2318	4.335194	0	35	797	637						Frog_fixed.avi	0
25529	1532	796.5598	644.106	0.6165962	0.4405648	535.3828	4.013268	0	796.0794	636.8416	0.4638396	0.4470743	539.4508	4.335968	0	35	796	640						Frog_fixed.avi	0
25545	1533	792.6074	642.5195	0.6164501	0.4404427	535.7057	4.014553	0	800.9024	630.7079	0.4637565	0.447125	539.5728	4.345292	0	35	797	637						Frog_fixed.avi	0
25562	1534	792.9062	646.7145	0.6162347	0.4406294	535.7755	4.019016	0	800.9406	637.7139	0.4635915	0.4474258	539.7277	4.336121	0	35	797	642						Frog_fixed.avi	0
25579	1535	791.8881	643.8815	0.6160176	0.4412322	535.9424	4.019338	0	799.0909	637.4064	0.4633999	0.4480168	539.9053	4.339982	0	35	795	641						Frog_fixed.avi	0
25595	1536	792.1598	645.6069	0.6158862	0.4420373	536.0807	4.023348	0	799.602	636.7697	0.4632574	0.4487297	539.8721	4.343924	0	35	796	641						Frog_fixed.avi	0
25612	1537	795.4899	643.5942	0.6158023	0.4430647	536.0902	4.023948	0	796.588	633.0936	0.4631364	0.4496878	540.2201	4.343835	0	35	796	638						Frog_fixed.avi	0
25629	1538	793.538	644.597	0.6158183	0.4443697	536.2017	4.02461	0	798.6428	636.8152	0.4631581	0.4507128	540.1556	4.347629	0	35	796	641						Frog_fixed.avi	0
25645	1539	795.0482	639.459	0.6158921	0.4457468	536.194	4.023155	0	800.1956	638.3093	0.4632444	0.451816	540.0086	4.339404	0	35	798	639						Frog_fixed.avi	0
25662	1540	787.6818	643.6727	0.6160312	0.4470738	536.0701	4.024262	0	799.3439	632.1356	0.4634189	0.4529944	540.1885	4.337821	0	35	794	638						Frog_fixed.avi	0
25679	1541	793.0378	640.1313	0.6163479	0.448379	536.1519	4.03051	0	799.187	638.5756	0.4636757	0.4539616	540.1252	4.341197	0	35	796	639						Frog_fixed.avi	0
25695	1542	792.3278	643.7438	0.6166559	0.4493675	535.9954	4.028611	0	797.0919	637.0865	0.4639948	0.4547383	540.2359	4.342314	0	35	795	640						Frog_fixed.avi	0
25712	1543	789.4271	645.963	0.6170203	0.4501255	536.0441	4.033178	0	798.9463	637.0997	0.4643739	0.4553175	540.0747	4.342492	0	35	794	642						Frog_fixed.avi	0
25729	1544	788.3359	643.3327	0.6174601	0.450678	535.9397	4.021945	0	796.6172	642.2437	0.4647922	0.4555264	539.972	4.34077	0	35	792	643						Frog_fixed.avi	0
25745	1545	790.1597	643.4354	0.6179484	0.451005	535.973	4.033066	0	795.4479	639.7756	0.4652408	0.4555818	539.8821	4.347246	0	35	793	642						Frog_fixed.avi	0
25762	1546	790.1135	643.3116	0.6184332	0.4511875	535.9418	4.027666	0	797.4109	639.819	0.4657307	0.4555462	539.8652	4.349439	0	35	794	642						Frog_fixed.avi	0
25779	1547	788.9782	637.0059	0.6189219	0.4513536	535.9336	4.026924	0	798.5572	640.9998	0.4662417	0.4554896	539.9386	4.338775	0	35	794	639						Frog_fixed.avi	0
25795	1548	783.4163	646.3449	0.6194385	0.4514864	536.0181	4.018872	0	793.9728	635.2769	0.4667327	0.4554362	539.8394	4.332571	0	35	789	641						Frog_fixed.avi	0
25812	1549	773.5504	637.4681	0.6199611	0.4516867	536.0938	4.02443	0	778.4778	629.1241	0.4673026	0.455397	539.7261	4.339661	0	35	776	633						Frog_fixed.avi	0
25829	1550	775.2899	637.2221	0.6203846	0.4519531	536.1147	4.016201	0	781.2957	633.9833	0.4677469	0.4554741	539.7584	4.336416	0	35	778	636						Frog_fixed.avi	0
25845	1551	776.7214	633.1538	0.6207961	0.4523629	536.2496	4.010617	0	778.9472	631.5323	0.4681296	0.4556125	539.819	4.321933	0	35	778	632						Frog_fixed.avi	0
25862	1552	779.8469	636.0319	0.6211784	0.4526972	536.3122	3.991331	0	782.7715	632.9268	0.4684733	0.4557945	540.1004	4.332869	0	35	781	634						Frog_fixed.avi	0
25878	1553	768.7546	632.8034	0.6213981	0.4532019	536.2072	3.988165	0	779.2761	629.5097	0.4687538	0.4561134	539.9634	4.314392	0	35	774	631						Frog_fixed.avi	0
25895	1554	776.4017	638.7052	0.6217003	0.4535593	536.3726	3.983824	0	780.0074	632.2811	0.4690165	0.4563813	540.0225	4.30934	0	35	778	635						Frog_fixed.avi	0
25912	1555	769.641	632.9974	0.6218613	0.4540659	536.3211	3.976028	0	779.4879	628.7239	0.469254	0.4567109	539.9741	4.304585	0	35	775	631						Frog_fixed.avi	0
25928	1556	774.1183	638.5934	0.6220933	0.4543852	536.6136	3.955547	0	778.8482	630.135	0.4694392	0.4570011	540.267	4.298247	0	35	776	634						Frog_fixed.avi	0
25945	1557	771.2765	632.3729	0.6222433	0.45476	536.4628	3.953814	0	777.4677	634.231	0.4696373	0.4571997	540.1627	4.291738	0	35	774	633						Frog_fixed.avi	0
25962	1558	771.3972	635.8622	0.6224085	0.4549675	536.511	3.939023	0	779.3086	630.7521	0.4698277	0.457407	540.2741	4.283244	0	35	775	633						Frog_fixed.avi	0
25978	1559	775.8674	636.9655	0.622578	0.4551475	536.7302	3.942529	0	777.8692	631.7911	0.4699887	0.4575683	540.2885	4.270817	0	35	777	634						Frog_fixed.avi	0
25995	1560	772.8914	638.2847	0.6227039	0.4553886	536.6388	3.918053	0	775.4916	630.3904	0.4701272	0.4577205	540.293	4.260015	0	35	774	634						Frog_fixed.avi	0
26012	1561	769.444	638.1811	0.622778	0.4555898	536.5973	3.910066	0	778.5945	629.6447	0.4702571	0.4578123	540.2786	4.253256	0	35	774	634						Frog_fixed.avi	0
26028	1562	776.5937	633.6283	0.6228802	0.4557638	536.675	3.913906	0	776.179	627.1241	0.4703277	0.4579244	540.3424	4.238972	0	35	776	630						Frog_fixed.avi	0
26045	1563	772.7174	637.8651	0.6229408	0.4558918	536.8355	3.906405	0	776.3757	627.624	0.4703993	0.4580093	540.5087	4.242785	0	35	775	633						Frog_fixed.avi	0
26062	1564	778.0306	637.5553	0.6230335	0.4560201	536.9247	3.896486	0	770.3258	629.2083	0.4704534	0.4580999	540.4985	4.232743	0	35	774	633						Frog_fixed.avi	0
26078	1565	774.0946	637.4499	0.6231011	0.4562634	537.0083	3.886778	0	771.1584	631.9821	0.4705163	0.4581814	540.333	4.215662	0	35	773	635						Frog_fixed.avi	0
26095	1566	768.5524	631.7097	0.6232174	0.4564847	536.8548	3.868416	0	778.058	633.3899	0.4705855	0.4582591	540.529	4.210765	0	35	773	633						Frog_fixed.avi	0
26112	1567	773.7723	643.1818	0.6234775	0.456133	537.286	3.877547	0	779.032	629.9804	0.4707173	0.4580163	540.7451	4.212398	0	35	776	637						Frog_fixed.avi	0
26128	1568	-1280	-1024	-1	-1	-1	-1	4	-1280	-1024	-1	-1	-1	-1	4		0	0						Frog_fixed.avi	0
26145	1569	-1280	-1024	-1	-1	-1	-1	4	-1280	-1024	-1	-1	-1	-1	4		0	0						Frog_fixed.avi	0
26162	1570	-1280	-1024	-1	-1	-1	-1	4	-1280	-1024	-1	-1	-1	-1	4		0	0						Frog_fixed.avi	0
26178	1571	-1280	-1024	-1	-1	-1	-1	4	-1280	-1024	-1	-1	-1	-1	4		0	0						Frog_fixed.avi	0
26195	1572	-1280	-1024	-1	-1	-1	-1	4	-1280	-1024	-1	-1	-1	-1	4		0	0						Frog_fixed.avi	0
26212	1573	-1280	-1024	-1	-1	-1	-1	4	-1280	-1024	-1	-1	-1	-1	4		0	0						Frog_fixed.avi	0
26228	1574	-1280	-1024	-1	-1	-1	-1	4	-1280	-1024	-1	-1	-1	-1	4		0	0						Frog_fixed.avi	0
26245	1575	-1280	-1024	-1	-1	-1	-1	4	-1280	-1024	-1	-1	-1	-1	4		0	0						Frog_fixed.avi	0
26262	1576	-1280	-1024	-1	-1	-1	-1	4	-1280	-1024	-1	-1	-1	-1	4		0	0						Frog_fixed.avi	0
26278	1577	-1280	-1024	-1	-1	-1	-1	4	-1280	-1024	-1	-1	-1	-1	4		0	0						Frog_fixed.avi	0
26295	1578	-1280	-1024	-1	-1	-1	-1	4	-1280	-1024	-1	-1	-1	-1	4		0	0						Frog_fixed.avi	0
26312	1579	606.6321	968.5748	0.6321679	0.4616116	538.2105	3.877042	0	587.702	958.439	0.4789897	0.4636751	539.2867	4.190998	0	36	597	964						Frog_fixed.avi	0
26328	1580	609.5195	966.2349	0.6313626	0.4614242	538.0751	3.88961	0	592.1365	959.136	0.4781781	0.4638935	539.1662	4.194142	0	36	601	963						Frog_fixed.avi	0
26345	1581	612.9262	961.324	0.6303515	0.4613565	538.1596	3.89835	0	593.3389	952.0381	0.4771587	0.4643997	539.4098	4.205862	0	36	603	957						Frog_fixed.avi	0
26362	1582	609.6636	965.1161	0.6291884	0.4614351	538.3168	3.895172	0	597.0209	953.9475	0.4760118	0.4648978	539.7397	4.212126	0	36	603	960						Frog_fixed.avi	0
26378	1583	607.7513	968.3441	0.6279644	0.4616459	538.1845	3.910267	0	594.5469	956.6306	0.4748226	0.4654942	539.7228	4.213332	0	36	601	962						Frog_fixed.avi	0
26395	1584	608.4781	963.0039	0.6268479	0.4621836	538.3597	3.919662	0	591.142	956.6655	0.4736626	0.4662029	539.8972	4.218717	0	36	600	960						Frog_fixed.avi	0
26412	1585	611.0591	961.6788	0.6258578	0.462787	538.5073	3.932077	0	592.3788	957.9214	0.4726839	0.4669029	540.0895	4.22086	0	36	602	960						Frog_fixed.avi	0
26428	1586	606.3862	963.7993	0.6249974	0.4634379	538.3242	3.939435	0	591.8914	954.2227	0.4718717	0.4676388	540.3624	4.233227	0	36	599	959						Frog_fixed.avi	0
26445	1587	602.7188	960.4249	0.6244325	0.464098	538.5334	3.938013	0	596.4893	954.9065	0.4713598	0.4681306	540.6377	4.24159	0	36	600	958						Frog_fixed.avi	0
26461	1588	608.0859	961.3408	0.6242046	0.4646311	538.597	3.958203	0	595.11	957.8193	0.471094	0.4684662	540.3928	4.242113	0	36	602	960						Frog_fixed.avi	0
26478	1589	610.926	965.766	0.6242611	0.4650002	538.7427	3.963745	0	594.6424	960.574	0.4711048	0.4686598	540.4769	4.25602	0	36	603	963						Frog_fixed.avi	0
26495	1590	603.8153	958.6541	0.6245258	0.4653811	538.8376	3.983124	0	592.3123	952.8376	0.4713955	0.4688801	540.591	4.269867	0	36	598	956						Frog_fixed.avi	0
26511	1591	602.1844	963.9678	0.6250961	0.4655245	538.9961	3.973791	0	587.9479	952.1553	0.4719212	0.4688835	540.4826	4.261435	0	36	595	958						Frog_fixed.avi	0
26528	1592	602.5772	964.6887	0.6258191	0.4656618	538.9479	3.983712	0	595.6515	955.1573	0.4727203	0.4688089	540.303	4.257274	0	36	599	960						Frog_fixed.avi	0
26545	1593	599.8403	963.2964	0.626647	0.4658178	539.2357	3.976759	0	591.944	959.1577	0.4734959	0.4686333	540.2237	4.242639	0	36	596	961						Frog_fixed.avi	0
26561	1594	607.5576	961.2166	0.6275406	0.4659502	539.282	3.965175	0	592.793	957.067	0.4743361	0.468546	540.3102	4.232544	0	36	600	959						Frog_fixed.avi	0
26578	1595	525.6246	933.3298	0.6286579	0.4657244	539.4348	3.979944	0	541.715	922.6878	0.4757043	0.4682703	540.3887	4.234708	0	37	534	928						Frog_fixed.avi	0
26595	1596	408.8335	900.4901	0.630105	0.4655662	539.666	3.941557	0	413.9851	899.4652	0.4773753	0.4679004	540.3008	4.219158	0	37	411	900						Frog_fixed.avi	0
26611	1597	371.3426	900.0602	0.6310421	0.4656227	539.6073	3.923272	0	362.7352	893.1332	0.4784483	0.4678082	539.9442	4.203387	0	37	367	897						Frog_fixed.avi	0
26628	1598	369.9079	897.7247	0.6315169	0.4658585	539.6097	3.921001	0	368.1968	892.2333	0.4787998	0.4678122	540.2182	4.193204	0	37	369	895						Frog_fixed.avi	0
26645	1599	371.2288	895.2389	0.6318958	0.4659259	539.678	3.902609	0	368.5966	891.4017	0.4790519	0.4677593	539.9436	4.174366	0	37	370	893						Frog_fixed.avi	0
26661	1600	363.6111	894.0406	0.6320524	0.4659576	539.6232	3.889192	0	371.354	890.3729	0.4792151	0.4676659	540.1267	4.163984	0	37	367	892						Frog_fixed.avi	0
26678	1601	366.2723	895.1782	0.6322622	0.466034	539.4432	3.867473	0	371.754	890.7087	0.479331	0.4676678	540.0256	4.142745	0	37	369	893						Frog_fixed.avi	0
26695	1602	370.8728	898.9184	0.6324252	0.4661741	539.4481	3.854879	0	373.0849	892.0477	0.4793976	0.4677258	539.8288	4.137924	0	37	372	895						Frog_fixed.avi	0
26711	1603	370.269	902.7786	0.6324866	0.4663112	539.3995	3.845897	0	369.2343	892.3773	0.4794304	0.4678767	539.7739	4.128646	0	37	370	898						Frog_fixed.avi	0
26728	1604	369.4851	900.5739	0.6325276	0.4665818	539.3691	3.843892	0	370.0244	891.6652	0.4794464	0.4681727	539.7153	4.110876	0	37	370	896						Frog_fixed.avi	0
26745	1605	369.7017	900.6153	0.6325611	0.4669311	539.1531	3.835419	0	369.1678	889.0295	0.4794405	0.4684668	539.7172	4.110106	0	37	369	895						Frog_fixed.avi	0
26761	1606	369.57	903.8557	0.6325622	0.4671286	539.0421	3.816791	0	368.4357	890.9462	0.4794276	0.4686359	539.6713	4.104092	0	37	369	897						Frog_fixed.avi	0
26778	1607	369.6443	900.2198	0.6325583	0.4672992	539.0513	3.806694	0	369.2348	891.3624	0.4794099	0.4688097	539.6264	4.094447	0	37	369	896						Frog_fixed.avi	0
26794	1608	369.8897	901.9905	0.6324918	0.4674008	539.2452	3.802905	0	372.762	895.184	0.4793403	0.4689224	539.5464	4.08447	0	37	371	899						Frog_fixed.avi	0
26811	1609	365.6897	903.2759	0.6323604	0.4674258	539.0833	3.798793	0	364.5166	890.129	0.4791557	0.4690064	539.384	4.080807	0	37	365	897						Frog_fixed.avi	0
26828	1610	363.0072	899.0251	0.6321961	0.467447	538.8369	3.777261	0	361.0822	887.3842	0.4789926	0.4690267	539.585	4.077696	0	37	362	893						Frog_fixed.avi	0
26844	1611	374.0262	901.7665	0.6320533	0.467372	539.0133	3.773461	0	368.7522	887.7149	0.4788519	0.4690705	539.4847	4.062411	0	37	371	895						Frog_fixed.avi	0
26861	1612	366.1828	904.8458	0.6317489	0.4673462	538.8796	3.772376	0	356.0916	885.3476	0.4785131	0.4691439	539.605	4.06486	0	37	361	895						Frog_fixed.avi	0
26878	1613	370.4852	905.655	0.6314462	0.4673546	539.1552	3.773182	0	364.9228	884.597	0.4782656	0.46924	539.4188	4.049737	0	37	368	895						Frog_fixed.avi	0
26894	1614	370.8289	900.7463	0.6311002	0.46742	539.1251	3.762537	0	367.5282	887.2184	0.4779259	0.4693202	539.6406	4.052694	0	37	369	894						Frog_fixed.avi	0
26911	1615	368.9389	900.0377	0.6306723	0.4674578	539.1015	3.743405	0	360.8968	894.0533	0.4774987	0.4694158	539.6824	4.042999	0	37	365	897						Frog_fixed.avi	0
26928	1616	371.7672	904.8116	0.6301995	0.4675503	539.0767	3.751402	0	361.7783	891.0714	0.477045	0.4696734	539.6816	4.037823	0	37	367	898						Frog_fixed.avi	0
26944	1617	368.85	901.1042	0.6297308	0.4676894	539.0905	3.745042	0	356.8524	888.3638	0.4765694	0.4699374	539.7241	4.042478	0	37	363	895						Frog_fixed.avi	0
26961	1618	366.664	900.1144	0.6292893	0.4678426	539.1561	3.741506	0	356.871	887.823	0.476151	0.4701369	539.7758	4.025286	0	37	362	894						Frog_fixed.avi	0
26978	1619	369.6843	902.1099	0.628933	0.4679337	539.3124	3.729507	0	360.2092	897.1198	0.475804	0.4702535	539.8109	4.019991	0	37	365	900						Frog_fixed.avi	0
26994	1620	370.1279	904.1606	0.6286309	0.4679804	539.263	3.720142	0	364.465	890.4627	0.4755149	0.4705386	539.8111	4.020559	0	37	367	897						Frog_fixed.avi	0
27011	1621	370.9797	904.91	0.6283712	0.4680159	539.2889	3.724271	0	359.0323	886.7919	0.4752519	0.4707385	539.9146	4.020844	0	37	365	896						Frog_fixed.avi	0
27028	1622	370.4096	902.3182	0.6281802	0.4680653	539.3388	3.716954	0	360.2139	888.6799	0.475076	0.470849	539.838	4.019157	0	37	365	895						Frog_fixed.avi	0
27044	1623	370.7119	902.5172	0.6280101	0.468045	539.4532	3.708616	0	364.116	889.1637	0.474948	0.4709269	539.9571	4.012265	0	37	367	896						Frog_fixed.avi	0
27061	1624	371.6314	905.0388	0.6278227	0.4679717	539.4048	3.726448	0	356.0104	888.5742	0.4747559	0.4709593	540.0921	4.010526	0	37	364	897						Frog_fixed.avi	0
27078	1625	427.1057	858.3316	0.627023	0.4673919	539.3391	3.719789	0	436.3195	844.2709	0.4740882	0.4703685	539.9221	4.026105	0	37	432	851						Frog_fixed.avi	0
27094	1626	585.317	707.0117	0.6251907	0.4658205	539.7418	3.733895	0	624.363	684.1213	0.4727541	0.4690123	540.5294	4.017439	0	38	605	696						Frog_fixed.avi	0
27111	1627	737.0062	577.8598	0.6233101	0.4645244	539.6805	3.746443	0	771.7355	568.5294	0.4713376	0.4679423	540.9033	4.019598	0	38	754	573						Frog_fixed.avi	0
27128	1628	848.9486	512.2913	0.6221034	0.4643433	540.0488	3.753788	0	843.92	508.667	0.4703365	0.4679169	540.9971	4.003149	0	38	846	510						Frog_fixed.avi	0
27144	1629	837.1533	518.166	0.6215157	0.4645442	539.7206	3.783386	0	840.2258	510.7097	0.469706	0.4683848	540.7766	4.033902	0	38	839	514						Frog_fixed.avi	0
27161	1630	843.6353	523.9737	0.620972	0.4646413	539.7216	3.792082	0	836.3887	510.477	0.469	0.4686073	540.9118	4.018188	0	38	840	517						Frog_fixed.avi	0
27178	1631	839.1447	525.2352	0.6203796	0.464644	539.7402	3.782296	0	838.4094	511.0897	0.4684235	0.4688084	540.9285	4.026594	0	38	839	518						Frog_fixed.avi	0
27194	1632	842.2209	518.146	0.6198899	0.4645662	539.7574	3.776819	0	840.8072	513.3547	0.467883	0.4688165	540.9968	4.038908	0	38	842	516						Frog_fixed.avi	0
27211	1633	843.6113	525.9796	0.6195456	0.4643688	539.7317	3.798193	0	839.1084	516.2143	0.4674155	0.4687818	541.0563	4.03393	0	38	841	521						Frog_fixed.avi	0
27228	1634	848.3374	522.8506	0.61932	0.4639848	539.7936	3.799929	0	841.0928	516.4155	0.467096	0.4685679	541.3079	4.027122	0	38	845	520						Frog_fixed.avi	0
27244	1635	846.4592	523.6715	0.6192365	0.4637281	539.9264	3.815116	0	841.1817	515.952	0.4669617	0.4683262	541.1147	4.027117	0	38	844	520						Frog_fixed.avi	0
27261	1636	847.8156	526.2143	0.6193259	0.4632097	539.8104	3.825703	0	843.205	518.6764	0.4670323	0.467873	541.2587	4.043877	0	38	846	522						Frog_fixed.avi	0
27278	1637	849.0431	525.0735	0.6196339	0.4628614	539.9993	3.832421	0	839.3719	511.867	0.4672468	0.4674926	541.4739	4.071663	0	38	844	518						Frog_fixed.avi	0
27294	1638	849.4604	528.5392	0.6200523	0.4622931	540.157	3.847528	0	840.8798	518.1857	0.4676622	0.4668891	541.382	4.066306	0	38	845	523						Frog_fixed.avi	0
27311	1639	833.2848	520.6887	0.6208345	0.4620039	540.0756	3.867023	0	836.7031	516.8644	0.4683771	0.4663314	540.9618	4.070345	0	38	835	519						Frog_fixed.avi	0
27328	1640	591.7946	507.2905	0.6234369	0.461034	540.5339	3.891344	0	648.4918	507.6422	0.4706066	0.465526	541.1829	4.121998	0	38	620	507						Frog_fixed.avi	0
27344	1641	331.3345	496.3632	0.6270771	0.4595991	541.1777	3.862856	0	451.6533	537.9942	0.4738211	0.4638143	540.8914	4.079524	0	38	391	517						Frog_fixed.avi	0
27361	1642	-1280	-1024	-1	-1	-1	-1	4	-1280	-1024	-1	-1	-1	-1	4		0	0						Frog_fixed.avi	0
27377	1643	-1280	-1024	-1	-1	-1	-1	4	-1280	-1024	-1	-1	-1	-1	4		0	0						Frog_fixed.avi	0
27394	1644	-1280	-1024	-1	-1	-1	-1	4	-1280	-1024	-1	-1	-1	-1	4		0	0						Frog_fixed.avi	0
27411	1645	-1280	-1024	-1	-1	-1	-1	4	-1280	-1024	-1	-1	-1	-1	4		0	0						Frog_fixed.avi	0
27427	1646	-1280	-1024	-1	-1	-1	-1	4	-1280	-1024	-1	-1	-1	-1	4		0	0						Frog_fixed.avi	0
27444	1647	-1280	-1024	-1	-1	-1	-1	4	-1280	-1024	-1	-1	-1	-1	4		0	0						Frog_fixed.avi	0
27461	1648	-1280	-1024	-1	-1	-1	-1	4	-1280	-1024	-1	-1	-1	-1	4		0	0						Frog_fixed.avi	0
27477	1649	-1280	-1024	-1	-1	-1	-1	4	-1280	-1024	-1	-1	-1	-1	4		0	0						Frog_fixed.avi	0
27494	1650	-1280	-1024	-1	-1	-1	-1	4	-1280	-1024	-1	-1	-1	-1	4		0	0						Frog_fixed.avi	0
27511	1651	-1280	-1024	-1	-1	-1	-1	4	-1280	-1024	-1	-1	-1	-1	4		0	0						Frog_fixed.avi	0
27527	1652	-1280	-1024	-1	-1	-1	-1	4	-1280	-1024	-1	-1	-1	-1	4		0	0						Frog_fixed.avi	0
27544	1653	-1280	-1024	-1	-1	-1	-1	4	-1280	-1024	-1	-1	-1	-1	4		0	0						Frog_fixed.avi	0
27561	1654	-1280	-1024	-1	-1	-1	-1	4	-1280	-1024	-1	-1	-1	-1	4		0	0						Frog_fixed.avi	0
27577	1655	-1280	-1024	-1	-1	-1	-1	4	-1280	-1024	-1	-1	-1	-1	4		0	0						Frog_fixed.avi	0
27594	1656	-1280	-1024	-1	-1	-1	-1	4	-1280	-1024	-1	-1	-1	-1	4		0	0						Frog_fixed.avi	0
27611	1657	-1280	-1024	-1	-1	-1	-1	4	-1280	-1024	-1	-1	-1	-1	4		0	0						Frog_fixed.avi	0
27627	1658	-1280	-1024	-1	-1	-1	-1	4	-1280	-1024	-1	-1	-1	-1	4		0	0						Frog_fixed.avi	0
27644	1659	-1280	-1024	-1	-1	-1	-1	4	-1280	-1024	-1	-1	-1	-1	4		0	0						Frog_fixed.avi	0
27661	1660	-1280	-1024	-1	-1	-1	-1	4	-1280	-1024	-1	-1	-1	-1	4		0	0						Frog_fixed.avi	0
27677	1661	-1280	-1024	-1	-1	-1	-1	4	-1280	-1024	-1	-1	-1	-1	4		0	0						Frog_fixed.avi	0
27694	1662	-1280	-1024	-1	-1	-1	-1	4	-1280	-1024	-1	-1	-1	-1	4		0	0						Frog_fixed.avi	0
27711	1663	-1280	-1024	-1	-1	-1	-1	4	-1280	-1024	-1	-1	-1	-1	4		0	0						Frog_fixed.avi	0
27727	1664	-1280	-1024	-1	-1	-1	-1	4	-1280	-1024	-1	-1	-1	-1	4		0	0						Frog_fixed.avi	0
27744	1665	-1280	-1024	-1	-1	-1	-1	4	-1280	-1024	-1	-1	-1	-1	4		0	0						Frog_fixed.avi	0
27761	1666	-1280	-1024	-1	-1	-1	-1	4	-1280	-1024	-1	-1	-1	-1	4		0	0						Frog_fixed.avi	0
27779	1667	-1280	-1024	-1	-1	-1	-1	4	-1280	-1024	-1	-1	-1	-1	4		0	0						Frog_fixed.avi	0
27794	1668	-1280	-1024	-1	-1	-1	-1	4	-1280	-1024	-1	-1	-1	-1	4		0	0						Frog_fixed.avi	0
27811	1669	-1280	-1024	-1	-1	-1	-1	4	-1280	-1024	-1	-1	-1	-1	4		0	0						Frog_fixed.avi	0
27827	1670	-1280	-1024	-1	-1	-1	-1	4	-1280	-1024	-1	-1	-1	-1	4		0	0						Frog_fixed.avi	0
27844	1671	-1280	-1024	-1	-1	-1	-1	4	-1280	-1024	-1	-1	-1	-1	4		0	0						Frog_fixed.avi	0
27861	1672	-1280	-1024	-1	-1	-1	-1	4	-1280	-1024	-1	-1	-1	-1	4		0	0						Frog_fixed.avi	0
27877	1673	-1280	-1024	-1	-1	-1	-1	4	-1280	-1024	-1	-1	-1	-1	4		0	0						Frog_fixed.avi	0
27894	1674	-1280	-1024	-1	-1	-1	-1	4	-1280	-1024	-1	-1	-1	-1	4		0	0						Frog_fixed.avi	0
27910	1675	-1280	-1024	-1	-1	-1	-1	4	-1280	-1024	-1	-1	-1	-1	4		0	0						Frog_fixed.avi	0
27927	1676	-1280	-1024	-1	-1	-1	-1	4	-1280	-1024	-1	-1	-1	-1	4		0	0						Frog_fixed.avi	0
27944	1677	604.7343	883.5613	0.576383	0.460396	540.7726	3.565739	3	471.9792	921.6568	0.5763834	0.4603958	540.7726	3.573095	1	39	472	922						Frog_fixed.avi	0
27960	1678	-1280	-1024	-1	-1	-1	-1	4	-1280	-1024	-1	-1	-1	-1	4	39	0	0						Frog_fixed.avi	0
27977	1679	-1280	-1024	-1	-1	-1	-1	4	-1280	-1024	-1	-1	-1	-1	4	39	0	0						Frog_fixed.avi	0
27994	1680	-1280	-1024	-1	-1	-1	-1	4	-1280	-1024	-1	-1	-1	-1	4	39	0	0						Frog_fixed.avi	0
28010	1681	-1280	-1024	-1	-1	-1	-1	4	-1280	-1024	-1	-1	-1	-1	4	39	0	0						Frog_fixed.avi	0
28027	1682	592.7407	853.7832	0.5786164	0.460513	540.7703	3.341791	3	456.6369	892.2072	0.578616	0.4605128	540.7702	3.348589	1	39	457	892						Frog_fixed.avi	0
28044	1683	-1280	-1024	-1	-1	-1	-1	4	-1280	-1024	-1	-1	-1	-1	4		0	0						Frog_fixed.avi	0
28060	1684	-1280	-1024	-1	-1	-1	-1	4	-1280	-1024	-1	-1	-1	-1	4		0	0						Frog_fixed.avi	0
28077	1685	-1280	-1024	-1	-1	-1	-1	4	-1280	-1024	-1	-1	-1	-1	4		0	0						Frog_fixed.avi	0
28094	1686	-1280	-1024	-1	-1	-1	-1	4	-1280	-1024	-1	-1	-1	-1	4		0	0						Frog_fixed.avi	0
28110	1687	-1280	-1024	-1	-1	-1	-1	4	-1280	-1024	-1	-1	-1	-1	4		0	0						Frog_fixed.avi	0
28127	1688	-1280	-1024	-1	-1	-1	-1	4	-1280	-1024	-1	-1	-1	-1	4		0	0						Frog_fixed.avi	0
28144	1689	-1280	-1024	-1	-1	-1	-1	4	-1280	-1024	-1	-1	-1	-1	4		0	0						Frog_fixed.avi	0
28160	1690	-1280	-1024	-1	-1	-1	-1	4	-1280	-1024	-1	-1	-1	-1	4		0	0						Frog_fixed.avi	0
28177	1691	-1280	-1024	-1	-1	-1	-1	4	-1280	-1024	-1	-1	-1	-1	4		0	0						Frog_fixed.avi	0
28194	1692	-1280	-1024	-1	-1	-1	-1	4	-1280	-1024	-1	-1	-1	-1	4		0	0						Frog_fixed.avi	0
28210	1693	-1280	-1024	-1	-1	-1	-1	4	-1280	-1024	-1	-1	-1	-1	4		0	0						Frog_fixed.avi	0
28227	1694	-1280	-1024	-1	-1	-1	-1	4	-1280	-1024	-1	-1	-1	-1	4		0	0						Frog_fixed.avi	0
28244	1695	-1280	-1024	-1	-1	-1	-1	4	-1280	-1024	-1	-1	-1	-1	4		0	0						Frog_fixed.avi	0
28260	1696	-1280	-1024	-1	-1	-1	-1	4	-1280	-1024	-1	-1	-1	-1	4		0	0						Frog_fixed.avi	0
28277	1697	-1280	-1024	-1	-1	-1	-1	4	-1280	-1024	-1	-1	-1	-1	4		0	0						Frog_fixed.avi	0
28293	1698	-1280	-1024	-1	-1	-1	-1	4	-1280	-1024	-1	-1	-1	-1	4		0	0						Frog_fixed.avi	0
28310	1699	-1280	-1024	-1	-1	-1	-1	4	-1280	-1024	-1	-1	-1	-1	4		0	0						Frog_fixed.avi	0
28327	1700	-1280	-1024	-1	-1	-1	-1	4	-1280	-1024	-1	-1	-1	-1	4		0	0						Frog_fixed.avi	0
28343	1701	-1280	-1024	-1	-1	-1	-1	4	-1280	-1024	-1	-1	-1	-1	4		0	0						Frog_fixed.avi	0
28360	1702	-1280	-1024	-1	-1	-1	-1	4	-1280	-1024	-1	-1	-1	-1	4		0	0						Frog_fixed.avi	0
28377	1703	-1280	-1024	-1	-1	-1	-1	4	-1280	-1024	-1	-1	-1	-1	4		0	0						Frog_fixed.avi	0
28393	1704	-1280	-1024	-1	-1	-1	-1	4	-1280	-1024	-1	-1	-1	-1	4		0	0						Frog_fixed.avi	0
28410	1705	-1280	-1024	-1	-1	-1	-1	4	-1280	-1024	-1	-1	-1	-1	4		0	0						Frog_fixed.avi	0
28429	1706	-1280	-1024	-1	-1	-1	-1	4	-1280	-1024	-1	-1	-1	-1	4		0	0						Frog_fixed.avi	0
28443	1707	-1280	-1024	-1	-1	-1	-1	4	-1280	-1024	-1	-1	-1	-1	4		0	0						Frog_fixed.avi	0
28460	1708	-1280	-1024	-1	-1	-1	-1	4	-1280	-1024	-1	-1	-1	-1	4		0	0						Frog_fixed.avi	0
28477	1709	-1280	-1024	-1	-1	-1	-1	4	-1280	-1024	-1	-1	-1	-1	4		0	0						Frog_fixed.avi	0
28494	1710	-1280	-1024	-1	-1	-1	-1	4	-1280	-1024	-1	-1	-1	-1	4		0	0						Frog_fixed.avi	0
28510	1711	-1280	-1024	-1	-1	-1	-1	4	-1280	-1024	-1	-1	-1	-1	4		0	0						Frog_fixed.avi	0
28527	1712	-1280	-1024	-1	-1	-1	-1	4	-1280	-1024	-1	-1	-1	-1	4		0	0						Frog_fixed.avi	0
28544	1713	-1280	-1024	-1	-1	-1	-1	4	-1280	-1024	-1	-1	-1	-1	4		0	0						Frog_fixed.avi	0
28561	1714	-1280	-1024	-1	-1	-1	-1	4	-1280	-1024	-1	-1	-1	-1	4		0	0						Frog_fixed.avi	0
28579	1715	-1280	-1024	-1	-1	-1	-1	4	-1280	-1024	-1	-1	-1	-1	4		0	0						Frog_fixed.avi	0
28593	1716	-1280	-1024	-1	-1	-1	-1	4	-1280	-1024	-1	-1	-1	-1	4		0	0						Frog_fixed.avi	0
28610	1717	-1280	-1024	-1	-1	-1	-1	4	-1280	-1024	-1	-1	-1	-1	4		0	0						Frog_fixed.avi	0
28627	1718	-1280	-1024	-1	-1	-1	-1	4	-1280	-1024	-1	-1	-1	-1	4		0	0						Frog_fixed.avi	0
28643	1719	-1280	-1024	-1	-1	-1	-1	4	-1280	-1024	-1	-1	-1	-1	4		0	0						Frog_fixed.avi	0
28660	1720	-1280	-1024	-1	-1	-1	-1	4	-1280	-1024	-1	-1	-1	-1	4		0	0						Frog_fixed.avi	0
28677	1721	-1280	-1024	-1	-1	-1	-1	4	-1280	-1024	-1	-1	-1	-1	4		0	0						Frog_fixed.avi	0
28694	1722	-1280	-1024	-1	-1	-1	-1	4	-1280	-1024	-1	-1	-1	-1	4		0	0						Frog_fixed.avi	0
28711	1723	-1280	-1024	-1	-1	-1	-1	4	-1280	-1024	-1	-1	-1	-1	4		0	0						Frog_fixed.avi	0
28728	1724	-1280	-1024	-1	-1	-1	-1	4	-1280	-1024	-1	-1	-1	-1	4		0	0						Frog_fixed.avi	0
28745	1725	-1280	-1024	-1	-1	-1	-1	4	-1280	-1024	-1	-1	-1	-1	4		0	0						Frog_fixed.avi	0
28760	1726	-1280	-1024	-1	-1	-1	-1	4	-1280	-1024	-1	-1	-1	-1	4		0	0						Frog_fixed.avi	0
28777	1727	-1280	-1024	-1	-1	-1	-1	4	-1280	-1024	-1	-1	-1	-1	4		0	0						Frog_fixed.avi	0
28793	1728	-1280	-1024	-1	-1	-1	-1	4	-1280	-1024	-1	-1	-1	-1	4		0	0						Frog_fixed.avi	0
28810	1729	-1280	-1024	-1	-1	-1	-1	4	-1280	-1024	-1	-1	-1	-1	4		0	0						Frog_fixed.avi	0
28827	1730	-1280	-1024	-1	-1	-1	-1	4	-1280	-1024	-1	-1	-1	-1	4		0	0						Frog_fixed.avi	0
28843	1731	-1280	-1024	-1	-1	-1	-1	4	-1280	-1024	-1	-1	-1	-1	4		0	0						Frog_fixed.avi	0
28860	1732	-1280	-1024	-1	-1	-1	-1	4	-1280	-1024	-1	-1	-1	-1	4		0	0						Frog_fixed.avi	0
28877	1733	-1280	-1024	-1	-1	-1	-1	4	-1280	-1024	-1	-1	-1	-1	4		0	0						Frog_fixed.avi	0
28894	1734	-1280	-1024	-1	-1	-1	-1	4	-1280	-1024	-1	-1	-1	-1	4		0	0						Frog_fixed.avi	0
28912	1735	-1280	-1024	-1	-1	-1	-1	4	-1280	-1024	-1	-1	-1	-1	4		0	0						Frog_fixed.avi	0
28926	1736	-1280	-1024	-1	-1	-1	-1	4	-1280	-1024	-1	-1	-1	-1	4		0	0						Frog_fixed.avi	0
28943	1737	-1280	-1024	-1	-1	-1	-1	4	-1280	-1024	-1	-1	-1	-1	4		0	0						Frog_fixed.avi	0
28960	1738	-1280	-1024	-1	-1	-1	-1	4	-1280	-1024	-1	-1	-1	-1	4		0	0						Frog_fixed.avi	0
28976	1739	-1280	-1024	-1	-1	-1	-1	4	-1280	-1024	-1	-1	-1	-1	4		0	0						Frog_fixed.avi	0
28993	1740	-1280	-1024	-1	-1	-1	-1	4	-1280	-1024	-1	-1	-1	-1	4		0	0						Frog_fixed.avi	0
29010	1741	-1280	-1024	-1	-1	-1	-1	4	-1280	-1024	-1	-1	-1	-1	4		0	0						Frog_fixed.avi	0
29027	1742	-1280	-1024	-1	-1	-1	-1	4	-1280	-1024	-1	-1	-1	-1	4		0	0						Frog_fixed.avi	0
29044	1743	-1280	-1024	-1	-1	-1	-1	4	-1280	-1024	-1	-1	-1	-1	4		0	0						Frog_fixed.avi	0
29062	1744	-1280	-1024	-1	-1	-1	-1	4	-1280	-1024	-1	-1	-1	-1	4		0	0						Frog_fixed.avi	0
29076	1745	-1280	-1024	-1	-1	-1	-1	4	-1280	-1024	-1	-1	-1	-1	4		0	0						Frog_fixed.avi	0
29093	1746	-1280	-1024	-1	-1	-1	-1	4	-1280	-1024	-1	-1	-1	-1	4		0	0						Frog_fixed.avi	0
29110	1747	-1280	-1024	-1	-1	-1	-1	4	-1280	-1024	-1	-1	-1	-1	4		0	0						Frog_fixed.avi	0
29126	1748	-1280	-1024	-1	-1	-1	-1	4	-1280	-1024	-1	-1	-1	-1	4		0	0						Frog_fixed.avi	0
29143	1749	-1280	-1024	-1	-1	-1	-1	4	-1280	-1024	-1	-1	-1	-1	4		0	0						Frog_fixed.avi	0
29160	1750	-1280	-1024	-1	-1	-1	-1	4	-1280	-1024	-1	-1	-1	-1	4		0	0						Frog_fixed.avi	0
29176	1751	-1280	-1024	-1	-1	-1	-1	4	-1280	-1024	-1	-1	-1	-1	4		0	0						Frog_fixed.avi	0
29193	1752	-1280	-1024	-1	-1	-1	-1	4	-1280	-1024	-1	-1	-1	-1	4		0	0						Frog_fixed.avi	0
29210	1753	765.1083	670.2524	0.6285685	0.4685234	540.1295	4.385777	0	762.0112	645.1442	0.4772404	0.4400643	540.1262	4.633083	0	40	764	658						Frog_fixed.avi	0
29226	1754	-1280	-1024	-1	-1	-1	-1	4	-1280	-1024	-1	-1	-1	-1	4	40	0	0						Frog_fixed.avi	0
29243	1755	-1280	-1024	-1	-1	-1	-1	4	-1280	-1024	-1	-1	-1	-1	4	40	0	0						Frog_fixed.avi	0
29260	1756	-1280	-1024	-1	-1	-1	-1	4	-1280	-1024	-1	-1	-1	-1	4	40	0	0						Frog_fixed.avi	0
29276	1757	-1280	-1024	-1	-1	-1	-1	4	-1280	-1024	-1	-1	-1	-1	4	40	0	0						Frog_fixed.avi	0
29293	1758	-1280	-1024	-1	-1	-1	-1	4	-1280	-1024	-1	-1	-1	-1	4	40	0	0						Frog_fixed.avi	0
29309	1759	914.6345	515.3979	0.6379591	0.4630092	546.9224	4.395804	0	918.6509	488.345	0.4866869	0.433019	545.008	4.537343	0	40	917	502						Frog_fixed.avi	0
29326	1760	-1280	-1024	-1	-1	-1	-1	4	-1280	-1024	-1	-1	-1	-1	4	40	0	0						Frog_fixed.avi	0
29343	1761	927.8409	509.843	0.6399233	0.4604222	546.9253	4.323146	0	911.8865	499.0187	0.4887316	0.4308712	545.3311	4.493312	0	40	920	504						Frog_fixed.avi	0
29359	1762	915.8002	514.2983	0.640251	0.4593954	546.9253	4.315387	0	917.0281	507.0106	0.4889537	0.4300905	545.7574	4.473265	0	40	916	511						Frog_fixed.avi	0
29376	1763	925.8353	517.6135	0.6401658	0.4586745	546.9253	4.266194	0	915.7158	510.1967	0.4887473	0.4298437	546.3294	4.436592	0	40	921	514						Frog_fixed.avi	0
29393	1764	-1280	-1024	-1	-1	-1	-1	4	-1280	-1024	-1	-1	-1	-1	4	40	0	0						Frog_fixed.avi	0
29409	1765	-1280	-1024	-1	-1	-1	-1	4	-1280	-1024	-1	-1	-1	-1	4	40	0	0						Frog_fixed.avi	0
29426	1766	-1280	-1024	-1	-1	-1	-1	4	-1280	-1024	-1	-1	-1	-1	4	40	0	0						Frog_fixed.avi	0
29443	1767	913.3908	521.2695	0.6345106	0.4590325	543.0807	4.151799	0	918.5417	507.3009	0.4841698	0.4320782	546.8331	4.317217	0	40	916	514						Frog_fixed.avi	0
29459	1768	922.8474	521.0629	0.6328977	0.4592046	543.1042	4.114131	0	914.7905	516.6299	0.4823685	0.4330314	547.1501	4.301682	0	40	919	519						Frog_fixed.avi	0
29476	1769	911.358	517.4836	0.6307986	0.4597778	543.1038	4.126252	0	911.6586	510.5485	0.4805505	0.4341545	546.9882	4.277746	0	40	912	514						Frog_fixed.avi	0
29493	1770	914.6908	529.5691	0.629017	0.4600735	542.5535	4.108439	0	917.2928	507.2322	0.4788253	0.4351904	547.1915	4.250185	0	40	916	518						Frog_fixed.avi	0
29509	1771	908.7359	520.7397	0.6273211	0.4604003	542.4887	4.070091	0	914.0526	503.8043	0.4771685	0.4361493	547.3704	4.232804	0	40	911	512						Frog_fixed.avi	0
29526	1772	908.6975	523.1555	0.6258624	0.4605285	542.3712	4.065948	0	907.3127	509.5991	0.4757025	0.4368316	547.3889	4.229877	0	40	908	516						Frog_fixed.avi	0
29543	1773	913.1219	525.3329	0.6246253	0.4605739	542.2021	4.076444	0	913.9181	507.5866	0.4744518	0.4372812	547.2618	4.201035	0	40	914	516						Frog_fixed.avi	0
29559	1774	906.7103	530.3294	0.6235711	0.460611	541.957	4.043736	0	913.7467	509.8074	0.4734156	0.4376945	547.163	4.193727	0	40	910	520						Frog_fixed.avi	0
29576	1775	908.6846	535.7011	0.6228136	0.4606778	542.1315	4.014422	0	910.1673	511.2216	0.4725272	0.4379974	547.1682	4.180916	0	40	909	523						Frog_fixed.avi	0
29593	1776	913.8065	533.5956	0.6222081	0.4608712	542.1622	4.020731	0	910.6929	508.8772	0.471833	0.4383937	547.0462	4.17415	0	40	912	521						Frog_fixed.avi	0
29609	1777	905.9849	531.5133	0.6216148	0.4611655	541.7907	4.003079	0	904.9933	512.767	0.4712387	0.4387652	546.7733	4.179286	0	40	905	522						Frog_fixed.avi	0
29626	1778	904.1416	533.287	0.6211205	0.4613655	541.7341	4.002286	0	904.239	515.2994	0.4706689	0.439249	546.797	4.159486	0	40	904	524						Frog_fixed.avi	0
29643	1779	901.4448	543.6939	0.620632	0.461536	541.708	3.984787	0	905.5436	514.3813	0.4701121	0.4397103	546.7117	4.166336	0	40	903	529						Frog_fixed.avi	0
29659	1780	907.7488	529.591	0.6200864	0.4618114	541.7756	3.973555	0	909.7491	516.2542	0.4695213	0.4402042	546.6508	4.158454	0	40	909	523						Frog_fixed.avi	0
29676	1781	912.3169	527.8115	0.6194329	0.4618971	542.0101	3.994033	0	904.8979	514.6154	0.4687724	0.4408126	546.3892	4.165254	0	40	909	521						Frog_fixed.avi	0
29693	1782	907.5489	527.6091	0.6186269	0.4619632	541.9227	3.980334	0	900.1624	514.2455	0.4679183	0.4414412	546.2543	4.162068	0	40	904	521						Frog_fixed.avi	0
29709	1783	910.1556	527.3813	0.6177109	0.4618292	541.9758	3.98342	0	902.8997	510.3233	0.4669983	0.4420332	546.4488	4.151148	0	40	907	519						Frog_fixed.avi	0
29726	1784	909.4438	534.3792	0.6166922	0.4615824	542.0079	3.971135	0	906.9777	515.7491	0.4659741	0.4425192	546.4587	4.151627	0	40	908	525						Frog_fixed.avi	0
29743	1785	907.49	532.7626	0.6155984	0.4612867	542.2068	3.973784	0	905.2384	510.7133	0.4648834	0.4429371	546.3812	4.158115	0	40	906	522						Frog_fixed.avi	0
29759	1786	912.3672	538.5479	0.6145059	0.4607663	542.3788	3.977434	0	902.369	509.4709	0.4637221	0.4432571	546.8437	4.162394	0	40	907	524						Frog_fixed.avi	0
29776	1787	904.72	535.8894	0.6132749	0.4602084	542.2578	3.960346	0	903.5145	514.9589	0.4626096	0.4433663	546.9199	4.157265	0	40	904	525						Frog_fixed.avi	0
29792	1788	908.6249	528.611	0.6121306	0.4596145	542.4533	3.964668	0	902.1736	518.9355	0.4614584	0.4434005	547.0422	4.158617	0	40	905	524						Frog_fixed.avi	0
29809	1789	910.8434	537.4839	0.6110396	0.4589333	542.6237	3.961011	0	898.3922	518.8807	0.4603067	0.4434972	547.2256	4.160744	0	40	905	528						Frog_fixed.avi	0
29826	1790	912.3688	533.8082	0.6099901	0.458426	542.7123	3.968612	0	896.5488	510.4899	0.4592836	0.4437827	547.3141	4.168721	0	40	904	522						Frog_fixed.avi	0
29842	1791	911.0143	534.8625	0.6090143	0.4581108	542.7941	3.956498	0	901.5417	511.2361	0.4583753	0.4440728	547.7034	4.158356	0	40	906	523						Frog_fixed.avi	0
29859	1792	903.8303	525.9461	0.6081267	0.4580142	542.8203	3.949276	0	899.7164	511.3939	0.4575426	0.4444506	547.9885	4.155321	0	40	902	519						Frog_fixed.avi	0
29876	1793	908.1636	530.1981	0.6074066	0.4579589	543.056	3.95746	0	900.2858	515.2685	0.4568796	0.4449185	547.9335	4.162344	0	40	904	523						Frog_fixed.avi	0
29892	1794	903.9272	527.201	0.6067388	0.4579608	542.9868	3.950755	0	900.7821	512.7148	0.4562795	0.4453467	548.0941	4.164722	0	40	902	520						Frog_fixed.avi	0
29909	1795	901.4989	530.3419	0.6062641	0.4579727	543.1575	3.948199	0	900.462	513.1277	0.4558061	0.4457151	548.3612	4.159792	0	40	901	522						Frog_fixed.avi	0
29926	1796	907.4982	528.587	0.6059571	0.4579493	543.5395	3.939982	0	901.821	517.5822	0.4554608	0.4458739	548.4848	4.151736	0	40	905	523						Frog_fixed.avi	0
29942	1797	902.6378	528.8035	0.605644	0.4578484	543.5637	3.929433	0	897.7499	517.1733	0.4551848	0.4460829	548.7892	4.144017	0	40	900	523						Frog_fixed.avi	0
29959	1798	906.6593	532.48	0.605507	0.4575464	543.732	3.933165	0	897.03	517.2097	0.4550299	0.4461525	548.6825	4.14598	0	40	902	525						Frog_fixed.avi	0
29976	1799	906.8287	509.966	0.6054088	0.4571193	543.9928	3.938123	0	897.9196	507.77	0.4549606	0.4458561	548.9166	4.155416	0	40	902	509						Frog_fixed.avi	0
29992	1800	905.1586	505.4079	0.6052988	0.4564312	544.2764	3.926381	0	892.6946	489.4968	0.4549577	0.445654	548.9837	4.142091	0	40	899	497						Frog_fixed.avi	0
30009	1801	906.902	508.6049	0.6052435	0.4557841	544.4271	3.915801	0	895.1766	487.5577	0.4548329	0.4453749	549.3125	4.150392	0	40	901	498						Frog_fixed.avi	0
30026	1802	903.3377	506.6005	0.6051496	0.4549316	544.4088	3.916734	0	897.3474	488.0236	0.4547728	0.4448536	549.3547	4.151427	0	40	900	497						Frog_fixed.avi	0
30042	1803	902.8266	502.8529	0.6050318	0.4540046	544.3469	3.900891	0	898.4564	497.1744	0.45469	0.4441651	549.3604	4.134088	0	40	901	500						Frog_fixed.avi	0
30059	1804	898.7813	503.1703	0.6049063	0.453104	544.5299	3.911759	0	886.0983	501.7174	0.454449	0.443561	549.4802	4.142057	0	40	892	502						Frog_fixed.avi	0
30076	1805	901.7344	500.0887	0.6047757	0.4522711	544.7102	3.907467	0	888.0652	486.6271	0.4543015	0.443202	549.4926	4.144689	0	40	895	493						Frog_fixed.avi	0
30092	1806	902.3724	500.5771	0.604539	0.4515575	544.4109	3.90822	0	892.6871	499.1458	0.4541523	0.4427052	549.5724	4.150902	0	40	898	500						Frog_fixed.avi	0
30109	1807	897.2437	503.4958	0.6043857	0.4508916	544.5568	3.901993	0	885.1504	490.2346	0.4538991	0.4424452	549.5192	4.151279	0	40	891	497						Frog_fixed.avi	0
30126	1808	902.5195	507.5858	0.6042812	0.4503185	544.5733	3.906371	0	891.019	487.4181	0.4538006	0.4421963	549.4045	4.146631	0	40	897	498						Frog_fixed.avi	0
30142	1809	898.743	501.2307	0.6042396	0.4499477	544.5214	3.907884	0	894.0553	495.1992	0.4537584	0.4418622	549.3256	4.143247	0	40	896	498						Frog_fixed.avi	0
30159	1810	901.1947	506.3667	0.6042953	0.4495322	544.4146	3.906864	0	896.1516	489.4854	0.4537825	0.441721	549.2338	4.150693	0	40	899	498						Frog_fixed.avi	0
30176	1811	898.2586	505.4824	0.6043829	0.4493297	544.1984	3.914026	0	893.6145	481.2252	0.4538341	0.4416387	549.1208	4.157856	0	40	896	493						Frog_fixed.avi	0
30192	1812	901.8423	506.3833	0.6044821	0.4491885	543.8741	3.914247	0	887.4603	483.8263	0.4538741	0.4416334	548.9823	4.167408	0	40	895	495						Frog_fixed.avi	0
30209	1813	897.9819	500.4201	0.6045222	0.4491008	543.7352	3.915838	0	894.8248	484.4421	0.4539332	0.4415973	548.6627	4.164872	0	40	896	492						Frog_fixed.avi	0
30226	1814	897.612	502.6618	0.6045175	0.4488141	543.5785	3.913271	0	892.6651	486.2173	0.4538961	0.441446	548.5502	4.171277	0	40	895	494						Frog_fixed.avi	0
30242	1815	896.8173	502.8056	0.6044729	0.4483681	543.4233	3.916315	0	886.0292	492.4454	0.4537849	0.4411842	548.504	4.176248	0	40	891	498						Frog_fixed.avi	0
30259	1816	894.4951	504.8692	0.6044046	0.4477331	543.1187	3.913866	0	881.8912	484.9332	0.4536802	0.4408098	548.1649	4.173723	0	40	888	495						Frog_fixed.avi	0
30276	1817	892.7129	506.4395	0.6043603	0.4469657	542.8394	3.91652	0	887.8714	491.9478	0.4536433	0.4401823	547.9957	4.176326	0	40	890	499						Frog_fixed.avi	0
30292	1818	893.0911	499.6204	0.6043588	0.446095	542.5837	3.905836	0	888.7332	493.9715	0.4536249	0.4394498	547.8152	4.171903	0	40	891	497						Frog_fixed.avi	0
30309	1819	891.1492	500.1267	0.6044238	0.4451134	542.3866	3.910512	0	889.2402	497.3976	0.4536374	0.4385823	547.6447	4.165775	0	40	890	499						Frog_fixed.avi	0
30326	1820	892.7758	497.5815	0.6045995	0.4441652	542.1166	3.906915	0	891.459	495.338	0.4537665	0.4377447	547.1414	4.16957	0	40	892	496						Frog_fixed.avi	0
30342	1821	887.6136	501.6999	0.6047872	0.4432572	541.9248	3.908703	0	885.5948	496.7838	0.4538665	0.436944	546.98	4.174491	0	40	887	499						Frog_fixed.avi	0
30359	1822	889.2532	499.5144	0.6051082	0.4425408	541.7683	3.907055	0	889.2216	496.98	0.4541465	0.4362448	546.7754	4.167734	0	40	889	498						Frog_fixed.avi	0
30375	1823	887.1913	504.3165	0.6055172	0.4419042	541.5604	3.90359	0	884.8706	492.7563	0.4544394	0.4357263	546.621	4.190929	0	40	886	499						Frog_fixed.avi	0
30392	1824	888.928	505.9972	0.6060364	0.4413616	541.3812	3.903588	0	883.581	494.0259	0.4549036	0.4351654	546.4703	4.176784	0	40	886	500						Frog_fixed.avi	0
30409	1825	887.4852	503.7243	0.6066136	0.4410796	541.3104	3.9176	0	881.6207	503.9559	0.4553888	0.4346468	546.2807	4.156742	0	40	885	504						Frog_fixed.avi	0
30425	1826	889.1401	503.9443	0.6072482	0.4408037	541.2313	3.901963	0	886.1951	495.4775	0.4559548	0.4343484	545.9859	4.164901	0	40	888	500						Frog_fixed.avi	0
30442	1827	889.7504	505.4689	0.6078095	0.4406184	541.0845	3.89275	0	886.6285	497.1393	0.4564712	0.4340183	545.7794	4.15023	0	40	888	501						Frog_fixed.avi	0
30459	1828	885.5157	505.6423	0.6083437	0.4404282	540.9797	3.889149	0	887.8606	502.6664	0.4569402	0.4336602	545.7042	4.135862	0	40	887	504						Frog_fixed.avi	0
30475	1829	888.7328	501.8394	0.6088169	0.4402858	540.9491	3.886989	0	883.9001	491.8265	0.4573452	0.4334708	545.4916	4.151912	0	40	886	497						Frog_fixed.avi	0
30492	1830	891.6045	501.7075	0.6092276	0.4401689	540.9457	3.881141	0	881.2173	495.052	0.4576163	0.4332069	545.385	4.146527	0	40	886	498						Frog_fixed.avi	0
30509	1831	886.7484	501.5139	0.6093893	0.4399715	540.7717	3.866817	0	883.9448	501.6888	0.4578294	0.4329367	544.9242	4.136301	0	40	885	502						Frog_fixed.avi	0
30525	1832	886.8309	504.6053	0.609416	0.4397119	540.6914	3.870794	0	886.0944	497.7959	0.4578369	0.432806	544.8105	4.129624	0	40	886	501						Frog_fixed.avi	0
30542	1833	890.9714	498.8142	0.6093169	0.4394107	540.7177	3.857281	0	887.4033	489.9078	0.4576713	0.4326385	544.9106	4.11901	0	40	889	494						Frog_fixed.avi	0
30559	1834	888.7106	501.924	0.6089712	0.4388716	540.4223	3.845777	0	886.6947	501.5532	0.4573193	0.4322284	544.6314	4.104324	0	40	888	502						Frog_fixed.avi	0
30575	1835	889.2399	503.8798	0.6085101	0.4383901	540.2744	3.840147	0	886.5204	497.4398	0.4568481	0.4319079	544.5906	4.09391	0	40	888	501						Frog_fixed.avi	0
30592	1836	887.8693	506.9783	0.6079768	0.4377912	540.2181	3.826411	0	888.8301	501.0183	0.4562979	0.4315466	544.5154	4.094924	0	40	888	504						Frog_fixed.avi	0
30609	1837	887.6691	500.7947	0.6073068	0.43717	540.1132	3.804528	0	882.6242	502.071	0.4556319	0.4311888	544.4373	4.083328	0	40	885	501						Frog_fixed.avi	0
30625	1838	883.2712	504.238	0.6066152	0.4366089	539.821	3.79449	0	880.9732	497.1102	0.4549096	0.4309592	544.4171	4.074565	0	40	882	501						Frog_fixed.avi	0
30642	1839	884.4199	497.7393	0.6059051	0.4361092	539.6757	3.789816	0	883.6321	504.4471	0.4542511	0.4306476	544.1711	4.072051	0	40	884	501						Frog_fixed.avi	0
30659	1840	879.4871	501.9742	0.6051602	0.4355515	539.5273	3.778952	0	876.7402	505.7227	0.4534501	0.43042	544.2199	4.065433	0	40	878	504						Frog_fixed.avi	0
30675	1841	878.8388	502.326	0.6044201	0.4351481	539.3132	3.767773	0	879.7704	500.6872	0.4527474	0.4303128	543.9469	4.054408	0	40	879	502						Frog_fixed.avi	0
30692	1842	885.3381	505.4763	0.6037371	0.4346637	539.1373	3.756413	0	879.5535	500.2451	0.4520374	0.4301686	543.7933	4.058329	0	40	882	503						Frog_fixed.avi	0
30709	1843	883.5631	499.8242	0.6030411	0.4343147	539.0015	3.749545	0	876.4235	501.4542	0.4513181	0.4299847	543.713	4.046492	0	40	880	501						Frog_fixed.avi	0
30725	1844	882.3636	508.0032	0.602416	0.4339203	538.7607	3.742689	0	879.4037	503.7624	0.4506988	0.4298264	543.3743	4.024364	0	40	881	506						Frog_fixed.avi	0
30742	1845	892.7473	497.6013	0.601859	0.4337253	538.7114	3.734908	0	886.3854	506.8399	0.4501447	0.4297009	543.2437	4.020245	0	40	890	502						Frog_fixed.avi	0
30759	1846	891.5731	499.2481	0.6013478	0.4335752	538.5581	3.723276	0	883.3813	508.2935	0.4495764	0.4297023	542.9948	4.019729	0	40	887	504						Frog_fixed.avi	0
30775	1847	892.0349	504.5169	0.600871	0.4333133	538.3701	3.718741	0	880.9557	509.4302	0.4490606	0.4297004	542.6544	4.012421	0	40	886	507						Frog_fixed.avi	0
30792	1848	896.0629	505.4032	0.6003489	0.4332274	538.0353	3.712363	0	893.2886	499.5826	0.4486088	0.4299264	542.6905	4.01684	0	40	895	502						Frog_fixed.avi	0
30809	1849	909.7907	491.5314	0.5997896	0.4331739	537.9976	3.70597	0	909.4958	482.1528	0.4481174	0.4300958	542.7353	3.988601	0	40	910	487						Frog_fixed.avi	0
30825	1850	908.7344	496.7479	0.599507	0.433266	537.7247	3.70955	0	902.3865	489.7229	0.4477141	0.4302743	542.671	3.995385	0	40	906	493						Frog_fixed.avi	0
30842	1851	903.8627	486.7836	0.5991686	0.4335976	537.4888	3.699874	0	905.2903	491.6353	0.4473813	0.4306619	542.4047	3.994061	0	40	905	489						Frog_fixed.avi	0
30859	1852	904.5557	497.7348	0.5989807	0.4339553	537.2615	3.704136	0	905.9869	492.3419	0.4471042	0.4312254	542.317	3.983294	0	40	905	495						Frog_fixed.avi	0
30875	1853	903.8128	497.4679	0.5987701	0.4347309	537.074	3.690266	0	903.803	490.8913	0.4468949	0.4320624	542.159	3.974321	0	40	904	494						Frog_fixed.avi	0
30892	1854	904.2422	490.8369	0.5987018	0.4358321	536.9918	3.683531	0	899.2789	489.6834	0.4467217	0.4331873	542.1727	3.987454	0	40	902	490						Frog_fixed.avi	0
30909	1855	902.8315	494.2025	0.598648	0.4370064	536.8947	3.685016	0	894.5453	491.7888	0.4466061	0.4344099	541.8786	3.979581	0	40	899	493						Frog_fixed.avi	0
30925	1856	902.2346	489.0231	0.5986327	0.4383727	536.8785	3.691506	0	900.433	488.9753	0.4465688	0.4356714	541.7426	3.978686	0	40	901	489						Frog_fixed.avi	0
30942	1857	903.6377	498.0879	0.5986424	0.4394876	536.7991	3.680909	0	898.7513	486.3922	0.4465619	0.4368883	541.7401	3.967263	0	40	901	492						Frog_fixed.avi	0
30958	1858	903.2344	494.3132	0.5986936	0.4406752	536.8458	3.682395	0	894.9157	489.5901	0.4465747	0.4378749	541.6992	3.9705	0	40	899	492						Frog_fixed.avi	0
30975	1859	900.8469	490.0336	0.5987686	0.4416516	536.6971	3.686917	0	893.7617	493.0374	0.4466299	0.438743	541.7324	3.985956	0	40	897	492						Frog_fixed.avi	0
30992	1860	899.5767	489.5417	0.5989	0.4424223	536.7772	3.684944	0	899.6545	489.6514	0.4468113	0.4394784	541.7858	3.976475	0	40	900	490						Frog_fixed.avi	0
31008	1861	899.9041	499.4037	0.5990835	0.4429388	537.0698	3.699057	0	904.1382	490.4958	0.4469779	0.4400335	541.775	3.959594	0	40	902	495						Frog_fixed.avi	0
31042	1862	953.9535	587.712	0.5988079	0.4448843	536.9952	3.698822	0	952.1619	582.8642	0.4469597	0.441991	541.7877	3.980259	0	40	953	585						Frog_fixed.avi	0
31059	1863	1020.727	795.7896	0.5982789	0.4473049	537.4249	3.718266	0	989.3832	803.0818	0.4468548	0.444235	541.958	3.978857	0	41	1005	799						Frog_fixed.avi	0
31075	1864	1016.984	902.653	0.5982583	0.4482455	537.7644	3.706279	0	1001.887	910.1243	0.4469265	0.4452606	542.2175	3.987211	0	41	1009	906						Frog_fixed.avi	0
31092	1865	1013.268	895.3461	0.5984914	0.4482983	538.0052	3.703489	0	1000.697	893.543	0.4467921	0.4455583	542.558	3.986714	0	41	1007	894						Frog_fixed.avi	0
31109	1866	1014.742	909.3436	0.5984578	0.4485039	538.1543	3.693112	0	997.1512	916.072	0.4466989	0.4459368	542.5138	3.991591	0	41	1006	913						Frog_fixed.avi	0
31125	1867	1017.558	906.1008	0.5984395	0.4488267	538.2032	3.706243	0	996.3715	903.4874	0.4466088	0.4464885	542.4958	3.978634	0	41	1007	905						Frog_fixed.avi	0
31142	1868	1013.377	907.1154	0.5983405	0.4491935	538.2626	3.7146	0	994.0494	908.098	0.4464885	0.44692	542.5367	3.989683	0	41	1004	908						Frog_fixed.avi	0
31159	1869	1012.378	908.9365	0.5982509	0.4494858	538.3075	3.703845	0	994.6748	906.869	0.4463897	0.4473787	542.9006	3.986828	0	41	1004	908						Frog_fixed.avi	0
31175	1870	1002.606	903.2322	0.5981558	0.449854	538.475	3.714111	0	995.1834	903.8647	0.4463343	0.4477741	543.0231	4.000644	0	41	999	904						Frog_fixed.avi	0
31192	1871	1009.047	899.6502	0.5981587	0.4500416	538.6387	3.717818	0	995.7008	900.7927	0.446317	0.4480881	543.1519	3.997816	0	41	1002	900						Frog_fixed.avi	0
31209	1872	1005.689	903.8986	0.5981674	0.4501795	538.7454	3.726687	0	993.9138	907.4943	0.4463055	0.4482681	543.1738	4.010384	0	41	1000	906						Frog_fixed.avi	0
31225	1873	1009.992	905.6826	0.5981951	0.4503099	538.8911	3.743415	0	993.1075	906.3266	0.4463207	0.4485152	543.2118	4.010525	0	41	1002	906						Frog_fixed.avi	0
31242	1874	1011.292	905.5286	0.598264	0.4504337	539.1222	3.752461	0	991.058	901.2869	0.4463266	0.4486876	543.2653	4.023401	0	41	1001	903						Frog_fixed.avi	0
31259	1875	1009.039	901.082	0.5983167	0.4506288	539.1754	3.774435	0	990.4056	900.5334	0.4463666	0.4488566	543.2987	4.025391	0	41	1000	901						Frog_fixed.avi	0
31275	1876	1008.592	901.1223	0.5983785	0.4507404	539.0405	3.76091	0	995.7574	903.594	0.4464463	0.4489524	543.4722	4.037508	0	41	1002	902						Frog_fixed.avi	0
31292	1877	1008.388	902.8715	0.5984146	0.450826	539.0397	3.768896	0	995.6935	909.074	0.4464957	0.4490683	543.584	4.033001	0	41	1002	906						Frog_fixed.avi	0
31309	1878	1010.675	905.9457	0.5984495	0.4509803	539.0402	3.761421	0	995.232	908.689	0.4465347	0.4493153	543.8232	4.050836	0	41	1003	907						Frog_fixed.avi	0
31325	1879	1006.284	905.2774	0.5984603	0.4512308	539.0499	3.762707	0	993.0731	900.2247	0.4465455	0.4496779	543.8373	4.054967	0	41	1000	903						Frog_fixed.avi	0
31342	1880	1006.401	901.6697	0.5984473	0.4514571	539.0786	3.758399	0	994.9857	907.8434	0.446552	0.4498374	543.8375	4.051886	0	41	1001	905						Frog_fixed.avi	0
31358	1881	1005.971	906.183	0.5984208	0.4516356	539.1629	3.755812	0	996.3488	903.8474	0.4465091	0.4501636	543.9288	4.042789	0	41	1001	905						Frog_fixed.avi	0
31375	1882	1007.725	906.8556	0.5983509	0.4517488	539.4253	3.760078	0	993.9206	899.7949	0.446439	0.4504037	543.8198	4.050647	0	41	1001	903						Frog_fixed.avi	0
31392	1883	1006.542	903.8085	0.5982941	0.4517691	539.488	3.766568	0	996.1823	899.0135	0.4463684	0.4504714	543.7303	4.044068	0	41	1001	901						Frog_fixed.avi	0
31408	1884	1005.879	903.9311	0.598241	0.4516881	539.5355	3.753036	0	997.2949	898.6072	0.4462825	0.4504781	543.6531	4.044885	0	41	1002	901						Frog_fixed.avi	0
31425	1885	1005.161	899.0127	0.5981508	0.4515778	539.5944	3.746053	0	994.191	898.9553	0.4461977	0.4504222	543.8201	4.044055	0	41	1000	899						Frog_fixed.avi	0
31442	1886	1009.486	900.0836	0.5980831	0.4514803	539.5872	3.742081	0	991.5588	899.8765	0.4461119	0.4504186	544.0847	4.043116	0	41	1001	900						Frog_fixed.avi	0
31458	1887	1003.53	902.65	0.598012	0.4514655	539.6102	3.730747	0	992.14	898.4877	0.4460837	0.4504686	544.1738	4.031865	0	41	998	901						Frog_fixed.avi	0
31475	1888	999.2797	903.1716	0.5979469	0.4516017	539.8249	3.720739	0	995.8212	903.0023	0.446066	0.4505974	544.2272	4.02318	0	41	998	903						Frog_fixed.avi	0
31492	1889	1000.762	903.6019	0.5979304	0.4517888	539.8964	3.709097	0	993.5547	911.6153	0.4460526	0.450797	544.3685	4.009927	0	41	997	908						Frog_fixed.avi	0
31508	1890	1000.906	903.7952	0.5979203	0.45202	539.9303	3.699917	0	990.7545	904.8158	0.4460526	0.4510976	544.3708	4.011452	0	41	996	904						Frog_fixed.avi	0
31525	1891	999.5136	900.5364	0.597923	0.4523452	540.0372	3.691727	0	993.1701	909.0765	0.4460665	0.4513683	544.55	4.005118	0	41	996	905						Frog_fixed.avi	0
31542	1892	999.8475	907.7482	0.597903	0.452565	540.2568	3.696479	0	990.4798	909.7438	0.4460526	0.4516647	544.5953	3.997963	0	41	995	909						Frog_fixed.avi	0
31558	1893	1002.035	904.4638	0.5978578	0.4528299	540.2954	3.683008	0	991.9357	901.6877	0.4460589	0.4520549	544.71	3.990989	0	41	997	903						Frog_fixed.avi	0
31575	1894	1001.391	899.1651	0.5978272	0.453173	540.4275	3.678874	0	991.9985	909.8056	0.4460374	0.4523388	544.8251	3.985749	0	41	997	904						Frog_fixed.avi	0
31592	1895	1001.375	908.8883	0.5977834	0.4534263	540.5675	3.680594	0	991.2112	900.627	0.4460204	0.4528545	544.897	3.980864	0	41	996	905						Frog_fixed.avi	0
31608	1896	978.6213	894.5672	0.5977201	0.4536322	540.8374	3.686581	0	980.9108	892.0979	0.4461598	0.4530714	545.2466	3.988959	0	41	980	893						Frog_fixed.avi	0
31625	1897	978.7263	884.6387	0.5976303	0.4538863	540.9406	3.67816	0	980.6686	879.5729	0.4461921	0.453494	545.5248	3.981232	0	41	980	882						Frog_fixed.avi	0
31642	1898	980.4961	889.1319	0.597528	0.4541572	541.1386	3.675445	0	970.2573	885.1838	0.446043	0.4538447	545.5228	3.986675	0	41	975	887						Frog_fixed.avi	0
31658	1899	974.2128	889.5132	0.5973459	0.4543154	541.3782	3.681395	0	962.6415	887.817	0.4458502	0.4541068	545.7147	3.977811	0	41	968	889						Frog_fixed.avi	0
31675	1900	972.7739	885.3167	0.5971477	0.4545268	541.3543	3.688947	0	972.7253	882.2723	0.4457335	0.4544192	545.7894	3.983776	0	41	973	884						Frog_fixed.avi	0
31692	1901	976.1793	884.2984	0.5969545	0.4546804	541.7324	3.686969	0	971.7261	884.7086	0.4455333	0.4546125	546.0311	3.986038	0	41	974	885						Frog_fixed.avi	0
31708	1902	972.5115	883.8859	0.596687	0.4548012	541.7001	3.684335	0	966.6454	886.506	0.4453113	0.4547706	546.0366	3.981365	0	41	970	885						Frog_fixed.avi	0
31725	1903	978.3031	886.9753	0.596469	0.4548672	541.9837	3.693788	0	972.4002	883.9613	0.4451312	0.4550254	546.2993	3.986235	0	41	975	885						Frog_fixed.avi	0
31742	1904	977.4392	890.6706	0.596215	0.4549851	542.0251	3.698284	0	971.1427	883.8066	0.4449126	0.455314	546.4424	3.998482	0	41	974	887						Frog_fixed.avi	0
31758	1905	978.4473	890.5686	0.5959991	0.4551407	542.1837	3.706801	0	967.8714	885.1405	0.4447028	0.455473	546.4973	4.004367	0	41	973	888						Frog_fixed.avi	0
31775	1906	978.617	885.5981	0.5957674	0.4553919	542.3683	3.698464	0	971.4418	882.1987	0.4445134	0.4557689	546.8099	3.999059	0	41	975	884						Frog_fixed.avi	0
31792	1907	975.512	885.3405	0.5955338	0.4556476	542.442	3.712394	0	975.4446	879.1398	0.4443534	0.4561041	546.7539	4.015364	0	41	975	882						Frog_fixed.avi	0
31808	1908	980.5356	888.6909	0.5953413	0.4558808	542.6752	3.719964	0	965.1284	881.5001	0.4441088	0.4562901	546.9976	4.021239	0	41	973	885						Frog_fixed.avi	0
31825	1909	976.1255	887.6599	0.5951009	0.4562358	542.703	3.733663	0	972.0641	879.8073	0.4439749	0.4565457	547.0546	4.025293	0	41	974	884						Frog_fixed.avi	0
31842	1910	979.1311	889.0546	0.5949255	0.4565048	542.8799	3.744829	0	971.6668	875.5809	0.4438125	0.4569	547.3123	4.033659	0	41	975	882						Frog_fixed.avi	0
31858	1911	978.0328	890.038	0.5947872	0.4567286	543.16	3.750512	0	964.2775	876.088	0.4436463	0.4569998	547.4351	4.047889	0	41	971	883						Frog_fixed.avi	0
31875	1912	977.0928	888.9281	0.5946403	0.4568844	543.112	3.755987	0	968.9611	880.3544	0.4435566	0.4570896	547.3307	4.046279	0	41	973	885						Frog_fixed.avi	0
31892	1913	974.4679	885.2086	0.5944999	0.4570878	543.2166	3.771903	0	968.121	884.1231	0.4435031	0.4571867	547.3878	4.056843	0	42	971	885						Frog_fixed.avi	0
31908	1914	937.5192	889.3503	0.5945825	0.4572385	543.3282	3.78081	0	931.5972	884.9262	0.4436483	0.4575113	547.707	4.06145	0	42	935	887						Frog_fixed.avi	0
31925	1915	938.4803	888.5029	0.5945191	0.4572993	543.739	3.79104	0	929.5159	876.3665	0.4436287	0.4576927	547.7112	4.077129	0	42	934	882						Frog_fixed.avi	0
31941	1916	942.0942	891.1638	0.5943643	0.4574434	543.6471	3.801869	0	930.6946	876.1768	0.4434763	0.4578937	547.8231	4.085281	0	42	936	884						Frog_fixed.avi	0
31958	1917	943.3694	891.1688	0.5942121	0.4575762	543.7052	3.800984	0	925.632	874.9933	0.44328	0.4580612	548.0892	4.086585	0	42	935	883						Frog_fixed.avi	0
31975	1918	943.3741	889.9107	0.5940419	0.4576668	544.0519	3.810536	0	930.5366	876.8516	0.4431624	0.4582225	548.0891	4.088237	0	42	937	883						Frog_fixed.avi	0
31991	1919	937.6941	885.4274	0.5938664	0.457894	543.7535	3.821748	0	927.8418	875.322	0.4429814	0.458501	548.0521	4.09212	0	42	933	880						Frog_fixed.avi	0
32008	1920	941.3291	888.289	0.5938001	0.4580558	543.769	3.830904	0	925.2355	877.1599	0.4428566	0.4586443	548.1816	4.101818	0	42	933	883						Frog_fixed.avi	0
32025	1921	942.779	889.3179	0.5937579	0.4582952	543.7662	3.826215	0	924.2855	876.3112	0.4428146	0.4588988	548.2083	4.12049	0	42	934	883						Frog_fixed.avi	0
32041	1922	941.8666	886.8411	0.5937684	0.4587603	543.8043	3.837663	0	924.4725	872.7945	0.4428344	0.4593286	548.2927	4.114408	0	42	933	880						Frog_fixed.avi	0
32058	1923	943.293	889.4569	0.5938349	0.4591191	543.6833	3.836699	0	926.5618	880.7342	0.4429186	0.4595944	548.3759	4.127298	0	42	935	885						Frog_fixed.avi	0
32075	1924	941.149	886.0007	0.5938966	0.4596618	543.7831	3.845489	0	933.0447	872.2382	0.4430312	0.4601306	548.3598	4.126457	0	42	937	879						Frog_fixed.avi	0
32091	1925	944.9686	884.9366	0.5940128	0.4601885	544.0271	3.845821	0	932.7015	878.7889	0.443131	0.4604342	548.4418	4.125856	0	42	939	882						Frog_fixed.avi	0
32108	1926	941.0302	887.281	0.5940828	0.460676	544.1398	3.846616	0	933.2566	873.985	0.4432091	0.4608706	548.3865	4.124177	0	42	937	881						Frog_fixed.avi	0
32125	1927	938.8278	885.018	0.5941697	0.4611621	543.9691	3.849269	0	929.3375	875.1248	0.4432543	0.4610764	548.4316	4.127374	0	42	934	880						Frog_fixed.avi	0
32141	1928	936.6366	887.0887	0.5942341	0.461429	543.9342	3.843437	0	927.5881	876.2175	0.4433298	0.4611898	548.5132	4.126792	0	42	932	882						Frog_fixed.avi	0
32158	1929	935.5748	886.1541	0.5943096	0.4617603	543.9279	3.85838	0	926.9967	878.832	0.4434043	0.4612629	548.6257	4.127922	0	42	931	882						Frog_fixed.avi	0
32175	1930	938.1301	887.4676	0.5944099	0.4620315	544.1479	3.850798	0	931.1995	879.8596	0.4435221	0.4613808	548.8145	4.136797	0	42	935	884						Frog_fixed.avi	0
32191	1931	943.1165	890.0991	0.5944882	0.462162	544.1888	3.839004	0	930.4135	875.1415	0.4436116	0.4614868	548.7029	4.135374	0	42	937	883						Frog_fixed.avi	0
32208	1932	937.1497	887.8539	0.5945917	0.4623272	544.4043	3.839026	0	929.6667	873.491	0.4436836	0.4615775	548.6038	4.130888	0	42	933	881						Frog_fixed.avi	0
32225	1933	811.271	833.1958	0.5952567	0.4621173	544.2498	3.856042	0	822.4603	827.6861	0.4445729	0.4613138	548.8553	4.142101	0	43	817	830						Frog_fixed.avi	0
32241	1934	696.8212	796.8672	0.596056	0.4619668	544.5505	3.834231	0	714.5759	801.7975	0.4456393	0.4610998	548.6729	4.141948	0	43	706	799						Frog_fixed.avi	0
32258	1935	683.6146	802.358	0.5963095	0.4621274	544.6407	3.839532	0	677.8262	796.1318	0.4459466	0.461129	548.9868	4.138838	0	43	681	799						Frog_fixed.avi	0
32275	1936	676.9008	805.0913	0.5962796	0.4624051	544.7821	3.829251	0	675.9658	795.6467	0.4458502	0.4613037	549.143	4.136263	0	43	676	800						Frog_fixed.avi	0
32291	1937	673.6722	796.0406	0.5962052	0.4629042	544.9545	3.825908	0	675.987	783.2228	0.4457932	0.4617765	549.1203	4.138256	0	43	675	790						Frog_fixed.avi	0
32308	1938	676.2646	799.4213	0.5961561	0.4633424	544.9791	3.822634	0	672.3217	796.2816	0.4457039	0.4620338	549.2725	4.133167	0	43	674	798						Frog_fixed.avi	0
32325	1939	677.5023	801.1071	0.5960979	0.4638581	545.1296	3.818602	0	674.973	787.4968	0.4456377	0.4626213	549.4291	4.132384	0	43	676	794						Frog_fixed.avi	0
32341	1940	676.2834	797.5551	0.5960137	0.4644342	545.2101	3.827389	0	672.6337	791.988	0.4455372	0.462983	549.6616	4.133501	0	43	674	795						Frog_fixed.avi	0
32358	1941	679.395	797.6943	0.5959512	0.4648952	545.4035	3.822133	0	673.1565	785.8342	0.4454882	0.4634438	549.7527	4.133525	0	43	676	792						Frog_fixed.avi	0
32375	1942	679.239	795.5515	0.5958856	0.465279	545.6803	3.830796	0	673.9459	791.4874	0.4454371	0.4636745	549.8754	4.128498	0	43	677	794						Frog_fixed.avi	0
32391	1943	677.1888	797.9241	0.5957996	0.4654833	545.8348	3.819315	0	676.6241	786.4529	0.445394	0.463858	549.9169	4.132175	0	43	677	792						Frog_fixed.avi	0
32408	1944	677.0865	798.832	0.5957384	0.4655213	545.9509	3.822396	0	675.5135	790.6699	0.4453434	0.4638234	550.1509	4.122605	0	43	676	795						Frog_fixed.avi	0
32425	1945	677.0318	797.738	0.595692	0.4654541	546.141	3.820949	0	675.1534	790.787	0.445322	0.463628	550.3691	4.129435	0	43	676	794						Frog_fixed.avi	0
32441	1946	680.8377	796.5296	0.59568	0.4652797	546.394	3.819012	0	674.5679	785.0143	0.4453106	0.463442	550.5298	4.119048	0	43	678	791						Frog_fixed.avi	0
32458	1947	680.5115	797.2069	0.5956633	0.4649662	546.4998	3.815031	0	669.4089	790.346	0.4452707	0.4630497	550.8175	4.121075	0	43	675	794						Frog_fixed.avi	0
32475	1948	678.4022	796.8528	0.5956155	0.4647034	546.6793	3.824845	0	675.6459	792.3502	0.4453068	0.4627345	550.9941	4.118967	0	43	677	795						Frog_fixed.avi	0
32491	1949	682.0938	793.2817	0.5956333	0.4644867	546.8641	3.816081	0	677.2817	783.4891	0.4453291	0.462585	551.2059	4.117517	0	43	680	788						Frog_fixed.avi	0
32508	1950	680.0089	794.385	0.5956269	0.4642749	547.0686	3.80961	0	673.4861	788.4127	0.4453402	0.4623506	551.4598	4.113567	0	43	677	791						Frog_fixed.avi	0
32524	1951	680.4561	798.3353	0.5955899	0.4641215	547.1661	3.804649	0	678.0942	792.8652	0.4453756	0.4621746	551.6744	4.102756	0	43	679	796						Frog_fixed.avi	0
32541	1952	680.1526	799.6266	0.595538	0.4639628	547.1658	3.795696	0	673.9189	794.7328	0.4453603	0.4620675	551.7828	4.100209	0	43	677	797						Frog_fixed.avi	0
32558	1953	678.491	800.023	0.5954983	0.4638676	547.2395	3.783592	0	677.6631	792.9724	0.4453252	0.4620124	551.7956	4.082634	0	43	678	796						Frog_fixed.avi	0
32574	1954	677.8159	801.728	0.5954642	0.463843	547.2224	3.777857	0	679.4235	793.6796	0.4452712	0.4620391	551.6646	4.076462	0	43	679	798						Frog_fixed.avi	0
32591	1955	677.7698	802.4513	0.5954165	0.4638672	547.2362	3.760842	0	678.1678	796.4572	0.445209	0.4621271	551.5545	4.044494	0	43	678	799						Frog_fixed.avi	0
32608	1956	675.9614	801.8135	0.5953696	0.4639393	547.207	3.749413	0	676.4983	789.2936	0.4451292	0.4623574	551.5029	4.023664	0	43	676	796						Frog_fixed.avi	0
32624	1957	675.1008	799.0276	0.5953223	0.4640901	547.1002	3.724622	0	676.6458	784.7024	0.4450869	0.4625707	551.5574	4.008405	0	43	676	792						Frog_fixed.avi	0
32641	1958	676.6782	797.4641	0.5953023	0.4642095	547.015	3.705843	0	676.3029	786.1974	0.4450662	0.4626838	551.5726	3.998896	0	43	676	792						Frog_fixed.avi	0
32658	1959	677.3981	801.1322	0.5953078	0.4642475	546.9426	3.69527	0	672.9615	788.0854	0.4450545	0.4627095	551.5274	3.985615	0	43	675	795						Frog_fixed.avi	0
32674	1960	677.5791	799.4801	0.5953368	0.4641868	546.9375	3.68596	0	678.3994	787.9669	0.4450622	0.4626685	551.4669	3.970273	0	43	678	794						Frog_fixed.avi	0
32691	1961	677.3414	803.1893	0.5953888	0.464027	546.8846	3.675049	0	676.1939	787.1682	0.4450824	0.4625754	551.3423	3.970736	0	43	677	795						Frog_fixed.avi	0
32708	1962	680.285	800.3679	0.595468	0.4638994	546.8746	3.665694	0	675.8357	789.8241	0.4451328	0.462346	551.1683	3.952922	0	43	678	795						Frog_fixed.avi	0
32724	1963	676.2867	797.562	0.5954885	0.4637463	546.7776	3.65608	0	677.4051	792.2686	0.4451311	0.4620542	551.1511	3.942891	0	43	677	795						Frog_fixed.avi	0
32741	1964	769.0089	679.8203	0.594732	0.4626309	546.8447	3.657089	0	789.1873	660.377	0.4447909	0.4610323	551.4376	3.944638	0	44	779	670						Frog_fixed.avi	0
32758	1965	851.5532	582.837	0.5939237	0.4614852	546.9532	3.625938	0	873.27	565.1199	0.4443774	0.4598689	551.7979	3.911684	0	44	862	574						Frog_fixed.avi	0
32774	1966	891.1145	501.6107	0.5936458	0.4609871	547.1327	3.640852	0	906.1761	494.656	0.444232	0.4594074	551.6668	3.896066	0	44	899	498						Frog_fixed.avi	0
32791	1967	895.2597	507.4291	0.5936981	0.4609664	546.8945	3.640614	0	896.7089	501.9497	0.4441199	0.4594446	551.5366	3.909101	0	44	896	505						Frog_fixed.avi	0
32808	1968	894.9244	506.8379	0.5936963	0.460901	546.8182	3.632505	0	900.3944	492.4059	0.4440142	0.4594013	551.4401	3.880442	0	44	898	500						Frog_fixed.avi	0
32824	1969	893.3661	515.3814	0.5936642	0.4606965	546.7654	3.615278	0	895.9522	493.9151	0.4438736	0.4592628	551.5347	3.884458	0	44	895	505						Frog_fixed.avi	0
32841	1970	893.8797	511.5698	0.5936	0.4605278	546.6769	3.620675	0	894.6501	497.47	0.4437509	0.4590668	551.3524	3.898029	0	44	894	505						Frog_fixed.avi	0
32857	1971	890.3505	507.1969	0.5935193	0.4604233	546.6505	3.62543	0	889.9642	503.8705	0.4436173	0.4587605	551.27	3.868862	0	44	890	506						Frog_fixed.avi	0
32874	1972	891.0798	506.5047	0.5934409	0.4602925	546.5367	3.610203	0	893.3367	502.8949	0.4435321	0.4586556	551.3135	3.878057	0	44	892	505						Frog_fixed.avi	0
32891	1973	888.9698	507.3775	0.5933663	0.4601729	546.3755	3.611548	0	891.8423	497.0786	0.443432	0.4585836	551.5225	3.876138	0	44	890	502						Frog_fixed.avi	0
32907	1974	890.4149	509.1162	0.5933395	0.4600998	546.3616	3.615621	0	888.8867	495.1026	0.443368	0.4585015	551.5494	3.877655	0	44	890	502						Frog_fixed.avi	0
32924	1975	891.5293	509.7219	0.5933301	0.459984	546.3578	3.618268	0	889.2759	492.8255	0.44335	0.4584108	551.5012	3.885646	0	44	890	501						Frog_fixed.avi	0
32941	1976	895.6036	509.703	0.5933355	0.4597912	546.3754	3.613189	0	891.1252	491.9021	0.4433453	0.4582463	551.4993	3.889239	0	44	893	501						Frog_fixed.avi	0
32957	1977	892.3245	509.4392	0.5933434	0.459595	546.3727	3.622255	0	890.4357	499.4698	0.4433406	0.4579085	551.48	3.880913	0	44	891	504						Frog_fixed.avi	0
32974	1978	889.1205	507.5689	0.5933578	0.4593161	546.3203	3.614532	0	891.4774	493.4467	0.4433601	0.4576652	551.4896	3.886367	0	44	890	501						Frog_fixed.avi	0
32991	1979	895.0333	509.1425	0.5934318	0.458929	546.4344	3.604841	0	892.1534	493.3656	0.4433985	0.4573037	551.5907	3.895185	0	44	894	501						Frog_fixed.avi	0
33007	1980	891.0943	502.1809	0.5934572	0.4586511	546.4355	3.627248	0	890.7662	493.3734	0.4434274	0.4569725	551.5019	3.89552	0	44	891	498						Frog_fixed.avi	0
33024	1981	891.8483	515.0016	0.5935284	0.4583247	546.3773	3.615915	0	890.3491	489.66	0.4434958	0.4567406	551.3725	3.89289	0	44	891	502						Frog_fixed.avi	0
33041	1982	892.387	512.3772	0.5935862	0.4581687	546.3993	3.621615	0	889.7549	497.9644	0.4435443	0.4564778	551.2491	3.901435	0	44	891	505						Frog_fixed.avi	0
33057	1983	893.1263	508.0648	0.5936354	0.4580398	546.4286	3.619401	0	888.8361	496.7497	0.4435866	0.4562624	551.1785	3.880157	0	44	891	502						Frog_fixed.avi	0
33074	1984	899.7525	507.2747	0.5937229	0.4579216	546.3094	3.612801	0	892.0991	494.4218	0.4436366	0.4561442	551.1365	3.888903	0	44	896	501						Frog_fixed.avi	0
33091	1985	897.1124	503.1844	0.5937539	0.4577644	546.3524	3.607773	0	890.7043	494.0991	0.4436719	0.4560224	551.0408	3.877711	0	44	894	499						Frog_fixed.avi	0
33107	1986	895.0595	509.686	0.5937686	0.457474	546.2728	3.593472	0	890.3054	490.9084	0.4436795	0.4557881	551.0099	3.8857	0	44	893	500						Frog_fixed.avi	0
33124	1987	895.4398	511.6563	0.5937883	0.4571643	546.1795	3.607155	0	891.5181	495.6201	0.4436705	0.4553832	551.0324	3.865096	0	44	893	504						Frog_fixed.avi	0
33141	1988	894.4758	503.0779	0.5938098	0.4567645	546.1305	3.601549	0	894.1296	492.1041	0.4436646	0.4550897	550.9462	3.877613	0	44	894	498						Frog_fixed.avi	0
33157	1989	893.8049	507.3102	0.5938107	0.4562957	546.1197	3.607224	0	892.5172	498.1439	0.4436361	0.4546013	550.9217	3.861655	0	44	893	503						Frog_fixed.avi	0
33174	1990	895.7282	511.2246	0.593804	0.455779	545.9954	3.601087	0	896.4682	492.981	0.4436239	0.4542865	550.8635	3.885552	0	44	896	502						Frog_fixed.avi	0
33191	1991	902.8482	504.2321	0.593778	0.4554386	545.9683	3.606814	0	897.4323	499.6987	0.4435508	0.4538726	550.942	3.865954	0	44	900	502						Frog_fixed.avi	0
33207	1992	895.9254	512.3586	0.5937041	0.4549961	545.8338	3.604591	0	895.4078	495.0975	0.4434614	0.4536612	550.8356	3.884466	0	44	896	504						Frog_fixed.avi	0
[truncated: 29,344 more rows]
