# Supplementary material for: Young children integrate current observations, priors and agent information to predict others’ actions
Source: PLoS One. 2019 May 22;14(5):e0200976. doi: 10.1371/journal.pone.0200976 (PMC6530825; doi:10.1371/journal.pone.0200976)
Supplement: S1 Dataset — (ZIP) [file pone.0200976.s003.zip › PONE-D-18-19791R1_Data/24-month-olds/Anonymized_19_24-Combined-Data.tsv]

Recording name:	K_19_24
Recording resolution:	1280 x 1024
Fixation filter: Tobii fixation filter
Velocity threshold: 35
Distance threshold: 35
Timestamp	Number	GazePointXLeft	GazePointYLeft	CamXLeft	CamYLeft	DistanceLeft	PupilLeft	ValidityLeft	GazePointXRight	GazePointYRight	CamXRight	CamYRight	DistanceRight	PupilRight	ValidityRight	FixationIndex	GazePointX	GazePointY	Event	EventKey	Data1	Data2	Descriptor	StimuliName	StimuliID
14	0	815.3732	470.2713	0.6404015	0.4596427	574.2599	4.24787	0	800.501	492.2051	0.4905362	0.5167965	572.9282	4.004826	0	0	808	481						No media	0
31	1	815.8054	469.3	0.6402158	0.4592605	573.2001	4.255466	0	798.3704	492.259	0.4904195	0.5165049	572.7811	3.993508	0	0	807	481						No media	0
48	2	814.2053	473.8155	0.6401159	0.458872	573.3572	4.241455	0	796.9146	485.7508	0.4903105	0.5161939	572.7313	3.9746	0	0	806	480						No media	0
64	3	817.6212	471.2398	0.6400514	0.4584924	573.4719	4.235282	0	800.6992	491.0447	0.4902192	0.5157859	572.8499	3.977203	0	0	809	481						No media	0
81	4	813.6883	473.5638	0.6400015	0.4581277	573.444	4.238133	0	796.98	487.6188	0.4901751	0.5154083	572.9237	4.002082	0	0	805	481						No media	0
98	5	816.2119	470.9692	0.6400233	0.457791	573.4941	4.220231	0	799.8699	490.5623	0.4901915	0.5149648	572.9121	3.975212	0	0	808	481						No media	0
114	6	815.6636	473.4239	0.6400669	0.4574546	573.4916	4.228177	0	799.0735	490.8308	0.4902514	0.514544	572.821	3.977953	0	0	807	482						No media	0
131	7	806.5015	475.4029	0.640165	0.4570965	573.563	4.205324	0	796.053	495.8445	0.4903409	0.5140579	572.8773	3.976521	0	0	801	486						No media	0
147	8	646.5608	449.1701	0.6410891	0.4565438	573.7272	4.19632	0	655.5018	462.3157	0.491427	0.513298	573.1492	3.980047	0	0	651	456						No media	0
164	9	462.3212	403.6629	0.6424558	0.4558089	574.0326	4.172547	0	462.3775	409.994	0.4930494	0.5123163	572.9686	3.960054	0	1	462	407						No media	0
181	10	264.6927	336.5535	0.6437766	0.4551339	574.18	4.138353	0	264.1471	337.498	0.4945992	0.5113885	573.0047	3.945746	0	1	264	337						No media	0
197	11	195.184	311.1804	0.6444824	0.4547034	574.4173	4.102926	0	205.4305	322.4001	0.495263	0.5106473	572.944	3.935646	0	1	200	317						No media	0
214	12	177.4017	309.4701	0.6448137	0.4543946	574.7842	4.11446	0	189.6369	303.925	0.4954295	0.5101485	573.1844	3.935847	0	1	184	307						No media	0
231	13	179.9701	301.7016	0.64513	0.4541105	574.7711	4.073068	0	196.1136	314.7337	0.4956488	0.5095103	573.1165	3.908721	0	1	188	308						No media	0
247	14	183.4221	311.1219	0.6455383	0.453802	574.8261	4.064791	0	195.9973	317.0413	0.4960516	0.5088515	573.2061	3.88695	0	1	190	314						No media	0
264	15	180.7552	304.4672	0.6460245	0.453527	574.9785	4.030194	0	195.0162	318.7636	0.4964615	0.5082064	573.3863	3.866816	0	1	188	312						No media	0
281	16	184.332	310.0959	0.6465309	0.4532577	575.0275	3.998496	0	192.4171	307.1322	0.4968978	0.5076756	573.3166	3.85851	0	1	188	309						No media	0
297	17	183.4599	312.3674	0.6470514	0.4529118	575.124	3.984298	0	190.6918	306.3256	0.4973609	0.5070902	573.3134	3.828655	0	1	187	309						No media	0
314	18	180.5981	307.2676	0.6475766	0.4527155	575.2354	3.949534	0	189.7735	309.7428	0.4978395	0.5064956	573.3527	3.810809	0	1	185	309						No media	0
331	19	184.028	312.9381	0.6480968	0.4525508	575.3207	3.932986	0	193.5013	319.1483	0.4983303	0.5059896	573.4109	3.78949	0	1	189	316						No media	0
347	20	183.2508	305.4831	0.6486034	0.4524433	575.4177	3.903156	0	189.099	306.7466	0.4987938	0.5055699	573.465	3.768749	0	1	186	306						No media	0
364	21	187.1523	307.4851	0.6491376	0.4523602	575.652	3.89663	0	190.3886	320.2529	0.4992664	0.505091	573.5305	3.758773	0	1	189	314						No media	0
381	22	188.0447	306.8954	0.6496261	0.452301	575.7568	3.880208	0	192.5268	310.9797	0.4997169	0.5047056	573.5339	3.743589	0	1	190	309						No media	0
397	23	185.9399	308.0528	0.6501271	0.4522517	575.9333	3.856902	0	189.5395	318.048	0.5001791	0.5041949	573.65	3.738625	0	1	188	313						No media	0
414	24	184.4731	309.204	0.6506429	0.4521694	575.9418	3.85235	0	188.511	309.8867	0.5006905	0.5038356	573.7112	3.739225	0	1	186	310						No media	0
431	25	186.4261	310.6996	0.651228	0.4519867	575.8906	3.855892	0	184.7573	312.0171	0.5012519	0.5032943	573.7393	3.711598	0	1	186	311						No media	0
447	26	192.4413	309.6208	0.6518106	0.4518908	575.7994	3.849197	0	197.3638	312.6411	0.5018302	0.5029003	573.8853	3.709927	0	1	195	311						No media	0
464	27	328.5771	337.2375	0.6517666	0.4517151	575.6569	3.856007	0	333.2744	344.2613	0.5017135	0.5025007	573.9366	3.709088	0	2	331	341						No media	0
481	28	384.595	339.904	0.6520634	0.4516426	575.8743	3.847345	0	367.814	348.4288	0.5019634	0.5021928	574.1561	3.710496	0	2	376	344						No media	0
497	29	389.6937	342.175	0.6526596	0.4514417	575.6663	3.824612	0	370.4888	353.3081	0.5025393	0.50172	574.1442	3.708247	0	2	380	348						No media	0
514	30	387.0061	347.7415	0.6532909	0.4511607	575.753	3.823231	0	378.8566	354.504	0.5031385	0.5011869	574.0492	3.708399	0	2	383	351						No media	0
531	31	390.8435	348.6017	0.6538885	0.4509167	575.8857	3.839589	0	382.0804	354.7277	0.5037161	0.5007209	574.2097	3.707737	0	2	386	352						No media	0
547	32	396.5285	348.8512	0.6545213	0.4507173	576.1077	3.839966	0	380.8938	357.6273	0.50426	0.5003074	574.3262	3.717512	0	2	389	353						No media	0
564	33	390.9594	340.6965	0.6550756	0.4505906	576.1078	3.833772	0	383.1119	355.0425	0.5048023	0.4999746	574.2947	3.719259	0	2	387	348						No media	0
581	34	386.9467	343.3572	0.6555753	0.4504766	576.096	3.844094	0	379.6245	346.7398	0.5052732	0.4996769	574.4323	3.7344	0	2	383	345						No media	0
597	35	388.4283	343.8167	0.6560585	0.4503703	576.1847	3.833264	0	380.0697	351.0885	0.505738	0.4993476	574.5443	3.728042	0	2	384	347						No media	0
614	36	396.2372	345.4223	0.6564133	0.450388	576.1006	3.849497	0	386.9626	355.0492	0.5060517	0.4992373	574.463	3.737425	0	2	392	350						No media	0
631	37	514.1949	365.3968	0.6560904	0.4506848	576.311	3.874492	0	505.5638	375.0694	0.5058019	0.4992797	574.5876	3.750411	0	3	510	370						No media	0
647	38	532.2816	368.2937	0.6562502	0.4508988	576.3656	3.902741	0	516.7807	375.3188	0.5059015	0.4992849	574.7548	3.770436	0	3	525	372						No media	0
664	39	541.5402	367.8096	0.6566887	0.4510308	576.3087	3.888281	0	523.166	377.9207	0.5062733	0.4992602	574.6918	3.774192	0	3	532	373						No media	0
680	40	538.7399	371.1223	0.6571819	0.4511789	576.3271	3.912054	0	525.4301	375.8947	0.5067096	0.4992158	574.846	3.791712	0	3	532	374						No media	0
697	41	539.8932	363.0852	0.6576873	0.4513278	576.3608	3.919303	0	521.8916	370.2799	0.5071819	0.4991484	574.8445	3.799286	0	3	531	367						No media	0
714	42	538.9843	364.8843	0.658179	0.4513859	576.3243	3.932498	0	522.9255	363.6751	0.5076537	0.4989882	574.7925	3.80377	0	3	531	364						No media	0
728																			MovieStart	128	0	0	Frog_fixed.avi
730	43	540.0698	366.557	0.658571	0.4512927	576.3328	3.937195	0	524.4863	367.855	0.5080277	0.498687	574.7331	3.818293	0	3	532	367						Frog_fixed.avi	0
747	44	545.8174	363.0213	0.6588822	0.4511744	576.2982	3.949997	0	520.3936	371.7289	0.5082514	0.4982863	574.7134	3.85038	0	3	533	367						Frog_fixed.avi	0
764	45	542.9069	368.3637	0.6590422	0.4509461	576.3335	3.956125	0	525.002	374.4149	0.5084109	0.4978646	574.6188	3.847037	0	3	534	371						Frog_fixed.avi	0
780	46	538.085	364.3661	0.6591416	0.4506891	576.291	3.97669	0	525.8638	364.7379	0.5084921	0.4974224	574.6398	3.855669	0	3	532	365						Frog_fixed.avi	0
797	47	543.3151	368.0875	0.6592241	0.4503632	576.3622	3.974582	0	525.2104	367.3082	0.5085377	0.4969089	574.5885	3.863426	0	3	534	368						Frog_fixed.avi	0
814	48	547.326	360.8558	0.6592597	0.4499997	576.2824	3.999181	0	526.0346	365.6347	0.5085489	0.4965126	574.6132	3.879612	0	3	537	363						Frog_fixed.avi	0
830	49	548.4154	366.2021	0.659269	0.4496041	576.2282	4.00701	0	526.587	374.7282	0.5085458	0.496049	574.4653	3.894723	0	3	538	370						Frog_fixed.avi	0
847	50	546.2593	365.6006	0.6592637	0.4492694	576.3322	4.031379	0	527.8312	368.0832	0.5085338	0.495729	574.4165	3.898392	0	3	537	367						Frog_fixed.avi	0
864	51	548.8162	356.4693	0.6592915	0.4489442	576.1931	4.038867	0	528.3424	372.3598	0.5085019	0.4953385	574.3506	3.912175	0	3	539	364						Frog_fixed.avi	0
880	52	545.6483	361.6053	0.6593216	0.4487342	576.1625	4.046683	0	530.6536	369.2077	0.5085151	0.4951275	574.3376	3.9299	0	3	538	365						Frog_fixed.avi	0
897	53	546.3903	365.8257	0.6593766	0.4486204	576.1434	4.051653	0	530.6954	370.5114	0.508566	0.4950495	574.2983	3.933059	0	3	539	368						Frog_fixed.avi	0
914	54	544.5953	364.4342	0.6594561	0.4486419	576.1873	4.069585	0	528.7208	369.0938	0.5086156	0.4950955	574.3314	3.9467	0	3	537	367						Frog_fixed.avi	0
930	55	543.5657	369.3549	0.6594931	0.4488031	576.1583	4.073873	0	525.2857	373.8028	0.5086216	0.4952076	574.3139	3.973048	0	3	534	372						Frog_fixed.avi	0
947	56	541.5278	367.7289	0.6594891	0.448948	576.1893	4.093065	0	526.345	370.5111	0.508594	0.4953989	574.3311	3.971739	0	3	534	369						Frog_fixed.avi	0
964	57	542.087	364.6535	0.6594288	0.4490825	576.1115	4.092854	0	525.6695	375.2686	0.5085284	0.4955809	574.3605	3.982331	0	3	534	370						Frog_fixed.avi	0
980	58	542.2166	366.2958	0.6593572	0.4491825	576.0786	4.109267	0	527.8089	372.4036	0.5084597	0.4956939	574.2849	3.980703	0	3	535	369						Frog_fixed.avi	0
997	59	541.1732	364.6385	0.6592724	0.4492657	575.9995	4.108692	0	529.8988	371.9463	0.5083703	0.4957844	574.2179	3.986013	0	3	536	368						Frog_fixed.avi	0
1014	60	544.8506	370.6338	0.6591193	0.449295	575.9276	4.127054	0	529.6267	375.16	0.5082728	0.4958379	574.2081	3.989509	0	3	537	373						Frog_fixed.avi	0
1030	61	686.7832	496.8326	0.6580794	0.4504259	575.905	4.139516	0	678.4994	523.1335	0.5074283	0.4967915	574.1998	4.008137	0	4	683	510						Frog_fixed.avi	0
1047	62	836.619	622.4351	0.6566822	0.4518207	575.7941	4.145059	0	822.1906	648.0167	0.5063559	0.4980738	574.3522	3.996228	0	4	829	635						Frog_fixed.avi	0
1063	63	942.6353	731.5818	0.6558875	0.4525531	575.8901	4.13062	0	934.161	734.54	0.5056322	0.4987567	574.6547	3.966851	0	4	938	733						Frog_fixed.avi	0
1080	64	933.1534	700.4839	0.6559812	0.4524866	575.5816	4.10087	0	918.4319	727.9186	0.5054954	0.4988154	574.5019	3.960055	0	4	926	714						Frog_fixed.avi	0
1097	65	938.1417	713.4972	0.6560316	0.4524406	575.6848	4.076682	0	927.1306	733.9997	0.5054669	0.4988694	574.4721	3.930641	0	4	933	724						Frog_fixed.avi	0
1113	66	933.5336	711.5146	0.6560534	0.4524586	575.6552	4.057694	0	923.4762	735.9101	0.5054568	0.4989821	574.4553	3.910801	0	4	929	724						Frog_fixed.avi	0
1130	67	937.4024	712.954	0.6560717	0.4524933	575.6114	4.032341	0	930.4524	735.4276	0.5054582	0.4991334	574.5003	3.874043	0	4	934	724						Frog_fixed.avi	0
1147	68	937.7768	712.0317	0.6560974	0.452517	575.455	4.004846	0	929.2968	735.0659	0.5054377	0.4992648	574.4918	3.856105	0	4	934	724						Frog_fixed.avi	0
1163	69	931.7835	717.4384	0.6560823	0.4525321	575.4477	3.982774	0	929.1581	730.8164	0.5053988	0.4994041	574.5175	3.828703	0	4	930	724						Frog_fixed.avi	0
1180	70	930.1375	717.0766	0.6560087	0.4525326	575.4755	3.961934	0	929.0096	732.8622	0.5053374	0.4994804	574.5839	3.796131	0	4	930	725						Frog_fixed.avi	0
1197	71	931.7031	717.6994	0.6559516	0.452507	575.4287	3.940044	0	924.2369	739.1982	0.5052607	0.4994527	574.6362	3.783303	0	4	928	728						Frog_fixed.avi	0
1213	72	936.2435	715.9433	0.6559026	0.4523962	575.3322	3.925562	0	926.0125	737.6581	0.5051972	0.4993642	574.5343	3.745635	0	4	931	727						Frog_fixed.avi	0
1230	73	933.6795	716.6805	0.6558944	0.4522105	575.3123	3.894695	0	921.6873	742.3762	0.5051765	0.4991904	574.4266	3.742928	0	4	928	730						Frog_fixed.avi	0
1247	74	935.6641	721.1575	0.65595	0.4520357	575.3754	3.884334	0	924.4978	738.1835	0.5052271	0.4990771	574.472	3.729743	0	4	930	730						Frog_fixed.avi	0
1263	75	933.7916	723.3864	0.6560802	0.4519952	575.4914	3.871269	0	924.5272	740.785	0.5053504	0.4989913	574.2872	3.715822	0	4	929	732						Frog_fixed.avi	0
1280	76	930.3608	726.8176	0.6562403	0.4519704	575.28	3.866867	0	925.8227	740.3552	0.5055407	0.4989987	574.2047	3.705659	0	4	928	734						Frog_fixed.avi	0
1297	77	934.281	723.7729	0.6564822	0.4520025	575.3563	3.859326	0	921.9909	739.1822	0.5057517	0.4990233	574.3489	3.696243	0	4	928	731						Frog_fixed.avi	0
1313	78	932.9048	722.5666	0.6566934	0.4520888	575.2214	3.854901	0	923.7098	743.7341	0.5059831	0.499082	574.177	3.693004	0	4	928	733						Frog_fixed.avi	0
1330	79	933.9724	718.251	0.6569228	0.4521978	575.2114	3.842512	0	924.4634	742.2947	0.5061665	0.4991582	574.1927	3.675843	0	4	929	730						Frog_fixed.avi	0
1347	80	936.7959	716.509	0.6570989	0.4522592	575.2756	3.847396	0	921.088	741.9888	0.5063353	0.4992075	574.1302	3.677652	0	4	929	729						Frog_fixed.avi	0
1363	81	934.0729	715.8867	0.6571831	0.4523	575.2183	3.846251	0	924.2281	739.1995	0.5064508	0.4992706	574.1201	3.666477	0	4	929	728						Frog_fixed.avi	0
1380	82	932.9105	718.8636	0.6572262	0.45232	575.0794	3.830282	0	923.562	738.8122	0.5065067	0.4992921	574.1154	3.671228	0	4	928	729						Frog_fixed.avi	0
1397	83	930.6454	717.8775	0.6572645	0.4523614	574.991	3.822699	0	925.8625	742.5303	0.5065458	0.4992822	574.1399	3.663928	0	4	928	730						Frog_fixed.avi	0
1413	84	927.9169	715.977	0.6573244	0.4523451	574.9836	3.817834	0	928.8751	745.8503	0.50658	0.4992396	574.1306	3.656052	0	4	928	731						Frog_fixed.avi	0
1430	85	929.0137	720.7487	0.6574159	0.4522264	574.9797	3.81428	0	923.8979	745.1688	0.5066307	0.4991597	574.1778	3.650309	0	4	926	733						Frog_fixed.avi	0
1447	86	934.5956	721.6179	0.6575714	0.4520926	574.9618	3.821203	0	928.5596	742.6922	0.5067561	0.4991073	574.1564	3.653103	0	4	932	732						Frog_fixed.avi	0
1463	87	930.6642	726.2202	0.6577363	0.4520392	574.8099	3.798041	0	924.1995	742.1891	0.5069472	0.4991015	574.0644	3.651063	0	4	927	734						Frog_fixed.avi	0
1480	88	927.8138	727.975	0.6579819	0.4520154	574.7029	3.798292	0	922.3568	746.9541	0.50713	0.4991238	574.03	3.645946	0	4	925	737						Frog_fixed.avi	0
1497	89	928.8947	723.0099	0.6582385	0.4521597	574.6105	3.778988	0	920.045	743.0817	0.5074097	0.4992462	573.9109	3.652657	0	4	924	733						Frog_fixed.avi	0
1513	90	932.094	717.3663	0.6585343	0.4523321	574.5866	3.777238	0	928.1506	738.6232	0.5076674	0.4994017	573.8737	3.635333	0	4	930	728						Frog_fixed.avi	0
1530	91	927.7336	721.8729	0.6588063	0.4524591	574.3489	3.751819	0	925.917	738.4943	0.5079439	0.499541	573.9141	3.637436	0	4	927	730						Frog_fixed.avi	0
1547	92	931.502	721.0244	0.659084	0.4525712	574.3727	3.764738	0	926.4325	743.9594	0.5081894	0.4996097	573.7881	3.632231	0	4	929	732						Frog_fixed.avi	0
1563	93	949.9197	656.4351	0.6591631	0.4522082	574.4854	3.760473	0	945.5439	686.8985	0.5083559	0.4991144	573.739	3.650606	0	5	948	672						Frog_fixed.avi	0
1580	94	995.1023	475.7545	0.6588908	0.4510512	574.5222	3.742005	0	986.9087	523.9867	0.5084997	0.4976555	573.8605	3.62369	0	5	991	500						Frog_fixed.avi	0
1597	95	1005.679	475.2696	0.6590158	0.4508682	574.4358	3.737279	0	993.3115	513.2162	0.5085468	0.4974899	573.8967	3.637786	0	5	999	494						Frog_fixed.avi	0
1613	96	1004.23	454.8902	0.6592089	0.4508905	574.3401	3.734252	0	996.826	501.1627	0.50859	0.4975194	573.8888	3.632083	0	5	1001	478						Frog_fixed.avi	0
1630	97	1002.833	466.5446	0.6593068	0.4508347	574.1132	3.72509	0	997.0653	506.0884	0.5086452	0.4974653	573.7603	3.640073	0	5	1000	486						Frog_fixed.avi	0
1646	98	1000.443	463.3321	0.6593702	0.4508496	574.0457	3.732094	0	996.5396	503.6905	0.5086579	0.4974294	573.7575	3.629964	0	5	998	484						Frog_fixed.avi	0
1663	99	998.2122	465.3973	0.6594374	0.4508912	574.0863	3.717146	0	1000.76	502.8666	0.5086678	0.497438	573.7769	3.634544	0	5	999	484						Frog_fixed.avi	0
1680	100	998.637	471.4622	0.65952	0.4509542	574.0665	3.712638	0	1000.413	505.6823	0.5087029	0.4975043	573.8208	3.632697	0	5	1000	489						Frog_fixed.avi	0
1696	101	999.6825	467.1095	0.6595976	0.4510026	574.0297	3.702949	0	994.0014	509.4639	0.5087476	0.4975678	573.8454	3.666963	0	5	997	488						Frog_fixed.avi	0
1713	102	997.8241	469.6243	0.6596346	0.4510099	574.0208	3.712889	0	998.7556	500.3044	0.508771	0.4977039	573.8519	3.639801	0	5	998	485						Frog_fixed.avi	0
1730	103	1000.998	466.8814	0.6596273	0.4510629	573.9396	3.710475	0	993.3062	507.7125	0.5087528	0.4978071	573.9327	3.660424	0	5	997	487						Frog_fixed.avi	0
1746	104	999.4455	471.9681	0.6595846	0.4511594	573.8966	3.729157	0	998.1152	506.6255	0.5087154	0.4979291	573.9156	3.667038	0	5	999	489						Frog_fixed.avi	0
1763	105	1002.12	466.4951	0.6595295	0.451348	573.7775	3.72232	0	992.8685	505.9726	0.5086324	0.4980385	574.1382	3.669961	0	5	997	486						Frog_fixed.avi	0
1780	106	997.2877	469.9456	0.6594302	0.4514879	573.7293	3.736577	0	991.4819	509.7119	0.5085635	0.4981695	574.0696	3.66983	0	5	994	490						Frog_fixed.avi	0
1796	107	1005.886	465.8865	0.6593615	0.4515683	573.7769	3.740027	0	989.9604	507.8204	0.5084947	0.4982077	574.0836	3.691898	0	5	998	487						Frog_fixed.avi	0
1813	108	1003.093	464.7152	0.6593069	0.4516127	573.9185	3.739597	0	991.0845	509.7381	0.5084186	0.4981694	574.1617	3.690855	0	5	997	487						Frog_fixed.avi	0
1830	109	1003.241	464.5514	0.6592514	0.4516373	573.9923	3.75128	0	992.6509	512.2259	0.5083414	0.4981139	574.172	3.712476	0	5	998	488						Frog_fixed.avi	0
1846	110	1005.822	461.8913	0.6591222	0.4516897	574.1346	3.767105	0	990.5646	511.0533	0.5082344	0.4981189	574.3788	3.707069	0	5	998	486						Frog_fixed.avi	0
1863	111	1003.746	461.3159	0.6589435	0.4517185	574.1194	3.769599	0	993.6447	512.6968	0.5081194	0.4981841	574.4312	3.730088	0	6	999	487						Frog_fixed.avi	0
1880	112	1061.657	475.8729	0.6583843	0.451748	574.3009	3.783177	0	1054.069	511.5332	0.5076951	0.4982606	574.7441	3.737554	0	6	1058	494						Frog_fixed.avi	0
1896	113	1033.85	471.1014	0.6581508	0.4518237	574.4363	3.790101	0	1032.677	505.4852	0.5075049	0.4984179	574.8325	3.747881	0	6	1033	488						Frog_fixed.avi	0
1913	114	1041.853	472.1273	0.6578397	0.452046	574.4662	3.808574	0	1040.292	502.1741	0.5072103	0.4987585	574.8968	3.745153	0	6	1041	487						Frog_fixed.avi	0
1930	115	1048.104	462.6754	0.6576105	0.4522577	574.6528	3.819418	0	1039.38	504.4931	0.5069916	0.4990611	575.1084	3.768472	0	6	1044	484						Frog_fixed.avi	0
1946	116	1041.935	464.4096	0.6573022	0.4523963	574.6757	3.8348	0	1042.907	501.1422	0.5067624	0.4994274	575.2889	3.764353	0	6	1042	483						Frog_fixed.avi	0
1963	117	1049.253	465.3784	0.6570306	0.4525096	574.8426	3.844973	0	1041.958	505.8472	0.5065283	0.4996897	575.4105	3.790804	0	6	1046	486						Frog_fixed.avi	0
1980	118	1049.86	463.8109	0.6567006	0.4525123	575.015	3.857751	0	1043.311	502.5133	0.5062537	0.4998908	575.6357	3.779781	0	6	1047	483						Frog_fixed.avi	0
1996	119	1043.398	464.3191	0.6562982	0.452509	575.1133	3.882065	0	1042.599	504.1968	0.5059041	0.4999984	575.8649	3.802962	0	6	1043	484						Frog_fixed.avi	0
2013	120	1046.268	462.3052	0.6558829	0.4524815	575.3304	3.889531	0	1040.163	497.9563	0.5055376	0.500132	575.9391	3.812571	0	6	1043	480						Frog_fixed.avi	0
2030	121	1049.589	458.968	0.6554931	0.4524202	575.5292	3.903796	0	1047.67	498.8391	0.5051923	0.5002213	576.2083	3.827681	0	6	1049	479						Frog_fixed.avi	0
2046	122	1054.371	463.7383	0.655152	0.4523654	575.6449	3.926633	0	1035.293	506.8909	0.5048527	0.5003351	576.3986	3.84374	0	6	1045	485						Frog_fixed.avi	0
2063	123	1049.672	464.2835	0.6548021	0.4523806	575.7914	3.936746	0	1041.511	502.9064	0.5045657	0.5004214	576.5759	3.852938	0	6	1046	484						Frog_fixed.avi	0
2080	124	1052.63	465.6805	0.6545553	0.4523898	576.1038	3.958861	0	1041.825	505.3592	0.5043281	0.5004938	576.6708	3.869581	0	6	1047	486						Frog_fixed.avi	0
2096	125	1045.888	464.657	0.6543463	0.4524862	576.1386	3.956256	0	1042.069	503.7248	0.5041682	0.5006452	576.9427	3.873874	0	6	1044	484						Frog_fixed.avi	0
2113	126	1049.111	466.9922	0.654222	0.4526388	576.3738	3.973561	0	1044.725	496.2399	0.5040772	0.5007915	577.0427	3.870677	0	6	1047	482						Frog_fixed.avi	0
2130	127	1047.301	456.5576	0.6541178	0.4528781	576.403	3.987346	0	1038.085	501.2779	0.5040303	0.5010189	577.1944	3.898932	0	6	1043	479						Frog_fixed.avi	0
2146	128	1045.005	465.4636	0.6540604	0.4530416	576.6003	4.004767	0	1041.01	500.7397	0.5039821	0.5011787	577.3287	3.90934	0	6	1043	483						Frog_fixed.avi	0
2163	129	1051.376	466.4868	0.6540052	0.4531321	576.8633	4.017493	0	1040.568	498.9513	0.5039312	0.5012606	577.5051	3.910318	0	6	1046	483						Frog_fixed.avi	0
2179	130	1050.211	466.8166	0.653926	0.4531963	577.1486	4.020395	0	1039	500.4576	0.5038556	0.5013305	577.7448	3.915058	0	6	1045	484						Frog_fixed.avi	0
2196	131	1046.93	463.5437	0.6537788	0.453265	577.2652	4.037903	0	1040.549	502.1548	0.5037461	0.5014153	577.7563	3.922305	0	6	1044	483						Frog_fixed.avi	0
2213	132	1051.56	462.6615	0.6536276	0.4532773	577.3451	4.05331	0	1040.518	502.7479	0.5036352	0.5014541	578.0043	3.924463	0	6	1046	483						Frog_fixed.avi	0
2229	133	1047.337	465.8586	0.6534443	0.4532619	577.6091	4.054045	0	1046.763	503.0302	0.5035062	0.5014837	578.2503	3.923772	0	6	1047	484						Frog_fixed.avi	0
2246	134	1051.53	466.8545	0.6532908	0.4532793	577.7452	4.067972	0	1043.524	500.4817	0.5033631	0.5014993	578.4879	3.924868	0	6	1048	484						Frog_fixed.avi	0
2263	135	1050.009	460.7375	0.6531238	0.4532715	577.9567	4.074337	0	1046.158	501.5237	0.503262	0.5014498	578.6678	3.936549	0	6	1048	481						Frog_fixed.avi	0
2279	136	1049.376	463.2892	0.653032	0.4531403	578.0454	4.090917	0	1041.854	499.507	0.5032037	0.5013104	578.8534	3.94909	0	6	1046	481						Frog_fixed.avi	0
2296	137	1050.196	462.7633	0.6530106	0.4529487	578.2477	4.116412	0	1041.104	493.7631	0.5032199	0.5011265	579.0226	3.960592	0	6	1046	478						Frog_fixed.avi	0
2313	138	1047.879	471.9834	0.6530862	0.4526475	578.4448	4.11965	0	1044.729	502.075	0.5033035	0.5007741	579.2328	3.962816	0	6	1046	487						Frog_fixed.avi	0
2329	139	1054.265	455.9405	0.6532051	0.4524085	578.7321	4.130233	0	1042.045	495.8968	0.5033975	0.5004121	579.3511	3.974429	0	6	1048	476						Frog_fixed.avi	0
2346	140	1044.636	464.8724	0.6533179	0.451981	578.7849	4.138761	0	1043.125	495.7967	0.5035793	0.4998997	579.6227	3.99303	0	6	1044	480						Frog_fixed.avi	0
2363	141	1048.088	460.6062	0.6534632	0.4514741	578.9368	4.146797	0	1035.813	504.6865	0.5037339	0.4992301	579.9332	3.996761	0	6	1042	483						Frog_fixed.avi	0
2379	142	1046.503	465.2423	0.6536281	0.4509159	579.2253	4.156607	0	1038.103	491.2185	0.5039084	0.498617	580.0342	4.000678	0	6	1042	478						Frog_fixed.avi	0
2396	143	1038.759	460.782	0.6537393	0.4504763	579.2933	4.15749	0	1040.606	495.6082	0.5040815	0.497929	580.3659	4.010166	0	6	1040	478						Frog_fixed.avi	0
2413	144	1043.007	459.843	0.6539685	0.4500625	579.7178	4.164814	0	1039.994	494.5157	0.5043008	0.4972549	580.6964	4.016924	0	6	1042	477						Frog_fixed.avi	0
2429	145	1039.439	460.2009	0.6542144	0.4496727	579.8635	4.184365	0	1037.748	505.7195	0.5045935	0.4966171	580.8812	4.023831	0	6	1039	483						Frog_fixed.avi	0
2446	146	1038.14	466.2341	0.6545519	0.449265	580.3116	4.192243	0	1031.082	503.4322	0.5049546	0.4959497	581.304	4.033675	0	6	1035	485						Frog_fixed.avi	0
2463	147	1042.779	460.6311	0.6549615	0.4489111	580.6464	4.197385	0	1041.601	495.9736	0.5053735	0.4953838	581.5183	4.035891	0	6	1042	478						Frog_fixed.avi	0
2479	148	1038.657	460.9654	0.6553412	0.4486103	580.9838	4.183636	0	1041.314	497.279	0.5058331	0.494818	581.8748	4.050455	0	6	1040	479						Frog_fixed.avi	0
2496	149	1037.404	463.3918	0.6557569	0.4484671	581.2653	4.210898	0	1039.681	491.4736	0.5062699	0.4945277	582.0751	4.043444	0	6	1039	477						Frog_fixed.avi	0
2513	150	1034.245	464.2028	0.6561343	0.4484354	581.5426	4.214967	0	1036.161	500.6756	0.5066752	0.4942683	582.4933	4.049547	0	6	1035	482						Frog_fixed.avi	0
2529	151	1038.899	462.5067	0.6564645	0.4485151	581.9628	4.21976	0	1035.891	498.9542	0.5070784	0.4942298	582.7415	4.06727	0	6	1037	481						Frog_fixed.avi	0
2546	152	1034.35	466.1635	0.6567829	0.4487614	582.2416	4.226526	0	1038.654	502.5644	0.5074378	0.4943076	583.0524	4.055318	0	6	1037	484						Frog_fixed.avi	0
2563	153	1032.06	462.6865	0.6570038	0.4490091	582.6351	4.221313	0	1038.711	495.7932	0.5077085	0.4944943	583.3422	4.0727	0	6	1035	479						Frog_fixed.avi	0
2579	154	1031.306	469.1868	0.6571578	0.4491805	583.057	4.235641	0	1036.963	494.9142	0.5079031	0.4945535	583.8042	4.082758	0	6	1034	482						Frog_fixed.avi	0
2596	155	1029.465	468.3687	0.6571609	0.449266	583.3605	4.23626	0	1035.556	499.181	0.5079545	0.4944196	584.2343	4.089772	0	6	1033	484						Frog_fixed.avi	0
2613	156	1028.334	466.4113	0.6570376	0.4492236	583.6346	4.258201	0	1034.995	501.7163	0.507859	0.4942323	584.5096	4.081595	0	6	1032	484						Frog_fixed.avi	0
2629	157	1026.841	466.4943	0.6567107	0.449118	583.9271	4.258893	0	1033.362	498.1411	0.5076085	0.4939916	585.0215	4.104958	0	6	1030	482						Frog_fixed.avi	0
2646	158	1028.521	466.5962	0.6563029	0.4489969	584.3463	4.261905	0	1036.927	494.2346	0.5072585	0.493821	585.3878	4.122756	0	6	1033	480						Frog_fixed.avi	0
2663	159	1030.642	460.9365	0.6557539	0.4489077	584.6971	4.263057	0	1038.959	494.4864	0.5067332	0.4936759	585.9636	4.120777	0	6	1035	478						Frog_fixed.avi	0
2679	160	1026.049	462.3162	0.655076	0.4488371	585.0472	4.259381	0	1040.607	492.3063	0.5061621	0.4935431	586.3478	4.114804	0	6	1033	477						Frog_fixed.avi	0
2696	161	1034.494	464.9393	0.6544154	0.4487834	585.4382	4.273737	0	1043.969	495.4345	0.5055337	0.4934963	586.8198	4.117415	0	6	1039	480						Frog_fixed.avi	0
2713	162	1030.622	461.9242	0.6536791	0.4488511	585.8475	4.285768	0	1035.136	500.4962	0.5048732	0.4935145	587.2277	4.128865	0	6	1033	481						Frog_fixed.avi	0
2729	163	1024.854	464.6844	0.652959	0.449009	586.1005	4.296594	0	1029.768	495.3517	0.5042418	0.4936389	587.7692	4.131749	0	6	1027	480						Frog_fixed.avi	0
2746	164	1026.589	468.3405	0.6523758	0.449207	586.556	4.289131	0	1029.953	491.4905	0.5036971	0.4937668	588.2891	4.134419	0	6	1028	480						Frog_fixed.avi	0
2762	165	1029.904	467.4666	0.6518615	0.4493625	586.9218	4.299407	0	1030.226	493.5813	0.5032443	0.4937829	588.779	4.147607	0	6	1030	481						Frog_fixed.avi	0
2779	166	1029.089	462.867	0.6513656	0.449435	587.4215	4.303739	0	1032.971	493.13	0.5028104	0.4936619	589.2661	4.141016	0	6	1031	478						Frog_fixed.avi	0
2796	167	1019.189	446.2974	0.6508687	0.4492694	587.9265	4.312275	0	1024.614	469.2172	0.5024239	0.4932684	589.6876	4.164463	0	6	1022	458						Frog_fixed.avi	0
2812	168	1020.703	450.089	0.6503156	0.4492388	588.2905	4.316278	0	1028.631	469.6996	0.5019342	0.4929714	590.095	4.161097	0	6	1025	460						Frog_fixed.avi	0
2829	169	1017.843	455.0366	0.6496594	0.4491131	588.5842	4.328267	0	1028.71	476.2398	0.501302	0.4925408	590.5963	4.175469	0	6	1023	466						Frog_fixed.avi	0
2846	170	1021.413	455.0446	0.648876	0.4488341	589.0417	4.321074	0	1029.826	476.5218	0.5005589	0.4919812	591.1655	4.170291	0	6	1026	466						Frog_fixed.avi	0
2862	171	1023.944	454.5179	0.647965	0.4483764	589.5219	4.325455	0	1024.3	474.5361	0.4996668	0.4913537	591.5786	4.168378	0	6	1024	465						Frog_fixed.avi	0
2879	172	1018.31	449.6213	0.6469301	0.4478508	589.9557	4.318334	0	1028.414	472.5842	0.498723	0.4906015	592.0966	4.184719	0	6	1023	461						Frog_fixed.avi	0
2896	173	1018.04	450.418	0.645869	0.4473796	590.344	4.328258	0	1025.708	479.5611	0.4977119	0.4899104	592.5574	4.183752	0	6	1022	465						Frog_fixed.avi	0
2912	174	1020.463	451.4326	0.6447889	0.4469482	590.5046	4.316998	0	1029.936	471.7463	0.4967408	0.4894519	593.0742	4.167032	0	6	1025	462						Frog_fixed.avi	0
2929	175	1022.38	446.6791	0.6437764	0.4467328	590.7934	4.331358	0	1033.827	470.1379	0.495784	0.489271	593.5127	4.18063	0	6	1028	458						Frog_fixed.avi	0
2946	176	1020.022	450.1627	0.6428528	0.4466313	591.1153	4.336005	0	1031.094	471.6987	0.4949342	0.4893736	593.8914	4.18304	0	6	1026	461						Frog_fixed.avi	0
2962	177	1015.788	448.6319	0.642016	0.4466613	591.2322	4.351507	0	1023.027	471.985	0.4941987	0.4897327	594.3381	4.177853	0	6	1019	460						Frog_fixed.avi	0
2979	178	1018.299	451.693	0.6413389	0.4466974	591.308	4.33553	0	1027.899	473.7851	0.4936253	0.4900978	594.5081	4.190834	0	6	1023	463						Frog_fixed.avi	0
2996	179	1017.737	449.9605	0.6407692	0.4467552	591.6822	4.3389	0	1025.66	470.2343	0.493129	0.4905369	594.8279	4.2047	0	6	1022	460						Frog_fixed.avi	0
3012	180	1015.518	449.933	0.6403249	0.4467764	591.7478	4.347549	0	1024.91	474.743	0.4927624	0.4908397	595.1271	4.187777	0	6	1020	462						Frog_fixed.avi	0
3029	181	1022.17	444.2267	0.6400596	0.4467392	591.8611	4.340656	0	1023.977	472.4077	0.4925432	0.4910927	595.1832	4.202317	0	6	1023	458						Frog_fixed.avi	0
3046	182	1018.761	448.659	0.6398975	0.4467121	591.9516	4.358141	0	1021.312	469.5879	0.4924131	0.4913341	595.5505	4.211604	0	6	1020	459						Frog_fixed.avi	0
3062	183	1015.494	449.5333	0.6398864	0.4467124	592.0602	4.353161	0	1022.92	466.5409	0.4924334	0.4914224	595.5516	4.203169	0	6	1019	458						Frog_fixed.avi	0
3079	184	1021.789	450.5355	0.6400211	0.4467036	591.9968	4.355301	0	1025.165	468.9911	0.4925438	0.4914266	595.6303	4.217749	0	6	1023	460						Frog_fixed.avi	0
3096	185	1019.599	451.6608	0.640197	0.4466569	592.1353	4.360006	0	1025.962	467.4156	0.4927436	0.4913066	595.6395	4.209481	0	6	1023	460						Frog_fixed.avi	0
3112	186	1020.298	449.5266	0.6403974	0.4466189	592.1486	4.366415	0	1024.306	466.587	0.4929153	0.491067	595.6288	4.215739	0	6	1022	458						Frog_fixed.avi	0
3129	187	1027.638	448.6502	0.6406612	0.4465629	592.1341	4.365502	0	1028.604	470.8697	0.4931475	0.4908286	595.4622	4.225757	0	6	1028	460						Frog_fixed.avi	0
3145	188	1016.891	448.606	0.6408089	0.4464733	591.9127	4.361707	0	1027.032	468.68	0.4933193	0.490572	595.5109	4.231631	0	6	1022	459						Frog_fixed.avi	0
3162	189	1022.775	454.4975	0.6409941	0.4463082	591.8228	4.371493	0	1026.072	470.9276	0.4934244	0.4902265	595.4393	4.238763	0	6	1024	463						Frog_fixed.avi	0
3179	190	1023.828	447.2754	0.6410745	0.4461378	591.7776	4.371189	0	1024.668	472.3242	0.4934784	0.4899122	595.3831	4.232955	0	6	1024	460						Frog_fixed.avi	0
3195	191	1024.451	446.8592	0.6411276	0.4459851	591.6943	4.365865	0	1021.843	468.5597	0.4934701	0.4896884	595.2834	4.248151	0	6	1023	458						Frog_fixed.avi	0
3212	192	1018.431	449.9378	0.6411099	0.4458474	591.562	4.379947	0	1027.428	469.3664	0.4934443	0.4894379	595.0798	4.24658	0	6	1023	460						Frog_fixed.avi	0
3229	193	1023.768	447.517	0.6410404	0.4458073	591.3975	4.388668	0	1024.059	468.1291	0.493331	0.4893516	595.2204	4.255586	0	6	1024	458						Frog_fixed.avi	0
3245	194	1020.278	455.963	0.640912	0.445819	591.1129	4.391761	0	1023.257	466.458	0.4931938	0.4893889	595.1014	4.258606	0	6	1022	461						Frog_fixed.avi	0
3262	195	1026.205	450.7509	0.6408142	0.4459124	591.0696	4.3829	0	1022.385	463.9624	0.4930411	0.4895045	594.9323	4.253598	0	6	1024	457						Frog_fixed.avi	0
3279	196	1024.257	446.3494	0.6406144	0.4460937	591.0051	4.388567	0	1024.862	466.9388	0.4928498	0.4897513	594.9431	4.259068	0	6	1025	457						Frog_fixed.avi	0
3295	197	1025.085	449.7478	0.6404189	0.4462968	590.8216	4.383025	0	1023.131	464.5319	0.492641	0.490019	594.8049	4.250184	0	6	1024	457						Frog_fixed.avi	0
3312	198	1030.674	450.7865	0.6402338	0.4465507	590.7184	4.397928	0	1022.173	462.9227	0.4924725	0.4903395	594.6215	4.262614	0	6	1026	457						Frog_fixed.avi	0
3329	199	1025.457	447.5711	0.6400118	0.4468234	590.6115	4.399979	0	1025.454	462.6676	0.492262	0.4906974	594.6045	4.2658	0	6	1025	455						Frog_fixed.avi	0
3345	200	1030.935	455.1825	0.6398661	0.4470166	590.572	4.393096	0	1027.896	464.5126	0.4920965	0.4909786	594.5059	4.277756	0	6	1029	460						Frog_fixed.avi	0
3362	201	1025.902	449.7413	0.6397325	0.4472785	590.4717	4.397527	0	1028.782	468.5324	0.4919806	0.491253	594.3879	4.270988	0	6	1027	459						Frog_fixed.avi	0
3379	202	1024.568	449.7454	0.6396002	0.4474942	590.4206	4.397793	0	1027.623	470.9247	0.4918684	0.4914855	594.2593	4.260155	0	6	1026	460						Frog_fixed.avi	0
3395	203	1025.674	451.7137	0.6395145	0.4477492	590.3703	4.39072	0	1036.654	465.7893	0.4917983	0.4917616	594.2213	4.272072	0	6	1031	459						Frog_fixed.avi	0
3412	204	1029.785	450.7455	0.6394314	0.448041	590.3843	4.40566	0	1027.24	463.5787	0.4916952	0.4920368	594.1708	4.281734	0	6	1029	457						Frog_fixed.avi	0
3429	205	1027.962	453.8815	0.6393543	0.4482041	590.4224	4.404736	0	1032.894	463.7976	0.4916129	0.4922234	594.1608	4.282337	0	6	1030	459						Frog_fixed.avi	0
3445	206	1028.558	448.0407	0.6392466	0.4482654	590.3141	4.414718	0	1027.529	469.5903	0.4915204	0.4923159	594.2158	4.278278	0	6	1028	459						Frog_fixed.avi	0
3462	207	1027.507	451.5291	0.6391398	0.4482554	590.2321	4.404792	0	1027.005	470.4281	0.4914376	0.4923072	594.1162	4.298306	0	6	1027	461						Frog_fixed.avi	0
3479	208	1023.486	452.8924	0.6390015	0.4481849	590.2749	4.418097	0	1032.177	468.2035	0.4913523	0.4922412	594.1036	4.285184	0	6	1028	461						Frog_fixed.avi	0
3495	209	1031.523	454.5528	0.6389405	0.448085	590.3792	4.422411	0	1031.09	467.4274	0.4912609	0.4921798	594.2761	4.298078	0	6	1031	461						Frog_fixed.avi	0
3512	210	1030.49	456.0844	0.6388731	0.4480313	590.4506	4.418293	0	1033.09	467.9371	0.4911986	0.4920676	594.2245	4.302773	0	6	1032	462						Frog_fixed.avi	0
3529	211	1029.834	457.2988	0.6388354	0.4480189	590.4794	4.422815	0	1025.681	465.2015	0.4911757	0.4920324	594.2562	4.308655	0	6	1028	461						Frog_fixed.avi	0
3545	212	1030.474	458.1486	0.6388611	0.4481096	590.5521	4.419352	0	1033.832	461.7465	0.4912075	0.4920518	594.2603	4.299446	0	6	1032	460						Frog_fixed.avi	0
3562	213	1022.493	456.1529	0.6389072	0.4482938	590.5274	4.412247	0	1032.825	465.0783	0.4912722	0.4921551	594.4318	4.299164	0	6	1028	461						Frog_fixed.avi	0
3579	214	1027.84	455.3489	0.6389969	0.4485776	590.4871	4.428509	0	1029.884	470.0351	0.4913496	0.4922538	594.3771	4.305075	0	6	1029	463						Frog_fixed.avi	0
3595	215	1025.112	450.5359	0.6391008	0.4489727	590.5313	4.416922	0	1032.95	467.779	0.4914883	0.4924801	594.3936	4.299922	0	6	1029	459						Frog_fixed.avi	0
3612	216	1026.247	455.7344	0.639255	0.4493755	590.5324	4.426658	0	1029.008	469.7354	0.4916161	0.4927556	594.4301	4.301656	0	6	1028	463						Frog_fixed.avi	0
3629	217	1025.277	453.611	0.6394265	0.4498937	590.545	4.424354	0	1033.939	468.6421	0.4917794	0.4930682	594.4716	4.283326	0	6	1030	461						Frog_fixed.avi	0
3645	218	1023.851	456.6275	0.639622	0.4504703	590.5458	4.412251	0	1032.837	470.211	0.4919785	0.4934388	594.3785	4.291403	0	6	1028	463						Frog_fixed.avi	0
3662	219	1028.658	457.3644	0.6398361	0.4510158	590.4904	4.421657	0	1033.645	468.4678	0.4921736	0.493872	594.3266	4.298526	0	6	1031	463						Frog_fixed.avi	0
3678	220	1023.266	454.9972	0.640001	0.451598	590.4011	4.415906	0	1035.523	471.6168	0.4923683	0.4941767	594.1765	4.306	0	6	1029	463						Frog_fixed.avi	0
3695	221	1026.646	453.3891	0.6401982	0.4520893	590.3812	4.428713	0	1033.815	474.3748	0.492532	0.4944318	594.2397	4.307017	0	6	1030	464						Frog_fixed.avi	0
3712	222	1029.354	453.0326	0.6403841	0.4525005	590.3464	4.441296	0	1039.443	470.4085	0.4927034	0.4946084	594.1461	4.314765	0	6	1034	462						Frog_fixed.avi	0
3728	223	1018.717	452.9772	0.6405237	0.452951	590.2009	4.432863	0	1041.217	472.8011	0.4928619	0.4946885	594.0961	4.320385	0	6	1030	463						Frog_fixed.avi	0
3745	224	1028.769	451.4885	0.640784	0.453355	590.0786	4.45348	0	1034.729	478.8121	0.4930508	0.4947478	594.1653	4.314956	0	6	1032	465						Frog_fixed.avi	0
3762	225	1020.314	447.9746	0.6410664	0.453719	589.9263	4.444237	0	1042.612	473.1758	0.493305	0.4948263	594.0678	4.326393	0	6	1031	461						Frog_fixed.avi	0
3778	226	1021.961	451.6775	0.6414502	0.454078	589.9742	4.453544	0	1033.263	473.6756	0.4936104	0.4948754	594.0043	4.317767	0	6	1028	463						Frog_fixed.avi	0
3795	227	1025.294	446.8309	0.6419206	0.454516	589.8301	4.456707	0	1036.556	471.2825	0.4940039	0.4949755	593.9368	4.33742	0	6	1031	459						Frog_fixed.avi	0
3812	228	1044.836	480.9165	0.6423205	0.455322	589.7955	4.457138	0	1060.07	521.2867	0.4944381	0.4951964	593.8451	4.339181	0	7	1052	501						Frog_fixed.avi	0
3828	229	1037.919	492.3386	0.6429304	0.4560722	589.7542	4.489938	0	1048.423	528.1164	0.4949728	0.4956115	593.657	4.346623	0	7	1043	510						Frog_fixed.avi	0
3845	230	1034.622	495.4279	0.6435915	0.4568041	589.3629	4.461653	0	1053.7	528.3821	0.4955454	0.4959939	593.4252	4.343409	0	7	1044	512						Frog_fixed.avi	0
3862	231	1035.063	492.0129	0.644295	0.4576252	589.3085	4.474668	0	1061.299	525.6636	0.4962001	0.4965638	593.2046	4.35762	0	7	1048	509						Frog_fixed.avi	0
3878	232	1038.646	493.7244	0.6449981	0.4584899	589.1077	4.47711	0	1053.201	524.9781	0.4967855	0.4970813	593.1544	4.35572	0	7	1046	509						Frog_fixed.avi	0
3895	233	1036.248	491.0264	0.6456297	0.4594003	588.7462	4.497362	0	1055.364	527.1503	0.4973504	0.4977041	593.0389	4.354954	0	7	1046	509						Frog_fixed.avi	0
3912	234	1034.879	489.4982	0.6462937	0.4602977	588.584	4.492875	0	1057.757	525.3627	0.49791	0.4983166	592.8185	4.373916	0	7	1046	507						Frog_fixed.avi	0
3928	235	1036.537	485.9303	0.6469187	0.4612073	588.4613	4.504931	0	1055.328	520.9299	0.4984645	0.4990231	592.5294	4.372213	0	7	1046	503						Frog_fixed.avi	0
3945	236	1039.813	487.7291	0.6475304	0.4621214	588.3492	4.506583	0	1059.656	521.6074	0.4990084	0.499698	592.4535	4.387197	0	7	1050	505						Frog_fixed.avi	0
3962	237	1037.341	489.9905	0.6481218	0.4630311	587.9702	4.520293	0	1054.652	527.2639	0.4995355	0.5003742	592.0906	4.386055	0	7	1046	509						Frog_fixed.avi	0
3978	238	1035.966	492.8898	0.6486848	0.4639058	587.7307	4.514606	0	1053.732	525.0847	0.5000433	0.5010226	591.9431	4.394303	0	7	1045	509						Frog_fixed.avi	0
3995	239	1034.681	487.0877	0.6492612	0.4647557	587.4399	4.523507	0	1051.645	529.3544	0.5005391	0.5015851	591.8029	4.388155	0	7	1043	508						Frog_fixed.avi	0
4012	240	1032.944	486.5378	0.6498231	0.4654624	587.2761	4.523826	0	1052.018	521.6714	0.5010495	0.5020943	591.549	4.391267	0	7	1042	504						Frog_fixed.avi	0
4028	241	1032.322	486.6082	0.6504013	0.4661425	586.9324	4.527323	0	1049.43	530.4851	0.5015593	0.5024155	591.3017	4.393954	0	7	1041	509						Frog_fixed.avi	0
4045	242	1032.266	489.5291	0.651002	0.4667037	586.7303	4.535683	0	1051.109	525.6605	0.5020735	0.5027196	591.0172	4.398929	0	7	1042	508						Frog_fixed.avi	0
4062	243	1032.135	488.7935	0.651581	0.4671855	586.5697	4.544095	0	1045.763	529.2347	0.5025826	0.5029126	590.7434	4.39386	0	7	1039	509						Frog_fixed.avi	0
4078	244	1033.27	490.9144	0.6521608	0.4676603	586.2862	4.540745	0	1041.907	523.9756	0.5030532	0.5030829	590.4658	4.405995	0	7	1038	507						Frog_fixed.avi	0
4095	245	1032.182	489.2742	0.65272	0.4680192	586.085	4.545841	0	1038.977	528.2879	0.5035611	0.5031551	590.2809	4.410815	0	7	1036	509						Frog_fixed.avi	0
4112	246	1033.783	488.6034	0.6533077	0.4684297	586.0042	4.554993	0	1041.042	525.1239	0.5040615	0.5032218	590.1155	4.412643	0	7	1037	507						Frog_fixed.avi	0
4128	247	1029.779	492.2631	0.653835	0.4687106	585.6885	4.545024	0	1042.886	527.1238	0.5045618	0.5032793	589.8627	4.414714	0	7	1036	510						Frog_fixed.avi	0
4145	248	1030.601	494.0332	0.6543764	0.4689911	585.5612	4.564058	0	1044.923	528.7188	0.5050494	0.5033042	589.679	4.419365	0	7	1038	511						Frog_fixed.avi	0
4162	249	1036.74	491.5452	0.6549088	0.4692502	585.2902	4.5585	0	1051.417	526.9506	0.5055242	0.5033157	589.5452	4.424565	0	7	1044	509						Frog_fixed.avi	0
4178	250	1032.287	491.8146	0.6553908	0.4694622	585.099	4.558631	0	1042.565	529.8641	0.5059475	0.5033576	589.2787	4.428756	0	7	1037	511						Frog_fixed.avi	0
4195	251	1028.825	494.0352	0.6558343	0.4696636	584.8718	4.566816	0	1043.461	528.2144	0.5063373	0.5034851	589.0593	4.429359	0	7	1036	511						Frog_fixed.avi	0
4212	252	1032.42	491.5422	0.6562656	0.4699728	584.6611	4.577501	0	1043.775	528.7951	0.5067439	0.5036018	588.8489	4.441653	0	7	1038	510						Frog_fixed.avi	0
4228	253	1027.289	489.2866	0.6566368	0.4702295	584.4952	4.558899	0	1048.503	527.7092	0.507118	0.5037379	588.8512	4.438496	0	7	1038	508						Frog_fixed.avi	0
4245	254	1028.443	495.3603	0.6570149	0.470432	584.3873	4.568737	0	1041.864	522.9213	0.507426	0.5039036	588.5547	4.442274	0	7	1035	509						Frog_fixed.avi	0
4261	255	1029.659	493.2299	0.6573374	0.4706773	584.264	4.581189	0	1046.306	525.5396	0.5077206	0.5040517	588.4757	4.453531	0	7	1038	509						Frog_fixed.avi	0
4278	256	1027.55	495.4493	0.6576219	0.4709963	584.0209	4.576972	0	1045.183	526.371	0.5079812	0.5042817	588.2513	4.443455	0	7	1036	511						Frog_fixed.avi	0
4295	257	1030.042	496.0954	0.6579254	0.4713253	584.0056	4.573764	0	1043.504	525.1382	0.508256	0.5045663	588.2372	4.445751	0	7	1037	511						Frog_fixed.avi	0
4311	258	1024.437	496.3387	0.6581561	0.4717703	583.7053	4.572766	0	1043.334	525.4737	0.5084732	0.5048361	587.9036	4.454666	0	7	1034	511						Frog_fixed.avi	0
4328	259	1012.772	534.689	0.6584902	0.4727187	583.6711	4.573482	0	1025.439	567.2063	0.5088518	0.5056579	587.9394	4.456031	0	7	1019	551						Frog_fixed.avi	0
4345	260	955.8832	723.9086	0.6588113	0.4743056	583.6039	4.576709	0	962.6181	729.2646	0.5094274	0.5070733	587.4297	4.455167	0	8	959	727						Frog_fixed.avi	0
4361	261	937.2307	735.149	0.6591935	0.4749598	583.4477	4.58441	0	940.3214	758.9464	0.5095928	0.5074321	587.019	4.461293	0	8	939	747						Frog_fixed.avi	0
4378	262	933.7463	765.9293	0.6594524	0.4753395	583.3684	4.568567	0	930.8574	778.8813	0.5096518	0.5078942	587.0173	4.441789	0	8	932	772						Frog_fixed.avi	0
4395	263	937.4348	750.3095	0.659646	0.4759835	583.3563	4.576498	0	933.4287	781.9637	0.5097764	0.5082623	586.9891	4.443336	0	8	935	766						Frog_fixed.avi	0
4411	264	941.2202	754.6102	0.6598438	0.4766019	583.1464	4.56512	0	931.944	778.0638	0.5098873	0.5088533	586.9343	4.439897	0	8	937	766						Frog_fixed.avi	0
4428	265	936.974	755.0502	0.6599509	0.4772232	583.158	4.574938	0	931.9266	774.9709	0.5099894	0.5094048	587.0109	4.445327	0	8	934	765						Frog_fixed.avi	0
4445	266	936.4137	754.6912	0.660044	0.4778622	583.1713	4.570267	0	931.6238	785.757	0.5100567	0.5099628	586.8846	4.432724	0	8	934	770						Frog_fixed.avi	0
4461	267	937.0057	757.0526	0.6601094	0.47846	583.228	4.5744	0	935.3008	776.5726	0.5100944	0.5105926	586.8195	4.448046	0	8	936	767						Frog_fixed.avi	0
4478	268	936.5658	753.8229	0.6601596	0.4790579	583.1439	4.581047	0	927.5345	775.6154	0.5101303	0.5112206	586.8736	4.443253	0	8	932	765						Frog_fixed.avi	0
4495	269	938.4665	751.0759	0.6602046	0.4795071	583.1234	4.585142	0	930.3696	780.371	0.5101754	0.5116616	586.8326	4.4381	0	8	934	766						Frog_fixed.avi	0
4511	270	942.7241	751.9975	0.6602736	0.4799234	582.9548	4.588071	0	928.7727	775.4783	0.510234	0.5121391	587.0084	4.449012	0	8	936	764						Frog_fixed.avi	0
4528	271	942.7975	759.111	0.660345	0.4801625	583.072	4.590521	0	923.6078	780.6945	0.5102981	0.5124022	587.0162	4.440373	0	8	933	770						Frog_fixed.avi	0
4545	272	940.6249	750.4486	0.6604218	0.4804333	583.1512	4.585485	0	930.3408	775.5394	0.5104176	0.5126939	587.0961	4.454797	0	8	935	763						Frog_fixed.avi	0
4561	273	939.7793	748.4088	0.6605518	0.4806017	583.2815	4.592709	0	931.0784	769.3814	0.5105276	0.5128005	587.0695	4.464731	0	8	935	759						Frog_fixed.avi	0
4578	274	940.8755	752.3271	0.6606897	0.4806579	583.3256	4.602289	0	932.8913	771.966	0.5106816	0.5128027	587.0984	4.451178	0	8	937	762						Frog_fixed.avi	0
4595	275	944.3765	750.6919	0.660907	0.4807658	583.2612	4.598144	0	933.1818	772.3856	0.5108755	0.5127191	587.2584	4.455619	0	8	939	762						Frog_fixed.avi	0
4611	276	938.8453	753.723	0.6611101	0.4808353	583.4755	4.588822	0	927.1577	776.0283	0.5110631	0.5126269	587.1943	4.447897	0	8	933	765						Frog_fixed.avi	0
4628	277	944.0082	759.3597	0.6614059	0.4809164	583.4091	4.594907	0	932.7746	771.6991	0.511361	0.5125576	587.201	4.461208	0	8	938	766						Frog_fixed.avi	0
4645	278	940.2062	757.5344	0.6617311	0.4810364	583.5576	4.598823	0	931.61	783.8763	0.5116664	0.5123786	587.0652	4.456503	0	8	936	771						Frog_fixed.avi	0
4661	279	960.0683	764.2078	0.6620941	0.4812147	583.7332	4.606658	0	951.6816	794.8013	0.5120466	0.5123156	587.1055	4.453724	0	8	956	780						Frog_fixed.avi	0
4678	280	959.923	759.4258	0.6625946	0.4812495	583.7535	4.601903	0	944.5468	785.5249	0.5125067	0.5121594	587.2413	4.466515	0	8	952	772						Frog_fixed.avi	0
4695	281	960.7014	759.1796	0.6631081	0.4813148	583.7191	4.591949	0	947.9917	786.5376	0.513034	0.5119226	587.0445	4.455412	0	8	954	773						Frog_fixed.avi	0
4711	282	963.6035	761.4025	0.6637215	0.4813528	583.8919	4.598657	0	947.0948	793.8224	0.5135817	0.5115439	586.9068	4.450823	0	8	955	778						Frog_fixed.avi	0
4728	283	963.8467	762.5022	0.6643825	0.4813924	584.1632	4.601945	0	941.7078	786.4304	0.5141755	0.5113528	587.0322	4.456067	0	8	953	774						Frog_fixed.avi	0
4745	284	963.9126	762.5032	0.6650283	0.4814668	583.8975	4.589146	0	952.2724	787.4677	0.5148233	0.5111222	586.9481	4.451516	0	8	958	775						Frog_fixed.avi	0
4761	285	962.8692	760.4908	0.6657513	0.4815688	584.1796	4.591415	0	950.2299	791.693	0.5155317	0.5108501	586.7736	4.443008	0	8	957	776						Frog_fixed.avi	0
4778	286	960.6299	768.6904	0.666477	0.4815927	584.2104	4.579447	0	943.3269	790.7493	0.5161806	0.5106281	586.8658	4.447212	0	8	952	780						Frog_fixed.avi	0
4795	287	964.3851	765.2949	0.6672209	0.4816709	584.2738	4.592852	0	947.0598	778.4054	0.5168671	0.5105134	586.8603	4.447054	0	8	956	772						Frog_fixed.avi	0
4811	288	962.1034	768.3503	0.6679521	0.481647	584.3463	4.57383	0	939.2837	780.4201	0.517567	0.5102884	586.7426	4.432277	0	8	951	774						Frog_fixed.avi	0
4828	289	961.6474	765.2383	0.6686862	0.4816339	584.3254	4.563423	0	938.7521	788.8599	0.5182558	0.5099168	586.8209	4.418019	0	8	950	777						Frog_fixed.avi	0
4844	290	962.1854	769.1468	0.6693885	0.4815229	584.525	4.562007	0	942.2476	779.0094	0.5189462	0.5097245	586.7805	4.41187	0	8	952	774						Frog_fixed.avi	0
4861	291	959.3182	772.9155	0.6700098	0.4814449	584.1924	4.544702	0	940.6746	780.5643	0.5195726	0.5094321	586.6354	4.406197	0	8	950	777						Frog_fixed.avi	0
4878	292	961.4807	773.226	0.6706455	0.481351	584.3163	4.537645	0	939.2334	789.6221	0.5201759	0.5091107	586.389	4.380263	0	8	950	781						Frog_fixed.avi	0
4894	293	959.0527	773.815	0.6712204	0.4812548	584.4468	4.522538	0	940.813	782.296	0.5207341	0.5089411	586.4513	4.380566	0	8	950	778						Frog_fixed.avi	0
4911	294	954.5426	766.0809	0.671715	0.4809802	584.3546	4.51905	0	941.5225	770.4241	0.5212641	0.5085821	586.5098	4.360164	0	8	948	768						Frog_fixed.avi	0
4928	295	961.642	614.2781	0.6720148	0.4800817	584.3184	4.526711	0	966.9436	611.2333	0.5219178	0.5074533	586.4794	4.36739	0	9	964	613						Frog_fixed.avi	0
4944	296	1005.577	505.6429	0.6722357	0.4790326	584.6965	4.501586	0	1010.271	518.3473	0.522408	0.5059814	586.9241	4.347235	0	9	1008	512						Frog_fixed.avi	0
4961	297	1018.444	489.1543	0.6727775	0.4786547	584.7679	4.499041	0	1019.116	499.1595	0.5228492	0.5054416	587.1126	4.333644	0	9	1019	494						Frog_fixed.avi	0
4978	298	1012.189	481.1666	0.6734465	0.4785607	584.629	4.492171	0	1013.675	495.7664	0.5234442	0.5051971	587.0362	4.33841	0	9	1013	488						Frog_fixed.avi	0
4994	299	1014.397	482.195	0.6741771	0.4784785	584.6409	4.485113	0	1014.196	499.8248	0.5240769	0.5048453	586.8093	4.323754	0	9	1014	491						Frog_fixed.avi	0
5011	300	1013.69	485.6935	0.6748675	0.478376	584.7526	4.488132	0	1018.051	504.7704	0.5247437	0.5044894	586.792	4.332161	0	9	1016	495						Frog_fixed.avi	0
5028	301	1013.439	484.654	0.6755929	0.4782503	584.842	4.458485	0	1019.347	497.8794	0.5253849	0.5041103	586.8685	4.319054	0	9	1016	491						Frog_fixed.avi	0
5044	302	1016.587	486.9583	0.6762906	0.4780981	584.899	4.462906	0	1016.649	502.3646	0.5260252	0.5037626	586.675	4.328839	0	9	1017	495						Frog_fixed.avi	0
5061	303	1009.77	484.4568	0.676912	0.477986	584.8093	4.463846	0	1020.765	505.5059	0.5266382	0.5034087	586.7596	4.311612	0	9	1015	495						Frog_fixed.avi	0
5078	304	1013.693	492.25	0.6775503	0.4779904	584.9717	4.438898	0	1016.088	500.7826	0.5272321	0.5032254	586.811	4.293574	0	9	1015	497						Frog_fixed.avi	0
5094	305	1013.029	494.091	0.6781185	0.4781159	585.1031	4.449801	0	1011.335	504.6143	0.527773	0.5031399	586.8561	4.292185	0	9	1012	499						Frog_fixed.avi	0
5111	306	1017.371	479.9662	0.6786809	0.4784259	585.0573	4.449316	0	1012.293	505.8263	0.5283079	0.5032017	586.836	4.293114	0	9	1015	493						Frog_fixed.avi	0
5128	307	1015.28	496.2883	0.6792029	0.4786417	585.1614	4.440728	0	1012.577	505.0301	0.5288231	0.5033317	586.9512	4.292447	0	9	1014	501						Frog_fixed.avi	0
5144	308	1018.624	485.3972	0.6797391	0.4790472	585.165	4.446908	0	1014.617	502.5574	0.5293617	0.5035258	587.1184	4.295385	0	9	1017	494						Frog_fixed.avi	0
5161	309	1013.075	490.2095	0.6802461	0.4792798	585.176	4.437849	0	1016.617	502.0206	0.5298958	0.5037274	587.1403	4.291899	0	9	1015	496						Frog_fixed.avi	0
5178	310	1011.756	489.097	0.6807766	0.4794521	585.1795	4.43536	0	1010.172	509.7793	0.5304169	0.5038143	587.1157	4.277198	0	9	1011	499						Frog_fixed.avi	0
5194	311	1009.004	489.9132	0.6812944	0.4795961	585.2252	4.43082	0	1006.155	505.5121	0.5309422	0.5038374	587.1617	4.288731	0	9	1008	498						Frog_fixed.avi	0
5211	312	1010.772	489.3963	0.6818327	0.4796288	585.3921	4.419704	0	1008.778	504.8196	0.5314524	0.5038351	587.1705	4.285321	0	9	1010	497						Frog_fixed.avi	0
5228	313	1010.892	484.4582	0.6823096	0.4796318	585.421	4.429024	0	1009.135	501.6801	0.5319518	0.5038036	587.172	4.277287	0	9	1010	493						Frog_fixed.avi	0
5244	314	1010.234	488.0797	0.6827737	0.4795385	585.4749	4.430452	0	1005.068	504.4153	0.5324357	0.5037166	587.1906	4.281667	0	9	1008	496						Frog_fixed.avi	0
5261	315	1009.524	490.959	0.6832444	0.4794596	585.5806	4.420408	0	1008.287	505.783	0.5329064	0.5035888	587.2443	4.297914	0	9	1009	498						Frog_fixed.avi	0
5278	316	1011.595	487.2467	0.6836206	0.4793695	585.7867	4.427522	0	1014.934	509.5413	0.5333173	0.5034091	587.3858	4.283532	0	9	1013	498						Frog_fixed.avi	0
5294	317	1012.159	479.5403	0.6839283	0.4793093	585.8496	4.430791	0	1010.528	508.0493	0.5336282	0.5032709	587.4283	4.282622	0	9	1011	494						Frog_fixed.avi	0
5311	318	1012.97	486.4202	0.684131	0.4791915	585.9583	4.437933	0	1010.05	512.5159	0.5338435	0.5030429	587.5463	4.281509	0	9	1012	499						Frog_fixed.avi	0
5328	319	1010.403	484.2158	0.6842506	0.4791239	585.8056	4.421439	0	1005.321	507.8418	0.5339528	0.5028518	587.5448	4.269713	0	9	1008	496						Frog_fixed.avi	0
5344	320	1013.275	479.2385	0.6843446	0.4791266	585.9791	4.434445	0	1009.159	512.6106	0.5340616	0.5026556	587.6282	4.265953	0	9	1011	496						Frog_fixed.avi	0
5361	321	1015.187	478.363	0.6843894	0.4791539	586.0795	4.431792	0	1009.536	515.141	0.5341137	0.502598	587.7708	4.275993	0	9	1012	497						Frog_fixed.avi	0
5378	322	1012.665	479.1658	0.6844009	0.4792706	586.0961	4.431032	0	1010.524	511.4925	0.5341357	0.5025983	587.8845	4.281043	0	9	1012	495						Frog_fixed.avi	0
5394	323	1014.661	480.0737	0.6843813	0.4793468	586.1316	4.434916	0	1011.481	512.4066	0.5341136	0.502601	587.9543	4.284194	0	9	1013	496						Frog_fixed.avi	0
5411	324	1012.87	488.2532	0.6842933	0.4794625	586.2168	4.423062	0	1009.741	510.6031	0.5340298	0.5026591	588.1354	4.274881	0	9	1011	499						Frog_fixed.avi	0
5427	325	1006.606	485.1143	0.6841798	0.4796633	586.1819	4.417625	0	1010.46	505.9883	0.533925	0.5027339	588.2028	4.275619	0	9	1009	496						Frog_fixed.avi	0
5444	326	1016.589	480.7169	0.6841074	0.4797616	586.2953	4.446506	0	1007.823	506.9969	0.5338117	0.5027407	588.1996	4.296182	0	9	1012	494						Frog_fixed.avi	0
5461	327	1017.842	481.2368	0.6839878	0.4798507	586.2051	4.440752	0	1008.842	506.2345	0.5337278	0.5027217	588.3322	4.292741	0	9	1013	494						Frog_fixed.avi	0
5477	328	1016.408	480.1494	0.6838837	0.4798431	586.1567	4.446048	0	1010.052	510.846	0.5336397	0.5026271	588.5466	4.284599	0	9	1013	495						Frog_fixed.avi	0
5494	329	1009.126	481.6682	0.6837876	0.4797078	586.2054	4.442728	0	1009.424	503.7232	0.533551	0.5025197	588.5905	4.313305	0	9	1009	493						Frog_fixed.avi	0
5511	330	1006.43	485.3937	0.683719	0.4795697	586.074	4.443977	0	1008.845	506.5402	0.5334998	0.5024016	588.5911	4.309254	0	9	1008	496						Frog_fixed.avi	0
5527	331	1010.856	481.5331	0.683683	0.4794194	586.1812	4.460579	0	1006.148	505.6686	0.5334402	0.5022448	588.6876	4.302956	0	9	1009	494						Frog_fixed.avi	0
5544	332	1013.563	483.1434	0.683642	0.4793006	586.2299	4.464635	0	1005.722	509.3998	0.5334269	0.5021021	588.6821	4.306242	0	9	1010	496						Frog_fixed.avi	0
5561	333	1013.947	484.612	0.683632	0.4791952	586.1634	4.456791	0	1006.556	509.5204	0.5334129	0.5020043	588.7329	4.308194	0	9	1010	497						Frog_fixed.avi	0
5577	334	1012.611	484.0222	0.6836281	0.4791212	586.2117	4.459624	0	1008.204	510.0049	0.5334146	0.5019118	588.7842	4.30984	0	9	1010	497						Frog_fixed.avi	0
5594	335	1015.677	478.0984	0.6836187	0.4790428	586.2084	4.477552	0	1008.82	509.6522	0.5334	0.5018003	588.8211	4.319224	0	9	1012	494						Frog_fixed.avi	0
5611	336	1015.631	479.626	0.6835983	0.4788881	586.2581	4.479062	0	1013.601	506.5103	0.5333713	0.5016845	588.8093	4.334212	0	9	1015	493						Frog_fixed.avi	0
5627	337	1057.135	492.167	0.683382	0.4788057	586.2203	4.488949	0	1045.243	516.1854	0.533223	0.5016638	588.7952	4.324924	0	9	1051	504						Frog_fixed.avi	0
5644	338	1037.899	495.9067	0.6834295	0.4785607	586.1138	4.490702	0	1028.724	513.9807	0.5332031	0.501508	588.8677	4.345019	0	9	1033	505						Frog_fixed.avi	0
5661	339	1040.31	488.3192	0.6834492	0.4784553	586.1212	4.492287	0	1026.766	518.043	0.5331938	0.5013504	588.8846	4.334048	0	9	1034	503						Frog_fixed.avi	0
5677	340	1038.817	493.3173	0.6834654	0.4783536	586.1731	4.487399	0	1030.122	516.1825	0.5332035	0.5012447	588.8727	4.335619	0	9	1034	505						Frog_fixed.avi	0
5694	341	1038.69	491.1733	0.683484	0.4783812	586.2176	4.49001	0	1028.371	513.6039	0.5332035	0.5012928	588.9229	4.346	0	9	1034	502						Frog_fixed.avi	0
5711	342	1036.472	493.9664	0.683477	0.4784777	586.1804	4.501801	0	1030.982	516.6496	0.5332105	0.5014079	588.9965	4.350294	0	9	1034	505						Frog_fixed.avi	0
5727	343	1035.372	495.1691	0.6834853	0.4785398	586.2323	4.51261	0	1031.686	517.3492	0.5332015	0.5015105	588.9559	4.349213	0	9	1034	506						Frog_fixed.avi	0
5744	344	1036.345	498.7528	0.6834705	0.4785501	586.2053	4.507995	0	1033.988	515.0428	0.5331905	0.5015813	588.9749	4.363022	0	9	1035	507						Frog_fixed.avi	0
5760	345	1036.417	496.3229	0.6834602	0.4785545	586.256	4.517926	0	1032.25	518.1899	0.5331708	0.501551	589.0057	4.362695	0	9	1034	507						Frog_fixed.avi	0
5777	346	1038.227	494.5826	0.6834271	0.4785236	586.2981	4.521054	0	1040.336	515.9902	0.5331505	0.5015358	589.0297	4.366668	0	9	1039	505						Frog_fixed.avi	0
5794	347	1044.059	491.8258	0.6833998	0.4784763	586.306	4.533319	0	1033.562	520.2065	0.5331197	0.5015079	589.0941	4.370813	0	9	1039	506						Frog_fixed.avi	0
5810	348	1038.009	495.1874	0.6833565	0.4784132	586.4099	4.527045	0	1039.765	512.9582	0.5331007	0.501488	589.2032	4.373047	0	9	1039	504						Frog_fixed.avi	0
5827	349	1037.507	490.1053	0.6833506	0.478383	586.4997	4.538686	0	1037.07	515.5776	0.5331001	0.5015076	589.2247	4.384755	0	9	1037	503						Frog_fixed.avi	0
5844	350	1034.024	494.3421	0.6833656	0.4783014	586.5555	4.540957	0	1034.242	513.08	0.5331183	0.5015184	589.249	4.386009	0	9	1034	504						Frog_fixed.avi	0
5860	351	1038.44	493.4032	0.6834018	0.4781488	586.6896	4.558033	0	1034.869	515.1129	0.5331511	0.5015003	589.2822	4.395189	0	9	1037	504						Frog_fixed.avi	0
5877	352	1037.188	491.1848	0.6834152	0.4780142	586.7421	4.55858	0	1032.907	508.2598	0.5331765	0.501476	589.2579	4.391561	0	9	1035	500						Frog_fixed.avi	0
5894	353	1039.111	496.2503	0.6834052	0.4777837	586.7307	4.570069	0	1039.388	508.8617	0.5332168	0.5014109	589.4117	4.392733	0	9	1039	503						Frog_fixed.avi	0
5910	354	1034.101	498.7108	0.6833935	0.4776512	586.9011	4.562413	0	1036.908	514.2078	0.5332074	0.5013371	589.4999	4.389608	0	9	1036	506						Frog_fixed.avi	0
5927	355	1039.023	492.9352	0.6833665	0.477457	586.9549	4.569221	0	1037.557	509.1663	0.5332038	0.5012907	589.5974	4.403278	0	9	1038	501						Frog_fixed.avi	0
5944	356	1035.743	498.1994	0.6833267	0.4772105	587.0233	4.592045	0	1035.977	509.7314	0.5331814	0.5011978	589.7112	4.391829	0	9	1036	504						Frog_fixed.avi	0
5960	357	1037.886	497.4938	0.6832552	0.4769914	587.0453	4.582353	0	1033.226	512.2103	0.5331487	0.5011386	589.825	4.408842	0	9	1036	505						Frog_fixed.avi	0
5977	358	1037.81	495.0652	0.6831841	0.4769054	587.1007	4.578608	0	1034.052	512.2025	0.5330797	0.5011417	589.7851	4.405201	0	9	1036	504						Frog_fixed.avi	0
5994	359	1034.841	496.5096	0.6830897	0.476798	587.1159	4.589363	0	1032.862	512.2584	0.5330252	0.5010955	589.9116	4.415839	0	9	1034	504						Frog_fixed.avi	0
6010	360	1035.259	490.1586	0.6829947	0.4767027	587.3517	4.595091	0	1034.166	509.4341	0.5329737	0.5010729	590.0148	4.423402	0	9	1035	500						Frog_fixed.avi	0
6027	361	1037.878	489.3342	0.6829366	0.4766568	587.5244	4.602499	0	1032.59	510.6354	0.5329166	0.5010642	590.2161	4.424513	0	9	1035	500						Frog_fixed.avi	0
6044	362	1039.341	490.0072	0.6828958	0.4766148	587.5475	4.604332	0	1030.842	509.0154	0.5329025	0.5010588	590.3458	4.425631	0	9	1035	500						Frog_fixed.avi	0
6060	363	1040.798	495.6044	0.6829035	0.476518	587.7146	4.612137	0	1028.979	511.7825	0.53293	0.5010389	590.4266	4.429093	0	9	1035	504						Frog_fixed.avi	0
6077	364	1037.19	496.6913	0.682937	0.4764551	587.7789	4.61228	0	1027.462	514.5034	0.5329906	0.500963	590.4611	4.430305	0	9	1032	506						Frog_fixed.avi	0
6094	365	1033.445	494.1938	0.6829858	0.4764246	587.7596	4.606497	0	1034.869	514.9019	0.5331193	0.5009207	590.6057	4.434368	0	9	1034	505						Frog_fixed.avi	0
6110	366	1033.472	495.1769	0.6830977	0.4764232	587.8527	4.625497	0	1038.199	514.5205	0.5332612	0.5008937	590.7642	4.442826	0	9	1036	505						Frog_fixed.avi	0
6127	367	1035.498	493.2394	0.6832564	0.4764443	588.0544	4.622857	0	1028.13	513.338	0.5333815	0.5009025	590.73	4.430161	0	9	1032	503						Frog_fixed.avi	0
6144	368	1036.534	496.2838	0.6834199	0.4764525	588.1137	4.62518	0	1028.703	512.3609	0.5335671	0.5008528	590.9036	4.435358	0	9	1033	504						Frog_fixed.avi	0
6160	369	1035.196	497.8017	0.6835487	0.4764199	588.1381	4.621024	0	1033.291	512.1329	0.5337413	0.5008026	590.9605	4.443321	0	9	1034	505						Frog_fixed.avi	0
6177	370	1032.171	499.8067	0.6837103	0.4763375	588.2765	4.617153	0	1031.608	508.4308	0.5338691	0.5007103	590.9873	4.440896	0	9	1032	504						Frog_fixed.avi	0
6194	371	1036.514	504.7773	0.6838513	0.4761977	588.2197	4.613969	0	1029.526	508.6284	0.5340208	0.5005655	591.0671	4.434359	0	9	1033	507						Frog_fixed.avi	0
6210	372	1032.61	498.787	0.6839474	0.4760611	588.2924	4.613601	0	1030.19	513.9063	0.5341238	0.5003434	591.1657	4.444808	0	9	1031	506						Frog_fixed.avi	0
6227	373	1035.858	493.7758	0.683994	0.4759169	588.3066	4.62007	0	1027.812	512.4896	0.534171	0.5001201	591.0645	4.444819	0	9	1032	503						Frog_fixed.avi	0
6244	374	1037.854	491.3945	0.6840296	0.475799	588.3906	4.614826	0	1025.971	516.1446	0.5341887	0.4999223	591.2845	4.437289	0	9	1032	504						Frog_fixed.avi	0
6260	375	1035.558	497.9099	0.6840435	0.4756911	588.4635	4.612239	0	1023.995	516.1838	0.5342021	0.4998108	591.315	4.436889	0	9	1030	507						Frog_fixed.avi	0
6277	376	1034.189	501.5422	0.6840531	0.475719	588.4989	4.598759	0	1023.92	515.5078	0.5342048	0.4998232	591.3912	4.434321	0	9	1029	509						Frog_fixed.avi	0
6294	377	1035.408	498.1805	0.6840657	0.4758776	588.491	4.601518	0	1025.485	516.7283	0.5342122	0.4999349	591.3466	4.4337	0	9	1030	507						Frog_fixed.avi	0
6310	378	1028.941	500.0233	0.6840631	0.4760169	588.5168	4.5844	0	1027.96	517.3687	0.5342259	0.5000817	591.2457	4.431501	0	9	1028	509						Frog_fixed.avi	0
6327	379	1038.082	497.9305	0.6840515	0.4761068	588.5565	4.602422	0	1028.665	510.6689	0.5342248	0.5002708	591.3146	4.428177	0	9	1033	504						Frog_fixed.avi	0
6343	380	1036.126	502.785	0.6839827	0.4761636	588.4733	4.602493	0	1027.632	512.0643	0.5341648	0.5004333	591.5154	4.426825	0	9	1032	507						Frog_fixed.avi	0
6360	381	1034.627	501.6609	0.6839086	0.4762205	588.4507	4.59055	0	1029.83	515.643	0.5340843	0.5005748	591.4471	4.425393	0	9	1032	509						Frog_fixed.avi	0
6377	382	1032.304	502.2448	0.6838086	0.4762701	588.7411	4.590941	0	1027.846	511.2655	0.5339589	0.5006865	591.5005	4.424884	0	9	1030	507						Frog_fixed.avi	0
6393	383	1026.24	506.9514	0.6836461	0.4762056	588.6711	4.590075	0	1029.849	514.5905	0.5338226	0.5007308	591.3722	4.424233	0	9	1028	511						Frog_fixed.avi	0
6410	384	1028.222	508.5323	0.6834762	0.4762041	588.4937	4.596896	0	1024.277	517.5598	0.5336952	0.5008251	591.5259	4.42364	0	9	1026	513						Frog_fixed.avi	0
6427	385	1028.625	501.1507	0.6833274	0.4761634	588.6489	4.587003	0	1022.442	512.1956	0.5335519	0.5008495	591.5983	4.424029	0	9	1026	507						Frog_fixed.avi	0
6443	386	1031.337	493.8771	0.6831586	0.47599	588.7169	4.580572	0	1024.854	513.5872	0.5334219	0.5007773	591.6826	4.421895	0	9	1028	504						Frog_fixed.avi	0
6460	387	1031.467	460.1951	0.6829029	0.4754242	588.8136	4.586937	0	1034.804	481.5737	0.5333297	0.5002965	591.8256	4.417031	0	9	1033	471						Frog_fixed.avi	0
6477	388	1034.945	455.693	0.6827679	0.4748655	588.9933	4.583509	0	1024.22	473.3828	0.5332181	0.4999022	591.9695	4.406128	0	9	1030	465						Frog_fixed.avi	0
6493	389	1035.52	446.7739	0.6826675	0.4742575	589.0044	4.589288	0	1029.881	475.0985	0.5331323	0.4994666	592.0826	4.421635	0	9	1033	461						Frog_fixed.avi	0
6510	390	1040.126	446.6199	0.6825713	0.473409	589.0577	4.590452	0	1030.875	472.3631	0.5330744	0.4988292	592.3	4.411948	0	9	1036	459						Frog_fixed.avi	0
6527	391	1035.588	451.2254	0.6824879	0.4724239	589.3024	4.581318	0	1036.531	469.1893	0.5330499	0.4981236	592.4244	4.420529	0	9	1036	460						Frog_fixed.avi	0
6543	392	1034.19	448.4556	0.6824266	0.4714033	589.4764	4.58225	0	1032.663	475.7466	0.5330315	0.4974368	592.5554	4.428212	0	9	1033	462						Frog_fixed.avi	0
6560	393	1033.99	449.3327	0.6823384	0.4703456	589.5647	4.609839	0	1031.269	475.2458	0.5330116	0.4968309	592.663	4.429126	0	9	1033	462						Frog_fixed.avi	0
6577	394	1032.207	451.759	0.6822135	0.4691542	589.9033	4.58628	0	1034.591	472.2644	0.532946	0.4963402	592.971	4.424724	0	9	1033	462						Frog_fixed.avi	0
6593	395	1035.889	450.6852	0.6818811	0.4679231	590.0389	4.59922	0	1034.422	476.9145	0.5327132	0.4959355	593.1235	4.42044	0	9	1035	464						Frog_fixed.avi	0
6610	396	1031.68	453.6408	0.681268	0.4666032	590.2651	4.598833	0	1036.949	470.5798	0.5322317	0.4957247	593.383	4.431407	0	9	1034	462						Frog_fixed.avi	0
6627	397	1030.167	447.3625	0.68024	0.4653111	590.4504	4.59551	0	1034.167	469.6882	0.5313819	0.4955662	593.7953	4.433146	0	9	1032	459						Frog_fixed.avi	0
6643	398	1030.001	449.0112	0.6787531	0.4639261	590.6378	4.593107	0	1031.969	467.0182	0.5300756	0.4955453	594.1921	4.438968	0	9	1031	458						Frog_fixed.avi	0
6660	399	1033.963	454.7286	0.6767761	0.4625009	590.8527	4.595319	0	1030.589	478.4456	0.5283592	0.495625	594.6205	4.425655	0	9	1032	467						Frog_fixed.avi	0
6677	400	1034.191	449.2266	0.6743905	0.4612391	590.836	4.591554	0	1029.919	466.2272	0.5262582	0.4958632	595.4821	4.432763	0	9	1032	458						Frog_fixed.avi	0
6693	401	1035.023	455.6212	0.6717153	0.4600104	591.1537	4.579594	0	1039.77	480.6329	0.5239586	0.4960226	595.8857	4.438665	0	9	1037	468						Frog_fixed.avi	0
6710	402	1035.839	451.8785	0.6687846	0.4589618	591.3466	4.599177	0	1042.068	470.7786	0.5214242	0.4962947	596.58	4.422091	0	9	1039	461						Frog_fixed.avi	0
6727	403	1039.689	444.6741	0.6657603	0.4580129	591.5108	4.605603	0	1040.672	474.8987	0.5187826	0.4966128	597.4469	4.448081	0	9	1040	460						Frog_fixed.avi	0
6743	404	1035.436	450.3576	0.6626933	0.4572472	591.6006	4.599444	0	1032.977	473.8593	0.5161662	0.4969738	598.2721	4.442344	0	9	1034	462						Frog_fixed.avi	0
6760	405	1039.139	451.5947	0.6597293	0.4566819	591.737	4.596511	0	1034.325	474.273	0.5136421	0.4973577	599.0611	4.435918	0	9	1037	463						Frog_fixed.avi	0
6777	406	1037.167	444.7066	0.65685	0.4562344	591.8411	4.609015	0	1035.38	475.3073	0.5112425	0.497768	599.813	4.441261	0	9	1036	460						Frog_fixed.avi	0
6793	407	1034.066	447.8582	0.6541314	0.4557774	591.9908	4.592673	0	1028.197	476.0501	0.5089384	0.4981415	600.5198	4.424525	0	9	1031	462						Frog_fixed.avi	0
6810	408	1033.956	450.7539	0.6515368	0.4553736	592.0637	4.596638	0	1033.233	474.7098	0.5067803	0.4985393	601.1873	4.434206	0	9	1034	463						Frog_fixed.avi	0
6827	409	1041.997	443.2221	0.6490629	0.4549773	592.1977	4.622211	0	1032.493	474.5812	0.5047342	0.4989053	601.757	4.427546	0	9	1037	459						Frog_fixed.avi	0
6843	410	1037.499	450.3372	0.6467186	0.4546159	592.3882	4.605547	0	1032.88	471.6087	0.5027956	0.4993795	602.3344	4.437366	0	9	1035	461						Frog_fixed.avi	0
6860	411	1035.105	456.8524	0.6443451	0.4542549	592.4006	4.610776	0	1027.667	475.2054	0.5008718	0.4998561	602.825	4.434597	0	9	1031	466						Frog_fixed.avi	0
6876	412	1039.477	448.8096	0.641997	0.453993	592.3896	4.614723	0	1035.39	474.152	0.4989623	0.5003796	603.3265	4.415845	0	9	1037	461						Frog_fixed.avi	0
6893	413	1038.474	452.5448	0.6396331	0.4536238	592.5643	4.612759	0	1035.468	475.301	0.4970484	0.5009319	603.8599	4.438984	0	9	1037	464						Frog_fixed.avi	0
6910	414	1037.218	456.6669	0.6372668	0.4532975	592.6466	4.624893	0	1029.905	475.9944	0.4951275	0.5015137	604.4305	4.43072	0	9	1034	466						Frog_fixed.avi	0
6926	415	1040.606	444.0673	0.6349176	0.4529462	592.5828	4.632538	0	1034.002	474.9394	0.4932523	0.5020833	604.7018	4.430888	0	9	1037	460						Frog_fixed.avi	0
6943	416	1041.586	451.6428	0.6327168	0.4525089	592.7925	4.625515	0	1029.893	482.0378	0.4914728	0.502661	604.9971	4.421958	0	9	1036	467						Frog_fixed.avi	0
6960	417	1048.829	470.9628	0.6305225	0.4522112	592.84	4.617461	0	1049.162	495.2158	0.4897637	0.5033921	605.5024	4.4305	0	9	1049	483						Frog_fixed.avi	0
6976	418	1032.461	489.63	0.6286196	0.4518214	592.8385	4.623779	0	1023.285	505.3694	0.4882317	0.5039744	605.5856	4.41934	0	9	1028	497						Frog_fixed.avi	0
6993	419	1034.378	487.2813	0.6268927	0.4515942	592.6855	4.616189	0	1031.289	501.9416	0.4868093	0.5044942	605.7889	4.437652	0	9	1033	495						Frog_fixed.avi	0
7010	420	1030.681	489.54	0.6253899	0.4514658	592.6355	4.625622	0	1033.696	498.9362	0.485618	0.5050219	606.0649	4.440025	0	9	1032	494						Frog_fixed.avi	0
7026	421	1038.189	486.707	0.6241974	0.451487	592.8286	4.619005	0	1030.586	501.9835	0.4845903	0.50553	606.1423	4.421373	0	9	1034	494						Frog_fixed.avi	0
7043	422	1038.748	486.8915	0.6231729	0.451687	592.8935	4.621333	0	1027.942	504.7166	0.4837493	0.5061269	606.1086	4.438203	0	9	1033	496						Frog_fixed.avi	0
7060	423	1032.868	488.9701	0.622371	0.4519618	592.5887	4.619184	0	1027.359	502.2057	0.4830962	0.5066775	606.3164	4.452038	0	9	1030	496						Frog_fixed.avi	0
7076	424	1038.946	487.4955	0.6217889	0.4522926	592.6403	4.624537	0	1026.3	505.2946	0.4825875	0.5071239	606.4604	4.451118	0	9	1033	496						Frog_fixed.avi	0
7093	425	1035.27	496.7966	0.6213279	0.452628	592.6626	4.616542	0	1023.337	501.5342	0.4821717	0.5075341	606.4451	4.421726	0	9	1029	499						Frog_fixed.avi	0
7110	426	1031.826	487.5698	0.6209729	0.4531664	592.6349	4.609836	0	1025.761	505.1919	0.4818618	0.5078661	606.4432	4.426216	0	9	1029	496						Frog_fixed.avi	0
7126	427	1035.068	492.4829	0.6206934	0.4536805	592.8691	4.610688	0	1026.341	504.5374	0.4815761	0.5081796	606.6031	4.43845	0	9	1031	499						Frog_fixed.avi	0
7143	428	1034.023	496.5844	0.620404	0.4542346	592.5953	4.619255	0	1037.29	496.592	0.4813561	0.5085244	606.7036	4.442265	0	9	1036	497						Frog_fixed.avi	0
7160	429	1034.032	488.0218	0.6202224	0.4549873	592.7119	4.627779	0	1032.072	506.4026	0.4811385	0.5088797	606.762	4.426603	0	9	1033	497						Frog_fixed.avi	0
7176	430	1032.859	490.749	0.6201032	0.4557444	592.7062	4.607054	0	1029.97	501.6676	0.4810117	0.5093577	606.7624	4.436886	0	9	1031	496						Frog_fixed.avi	0
7193	431	1030.958	486.4221	0.6200315	0.4565317	592.6716	4.602167	0	1029.42	497.8708	0.4809578	0.509864	606.8426	4.426313	0	9	1030	492						Frog_fixed.avi	0
7210	432	1028.891	487.3429	0.6200156	0.4572988	592.7435	4.598833	0	1028.348	502.1077	0.4809224	0.5103691	606.9033	4.434762	0	9	1029	495						Frog_fixed.avi	0
7226	433	1032.977	492.368	0.6200349	0.4579443	592.8188	4.579155	0	1031.028	495.6856	0.4809294	0.5108761	606.9565	4.42774	0	9	1032	494						Frog_fixed.avi	0
7243	434	1033.261	493.8484	0.6201372	0.4585285	592.9877	4.577447	0	1026.846	502.7104	0.4809673	0.5112523	607.0402	4.425517	0	9	1030	498						Frog_fixed.avi	0
7260	435	1031.651	491.4507	0.6202176	0.4589598	593.0057	4.574193	0	1032.664	497.4102	0.4810952	0.511622	607.1554	4.425324	0	9	1032	494						Frog_fixed.avi	0
7276	436	1028.192	490.7828	0.6204002	0.4593363	593.0798	4.571565	0	1027.025	505.672	0.4812495	0.5119159	607.2491	4.399515	0	9	1028	498						Frog_fixed.avi	0
7293	437	1037.998	489.3358	0.6206397	0.4595252	593.1751	4.572052	0	1020.83	506.9132	0.4814487	0.5121053	607.1952	4.407954	0	9	1029	498						Frog_fixed.avi	0
7310	438	1035.223	484.4736	0.6208907	0.4596562	593.2483	4.562793	0	1024.87	497.6686	0.4816568	0.5122003	607.3472	4.403783	0	9	1030	491						Frog_fixed.avi	0
7326	439	1032.132	486.175	0.6211855	0.4596447	593.3095	4.567844	0	1026.921	506.0556	0.4819269	0.5120847	607.2861	4.402542	0	9	1030	496						Frog_fixed.avi	0
7343	440	1031.648	490.0557	0.6215806	0.4596447	593.4855	4.552725	0	1027.177	503.6451	0.4822544	0.5119937	607.4543	4.405953	0	9	1029	497						Frog_fixed.avi	0
7360	441	1031.129	491.3224	0.622078	0.4597037	593.6214	4.547575	0	1023.008	503.6048	0.4826643	0.5119164	607.4597	4.392339	0	9	1027	497						Frog_fixed.avi	0
7376	442	1030.286	490.8385	0.6226982	0.4597818	593.7387	4.526848	0	1024.568	509.9507	0.4832091	0.5118514	607.5344	4.387277	0	9	1027	500						Frog_fixed.avi	0
7393	443	1030.255	491.6332	0.6234539	0.4599185	593.8521	4.535778	0	1027.609	500.3141	0.4838469	0.5117903	607.4708	4.393766	0	9	1029	496						Frog_fixed.avi	0
7410	444	1032.962	493.011	0.6242994	0.4601409	593.8269	4.521822	0	1025.44	508.5998	0.4845512	0.5117235	607.4271	4.365805	0	9	1029	501						Frog_fixed.avi	0
7426	445	1029.981	489.2844	0.6251978	0.4603944	593.9325	4.51536	0	1022.754	503.7031	0.4852892	0.5116269	607.4708	4.375093	0	9	1026	496						Frog_fixed.avi	0
7443	446	1031.275	485.2341	0.6261153	0.46067	593.9534	4.514573	0	1021.388	507.7217	0.4860573	0.5114898	607.4093	4.35638	0	9	1026	496						Frog_fixed.avi	0
7459	447	1029.356	488.757	0.627	0.4610719	594.0831	4.502238	0	1031.937	505.2212	0.4867922	0.5113435	607.493	4.343226	0	9	1031	497						Frog_fixed.avi	0
7476	448	1036.347	489.6747	0.6278771	0.4614576	594.2293	4.509606	0	1024.552	510.6061	0.4875172	0.5112463	607.3808	4.348688	0	9	1030	500						Frog_fixed.avi	0
7493	449	1028.743	487.0507	0.6286471	0.4619268	594.2526	4.503559	0	1026.778	508.3016	0.4881346	0.5111718	607.3751	4.349195	0	9	1028	498						Frog_fixed.avi	0
7509	450	1035.683	491.97	0.6293634	0.4623503	594.4091	4.502423	0	1023.712	508.6852	0.488718	0.5111268	607.4977	4.321993	0	9	1030	500						Frog_fixed.avi	0
7526	451	1031.049	485.4138	0.6299605	0.4628113	594.3779	4.503154	0	1021.814	510.543	0.4892348	0.5110943	607.4979	4.325264	0	9	1026	498						Frog_fixed.avi	0
7543	452	1029.748	484.3617	0.6305072	0.463241	594.4005	4.487992	0	1022.736	506.3723	0.4897135	0.5111132	607.5392	4.327959	0	9	1026	495						Frog_fixed.avi	0
7559	453	1027.902	486.0187	0.6310304	0.4636658	594.4068	4.495133	0	1023.698	508.2634	0.4901358	0.5111684	607.422	4.325286	0	9	1026	497						Frog_fixed.avi	0
7576	454	1025.905	492.157	0.631504	0.4640002	594.4736	4.474514	0	1022.311	509.042	0.4905556	0.5112451	607.45	4.309431	0	9	1024	501						Frog_fixed.avi	0
7593	455	1026.401	488.3332	0.6319749	0.4643837	594.4692	4.490246	0	1016.932	511.9105	0.4909639	0.511395	607.3001	4.311147	0	9	1022	500						Frog_fixed.avi	0
7609	456	1030.19	489.0529	0.6324652	0.464765	594.5418	4.477294	0	1022.902	508.5557	0.4913456	0.5116075	607.4377	4.287581	0	9	1027	499						Frog_fixed.avi	0
7626	457	1023.969	486.4159	0.6330052	0.4652523	594.6257	4.485921	0	1013.47	515.2192	0.4918195	0.5118777	607.4921	4.297344	0	9	1019	501						Frog_fixed.avi	0
7643	458	900.5781	577.8787	0.6342565	0.4662208	594.6093	4.470254	0	872.3956	603.895	0.4930042	0.5126671	606.9476	4.293166	0	10	886	591						Frog_fixed.avi	0
7659	459	754.473	723.0055	0.6355183	0.4673345	594.6451	4.470999	0	732.3773	738.1877	0.4944408	0.5136555	606.5805	4.294518	0	10	743	731						Frog_fixed.avi	0
7676	460	716.2419	770.5043	0.6364521	0.4680475	594.4288	4.462232	0	682.4844	774.4422	0.4951356	0.5142561	606.2747	4.301359	0	10	699	772						Frog_fixed.avi	0
7693	461	710.1183	780.2017	0.6370153	0.4684287	594.2742	4.470281	0	681.6556	786.351	0.4954781	0.5143539	606.3771	4.291061	0	10	696	783						Frog_fixed.avi	0
7709	462	712.7714	778.9479	0.6375548	0.4687995	594.3325	4.463388	0	689.3147	782.2039	0.4958325	0.5144188	606.1601	4.296833	0	10	701	781						Frog_fixed.avi	0
7726	463	711.1598	773.4644	0.6381004	0.469175	594.3328	4.466679	0	680.8109	785.5051	0.4961713	0.5144839	606.1009	4.30079	0	10	696	779						Frog_fixed.avi	0
7743	464	709.2298	778.946	0.6386408	0.469558	594.4034	4.463424	0	678.2903	789.333	0.4965352	0.5145592	606.0872	4.309024	0	10	694	784						Frog_fixed.avi	0
7759	465	705.9937	779.2965	0.6391643	0.4700593	594.3521	4.485121	0	681.141	783.9007	0.4969009	0.5147014	605.8726	4.307512	0	10	694	782						Frog_fixed.avi	0
7776	466	710.5365	773.0607	0.6396606	0.4706681	594.3253	4.480819	0	680.9889	786.3279	0.4972226	0.5148468	605.6254	4.311668	0	10	696	780						Frog_fixed.avi	0
7793	467	707.7532	775.4489	0.6400807	0.4712471	594.2864	4.493895	0	678.1827	785.3112	0.4974869	0.514994	605.6597	4.314505	0	10	693	780						Frog_fixed.avi	0
7809	468	706.8139	775.6588	0.640395	0.4719926	594.3494	4.482944	0	681.3848	785.6221	0.497698	0.51522	605.449	4.323109	0	10	694	781						Frog_fixed.avi	0
7826	469	705.5463	774.5807	0.6405739	0.4728293	594.2188	4.50013	0	678.1951	783.0197	0.4977619	0.5154374	605.383	4.337071	0	10	692	779						Frog_fixed.avi	0
7843	470	706.6381	771.1232	0.6406353	0.4738209	594.2947	4.510385	0	682.3531	782.5563	0.497737	0.5156926	605.4552	4.346263	0	10	694	777						Frog_fixed.avi	0
7859	471	707.1569	776.3682	0.6405758	0.4748653	594.3182	4.522928	0	683.7905	785.6747	0.4976021	0.5159155	605.6169	4.346822	0	10	695	781						Frog_fixed.avi	0
7876	472	705.1263	774.225	0.6403533	0.4759817	594.5092	4.509176	0	678.811	780.4009	0.4973536	0.516197	605.7057	4.370112	0	10	692	777						Frog_fixed.avi	0
7893	473	706.1462	771.9883	0.6400052	0.4772223	594.3559	4.51336	0	680.502	782.8149	0.4970157	0.5165415	605.9199	4.369765	0	10	693	777						Frog_fixed.avi	0
7909	474	708.3133	777.4417	0.6395248	0.4784659	594.5034	4.519427	0	685.9404	786.2313	0.4965553	0.5168601	606.1393	4.378038	0	10	697	782						Frog_fixed.avi	0
7926	475	702.0533	780.3426	0.6389278	0.4798357	594.7292	4.518845	0	677.7227	784.3864	0.4960327	0.5173011	606.3183	4.370843	0	10	690	782						Frog_fixed.avi	0
7943	476	704.0217	774.4853	0.6383	0.4813397	594.8909	4.537421	0	680.8979	784.6517	0.495486	0.5178049	606.6229	4.382705	0	10	692	780						Frog_fixed.avi	0
7959	477	710.5531	772.3922	0.6377217	0.4829171	594.9449	4.532566	0	682.9182	785.5397	0.4949859	0.518497	606.8886	4.399078	0	10	697	779						Frog_fixed.avi	0
7976	478	711.4442	777.7733	0.6371872	0.4845754	595.0148	4.541039	0	679.1362	781.7422	0.4945183	0.5193573	607.1264	4.386573	0	10	695	780						Frog_fixed.avi	0
7993	479	709.6226	779.1069	0.6367407	0.486302	595.2009	4.543997	0	683.4714	780.9658	0.4941609	0.5203575	607.4341	4.379876	0	10	697	780						Frog_fixed.avi	0
8009	480	706.0035	779.1683	0.6363854	0.4880293	595.4506	4.529443	0	680.7361	781.9402	0.4938769	0.5213825	607.6807	4.377558	0	10	693	781						Frog_fixed.avi	0
8026	481	704.7283	780.3219	0.6361373	0.4898117	595.6337	4.535203	0	679.6923	781.3642	0.4936686	0.5224751	607.9453	4.38434	0	10	692	781						Frog_fixed.avi	0
8042	482	704.3479	779.0071	0.6359869	0.4916281	595.8738	4.545409	0	686.637	773.3392	0.4935541	0.5235591	608.151	4.376564	0	10	695	776						Frog_fixed.avi	0
8059	483	706.4651	778.9001	0.6358714	0.493438	595.864	4.530135	0	681.6708	782.6337	0.4934258	0.5245601	608.4789	4.365694	0	10	694	781						Frog_fixed.avi	0
8076	484	841.9221	768.2662	0.6350489	0.4951972	596.3083	4.55181	0	832.6472	780.618	0.4927351	0.5253415	608.7949	4.369242	0	11	837	774						Frog_fixed.avi	0
8092	485	933.8169	775.6583	0.6343788	0.4970059	596.8232	4.533524	0	915.3868	779.587	0.4922171	0.5263137	609.506	4.335723	0	11	925	778						Frog_fixed.avi	0
8109	486	936.4478	767.5541	0.6344016	0.4988958	597.142	4.534386	0	918.3573	780.4675	0.4921335	0.5272658	609.8495	4.329955	0	11	927	774						Frog_fixed.avi	0
8126	487	938.2776	771.8759	0.6345102	0.500782	597.5824	4.522327	0	918.1465	784.1213	0.4921301	0.5282519	610.1337	4.314482	0	11	928	778						Frog_fixed.avi	0
8142	488	937.5678	778.1225	0.6345591	0.5027269	597.9769	4.516549	0	921.3885	785.7586	0.4920904	0.5293166	610.3597	4.306071	0	11	929	782						Frog_fixed.avi	0
8159	489	943.3672	765.8065	0.6345733	0.5048298	598.4357	4.521554	0	924.7407	789.2441	0.4920143	0.5305252	610.6671	4.282202	0	11	934	778						Frog_fixed.avi	0
8176	490	943.2938	777.3429	0.6345607	0.5069208	598.853	4.514918	0	923.168	789.537	0.4918839	0.5318081	610.97	4.283923	0	11	933	783						Frog_fixed.avi	0
8192	491	947.7878	778.9932	0.6345137	0.5090617	599.208	4.504613	0	920.028	784.3773	0.4917549	0.5332493	611.3879	4.290826	0	11	934	782						Frog_fixed.avi	0
8209	492	936.4576	778.8501	0.6343446	0.5111296	599.7715	4.49598	0	924.5936	785.9742	0.4916272	0.5346912	611.6588	4.267846	0	11	931	782						Frog_fixed.avi	0
8226	493	938.5786	781.0881	0.6341337	0.5131044	600.1864	4.486699	0	919.7341	791.5034	0.4913658	0.5361373	612.1115	4.25485	0	11	929	786						Frog_fixed.avi	0
8242	494	941.6645	778.9346	0.6338598	0.5149367	600.6445	4.479043	0	926.2266	787.3887	0.4910533	0.5374855	612.4868	4.242105	0	11	934	783						Frog_fixed.avi	0
8259	495	944.0851	785.7574	0.6334931	0.5165455	601.0391	4.469036	0	924.4592	789.8947	0.4907075	0.5387179	612.9351	4.243732	0	11	934	788						Frog_fixed.avi	0
8276	496	939.0481	781.3077	0.6330786	0.5179417	601.5081	4.462585	0	928.9798	786.7755	0.4903265	0.5397254	613.2278	4.232666	0	11	934	784						Frog_fixed.avi	0
8292	497	937.329	781.5164	0.632637	0.5191405	601.9133	4.439878	0	929.3846	783.3221	0.4898866	0.5406008	613.4724	4.240991	0	11	933	782						Frog_fixed.avi	0
8309	498	938.0439	777.4799	0.6322101	0.5202188	602.2605	4.435024	0	926.6897	785.8955	0.4894478	0.5413805	613.6931	4.222804	0	11	932	782						Frog_fixed.avi	0
8326	499	937.1569	780.796	0.6317812	0.5211039	602.5656	4.444468	0	928.7205	787.9489	0.4890509	0.5420965	614.0895	4.229816	0	11	933	784						Frog_fixed.avi	0
8342	500	938.6908	777.9932	0.6314334	0.5218632	602.9886	4.448977	0	927.2753	785.4838	0.4886746	0.5426863	614.4916	4.221337	0	11	933	782						Frog_fixed.avi	0
8359	501	937.6083	775.1959	0.6311703	0.522478	603.2173	4.44479	0	919.8534	793.9356	0.4883629	0.5431012	614.569	4.220066	0	11	929	785						Frog_fixed.avi	0
8376	502	937.6315	785.0321	0.631029	0.5228278	603.478	4.429902	0	926.0009	789.7593	0.4882026	0.5435407	614.7012	4.21615	0	11	932	787						Frog_fixed.avi	0
8392	503	939.0522	782.1741	0.6309534	0.5231237	603.6033	4.431423	0	932.2473	786.6926	0.4880906	0.5438445	614.7304	4.219154	0	11	936	784						Frog_fixed.avi	0
8409	504	940.2518	782.2183	0.6308535	0.5231051	603.7586	4.436535	0	921.3262	791.9033	0.4879352	0.5440142	614.8663	4.222475	0	11	931	787						Frog_fixed.avi	0
8426	505	934.7632	784.3177	0.6306742	0.5228534	603.8287	4.428052	0	924.274	787.2686	0.4877173	0.5439569	614.7684	4.232109	0	11	930	786						Frog_fixed.avi	0
8442	506	941.1068	782.9773	0.6304237	0.5225305	603.6696	4.418262	0	918.2368	790.7379	0.4874313	0.5438188	614.7318	4.225164	0	11	930	787						Frog_fixed.avi	0
8459	507	939.9041	783.7111	0.6300079	0.5220602	603.8437	4.426246	0	926.6257	789.8432	0.4870295	0.5437084	614.688	4.228464	0	11	933	787						Frog_fixed.avi	0
8476	508	935.988	781.7883	0.6294087	0.5217159	603.7736	4.429529	0	921.2703	798.943	0.4864496	0.5435941	614.7313	4.230361	0	11	929	790						Frog_fixed.avi	0
8492	509	940.3658	783.149	0.6286193	0.5212027	604.0115	4.438676	0	920.651	787.7789	0.4857309	0.5435114	614.8409	4.235327	0	11	931	785						Frog_fixed.avi	0
8509	510	913.119	793.3641	0.6278437	0.5207625	604.3391	4.431078	0	906.9222	801.5491	0.4851019	0.5432965	615.079	4.238872	0	11	910	797						Frog_fixed.avi	0
8526	511	765.0982	856.8574	0.6278021	0.5204921	604.689	4.43826	0	752.1961	845.4326	0.4853252	0.5432777	615.3102	4.246625	0	12	759	851						Frog_fixed.avi	0
8542	512	668.7747	892.548	0.6279551	0.5199947	604.9836	4.435954	0	638.731	881.3471	0.4856067	0.5425375	615.4317	4.248167	0	12	654	887						Frog_fixed.avi	0
8559	513	667.8978	903.2084	0.6279985	0.5185987	605.4531	4.438208	0	653.3188	884.002	0.4855207	0.5409333	616.0623	4.247134	0	12	661	894						Frog_fixed.avi	0
8576	514	661.218	907.569	0.6285952	0.5171167	605.9781	4.438268	0	636.7745	881.7751	0.4860018	0.5392152	616.3128	4.259737	0	12	649	895						Frog_fixed.avi	0
8592	515	662.6718	899.7463	0.6297122	0.5158663	606.5837	4.449159	0	643.2228	885.7766	0.4869854	0.5376177	616.6971	4.261263	0	12	653	893						Frog_fixed.avi	0
8609	516	662.3416	904.6229	0.6312023	0.5149494	607.3958	4.441657	0	639.3775	883.6403	0.4882823	0.5365175	617.1127	4.275614	0	12	651	894						Frog_fixed.avi	0
8625	517	660.8547	898.1845	0.632902	0.5144278	608.1312	4.46005	0	631.5847	886.1074	0.4898571	0.5359001	617.5989	4.289062	0	12	646	892						Frog_fixed.avi	0
8642	518	665.3213	909.5088	0.6347282	0.5137807	608.9244	4.471138	0	639.7891	891.086	0.4915444	0.5354335	618.1446	4.295987	0	12	653	900						Frog_fixed.avi	0
8659	519	660.9006	900.9024	0.6365768	0.5130273	610.061	4.474435	0	638.861	886.3878	0.493369	0.5350366	618.7115	4.29558	0	12	650	894						Frog_fixed.avi	0
8675	520	657.6779	910.9263	0.6384705	0.5122576	611.1302	4.482269	0	631.2729	887.2779	0.4952261	0.534716	619.6	4.308689	0	12	644	899						Frog_fixed.avi	0
8692	521	658.546	905.6458	0.640433	0.5117949	612.1824	4.479618	0	639.9019	884.6533	0.4971864	0.5347343	620.1369	4.332041	0	12	649	895						Frog_fixed.avi	0
8709	522	657.8073	903.1693	0.6424072	0.5117838	613.3644	4.489791	0	633.7701	892.9023	0.4991633	0.5352256	620.9915	4.326898	0	13	646	898						Frog_fixed.avi	0
8725	523	570.175	907.1612	0.6447582	0.5125291	614.5193	4.49057	0	534.4195	889.5283	0.5016208	0.5364607	621.722	4.338655	0	13	552	898						Frog_fixed.avi	0
8742	524	585.6695	910.1796	0.6467206	0.5136398	615.6774	4.496086	0	568.0145	898.9919	0.5036734	0.5379155	622.6111	4.357311	0	13	577	905						Frog_fixed.avi	0
8759	525	567.6978	912.2489	0.6485682	0.5151224	616.8302	4.510456	0	550.7062	895.1399	0.5055369	0.5394696	623.5704	4.352254	0	13	559	904						Frog_fixed.avi	0
8775	526	577.6229	908.0099	0.6503426	0.5167891	617.8554	4.494805	0	556.5505	894.1747	0.5073665	0.5411221	624.2473	4.355802	0	13	567	901						Frog_fixed.avi	0
8792	527	579.4421	903.2225	0.6520216	0.5187879	618.6591	4.51634	0	554.3746	882.8537	0.5090724	0.5429893	624.9404	4.349887	0	13	567	893						Frog_fixed.avi	0
8809	528	576.4611	905.4293	0.6536077	0.5209319	619.5543	4.513566	0	558.1843	890.7053	0.5106987	0.5447972	625.6191	4.369192	0	13	567	898						Frog_fixed.avi	0
8825	529	583.8522	905.9879	0.6550987	0.5230957	620.0965	4.533391	0	559.4788	891.5637	0.5122135	0.5465038	626.2046	4.362314	0	13	572	899						Frog_fixed.avi	0
8842	530	580.5946	908.1977	0.6564409	0.5249891	620.837	4.533715	0	555.3126	888.5266	0.5135523	0.5479609	626.8684	4.382645	0	13	568	898						Frog_fixed.avi	0
8859	531	580.0645	908.4925	0.6576194	0.5266324	621.0983	4.526578	0	561.2505	890.8363	0.5147986	0.5490098	627.2456	4.379961	0	13	571	900						Frog_fixed.avi	0
8875	532	577.3341	903.6219	0.658674	0.5279343	621.5984	4.542065	0	558.1178	896.5406	0.5158619	0.5496486	627.4822	4.375067	0	13	568	900						Frog_fixed.avi	0
8892	533	579.461	911.6075	0.6595733	0.5286702	621.9796	4.541877	0	560.8903	899.5309	0.5167424	0.5497414	628.069	4.385978	0	13	570	906						Frog_fixed.avi	0
8909	534	584.3724	904.5354	0.6603521	0.5289468	622.4352	4.536308	0	564.3781	887.9457	0.5175253	0.5493726	628.1979	4.38433	0	13	574	896						Frog_fixed.avi	0
8925	535	586.4567	911.1614	0.6609518	0.5287063	622.4572	4.550282	0	561.2667	883.9597	0.5180976	0.5485851	628.4001	4.369896	0	13	574	898						Frog_fixed.avi	0
8942	536	584.3876	909.5091	0.6613904	0.5281373	622.7001	4.54173	0	565.8304	884.2004	0.5185282	0.5474571	628.423	4.381173	0	13	575	897						Frog_fixed.avi	0
8959	537	584.1523	909.8965	0.66163	0.5271735	622.6526	4.54618	0	560.9136	891.2424	0.5187183	0.5460634	628.567	4.371129	0	13	573	901						Frog_fixed.avi	0
8975	538	581.0455	914.8175	0.6616777	0.5258869	622.7612	4.558578	0	557.1874	880.7068	0.5187358	0.5444147	628.5765	4.37905	0	13	569	898						Frog_fixed.avi	0
8992	539	576.594	908.418	0.6615739	0.524431	622.7942	4.536414	0	552.5453	881.8992	0.5186563	0.5427554	628.5748	4.371303	0	14	565	895						Frog_fixed.avi	0
9009	540	535.7354	912.2684	0.6614358	0.5227288	623.0289	4.513037	0	507.0642	892.8146	0.5185826	0.5413291	628.3754	4.369887	0	14	521	903						Frog_fixed.avi	0
9025	541	538.4603	906.0034	0.6608704	0.521042	623.3732	4.516651	0	526.6636	884.7833	0.5180178	0.5404561	628.4665	4.371859	0	14	533	895						Frog_fixed.avi	0
9042	542	540.5001	916.0163	0.659743	0.5190249	623.2967	4.514338	0	520.9705	892.8572	0.5169836	0.5397637	628.4368	4.33498	0	14	531	904						Frog_fixed.avi	0
9059	543	541.3959	901.3704	0.6576526	0.5169151	623.1904	4.501175	0	519.0985	895.9288	0.5150586	0.5390306	628.697	4.323165	0	14	530	899						Frog_fixed.avi	0
9075	544	542.7919	899.6481	0.6545079	0.514581	623.121	4.485558	0	523.8595	887.2341	0.5121754	0.5382997	628.9579	4.342157	0	14	533	893						Frog_fixed.avi	0
9092	545	540.4308	906.5805	0.6501954	0.512585	622.6054	4.479025	0	520.6653	887.203	0.5083408	0.5382575	629.1739	4.321012	0	14	531	897						Frog_fixed.avi	0
9109	546	540.3115	904.4847	0.6447486	0.5114346	622.2513	4.455749	0	520.7032	884.4438	0.5037066	0.5397566	629.9213	4.317255	0	15	531	894						Frog_fixed.avi	0
9125	547	546.6052	881.0125	0.6379198	0.5112261	621.6301	4.461015	0	525.1633	877.5473	0.4982396	0.5431587	631.235	4.289579	0	15	536	879						Frog_fixed.avi	0
9142	548	710.6727	873.0128	0.6284217	0.5107083	620.5284	4.519111	0	721.1577	862.1533	0.4907323	0.5483084	632.7381	4.325348	0	15	716	868						Frog_fixed.avi	0
9158	549	1080.645	729.3834	0.614919	0.5099334	620.8073	4.578962	0	1166.927	746.727	0.4808662	0.5546994	636.3997	4.32772	0	15	1124	738						Frog_fixed.avi	0
9175	550	1449.633	592.2358	0.5996665	0.5093109	621.6794	4.615952	0	1628.764	604.0803	0.4707389	0.5632827	641.7686	4.269188	0	15	1539	598						Frog_fixed.avi	0
9192	551	1929.957	421.1253	0.5810174	0.509548	621.6794	4.520533	0	2175.113	466.3301	0.4611516	0.5725709	642.1425	4.152185	0	15	2053	444						Frog_fixed.avi	0
9208	552	2606.578	279.7989	0.5611606	0.5114459	621.6794	4.449903	2	2331.967	321.331	0.5646896	0.5114847	642.1462	4.617917	2		0	0						Frog_fixed.avi	0
9225	553	-1280	-1024	-1	-1	-1	-1	4	-1280	-1024	-1	-1	-1	-1	4		0	0						Frog_fixed.avi	0
9242	554	-1280	-1024	-1	-1	-1	-1	4	-1280	-1024	-1	-1	-1	-1	4		0	0						Frog_fixed.avi	0
9258	555	-1280	-1024	-1	-1	-1	-1	4	-1280	-1024	-1	-1	-1	-1	4		0	0						Frog_fixed.avi	0
9275	556	-1280	-1024	-1	-1	-1	-1	4	-1280	-1024	-1	-1	-1	-1	4		0	0						Frog_fixed.avi	0
9292	557	-1280	-1024	-1	-1	-1	-1	4	-1280	-1024	-1	-1	-1	-1	4		0	0						Frog_fixed.avi	0
9308	558	-1280	-1024	-1	-1	-1	-1	4	-1280	-1024	-1	-1	-1	-1	4		0	0						Frog_fixed.avi	0
9325	559	-1280	-1024	-1	-1	-1	-1	4	-1280	-1024	-1	-1	-1	-1	4		0	0						Frog_fixed.avi	0
9342	560	-1280	-1024	-1	-1	-1	-1	4	-1280	-1024	-1	-1	-1	-1	4		0	0						Frog_fixed.avi	0
9358	561	-1280	-1024	-1	-1	-1	-1	4	-1280	-1024	-1	-1	-1	-1	4		0	0						Frog_fixed.avi	0
9375	562	-1280	-1024	-1	-1	-1	-1	4	-1280	-1024	-1	-1	-1	-1	4		0	0						Frog_fixed.avi	0
9392	563	-1280	-1024	-1	-1	-1	-1	4	-1280	-1024	-1	-1	-1	-1	4		0	0						Frog_fixed.avi	0
9408	564	-1280	-1024	-1	-1	-1	-1	4	-1280	-1024	-1	-1	-1	-1	4		0	0						Frog_fixed.avi	0
9425	565	-1280	-1024	-1	-1	-1	-1	4	-1280	-1024	-1	-1	-1	-1	4		0	0						Frog_fixed.avi	0
9442	566	-1280	-1024	-1	-1	-1	-1	4	-1280	-1024	-1	-1	-1	-1	4		0	0						Frog_fixed.avi	0
9458	567	-1280	-1024	-1	-1	-1	-1	4	-1280	-1024	-1	-1	-1	-1	4		0	0						Frog_fixed.avi	0
9475	568	-1280	-1024	-1	-1	-1	-1	4	-1280	-1024	-1	-1	-1	-1	4		0	0						Frog_fixed.avi	0
9492	569	-1280	-1024	-1	-1	-1	-1	4	-1280	-1024	-1	-1	-1	-1	4		0	0						Frog_fixed.avi	0
9508	570	-1280	-1024	-1	-1	-1	-1	4	-1280	-1024	-1	-1	-1	-1	4		0	0						Frog_fixed.avi	0
9525	571	-1280	-1024	-1	-1	-1	-1	4	-1280	-1024	-1	-1	-1	-1	4		0	0						Frog_fixed.avi	0
9542	572	-1280	-1024	-1	-1	-1	-1	4	-1280	-1024	-1	-1	-1	-1	4		0	0						Frog_fixed.avi	0
9558	573	-1280	-1024	-1	-1	-1	-1	4	-1280	-1024	-1	-1	-1	-1	4		0	0						Frog_fixed.avi	0
9575	574	-1280	-1024	-1	-1	-1	-1	4	-1280	-1024	-1	-1	-1	-1	4		0	0						Frog_fixed.avi	0
9592	575	-1280	-1024	-1	-1	-1	-1	4	-1280	-1024	-1	-1	-1	-1	4		0	0						Frog_fixed.avi	0
9608	576	-1280	-1024	-1	-1	-1	-1	4	-1280	-1024	-1	-1	-1	-1	4		0	0						Frog_fixed.avi	0
9625	577	-1280	-1024	-1	-1	-1	-1	4	-1280	-1024	-1	-1	-1	-1	4		0	0						Frog_fixed.avi	0
9642	578	-1280	-1024	-1	-1	-1	-1	4	-1280	-1024	-1	-1	-1	-1	4		0	0						Frog_fixed.avi	0
9658	579	-1280	-1024	-1	-1	-1	-1	4	-1280	-1024	-1	-1	-1	-1	4		0	0						Frog_fixed.avi	0
9675	580	-1280	-1024	-1	-1	-1	-1	4	-1280	-1024	-1	-1	-1	-1	4		0	0						Frog_fixed.avi	0
9692	581	-1280	-1024	-1	-1	-1	-1	4	-1280	-1024	-1	-1	-1	-1	4		0	0						Frog_fixed.avi	0
9708	582	-1280	-1024	-1	-1	-1	-1	4	-1280	-1024	-1	-1	-1	-1	4		0	0						Frog_fixed.avi	0
9725	583	-1280	-1024	-1	-1	-1	-1	4	-1280	-1024	-1	-1	-1	-1	4		0	0						Frog_fixed.avi	0
9742	584	-1280	-1024	-1	-1	-1	-1	4	-1280	-1024	-1	-1	-1	-1	4		0	0						Frog_fixed.avi	0
9758	585	-1280	-1024	-1	-1	-1	-1	4	-1280	-1024	-1	-1	-1	-1	4		0	0						Frog_fixed.avi	0
9775	586	-1280	-1024	-1	-1	-1	-1	4	-1280	-1024	-1	-1	-1	-1	4		0	0						Frog_fixed.avi	0
9792	587	-1280	-1024	-1	-1	-1	-1	4	-1280	-1024	-1	-1	-1	-1	4		0	0						Frog_fixed.avi	0
9808	588	-1280	-1024	-1	-1	-1	-1	4	-1280	-1024	-1	-1	-1	-1	4		0	0						Frog_fixed.avi	0
9825	589	-1280	-1024	-1	-1	-1	-1	4	-1280	-1024	-1	-1	-1	-1	4		0	0						Frog_fixed.avi	0
9842	590	-1280	-1024	-1	-1	-1	-1	4	-1280	-1024	-1	-1	-1	-1	4		0	0						Frog_fixed.avi	0
9859	591	-1280	-1024	-1	-1	-1	-1	4	-1280	-1024	-1	-1	-1	-1	4		0	0						Frog_fixed.avi	0
9875	592	-1280	-1024	-1	-1	-1	-1	4	-1280	-1024	-1	-1	-1	-1	4		0	0						Frog_fixed.avi	0
9892	593	-1280	-1024	-1	-1	-1	-1	4	-1280	-1024	-1	-1	-1	-1	4		0	0						Frog_fixed.avi	0
9909	594	-1280	-1024	-1	-1	-1	-1	4	-1280	-1024	-1	-1	-1	-1	4		0	0						Frog_fixed.avi	0
9926	595	-1280	-1024	-1	-1	-1	-1	4	-1280	-1024	-1	-1	-1	-1	4		0	0						Frog_fixed.avi	0
9943	596	-1280	-1024	-1	-1	-1	-1	4	-1280	-1024	-1	-1	-1	-1	4		0	0						Frog_fixed.avi	0
9958	597	-1280	-1024	-1	-1	-1	-1	4	-1280	-1024	-1	-1	-1	-1	4		0	0						Frog_fixed.avi	0
9975	598	-1280	-1024	-1	-1	-1	-1	4	-1280	-1024	-1	-1	-1	-1	4		0	0						Frog_fixed.avi	0
9991	599	-1280	-1024	-1	-1	-1	-1	4	-1280	-1024	-1	-1	-1	-1	4		0	0						Frog_fixed.avi	0
10008	600	-1280	-1024	-1	-1	-1	-1	4	-1280	-1024	-1	-1	-1	-1	4		0	0						Frog_fixed.avi	0
10025	601	-1280	-1024	-1	-1	-1	-1	4	-1280	-1024	-1	-1	-1	-1	4		0	0						Frog_fixed.avi	0
10041	602	1013.508	455.2527	0.5333777	0.5233945	630.3497	3.974437	3	745.351	492.1568	0.5333776	0.5233945	630.3497	3.976069	1	16	745	492						Frog_fixed.avi	0
10058	603	-1280	-1024	-1	-1	-1	-1	4	-1280	-1024	-1	-1	-1	-1	4		0	0						Frog_fixed.avi	0
10074	604	-1280	-1024	-1	-1	-1	-1	4	-1280	-1024	-1	-1	-1	-1	4		0	0						Frog_fixed.avi	0
10091	605	-1280	-1024	-1	-1	-1	-1	4	-1280	-1024	-1	-1	-1	-1	4		0	0						Frog_fixed.avi	0
10108	606	-1280	-1024	-1	-1	-1	-1	4	-1280	-1024	-1	-1	-1	-1	4		0	0						Frog_fixed.avi	0
10124	607	-1280	-1024	-1	-1	-1	-1	4	-1280	-1024	-1	-1	-1	-1	4		0	0						Frog_fixed.avi	0
10141	608	-1280	-1024	-1	-1	-1	-1	4	-1280	-1024	-1	-1	-1	-1	4		0	0						Frog_fixed.avi	0
10158	609	-1280	-1024	-1	-1	-1	-1	4	-1280	-1024	-1	-1	-1	-1	4		0	0						Frog_fixed.avi	0
10174	610	-1280	-1024	-1	-1	-1	-1	4	-1280	-1024	-1	-1	-1	-1	4		0	0						Frog_fixed.avi	0
10191	611	-1280	-1024	-1	-1	-1	-1	4	-1280	-1024	-1	-1	-1	-1	4		0	0						Frog_fixed.avi	0
10208	612	-1280	-1024	-1	-1	-1	-1	4	-1280	-1024	-1	-1	-1	-1	4		0	0						Frog_fixed.avi	0
10224	613	-1280	-1024	-1	-1	-1	-1	4	-1280	-1024	-1	-1	-1	-1	4		0	0						Frog_fixed.avi	0
10241	614	-1280	-1024	-1	-1	-1	-1	4	-1280	-1024	-1	-1	-1	-1	4		0	0						Frog_fixed.avi	0
10258	615	-1280	-1024	-1	-1	-1	-1	4	-1280	-1024	-1	-1	-1	-1	4		0	0						Frog_fixed.avi	0
10274	616	-1280	-1024	-1	-1	-1	-1	4	-1280	-1024	-1	-1	-1	-1	4		0	0						Frog_fixed.avi	0
10291	617	1003.025	458.6165	0.5419966	0.5271198	624.0526	4.136317	3	737.3288	495.4504	0.5419966	0.5271198	624.0526	4.138037	1	17	737	495						Frog_fixed.avi	0
10308	618	-1280	-1024	-1	-1	-1	-1	4	-1280	-1024	-1	-1	-1	-1	4	17	0	0						Frog_fixed.avi	0
10324	619	-1280	-1024	-1	-1	-1	-1	4	-1280	-1024	-1	-1	-1	-1	4	17	0	0						Frog_fixed.avi	0
10341	620	-1280	-1024	-1	-1	-1	-1	4	-1280	-1024	-1	-1	-1	-1	4	17	0	0						Frog_fixed.avi	0
10358	621	-1280	-1024	-1	-1	-1	-1	4	-1280	-1024	-1	-1	-1	-1	4	17	0	0						Frog_fixed.avi	0
10374	622	-1280	-1024	-1	-1	-1	-1	4	-1280	-1024	-1	-1	-1	-1	4	17	0	0						Frog_fixed.avi	0
10391	623	-1280	-1024	-1	-1	-1	-1	4	-1280	-1024	-1	-1	-1	-1	4	17	0	0						Frog_fixed.avi	0
10408	624	989.9751	476.5666	0.5425544	0.5330291	628.3702	4.207195	3	722.481	512.8652	0.5425544	0.5330291	628.3702	4.209005	1	17	722	513						Frog_fixed.avi	0
10424	625	1001.731	473.0263	0.5427099	0.5336746	628.3702	4.209895	3	733.9766	509.7983	0.5427099	0.5336747	628.3702	4.211691	1	17	734	510						Frog_fixed.avi	0
10441	626	1003.996	476.9023	0.5428289	0.5341085	628.3702	4.187647	3	736.1434	513.693	0.5428288	0.5341085	628.3702	4.189435	1	17	736	514						Frog_fixed.avi	0
10458	627	997.9053	468.8704	0.5429445	0.5345218	628.3702	4.204781	3	730.2515	505.5916	0.5429445	0.5345218	628.3702	4.206573	1	17	730	506						Frog_fixed.avi	0
10474	628	997.3849	468.7771	0.542801	0.5347118	630.1478	4.200367	3	729.7321	505.4875	0.542801	0.5347118	630.1478	4.202149	1	17	730	505						Frog_fixed.avi	0
10491	629	-1280	-1024	-1	-1	-1	-1	4	-1280	-1024	-1	-1	-1	-1	4	17	0	0						Frog_fixed.avi	0
10508	630	-1280	-1024	-1	-1	-1	-1	4	-1280	-1024	-1	-1	-1	-1	4	17	0	0						Frog_fixed.avi	0
10524	631	-1280	-1024	-1	-1	-1	-1	4	-1280	-1024	-1	-1	-1	-1	4	17	0	0						Frog_fixed.avi	0
10541	632	1006.833	469.1718	0.5420735	0.5345128	630.1393	4.245979	3	738.2547	506.2067	0.5420735	0.5345128	630.1393	4.247793	1	17	738	506						Frog_fixed.avi	0
10558	633	-1280	-1024	-1	-1	-1	-1	4	-1280	-1024	-1	-1	-1	-1	4		0	0						Frog_fixed.avi	0
10574	634	-1280	-1024	-1	-1	-1	-1	4	-1280	-1024	-1	-1	-1	-1	4		0	0						Frog_fixed.avi	0
10591	635	-1280	-1024	-1	-1	-1	-1	4	-1280	-1024	-1	-1	-1	-1	4		0	0						Frog_fixed.avi	0
10608	636	-1280	-1024	-1	-1	-1	-1	4	-1280	-1024	-1	-1	-1	-1	4		0	0						Frog_fixed.avi	0
10624	637	-1280	-1024	-1	-1	-1	-1	4	-1280	-1024	-1	-1	-1	-1	4		0	0						Frog_fixed.avi	0
10641	638	-1280	-1024	-1	-1	-1	-1	4	-1280	-1024	-1	-1	-1	-1	4		0	0						Frog_fixed.avi	0
10657	639	-1280	-1024	-1	-1	-1	-1	4	-1280	-1024	-1	-1	-1	-1	4		0	0						Frog_fixed.avi	0
10674	640	1003.392	490.5293	0.5358257	0.5392841	636.2808	4.254997	3	732.1965	527.033	0.5358257	0.5392841	636.2807	4.256861	1	18	732	527						Frog_fixed.avi	0
10691	641	-1280	-1024	-1	-1	-1	-1	4	-1280	-1024	-1	-1	-1	-1	4		0	0						Frog_fixed.avi	0
10707	642	-1280	-1024	-1	-1	-1	-1	4	-1280	-1024	-1	-1	-1	-1	4		0	0						Frog_fixed.avi	0
10724	643	-1280	-1024	-1	-1	-1	-1	4	-1280	-1024	-1	-1	-1	-1	4		0	0						Frog_fixed.avi	0
10741	644	-1280	-1024	-1	-1	-1	-1	4	-1280	-1024	-1	-1	-1	-1	4		0	0						Frog_fixed.avi	0
10757	645	-1280	-1024	-1	-1	-1	-1	4	-1280	-1024	-1	-1	-1	-1	4		0	0						Frog_fixed.avi	0
10774	646	-1280	-1024	-1	-1	-1	-1	4	-1280	-1024	-1	-1	-1	-1	4		0	0						Frog_fixed.avi	0
10791	647	-1280	-1024	-1	-1	-1	-1	4	-1280	-1024	-1	-1	-1	-1	4		0	0						Frog_fixed.avi	0
10807	648	-1280	-1024	-1	-1	-1	-1	4	-1280	-1024	-1	-1	-1	-1	4		0	0						Frog_fixed.avi	0
10824	649	-1280	-1024	-1	-1	-1	-1	4	-1280	-1024	-1	-1	-1	-1	4		0	0						Frog_fixed.avi	0
10841	650	-1280	-1024	-1	-1	-1	-1	4	-1280	-1024	-1	-1	-1	-1	4		0	0						Frog_fixed.avi	0
10857	651	-1280	-1024	-1	-1	-1	-1	4	-1280	-1024	-1	-1	-1	-1	4		0	0						Frog_fixed.avi	0
10874	652	-1280	-1024	-1	-1	-1	-1	4	-1280	-1024	-1	-1	-1	-1	4		0	0						Frog_fixed.avi	0
10891	653	-1280	-1024	-1	-1	-1	-1	4	-1280	-1024	-1	-1	-1	-1	4		0	0						Frog_fixed.avi	0
10907	654	-1280	-1024	-1	-1	-1	-1	4	-1280	-1024	-1	-1	-1	-1	4		0	0						Frog_fixed.avi	0
10924	655	-1280	-1024	-1	-1	-1	-1	4	-1280	-1024	-1	-1	-1	-1	4		0	0						Frog_fixed.avi	0
10941	656	-1280	-1024	-1	-1	-1	-1	4	-1280	-1024	-1	-1	-1	-1	4		0	0						Frog_fixed.avi	0
10957	657	-1280	-1024	-1	-1	-1	-1	4	-1280	-1024	-1	-1	-1	-1	4		0	0						Frog_fixed.avi	0
10974	658	-1280	-1024	-1	-1	-1	-1	4	-1280	-1024	-1	-1	-1	-1	4		0	0						Frog_fixed.avi	0
10991	659	-1280	-1024	-1	-1	-1	-1	4	-1280	-1024	-1	-1	-1	-1	4		0	0						Frog_fixed.avi	0
11007	660	-1280	-1024	-1	-1	-1	-1	4	-1280	-1024	-1	-1	-1	-1	4		0	0						Frog_fixed.avi	0
11024	661	1179.788	458.1165	0.4003574	0.615193	636.5595	4.147481	1	905.8464	495.9705	0.4003573	0.615193	636.5595	4.149092	3	19	1180	458						Frog_fixed.avi	0
11041	662	-1280	-1024	-1	-1	-1	-1	4	-1280	-1024	-1	-1	-1	-1	4		0	0						Frog_fixed.avi	0
11057	663	-1280	-1024	-1	-1	-1	-1	4	-1280	-1024	-1	-1	-1	-1	4		0	0						Frog_fixed.avi	0
11074	664	-1280	-1024	-1	-1	-1	-1	4	-1280	-1024	-1	-1	-1	-1	4		0	0						Frog_fixed.avi	0
11091	665	-1280	-1024	-1	-1	-1	-1	4	-1280	-1024	-1	-1	-1	-1	4		0	0						Frog_fixed.avi	0
11107	666	-1280	-1024	-1	-1	-1	-1	4	-1280	-1024	-1	-1	-1	-1	4		0	0						Frog_fixed.avi	0
11124	667	-1280	-1024	-1	-1	-1	-1	4	-1280	-1024	-1	-1	-1	-1	4		0	0						Frog_fixed.avi	0
11141	668	-1280	-1024	-1	-1	-1	-1	4	-1280	-1024	-1	-1	-1	-1	4		0	0						Frog_fixed.avi	0
11157	669	-1280	-1024	-1	-1	-1	-1	4	-1280	-1024	-1	-1	-1	-1	4		0	0						Frog_fixed.avi	0
11174	670	-1280	-1024	-1	-1	-1	-1	4	-1280	-1024	-1	-1	-1	-1	4		0	0						Frog_fixed.avi	0
11191	671	-1280	-1024	-1	-1	-1	-1	4	-1280	-1024	-1	-1	-1	-1	4		0	0						Frog_fixed.avi	0
11207	672	-1280	-1024	-1	-1	-1	-1	4	-1280	-1024	-1	-1	-1	-1	4		0	0						Frog_fixed.avi	0
11224	673	-1280	-1024	-1	-1	-1	-1	4	-1280	-1024	-1	-1	-1	-1	4		0	0						Frog_fixed.avi	0
11240	674	-1280	-1024	-1	-1	-1	-1	4	-1280	-1024	-1	-1	-1	-1	4		0	0						Frog_fixed.avi	0
11257	675	-1280	-1024	-1	-1	-1	-1	4	-1280	-1024	-1	-1	-1	-1	4		0	0						Frog_fixed.avi	0
11274	676	-1280	-1024	-1	-1	-1	-1	4	-1280	-1024	-1	-1	-1	-1	4		0	0						Frog_fixed.avi	0
11290	677	-1280	-1024	-1	-1	-1	-1	4	-1280	-1024	-1	-1	-1	-1	4		0	0						Frog_fixed.avi	0
11307	678	1178.45	530.3415	0.4013853	0.6036826	632.3455	4.221497	1	907.2012	566.8961	0.4013853	0.6036827	632.3455	4.223448	3	20	1178	530						Frog_fixed.avi	0
11324	679	-1280	-1024	-1	-1	-1	-1	4	-1280	-1024	-1	-1	-1	-1	4		0	0						Frog_fixed.avi	0
11341	680	-1280	-1024	-1	-1	-1	-1	4	-1280	-1024	-1	-1	-1	-1	4		0	0						Frog_fixed.avi	0
11357	681	-1280	-1024	-1	-1	-1	-1	4	-1280	-1024	-1	-1	-1	-1	4		0	0						Frog_fixed.avi	0
11374	682	-1280	-1024	-1	-1	-1	-1	4	-1280	-1024	-1	-1	-1	-1	4		0	0						Frog_fixed.avi	0
11390	683	-1280	-1024	-1	-1	-1	-1	4	-1280	-1024	-1	-1	-1	-1	4		0	0						Frog_fixed.avi	0
11407	684	-1280	-1024	-1	-1	-1	-1	4	-1280	-1024	-1	-1	-1	-1	4		0	0						Frog_fixed.avi	0
11424	685	-1280	-1024	-1	-1	-1	-1	4	-1280	-1024	-1	-1	-1	-1	4		0	0						Frog_fixed.avi	0
11440	686	-1280	-1024	-1	-1	-1	-1	4	-1280	-1024	-1	-1	-1	-1	4		0	0						Frog_fixed.avi	0
11457	687	-1280	-1024	-1	-1	-1	-1	4	-1280	-1024	-1	-1	-1	-1	4		0	0						Frog_fixed.avi	0
11474	688	-1280	-1024	-1	-1	-1	-1	4	-1280	-1024	-1	-1	-1	-1	4		0	0						Frog_fixed.avi	0
11490	689	-1280	-1024	-1	-1	-1	-1	4	-1280	-1024	-1	-1	-1	-1	4		0	0						Frog_fixed.avi	0
11507	690	-1280	-1024	-1	-1	-1	-1	4	-1280	-1024	-1	-1	-1	-1	4		0	0						Frog_fixed.avi	0
11524	691	-1280	-1024	-1	-1	-1	-1	4	-1280	-1024	-1	-1	-1	-1	4		0	0						Frog_fixed.avi	0
11540	692	-1280	-1024	-1	-1	-1	-1	4	-1280	-1024	-1	-1	-1	-1	4		0	0						Frog_fixed.avi	0
11557	693	-1280	-1024	-1	-1	-1	-1	4	-1280	-1024	-1	-1	-1	-1	4		0	0						Frog_fixed.avi	0
11574	694	-1280	-1024	-1	-1	-1	-1	4	-1280	-1024	-1	-1	-1	-1	4		0	0						Frog_fixed.avi	0
11590	695	-1280	-1024	-1	-1	-1	-1	4	-1280	-1024	-1	-1	-1	-1	4		0	0						Frog_fixed.avi	0
11607	696	-1280	-1024	-1	-1	-1	-1	4	-1280	-1024	-1	-1	-1	-1	4		0	0						Frog_fixed.avi	0
11624	697	-1280	-1024	-1	-1	-1	-1	4	-1280	-1024	-1	-1	-1	-1	4		0	0						Frog_fixed.avi	0
11640	698	-1280	-1024	-1	-1	-1	-1	4	-1280	-1024	-1	-1	-1	-1	4		0	0						Frog_fixed.avi	0
11657	699	-1280	-1024	-1	-1	-1	-1	4	-1280	-1024	-1	-1	-1	-1	4		0	0						Frog_fixed.avi	0
11673	700	-1280	-1024	-1	-1	-1	-1	4	-1280	-1024	-1	-1	-1	-1	4		0	0						Frog_fixed.avi	0
11690	701	-1280	-1024	-1	-1	-1	-1	4	-1280	-1024	-1	-1	-1	-1	4		0	0						Frog_fixed.avi	0
11707	702	-1280	-1024	-1	-1	-1	-1	4	-1280	-1024	-1	-1	-1	-1	4		0	0						Frog_fixed.avi	0
11723	703	-1280	-1024	-1	-1	-1	-1	4	-1280	-1024	-1	-1	-1	-1	4		0	0						Frog_fixed.avi	0
11740	704	-1280	-1024	-1	-1	-1	-1	4	-1280	-1024	-1	-1	-1	-1	4		0	0						Frog_fixed.avi	0
11757	705	-1280	-1024	-1	-1	-1	-1	4	-1280	-1024	-1	-1	-1	-1	4		0	0						Frog_fixed.avi	0
11773	706	-1280	-1024	-1	-1	-1	-1	4	-1280	-1024	-1	-1	-1	-1	4		0	0						Frog_fixed.avi	0
11790	707	-1280	-1024	-1	-1	-1	-1	4	-1280	-1024	-1	-1	-1	-1	4		0	0						Frog_fixed.avi	0
11807	708	-1280	-1024	-1	-1	-1	-1	4	-1280	-1024	-1	-1	-1	-1	4		0	0						Frog_fixed.avi	0
11823	709	-1280	-1024	-1	-1	-1	-1	4	-1280	-1024	-1	-1	-1	-1	4		0	0						Frog_fixed.avi	0
11840	710	916.5661	566.6495	0.552781	0.5469061	634.6765	4.48055	0	892.4694	550.1979	0.4126867	0.5887042	636.1312	4.320079	0	21	905	558						Frog_fixed.avi	0
11857	711	916.5661	566.6495	0.5512977	0.5464659	629.4761	4.48055	0	912.3955	571.3729	0.4121612	0.588309	636.3428	4.277965	0	21	914	569						Frog_fixed.avi	0
11873	712	905.6035	558.4164	0.5507405	0.5456232	629.4761	4.43904	0	894.8014	549.3774	0.4115106	0.5879117	636.4219	4.303649	0	21	900	554						Frog_fixed.avi	0
11890	713	912.8286	535.9958	0.5500606	0.5452552	629.4761	4.44681	0	905.5423	536.4477	0.4108154	0.5876074	636.3779	4.308008	0	21	909	536						Frog_fixed.avi	0
11907	714	901.3232	526.643	0.549231	0.5448369	629.4761	4.461162	0	904.2117	535.1285	0.4099958	0.5873296	636.2169	4.335033	0	21	903	531						Frog_fixed.avi	0
11923	715	902.3048	517.2902	0.5491098	0.5444629	633.6843	4.471127	0	907.7798	532.1832	0.4090831	0.5871543	635.8442	4.309449	0	21	905	525						Frog_fixed.avi	0
11940	716	901.9764	505.5247	0.5482379	0.5438361	633.6843	4.485786	0	903.2189	524.3007	0.4082315	0.586695	635.8433	4.368189	0	22	903	515						Frog_fixed.avi	0
11957	717	897.3794	509.0761	0.5472743	0.5431385	633.6843	4.482539	0	899.3817	531.6008	0.4072192	0.5862245	635.6698	4.353605	0	22	898	520						Frog_fixed.avi	0
11973	718	864.6874	494.4873	0.5464426	0.5423258	633.6843	4.516181	0	856.4865	511.7013	0.4063998	0.5857978	635.3042	4.371379	0	22	861	503						Frog_fixed.avi	0
11990	719	850.7252	491.992	0.5449526	0.5415668	630.2549	4.52523	0	871.9962	514.0791	0.4053281	0.5855835	634.9236	4.388437	0	22	861	503						Frog_fixed.avi	0
12007	720	-1280	-1024	-1	-1	-1	-1	4	-1280	-1024	-1	-1	-1	-1	4	22	0	0						Frog_fixed.avi	0
12023	721	861.2917	510.2232	0.5430727	0.5401872	630.2549	4.475286	0	851.3491	519.3536	0.4033927	0.5849047	634.2604	4.343402	0	22	856	515						Frog_fixed.avi	0
12040	722	-1280	-1024	-1	-1	-1	-1	4	-1280	-1024	-1	-1	-1	-1	4	22	0	0						Frog_fixed.avi	0
12057	723	835.4462	516.908	0.5409595	0.5390097	627.802	4.430335	0	853.3448	550.589	0.401856	0.5842893	635.0299	4.308312	0	22	844	534						Frog_fixed.avi	0
12073	724	853.5596	513.923	0.5402365	0.5382096	627.802	4.487306	0	859.5662	520.6446	0.4010918	0.5840262	635.0261	4.354775	0	22	857	517						Frog_fixed.avi	0
12090	725	864.7269	510.4051	0.5396813	0.537567	627.802	4.48897	0	846.8896	537.1555	0.4000821	0.5836068	635.028	4.351149	0	22	856	524						Frog_fixed.avi	0
12107	726	-1280	-1024	-1	-1	-1	-1	4	-1280	-1024	-1	-1	-1	-1	4	22	0	0						Frog_fixed.avi	0
12123	727	-1280	-1024	-1	-1	-1	-1	4	-1280	-1024	-1	-1	-1	-1	4	22	0	0						Frog_fixed.avi	0
12140	728	-1280	-1024	-1	-1	-1	-1	4	-1280	-1024	-1	-1	-1	-1	4	22	0	0						Frog_fixed.avi	0
12157	729	-1280	-1024	-1	-1	-1	-1	4	-1280	-1024	-1	-1	-1	-1	4	22	0	0						Frog_fixed.avi	0
12173	730	848.2004	503.6963	0.5401142	0.5346494	631.1291	4.515238	0	863.4119	522.9866	0.3995061	0.5811859	631.1526	4.388607	0	22	856	513						Frog_fixed.avi	0
12190	731	851.3913	497.8074	0.5406115	0.5345192	631.1291	4.523593	0	861.067	524.15	0.3998306	0.5809273	631.0153	4.360295	0	22	856	511						Frog_fixed.avi	0
12206	732	863.4531	494.4908	0.5401874	0.5350164	628.6083	4.556643	0	857.7938	510.5111	0.4003728	0.5810135	630.4266	4.384909	0	22	861	503						Frog_fixed.avi	0
12223	733	861.8126	497.6572	0.5413298	0.5351672	625.9983	4.52763	0	854.2402	522.0561	0.4010262	0.5807372	630.3641	4.376987	0	22	858	510						Frog_fixed.avi	0
12240	734	850.4717	510.079	0.5422493	0.5353795	625.947	4.481192	0	855.1221	547.2968	0.401868	0.5804459	630.2873	4.340676	0	22	853	529						Frog_fixed.avi	0
12256	735	854.426	509.5136	0.5433886	0.5358311	625.947	4.504873	0	860.8864	533.0263	0.4028323	0.5805792	630.2891	4.376089	0	22	858	521						Frog_fixed.avi	0
12273	736	853.4969	511.2938	0.5445451	0.5362564	625.947	4.498388	0	858.092	525.2341	0.4038433	0.5805085	629.4413	4.375474	0	22	856	518						Frog_fixed.avi	0
12290	737	853.4481	519.4171	0.54571	0.5365334	625.947	4.488147	0	860.4999	529.7267	0.4048965	0.5803659	629.2935	4.375142	0	22	857	525						Frog_fixed.avi	0
12306	738	857.2411	522.8691	0.5468404	0.5366676	625.947	4.481266	0	850.4443	529.0322	0.4058496	0.5801089	629.2009	4.365313	0	22	854	526						Frog_fixed.avi	0
12323	739	856.7592	524.0934	0.5477583	0.5366718	625.947	4.487599	0	857.0093	525.4893	0.4066897	0.5796202	629.2324	4.377522	0	22	857	525						Frog_fixed.avi	0
12340	740	-1280	-1024	-1	-1	-1	-1	4	-1280	-1024	-1	-1	-1	-1	4	22	0	0						Frog_fixed.avi	0
12356	741	-1280	-1024	-1	-1	-1	-1	4	-1280	-1024	-1	-1	-1	-1	4	22	0	0						Frog_fixed.avi	0
12373	742	-1280	-1024	-1	-1	-1	-1	4	-1280	-1024	-1	-1	-1	-1	4	22	0	0						Frog_fixed.avi	0
12390	743	856.0342	507.092	0.5506541	0.5365388	625.4811	4.533554	0	852.7488	532.29	0.40943	0.5781392	629.0006	4.377512	0	22	854	520						Frog_fixed.avi	0
12406	744	851.8829	515.023	0.5513472	0.5365852	625.2505	4.517901	0	851.2936	528.6115	0.4100872	0.5780224	629.1273	4.385623	0	22	852	522						Frog_fixed.avi	0
12423	745	856.6416	506.0563	0.552059	0.5367334	625.5845	4.533625	0	854.4329	525.6953	0.4107895	0.577957	629.0642	4.378834	0	22	856	516						Frog_fixed.avi	0
12440	746	853.6383	516.1458	0.5528355	0.5366958	625.5741	4.490164	0	853.8696	525.4623	0.4115131	0.5778842	629.1605	4.390374	0	22	854	521						Frog_fixed.avi	0
12456	747	855.0754	512.1273	0.5534928	0.5369279	625.5707	4.527265	0	846.4004	530.4529	0.4121373	0.5777124	629.1589	4.379591	0	22	851	521						Frog_fixed.avi	0
12473	748	855.2292	508.9857	0.5541297	0.5369392	625.4315	4.532208	0	850.0842	527.8152	0.4127821	0.5774556	629.0703	4.394485	0	22	853	518						Frog_fixed.avi	0
12490	749	858.1879	509.4224	0.5547201	0.5368646	625.2827	4.528919	0	852.7686	526.0917	0.4133839	0.5771489	628.9235	4.396868	0	22	855	518						Frog_fixed.avi	0
12506	750	856.3473	516.9625	0.5552778	0.5366489	625.0237	4.526019	0	849.3994	524.091	0.4138866	0.5767528	629.1223	4.399528	0	22	853	521						Frog_fixed.avi	0
12523	751	859.2783	509.7992	0.5557676	0.536412	624.9813	4.538506	0	850.9423	527.8871	0.4143695	0.5762443	628.8541	4.386923	0	22	855	519						Frog_fixed.avi	0
12540	752	854.4703	515.4373	0.5562689	0.535982	624.9766	4.502464	0	854.3286	522.2865	0.4147989	0.5756973	628.9347	4.387024	0	22	854	519						Frog_fixed.avi	0
12556	753	858.9744	513.8398	0.5567464	0.535804	624.9734	4.540893	0	849.2126	527.8936	0.4152365	0.5751966	628.8259	4.39562	0	22	854	521						Frog_fixed.avi	0
12573	754	847.5195	514.1695	0.5571894	0.5354316	624.7396	4.49114	0	850.7891	520.9003	0.4156588	0.5746729	628.8159	4.388384	0	22	849	518						Frog_fixed.avi	0
12590	755	859.1984	508.7451	0.5576668	0.5353096	624.7365	4.535449	0	848.9238	528.1414	0.4160731	0.5740517	628.6942	4.395185	0	22	854	518						Frog_fixed.avi	0
12606	756	853.6765	517.7444	0.5581366	0.5350463	624.1183	4.530777	0	853.1086	526.9295	0.4164881	0.5735956	628.4527	4.387977	0	22	853	522						Frog_fixed.avi	0
12623	757	858.8279	518.532	0.5586277	0.5348772	624.0186	4.519866	0	856.2958	523.1733	0.4169304	0.5731304	628.2072	4.389741	0	22	858	521						Frog_fixed.avi	0
12640	758	864.5441	513.7393	0.5590501	0.5346057	624.0417	4.512871	0	863.7784	516.2272	0.4173012	0.5726808	628.0645	4.410973	0	23	864	515						Frog_fixed.avi	0
12656	759	871.7938	491.3508	0.5594037	0.5344281	624.0417	4.493808	0	882.2371	493.493	0.4177173	0.5721942	627.9625	4.393188	0	23	877	492						Frog_fixed.avi	0
12673	760	875.593	492.3184	0.5598669	0.5343921	624.0417	4.504366	0	876.4181	493.2589	0.4180581	0.5719333	627.7862	4.395536	0	23	876	493						Frog_fixed.avi	0
12690	761	882.204	476.5848	0.5603327	0.5343374	624.0417	4.523753	0	882.5806	494.2874	0.4183736	0.5716569	627.4775	4.396539	0	23	882	485						Frog_fixed.avi	0
12706	762	876.879	480.4526	0.5607254	0.5342911	624.0417	4.506825	0	883.4153	495.0793	0.4186359	0.5714981	627.3707	4.389293	0	23	880	488						Frog_fixed.avi	0
12723	763	-1280	-1024	-1	-1	-1	-1	4	-1280	-1024	-1	-1	-1	-1	4	23	0	0						Frog_fixed.avi	0
12739	764	879.2185	478.7627	0.5612587	0.5342741	624.0417	4.523825	0	875.2792	484.0523	0.4189411	0.5713431	627.0099	4.401288	0	23	877	481						Frog_fixed.avi	0
12756	765	889.8654	461.1061	0.5612409	0.5349157	621.6185	4.569844	0	890.3647	475.4939	0.4189799	0.5715806	626.5853	4.422692	0	23	890	468						Frog_fixed.avi	0
12773	766	883.9386	476.1528	0.5610609	0.5349501	622.7	4.558605	0	878.5419	489.5328	0.4188775	0.5715588	626.7692	4.383603	0	23	881	483						Frog_fixed.avi	0
12789	767	887.2403	473.1545	0.5609164	0.5354917	622.377	4.55435	0	873.2529	489.9533	0.4187019	0.5718997	626.4523	4.402914	0	23	880	482						Frog_fixed.avi	0
12806	768	886.897	473.9749	0.5606651	0.5360921	622.2528	4.566443	0	882.8452	484.8198	0.4184216	0.5723537	626.4156	4.392403	0	23	885	479						Frog_fixed.avi	0
12823	769	875.4504	478.7162	0.5604444	0.5365541	622.251	4.531235	0	885.6149	484.8933	0.4180898	0.5729399	626.1796	4.403133	0	23	881	482						Frog_fixed.avi	0
12839	770	887.9059	467.4109	0.5599636	0.5375982	622.2481	4.572293	0	877.8095	485.6219	0.4176737	0.5735972	626.0626	4.401688	0	23	883	477						Frog_fixed.avi	0
12856	771	891.4395	479.5118	0.5597066	0.5381621	621.7857	4.548254	0	874.7106	490.5908	0.4172412	0.5742899	625.8785	4.410844	0	23	883	485						Frog_fixed.avi	0
12873	772	885.5604	471.5442	0.5591747	0.5392352	621.7827	4.572251	0	872.2333	494.7541	0.4168132	0.5749596	625.6949	4.40307	0	23	879	483						Frog_fixed.avi	0
12889	773	875.1538	482.6672	0.5588582	0.5397347	621.2089	4.53615	0	885.9169	490.8309	0.4164837	0.5756108	625.485	4.408129	0	23	881	487						Frog_fixed.avi	0
12906	774	889.1397	475.6477	0.5585017	0.5405397	621.2057	4.570328	0	880.8405	490.6982	0.4161256	0.5761965	625.4623	4.402369	0	23	885	483						Frog_fixed.avi	0
12923	775	887.2785	467.4491	0.5581951	0.5410681	620.6204	4.571481	0	875.4554	486.708	0.4158084	0.5766411	625.2071	4.414899	0	23	881	477						Frog_fixed.avi	0
12939	776	889.8275	475.1734	0.5579573	0.5413257	620.3221	4.565504	0	878.0881	489.3043	0.415535	0.5769073	624.9569	4.414358	0	23	884	482						Frog_fixed.avi	0
12956	777	889.1358	471.3542	0.5577326	0.5414929	620.1232	4.589077	0	880.5624	486.3679	0.4153173	0.5770388	624.6578	4.423495	0	23	885	479						Frog_fixed.avi	0
12973	778	878.652	479.0059	0.5576819	0.5413625	620.0658	4.553671	0	882.5302	485.8273	0.4151501	0.577104	624.6277	4.422884	0	23	881	482						Frog_fixed.avi	0
12989	779	873.7727	478.248	0.5576883	0.5414928	620.0658	4.556245	0	879.6174	487.239	0.4150476	0.5772023	624.4583	4.422773	0	23	877	483						Frog_fixed.avi	0
13006	780	878.7681	477.4101	0.5577784	0.5417805	620.0658	4.545037	0	878.8415	491.7066	0.4150316	0.5774724	624.0657	4.419338	0	23	879	485						Frog_fixed.avi	0
13023	781	889.2602	482.4242	0.5579467	0.5421983	620.0658	4.561484	0	875.039	486.6773	0.4150904	0.5778719	623.6978	4.421166	0	23	882	485						Frog_fixed.avi	0
13039	782	889.968	467.8593	0.5579142	0.5429585	620.0626	4.599024	0	876.3389	488.4336	0.4151952	0.5783659	623.4096	4.427994	0	23	883	478						Frog_fixed.avi	0
13056	783	893.9426	470.4992	0.5581031	0.5436037	618.8188	4.588325	0	880.3717	483.6483	0.4153289	0.5789888	623.309	4.435924	0	23	887	477						Frog_fixed.avi	0
13073	784	889.6166	467.2556	0.5583049	0.5443377	618.5513	4.597231	0	882.3523	487.4344	0.4155191	0.5795997	623.1677	4.428273	0	23	886	477						Frog_fixed.avi	0
13089	785	889.6385	466.2775	0.5585056	0.5450862	618.3832	4.595264	0	883.3381	484.5899	0.4156761	0.5803217	622.7741	4.431533	0	23	886	475						Frog_fixed.avi	0
13106	786	891.4413	478.6874	0.5587067	0.5456082	618.3835	4.579565	0	879.1644	484.4421	0.4157731	0.5810633	622.6418	4.439746	0	23	885	482						Frog_fixed.avi	0
13123	787	-1280	-1024	-1	-1	-1	-1	4	-1280	-1024	-1	-1	-1	-1	4	23	0	0						Frog_fixed.avi	0
13139	788	872.5748	461.3847	0.5589144	0.5477037	618.3803	4.599534	0	874.6247	479.525	0.416062	0.5828726	622.3159	4.437143	0	23	874	470						Frog_fixed.avi	0
13156	789	884.6385	467.3409	0.5589783	0.5487816	617.8925	4.599444	0	884.2231	484.6241	0.4161059	0.5839266	622.2081	4.425288	0	23	884	476						Frog_fixed.avi	0
13173	790	879.3074	480.4774	0.5591501	0.5496736	617.8626	4.573165	0	879.8666	476.4631	0.4161988	0.5851292	622.193	4.436219	0	23	880	478						Frog_fixed.avi	0
13189	791	883.6291	464.2598	0.5592288	0.5511157	617.8593	4.6115	0	877.5062	475.2374	0.4162911	0.5862905	622.2034	4.434116	0	23	881	470						Frog_fixed.avi	0
13206	792	883.6935	465.5399	0.5593467	0.5523288	617.532	4.585521	0	874.0688	488.0446	0.4164196	0.587386	622.0023	4.433486	0	23	879	477						Frog_fixed.avi	0
13223	793	882.8973	481.9463	0.5595238	0.553041	617.5137	4.570529	0	879.676	478.9276	0.4165793	0.5884504	621.8951	4.430749	0	23	881	480						Frog_fixed.avi	0
13239	794	873.4717	476.3427	0.5596505	0.5539998	617.5137	4.569967	0	879.2075	476.0271	0.416701	0.5893242	621.926	4.422976	0	23	876	476						Frog_fixed.avi	0
13256	795	876.6747	467.1428	0.5597433	0.5550326	617.5103	4.599972	0	876.9869	484.2671	0.4168759	0.5901089	621.7985	4.42584	0	23	877	476						Frog_fixed.avi	0
13273	796	888.0027	466.7183	0.5599494	0.5557413	617.0579	4.598666	0	878.1809	481.2123	0.4170786	0.5907951	621.8	4.421282	0	23	883	474						Frog_fixed.avi	0
13289	797	879.2649	468.5963	0.5601597	0.5563617	617.0403	4.595479	0	877.0275	480.6147	0.417296	0.5913082	621.8091	4.423045	0	23	878	475						Frog_fixed.avi	0
13306	798	879.4	476.878	0.5604552	0.5568065	616.8876	4.589516	0	881.8366	483.1752	0.4175926	0.5917262	621.6982	4.429056	0	23	881	480						Frog_fixed.avi	0
13322	799	882.1165	472.9319	0.5608158	0.5572391	616.8185	4.598613	0	872.7384	487.4628	0.4178878	0.5920452	621.6758	4.413926	0	23	877	480						Frog_fixed.avi	0
13339	800	869.9531	484.4048	0.5611911	0.5573269	616.8179	4.56791	0	877.9412	488.6622	0.4182748	0.5922519	621.5442	4.41572	0	23	874	487						Frog_fixed.avi	0
13356	801	869.5395	485.3288	0.561669	0.5576404	616.8179	4.554939	0	881.7762	480.6607	0.4187189	0.5924445	621.5263	4.422992	0	23	876	483						Frog_fixed.avi	0
13372	802	877.8162	475.1284	0.5621974	0.558122	616.8146	4.589131	0	878.2232	482.2071	0.4191906	0.5925424	621.3984	4.417273	0	23	878	479						Frog_fixed.avi	0
13389	803	880.611	476.8797	0.5628199	0.5581457	616.5171	4.575089	0	875.2511	480.4273	0.4197283	0.5926225	621.2794	4.413229	0	23	878	479						Frog_fixed.avi	0
13406	804	877.4332	467.077	0.5634809	0.5585555	616.5139	4.582635	0	881.7775	485.5036	0.4203459	0.5926802	620.9788	4.411418	0	23	880	476						Frog_fixed.avi	0
13422	805	879.8148	467.2286	0.5641705	0.5586924	616.2613	4.595212	0	880.8124	484.9962	0.420974	0.5927139	620.7196	4.427475	0	23	880	476						Frog_fixed.avi	0
13439	806	875.7708	468.721	0.5649211	0.5588517	616.2981	4.591012	0	877.0466	484.1641	0.4216146	0.5927371	620.6686	4.422966	0	23	876	476						Frog_fixed.avi	0
13456	807	871.098	476.475	0.5656732	0.5588604	616.2985	4.564818	0	870.8439	488.6611	0.4223068	0.5927964	620.1949	4.419479	0	23	871	483						Frog_fixed.avi	0
13472	808	876.0226	475.0644	0.5664574	0.559337	616.2955	4.595282	0	873.4924	490.0412	0.423012	0.59297	620.1351	4.418818	0	23	875	483						Frog_fixed.avi	0
13489	809	875.4701	473.0494	0.5672345	0.5597553	615.632	4.58593	0	878.1672	488.4805	0.423735	0.5932229	619.8873	4.423222	0	23	877	481						Frog_fixed.avi	0
13506	810	876.5235	476.2626	0.5680317	0.55998	615.6884	4.586869	0	873.7587	487.2822	0.4244415	0.5934477	619.6759	4.431896	0	23	875	482						Frog_fixed.avi	0
13522	811	875.0892	470.2996	0.5687686	0.5601082	615.3447	4.590775	0	873.9765	479.6737	0.425154	0.5936527	619.3687	4.42296	0	23	875	475						Frog_fixed.avi	0
13539	812	873.0026	470.2363	0.5695114	0.5599716	615.2193	4.585306	0	877.8333	487.4366	0.4258377	0.5936888	619.1455	4.423367	0	23	875	479						Frog_fixed.avi	0
13556	813	874.8865	470.5201	0.5702088	0.5595927	615.1227	4.583185	0	867.2108	485.2082	0.4264642	0.5935351	618.953	4.426923	0	23	871	478						Frog_fixed.avi	0
13572	814	871.0552	469.7492	0.5708354	0.5589526	614.9201	4.580087	0	870.3622	489.4923	0.4270837	0.5932474	618.6133	4.432611	0	23	871	480						Frog_fixed.avi	0
13589	815	876.1086	470.7283	0.5714432	0.5580828	614.8397	4.585802	0	870.3689	487.1037	0.4276687	0.5927719	618.2971	4.437563	0	23	873	479						Frog_fixed.avi	0
13606	816	874.9375	473.4518	0.5719945	0.5570137	614.5953	4.593177	0	871.8528	486.7009	0.4282275	0.5922257	618.1683	4.442785	0	23	873	480						Frog_fixed.avi	0
13622	817	877.2599	481.8538	0.5725322	0.5557883	614.5863	4.559651	0	874.4375	491.7466	0.4287437	0.591619	618.0225	4.445427	0	23	876	487						Frog_fixed.avi	0
13639	818	879.8504	465.5591	0.573029	0.5547619	614.5838	4.604112	0	870.1281	490.0665	0.4292381	0.5909866	617.848	4.450927	0	23	875	478						Frog_fixed.avi	0
13656	819	876.9866	474.655	0.5734854	0.5536453	614.4966	4.60076	0	872.1337	491.6472	0.429745	0.5903907	617.7725	4.443501	0	23	875	483						Frog_fixed.avi	0
13672	820	870.1005	470.4603	0.5739251	0.5526714	614.7173	4.596892	0	875.2336	485.0191	0.4302209	0.5899141	617.6902	4.451142	0	23	873	478						Frog_fixed.avi	0
13689	821	874.4599	469.6762	0.5743605	0.5518503	614.6641	4.601584	0	875.4145	489.0947	0.4306868	0.589399	617.6331	4.451235	0	23	875	479						Frog_fixed.avi	0
13706	822	874.4381	472.9696	0.5747902	0.5511128	614.7966	4.600616	0	873.1182	482.5738	0.4311173	0.5889872	617.6886	4.464157	0	23	874	478						Frog_fixed.avi	0
13722	823	880.2988	464.2702	0.5752292	0.5506098	614.8364	4.602036	0	872.663	488.6998	0.431552	0.5885659	617.5333	4.457614	0	23	876	476						Frog_fixed.avi	0
13739	824	883.422	463.884	0.5756714	0.5501739	614.9097	4.624716	0	876.6489	480.8844	0.4319672	0.5882398	617.6746	4.478259	0	23	880	472						Frog_fixed.avi	0
13756	825	882.2769	463.6688	0.576106	0.549854	614.8332	4.62419	0	873.9042	485.0035	0.432431	0.5878715	617.7499	4.463268	0	23	878	474						Frog_fixed.avi	0
13772	826	880.4723	471.8544	0.576577	0.5495579	614.7947	4.616008	0	869.6716	489.7364	0.4328911	0.5875255	617.64	4.454016	0	23	875	481						Frog_fixed.avi	0
13789	827	882.4417	472.7086	0.5770853	0.5494273	614.8829	4.618872	0	873.3687	482.2102	0.4333968	0.5872124	617.9164	4.476604	0	23	878	477						Frog_fixed.avi	0
13806	828	899.3424	460.0375	0.5776058	0.5493001	615.1686	4.622693	0	884.699	479.4141	0.4339121	0.5867829	617.9089	4.476227	0	23	892	470						Frog_fixed.avi	0
13822	829	895.7093	451.0603	0.57818	0.549171	615.3297	4.619443	0	878.9727	470.8127	0.43452	0.5864149	618.0719	4.472948	0	23	887	461						Frog_fixed.avi	0
13839	830	-1280	-1024	-1	-1	-1	-1	4	-1280	-1024	-1	-1	-1	-1	4	23	0	0						Frog_fixed.avi	0
13855	831	890.5096	448.6421	0.5794297	0.5489532	615.3353	4.63025	0	882.2311	480.5556	0.4357765	0.5855746	618.0716	4.488402	0	23	886	465						Frog_fixed.avi	0
13872	832	893.4139	459.6344	0.580093	0.5486962	615.8618	4.626764	0	888.025	473.5278	0.4364121	0.5851125	618.3661	4.495167	0	23	891	467						Frog_fixed.avi	0
13889	833	888.0741	470.1019	0.5807435	0.5483009	615.8727	4.576581	0	884.8616	478.8571	0.4370148	0.5845957	618.612	4.494718	0	23	886	474						Frog_fixed.avi	0
13905	834	-1280	-1024	-1	-1	-1	-1	4	-1280	-1024	-1	-1	-1	-1	4	23	0	0						Frog_fixed.avi	0
13922	835	886.9094	460.7101	0.5817993	0.5479812	615.871	4.633193	0	880.2439	472.3469	0.4380969	0.5836235	618.6823	4.496784	0	23	884	467						Frog_fixed.avi	0
13939	836	886.5571	456.7647	0.5822871	0.5478284	616.1086	4.630186	0	877.4958	473.3446	0.438562	0.5832232	618.8625	4.492771	0	23	882	465						Frog_fixed.avi	0
13955	837	891.7686	451.0739	0.582786	0.5477148	616.0309	4.635095	0	882.9362	474.4752	0.4390318	0.5828887	618.8768	4.500386	0	23	887	463						Frog_fixed.avi	0
13972	838	892.9137	455.5163	0.583281	0.5477083	616.0505	4.620575	0	882.6243	469.4561	0.4395233	0.5826001	618.8734	4.50404	0	23	888	462						Frog_fixed.avi	0
13989	839	887.6979	468.2831	0.583784	0.547505	616.0516	4.580503	0	884.3738	467.6422	0.440006	0.5823991	618.957	4.50112	0	23	886	468						Frog_fixed.avi	0
14005	840	881.4077	465.3167	0.5842193	0.5476253	616.0516	4.593119	0	886.4112	472.5484	0.4404898	0.5821795	618.957	4.49813	0	23	884	469						Frog_fixed.avi	0
14022	841	887.4055	460.2132	0.5847593	0.5479118	616.05	4.622746	0	885.3611	467.3484	0.4409546	0.5819204	618.96	4.50792	0	23	886	464						Frog_fixed.avi	0
14039	842	876.588	461.484	0.5852634	0.5478195	616.2029	4.603214	0	887.34	470.5788	0.441434	0.5816759	618.9026	4.500483	0	23	882	466						Frog_fixed.avi	0
14055	843	901.7271	494.9817	0.5856168	0.5484309	616.2013	4.63596	0	892.8553	507.4064	0.441804	0.5817282	618.5936	4.495595	0	24	897	501						Frog_fixed.avi	0
14072	844	895.8109	513.134	0.5860643	0.5487028	616.0178	4.647105	0	890.1971	523.1768	0.4422449	0.581686	618.4528	4.509147	0	24	893	518						Frog_fixed.avi	0
14089	845	893.3723	520.5486	0.5865108	0.5487122	615.8563	4.6299	0	882.6661	526.0365	0.4425853	0.5814077	618.7629	4.509848	0	24	888	523						Frog_fixed.avi	0
14105	846	894.6927	524.7234	0.5869306	0.5486989	615.759	4.640171	0	888.1104	526.4792	0.4429831	0.5811565	618.6058	4.490033	0	24	891	526						Frog_fixed.avi	0
14122	847	893.4303	521.1714	0.5873368	0.5486781	615.6537	4.635581	0	887.1146	525.522	0.4433139	0.5808876	618.4336	4.491286	0	24	890	523						Frog_fixed.avi	0
14139	848	895.5981	516.9616	0.5877389	0.5486321	615.7106	4.647743	0	877.0594	529.1174	0.443657	0.580602	618.5792	4.49858	0	24	886	523						Frog_fixed.avi	0
14155	849	897.0687	517.1346	0.5880853	0.5485383	615.7207	4.649681	0	880.8713	526.4445	0.4439757	0.58031	618.5134	4.480343	0	24	889	522						Frog_fixed.avi	0
14172	850	889.1312	515.8766	0.5883697	0.5484691	615.5263	4.636435	0	886.3695	529.4876	0.4442747	0.5800362	618.3151	4.506943	0	24	888	523						Frog_fixed.avi	0
14189	851	904.2249	515.0255	0.5887119	0.5484123	615.4047	4.65617	0	883.532	527.0015	0.4445123	0.5797535	618.551	4.509641	0	24	894	521						Frog_fixed.avi	0
14205	852	895.408	517.3834	0.5889413	0.5483831	615.5522	4.636059	0	883.6238	527.9525	0.4447688	0.5794669	618.4424	4.501593	0	24	890	523						Frog_fixed.avi	0
14222	853	900.4973	516.8788	0.5892427	0.5483568	615.4033	4.647688	0	889.5046	529.2703	0.4450259	0.5791818	618.5454	4.50131	0	24	895	523						Frog_fixed.avi	0
14239	854	891.8925	517.7853	0.5894785	0.548326	615.467	4.643755	0	884.9321	527.0853	0.4452884	0.5789034	618.3892	4.500841	0	24	888	522						Frog_fixed.avi	0
14255	855	895.3889	520.6268	0.5897878	0.548256	615.3844	4.649319	0	884.2058	529.4097	0.4455547	0.5786094	618.6469	4.496643	0	24	890	525						Frog_fixed.avi	0
14272	856	896.3131	523.853	0.5900529	0.5481298	615.4949	4.652542	0	887.6129	530.8998	0.4458186	0.5783063	618.4277	4.507179	0	24	892	527						Frog_fixed.avi	0
14289	857	892.0655	518.6904	0.5903223	0.5480278	615.4244	4.655617	0	880.7396	521.9146	0.4460535	0.5780926	618.7173	4.520079	0	24	886	520						Frog_fixed.avi	0
14305	858	893.8606	519.3026	0.5905504	0.5478944	615.5061	4.663094	0	884.9911	531.3633	0.4462784	0.5778159	618.6016	4.505047	0	24	889	525						Frog_fixed.avi	0
14322	859	903.8547	520.033	0.5907758	0.5477573	615.5204	4.660989	0	880.3671	534.8519	0.4464934	0.57758	618.7078	4.496346	0	24	892	527						Frog_fixed.avi	0
14339	860	893.485	519.7958	0.5909186	0.5476661	615.6949	4.658574	0	878.2061	531.7287	0.4466399	0.5773268	618.8876	4.529232	0	24	886	526						Frog_fixed.avi	0
14355	861	898.4937	520.6171	0.5910428	0.5475468	615.8143	4.659005	0	885.2015	526.5336	0.4467691	0.5771132	618.8245	4.513787	0	24	892	524						Frog_fixed.avi	0
14372	862	899.4616	517.8218	0.5911848	0.5474313	615.8927	4.662877	0	885.8722	533.33	0.4469102	0.5768864	618.9036	4.496635	0	24	893	526						Frog_fixed.avi	0
14389	863	894.2365	523.7321	0.5912669	0.5472865	615.9462	4.659153	0	882.6737	528.2846	0.4470183	0.576699	619.1591	4.518951	0	24	888	526						Frog_fixed.avi	0
14405	864	897.3528	520.8436	0.5913522	0.5470968	615.8984	4.680232	0	876.4564	531.0806	0.4471048	0.5764899	619.2259	4.516385	0	24	887	526						Frog_fixed.avi	0
14422	865	896.7692	518.6411	0.5914689	0.5469569	616.056	4.664037	0	880.4285	532.6656	0.4472121	0.5762521	619.1902	4.503286	0	24	889	526						Frog_fixed.avi	0
14438	866	898.0996	520.0225	0.5916039	0.5468308	616.3792	4.66536	0	885.7284	533.6011	0.4474006	0.5760351	619.3235	4.509744	0	24	892	527						Frog_fixed.avi	0
14455	867	899.3561	516.128	0.5917423	0.5467082	616.3087	4.660619	0	878.1241	530.228	0.4475482	0.5757718	619.4854	4.505762	0	24	889	523						Frog_fixed.avi	0
14472	868	897.9153	520.2334	0.5919156	0.546598	616.3786	4.653347	0	877.6843	532.2343	0.4476732	0.5755498	619.551	4.504074	0	24	888	526						Frog_fixed.avi	0
14488	869	900.1881	526.5111	0.5920553	0.5462695	616.4041	4.62435	0	883.808	531.8948	0.4478681	0.5753237	619.8438	4.504079	0	24	892	529						Frog_fixed.avi	0
14505	870	893.8772	520.5032	0.592205	0.5463151	616.4028	4.659353	0	880.4882	532.132	0.4480401	0.5751164	619.6957	4.506993	0	24	887	526						Frog_fixed.avi	0
14522	871	898.6432	519.444	0.5923805	0.5461665	616.8179	4.659583	0	886.3224	524.7123	0.4481902	0.5748709	620.0209	4.492864	0	24	892	522						Frog_fixed.avi	0
14538	872	901.966	509.2838	0.5925784	0.5460771	616.991	4.668155	0	881.7401	532.0281	0.4483654	0.5745931	620.2234	4.492049	0	24	892	521						Frog_fixed.avi	0
14555	873	897.1958	510.7198	0.5927572	0.545916	617.1664	4.661271	0	878.7225	539.8148	0.4485793	0.5742497	620.0184	4.480462	0	24	888	525						Frog_fixed.avi	0
14572	874	899.9773	514.6138	0.593002	0.5457021	617.3018	4.662429	0	879.5767	526.8306	0.4488105	0.5739241	620.3816	4.481312	0	24	890	521						Frog_fixed.avi	0
14588	875	895.9381	511.7314	0.5932361	0.5454608	617.366	4.665746	0	880.9601	529.7013	0.4490433	0.5735469	620.2177	4.477358	0	24	888	521						Frog_fixed.avi	0
14605	876	897.8754	516.2664	0.5934829	0.5452301	617.4819	4.654462	0	882.873	528.6104	0.449288	0.5731373	620.5377	4.471871	0	24	890	522						Frog_fixed.avi	0
14622	877	902.1011	512.6549	0.5937299	0.5450554	617.5481	4.649203	0	875.6746	534.3692	0.4495234	0.5727651	620.5659	4.455955	0	24	889	524						Frog_fixed.avi	0
14638	878	899.6826	509.2794	0.5939862	0.5448725	617.7073	4.641537	0	882.0511	523.269	0.4498021	0.5724321	620.7324	4.465461	0	24	891	516						Frog_fixed.avi	0
14655	879	895.9012	510.5647	0.5942513	0.5446935	617.6493	4.643221	0	885.0845	533.4296	0.4500655	0.5721054	620.7662	4.463546	0	24	890	522						Frog_fixed.avi	0
14672	880	899.1943	512.3901	0.5945299	0.5445336	617.8212	4.6464	0	876.0492	534.1209	0.4503425	0.5717749	620.8525	4.460407	0	24	888	523						Frog_fixed.avi	0
14688	881	900.5853	509.935	0.5948112	0.5443443	617.8266	4.640841	0	880.9685	524.2522	0.4506549	0.5714828	620.7868	4.4498	0	24	891	517						Frog_fixed.avi	0
14705	882	894.7816	506.0947	0.5950806	0.5441559	617.8688	4.644938	0	878.4247	532.2047	0.4508908	0.5711975	620.9503	4.456707	0	24	887	519						Frog_fixed.avi	0
14722	883	901.6799	511.8778	0.5953665	0.5439338	618.0073	4.639903	0	879.6179	528.8736	0.4511957	0.5709153	620.8212	4.449005	0	24	891	520						Frog_fixed.avi	0
14738	884	897.9273	510.0236	0.5956298	0.5437625	618.0256	4.636388	0	877.6568	520.0602	0.4514282	0.5706742	621.0277	4.456659	0	24	888	515						Frog_fixed.avi	0
14755	885	900.8558	511.0045	0.5958941	0.5436196	618.1096	4.643167	0	879.8642	530.0829	0.451741	0.570392	621.0464	4.44021	0	24	890	521						Frog_fixed.avi	0
14772	886	900.0656	511.9548	0.5961786	0.5435064	617.8861	4.625896	0	880.6383	532.5074	0.4519689	0.5701068	621.2061	4.440231	0	24	890	522						Frog_fixed.avi	0
14788	887	900.5675	504.795	0.5964599	0.5433419	618.1112	4.640164	0	880.8441	528.8978	0.4522766	0.5697684	621.1011	4.431844	0	24	891	517						Frog_fixed.avi	0
14805	888	901.7535	506.8382	0.5967653	0.5430487	617.9377	4.64703	0	878.458	531.8401	0.4525247	0.5693886	621.212	4.441288	0	24	890	519						Frog_fixed.avi	0
14821	889	896.2443	509.1817	0.5970491	0.5428436	618.0232	4.631227	0	881.2751	521.5585	0.4528239	0.569091	621.0709	4.442746	0	24	889	515						Frog_fixed.avi	0
14838	890	906.4973	508.697	0.5973849	0.5426378	618.0142	4.63015	0	878.9188	527.6954	0.4530936	0.5687355	621.0779	4.428677	0	24	893	518						Frog_fixed.avi	0
14855	891	903.0585	507.8273	0.5976529	0.5424306	617.9446	4.640182	0	877.0373	521.3582	0.4533571	0.568441	621.0092	4.433943	0	24	890	515						Frog_fixed.avi	0
14871	892	901.0469	512.1917	0.5979424	0.5422969	617.9651	4.636728	0	878.9979	525.4893	0.4536327	0.5682005	620.9921	4.435143	0	24	890	519						Frog_fixed.avi	0
14888	893	898.6399	512.1763	0.5981935	0.5422735	617.9225	4.630167	0	884.6863	528.8142	0.4538693	0.5680164	620.9224	4.446296	0	24	892	520						Frog_fixed.avi	0
14905	894	902.6589	508.2611	0.5984507	0.542277	617.8702	4.650503	0	877.0038	530.3822	0.454103	0.5679095	620.8857	4.432931	0	24	890	519						Frog_fixed.avi	0
14921	895	899.5813	523.7269	0.5987542	0.5419763	617.8552	4.601494	0	880.5896	529.4079	0.4543384	0.5677066	620.8613	4.440675	0	24	890	527						Frog_fixed.avi	0
14938	896	899.7308	511.7662	0.5989239	0.5420916	617.8543	4.639956	0	875.3354	523.4446	0.4545093	0.5675244	620.6924	4.44621	0	24	888	518						Frog_fixed.avi	0
14955	897	911.2585	468.8552	0.599007	0.5416809	617.6276	4.658168	0	899.2804	477.9558	0.4547546	0.5670847	620.639	4.450036	0	25	905	473						Frog_fixed.avi	0
14971	898	917.6837	452.479	0.5991575	0.5412772	617.5788	4.649637	0	892.7522	479.4707	0.4549069	0.5665948	620.7253	4.450107	0	25	905	466						Frog_fixed.avi	0
14988	899	913.0914	454.02	0.599313	0.5410662	617.5884	4.651518	0	892.5608	474.6022	0.4550192	0.5663977	620.6341	4.46979	0	25	903	464						Frog_fixed.avi	0
15005	900	914.5698	456.0626	0.5994501	0.5407118	617.5466	4.656542	0	899.2195	472.1561	0.4551477	0.5661351	620.4039	4.471282	0	25	907	464						Frog_fixed.avi	0
15021	901	918.888	452.9154	0.599569	0.540415	617.2347	4.656342	0	899.1913	479.5536	0.4552066	0.5658599	620.3687	4.474583	0	25	909	466						Frog_fixed.avi	0
15038	902	916.693	456.8837	0.5996315	0.5400174	617.1769	4.653852	0	901.4578	475.4999	0.4552616	0.5655441	620.3445	4.477707	0	25	909	466						Frog_fixed.avi	0
15055	903	909.357	457.9686	0.5997144	0.5396748	617.0831	4.657582	0	896.1865	469.1067	0.4553103	0.5652827	620.3298	4.479408	0	25	903	464						Frog_fixed.avi	0
15071	904	909.129	461.7443	0.5999072	0.5392449	617.0466	4.661093	0	888.0494	485.51	0.4554729	0.5648246	620.2933	4.448733	0	25	899	474						Frog_fixed.avi	0
15088	905	914.934	456.4184	0.6001163	0.5392362	617.0457	4.674718	0	896.0746	472.7737	0.4556494	0.5648121	620.2948	4.499097	0	25	906	465						Frog_fixed.avi	0
15105	906	907.5029	463.9294	0.6003754	0.5388635	616.7748	4.654274	0	889.645	479.999	0.4558653	0.5645539	620.1276	4.481824	0	25	899	472						Frog_fixed.avi	0
15121	907	910.3823	456.8545	0.6006473	0.5388628	616.774	4.677856	0	888.2284	476.4344	0.456153	0.5643592	619.7421	4.485846	0	25	899	467						Frog_fixed.avi	0
15138	908	914.7623	459.2412	0.60102	0.5385315	616.5512	4.669219	0	900.5752	467.2001	0.456461	0.5641412	619.7964	4.50271	0	25	908	463						Frog_fixed.avi	0
15154	909	910.9125	457.7254	0.6013073	0.5386317	616.5504	4.683354	0	886.0712	482.598	0.4567393	0.5639394	619.5661	4.487775	0	25	898	470						Frog_fixed.avi	0
15171	910	911.1956	458.8745	0.6016876	0.5385039	616.1929	4.697431	0	895.4819	471.3642	0.4571317	0.5638088	619.3922	4.508866	0	25	903	465						Frog_fixed.avi	0
15188	911	904.0166	463.582	0.6020683	0.5383614	615.9737	4.685775	0	894.3458	480.5956	0.4574774	0.5635753	619.3609	4.484382	0	25	899	472						Frog_fixed.avi	0
15204	912	905.6945	465.0651	0.6024933	0.5382428	615.8481	4.686248	0	890.5646	480.7406	0.4578711	0.5633565	619.2806	4.497086	0	25	898	473						Frog_fixed.avi	0
15221	913	908.6661	463.6135	0.6029536	0.5381218	615.7039	4.694195	0	888.9559	479.7051	0.4582803	0.5631613	619.0939	4.509853	0	25	899	472						Frog_fixed.avi	0
15238	914	902.0444	459.455	0.6034076	0.538026	615.4739	4.704571	0	888.9112	483.3672	0.4587176	0.5628663	619.0657	4.501717	0	25	895	471						Frog_fixed.avi	0
15254	915	903.2508	458.0372	0.6038865	0.5378566	615.3592	4.705637	0	897.4912	484.7604	0.4591931	0.5625086	618.853	4.522299	0	25	900	471						Frog_fixed.avi	0
15271	916	907.4398	462.5488	0.604367	0.5375906	615.297	4.707522	0	901.6589	473.6777	0.4596261	0.5621183	618.6823	4.531488	0	25	905	468						Frog_fixed.avi	0
15288	917	902.5682	467.4012	0.6048685	0.5371265	615.287	4.70221	0	898.3894	484.0075	0.4600656	0.5616957	618.477	4.520873	0	25	900	476						Frog_fixed.avi	0
15304	918	909.0477	451.2845	0.6052995	0.5371644	615.2864	4.731249	0	903.5079	480.0209	0.4604989	0.5612765	618.3252	4.532639	0	25	906	466						Frog_fixed.avi	0
15321	919	911.9636	463.2309	0.6057588	0.5367634	615.1029	4.706669	0	895.0847	480.4952	0.4608703	0.5608707	618.2598	4.535745	0	25	904	472						Frog_fixed.avi	0
15338	920	898.2084	462.1053	0.6060637	0.5366842	615.1022	4.725728	0	891.5205	482.0348	0.4612124	0.5605067	618.2225	4.533208	0	25	895	472						Frog_fixed.avi	0
15354	921	893.1279	471.9193	0.6064639	0.5363516	614.7289	4.692318	0	889.8746	475.1869	0.4615679	0.5601561	617.9853	4.562877	0	25	892	474						Frog_fixed.avi	0
15371	922	-1280	-1024	-1	-1	-1	-1	4	-1280	-1024	-1	-1	-1	-1	4	25	0	0						Frog_fixed.avi	0
15388	923	-1280	-1024	-1	-1	-1	-1	4	-1280	-1024	-1	-1	-1	-1	4	25	0	0						Frog_fixed.avi	0
15404	924	-1280	-1024	-1	-1	-1	-1	4	-1280	-1024	-1	-1	-1	-1	4	25	0	0						Frog_fixed.avi	0
15421	925	-1280	-1024	-1	-1	-1	-1	4	-1280	-1024	-1	-1	-1	-1	4	25	0	0						Frog_fixed.avi	0
15438	926	900.4017	458.274	0.608512	0.5356282	614.7284	4.755682	0	898.0934	482.6091	0.4634961	0.5588701	617.5079	4.564328	0	25	899	470						Frog_fixed.avi	0
15454	927	895.4554	457.1739	0.6088156	0.5355662	614.3616	4.755487	0	904.7299	473.0981	0.4638293	0.5586994	617.3217	4.578193	0	25	900	465						Frog_fixed.avi	0
15471	928	889.5533	450.6292	0.6090623	0.5356622	613.9985	4.77178	0	906.2522	472.7236	0.4640987	0.5586908	617.02	4.606878	0	25	898	462						Frog_fixed.avi	0
15488	929	893.9009	457.1371	0.6093327	0.5353894	614.0496	4.762796	0	902.4629	481.9007	0.4643268	0.558332	617.1649	4.580847	0	25	898	470						Frog_fixed.avi	0
15504	930	896.1356	465.104	0.6096358	0.5350648	614.041	4.748968	0	902.1878	475.5817	0.464507	0.5582076	617.3228	4.607618	0	25	899	470						Frog_fixed.avi	0
15521	931	893.2782	462.4644	0.6098482	0.5351108	614.0404	4.774318	0	900.8102	481.3494	0.46478	0.5580063	616.992	4.602511	0	25	897	472						Frog_fixed.avi	0
15538	932	897.439	461.8935	0.6101133	0.5349504	613.751	4.773646	0	899.2806	471.7949	0.464995	0.5577977	617.0673	4.612825	0	25	898	467						Frog_fixed.avi	0
15554	933	-1280	-1024	-1	-1	-1	-1	4	-1280	-1024	-1	-1	-1	-1	4	25	0	0						Frog_fixed.avi	0
15571	934	-1280	-1024	-1	-1	-1	-1	4	-1280	-1024	-1	-1	-1	-1	4	25	0	0						Frog_fixed.avi	0
15588	935	-1280	-1024	-1	-1	-1	-1	4	-1280	-1024	-1	-1	-1	-1	4	25	0	0						Frog_fixed.avi	0
15604	936	-1280	-1024	-1	-1	-1	-1	4	-1280	-1024	-1	-1	-1	-1	4	25	0	0						Frog_fixed.avi	0
15621	937	888.2679	458.0472	0.6116543	0.53456	613.7276	4.771774	0	895.4348	479.2841	0.4663756	0.5565274	616.6193	4.612496	0	25	892	469						Frog_fixed.avi	0
15638	938	895.069	451.2049	0.6120523	0.5344673	613.5	4.792432	0	903.4369	473.0853	0.4667581	0.5562862	616.2737	4.616995	0	25	899	462						Frog_fixed.avi	0
15654	939	895.7115	458.0117	0.6124073	0.5343435	613.2994	4.790647	0	900.455	476.898	0.4670996	0.5560176	616.4606	4.650527	0	25	898	467						Frog_fixed.avi	0
15671	940	-1280	-1024	-1	-1	-1	-1	4	-1280	-1024	-1	-1	-1	-1	4	25	0	0						Frog_fixed.avi	0
15688	941	880.5584	471.0056	0.613138	0.5340586	613.2927	4.739468	0	897.671	473.4551	0.4677748	0.5555173	616.136	4.62658	0	25	889	472						Frog_fixed.avi	0
15704	942	-1280	-1024	-1	-1	-1	-1	4	-1280	-1024	-1	-1	-1	-1	4	25	0	0						Frog_fixed.avi	0
15721	943	893.6985	458.1715	0.6138455	0.5340731	613.2922	4.78264	0	892.682	479.1476	0.4684029	0.5550846	616.0303	4.62847	0	25	893	469						Frog_fixed.avi	0
15737	944	-1280	-1024	-1	-1	-1	-1	4	-1280	-1024	-1	-1	-1	-1	4	25	0	0						Frog_fixed.avi	0
15754	945	-1280	-1024	-1	-1	-1	-1	4	-1280	-1024	-1	-1	-1	-1	4	25	0	0						Frog_fixed.avi	0
15771	946	897.6841	443.0536	0.6147086	0.5336089	612.9173	4.778067	0	908.0801	469.3977	0.4693267	0.5543513	615.9712	4.628592	0	25	903	456						Frog_fixed.avi	0
15787	947	-1280	-1024	-1	-1	-1	-1	4	-1280	-1024	-1	-1	-1	-1	4	25	0	0						Frog_fixed.avi	0
15804	948	907.8861	460.9368	0.6154857	0.5331076	613.0178	4.747225	0	904.3938	464.396	0.4699933	0.5539408	615.8125	4.61497	0	25	906	463						Frog_fixed.avi	0
15821	949	905.1359	453.3771	0.6159276	0.5330573	613.0178	4.762744	0	901.8911	466.3399	0.4703766	0.553752	615.7641	4.618306	0	25	904	460						Frog_fixed.avi	0
15837	950	902.3442	461.1541	0.6163886	0.5330231	613.0178	4.743443	0	907.518	467.6854	0.4708066	0.5536178	615.6312	4.627013	0	25	905	464						Frog_fixed.avi	0
15854	951	908.0146	441.4867	0.6167645	0.5332874	613.0174	4.773958	0	909.0735	463.1263	0.4712253	0.5534685	615.4854	4.6348	0	25	909	452						Frog_fixed.avi	0
15871	952	903.2199	445.0737	0.6172274	0.5333236	612.4482	4.760739	0	905.7968	463.0172	0.4716796	0.5532833	615.2994	4.638959	0	25	905	454						Frog_fixed.avi	0
15887	953	895.6384	437.8754	0.6177316	0.5334548	612.4896	4.774738	0	903.9043	466.0332	0.4721761	0.5531923	615.2293	4.631832	0	25	900	452						Frog_fixed.avi	0
15904	954	900.5983	433.0408	0.6183031	0.5336648	612.2437	4.783988	0	901.6423	460.0811	0.4726993	0.5531207	615.0872	4.631917	0	25	901	447						Frog_fixed.avi	0
15921	955	-1280	-1024	-1	-1	-1	-1	4	-1280	-1024	-1	-1	-1	-1	4	25	0	0						Frog_fixed.avi	0
15937	956	900.5939	442.5257	0.6195073	0.5341806	612.2237	4.781351	0	900.4705	464.3401	0.4738405	0.5531613	614.8923	4.645411	0	25	901	453						Frog_fixed.avi	0
15954	957	900.9111	432.7097	0.620062	0.5346808	611.8557	4.793304	0	903.5509	463.8315	0.4743852	0.5534187	614.8303	4.655326	0	25	902	448						Frog_fixed.avi	0
15971	958	900.2675	445.9507	0.6205716	0.5351422	611.774	4.785872	0	897.9633	461.4802	0.4748611	0.553705	614.6708	4.657814	0	25	899	454						Frog_fixed.avi	0
15987	959	902.5756	444.7898	0.6210626	0.5357366	611.5001	4.780947	0	900.9684	462.8877	0.4753185	0.5541561	614.5358	4.664795	0	25	902	454						Frog_fixed.avi	0
16004	960	898.7988	446.6178	0.6215379	0.5361232	611.4935	4.78082	0	898.6273	463.4979	0.4757316	0.5545412	614.3653	4.659833	0	25	899	455						Frog_fixed.avi	0
16021	961	-1280	-1024	-1	-1	-1	-1	4	-1280	-1024	-1	-1	-1	-1	4	25	0	0						Frog_fixed.avi	0
16037	962	903.6484	434.8613	0.6223023	0.5373514	611.4932	4.809419	0	900.9789	468.1817	0.4765394	0.5552515	614.1783	4.664989	0	25	902	452						Frog_fixed.avi	0
16054	963	899.274	438.0477	0.6226189	0.5376288	611.0138	4.81865	0	899.9341	465.235	0.4768748	0.5555528	614.015	4.662246	0	25	900	452						Frog_fixed.avi	0
16071	964	903.0756	429.7885	0.6229488	0.5379466	610.8902	4.825853	0	898.9819	466.699	0.4771208	0.5556937	614.1476	4.679889	0	25	901	448						Frog_fixed.avi	0
16087	965	895.3783	428.9748	0.6231726	0.5380394	610.9175	4.830229	0	902.103	466.8873	0.4774161	0.555756	613.7988	4.686979	0	25	899	448						Frog_fixed.avi	0
16104	966	898.0602	422.2212	0.6234265	0.5380846	610.7534	4.835991	0	893.4033	446.639	0.4776225	0.5558021	613.9597	4.703659	0	25	896	434						Frog_fixed.avi	0
16121	967	-1280	-1024	-1	-1	-1	-1	4	-1280	-1024	-1	-1	-1	-1	4	25	0	0						Frog_fixed.avi	0
16137	968	-1280	-1024	-1	-1	-1	-1	4	-1280	-1024	-1	-1	-1	-1	4	25	0	0						Frog_fixed.avi	0
16154	969	898.0306	428.9789	0.6238633	0.5382787	610.7752	4.850231	0	900.7181	456.9521	0.4779879	0.5559058	613.551	4.709711	0	25	899	443						Frog_fixed.avi	0
16171	970	-1280	-1024	-1	-1	-1	-1	4	-1280	-1024	-1	-1	-1	-1	4	25	0	0						Frog_fixed.avi	0
16187	971	888.7577	440.8721	0.6240345	0.5381432	610.5394	4.81654	0	894.8297	456.1308	0.4780631	0.5557368	613.4532	4.736205	0	25	892	449						Frog_fixed.avi	0
16204	972	890.0034	431.2399	0.6240525	0.5384541	610.539	4.841313	0	898.5243	456.4342	0.478093	0.5556991	613.3482	4.72504	0	25	894	444						Frog_fixed.avi	0
16221	973	-1280	-1024	-1	-1	-1	-1	4	-1280	-1024	-1	-1	-1	-1	4	25	0	0						Frog_fixed.avi	0
16237	974	893.3768	422.4841	0.6241547	0.5389082	610.3319	4.869058	0	900.9972	456.0562	0.4781859	0.5558364	612.8843	4.726103	0	25	897	439						Frog_fixed.avi	0
16254	975	-1280	-1024	-1	-1	-1	-1	4	-1280	-1024	-1	-1	-1	-1	4	25	0	0						Frog_fixed.avi	0
16270	976	-1280	-1024	-1	-1	-1	-1	4	-1280	-1024	-1	-1	-1	-1	4	25	0	0						Frog_fixed.avi	0
16287	977	892.9303	420.8716	0.6241072	0.5396363	610.1502	4.864356	0	898.656	448.5238	0.4780789	0.5564042	612.8502	4.749584	0	25	896	435						Frog_fixed.avi	0
16304	978	899.2976	420.5063	0.6240185	0.5397379	610.2662	4.882449	0	895.5341	454.3384	0.4779493	0.5565593	612.8499	4.747225	0	25	897	437						Frog_fixed.avi	0
16320	979	892.8066	428.9034	0.6238678	0.5397902	610.1106	4.863687	0	900.5579	454.3662	0.4778511	0.5567229	612.8144	4.728859	0	25	897	442						Frog_fixed.avi	0
16337	980	899.2502	425.0238	0.6237494	0.5398443	610.0612	4.868255	0	907.3038	451.9979	0.4777453	0.5568548	612.7042	4.736675	0	25	903	439						Frog_fixed.avi	0
16354	981	895.0339	427.3858	0.6235948	0.5399415	610.1634	4.862439	0	902.6122	448.4272	0.477604	0.5570375	612.8788	4.744514	0	25	899	438						Frog_fixed.avi	0
16370	982	901.5585	430.1637	0.6234956	0.54004	610.3112	4.873953	0	897.1792	456.4489	0.4774868	0.5571906	612.8617	4.744211	0	25	899	443						Frog_fixed.avi	0
16387	983	898.9453	423.1449	0.6233981	0.5402949	610.3006	4.863201	0	895.5275	455.8365	0.4773954	0.5574673	612.944	4.718706	0	25	897	439						Frog_fixed.avi	0
16404	984	895.8845	424.3497	0.6233221	0.5405025	610.2845	4.859261	0	902.5239	453.1635	0.4773538	0.557675	613.0004	4.734481	0	25	899	439						Frog_fixed.avi	0
16420	985	-1280	-1024	-1	-1	-1	-1	4	-1280	-1024	-1	-1	-1	-1	4	25	0	0						Frog_fixed.avi	0
16437	986	894.654	425.4787	0.6232697	0.5409929	610.275	4.865286	0	897.5854	456.6121	0.4773499	0.5581278	613.0836	4.735243	0	25	896	441						Frog_fixed.avi	0
16454	987	901.3926	423.4149	0.6233609	0.5412845	610.6448	4.872039	0	899.5024	455.5284	0.4773869	0.5583186	613.1767	4.718318	0	25	900	439						Frog_fixed.avi	0
16470	988	899.8901	425.0262	0.6234161	0.5414287	610.7066	4.875948	0	900.809	451.9156	0.4774517	0.5584487	613.362	4.723877	0	25	900	438						Frog_fixed.avi	0
16487	989	-1280	-1024	-1	-1	-1	-1	4	-1280	-1024	-1	-1	-1	-1	4	25	0	0						Frog_fixed.avi	0
16504	990	-1280	-1024	-1	-1	-1	-1	4	-1280	-1024	-1	-1	-1	-1	4	25	0	0						Frog_fixed.avi	0
16520	991	-1280	-1024	-1	-1	-1	-1	4	-1280	-1024	-1	-1	-1	-1	4	25	0	0						Frog_fixed.avi	0
16537	992	-1280	-1024	-1	-1	-1	-1	4	-1280	-1024	-1	-1	-1	-1	4	25	0	0						Frog_fixed.avi	0
16554	993	-1280	-1024	-1	-1	-1	-1	4	-1280	-1024	-1	-1	-1	-1	4	25	0	0						Frog_fixed.avi	0
16570	994	-1280	-1024	-1	-1	-1	-1	4	-1280	-1024	-1	-1	-1	-1	4	25	0	0						Frog_fixed.avi	0
16587	995	895.0709	427.1165	0.6234763	0.5412328	610.7153	4.860757	0	893.7097	455.124	0.4776587	0.5579635	614.1841	4.734964	0	25	894	441						Frog_fixed.avi	0
16604	996	898.6425	422.3658	0.6233917	0.5412053	611.5269	4.869354	0	912.9844	440.5077	0.4776157	0.5580227	613.8995	4.721798	0	25	906	431						Frog_fixed.avi	0
16620	997	893.4077	438.4304	0.6233426	0.5406716	611.7714	4.862142	0	901.9067	450.4846	0.4774667	0.557508	614.2005	4.731593	0	25	898	444						Frog_fixed.avi	0
16637	998	892.2125	438.7768	0.6233286	0.5401058	611.906	4.868777	0	898.5772	457.037	0.4772231	0.5568939	614.6314	4.711353	0	25	895	448						Frog_fixed.avi	0
16654	999	-1280	-1024	-1	-1	-1	-1	4	-1280	-1024	-1	-1	-1	-1	4		0	0						Frog_fixed.avi	0
16670	1000	-1280	-1024	-1	-1	-1	-1	4	-1280	-1024	-1	-1	-1	-1	4		0	0						Frog_fixed.avi	0
16687	1001	-1280	-1024	-1	-1	-1	-1	4	-1280	-1024	-1	-1	-1	-1	4		0	0						Frog_fixed.avi	0
16704	1002	-1280	-1024	-1	-1	-1	-1	4	-1280	-1024	-1	-1	-1	-1	4		0	0						Frog_fixed.avi	0
16720	1003	-1280	-1024	-1	-1	-1	-1	4	-1280	-1024	-1	-1	-1	-1	4		0	0						Frog_fixed.avi	0
16737	1004	-1280	-1024	-1	-1	-1	-1	4	-1280	-1024	-1	-1	-1	-1	4		0	0						Frog_fixed.avi	0
16754	1005	-1280	-1024	-1	-1	-1	-1	4	-1280	-1024	-1	-1	-1	-1	4		0	0						Frog_fixed.avi	0
16770	1006	-1280	-1024	-1	-1	-1	-1	4	-1280	-1024	-1	-1	-1	-1	4		0	0						Frog_fixed.avi	0
16787	1007	-1280	-1024	-1	-1	-1	-1	4	-1280	-1024	-1	-1	-1	-1	4		0	0						Frog_fixed.avi	0
16803	1008	-1280	-1024	-1	-1	-1	-1	4	-1280	-1024	-1	-1	-1	-1	4		0	0						Frog_fixed.avi	0
16820	1009	-1280	-1024	-1	-1	-1	-1	4	-1280	-1024	-1	-1	-1	-1	4		0	0						Frog_fixed.avi	0
16837	1010	-1280	-1024	-1	-1	-1	-1	4	-1280	-1024	-1	-1	-1	-1	4		0	0						Frog_fixed.avi	0
16853	1011	-1280	-1024	-1	-1	-1	-1	4	-1280	-1024	-1	-1	-1	-1	4		0	0						Frog_fixed.avi	0
16870	1012	-1280	-1024	-1	-1	-1	-1	4	-1280	-1024	-1	-1	-1	-1	4		0	0						Frog_fixed.avi	0
16887	1013	-1280	-1024	-1	-1	-1	-1	4	-1280	-1024	-1	-1	-1	-1	4		0	0						Frog_fixed.avi	0
16903	1014	-1280	-1024	-1	-1	-1	-1	4	-1280	-1024	-1	-1	-1	-1	4		0	0						Frog_fixed.avi	0
16920	1015	-1280	-1024	-1	-1	-1	-1	4	-1280	-1024	-1	-1	-1	-1	4		0	0						Frog_fixed.avi	0
16937	1016	-1280	-1024	-1	-1	-1	-1	4	-1280	-1024	-1	-1	-1	-1	4		0	0						Frog_fixed.avi	0
16953	1017	1016.457	708.4393	0.6244022	0.544376	611.9606	4.900498	0	1026.149	750.2568	0.4782437	0.5589712	615.1282	4.738611	0	26	1021	729						Frog_fixed.avi	0
16970	1018	1021.248	702.2015	0.6244588	0.5445236	611.9672	4.924823	0	1025.739	744.1702	0.478307	0.5591144	615.1564	4.745645	0	26	1023	723						Frog_fixed.avi	0
16987	1019	-1280	-1024	-1	-1	-1	-1	4	-1280	-1024	-1	-1	-1	-1	4	26	0	0						Frog_fixed.avi	0
17003	1020	-1280	-1024	-1	-1	-1	-1	4	-1280	-1024	-1	-1	-1	-1	4	26	0	0						Frog_fixed.avi	0
17020	1021	953.9263	753.4628	0.6247057	0.5454562	611.9075	4.910508	0	962.1758	785.1675	0.4787365	0.559895	615.2282	4.745841	0	26	958	769						Frog_fixed.avi	0
17037	1022	963.3632	753.4207	0.624625	0.5457609	611.6214	4.916549	0	964.2048	789.4332	0.4786564	0.5601414	615.0721	4.744718	0	26	964	771						Frog_fixed.avi	0
17053	1023	962.1285	748.0237	0.624476	0.5460711	611.4814	4.912599	0	963.0278	782.41	0.4785617	0.5604211	615.1988	4.7502	0	27	963	765						Frog_fixed.avi	0
17070	1024	958.2523	757.1846	0.6242602	0.5463546	611.7258	4.917677	0	962.4921	785.515	0.4783784	0.5607086	615.4938	4.744011	0	27	960	771						Frog_fixed.avi	0
17087	1025	955.2085	748.3511	0.6240172	0.5466886	611.616	4.912529	0	958.956	792.3629	0.4781606	0.5609409	615.2564	4.740647	0	27	957	770						Frog_fixed.avi	0
17103	1026	-1280	-1024	-1	-1	-1	-1	4	-1280	-1024	-1	-1	-1	-1	4	27	0	0						Frog_fixed.avi	0
17120	1027	964.1108	754.9216	0.6235669	0.5471609	611.6132	4.921555	0	960.5785	783.5493	0.4777624	0.5613753	615.4929	4.747336	0	27	962	769						Frog_fixed.avi	0
17137	1028	950.8103	750.7942	0.6233352	0.5473845	611.6454	4.912959	0	962.9209	781.806	0.4775811	0.5615512	615.3202	4.738272	0	27	957	766						Frog_fixed.avi	0
17153	1029	962.9676	752.4553	0.6231626	0.5475012	611.5203	4.918826	0	959.9514	786.543	0.4774439	0.5616621	615.4929	4.732028	0	27	961	769						Frog_fixed.avi	0
17170	1030	959.0015	744.1824	0.6230461	0.5476577	611.4027	4.923244	0	957.5784	790.394	0.4773354	0.5617848	615.5935	4.715619	0	27	958	767						Frog_fixed.avi	0
17187	1031	962.2299	752.1667	0.6229683	0.5477523	611.3203	4.906097	0	959.3185	788.0195	0.4772476	0.561915	615.4362	4.718195	0	27	961	770						Frog_fixed.avi	0
17203	1032	957.26	751.4115	0.6229032	0.5478829	611.4167	4.890373	0	956.9757	782.6155	0.4772041	0.5620504	615.3654	4.715717	0	27	957	767						Frog_fixed.avi	0
17220	1033	957.8462	747.4265	0.6228495	0.548022	611.526	4.898845	0	956.186	789.0107	0.4771677	0.5621797	615.3571	4.701224	0	27	957	768						Frog_fixed.avi	0
17236	1034	-1280	-1024	-1	-1	-1	-1	4	-1280	-1024	-1	-1	-1	-1	4	27	0	0						Frog_fixed.avi	0
17253	1035	952.7247	750.6566	0.6226997	0.5482528	611.5322	4.885194	0	955.5743	787.7094	0.4770279	0.5624757	615.1787	4.676529	0	27	954	769						Frog_fixed.avi	0
17270	1036	955.8417	746.5468	0.6226088	0.5484218	611.3627	4.884745	0	956.4211	789.2791	0.4769295	0.5626197	615.2126	4.669655	0	27	956	768						Frog_fixed.avi	0
17286	1037	959.5901	751.174	0.622525	0.5485686	611.2773	4.844113	0	950.5237	785.7042	0.4768366	0.5628534	615.1078	4.654941	0	27	955	768						Frog_fixed.avi	0
17303	1038	961.2184	750.7488	0.6224729	0.5486731	611.162	4.839351	0	954.3058	788.6661	0.4767608	0.5630249	615.1118	4.63446	0	27	958	770						Frog_fixed.avi	0
17320	1039	954.527	750.276	0.6223976	0.5488312	611.295	4.828553	0	947.5063	790.6035	0.4766856	0.5632268	614.9385	4.60107	0	27	951	770						Frog_fixed.avi	0
17336	1040	954.3879	747.7772	0.6223255	0.5489638	611.2722	4.811535	0	951.68	788.9103	0.4766349	0.5633733	614.8623	4.603389	0	27	953	768						Frog_fixed.avi	0
17353	1041	949.7012	752.6495	0.6222569	0.5490295	611.2162	4.796798	0	949.8162	785.2316	0.476579	0.5635436	614.8084	4.57599	0	27	950	769						Frog_fixed.avi	0
17370	1042	945.6108	755.2089	0.6222101	0.5491043	611.1456	4.766554	0	952.6971	787.8897	0.4765419	0.563674	614.7417	4.568528	0	27	949	772						Frog_fixed.avi	0
17386	1043	952.8862	754.6616	0.6221859	0.5491741	611.123	4.757902	0	950.6933	788.123	0.4765218	0.5637838	614.6914	4.544023	0	27	952	771						Frog_fixed.avi	0
17403	1044	949.8188	753.4454	0.6221769	0.54928	611.0507	4.72774	0	955.7172	783.4344	0.4765236	0.5639179	614.6709	4.535439	0	27	953	768						Frog_fixed.avi	0
17420	1045	953.6688	750.4991	0.6221816	0.5493159	610.9969	4.723689	0	955.319	784.8884	0.4765257	0.5639921	614.6234	4.504947	0	27	954	768						Frog_fixed.avi	0
17436	1046	955.1326	751.5621	0.622173	0.5493475	610.96	4.725266	0	955.2654	788.5651	0.4765228	0.5640752	614.5933	4.492199	0	27	955	770						Frog_fixed.avi	0
17453	1047	954.0955	747.7324	0.6221561	0.5494304	610.9532	4.709525	0	956.7335	787.8221	0.476504	0.5641781	614.5817	4.48772	0	27	955	768						Frog_fixed.avi	0
17470	1048	948.2718	747.0369	0.6221406	0.5494567	610.927	4.689535	0	949.8119	789.1842	0.4764574	0.5642135	614.5142	4.459126	0	27	949	768						Frog_fixed.avi	0
17486	1049	950.4594	751.5734	0.6221226	0.5493731	610.9095	4.67407	0	948.2924	791.0073	0.4763927	0.564149	614.4792	4.452591	0	27	949	771						Frog_fixed.avi	0
17503	1050	948.536	755.071	0.6221558	0.5491081	610.9349	4.640828	0	947.5221	784.9547	0.476309	0.5639552	614.2968	4.434399	0	27	948	770						Frog_fixed.avi	0
17520	1051	952.6751	749.6206	0.6222576	0.5485259	610.9357	4.642017	0	945.9948	788.5388	0.4762166	0.5634106	614.5065	4.426079	0	27	949	769						Frog_fixed.avi	0
17536	1052	945.842	801.7533	0.6222892	0.5477691	611.0057	4.527815	0	876.9545	1038.448	0.4761653	0.5627082	614.6459	3.933095	0	27	911	920						Frog_fixed.avi	0
17553	1053	971.1884	1102.537	0.6222305	0.5472366	611.0052	3.903144	0	-1280	-1024	-1	-1	-1	-1	4	27	971	1103						Frog_fixed.avi	0
17570	1054	-1280	-1024	-1	-1	-1	-1	4	-1280	-1024	-1	-1	-1	-1	4		0	0						Frog_fixed.avi	0
17586	1055	-1280	-1024	-1	-1	-1	-1	4	-1280	-1024	-1	-1	-1	-1	4		0	0						Frog_fixed.avi	0
17603	1056	-1280	-1024	-1	-1	-1	-1	4	-1280	-1024	-1	-1	-1	-1	4		0	0						Frog_fixed.avi	0
17620	1057	-1280	-1024	-1	-1	-1	-1	4	-1280	-1024	-1	-1	-1	-1	4		0	0						Frog_fixed.avi	0
17636	1058	-1280	-1024	-1	-1	-1	-1	4	-1280	-1024	-1	-1	-1	-1	4		0	0						Frog_fixed.avi	0
17653	1059	-1280	-1024	-1	-1	-1	-1	4	-1280	-1024	-1	-1	-1	-1	4		0	0						Frog_fixed.avi	0
17670	1060	-1280	-1024	-1	-1	-1	-1	4	-1280	-1024	-1	-1	-1	-1	4		0	0						Frog_fixed.avi	0
17686	1061	-1280	-1024	-1	-1	-1	-1	4	-1280	-1024	-1	-1	-1	-1	4		0	0						Frog_fixed.avi	0
17703	1062	-1280	-1024	-1	-1	-1	-1	4	-1280	-1024	-1	-1	-1	-1	4		0	0						Frog_fixed.avi	0
17720	1063	959.3564	785.1677	0.6221022	0.5493848	611.1644	4.530287	0	962.3066	812.2778	0.4760651	0.5645779	614.8052	4.394078	0	28	961	799						Frog_fixed.avi	0
17736	1064	958.4525	790.0714	0.6221409	0.5494688	611.1866	4.525331	0	958.5599	811.0182	0.4761188	0.5646881	614.8244	4.397915	0	28	959	801						Frog_fixed.avi	0
17753	1065	-1280	-1024	-1	-1	-1	-1	4	-1280	-1024	-1	-1	-1	-1	4	28	0	0						Frog_fixed.avi	0
17770	1066	-1280	-1024	-1	-1	-1	-1	4	-1280	-1024	-1	-1	-1	-1	4	28	0	0						Frog_fixed.avi	0
17786	1067	-1280	-1024	-1	-1	-1	-1	4	-1280	-1024	-1	-1	-1	-1	4	28	0	0						Frog_fixed.avi	0
17803	1068	-1280	-1024	-1	-1	-1	-1	4	-1280	-1024	-1	-1	-1	-1	4	28	0	0						Frog_fixed.avi	0
17819	1069	-1280	-1024	-1	-1	-1	-1	4	-1280	-1024	-1	-1	-1	-1	4	28	0	0						Frog_fixed.avi	0
17836	1070	961.5815	789.8883	0.6228932	0.550284	611.3783	4.528629	0	963.7507	810.2031	0.4770217	0.5652629	615.0345	4.354392	0	28	963	800						Frog_fixed.avi	0
17853	1071	957.3469	798.7834	0.6230665	0.5505409	611.3529	4.523427	0	957.605	817.1855	0.4772241	0.5654311	615.1221	4.357882	0	28	957	808						Frog_fixed.avi	0
17869	1072	960.1482	788.9149	0.6233072	0.5509061	611.5659	4.536672	0	957.9266	807.4382	0.477443	0.5656639	615.1951	4.364353	0	28	959	798						Frog_fixed.avi	0
17886	1073	964.4834	794.8386	0.6235388	0.5511446	611.4186	4.534126	0	959.2935	807.8459	0.4777073	0.5658197	615.1937	4.368584	0	28	962	801						Frog_fixed.avi	0
17903	1074	961.9667	797.7656	0.6238043	0.5513486	611.6232	4.528939	0	951.9482	808.6829	0.477972	0.5659496	615.2422	4.377174	0	28	957	803						Frog_fixed.avi	0
17919	1075	963.1599	794.1155	0.6240643	0.551564	611.4909	4.549459	0	956.5361	814.1474	0.4782725	0.5660577	615.1841	4.375926	0	28	960	804						Frog_fixed.avi	0
17936	1076	959.8046	791.5612	0.6243342	0.5517138	611.7173	4.551373	0	953.5941	816.2309	0.4785488	0.566138	615.1147	4.389802	0	28	957	804						Frog_fixed.avi	0
17953	1077	967.3132	789.5858	0.6245654	0.5518607	611.5834	4.565565	0	957.2897	814.8042	0.4787972	0.566175	615.2128	4.386869	0	28	962	802						Frog_fixed.avi	0
17969	1078	961.3455	791.1541	0.62475	0.5519367	611.7732	4.577985	0	953.2178	817.4543	0.4789932	0.5662262	615.2524	4.404836	0	28	957	804						Frog_fixed.avi	0
17986	1079	964.0099	785.3434	0.6248617	0.5518298	611.7487	4.577154	0	962.2466	801.7765	0.4791669	0.5661305	615.3218	4.420539	0	28	963	794						Frog_fixed.avi	0
18003	1080	950.0567	645.1545	0.6248692	0.5507047	611.9336	4.591374	0	954.2628	653.0988	0.4794922	0.5650775	615.4558	4.419813	0	29	952	649						Frog_fixed.avi	0
18019	1081	924.8123	500.1956	0.6249591	0.5495583	612.1425	4.592285	0	929.7601	514.0258	0.4799045	0.5638241	615.7194	4.427506	0	29	927	507						Frog_fixed.avi	0
18036	1082	927.6927	474.9731	0.6251011	0.5492603	611.8932	4.600557	0	918.5558	499.5487	0.4799836	0.563537	615.6235	4.419416	0	29	923	487						Frog_fixed.avi	0
18053	1083	922.7347	471.1931	0.6251574	0.5492451	611.9119	4.620309	0	921.9559	486.9731	0.4799669	0.5635208	615.6344	4.434822	0	29	922	479						Frog_fixed.avi	0
18069	1084	921.5705	473.9706	0.6251794	0.5490477	611.9004	4.614547	0	919.1206	495.6414	0.4799537	0.5633886	615.6375	4.443521	0	29	920	485						Frog_fixed.avi	0
18086	1085	920.1335	481.0106	0.6251985	0.5488303	611.8473	4.605127	0	923.4821	479.306	0.4799217	0.5632579	615.6709	4.432273	0	29	922	480						Frog_fixed.avi	0
18103	1086	916.4196	486.6808	0.6252139	0.5487201	611.8032	4.616838	0	920.8601	480.2595	0.4799149	0.5631494	615.5854	4.440236	0	29	919	483						Frog_fixed.avi	0
18119	1087	918.1376	482.7465	0.6252653	0.5486536	611.9031	4.617101	0	924.0542	486.2726	0.4799144	0.5630178	615.6414	4.440728	0	29	921	485						Frog_fixed.avi	0
18136	1088	920.4563	479.2671	0.6253136	0.5486245	611.9212	4.627357	0	919.2554	489.2863	0.4799235	0.562968	615.6569	4.440456	0	29	920	484						Frog_fixed.avi	0
18153	1089	917.3782	481.4528	0.6253619	0.5486709	611.811	4.626116	0	922.6588	488.9925	0.479958	0.5629701	615.5719	4.443367	0	29	920	485						Frog_fixed.avi	0
18169	1090	919.1797	482.5242	0.6254596	0.5487747	611.6212	4.633178	0	921.4869	477.8577	0.4800066	0.5630524	615.6017	4.467052	0	29	920	480						Frog_fixed.avi	0
18186	1091	919.3894	484.885	0.6255921	0.5488896	611.5933	4.630413	0	919.5327	487.9705	0.4801049	0.5631273	615.5657	4.457736	0	29	919	486						Frog_fixed.avi	0
18203	1092	917.2789	479.2782	0.6257372	0.5490086	611.709	4.631451	0	916.0323	481.0504	0.4802001	0.5631853	615.3888	4.457447	0	29	917	480						Frog_fixed.avi	0
18219	1093	915.8316	476.9347	0.6258726	0.5490374	611.626	4.629373	0	925.566	478.1397	0.4803794	0.5631623	615.6781	4.460398	0	29	921	478						Frog_fixed.avi	0
18236	1094	921.5123	489.9633	0.6260765	0.5487509	611.6043	4.60898	0	915.9569	482.3926	0.4804821	0.5630269	615.5325	4.452421	0	29	919	486						Frog_fixed.avi	0
18253	1095	909.029	491.42	0.6261992	0.5487968	611.6038	4.617751	0	918.5032	489.6258	0.4806393	0.5628123	615.4689	4.44828	0	29	914	491						Frog_fixed.avi	0
18269	1096	913.5049	484.8012	0.6263942	0.5486977	611.5013	4.630964	0	914.501	483.2859	0.4807916	0.5626121	615.4229	4.473135	0	29	914	484						Frog_fixed.avi	0
18286	1097	915.0055	474.5151	0.6266118	0.548628	611.406	4.636528	0	919.5081	476.2917	0.4809736	0.5623888	615.2448	4.454984	0	29	917	475						Frog_fixed.avi	0
18303	1098	915.6666	480.2218	0.6268649	0.5484652	611.3618	4.632661	0	917.5801	489.3148	0.4812061	0.5621156	615.2391	4.45634	0	29	917	485						Frog_fixed.avi	0
18319	1099	912.1555	479.636	0.6271468	0.548327	611.2814	4.627563	0	920.3057	488.0736	0.4814633	0.5618454	615.2086	4.44004	0	29	916	484						Frog_fixed.avi	0
18336	1100	913.5375	480.5036	0.6274531	0.5482475	611.1005	4.619535	0	913.124	487.2956	0.4817259	0.5616591	614.8761	4.431912	0	29	913	484						Frog_fixed.avi	0
18352	1101	911.1497	479.7399	0.6278011	0.5482046	611.1569	4.614109	0	922.0769	482.9459	0.4820534	0.56148	614.8488	4.429683	0	29	917	481						Frog_fixed.avi	0
18369	1102	908.1243	491.1307	0.6281713	0.5481408	611.0797	4.606308	0	918.0261	486.0874	0.4824067	0.5612404	614.8326	4.425343	0	29	913	489						Frog_fixed.avi	0
18386	1103	908.3253	484.355	0.628594	0.548211	610.8862	4.605244	0	913.2118	491.9062	0.4827614	0.5610886	614.3893	4.424926	0	29	911	488						Frog_fixed.avi	0
18402	1104	909.6033	473.6147	0.6290289	0.5483151	610.6729	4.60863	0	927.1363	482.7982	0.4832021	0.5610098	614.2833	4.418627	0	29	918	478						Frog_fixed.avi	0
18419	1105	908.993	475.3941	0.6294984	0.548449	610.6485	4.61099	0	925.2396	478.6632	0.4836386	0.5609741	614.2138	4.433515	0	29	917	477						Frog_fixed.avi	0
18436	1106	911.8085	473.7284	0.6299522	0.5485725	610.5323	4.618396	0	923.7751	478.5333	0.4840332	0.5609281	614.0924	4.413877	0	29	918	476						Frog_fixed.avi	0
18452	1107	907.5263	484.3287	0.630352	0.5486596	610.3292	4.607942	0	910.3228	482.7615	0.4843659	0.5608795	613.937	4.403257	0	29	909	484						Frog_fixed.avi	0
18469	1108	910.6597	489.3309	0.6307763	0.5487218	610.1467	4.59964	0	916.8401	481.1494	0.4847797	0.560814	613.7962	4.400714	0	29	914	485						Frog_fixed.avi	0
18486	1109	903.4598	488.8955	0.6311444	0.548793	610.1082	4.596906	0	921.056	482.7889	0.4851916	0.560744	613.7435	4.407815	0	29	912	486						Frog_fixed.avi	0
18502	1110	906.8786	487.0576	0.6315697	0.5489041	610.0444	4.602087	0	908.8063	487.1531	0.4855646	0.5606641	613.6063	4.40007	0	29	908	487						Frog_fixed.avi	0
18519	1111	901.7111	492.4307	0.6320346	0.5488079	610.0287	4.590841	0	917.4274	485.4959	0.4859834	0.5605718	613.547	4.410966	0	29	910	489						Frog_fixed.avi	0
18536	1112	906.9882	482.3151	0.6325145	0.549089	610.0283	4.609886	0	912.022	484.2942	0.4864109	0.560486	613.3643	4.40012	0	29	910	483						Frog_fixed.avi	0
18552	1113	906.052	482.8907	0.6329905	0.5491438	609.7718	4.611211	0	913.8499	484.9189	0.4868605	0.5603285	613.3602	4.412775	0	29	910	484						Frog_fixed.avi	0
18569	1114	901.922	481.9175	0.6334712	0.5491943	609.5482	4.60753	0	914.8398	481.6087	0.4873245	0.5602119	613.2772	4.407795	0	29	908	482						Frog_fixed.avi	0
18586	1115	878.834	520.1881	0.6340435	0.5494717	609.3427	4.593518	0	880.953	521.9442	0.4879086	0.5602171	613.11	4.401998	0	30	880	521						Frog_fixed.avi	0
18602	1116	895.3222	527.1536	0.6345716	0.5495671	609.1804	4.600055	0	900.0147	528.8612	0.4883704	0.5600554	613.0074	4.418524	0	30	898	528						Frog_fixed.avi	0
18619	1117	886.1075	527.377	0.6350892	0.5495535	609.0154	4.596712	0	899.7095	525.4426	0.4888478	0.5597764	612.8693	4.407815	0	30	893	526						Frog_fixed.avi	0
18636	1118	890.3367	526.9551	0.6356291	0.549542	608.9434	4.606062	0	897.5903	530.8809	0.4893475	0.5594717	612.8179	4.427747	0	30	894	529						Frog_fixed.avi	0
18652	1119	883.6757	529.2462	0.6361594	0.5495721	608.7926	4.590419	0	898.0377	528.0071	0.4898435	0.5592576	612.6641	4.433502	0	30	891	529						Frog_fixed.avi	0
18669	1120	882.9803	531.7736	0.6366944	0.549675	608.6918	4.605204	0	892.1222	530.7159	0.4903035	0.559171	612.4901	4.426079	0	30	888	531						Frog_fixed.avi	0
18686	1121	884.2362	526.0872	0.6372071	0.5499447	608.6003	4.607496	0	892.9719	526.9849	0.4907731	0.5591634	612.3287	4.426897	0	30	889	527						Frog_fixed.avi	0
18702	1122	881.455	526.2791	0.6376821	0.5502479	608.4396	4.594674	0	890.0943	531.2308	0.4912054	0.5592242	612.0955	4.438003	0	30	886	529						Frog_fixed.avi	0
18719	1123	881.1419	526.2632	0.6381512	0.5504882	608.41	4.611679	0	893.1378	534.4441	0.4916428	0.5593161	611.9894	4.441767	0	30	887	530						Frog_fixed.avi	0
18736	1124	885.2646	529.1191	0.6385623	0.5508352	608.1064	4.596349	0	896.3273	527.1157	0.4920243	0.5594375	612.0264	4.441816	0	30	891	528						Frog_fixed.avi	0
18752	1125	879.7797	525.5298	0.6389879	0.5511077	608.0145	4.601098	0	895.2854	525.5378	0.4924285	0.5595672	611.825	4.429729	0	30	888	526						Frog_fixed.avi	0
18769	1126	881.3938	528.6665	0.6393704	0.5512265	607.7639	4.613521	0	891.2151	527.3611	0.4927968	0.5596796	611.7884	4.446955	0	30	886	528						Frog_fixed.avi	0
18786	1127	887.3724	528.1594	0.639789	0.5513358	607.6255	4.610085	0	895.0928	526.8046	0.4931624	0.5597205	611.4948	4.46161	0	30	891	527						Frog_fixed.avi	0
18802	1128	882.998	528.4522	0.640134	0.5514249	607.5234	4.618397	0	892.6826	525.4988	0.4934823	0.5597273	611.4128	4.450131	0	30	888	527						Frog_fixed.avi	0
18819	1129	878.0559	521.2361	0.6404383	0.5514937	607.3102	4.610859	0	890.6095	528.8929	0.493778	0.5597148	611.2817	4.466303	0	30	884	525						Frog_fixed.avi	0
18836	1130	878.5668	518.6968	0.6407418	0.5515468	607.1776	4.626024	0	894.879	520.5404	0.4940478	0.5597348	611.0026	4.47415	0	30	887	520						Frog_fixed.avi	0
18852	1131	877.2698	520.033	0.6409538	0.5515968	606.95	4.612174	0	894.1511	529.4187	0.4942502	0.5597558	610.9921	4.472972	0	30	886	525						Frog_fixed.avi	0
18869	1132	877.2813	521.7975	0.6411738	0.5516458	606.7553	4.620708	0	893.2013	526.4281	0.4944334	0.5597545	610.625	4.477671	0	30	885	524						Frog_fixed.avi	0
18886	1133	881.8243	514.4784	0.6413416	0.5516555	606.6224	4.642461	0	900.4998	521.3211	0.4945715	0.5597406	610.5818	4.485134	0	30	891	518						Frog_fixed.avi	0
18902	1134	883.6057	522.3045	0.6415043	0.5516099	606.3598	4.626101	0	895.6509	526.7696	0.4946752	0.5597031	610.3851	4.476068	0	30	890	525						Frog_fixed.avi	0
18919	1135	876.7929	518.8165	0.6415984	0.5515553	606.1165	4.628666	0	895.9754	525.1519	0.4947599	0.5596621	610.2047	4.46753	0	30	886	522						Frog_fixed.avi	0
18935	1136	880.7874	517.8888	0.6417078	0.5515603	606.014	4.634994	0	896.3355	530.0045	0.4948231	0.5596518	609.9111	4.474874	0	30	889	524						Frog_fixed.avi	0
18952	1137	880.569	521.1751	0.6417672	0.5516294	605.7744	4.636166	0	898.0828	522.3704	0.4948466	0.5597075	609.6328	4.494018	0	30	889	522						Frog_fixed.avi	0
18969	1138	882.1359	512.0535	0.6418264	0.5517782	605.4859	4.633228	0	900.8298	532.2538	0.4948419	0.5597739	609.497	4.490357	0	30	891	522						Frog_fixed.avi	0
18985	1139	880.7617	516.415	0.6418463	0.5518911	605.3319	4.635526	0	893.0152	527.4454	0.4948235	0.5599077	609.2545	4.493671	0	30	887	522						Frog_fixed.avi	0
19002	1140	881.0981	528.4824	0.6418296	0.5519694	605.1237	4.638873	0	893.7917	531.7374	0.4947581	0.5600388	608.8967	4.491086	0	30	887	530						Frog_fixed.avi	0
19019	1141	875.67	526.8351	0.6417313	0.5520819	604.7936	4.644137	0	898.1532	528.9929	0.4946552	0.5601918	608.702	4.509453	0	30	887	528						Frog_fixed.avi	0
19035	1142	889.3171	530.2192	0.6416289	0.5521814	604.6247	4.655121	0	895.8967	526.8284	0.4944543	0.560402	608.604	4.510448	0	30	893	529						Frog_fixed.avi	0
19052	1143	875.1688	495.0847	0.6413317	0.5521644	604.4863	4.65097	0	899.8304	490.5229	0.4942785	0.5604342	608.3209	4.526994	0	31	887	493						Frog_fixed.avi	0
19069	1144	889.4169	459.4311	0.64102	0.5519875	604.2449	4.6524	0	910.0792	452.5871	0.4940598	0.5603588	608.0888	4.51714	0	31	900	456						Frog_fixed.avi	0
19085	1145	885.3647	453.6686	0.64072	0.5520946	604.2644	4.662379	0	908.2693	450.6152	0.4937494	0.5606698	607.9894	4.509177	0	31	897	452						Frog_fixed.avi	0
19102	1146	885.9763	445.2191	0.6404045	0.5523961	603.8523	4.665271	0	907.7302	450.4996	0.4933668	0.5610626	607.871	4.531421	0	31	897	448						Frog_fixed.avi	0
19119	1147	883.6628	441.767	0.6400517	0.5526562	603.8119	4.654888	0	908.3195	447.5759	0.4929854	0.5615153	607.5961	4.52911	0	31	896	445						Frog_fixed.avi	0
19135	1148	880.7254	459.1951	0.639708	0.5526012	603.826	4.636402	0	913.34	457.7387	0.4925818	0.5619575	607.5557	4.524943	0	31	897	458						Frog_fixed.avi	0
19152	1149	880.6174	443.9772	0.6391937	0.5531747	603.8254	4.658579	0	910.6959	452.1029	0.4921187	0.562531	607.4539	4.523221	0	31	896	448						Frog_fixed.avi	0
19169	1150	887.5459	455.5867	0.6387835	0.5531832	603.5581	4.653919	0	912.9803	454.4057	0.4916307	0.5630147	607.4263	4.528522	0	31	900	455						Frog_fixed.avi	0
19185	1151	888.9987	462.4502	0.638274	0.5533584	603.5581	4.64316	0	904.4191	461.2188	0.4911626	0.563302	607.4343	4.514441	0	31	897	462						Frog_fixed.avi	0
19202	1152	880.4062	454.0686	0.6376446	0.5537791	603.5575	4.666585	0	913.1238	445.4389	0.4906075	0.564027	607.4379	4.531288	0	31	897	450						Frog_fixed.avi	0
19219	1153	879.9944	450.6991	0.6371152	0.5541835	603.3479	4.663292	0	909.9982	457.9126	0.4901015	0.5644996	607.5412	4.536035	0	31	895	454						Frog_fixed.avi	0
19235	1154	878.2363	455.4376	0.6366265	0.554628	603.342	4.663825	0	909.1354	450.5854	0.4896472	0.5651397	607.6498	4.534461	0	31	894	453						Frog_fixed.avi	0
19252	1155	877.1276	455.8624	0.6361989	0.5551932	603.321	4.665481	0	907.589	450.4219	0.4892579	0.5657496	607.7883	4.523832	0	31	892	453						Frog_fixed.avi	0
19269	1156	883.8285	449.3331	0.6358219	0.5557966	603.5526	4.673699	0	902.813	454.7336	0.4888499	0.5662702	607.9285	4.535789	0	31	893	452						Frog_fixed.avi	0
19285	1157	881.2567	450.7672	0.6354051	0.5563623	603.5525	4.671326	0	905.1099	454.1847	0.4885017	0.5667319	607.9504	4.543839	0	31	893	452						Frog_fixed.avi	0
19302	1158	876.5126	454.1797	0.6349817	0.5568548	603.6435	4.668858	0	912.6366	451.5103	0.4881472	0.5671375	608.1472	4.522276	0	31	895	453						Frog_fixed.avi	0
19318	1159	880.5057	443.9306	0.6345609	0.5574257	603.8951	4.666271	0	906.5613	455.0538	0.4877315	0.5675113	608.3821	4.537424	0	31	894	449						Frog_fixed.avi	0
19335	1160	878.9307	457.1189	0.6340939	0.557736	604.1074	4.662871	0	901.4618	455.0075	0.4873027	0.5678876	608.4968	4.537232	0	31	890	456						Frog_fixed.avi	0
19352	1161	882.2955	445.1374	0.6336225	0.5582298	604.3567	4.668345	0	904.2307	458.3277	0.4868231	0.5683465	608.6838	4.542172	0	31	893	452						Frog_fixed.avi	0
19368	1162	879.934	455.4414	0.6330675	0.5584319	604.3952	4.675278	0	907.9111	445.6899	0.4863601	0.5688326	608.9382	4.545767	0	31	894	451						Frog_fixed.avi	0
19385	1163	878.5195	457.1076	0.6324592	0.5585498	604.5931	4.66999	0	910.6244	460.3441	0.4858159	0.5692115	609.2097	4.536677	0	31	895	459						Frog_fixed.avi	0
19402	1164	879.0881	447.4179	0.6317828	0.5586985	604.8034	4.67883	0	906.5087	449.6759	0.4851974	0.5696523	609.3438	4.53937	0	31	893	449						Frog_fixed.avi	0
19418	1165	885.8213	452.8553	0.6311257	0.5586728	605.1349	4.68488	0	905.9611	456.2702	0.4845547	0.5699522	609.6515	4.54233	0	31	896	455						Frog_fixed.avi	0
19435	1166	876.2313	455.1706	0.6303567	0.5585666	605.2106	4.678088	0	907.3102	456.983	0.4838955	0.5702026	609.8166	4.540277	0	31	892	456						Frog_fixed.avi	0
19452	1167	885.4654	450.6584	0.6296151	0.5584407	605.3749	4.679251	0	908.2763	455.7559	0.4831531	0.5703242	610.1314	4.544049	0	31	897	453						Frog_fixed.avi	0
19468	1168	880.348	448.7516	0.6288488	0.5582837	605.4265	4.685338	0	905.5633	451.1519	0.4824618	0.5704473	610.1606	4.541208	0	31	893	450						Frog_fixed.avi	0
19485	1169	882.2766	446.7509	0.6281302	0.5580336	605.628	4.698292	0	906.5908	449.8426	0.4817969	0.570531	610.3963	4.540239	0	31	894	448						Frog_fixed.avi	0
19502	1170	882.0065	453.9078	0.6274568	0.5578284	605.7521	4.70008	0	905.4186	455.5094	0.4811486	0.5706622	610.528	4.543439	0	31	894	455						Frog_fixed.avi	0
19518	1171	882.9066	456.6266	0.6268454	0.5577024	605.7887	4.698706	0	907.51	462.74	0.4805635	0.570774	610.5771	4.5532	0	31	895	460						Frog_fixed.avi	0
19535	1172	885.8642	452.0144	0.6262531	0.5576035	605.9847	4.710413	0	903.8297	464.9326	0.4800206	0.5708742	610.7313	4.560435	0	31	895	458						Frog_fixed.avi	0
19552	1173	880.5956	448.658	0.6256768	0.5574462	606.075	4.709294	0	910.9711	457.5641	0.4795145	0.5709456	610.8488	4.558386	0	31	896	453						Frog_fixed.avi	0
19568	1174	877.3258	446.7948	0.6251442	0.5572004	606.0885	4.716038	0	909.4987	463.36	0.4790244	0.5709508	610.9594	4.562457	0	31	893	455						Frog_fixed.avi	0
19585	1175	881.2416	446.9977	0.6246622	0.5569695	606.236	4.725046	0	905.2598	460.6263	0.478587	0.5709134	611.033	4.549415	0	31	893	454						Frog_fixed.avi	0
19602	1176	891.5027	467.1151	0.6241643	0.5569177	606.2315	4.731872	0	923.624	466.1122	0.4781865	0.5711612	610.8899	4.558198	0	31	908	467						Frog_fixed.avi	0
19618	1177	1004.129	673.6761	0.6231965	0.5583555	606.7348	4.754112	0	1010.412	682.4222	0.4774543	0.5725757	611.419	4.558283	0	32	1007	678						Frog_fixed.avi	0
19635	1178	959.002	774.6881	0.6229783	0.5595256	606.5142	4.745282	0	959.7612	794.5078	0.477334	0.5737357	611.1635	4.565444	0	32	959	785						Frog_fixed.avi	0
19652	1179	968.2476	773.9017	0.6228825	0.5596502	606.5123	4.733408	0	980.9614	794.6567	0.477107	0.5739959	611.309	4.565866	0	32	975	784						Frog_fixed.avi	0
19668	1180	957.6239	782.0923	0.6227801	0.5598652	606.6195	4.742217	0	975.0823	801.7719	0.4769695	0.5743229	611.3116	4.547848	0	32	966	792						Frog_fixed.avi	0
19685	1181	958.623	782.6541	0.6227548	0.5600987	606.653	4.739295	0	970.4357	800.1243	0.4769263	0.5746258	611.3878	4.564478	0	32	965	791						Frog_fixed.avi	0
19702	1182	957.1359	783.066	0.6227875	0.5604227	606.702	4.741795	0	967.1591	806.7121	0.4769202	0.5748456	611.5481	4.55984	0	32	962	795						Frog_fixed.avi	0
19718	1183	960.3894	781.6764	0.6229111	0.5606626	606.7379	4.745058	0	969.1775	804.9893	0.4770164	0.575007	611.5027	4.562607	0	32	965	793						Frog_fixed.avi	0
19735	1184	960.9132	780.0578	0.6230835	0.5607718	606.6134	4.751538	0	966.0846	805.3418	0.4771602	0.574957	611.5378	4.560848	0	32	963	793						Frog_fixed.avi	0
19752	1185	959.5795	779.9418	0.6233264	0.5607755	606.9001	4.772994	0	969.3731	803.4116	0.4773531	0.574795	611.6409	4.572919	0	32	964	792						Frog_fixed.avi	0
19768	1186	961.0277	776.0508	0.6236283	0.5607263	606.7904	4.777239	0	974.9736	797.7378	0.4776224	0.5746287	611.6641	4.59115	0	32	968	787						Frog_fixed.avi	0
19785	1187	961.3281	776.0483	0.6239596	0.5606382	606.9054	4.781488	0	972.6063	799.3648	0.4779876	0.574419	611.6854	4.583836	0	32	967	788						Frog_fixed.avi	0
19802	1188	959.1187	777.9106	0.624351	0.5605858	607.1465	4.778563	0	970.2488	803.7021	0.4783339	0.5741574	611.8228	4.585665	0	32	965	791						Frog_fixed.avi	0
19818	1189	958.6966	774.1595	0.6247516	0.5605797	607.1198	4.783539	0	968.393	804.5313	0.4787275	0.5739311	611.7805	4.584634	0	32	964	789						Frog_fixed.avi	0
19835	1190	962.9131	777.6949	0.6251772	0.5605681	607.1863	4.790969	0	972.6013	802.8811	0.4791476	0.573765	611.8293	4.597047	0	32	968	790						Frog_fixed.avi	0
19851	1191	958.5721	778.1109	0.6255711	0.5606242	607.3342	4.785061	0	976.6523	797.7902	0.4795744	0.5737067	611.9545	4.599775	0	32	968	788						Frog_fixed.avi	0
19868	1192	958.7855	775.2188	0.6259502	0.5606917	607.591	4.788409	0	967.3731	797.2581	0.4799461	0.5736124	612.3191	4.600162	0	32	963	786						Frog_fixed.avi	0
19885	1193	967.512	777.7523	0.6263239	0.5607579	607.6005	4.80489	0	972.0922	798.9442	0.4803208	0.5734581	612.3837	4.615295	0	32	970	788						Frog_fixed.avi	0
19901	1194	959.4522	775.3312	0.6266646	0.5608443	607.7228	4.801696	0	970.7733	801.4836	0.4807226	0.5733889	612.4604	4.608016	0	32	965	788						Frog_fixed.avi	0
19918	1195	960.8047	781.9319	0.6270282	0.5609171	607.9872	4.805576	0	972.9697	799.1256	0.4810868	0.5732916	612.7259	4.603583	0	32	967	791						Frog_fixed.avi	0
19935	1196	957.1539	775.8416	0.6274363	0.5609275	608.0539	4.820079	0	961.8322	785.4099	0.4815031	0.5731397	612.7396	4.624994	0	32	959	781						Frog_fixed.avi	0
19951	1197	958.6993	760.4111	0.6278174	0.5609182	608.042	4.819047	0	953.2523	777.6425	0.4819429	0.572975	612.8282	4.613982	0	32	956	769						Frog_fixed.avi	0
19968	1198	945.9357	761.72	0.6281711	0.5610799	608.4416	4.815717	0	959.5219	782.7245	0.4823546	0.5729211	612.999	4.630821	0	32	953	772						Frog_fixed.avi	0
19985	1199	944.8053	764.0911	0.6285534	0.561078	608.5191	4.820458	0	958.1426	773.223	0.4827508	0.5728147	613.083	4.630501	0	32	951	769						Frog_fixed.avi	0
20001	1200	953.6179	759.0114	0.6289162	0.5610498	608.555	4.828637	0	949.0604	777.1874	0.4830629	0.57264	613.3361	4.624983	0	32	951	768						Frog_fixed.avi	0
20018	1201	947.3248	769.522	0.6291947	0.5609682	608.8341	4.831678	0	951.9134	777.6457	0.4833876	0.572483	613.3972	4.628771	0	32	950	774						Frog_fixed.avi	0
20035	1202	950.0964	766.7576	0.6294823	0.5609703	608.8069	4.832259	0	952.7673	779.5712	0.4836798	0.5723424	613.71	4.639901	0	32	951	773						Frog_fixed.avi	0
20051	1203	949.2153	769.6891	0.629716	0.5609699	609.103	4.830983	0	950.5842	779.222	0.483948	0.572242	613.5535	4.637766	0	32	950	774						Frog_fixed.avi	0
20068	1204	951.4249	772.2328	0.6299908	0.5609867	609.0617	4.831072	0	955.1711	776.9191	0.4842263	0.5721959	613.9517	4.640956	0	32	953	775						Frog_fixed.avi	0
20085	1205	949.8999	767.8991	0.6302217	0.5610386	609.3155	4.84448	0	960.4028	780.2261	0.4844932	0.5721539	613.9471	4.643904	0	32	955	774						Frog_fixed.avi	0
20101	1206	946.0115	766.8564	0.6304238	0.5610811	609.4407	4.834934	0	955.2155	774.4169	0.484717	0.5721148	614.1669	4.640565	0	32	951	771						Frog_fixed.avi	0
20118	1207	955.7764	766.1738	0.6306484	0.5611093	609.4691	4.847838	0	955.3834	779.1078	0.4849532	0.5720372	614.0889	4.646059	0	32	956	773						Frog_fixed.avi	0
20135	1208	949.1757	765.2739	0.6308104	0.5611408	609.7056	4.847216	0	955.9089	773.8393	0.485123	0.5719833	614.3721	4.658791	0	32	953	770						Frog_fixed.avi	0
20151	1209	-1280	-1024	-1	-1	-1	-1	4	-1280	-1024	-1	-1	-1	-1	4	32	0	0						Frog_fixed.avi	0
20168	1210	956.6797	771.0719	0.6311941	0.5612873	609.83	4.821838	0	958.2162	772.6361	0.4855322	0.5718516	614.3882	4.651663	0	32	957	772						Frog_fixed.avi	0
20185	1211	946.3745	770.0347	0.6313605	0.5613804	609.9276	4.821967	0	951.4539	771.9604	0.485704	0.5718371	614.5567	4.673886	0	32	949	771						Frog_fixed.avi	0
20201	1212	947.7242	769.1659	0.6315314	0.5614166	610.0524	4.821307	0	952.7973	778.1411	0.4859157	0.5718066	614.6846	4.655695	0	32	950	774						Frog_fixed.avi	0
20218	1213	952.1986	773.338	0.6317142	0.561444	610.0156	4.817953	0	960.903	774.5262	0.4860955	0.571794	614.7704	4.661063	0	32	957	774						Frog_fixed.avi	0
20235	1214	948.6732	774.4877	0.6318048	0.5614266	610.1033	4.817226	0	957.067	771.8136	0.4861945	0.5717947	614.7849	4.670392	0	32	953	773						Frog_fixed.avi	0
20251	1215	943.7079	767.7986	0.631847	0.5613954	610.172	4.814533	0	955.3364	774.3778	0.4862858	0.5718238	614.9895	4.666289	0	32	950	771						Frog_fixed.avi	0
20268	1216	941.5321	769.2892	0.6318631	0.5612584	610.1924	4.815735	0	953.4496	775.6677	0.4863195	0.5718774	615.0682	4.654283	0	32	947	772						Frog_fixed.avi	0
20285	1217	942.5482	777.7839	0.6318547	0.5609642	610.2374	4.814694	0	954.1536	772.9468	0.4863234	0.5719543	615.152	4.655562	0	32	948	775						Frog_fixed.avi	0
20301	1218	944.8396	773.2339	0.6318347	0.5606296	610.2571	4.797487	0	951.2805	778.1837	0.4863209	0.571897	615.2437	4.655267	0	32	948	776						Frog_fixed.avi	0
20318	1219	947.533	770.5866	0.6317794	0.5601217	610.2208	4.804103	0	949.8583	775.444	0.4862974	0.5718911	615.2711	4.644945	0	32	949	773						Frog_fixed.avi	0
20335	1220	952.4916	766.7196	0.6315765	0.5596672	610.3364	4.790709	0	968.3427	771.9193	0.4861963	0.5718195	615.2734	4.654987	0	32	960	769						Frog_fixed.avi	0
20351	1221	948.4799	754.735	0.6313442	0.559114	610.1967	4.781978	0	964.2002	754.1035	0.4860836	0.5717391	615.3091	4.656102	0	32	956	754						Frog_fixed.avi	0
20368	1222	958.1741	749.219	0.631059	0.5588158	610.0519	4.786638	0	967.859	755.1749	0.4858522	0.5718163	615.5905	4.653346	0	32	963	752						Frog_fixed.avi	0
20385	1223	954.3899	747.4616	0.630769	0.5584663	609.9471	4.775999	0	964.1296	753.7369	0.4856149	0.5718488	615.4238	4.650525	0	32	959	751						Frog_fixed.avi	0
20401	1224	953.8075	743.342	0.6304573	0.5582179	609.8121	4.772121	0	963.8563	753.7159	0.4853762	0.5718493	615.6713	4.645989	0	32	959	749						Frog_fixed.avi	0
20418	1225	954.5806	740.4048	0.6302596	0.5579067	609.6829	4.773927	0	960.8851	756.0206	0.4852417	0.5718462	615.6841	4.635459	0	32	958	748						Frog_fixed.avi	0
20434	1226	953.1794	748.5619	0.6301425	0.5575701	609.3737	4.773349	0	961.3489	753.7791	0.4851821	0.5717829	615.7195	4.629941	0	32	957	751						Frog_fixed.avi	0
20451	1227	954.1553	744.2532	0.6301438	0.5573059	609.1949	4.761565	0	958.4507	754.6665	0.4852405	0.5717338	615.7198	4.637108	0	32	956	749						Frog_fixed.avi	0
20468	1228	946.7195	746.5422	0.6302946	0.5569493	609.0406	4.763947	0	958.3932	761.6328	0.4854288	0.5716068	615.7814	4.63357	0	32	953	754						Frog_fixed.avi	0
20484	1229	948.0433	746.4714	0.6306342	0.5567744	608.9016	4.76001	0	959.2808	761.4449	0.4857471	0.5715539	615.5784	4.641783	0	32	954	754						Frog_fixed.avi	0
20501	1230	952.5253	744.4755	0.6310427	0.5566636	608.5931	4.754579	0	953.6295	757.5902	0.4861291	0.571536	615.4596	4.636018	0	32	953	751						Frog_fixed.avi	0
20518	1231	948.4135	747.2232	0.6315258	0.5566285	608.3971	4.744433	0	957.1765	755.2969	0.4866036	0.5715436	615.3208	4.639988	0	32	953	751						Frog_fixed.avi	0
20534	1232	951.2241	748.5951	0.6320708	0.5566124	608.2677	4.739909	0	961.4202	761.3964	0.487137	0.5715368	615.0904	4.627855	0	32	956	755						Frog_fixed.avi	0
20551	1233	947.5747	740.4844	0.6326348	0.5565718	608.1115	4.754056	0	961.986	758.7953	0.4876621	0.5714583	614.944	4.62038	0	32	955	750						Frog_fixed.avi	0
20568	1234	945.7439	674.7076	0.6331807	0.5558835	608.009	4.761714	0	962.871	677.9572	0.488336	0.5708391	615.0425	4.628103	0	33	954	676						Frog_fixed.avi	0
20584	1235	907.3586	536.0291	0.6339329	0.5549052	607.9297	4.752994	0	924.5517	546.1389	0.4893033	0.5696333	614.8067	4.617411	0	33	916	541						Frog_fixed.avi	0
20601	1236	-1280	-1024	-1	-1	-1	-1	4	-1280	-1024	-1	-1	-1	-1	4	33	0	0						Frog_fixed.avi	0
20618	1237	-1280	-1024	-1	-1	-1	-1	4	-1280	-1024	-1	-1	-1	-1	4	33	0	0						Frog_fixed.avi	0
20634	1238	-1280	-1024	-1	-1	-1	-1	4	-1280	-1024	-1	-1	-1	-1	4	33	0	0						Frog_fixed.avi	0
20651	1239	-1280	-1024	-1	-1	-1	-1	4	-1280	-1024	-1	-1	-1	-1	4	33	0	0						Frog_fixed.avi	0
20668	1240	-1280	-1024	-1	-1	-1	-1	4	-1280	-1024	-1	-1	-1	-1	4	33	0	0						Frog_fixed.avi	0
20684	1241	860.3939	450.3707	0.6364788	0.5543634	606.6397	4.737911	0	866.8485	455.3662	0.4913206	0.5687193	613.7086	4.643302	0	33	864	453						Frog_fixed.avi	0
20701	1242	858.6757	450.8007	0.6364433	0.5544155	606.4139	4.737565	0	866.7996	456.4204	0.4912286	0.5688136	613.2661	4.621854	0	33	863	454						Frog_fixed.avi	0
20718	1243	852.8157	431.8803	0.6362295	0.5548151	606.3721	4.753802	0	865.4282	453.5932	0.4909964	0.5690876	613.0182	4.624699	0	33	859	443						Frog_fixed.avi	0
20734	1244	-1280	-1024	-1	-1	-1	-1	4	-1280	-1024	-1	-1	-1	-1	4		0	0						Frog_fixed.avi	0
20751	1245	-1280	-1024	-1	-1	-1	-1	4	-1280	-1024	-1	-1	-1	-1	4		0	0						Frog_fixed.avi	0
20768	1246	-1280	-1024	-1	-1	-1	-1	4	-1280	-1024	-1	-1	-1	-1	4		0	0						Frog_fixed.avi	0
20784	1247	-1280	-1024	-1	-1	-1	-1	4	-1280	-1024	-1	-1	-1	-1	4		0	0						Frog_fixed.avi	0
20801	1248	-1280	-1024	-1	-1	-1	-1	4	-1280	-1024	-1	-1	-1	-1	4		0	0						Frog_fixed.avi	0
20818	1249	-1280	-1024	-1	-1	-1	-1	4	-1280	-1024	-1	-1	-1	-1	4		0	0						Frog_fixed.avi	0
20834	1250	-1280	-1024	-1	-1	-1	-1	4	-1280	-1024	-1	-1	-1	-1	4		0	0						Frog_fixed.avi	0
20851	1251	868.8026	447.5189	0.6331325	0.5545195	611.2416	4.772481	0	871.4701	457.1718	0.4882145	0.5704522	611.3152	4.584612	0	34	870	452						Frog_fixed.avi	0
20868	1252	866.7582	470.4545	0.633591	0.5543597	604.6114	4.70236	0	868.0095	461.894	0.4882633	0.5706063	608.546	4.553977	0	34	867	466						Frog_fixed.avi	0
20884	1253	862.174	461.4785	0.6331809	0.5544172	604.5592	4.701341	0	871.287	463.9376	0.4873583	0.5708224	610.9799	4.55666	0	34	867	463						Frog_fixed.avi	0
20901	1254	-1280	-1024	-1	-1	-1	-1	4	-1280	-1024	-1	-1	-1	-1	4	34	0	0						Frog_fixed.avi	0
20918	1255	865.6933	455.8694	0.632333	0.5546989	604.5458	4.696908	0	874.0982	467.4006	0.4864254	0.5715476	610.4164	4.527245	0	34	870	462						Frog_fixed.avi	0
20934	1256	-1280	-1024	-1	-1	-1	-1	4	-1280	-1024	-1	-1	-1	-1	4	34	0	0						Frog_fixed.avi	0
20951	1257	-1280	-1024	-1	-1	-1	-1	4	-1280	-1024	-1	-1	-1	-1	4	34	0	0						Frog_fixed.avi	0
20968	1258	-1280	-1024	-1	-1	-1	-1	4	-1280	-1024	-1	-1	-1	-1	4	34	0	0						Frog_fixed.avi	0
20984	1259	-1280	-1024	-1	-1	-1	-1	4	-1280	-1024	-1	-1	-1	-1	4	34	0	0						Frog_fixed.avi	0
21001	1260	-1280	-1024	-1	-1	-1	-1	4	-1280	-1024	-1	-1	-1	-1	4	34	0	0						Frog_fixed.avi	0
21017	1261	867.0074	459.4743	0.6298422	0.5549962	603.5199	4.635283	0	877.7538	457.3959	0.4838281	0.5729388	609.5188	4.448759	0	34	872	458						Frog_fixed.avi	0
21034	1262	863.2623	459.8389	0.6294696	0.5550658	603.0664	4.629407	0	876.4349	461.728	0.4833814	0.5732873	609.5222	4.452822	0	34	870	461						Frog_fixed.avi	0
21051	1263	870.5176	461.7123	0.6291934	0.5552059	602.7842	4.629404	0	873.2765	460.1863	0.4830371	0.5736133	609.1194	4.446657	0	34	872	461						Frog_fixed.avi	0
21067	1264	873.4321	455.5545	0.6289169	0.5553803	602.9015	4.640498	0	875.2943	454.6628	0.4827057	0.5738727	608.7465	4.460541	0	34	874	455						Frog_fixed.avi	0
21084	1265	868.7786	453.3999	0.6286347	0.5556383	602.7954	4.626119	0	878.2937	459.0699	0.4824124	0.5741894	608.6698	4.446904	0	34	874	456						Frog_fixed.avi	0
21101	1266	873.1194	459.8654	0.6283549	0.5560462	602.3949	4.63235	0	886.7638	460.4964	0.4821294	0.5747315	608.3771	4.417157	0	34	880	460						Frog_fixed.avi	0
21117	1267	1004.576	642.4785	0.6274631	0.5576957	602.5969	4.619644	0	1006.747	651.5861	0.4814189	0.5763649	608.7031	4.409519	0	35	1006	647						Frog_fixed.avi	0
21134	1268	997.1018	724.8062	0.6271488	0.5591433	602.2762	4.622666	0	991.9436	736.5528	0.4811184	0.5778687	608.1553	4.428805	0	35	995	731						Frog_fixed.avi	0
21151	1269	1014.31	732.5339	0.6271132	0.5594419	602.1205	4.609842	0	1013.248	734.0755	0.4808912	0.5784837	607.7104	4.400612	0	35	1014	733						Frog_fixed.avi	0
21167	1270	1007.049	740.7057	0.6270214	0.5596897	602.155	4.604878	0	997.66	744.4607	0.4806578	0.5789584	607.6889	4.404899	0	35	1002	743						Frog_fixed.avi	0
21184	1271	1000.47	734.3349	0.6268534	0.559891	602.1409	4.599004	0	1006.081	745.6179	0.4804443	0.5794755	607.4305	4.391352	0	35	1003	740						Frog_fixed.avi	0
21201	1272	1007.496	731.3751	0.6266946	0.5599957	602.0289	4.614052	0	1003.027	742.1439	0.4802313	0.5800414	607.3879	4.395843	0	35	1005	737						Frog_fixed.avi	0
21217	1273	1008.068	728.1651	0.6265463	0.560038	601.8831	4.611372	0	1001.164	742.188	0.4800371	0.5806532	607.2556	4.395449	0	35	1005	735						Frog_fixed.avi	0
21234	1274	1003.571	730.0991	0.6264144	0.560017	601.954	4.604328	0	1000.177	744.6365	0.479907	0.5813413	607.157	4.398524	0	35	1002	737						Frog_fixed.avi	0
21251	1275	1004.86	731.9715	0.62633	0.5599113	602.0296	4.618905	0	1002.913	747.4611	0.4798692	0.582176	607.1104	4.394964	0	35	1004	740						Frog_fixed.avi	0
21267	1276	1004.427	728.8104	0.6262748	0.5597397	602.0577	4.629303	0	1005.326	743.2255	0.4798626	0.5830583	607.0538	4.398529	0	35	1005	736						Frog_fixed.avi	0
21284	1277	1005.559	728.4867	0.6262142	0.5595759	602.0876	4.623526	0	1002.817	740.1733	0.4798557	0.5839911	607.1086	4.405401	0	35	1004	734						Frog_fixed.avi	0
21301	1278	1007.736	731.8307	0.6261706	0.5595977	602.0986	4.626202	0	1002.371	743.2443	0.4798732	0.584991	607.15	4.405864	0	35	1005	738						Frog_fixed.avi	0
21317	1279	1006.703	732.5451	0.6261715	0.5599108	602.1848	4.613968	0	997.3319	755.0132	0.4799285	0.5860692	607.1752	4.395077	0	35	1002	744						Frog_fixed.avi	0
21334	1280	1003.28	731.544	0.6262157	0.5604873	602.3156	4.644492	0	991.8171	742.3881	0.4800092	0.5874025	607.2531	4.400918	0	35	998	737						Frog_fixed.avi	0
21351	1281	999.0334	734.8191	0.6263371	0.5613346	602.4593	4.632769	0	999.4006	750.4142	0.4802203	0.588719	607.4963	4.418011	0	35	999	743						Frog_fixed.avi	0
21367	1282	1002.477	735.906	0.6265428	0.5623949	602.4801	4.638986	0	1003.24	746.879	0.4804594	0.5900741	607.5094	4.412179	0	35	1003	741						Frog_fixed.avi	0
21384	1283	1001.226	737.4443	0.6268591	0.5635175	602.5952	4.64559	0	1002.169	743.9858	0.4808304	0.5914427	607.6964	4.414045	0	35	1002	741						Frog_fixed.avi	0
21401	1284	1003.034	730.7762	0.627259	0.5646457	602.7082	4.652149	0	999.9393	746.1547	0.4812364	0.592556	607.8254	4.432403	0	35	1001	738						Frog_fixed.avi	0
21417	1285	988.2691	739.1387	0.6277946	0.5655402	602.8209	4.639959	0	988.3167	758.5744	0.4818668	0.5935388	608.2706	4.407382	0	36	988	749						Frog_fixed.avi	0
21434	1286	968.3804	767.0517	0.6284057	0.5663548	602.986	4.65443	0	965.4656	781.9852	0.4825254	0.5944985	608.1459	4.423741	0	36	967	775						Frog_fixed.avi	0
21451	1287	960.2051	756.5298	0.6289771	0.5668027	603.1608	4.638479	0	958.6786	781.0046	0.483086	0.5949783	608.3235	4.407481	0	36	959	769						Frog_fixed.avi	0
21467	1288	956.8772	757.7017	0.629518	0.5670919	603.2537	4.647833	0	956.8702	774.9393	0.4836525	0.5954612	608.433	4.425252	0	36	957	766						Frog_fixed.avi	0
21484	1289	958.8452	764.283	0.6300631	0.5671532	603.3937	4.65534	0	955.2317	778.999	0.484214	0.595647	608.4488	4.419026	0	36	957	772						Frog_fixed.avi	0
21501	1290	957.6251	759.5867	0.6306028	0.567076	603.438	4.654632	0	956.907	780.0421	0.4847641	0.5957367	608.4879	4.422477	0	36	957	770						Frog_fixed.avi	0
21517	1291	960.0034	765.0226	0.6311142	0.5668165	603.5527	4.652501	0	954.3171	775.4905	0.4853018	0.5957978	608.5916	4.430383	0	36	957	770						Frog_fixed.avi	0
21534	1292	957.5571	767.7172	0.6315806	0.5665047	603.6075	4.652826	0	952.9885	779.1285	0.4857906	0.5957817	608.6173	4.426196	0	36	955	773						Frog_fixed.avi	0
21550	1293	954.1456	761.9711	0.6320246	0.5662685	603.598	4.652782	0	952.8411	777.8199	0.4862788	0.5958221	608.6797	4.440825	0	36	953	770						Frog_fixed.avi	0
21567	1294	957.7289	763.5894	0.6324463	0.5660363	603.6516	4.64663	0	953.235	782.4658	0.4867132	0.5958643	608.7346	4.428523	0	36	955	773						Frog_fixed.avi	0
21584	1295	957.0289	771.5676	0.6328315	0.565856	603.6531	4.660177	0	953.2288	775.4504	0.4871477	0.5959557	608.8141	4.439144	0	36	955	774						Frog_fixed.avi	0
21600	1296	958.5681	766.754	0.6332172	0.5658159	603.7615	4.664302	0	948.4564	776.913	0.487543	0.5960198	608.936	4.4321	0	36	954	772						Frog_fixed.avi	0
21617	1297	956.2167	772.0679	0.633582	0.5658222	603.7471	4.644182	0	952.8797	780.7705	0.4879267	0.5961164	608.9833	4.425404	0	36	955	776						Frog_fixed.avi	0
21634	1298	955.5807	766.4105	0.633972	0.5660008	603.6986	4.644707	0	947.5021	776.2662	0.4883086	0.596243	608.9791	4.435419	0	36	952	771						Frog_fixed.avi	0
21650	1299	955.7368	766.2687	0.6343337	0.5661471	603.6946	4.651375	0	952.6563	775.0908	0.4886824	0.5963246	608.8458	4.434885	0	36	954	771						Frog_fixed.avi	0
21667	1300	951.8459	765.87	0.634671	0.566385	603.7367	4.658559	0	957.0442	777.0228	0.4890574	0.5964082	608.9713	4.44153	0	36	954	771						Frog_fixed.avi	0
21684	1301	954.5994	776.912	0.6350402	0.5665828	603.7084	4.6411	0	950.3929	778.748	0.4893725	0.5964708	609.0392	4.441169	0	36	952	778						Frog_fixed.avi	0
21700	1302	955.3474	726.5225	0.6353023	0.5663616	603.6971	4.651694	0	965.0955	730.3012	0.4897399	0.5961013	609.0355	4.444899	0	36	960	728						Frog_fixed.avi	0
21717	1303	943.7265	591.2088	0.6355418	0.5651941	603.9066	4.651943	0	959.1108	590.5277	0.490257	0.5948226	609.159	4.445635	0	37	951	591						Frog_fixed.avi	0
21734	1304	930.5602	528.657	0.6359011	0.564778	603.6885	4.647515	0	939.6931	535.3533	0.4906603	0.5941088	609.1668	4.459287	0	37	935	532						Frog_fixed.avi	0
21750	1305	936.3698	525.4959	0.6361924	0.5648068	603.8487	4.658572	0	939.3215	536.699	0.4908286	0.5940226	609.2743	4.463837	0	37	938	531						Frog_fixed.avi	0
21767	1306	930.7706	526.6994	0.6364172	0.5647216	603.5872	4.646522	0	935.6251	528.325	0.4909976	0.5938404	609.2468	4.474919	0	37	933	528						Frog_fixed.avi	0
21784	1307	935.2856	525.9874	0.6366174	0.5645569	603.6503	4.649535	0	934.0375	542.953	0.49113	0.5934291	609.1237	4.460557	0	37	935	534						Frog_fixed.avi	0
21800	1308	935.6464	532.3845	0.636794	0.5643254	603.5749	4.645445	0	938.4363	536.3824	0.4912385	0.5931209	608.9515	4.447327	0	37	937	534						Frog_fixed.avi	0
21817	1309	931.7292	530.6303	0.6369024	0.5640675	603.3313	4.643856	0	939.7813	541.8237	0.4913173	0.5926257	608.9859	4.441705	0	37	936	536						Frog_fixed.avi	0
21834	1310	931.944	523.1593	0.6370038	0.5637084	603.3033	4.65944	0	942.147	537.1225	0.4913672	0.5921685	608.8895	4.463683	0	37	937	530						Frog_fixed.avi	0
21850	1311	933.7142	526.9	0.6370948	0.5632796	603.1999	4.647949	0	932.5418	548.6338	0.4914778	0.5914222	608.8652	4.463357	0	37	933	538						Frog_fixed.avi	0
21867	1312	933.7733	526.1204	0.6371533	0.5628209	603.002	4.654459	0	941.3122	534.8092	0.4914553	0.5911159	608.8698	4.47355	0	37	938	530						Frog_fixed.avi	0
21884	1313	931.4926	528.2245	0.6372193	0.5624515	602.7402	4.632415	0	941.5518	530.3267	0.4914636	0.5906533	608.4781	4.475642	0	37	937	529						Frog_fixed.avi	0
21900	1314	931.969	526.406	0.6372685	0.5620651	602.7032	4.651816	0	942.3136	532.5151	0.4914788	0.5902754	608.3667	4.455649	0	37	937	529						Frog_fixed.avi	0
21917	1315	930.1287	529.201	0.6373285	0.5617573	602.5957	4.645233	0	941.9111	531.5421	0.4915501	0.5899764	608.2075	4.475133	0	37	936	530						Frog_fixed.avi	0
21934	1316	929.7742	524.0806	0.6374534	0.5615196	602.5101	4.645231	0	935.8582	533.0236	0.4916328	0.5897344	608.164	4.471663	0	37	933	529						Frog_fixed.avi	0
21950	1317	931.1777	523.2422	0.6376173	0.5611951	602.3253	4.643491	0	937.5833	540.8633	0.491763	0.5893545	608.2094	4.465196	0	37	934	532						Frog_fixed.avi	0
21967	1318	929.6292	525.0932	0.6377985	0.5608569	602.4014	4.652522	0	943.8104	530.5438	0.4919752	0.5890396	608.0082	4.46072	0	37	937	528						Frog_fixed.avi	0
21984	1319	923.8223	522.7686	0.6380119	0.5605355	602.2283	4.64178	0	932.5438	536.272	0.4921577	0.5886216	608.0663	4.448246	0	37	928	530						Frog_fixed.avi	0
22000	1320	933.6909	535.2948	0.6382989	0.5602066	602.2648	4.641924	0	941.7153	530.8511	0.4924447	0.5882714	608.2538	4.45895	0	37	938	533						Frog_fixed.avi	0
22017	1321	927.7743	525.7136	0.6386024	0.5600094	602.0656	4.622652	0	935.7653	539.6952	0.4927571	0.5878428	608.295	4.45727	0	37	932	533						Frog_fixed.avi	0
22033	1322	926.3771	537.205	0.638913	0.5594769	602.0588	4.616271	0	939.8057	531.4097	0.4931532	0.5874821	608.3535	4.483775	0	37	933	534						Frog_fixed.avi	0
22050	1323	930.5224	530.4525	0.6393436	0.5593387	602.058	4.638954	0	943.4573	539.7856	0.4935917	0.5870113	608.3525	4.456513	0	37	937	535						Frog_fixed.avi	0
22067	1324	930.1948	522.6545	0.6398136	0.5590802	602.3337	4.633852	0	939.4485	536.6667	0.4940159	0.586651	608.4846	4.451229	0	37	935	530						Frog_fixed.avi	0
22083	1325	931.0352	526.4515	0.6402923	0.5587904	602.3597	4.645457	0	944.6125	537.8057	0.4944653	0.5862505	608.5951	4.462372	0	37	938	532						Frog_fixed.avi	0
22100	1326	930.3395	529.3665	0.6407478	0.5584995	602.3672	4.633862	0	937.8605	534.6233	0.4949059	0.5858922	608.6377	4.460572	0	37	934	532						Frog_fixed.avi	0
22117	1327	934.0891	518.5665	0.6412024	0.5582479	602.4057	4.646218	0	926.1258	539.9171	0.4952954	0.5854639	608.3403	4.450909	0	37	930	529						Frog_fixed.avi	0
22133	1328	930.8038	527.6221	0.6415982	0.557861	602.5063	4.629972	0	924.437	529.2832	0.4957309	0.5850198	608.3889	4.457665	0	37	928	528						Frog_fixed.avi	0
22150	1329	-1280	-1024	-1	-1	-1	-1	4	-1280	-1024	-1	-1	-1	-1	4	37	0	0						Frog_fixed.avi	0
22167	1330	931.8723	516.3476	0.6423591	0.5573348	602.7089	4.649172	0	935.9396	538.3114	0.4964968	0.5838813	608.7339	4.463178	0	37	934	527						Frog_fixed.avi	0
22183	1331	930.6066	520.1413	0.6427091	0.5570512	602.6668	4.640372	0	929.1674	527.652	0.4968101	0.5834321	608.7342	4.468017	0	37	930	524						Frog_fixed.avi	0
22200	1332	926.8958	521.7261	0.6430129	0.5568761	602.8348	4.643685	0	936.5326	534.7712	0.497174	0.5829099	608.7399	4.446563	0	37	932	528						Frog_fixed.avi	0
22217	1333	932.8977	525.1213	0.6433265	0.5565815	602.8438	4.60942	0	937.2371	528.4997	0.4974399	0.5825584	609.0717	4.478715	0	37	935	527						Frog_fixed.avi	0
22233	1334	927.4152	513.831	0.6435466	0.5566981	602.843	4.648453	0	938.8365	534.3187	0.4976983	0.5822028	608.8997	4.460251	0	37	933	524						Frog_fixed.avi	0
22250	1335	936.0009	514.2752	0.643738	0.5567165	602.99	4.649535	0	937.1728	536.0204	0.4978626	0.5819768	609.1659	4.470563	0	37	937	525						Frog_fixed.avi	0
22267	1336	934.3354	521.8126	0.6438408	0.5568023	603.1931	4.648246	0	934.7814	536.6875	0.4979633	0.5819194	609.4645	4.473871	0	37	935	529						Frog_fixed.avi	0
22283	1337	932.5052	520.8674	0.6438959	0.5569301	603.3427	4.651144	0	936.9439	531.9316	0.4980318	0.5819291	609.5601	4.473414	0	37	935	526						Frog_fixed.avi	0
22300	1338	933.6641	514.0795	0.6438953	0.557126	603.4761	4.661659	0	933.2191	534.0412	0.4980704	0.5819792	609.6706	4.482856	0	37	933	524						Frog_fixed.avi	0
22317	1339	942.0654	520.3898	0.6438866	0.5571063	603.4952	4.644403	0	936.4993	533.2036	0.4980768	0.5821043	609.8123	4.49077	0	37	939	527						Frog_fixed.avi	0
22333	1340	939.3385	521.7997	0.6437749	0.557172	603.4952	4.642462	0	932.8685	530.0555	0.498083	0.5822663	609.9938	4.488282	0	37	936	526						Frog_fixed.avi	0
22350	1341	-1280	-1024	-1	-1	-1	-1	4	-1280	-1024	-1	-1	-1	-1	4	37	0	0						Frog_fixed.avi	0
22367	1342	934.4122	514.8048	0.6436303	0.5574951	603.4944	4.66221	0	933.5808	527.5829	0.498001	0.5825231	610.3411	4.48411	0	37	934	521						Frog_fixed.avi	0
22383	1343	-1280	-1024	-1	-1	-1	-1	4	-1280	-1024	-1	-1	-1	-1	4	37	0	0						Frog_fixed.avi	0
22400	1344	938.485	515.8987	0.6433744	0.5572982	604.3864	4.670834	0	938.2781	525.7632	0.4978169	0.582533	610.865	4.51708	0	37	938	521						Frog_fixed.avi	0
22417	1345	937.0306	521.1738	0.6432732	0.5569544	604.8709	4.656962	0	937.916	528.3078	0.4977364	0.5824485	611.0919	4.525477	0	37	937	525						Frog_fixed.avi	0
22433	1346	-1280	-1024	-1	-1	-1	-1	4	-1280	-1024	-1	-1	-1	-1	4		0	0						Frog_fixed.avi	0
22450	1347	-1280	-1024	-1	-1	-1	-1	4	-1280	-1024	-1	-1	-1	-1	4		0	0						Frog_fixed.avi	0
22466	1348	-1280	-1024	-1	-1	-1	-1	4	-1280	-1024	-1	-1	-1	-1	4		0	0						Frog_fixed.avi	0
22483	1349	-1280	-1024	-1	-1	-1	-1	4	-1280	-1024	-1	-1	-1	-1	4		0	0						Frog_fixed.avi	0
22500	1350	-1280	-1024	-1	-1	-1	-1	4	-1280	-1024	-1	-1	-1	-1	4		0	0						Frog_fixed.avi	0
22517	1351	-1280	-1024	-1	-1	-1	-1	4	-1280	-1024	-1	-1	-1	-1	4		0	0						Frog_fixed.avi	0
22533	1352	-1280	-1024	-1	-1	-1	-1	4	-1280	-1024	-1	-1	-1	-1	4		0	0						Frog_fixed.avi	0
22550	1353	946.412	496.3316	0.6428291	0.5566478	611.364	4.750948	0	947.8397	512.8451	0.4981214	0.5819543	612.2357	4.547893	0	38	947	505						Frog_fixed.avi	0
22566	1354	931.9567	513.5217	0.6434988	0.5564256	607.0558	4.703877	0	945.9844	527.8248	0.4982391	0.5814884	612.6313	4.548296	0	38	939	521						Frog_fixed.avi	0
22583	1355	939.4561	514.3073	0.6437186	0.5563753	607.1893	4.714464	0	941.72	528.8918	0.4984322	0.5811861	612.9302	4.544137	0	38	941	522						Frog_fixed.avi	0
22600	1356	-1280	-1024	-1	-1	-1	-1	4	-1280	-1024	-1	-1	-1	-1	4	38	0	0						Frog_fixed.avi	0
22616	1357	928.2551	509.2255	0.6441353	0.5564307	607.1844	4.728013	0	935.0353	517.2644	0.4988914	0.5808216	613.0779	4.56986	0	38	932	513						Frog_fixed.avi	0
22633	1358	925.9907	501.2194	0.6443486	0.5566761	607.6714	4.735159	0	923.5814	514.6501	0.4990321	0.5807726	613.1817	4.557804	0	38	925	508						Frog_fixed.avi	0
22650	1359	928.7991	511.9256	0.6444961	0.5569018	607.9791	4.733663	0	928.4766	524.7222	0.4991578	0.5807357	613.4285	4.579495	0	38	929	518						Frog_fixed.avi	0
22666	1360	924.1516	507.8315	0.6445695	0.5572361	608.0436	4.734095	0	932.7427	518.8234	0.4992124	0.5807379	613.4498	4.583561	0	38	928	513						Frog_fixed.avi	0
22683	1361	927.536	503.2494	0.6446143	0.5574673	608.1855	4.746389	0	920.6611	527.0574	0.4992571	0.5804526	613.4569	4.565762	0	38	924	515						Frog_fixed.avi	0
22700	1362	-1280	-1024	-1	-1	-1	-1	4	-1280	-1024	-1	-1	-1	-1	4	38	0	0						Frog_fixed.avi	0
22716	1363	925.8101	501.7035	0.6445391	0.5576252	608.2197	4.758668	0	923.9643	516.4225	0.4990931	0.5799938	613.6013	4.580811	0	38	925	509						Frog_fixed.avi	0
22733	1364	928.3954	498.6108	0.6444265	0.557498	608.4785	4.755795	0	934.194	512.175	0.4989385	0.5794283	613.4846	4.59524	0	38	931	505						Frog_fixed.avi	0
22750	1365	931.1439	504.7883	0.6442045	0.5571818	608.7645	4.764673	0	927.3578	517.5276	0.4986696	0.5787591	613.7686	4.590797	0	38	929	511						Frog_fixed.avi	0
22766	1366	933.3148	499.1436	0.6439593	0.5567968	608.7013	4.763012	0	929.898	520.2736	0.4983711	0.5780634	613.7561	4.598897	0	38	932	510						Frog_fixed.avi	0
22783	1367	932.9408	512.1251	0.6436157	0.5562924	609.0577	4.764563	0	934.2307	516.629	0.4980262	0.5774286	613.7474	4.602438	0	38	934	514						Frog_fixed.avi	0
22800	1368	929.3732	502.647	0.6431303	0.5558746	609.1613	4.782623	0	933.0408	519.7726	0.4975563	0.5768103	613.8214	4.599867	0	38	931	511						Frog_fixed.avi	0
22816	1369	932.562	515.0436	0.6426008	0.5551401	609.2023	4.744702	0	933.6497	520.7689	0.4969508	0.5763015	613.767	4.598767	0	38	933	518						Frog_fixed.avi	0
22833	1370	923.6033	504.7899	0.6417189	0.554836	609.2016	4.776687	0	915.8975	526.3744	0.4962049	0.5757106	613.8323	4.573388	0	38	920	516						Frog_fixed.avi	0
22850	1371	925.5915	503.2816	0.6407806	0.5543214	609.4873	4.789211	0	933.6813	517.1359	0.4952652	0.5754582	613.8367	4.61831	0	38	930	510						Frog_fixed.avi	0
22866	1372	923.7534	511.1216	0.639722	0.5537688	609.5576	4.782348	0	934.6118	512.9525	0.4942184	0.5751871	614.2968	4.624074	0	38	929	512						Frog_fixed.avi	0
22883	1373	-1280	-1024	-1	-1	-1	-1	4	-1280	-1024	-1	-1	-1	-1	4	38	0	0						Frog_fixed.avi	0
22900	1374	-1280	-1024	-1	-1	-1	-1	4	-1280	-1024	-1	-1	-1	-1	4	38	0	0						Frog_fixed.avi	0
22916	1375	929.3316	500.0011	0.6360081	0.5532153	609.7028	4.806619	0	936.9291	515.2135	0.490684	0.5752321	614.7093	4.619106	0	38	933	508						Frog_fixed.avi	0
22933	1376	-1280	-1024	-1	-1	-1	-1	4	-1280	-1024	-1	-1	-1	-1	4		0	0						Frog_fixed.avi	0
22950	1377	-1280	-1024	-1	-1	-1	-1	4	-1280	-1024	-1	-1	-1	-1	4		0	0						Frog_fixed.avi	0
22966	1378	-1280	-1024	-1	-1	-1	-1	4	-1280	-1024	-1	-1	-1	-1	4		0	0						Frog_fixed.avi	0
22983	1379	-1280	-1024	-1	-1	-1	-1	4	-1280	-1024	-1	-1	-1	-1	4		0	0						Frog_fixed.avi	0
23000	1380	-1280	-1024	-1	-1	-1	-1	4	-1280	-1024	-1	-1	-1	-1	4		0	0						Frog_fixed.avi	0
23016	1381	-1280	-1024	-1	-1	-1	-1	4	-1280	-1024	-1	-1	-1	-1	4		0	0						Frog_fixed.avi	0
23033	1382	-1280	-1024	-1	-1	-1	-1	4	-1280	-1024	-1	-1	-1	-1	4		0	0						Frog_fixed.avi	0
23049	1383	932.0733	480.5796	0.6268252	0.5526794	614.9814	4.890483	0	944.8541	510.5085	0.4822561	0.5746214	615.0978	4.643719	0	39	938	496						Frog_fixed.avi	0
23066	1384	928.0136	492.2364	0.6266732	0.5521874	610.9047	4.854348	0	933.6466	515.996	0.4815609	0.574104	615.3704	4.663421	0	39	931	504						Frog_fixed.avi	0
23083	1385	924.9589	493.6204	0.6259975	0.5519122	610.96	4.851627	0	934.8929	517.5176	0.4808719	0.5738819	615.6601	4.659678	0	39	930	506						Frog_fixed.avi	0
23099	1386	-1280	-1024	-1	-1	-1	-1	4	-1280	-1024	-1	-1	-1	-1	4		0	0						Frog_fixed.avi	0
23116	1387	-1280	-1024	-1	-1	-1	-1	4	-1280	-1024	-1	-1	-1	-1	4		0	0						Frog_fixed.avi	0
23133	1388	-1280	-1024	-1	-1	-1	-1	4	-1280	-1024	-1	-1	-1	-1	4		0	0						Frog_fixed.avi	0
23149	1389	-1280	-1024	-1	-1	-1	-1	4	-1280	-1024	-1	-1	-1	-1	4		0	0						Frog_fixed.avi	0
23166	1390	-1280	-1024	-1	-1	-1	-1	4	-1280	-1024	-1	-1	-1	-1	4		0	0						Frog_fixed.avi	0
23183	1391	-1280	-1024	-1	-1	-1	-1	4	-1280	-1024	-1	-1	-1	-1	4		0	0						Frog_fixed.avi	0
23199	1392	-1280	-1024	-1	-1	-1	-1	4	-1280	-1024	-1	-1	-1	-1	4		0	0						Frog_fixed.avi	0
23216	1393	-1280	-1024	-1	-1	-1	-1	4	-1280	-1024	-1	-1	-1	-1	4		0	0						Frog_fixed.avi	0
23233	1394	926.1024	493.2806	0.6217934	0.5503656	611.8243	4.871752	0	930.3159	509.3684	0.4768234	0.5736203	616.2147	4.68105	0	40	928	501						Frog_fixed.avi	0
23249	1395	924.0072	484.9126	0.6216148	0.5504859	611.7498	4.880732	0	940.0408	514.905	0.4767343	0.5736392	615.8492	4.662753	0	40	932	500						Frog_fixed.avi	0
23266	1396	-1280	-1024	-1	-1	-1	-1	4	-1280	-1024	-1	-1	-1	-1	4	40	0	0						Frog_fixed.avi	0
23283	1397	-1280	-1024	-1	-1	-1	-1	4	-1280	-1024	-1	-1	-1	-1	4	40	0	0						Frog_fixed.avi	0
23299	1398	-1280	-1024	-1	-1	-1	-1	4	-1280	-1024	-1	-1	-1	-1	4	40	0	0						Frog_fixed.avi	0
23316	1399	-1280	-1024	-1	-1	-1	-1	4	-1280	-1024	-1	-1	-1	-1	4	40	0	0						Frog_fixed.avi	0
23333	1400	-1280	-1024	-1	-1	-1	-1	4	-1280	-1024	-1	-1	-1	-1	4	40	0	0						Frog_fixed.avi	0
23349	1401	922.0933	477.6179	0.6227264	0.5489936	611.7504	4.868449	0	924.9257	509.4852	0.4777705	0.5715682	616.8288	4.688544	0	40	924	494						Frog_fixed.avi	0
23366	1402	927.7061	480.9317	0.6231292	0.5487624	612.6716	4.876115	0	928.2822	506.2551	0.4781541	0.5712773	617.0854	4.674637	0	40	928	494						Frog_fixed.avi	0
23383	1403	916.1712	474.9079	0.6235238	0.5488001	612.499	4.861699	0	940.8627	508.7742	0.4785851	0.5711206	616.7565	4.65961	0	40	929	492						Frog_fixed.avi	0
23399	1404	-1280	-1024	-1	-1	-1	-1	4	-1280	-1024	-1	-1	-1	-1	4	40	0	0						Frog_fixed.avi	0
23416	1405	-1280	-1024	-1	-1	-1	-1	4	-1280	-1024	-1	-1	-1	-1	4	40	0	0						Frog_fixed.avi	0
23433	1406	-1280	-1024	-1	-1	-1	-1	4	-1280	-1024	-1	-1	-1	-1	4	40	0	0						Frog_fixed.avi	0
23449	1407	-1280	-1024	-1	-1	-1	-1	4	-1280	-1024	-1	-1	-1	-1	4	40	0	0						Frog_fixed.avi	0
23466	1408	-1280	-1024	-1	-1	-1	-1	4	-1280	-1024	-1	-1	-1	-1	4	40	0	0						Frog_fixed.avi	0
23483	1409	920.0343	487.0383	0.6241922	0.5480784	612.4996	4.85641	0	930.2772	504.9901	0.4794842	0.5709603	618.1224	4.681151	0	40	925	496						Frog_fixed.avi	0
23499	1410	-1280	-1024	-1	-1	-1	-1	4	-1280	-1024	-1	-1	-1	-1	4	40	0	0						Frog_fixed.avi	0
23516	1411	926.6195	471.9052	0.6236464	0.5484307	616.7565	4.888821	0	937.9386	492.5765	0.4793483	0.5713961	618.1712	4.670022	0	40	932	482						Frog_fixed.avi	0
23533	1412	-1280	-1024	-1	-1	-1	-1	4	-1280	-1024	-1	-1	-1	-1	4	40	0	0						Frog_fixed.avi	0
23549	1413	926.5644	478.3699	0.6240841	0.5478964	616.757	4.878076	0	927.0763	509.3092	0.4792783	0.5707858	618.7834	4.659521	0	40	927	494						Frog_fixed.avi	0
23566	1414	-1280	-1024	-1	-1	-1	-1	4	-1280	-1024	-1	-1	-1	-1	4	40	0	0						Frog_fixed.avi	0
23583	1415	922.4171	488.5699	0.6241426	0.5471779	613.817	4.863107	0	919.2688	511.8766	0.4794504	0.5700111	618.9259	4.671545	0	40	921	500						Frog_fixed.avi	0
23599	1416	923.3264	489.0418	0.6243189	0.5468631	614.4487	4.861283	0	927.7147	504.4944	0.4796352	0.5696332	618.8275	4.657874	0	40	926	497						Frog_fixed.avi	0
23616	1417	928.1953	480.6881	0.6245189	0.5464354	614.5898	4.874217	0	929.1594	501.5531	0.4798145	0.5692163	618.9913	4.664756	0	40	929	491						Frog_fixed.avi	0
23632	1418	-1280	-1024	-1	-1	-1	-1	4	-1280	-1024	-1	-1	-1	-1	4	40	0	0						Frog_fixed.avi	0
23649	1419	-1280	-1024	-1	-1	-1	-1	4	-1280	-1024	-1	-1	-1	-1	4	40	0	0						Frog_fixed.avi	0
23666	1420	-1280	-1024	-1	-1	-1	-1	4	-1280	-1024	-1	-1	-1	-1	4	40	0	0						Frog_fixed.avi	0
23682	1421	-1280	-1024	-1	-1	-1	-1	4	-1280	-1024	-1	-1	-1	-1	4	40	0	0						Frog_fixed.avi	0
23699	1422	-1280	-1024	-1	-1	-1	-1	4	-1280	-1024	-1	-1	-1	-1	4	40	0	0						Frog_fixed.avi	0
23716	1423	921.7758	488.642	0.6245102	0.5447214	614.5973	4.86177	0	930.9657	500.5113	0.479795	0.5680795	619.0274	4.667291	0	40	926	495						Frog_fixed.avi	0
23732	1424	-1280	-1024	-1	-1	-1	-1	4	-1280	-1024	-1	-1	-1	-1	4	40	0	0						Frog_fixed.avi	0
23749	1425	932.349	468.9913	0.6235186	0.5449932	618.6995	4.904079	0	930.1049	502.9705	0.4792014	0.5686402	618.9415	4.66361	0	40	931	486						Frog_fixed.avi	0
23766	1426	-1280	-1024	-1	-1	-1	-1	4	-1280	-1024	-1	-1	-1	-1	4	40	0	0						Frog_fixed.avi	0
23782	1427	-1280	-1024	-1	-1	-1	-1	4	-1280	-1024	-1	-1	-1	-1	4	40	0	0						Frog_fixed.avi	0
23799	1428	-1280	-1024	-1	-1	-1	-1	4	-1280	-1024	-1	-1	-1	-1	4	40	0	0						Frog_fixed.avi	0
23816	1429	-1280	-1024	-1	-1	-1	-1	4	-1280	-1024	-1	-1	-1	-1	4	40	0	0						Frog_fixed.avi	0
23832	1430	928.2618	478.308	0.6224108	0.5451131	618.7	4.888895	0	925.084	500.5662	0.477569	0.5692631	618.8563	4.686857	0	40	927	489						Frog_fixed.avi	0
23849	1431	-1280	-1024	-1	-1	-1	-1	4	-1280	-1024	-1	-1	-1	-1	4	40	0	0						Frog_fixed.avi	0
23866	1432	-1280	-1024	-1	-1	-1	-1	4	-1280	-1024	-1	-1	-1	-1	4	40	0	0						Frog_fixed.avi	0
23882	1433	-1280	-1024	-1	-1	-1	-1	4	-1280	-1024	-1	-1	-1	-1	4	40	0	0						Frog_fixed.avi	0
23899	1434	-1280	-1024	-1	-1	-1	-1	4	-1280	-1024	-1	-1	-1	-1	4	40	0	0						Frog_fixed.avi	0
23916	1435	920.9415	486.3039	0.6208862	0.5445421	614.9244	4.870005	0	914.8066	498.6393	0.4760858	0.569222	618.3597	4.665003	0	40	918	492						Frog_fixed.avi	0
23932	1436	919.6707	491.1281	0.6207228	0.5446329	614.4243	4.85677	0	916.8677	498.8517	0.4759079	0.5693733	618.3787	4.670222	0	40	918	495						Frog_fixed.avi	0
23949	1437	-1280	-1024	-1	-1	-1	-1	4	-1280	-1024	-1	-1	-1	-1	4	41	0	0						Frog_fixed.avi	0
23966	1438	-1280	-1024	-1	-1	-1	-1	4	-1280	-1024	-1	-1	-1	-1	4	41	0	0						Frog_fixed.avi	0
23982	1439	869.7695	489.6169	0.6206411	0.5454266	614.3914	4.862425	0	863.6182	508.3101	0.475802	0.5702223	617.8129	4.629999	0	41	867	499						Frog_fixed.avi	0
23999	1440	883.6394	500.0443	0.620603	0.5455008	614.0321	4.834805	0	884.4564	513.5496	0.4756582	0.5704981	617.6968	4.64741	0	41	884	507						Frog_fixed.avi	0
24016	1441	-1280	-1024	-1	-1	-1	-1	4	-1280	-1024	-1	-1	-1	-1	4	41	0	0						Frog_fixed.avi	0
24032	1442	-1280	-1024	-1	-1	-1	-1	4	-1280	-1024	-1	-1	-1	-1	4	41	0	0						Frog_fixed.avi	0
24049	1443	-1280	-1024	-1	-1	-1	-1	4	-1280	-1024	-1	-1	-1	-1	4	41	0	0						Frog_fixed.avi	0
24066	1444	-1280	-1024	-1	-1	-1	-1	4	-1280	-1024	-1	-1	-1	-1	4	41	0	0						Frog_fixed.avi	0
24082	1445	867.3877	498.3912	0.62014	0.546137	614.0316	4.822063	0	873.813	509.363	0.475112	0.5709893	617.1411	4.637393	0	41	871	504						Frog_fixed.avi	0
24099	1446	862.6321	502.4964	0.6200142	0.5461785	613.0485	4.825346	0	869.9597	519.8733	0.4750171	0.5710093	616.975	4.608482	0	41	866	511						Frog_fixed.avi	0
24116	1447	869.1835	492.0496	0.6199019	0.5464473	613.0972	4.850906	0	876.8289	516.5952	0.474896	0.57116	616.7086	4.606852	0	41	873	504						Frog_fixed.avi	0
24132	1448	869.5999	502.3661	0.6198918	0.5462508	612.8029	4.810958	0	870.2391	515.0814	0.4748152	0.5709746	616.5814	4.617921	0	41	870	509						Frog_fixed.avi	0
24149	1449	-1280	-1024	-1	-1	-1	-1	4	-1280	-1024	-1	-1	-1	-1	4		0	0						Frog_fixed.avi	0
24165	1450	-1280	-1024	-1	-1	-1	-1	4	-1280	-1024	-1	-1	-1	-1	4		0	0						Frog_fixed.avi	0
24182	1451	-1280	-1024	-1	-1	-1	-1	4	-1280	-1024	-1	-1	-1	-1	4		0	0						Frog_fixed.avi	0
24199	1452	-1280	-1024	-1	-1	-1	-1	4	-1280	-1024	-1	-1	-1	-1	4		0	0						Frog_fixed.avi	0
24215	1453	-1280	-1024	-1	-1	-1	-1	4	-1280	-1024	-1	-1	-1	-1	4		0	0						Frog_fixed.avi	0
24232	1454	-1280	-1024	-1	-1	-1	-1	4	-1280	-1024	-1	-1	-1	-1	4		0	0						Frog_fixed.avi	0
24249	1455	-1280	-1024	-1	-1	-1	-1	4	-1280	-1024	-1	-1	-1	-1	4		0	0						Frog_fixed.avi	0
24265	1456	-1280	-1024	-1	-1	-1	-1	4	-1280	-1024	-1	-1	-1	-1	4		0	0						Frog_fixed.avi	0
24282	1457	-1280	-1024	-1	-1	-1	-1	4	-1280	-1024	-1	-1	-1	-1	4		0	0						Frog_fixed.avi	0
24299	1458	-1280	-1024	-1	-1	-1	-1	4	-1280	-1024	-1	-1	-1	-1	4		0	0						Frog_fixed.avi	0
24315	1459	-1280	-1024	-1	-1	-1	-1	4	-1280	-1024	-1	-1	-1	-1	4		0	0						Frog_fixed.avi	0
24332	1460	-1280	-1024	-1	-1	-1	-1	4	-1280	-1024	-1	-1	-1	-1	4		0	0						Frog_fixed.avi	0
24349	1461	-1280	-1024	-1	-1	-1	-1	4	-1280	-1024	-1	-1	-1	-1	4		0	0						Frog_fixed.avi	0
24365	1462	852.9991	519.3251	0.6221561	0.5466501	610.7034	4.763443	0	857.4285	518.0471	0.4767606	0.5697883	614.4785	4.593177	0	42	855	519						Frog_fixed.avi	0
24382	1463	861.4776	494.4718	0.6219559	0.5469865	614.4647	4.82426	0	872.8934	509.5062	0.4770582	0.5697992	614.3708	4.597931	0	42	867	502						Frog_fixed.avi	0
24399	1464	853.3568	511.4436	0.6227422	0.5468115	610.4752	4.761974	0	858.0393	521.9943	0.4773184	0.5693882	614.4359	4.584616	0	42	856	517						Frog_fixed.avi	0
24415	1465	849.8154	508.83	0.6230396	0.5468695	610.423	4.771415	0	858.6004	521.7828	0.4776022	0.5692672	614.3216	4.586145	0	42	854	515						Frog_fixed.avi	0
24432	1466	851.1474	508.1631	0.6233706	0.5469322	610.1807	4.764715	0	857.8277	524.6742	0.4779117	0.569145	614.2545	4.585611	0	42	854	516						Frog_fixed.avi	0
24449	1467	854.5071	512.1185	0.6237213	0.5470197	610.0551	4.75039	0	852.5825	525.375	0.4782207	0.5690634	613.9901	4.568612	0	42	854	519						Frog_fixed.avi	0
24465	1468	849.873	516.9268	0.6239784	0.5470838	610.1439	4.743422	0	857.5941	521.0042	0.4784965	0.5690439	613.9653	4.563556	0	42	854	519						Frog_fixed.avi	0
24482	1469	853.0931	518.9426	0.6242987	0.5469992	610.1281	4.720127	0	858.1365	522.7471	0.4787304	0.5690514	613.9108	4.546843	0	42	856	521						Frog_fixed.avi	0
24499	1470	847.0425	521.1705	0.6244435	0.5472598	610.1275	4.737335	0	854.5504	522.1722	0.4789177	0.5690381	613.7031	4.544648	0	42	851	522						Frog_fixed.avi	0
24515	1471	849.637	521.4816	0.6246642	0.5472835	609.5912	4.706376	0	857.8199	521.4732	0.4791249	0.5690405	613.7642	4.545426	0	42	854	521						Frog_fixed.avi	0
24532	1472	850.5038	518.5117	0.6248637	0.5472685	609.623	4.713509	0	855.7806	522.6492	0.4792985	0.5689535	613.5085	4.532488	0	42	853	521						Frog_fixed.avi	0
24549	1473	843.1239	491.2691	0.6251367	0.5471096	609.4897	4.71752	0	848.1387	508.0741	0.4795575	0.568655	613.5552	4.517767	0	43	846	500						Frog_fixed.avi	0
24565	1474	847.0886	482.9387	0.625286	0.5469533	609.5899	4.714713	0	852.8979	489.2161	0.4798054	0.5684226	613.2806	4.516851	0	43	850	486						Frog_fixed.avi	0
24582	1475	846.9075	483.8306	0.6255276	0.5470853	609.3181	4.710179	0	849.5881	494.4043	0.4799697	0.5684058	613.1877	4.514916	0	43	848	489						Frog_fixed.avi	0
24599	1476	842.6866	477.7744	0.6257516	0.5472061	609.22	4.702268	0	856.3422	489.6537	0.4801652	0.5683886	613.1651	4.515108	0	43	850	484						Frog_fixed.avi	0
24615	1477	841.2371	477.8406	0.6259763	0.5473645	609.1044	4.706997	0	855.1093	486.9049	0.4803576	0.5684181	612.9727	4.513615	0	43	848	482						Frog_fixed.avi	0
24632	1478	841.5799	486.597	0.626234	0.5472452	609.0939	4.670352	0	850.1365	487.9696	0.4804971	0.5683632	612.7509	4.522809	0	43	846	487						Frog_fixed.avi	0
24649	1479	-1280	-1024	-1	-1	-1	-1	4	-1280	-1024	-1	-1	-1	-1	4	43	0	0						Frog_fixed.avi	0
24665	1480	845.3486	480.3974	0.6265239	0.5472437	609.0934	4.702218	0	855.7947	489.4496	0.4807675	0.5681507	612.5087	4.512789	0	43	851	485						Frog_fixed.avi	0
24682	1481	843.3139	481.2833	0.6265994	0.5470784	608.6455	4.696706	0	854.0441	486.462	0.480818	0.567973	612.4352	4.515423	0	43	849	484						Frog_fixed.avi	0
24699	1482	837.2311	481.3089	0.6266041	0.5469534	608.4572	4.698034	0	854.9888	484.3103	0.4808075	0.5677581	612.3293	4.511049	0	43	846	483						Frog_fixed.avi	0
24715	1483	-1280	-1024	-1	-1	-1	-1	4	-1280	-1024	-1	-1	-1	-1	4	43	0	0						Frog_fixed.avi	0
24732	1484	840.6787	478.4361	0.626604	0.5466796	608.4344	4.709783	0	852.7148	492.9493	0.4807185	0.5674148	611.9292	4.517731	0	43	847	486						Frog_fixed.avi	0
24748	1485	837.9331	473.9759	0.6265556	0.5465593	608.0632	4.713538	0	850.0414	483.1501	0.4806572	0.5672662	611.8129	4.527781	0	43	844	479						Frog_fixed.avi	0
24765	1486	841.0903	477.9211	0.6265293	0.546376	608.0056	4.717164	0	850.4764	484.1257	0.4806137	0.5670923	611.7838	4.546998	0	43	846	481						Frog_fixed.avi	0
24782	1487	841.7646	476.0941	0.6265187	0.5462758	608.0075	4.719257	0	852.8439	479.9126	0.4805688	0.5669417	611.6848	4.534827	0	43	847	478						Frog_fixed.avi	0
24798	1488	843.6793	481.6429	0.6264963	0.546148	607.8739	4.722457	0	855.8284	483.2521	0.4805283	0.5668123	611.5851	4.547971	0	43	850	482						Frog_fixed.avi	0
24815	1489	838.5094	480.577	0.6265016	0.5459223	607.8687	4.701812	0	854.4021	488.1177	0.4804342	0.5666623	611.5201	4.539528	0	43	846	484						Frog_fixed.avi	0
24832	1490	843.3247	473.5868	0.6264003	0.54592	607.8683	4.736453	0	849.6607	486.8839	0.480328	0.5665547	611.2801	4.543266	0	43	846	480						Frog_fixed.avi	0
24848	1491	-1280	-1024	-1	-1	-1	-1	4	-1280	-1024	-1	-1	-1	-1	4	43	0	0						Frog_fixed.avi	0
24865	1492	842.4965	480.4534	0.6262141	0.5455228	607.5813	4.739795	0	857.0023	479.0186	0.480143	0.5663205	611.2039	4.570546	0	43	850	480						Frog_fixed.avi	0
24882	1493	846.225	478.1702	0.626139	0.5454107	607.2629	4.738606	0	860.7553	483.3704	0.4800416	0.5661943	611.0428	4.578221	0	43	853	481						Frog_fixed.avi	0
24898	1494	-1280	-1024	-1	-1	-1	-1	4	-1280	-1024	-1	-1	-1	-1	4	43	0	0						Frog_fixed.avi	0
24915	1495	-1280	-1024	-1	-1	-1	-1	4	-1280	-1024	-1	-1	-1	-1	4	43	0	0						Frog_fixed.avi	0
24932	1496	839.4634	467.1178	0.6258221	0.5451801	607.2788	4.761487	0	864.2992	487.0365	0.4797354	0.5660082	610.7476	4.580107	0	43	852	477						Frog_fixed.avi	0
24948	1497	846.9574	466.4089	0.6257218	0.5451392	607.059	4.764267	0	865.1908	482.0302	0.4795959	0.5660153	610.7778	4.574925	0	43	856	474						Frog_fixed.avi	0
24965	1498	-1280	-1024	-1	-1	-1	-1	4	-1280	-1024	-1	-1	-1	-1	4	43	0	0						Frog_fixed.avi	0
24982	1499	844.7041	469.7596	0.6254209	0.5450541	607.0765	4.772202	0	867.8705	482.3438	0.479318	0.5660887	610.5546	4.590221	0	43	856	476						Frog_fixed.avi	0
24998	1500	-1280	-1024	-1	-1	-1	-1	4	-1280	-1024	-1	-1	-1	-1	4	44	0	0						Frog_fixed.avi	0
25015	1501	-1280	-1024	-1	-1	-1	-1	4	-1280	-1024	-1	-1	-1	-1	4	44	0	0						Frog_fixed.avi	0
25032	1502	-1280	-1024	-1	-1	-1	-1	4	-1280	-1024	-1	-1	-1	-1	4	44	0	0						Frog_fixed.avi	0
25048	1503	-1280	-1024	-1	-1	-1	-1	4	-1280	-1024	-1	-1	-1	-1	4	44	0	0						Frog_fixed.avi	0
25065	1504	902.8254	505.463	0.6242483	0.5455714	607.0958	4.807191	0	922.9285	520.759	0.4782152	0.5668424	610.8809	4.618659	0	44	913	513						Frog_fixed.avi	0
25082	1505	893.6725	502.5283	0.6241075	0.5456765	606.5319	4.804956	0	918.5988	511.774	0.4780542	0.5669938	610.8132	4.62831	0	44	906	507						Frog_fixed.avi	0
25098	1506	-1280	-1024	-1	-1	-1	-1	4	-1280	-1024	-1	-1	-1	-1	4	44	0	0						Frog_fixed.avi	0
25115	1507	899.1625	500.1482	0.623772	0.5458866	606.5493	4.818839	0	922.612	524.0052	0.477738	0.5673131	610.8098	4.623629	0	44	911	512						Frog_fixed.avi	0
25132	1508	891.4236	504.2699	0.6235768	0.54603	606.6004	4.818091	0	924.9261	528.1135	0.4775531	0.5674447	610.8204	4.636086	0	44	908	516						Frog_fixed.avi	0
25148	1509	-1280	-1024	-1	-1	-1	-1	4	-1280	-1024	-1	-1	-1	-1	4	44	0	0						Frog_fixed.avi	0
25165	1510	-1280	-1024	-1	-1	-1	-1	4	-1280	-1024	-1	-1	-1	-1	4	44	0	0						Frog_fixed.avi	0
25182	1511	-1280	-1024	-1	-1	-1	-1	4	-1280	-1024	-1	-1	-1	-1	4	44	0	0						Frog_fixed.avi	0
25198	1512	-1280	-1024	-1	-1	-1	-1	4	-1280	-1024	-1	-1	-1	-1	4	44	0	0						Frog_fixed.avi	0
25215	1513	-1280	-1024	-1	-1	-1	-1	4	-1280	-1024	-1	-1	-1	-1	4	44	0	0						Frog_fixed.avi	0
25231	1514	893.14	505.1291	0.6223978	0.5463802	606.8873	4.836672	0	928.4024	532.0522	0.4763948	0.5682657	610.8347	4.662958	0	44	911	519						Frog_fixed.avi	0
25248	1515	895.23	507.9933	0.6222041	0.5465913	606.966	4.842384	0	922.9573	526.1371	0.4761888	0.5685527	611.1344	4.667891	0	44	909	517						Frog_fixed.avi	0
25265	1516	-1280	-1024	-1	-1	-1	-1	4	-1280	-1024	-1	-1	-1	-1	4	44	0	0						Frog_fixed.avi	0
25282	1517	-1280	-1024	-1	-1	-1	-1	4	-1280	-1024	-1	-1	-1	-1	4	44	0	0						Frog_fixed.avi	0
25298	1518	-1280	-1024	-1	-1	-1	-1	4	-1280	-1024	-1	-1	-1	-1	4	44	0	0						Frog_fixed.avi	0
25315	1519	897.1874	502.4584	0.6213737	0.5472469	606.9721	4.874224	0	933.3762	529.1079	0.4754835	0.5695763	611.207	4.685038	0	44	915	516						Frog_fixed.avi	0
25331	1520	-1280	-1024	-1	-1	-1	-1	4	-1280	-1024	-1	-1	-1	-1	4	44	0	0						Frog_fixed.avi	0
25348	1521	897.9014	501.7751	0.6208889	0.5474135	607.311	4.891366	0	931.9314	533.6465	0.4750187	0.569819	611.4935	4.687189	0	44	915	518						Frog_fixed.avi	0
25365	1522	895.8264	505.3651	0.6206307	0.5474437	607.4744	4.893925	0	920.7765	533.9961	0.474733	0.5699282	611.6007	4.697493	0	44	908	520						Frog_fixed.avi	0
25381	1523	896.7309	504.6572	0.6203781	0.547582	607.5759	4.889315	0	931.2872	528.7908	0.4745365	0.5701258	611.6604	4.714773	0	44	914	517						Frog_fixed.avi	0
25398	1524	-1280	-1024	-1	-1	-1	-1	4	-1280	-1024	-1	-1	-1	-1	4		0	0						Frog_fixed.avi	0
25415	1525	-1280	-1024	-1	-1	-1	-1	4	-1280	-1024	-1	-1	-1	-1	4		0	0						Frog_fixed.avi	0
25431	1526	-1280	-1024	-1	-1	-1	-1	4	-1280	-1024	-1	-1	-1	-1	4		0	0						Frog_fixed.avi	0
25448	1527	-1280	-1024	-1	-1	-1	-1	4	-1280	-1024	-1	-1	-1	-1	4		0	0						Frog_fixed.avi	0
25465	1528	-1280	-1024	-1	-1	-1	-1	4	-1280	-1024	-1	-1	-1	-1	4		0	0						Frog_fixed.avi	0
25481	1529	-1280	-1024	-1	-1	-1	-1	4	-1280	-1024	-1	-1	-1	-1	4		0	0						Frog_fixed.avi	0
25498	1530	-1280	-1024	-1	-1	-1	-1	4	-1280	-1024	-1	-1	-1	-1	4		0	0						Frog_fixed.avi	0
25515	1531	-1280	-1024	-1	-1	-1	-1	4	-1280	-1024	-1	-1	-1	-1	4		0	0						Frog_fixed.avi	0
25531	1532	-1280	-1024	-1	-1	-1	-1	4	-1280	-1024	-1	-1	-1	-1	4		0	0						Frog_fixed.avi	0
25548	1533	-1280	-1024	-1	-1	-1	-1	4	-1280	-1024	-1	-1	-1	-1	4		0	0						Frog_fixed.avi	0
25565	1534	-1280	-1024	-1	-1	-1	-1	4	-1280	-1024	-1	-1	-1	-1	4		0	0						Frog_fixed.avi	0
25581	1535	-1280	-1024	-1	-1	-1	-1	4	-1280	-1024	-1	-1	-1	-1	4		0	0						Frog_fixed.avi	0
25598	1536	-1280	-1024	-1	-1	-1	-1	4	-1280	-1024	-1	-1	-1	-1	4		0	0						Frog_fixed.avi	0
25615	1537	-1280	-1024	-1	-1	-1	-1	4	-1280	-1024	-1	-1	-1	-1	4		0	0						Frog_fixed.avi	0
25631	1538	-1280	-1024	-1	-1	-1	-1	4	-1280	-1024	-1	-1	-1	-1	4		0	0						Frog_fixed.avi	0
25648	1539	-1280	-1024	-1	-1	-1	-1	4	-1280	-1024	-1	-1	-1	-1	4		0	0						Frog_fixed.avi	0
25665	1540	-1280	-1024	-1	-1	-1	-1	4	-1280	-1024	-1	-1	-1	-1	4		0	0						Frog_fixed.avi	0
25681	1541	894.2655	496.6243	0.6162255	0.5476391	610.5654	4.959622	0	935.4526	534.046	0.4709852	0.5719987	611.6558	4.739866	0	45	915	515						Frog_fixed.avi	0
25698	1542	-1280	-1024	-1	-1	-1	-1	4	-1280	-1024	-1	-1	-1	-1	4	45	0	0						Frog_fixed.avi	0
25714	1543	898.6289	500.2234	0.6164352	0.5473707	610.566	4.961609	0	922.84	537.83	0.4707012	0.5718538	612.1017	4.742652	0	45	911	519						Frog_fixed.avi	0
25731	1544	-1280	-1024	-1	-1	-1	-1	4	-1280	-1024	-1	-1	-1	-1	4	45	0	0						Frog_fixed.avi	0
25748	1545	895.4724	457.9106	0.6160653	0.5470428	607.9653	4.949202	0	932.3876	486.6265	0.4705979	0.5715573	611.9153	4.742439	0	45	914	472						Frog_fixed.avi	0
25764	1546	890.2102	459.5888	0.616027	0.5469776	608.2137	4.943104	0	930.879	484.9663	0.4705899	0.5713845	611.8743	4.744498	0	45	911	472						Frog_fixed.avi	0
25781	1547	-1280	-1024	-1	-1	-1	-1	4	-1280	-1024	-1	-1	-1	-1	4		0	0						Frog_fixed.avi	0
25798	1548	-1280	-1024	-1	-1	-1	-1	4	-1280	-1024	-1	-1	-1	-1	4		0	0						Frog_fixed.avi	0
25814	1549	-1280	-1024	-1	-1	-1	-1	4	-1280	-1024	-1	-1	-1	-1	4		0	0						Frog_fixed.avi	0
25831	1550	-1280	-1024	-1	-1	-1	-1	4	-1280	-1024	-1	-1	-1	-1	4		0	0						Frog_fixed.avi	0
25848	1551	-1280	-1024	-1	-1	-1	-1	4	-1280	-1024	-1	-1	-1	-1	4		0	0						Frog_fixed.avi	0
25864	1552	-1280	-1024	-1	-1	-1	-1	4	-1280	-1024	-1	-1	-1	-1	4		0	0						Frog_fixed.avi	0
25881	1553	-1280	-1024	-1	-1	-1	-1	4	-1280	-1024	-1	-1	-1	-1	4		0	0						Frog_fixed.avi	0
25898	1554	-1280	-1024	-1	-1	-1	-1	4	-1280	-1024	-1	-1	-1	-1	4		0	0						Frog_fixed.avi	0
25914	1555	-1280	-1024	-1	-1	-1	-1	4	-1280	-1024	-1	-1	-1	-1	4		0	0						Frog_fixed.avi	0
25931	1556	894.6014	455.6237	0.617918	0.5485728	608.4521	4.9401	0	946.1061	466.7599	0.4720625	0.5714108	611.493	4.762794	0	46	920	461						Frog_fixed.avi	0
25948	1557	-1280	-1024	-1	-1	-1	-1	4	-1280	-1024	-1	-1	-1	-1	4		0	0						Frog_fixed.avi	0
25964	1558	-1280	-1024	-1	-1	-1	-1	4	-1280	-1024	-1	-1	-1	-1	4		0	0						Frog_fixed.avi	0
25981	1559	-1280	-1024	-1	-1	-1	-1	4	-1280	-1024	-1	-1	-1	-1	4		0	0						Frog_fixed.avi	0
25998	1560	-1280	-1024	-1	-1	-1	-1	4	-1280	-1024	-1	-1	-1	-1	4		0	0						Frog_fixed.avi	0
26014	1561	-1280	-1024	-1	-1	-1	-1	4	-1280	-1024	-1	-1	-1	-1	4		0	0						Frog_fixed.avi	0
26031	1562	-1280	-1024	-1	-1	-1	-1	4	-1280	-1024	-1	-1	-1	-1	4		0	0						Frog_fixed.avi	0
26048	1563	-1280	-1024	-1	-1	-1	-1	4	-1280	-1024	-1	-1	-1	-1	4		0	0						Frog_fixed.avi	0
26064	1564	-1280	-1024	-1	-1	-1	-1	4	-1280	-1024	-1	-1	-1	-1	4		0	0						Frog_fixed.avi	0
26081	1565	-1280	-1024	-1	-1	-1	-1	4	-1280	-1024	-1	-1	-1	-1	4		0	0						Frog_fixed.avi	0
26098	1566	-1280	-1024	-1	-1	-1	-1	4	-1280	-1024	-1	-1	-1	-1	4		0	0						Frog_fixed.avi	0
26114	1567	-1280	-1024	-1	-1	-1	-1	4	-1280	-1024	-1	-1	-1	-1	4		0	0						Frog_fixed.avi	0
26131	1568	-1280	-1024	-1	-1	-1	-1	4	-1280	-1024	-1	-1	-1	-1	4		0	0						Frog_fixed.avi	0
26148	1569	-1280	-1024	-1	-1	-1	-1	4	-1280	-1024	-1	-1	-1	-1	4		0	0						Frog_fixed.avi	0
26164	1570	-1280	-1024	-1	-1	-1	-1	4	-1280	-1024	-1	-1	-1	-1	4		0	0						Frog_fixed.avi	0
26181	1571	-1280	-1024	-1	-1	-1	-1	4	-1280	-1024	-1	-1	-1	-1	4		0	0						Frog_fixed.avi	0
26198	1572	-1280	-1024	-1	-1	-1	-1	4	-1280	-1024	-1	-1	-1	-1	4		0	0						Frog_fixed.avi	0
26214	1573	-1280	-1024	-1	-1	-1	-1	4	-1280	-1024	-1	-1	-1	-1	4		0	0						Frog_fixed.avi	0
26231	1574	-1280	-1024	-1	-1	-1	-1	4	-1280	-1024	-1	-1	-1	-1	4		0	0						Frog_fixed.avi	0
26247	1575	-1280	-1024	-1	-1	-1	-1	4	-1280	-1024	-1	-1	-1	-1	4		0	0						Frog_fixed.avi	0
26264	1576	-1280	-1024	-1	-1	-1	-1	4	-1280	-1024	-1	-1	-1	-1	4		0	0						Frog_fixed.avi	0
26281	1577	-1280	-1024	-1	-1	-1	-1	4	-1280	-1024	-1	-1	-1	-1	4		0	0						Frog_fixed.avi	0
26297	1578	-1280	-1024	-1	-1	-1	-1	4	-1280	-1024	-1	-1	-1	-1	4		0	0						Frog_fixed.avi	0
26314	1579	-1280	-1024	-1	-1	-1	-1	4	-1280	-1024	-1	-1	-1	-1	4		0	0						Frog_fixed.avi	0
26331	1580	-1280	-1024	-1	-1	-1	-1	4	-1280	-1024	-1	-1	-1	-1	4		0	0						Frog_fixed.avi	0
26347	1581	-1280	-1024	-1	-1	-1	-1	4	-1280	-1024	-1	-1	-1	-1	4		0	0						Frog_fixed.avi	0
26364	1582	-1280	-1024	-1	-1	-1	-1	4	-1280	-1024	-1	-1	-1	-1	4		0	0						Frog_fixed.avi	0
26381	1583	-1280	-1024	-1	-1	-1	-1	4	-1280	-1024	-1	-1	-1	-1	4		0	0						Frog_fixed.avi	0
26397	1584	-1280	-1024	-1	-1	-1	-1	4	-1280	-1024	-1	-1	-1	-1	4		0	0						Frog_fixed.avi	0
26414	1585	-1280	-1024	-1	-1	-1	-1	4	-1280	-1024	-1	-1	-1	-1	4		0	0						Frog_fixed.avi	0
26431	1586	-1280	-1024	-1	-1	-1	-1	4	-1280	-1024	-1	-1	-1	-1	4		0	0						Frog_fixed.avi	0
26447	1587	-1280	-1024	-1	-1	-1	-1	4	-1280	-1024	-1	-1	-1	-1	4		0	0						Frog_fixed.avi	0
26464	1588	-1280	-1024	-1	-1	-1	-1	4	-1280	-1024	-1	-1	-1	-1	4		0	0						Frog_fixed.avi	0
26481	1589	896.0186	457.4807	0.6165785	0.5478607	610.572	4.97683	0	938.7623	479.0201	0.4710054	0.5710794	614.2649	4.802588	0	47	917	468						Frog_fixed.avi	0
26497	1590	-1280	-1024	-1	-1	-1	-1	4	-1280	-1024	-1	-1	-1	-1	4	47	0	0						Frog_fixed.avi	0
26514	1591	-1280	-1024	-1	-1	-1	-1	4	-1280	-1024	-1	-1	-1	-1	4	47	0	0						Frog_fixed.avi	0
26531	1592	-1280	-1024	-1	-1	-1	-1	4	-1280	-1024	-1	-1	-1	-1	4	47	0	0						Frog_fixed.avi	0
26547	1593	890.2523	461.4723	0.6167102	0.5480071	610.6536	4.95649	0	935.3517	480.2943	0.4711657	0.5712669	614.4056	4.795916	0	47	913	471						Frog_fixed.avi	0
26564	1594	-1280	-1024	-1	-1	-1	-1	4	-1280	-1024	-1	-1	-1	-1	4		0	0						Frog_fixed.avi	0
26581	1595	-1280	-1024	-1	-1	-1	-1	4	-1280	-1024	-1	-1	-1	-1	4		0	0						Frog_fixed.avi	0
26597	1596	-1280	-1024	-1	-1	-1	-1	4	-1280	-1024	-1	-1	-1	-1	4		0	0						Frog_fixed.avi	0
26614	1597	-1280	-1024	-1	-1	-1	-1	4	-1280	-1024	-1	-1	-1	-1	4		0	0						Frog_fixed.avi	0
26631	1598	-1280	-1024	-1	-1	-1	-1	4	-1280	-1024	-1	-1	-1	-1	4		0	0						Frog_fixed.avi	0
26647	1599	-1280	-1024	-1	-1	-1	-1	4	-1280	-1024	-1	-1	-1	-1	4		0	0						Frog_fixed.avi	0
26664	1600	-1280	-1024	-1	-1	-1	-1	4	-1280	-1024	-1	-1	-1	-1	4		0	0						Frog_fixed.avi	0
26681	1601	-1280	-1024	-1	-1	-1	-1	4	-1280	-1024	-1	-1	-1	-1	4		0	0						Frog_fixed.avi	0
26697	1602	-1280	-1024	-1	-1	-1	-1	4	-1280	-1024	-1	-1	-1	-1	4		0	0						Frog_fixed.avi	0
26714	1603	-1280	-1024	-1	-1	-1	-1	4	-1280	-1024	-1	-1	-1	-1	4		0	0						Frog_fixed.avi	0
26731	1604	-1280	-1024	-1	-1	-1	-1	4	-1280	-1024	-1	-1	-1	-1	4		0	0						Frog_fixed.avi	0
26747	1605	-1280	-1024	-1	-1	-1	-1	4	-1280	-1024	-1	-1	-1	-1	4		0	0						Frog_fixed.avi	0
26764	1606	-1280	-1024	-1	-1	-1	-1	4	-1280	-1024	-1	-1	-1	-1	4		0	0						Frog_fixed.avi	0
26780	1607	-1280	-1024	-1	-1	-1	-1	4	-1280	-1024	-1	-1	-1	-1	4		0	0						Frog_fixed.avi	0
26797	1608	-1280	-1024	-1	-1	-1	-1	4	-1280	-1024	-1	-1	-1	-1	4		0	0						Frog_fixed.avi	0
26814	1609	-1280	-1024	-1	-1	-1	-1	4	-1280	-1024	-1	-1	-1	-1	4		0	0						Frog_fixed.avi	0
26830	1610	-1280	-1024	-1	-1	-1	-1	4	-1280	-1024	-1	-1	-1	-1	4		0	0						Frog_fixed.avi	0
26847	1611	-1280	-1024	-1	-1	-1	-1	4	-1280	-1024	-1	-1	-1	-1	4		0	0						Frog_fixed.avi	0
26864	1612	-1280	-1024	-1	-1	-1	-1	4	-1280	-1024	-1	-1	-1	-1	4		0	0						Frog_fixed.avi	0
26880	1613	-1280	-1024	-1	-1	-1	-1	4	-1280	-1024	-1	-1	-1	-1	4		0	0						Frog_fixed.avi	0
26897	1614	-1280	-1024	-1	-1	-1	-1	4	-1280	-1024	-1	-1	-1	-1	4		0	0						Frog_fixed.avi	0
26914	1615	-1280	-1024	-1	-1	-1	-1	4	-1280	-1024	-1	-1	-1	-1	4		0	0						Frog_fixed.avi	0
26930	1616	-1280	-1024	-1	-1	-1	-1	4	-1280	-1024	-1	-1	-1	-1	4		0	0						Frog_fixed.avi	0
26947	1617	-1280	-1024	-1	-1	-1	-1	4	-1280	-1024	-1	-1	-1	-1	4		0	0						Frog_fixed.avi	0
26964	1618	-1280	-1024	-1	-1	-1	-1	4	-1280	-1024	-1	-1	-1	-1	4		0	0						Frog_fixed.avi	0
26980	1619	-1280	-1024	-1	-1	-1	-1	4	-1280	-1024	-1	-1	-1	-1	4		0	0						Frog_fixed.avi	0
26997	1620	-1280	-1024	-1	-1	-1	-1	4	-1280	-1024	-1	-1	-1	-1	4		0	0						Frog_fixed.avi	0
27014	1621	-1280	-1024	-1	-1	-1	-1	4	-1280	-1024	-1	-1	-1	-1	4		0	0						Frog_fixed.avi	0
27030	1622	-1280	-1024	-1	-1	-1	-1	4	-1280	-1024	-1	-1	-1	-1	4		0	0						Frog_fixed.avi	0
27047	1623	-1280	-1024	-1	-1	-1	-1	4	-1280	-1024	-1	-1	-1	-1	4		0	0						Frog_fixed.avi	0
27064	1624	-1280	-1024	-1	-1	-1	-1	4	-1280	-1024	-1	-1	-1	-1	4		0	0						Frog_fixed.avi	0
27080	1625	-1280	-1024	-1	-1	-1	-1	4	-1280	-1024	-1	-1	-1	-1	4		0	0						Frog_fixed.avi	0
27097	1626	-1280	-1024	-1	-1	-1	-1	4	-1280	-1024	-1	-1	-1	-1	4		0	0						Frog_fixed.avi	0
27114	1627	-1280	-1024	-1	-1	-1	-1	4	-1280	-1024	-1	-1	-1	-1	4		0	0						Frog_fixed.avi	0
27130	1628	-1280	-1024	-1	-1	-1	-1	4	-1280	-1024	-1	-1	-1	-1	4		0	0						Frog_fixed.avi	0
27147	1629	-1280	-1024	-1	-1	-1	-1	4	-1280	-1024	-1	-1	-1	-1	4		0	0						Frog_fixed.avi	0
27164	1630	-1280	-1024	-1	-1	-1	-1	4	-1280	-1024	-1	-1	-1	-1	4		0	0						Frog_fixed.avi	0
27180	1631	-1280	-1024	-1	-1	-1	-1	4	-1280	-1024	-1	-1	-1	-1	4		0	0						Frog_fixed.avi	0
27197	1632	-1280	-1024	-1	-1	-1	-1	4	-1280	-1024	-1	-1	-1	-1	4		0	0						Frog_fixed.avi	0
27214	1633	-1280	-1024	-1	-1	-1	-1	4	-1280	-1024	-1	-1	-1	-1	4		0	0						Frog_fixed.avi	0
27230	1634	-1280	-1024	-1	-1	-1	-1	4	-1280	-1024	-1	-1	-1	-1	4		0	0						Frog_fixed.avi	0
27247	1635	-1280	-1024	-1	-1	-1	-1	4	-1280	-1024	-1	-1	-1	-1	4		0	0						Frog_fixed.avi	0
27263	1636	-1280	-1024	-1	-1	-1	-1	4	-1280	-1024	-1	-1	-1	-1	4		0	0						Frog_fixed.avi	0
27280	1637	-1280	-1024	-1	-1	-1	-1	4	-1280	-1024	-1	-1	-1	-1	4		0	0						Frog_fixed.avi	0
27297	1638	-1280	-1024	-1	-1	-1	-1	4	-1280	-1024	-1	-1	-1	-1	4		0	0						Frog_fixed.avi	0
27313	1639	-1280	-1024	-1	-1	-1	-1	4	-1280	-1024	-1	-1	-1	-1	4		0	0						Frog_fixed.avi	0
27330	1640	-1280	-1024	-1	-1	-1	-1	4	-1280	-1024	-1	-1	-1	-1	4		0	0						Frog_fixed.avi	0
27347	1641	-1280	-1024	-1	-1	-1	-1	4	-1280	-1024	-1	-1	-1	-1	4		0	0						Frog_fixed.avi	0
27363	1642	-1280	-1024	-1	-1	-1	-1	4	-1280	-1024	-1	-1	-1	-1	4		0	0						Frog_fixed.avi	0
27380	1643	-1280	-1024	-1	-1	-1	-1	4	-1280	-1024	-1	-1	-1	-1	4		0	0						Frog_fixed.avi	0
27397	1644	-1280	-1024	-1	-1	-1	-1	4	-1280	-1024	-1	-1	-1	-1	4		0	0						Frog_fixed.avi	0
27413	1645	-1280	-1024	-1	-1	-1	-1	4	-1280	-1024	-1	-1	-1	-1	4		0	0						Frog_fixed.avi	0
27430	1646	-1280	-1024	-1	-1	-1	-1	4	-1280	-1024	-1	-1	-1	-1	4		0	0						Frog_fixed.avi	0
27447	1647	-1280	-1024	-1	-1	-1	-1	4	-1280	-1024	-1	-1	-1	-1	4		0	0						Frog_fixed.avi	0
27463	1648	-1280	-1024	-1	-1	-1	-1	4	-1280	-1024	-1	-1	-1	-1	4		0	0						Frog_fixed.avi	0
27480	1649	-1280	-1024	-1	-1	-1	-1	4	-1280	-1024	-1	-1	-1	-1	4		0	0						Frog_fixed.avi	0
27497	1650	-1280	-1024	-1	-1	-1	-1	4	-1280	-1024	-1	-1	-1	-1	4		0	0						Frog_fixed.avi	0
27513	1651	-1280	-1024	-1	-1	-1	-1	4	-1280	-1024	-1	-1	-1	-1	4		0	0						Frog_fixed.avi	0
27530	1652	-1280	-1024	-1	-1	-1	-1	4	-1280	-1024	-1	-1	-1	-1	4		0	0						Frog_fixed.avi	0
27547	1653	-1280	-1024	-1	-1	-1	-1	4	-1280	-1024	-1	-1	-1	-1	4		0	0						Frog_fixed.avi	0
27563	1654	-1280	-1024	-1	-1	-1	-1	4	-1280	-1024	-1	-1	-1	-1	4		0	0						Frog_fixed.avi	0
27580	1655	-1280	-1024	-1	-1	-1	-1	4	-1280	-1024	-1	-1	-1	-1	4		0	0						Frog_fixed.avi	0
27597	1656	-1280	-1024	-1	-1	-1	-1	4	-1280	-1024	-1	-1	-1	-1	4		0	0						Frog_fixed.avi	0
27613	1657	-1280	-1024	-1	-1	-1	-1	4	-1280	-1024	-1	-1	-1	-1	4		0	0						Frog_fixed.avi	0
27630	1658	-1280	-1024	-1	-1	-1	-1	4	-1280	-1024	-1	-1	-1	-1	4		0	0						Frog_fixed.avi	0
27647	1659	-1280	-1024	-1	-1	-1	-1	4	-1280	-1024	-1	-1	-1	-1	4		0	0						Frog_fixed.avi	0
27663	1660	-1280	-1024	-1	-1	-1	-1	4	-1280	-1024	-1	-1	-1	-1	4		0	0						Frog_fixed.avi	0
27680	1661	-1280	-1024	-1	-1	-1	-1	4	-1280	-1024	-1	-1	-1	-1	4		0	0						Frog_fixed.avi	0
27697	1662	-1280	-1024	-1	-1	-1	-1	4	-1280	-1024	-1	-1	-1	-1	4		0	0						Frog_fixed.avi	0
27713	1663	-1280	-1024	-1	-1	-1	-1	4	951.1616	452.7901	0.4755775	0.5659808	612.1526	5.012388	0	48	951	453						Frog_fixed.avi	0
27730	1664	-1280	-1024	-1	-1	-1	-1	4	-1280	-1024	-1	-1	-1	-1	4		0	0						Frog_fixed.avi	0
27746	1665	-1280	-1024	-1	-1	-1	-1	4	-1280	-1024	-1	-1	-1	-1	4		0	0						Frog_fixed.avi	0
27763	1666	-1280	-1024	-1	-1	-1	-1	4	-1280	-1024	-1	-1	-1	-1	4		0	0						Frog_fixed.avi	0
27780	1667	-1280	-1024	-1	-1	-1	-1	4	-1280	-1024	-1	-1	-1	-1	4		0	0						Frog_fixed.avi	0
27796	1668	-1280	-1024	-1	-1	-1	-1	4	-1280	-1024	-1	-1	-1	-1	4		0	0						Frog_fixed.avi	0
27813	1669	-1280	-1024	-1	-1	-1	-1	4	-1280	-1024	-1	-1	-1	-1	4		0	0						Frog_fixed.avi	0
27830	1670	-1280	-1024	-1	-1	-1	-1	4	-1280	-1024	-1	-1	-1	-1	4		0	0						Frog_fixed.avi	0
27846	1671	-1280	-1024	-1	-1	-1	-1	4	-1280	-1024	-1	-1	-1	-1	4		0	0						Frog_fixed.avi	0
27863	1672	-1280	-1024	-1	-1	-1	-1	4	-1280	-1024	-1	-1	-1	-1	4		0	0						Frog_fixed.avi	0
27880	1673	-1280	-1024	-1	-1	-1	-1	4	-1280	-1024	-1	-1	-1	-1	4		0	0						Frog_fixed.avi	0
27896	1674	-1280	-1024	-1	-1	-1	-1	4	-1280	-1024	-1	-1	-1	-1	4		0	0						Frog_fixed.avi	0
27913	1675	-1280	-1024	-1	-1	-1	-1	4	-1280	-1024	-1	-1	-1	-1	4		0	0						Frog_fixed.avi	0
27930	1676	-1280	-1024	-1	-1	-1	-1	4	-1280	-1024	-1	-1	-1	-1	4		0	0						Frog_fixed.avi	0
27946	1677	-1280	-1024	-1	-1	-1	-1	4	-1280	-1024	-1	-1	-1	-1	4		0	0						Frog_fixed.avi	0
27963	1678	-1280	-1024	-1	-1	-1	-1	4	-1280	-1024	-1	-1	-1	-1	4		0	0						Frog_fixed.avi	0
27980	1679	-1280	-1024	-1	-1	-1	-1	4	-1280	-1024	-1	-1	-1	-1	4		0	0						Frog_fixed.avi	0
27996	1680	-1280	-1024	-1	-1	-1	-1	4	-1280	-1024	-1	-1	-1	-1	4		0	0						Frog_fixed.avi	0
28013	1681	-1280	-1024	-1	-1	-1	-1	4	952.7643	455.1496	0.4789148	0.5647132	611.8483	4.993522	0	49	953	455						Frog_fixed.avi	0
28030	1682	-1280	-1024	-1	-1	-1	-1	4	-1280	-1024	-1	-1	-1	-1	4		0	0						Frog_fixed.avi	0
28046	1683	-1280	-1024	-1	-1	-1	-1	4	-1280	-1024	-1	-1	-1	-1	4		0	0						Frog_fixed.avi	0
28063	1684	-1280	-1024	-1	-1	-1	-1	4	-1280	-1024	-1	-1	-1	-1	4		0	0						Frog_fixed.avi	0
28080	1685	-1280	-1024	-1	-1	-1	-1	4	-1280	-1024	-1	-1	-1	-1	4		0	0						Frog_fixed.avi	0
28096	1686	-1280	-1024	-1	-1	-1	-1	4	-1280	-1024	-1	-1	-1	-1	4		0	0						Frog_fixed.avi	0
28113	1687	-1280	-1024	-1	-1	-1	-1	4	-1280	-1024	-1	-1	-1	-1	4		0	0						Frog_fixed.avi	0
28130	1688	-1280	-1024	-1	-1	-1	-1	4	-1280	-1024	-1	-1	-1	-1	4		0	0						Frog_fixed.avi	0
28146	1689	-1280	-1024	-1	-1	-1	-1	4	-1280	-1024	-1	-1	-1	-1	4		0	0						Frog_fixed.avi	0
28163	1690	-1280	-1024	-1	-1	-1	-1	4	-1280	-1024	-1	-1	-1	-1	4		0	0						Frog_fixed.avi	0
28180	1691	-1280	-1024	-1	-1	-1	-1	4	-1280	-1024	-1	-1	-1	-1	4		0	0						Frog_fixed.avi	0
28196	1692	-1280	-1024	-1	-1	-1	-1	4	-1280	-1024	-1	-1	-1	-1	4		0	0						Frog_fixed.avi	0
28213	1693	-1280	-1024	-1	-1	-1	-1	4	-1280	-1024	-1	-1	-1	-1	4		0	0						Frog_fixed.avi	0
28230	1694	-1280	-1024	-1	-1	-1	-1	4	-1280	-1024	-1	-1	-1	-1	4		0	0						Frog_fixed.avi	0
28246	1695	-1280	-1024	-1	-1	-1	-1	4	-1280	-1024	-1	-1	-1	-1	4		0	0						Frog_fixed.avi	0
28263	1696	-1280	-1024	-1	-1	-1	-1	4	-1280	-1024	-1	-1	-1	-1	4		0	0						Frog_fixed.avi	0
28280	1697	-1280	-1024	-1	-1	-1	-1	4	-1280	-1024	-1	-1	-1	-1	4		0	0						Frog_fixed.avi	0
28296	1698	-1280	-1024	-1	-1	-1	-1	4	-1280	-1024	-1	-1	-1	-1	4		0	0						Frog_fixed.avi	0
28313	1699	-1280	-1024	-1	-1	-1	-1	4	-1280	-1024	-1	-1	-1	-1	4		0	0						Frog_fixed.avi	0
28329	1700	-1280	-1024	-1	-1	-1	-1	4	-1280	-1024	-1	-1	-1	-1	4		0	0						Frog_fixed.avi	0
28346	1701	-1280	-1024	-1	-1	-1	-1	4	-1280	-1024	-1	-1	-1	-1	4		0	0						Frog_fixed.avi	0
28363	1702	-1280	-1024	-1	-1	-1	-1	4	-1280	-1024	-1	-1	-1	-1	4		0	0						Frog_fixed.avi	0
28379	1703	-1280	-1024	-1	-1	-1	-1	4	-1280	-1024	-1	-1	-1	-1	4		0	0						Frog_fixed.avi	0
28396	1704	-1280	-1024	-1	-1	-1	-1	4	-1280	-1024	-1	-1	-1	-1	4		0	0						Frog_fixed.avi	0
28413	1705	-1280	-1024	-1	-1	-1	-1	4	-1280	-1024	-1	-1	-1	-1	4		0	0						Frog_fixed.avi	0
28429	1706	-1280	-1024	-1	-1	-1	-1	4	-1280	-1024	-1	-1	-1	-1	4		0	0						Frog_fixed.avi	0
28446	1707	-1280	-1024	-1	-1	-1	-1	4	-1280	-1024	-1	-1	-1	-1	4		0	0						Frog_fixed.avi	0
28463	1708	-1280	-1024	-1	-1	-1	-1	4	-1280	-1024	-1	-1	-1	-1	4		0	0						Frog_fixed.avi	0
28479	1709	-1280	-1024	-1	-1	-1	-1	4	-1280	-1024	-1	-1	-1	-1	4		0	0						Frog_fixed.avi	0
28496	1710	-1280	-1024	-1	-1	-1	-1	4	-1280	-1024	-1	-1	-1	-1	4		0	0						Frog_fixed.avi	0
28513	1711	-1280	-1024	-1	-1	-1	-1	4	-1280	-1024	-1	-1	-1	-1	4		0	0						Frog_fixed.avi	0
28529	1712	-1280	-1024	-1	-1	-1	-1	4	-1280	-1024	-1	-1	-1	-1	4		0	0						Frog_fixed.avi	0
28546	1713	-1280	-1024	-1	-1	-1	-1	4	-1280	-1024	-1	-1	-1	-1	4		0	0						Frog_fixed.avi	0
28563	1714	-1280	-1024	-1	-1	-1	-1	4	-1280	-1024	-1	-1	-1	-1	4		0	0						Frog_fixed.avi	0
28579	1715	-1280	-1024	-1	-1	-1	-1	4	-1280	-1024	-1	-1	-1	-1	4		0	0						Frog_fixed.avi	0
28596	1716	-1280	-1024	-1	-1	-1	-1	4	-1280	-1024	-1	-1	-1	-1	4		0	0						Frog_fixed.avi	0
28613	1717	-1280	-1024	-1	-1	-1	-1	4	-1280	-1024	-1	-1	-1	-1	4		0	0						Frog_fixed.avi	0
28629	1718	-1280	-1024	-1	-1	-1	-1	4	-1280	-1024	-1	-1	-1	-1	4		0	0						Frog_fixed.avi	0
28646	1719	-1280	-1024	-1	-1	-1	-1	4	-1280	-1024	-1	-1	-1	-1	4		0	0						Frog_fixed.avi	0
28663	1720	-1280	-1024	-1	-1	-1	-1	4	-1280	-1024	-1	-1	-1	-1	4		0	0						Frog_fixed.avi	0
28679	1721	-1280	-1024	-1	-1	-1	-1	4	-1280	-1024	-1	-1	-1	-1	4		0	0						Frog_fixed.avi	0
28696	1722	-1280	-1024	-1	-1	-1	-1	4	-1280	-1024	-1	-1	-1	-1	4		0	0						Frog_fixed.avi	0
28712	1723	-1280	-1024	-1	-1	-1	-1	4	-1280	-1024	-1	-1	-1	-1	4		0	0						Frog_fixed.avi	0
28729	1724	-1280	-1024	-1	-1	-1	-1	4	-1280	-1024	-1	-1	-1	-1	4		0	0						Frog_fixed.avi	0
28746	1725	-1280	-1024	-1	-1	-1	-1	4	-1280	-1024	-1	-1	-1	-1	4		0	0						Frog_fixed.avi	0
28762	1726	-1280	-1024	-1	-1	-1	-1	4	-1280	-1024	-1	-1	-1	-1	4		0	0						Frog_fixed.avi	0
28779	1727	471.4799	860.1263	0.6309285	0.5520493	608.8848	5.087887	0	501.5875	857.0841	0.4849909	0.5699011	611.7977	4.920762	0	50	487	859						Frog_fixed.avi	0
28796	1728	471.7509	872.8817	0.6311702	0.5524696	608.6504	5.077561	0	499.9031	860.0446	0.4851317	0.5701305	611.5377	4.913046	0	50	486	866						Frog_fixed.avi	0
28812	1729	465.7175	852.7165	0.631394	0.5523514	608.7146	5.080714	0	494.4728	850.5479	0.4852786	0.5700617	611.3625	4.913868	0	50	480	852						Frog_fixed.avi	0
28829	1730	461.5672	853.1619	0.6315721	0.5523618	608.5348	5.070813	0	499.5472	854.7394	0.4854108	0.5700217	611.2437	4.907915	0	50	481	854						Frog_fixed.avi	0
28846	1731	463.0328	851.3992	0.6317142	0.5523311	608.5284	5.073222	0	504.3285	854.8111	0.4855023	0.5700148	611.0557	4.906443	0	50	484	853						Frog_fixed.avi	0
28862	1732	466.2375	851.5356	0.6317939	0.5522779	608.3688	5.072233	0	505.9505	854.6632	0.4855405	0.5699972	610.9734	4.901775	0	50	486	853						Frog_fixed.avi	0
28879	1733	465.9947	857.941	0.6318182	0.5521453	608.3099	5.065855	0	507.3036	851.5134	0.4855255	0.5699646	610.8986	4.895774	0	50	487	855						Frog_fixed.avi	0
28896	1734	467.9828	860.1423	0.6318146	0.5520255	608.0509	5.057809	0	504.2337	855.8356	0.4854448	0.5699348	610.6213	4.901645	0	50	486	858						Frog_fixed.avi	0
28912	1735	470.5463	857.1654	0.6317931	0.551957	607.9307	5.063083	0	499.1214	858.8527	0.4853949	0.5699626	610.5605	4.885355	0	50	485	858						Frog_fixed.avi	0
28929	1736	469.3301	856.9298	0.6317776	0.5519775	607.8385	5.057509	0	510.6389	855.4553	0.4853558	0.5700603	610.4827	4.890357	0	50	490	856						Frog_fixed.avi	0
28946	1737	466.1855	858.5985	0.6317705	0.5520767	607.8058	5.059246	0	504.8799	857.2088	0.4853268	0.5702396	610.3833	4.877858	0	50	486	858						Frog_fixed.avi	0
28962	1738	463.9036	855.5895	0.6317458	0.5523226	607.6392	5.048895	0	509.4742	855.9541	0.4853232	0.5705041	610.301	4.870532	0	50	487	856						Frog_fixed.avi	0
28979	1739	464.674	860.4738	0.6317701	0.5525925	607.5225	5.039072	0	508.5723	858.3824	0.4853004	0.5707437	610.3367	4.8877	0	50	487	859						Frog_fixed.avi	0
28996	1740	466.3669	862.5847	0.6318143	0.5528603	607.5707	5.049422	0	511.5237	855.2454	0.4853223	0.5710877	610.1405	4.86522	0	50	489	859						Frog_fixed.avi	0
29012	1741	465.7751	860.3354	0.6318199	0.553237	607.5303	5.027413	0	510.323	860.8359	0.4853271	0.5714093	610.0776	4.840838	0	50	488	861						Frog_fixed.avi	0
29029	1742	467.4832	863.5535	0.6318033	0.5535015	607.4833	5.025139	0	508.0934	861.2778	0.485266	0.5716516	610.1665	4.846547	0	50	488	862						Frog_fixed.avi	0
29046	1743	464.8814	868.9985	0.6317279	0.5536736	607.3458	5.013978	0	508.8005	862.066	0.4852026	0.5718821	610.0132	4.834316	0	50	487	866						Frog_fixed.avi	0
29062	1744	493.9748	856.0242	0.6314073	0.5537513	607.3141	4.99582	0	538.1359	855.621	0.484922	0.5719373	609.9332	4.810624	0	50	516	856						Frog_fixed.avi	0
29079	1745	627.9829	749.0994	0.6303911	0.5531497	607.4737	5.020545	0	689.0272	736.8259	0.4840943	0.5713009	610.5096	4.797716	0	50	659	743						Frog_fixed.avi	0
29096	1746	-1280	-1024	-1	-1	-1	-1	4	-1280	-1024	-1	-1	-1	-1	4	51	0	0						Frog_fixed.avi	0
29112	1747	-1280	-1024	-1	-1	-1	-1	4	-1280	-1024	-1	-1	-1	-1	4	51	0	0						Frog_fixed.avi	0
29129	1748	-1280	-1024	-1	-1	-1	-1	4	-1280	-1024	-1	-1	-1	-1	4	51	0	0						Frog_fixed.avi	0
29146	1749	-1280	-1024	-1	-1	-1	-1	4	-1280	-1024	-1	-1	-1	-1	4	51	0	0						Frog_fixed.avi	0
29162	1750	-1280	-1024	-1	-1	-1	-1	4	-1280	-1024	-1	-1	-1	-1	4	51	0	0						Frog_fixed.avi	0
29179	1751	796.8616	601.0658	0.6282962	0.5517583	607.321	4.940279	0	836.4686	598.7546	0.4821835	0.570726	610.613	4.691337	0	51	817	600						Frog_fixed.avi	0
29196	1752	-1280	-1024	-1	-1	-1	-1	4	-1280	-1024	-1	-1	-1	-1	4	51	0	0						Frog_fixed.avi	0
29212	1753	794.9598	606.9839	0.6280858	0.5515943	607.2427	4.899313	0	830.5566	603.8301	0.4819127	0.5707933	610.4521	4.651648	0	51	813	605						Frog_fixed.avi	0
29229	1754	-1280	-1024	-1	-1	-1	-1	4	-1280	-1024	-1	-1	-1	-1	4	51	0	0						Frog_fixed.avi	0
29245	1755	795.8652	602.7985	0.6278464	0.5516351	607.347	4.869998	0	827.6622	600.6617	0.4816789	0.5709764	610.5626	4.625506	0	51	812	602						Frog_fixed.avi	0
29262	1756	801.6459	606.0977	0.6277273	0.5516264	607.3672	4.857765	0	829.8353	603.8277	0.4815547	0.5710357	610.6211	4.614666	0	51	816	605						Frog_fixed.avi	0
29279	1757	798.4229	610.7297	0.6275635	0.5515319	607.5175	4.837287	0	830.3914	600.543	0.4814223	0.5710959	610.4874	4.596912	0	51	814	606						Frog_fixed.avi	0
29295	1758	794.5686	610.0287	0.6273713	0.5514659	607.5038	4.816038	0	829.5111	597.1588	0.4812558	0.5711671	610.649	4.587777	0	51	812	604						Frog_fixed.avi	0
29312	1759	801.6533	612.8025	0.627206	0.5513554	607.4515	4.807652	0	833.0665	603.8925	0.4810843	0.5711171	610.7953	4.556619	0	51	817	608						Frog_fixed.avi	0
29329	1760	798.3564	607.7025	0.6270472	0.5512626	607.6784	4.786372	0	829.7882	606.1888	0.4809353	0.5710891	610.6283	4.554459	0	51	814	607						Frog_fixed.avi	0
29345	1761	801.5125	610.0382	0.6269036	0.5511193	607.665	4.777103	0	832.1166	601.0853	0.4808315	0.5710317	610.6396	4.546544	0	51	817	606						Frog_fixed.avi	0
29362	1762	803.4531	610.2813	0.6268204	0.5510254	607.679	4.76232	0	829.1022	599.7706	0.4807169	0.57095	610.8499	4.543915	0	51	816	605						Frog_fixed.avi	0
29379	1763	803.0387	609.3898	0.6267386	0.5509635	607.6057	4.755244	0	836.8671	601.1785	0.4806572	0.570864	610.9026	4.526385	0	51	820	605						Frog_fixed.avi	0
29395	1764	801.0678	606.7857	0.626686	0.5509112	607.6034	4.743836	0	829.7257	605.4296	0.4806022	0.5707664	610.9763	4.50285	0	51	815	606						Frog_fixed.avi	0
29412	1765	800.0254	609.6987	0.6266325	0.5508802	607.8371	4.736013	0	831.2429	605.1562	0.4805552	0.5706881	610.9011	4.492187	0	51	816	607						Frog_fixed.avi	0
29429	1766	799.8171	609.0629	0.6265673	0.5508207	607.976	4.728718	0	824.8138	604.2288	0.4805037	0.5706092	610.905	4.490106	0	51	812	607						Frog_fixed.avi	0
29445	1767	801.377	611.9603	0.6265005	0.5507107	608.0502	4.714572	0	825.5508	606.9105	0.4804271	0.5705	610.7786	4.491182	0	51	813	609						Frog_fixed.avi	0
29462	1768	798.6349	615.9872	0.6263965	0.5505412	607.9799	4.708143	0	825.9053	604.1758	0.480334	0.5703898	610.9217	4.481609	0	51	812	610						Frog_fixed.avi	0
29479	1769	807.0479	616.819	0.6263118	0.5503748	608.0195	4.711737	0	829.8907	605.1525	0.4802307	0.5701931	611.1223	4.473615	0	51	818	611						Frog_fixed.avi	0
29495	1770	799.9688	607.9968	0.6262085	0.5501911	608.0504	4.70902	0	828.5104	607.3249	0.4801599	0.5699974	611.1508	4.458972	0	51	814	608						Frog_fixed.avi	0
29512	1771	798.151	606.3846	0.6261515	0.5500318	608.1096	4.709653	0	829.2833	607.8875	0.4801073	0.5698262	611.1898	4.470902	0	51	814	607						Frog_fixed.avi	0
29529	1772	799.5472	614.2198	0.62612	0.5498337	608.2065	4.697667	0	832.1563	603.7454	0.4800732	0.5696844	611.2092	4.46093	0	51	816	609						Frog_fixed.avi	0
29545	1773	797.7497	615.0734	0.626102	0.5497358	608.2378	4.703448	0	830.6797	605.1359	0.4800572	0.5696148	611.1927	4.462163	0	51	814	610						Frog_fixed.avi	0
29562	1774	798.641	612.679	0.6261113	0.5497375	608.1816	4.700685	0	824.5606	604.7652	0.4800606	0.5695846	611.2428	4.462877	0	51	812	609						Frog_fixed.avi	0
29579	1775	799.4293	610.0988	0.6261731	0.5498551	608.2035	4.698997	0	827.6208	601.9454	0.4801138	0.5696322	611.3075	4.475069	0	51	814	606						Frog_fixed.avi	0
29595	1776	805.0945	610.5418	0.6262852	0.5499845	608.3015	4.706311	0	823.6049	605.3057	0.4801896	0.5696675	611.2889	4.474604	0	51	814	608						Frog_fixed.avi	0
29612	1777	811.4038	584.4384	0.6262991	0.5499052	608.2489	4.701059	0	838.6158	571.3735	0.4803275	0.5695657	611.0613	4.47882	0	51	825	578						Frog_fixed.avi	0
29629	1778	858.0748	542.1139	0.6260844	0.5497124	608.3729	4.720093	0	874.0712	553.82	0.4801934	0.5690497	611.5421	4.481628	0	52	866	548						Frog_fixed.avi	0
29645	1779	909.584	490.1126	0.6258494	0.5494041	608.2932	4.721228	0	938.7483	496.3409	0.4800885	0.5687934	611.5899	4.493958	0	52	924	493						Frog_fixed.avi	0
29662	1780	924.163	480.8203	0.625906	0.549316	608.522	4.725771	0	943.9191	492.3666	0.4800631	0.5685965	611.7515	4.480567	0	52	934	487						Frog_fixed.avi	0
29679	1781	923.6425	480.991	0.626017	0.5492798	608.4875	4.717198	0	939.2893	492.3431	0.4801335	0.5685234	611.644	4.497906	0	52	931	487						Frog_fixed.avi	0
29695	1782	922.1234	487.3108	0.6261267	0.5491682	608.5037	4.730058	0	940.2179	494.4417	0.4802149	0.5683908	611.6039	4.52103	0	52	931	491						Frog_fixed.avi	0
29712	1783	924.8497	479.2704	0.6262804	0.5491834	608.4945	4.741032	0	943.3416	491.8436	0.480337	0.5683142	611.5469	4.533351	0	52	934	486						Frog_fixed.avi	0
29729	1784	-1280	-1024	-1	-1	-1	-1	4	-1280	-1024	-1	-1	-1	-1	4	52	0	0						Frog_fixed.avi	0
29745	1785	-1280	-1024	-1	-1	-1	-1	4	-1280	-1024	-1	-1	-1	-1	4	52	0	0						Frog_fixed.avi	0
29762	1786	-1280	-1024	-1	-1	-1	-1	4	-1280	-1024	-1	-1	-1	-1	4	52	0	0						Frog_fixed.avi	0
29779	1787	924.6607	487.984	0.6271186	0.5491819	608.4785	4.75919	0	946.2513	495.3788	0.4810602	0.5679798	611.4584	4.540172	0	52	935	492						Frog_fixed.avi	0
29795	1788	928.7937	480.4401	0.6273918	0.5492082	608.145	4.762739	0	938.6487	498.1814	0.4812505	0.5678312	611.3403	4.536971	0	52	934	489						Frog_fixed.avi	0
29812	1789	923.3111	486.6026	0.6276008	0.5491458	608.1158	4.774868	0	946.5531	491.078	0.4814908	0.5677119	611.1661	4.570584	0	52	935	489						Frog_fixed.avi	0
29828	1790	-1280	-1024	-1	-1	-1	-1	4	-1280	-1024	-1	-1	-1	-1	4	52	0	0						Frog_fixed.avi	0
29845	1791	927.6522	481.3661	0.6280547	0.549137	608.084	4.798732	0	939.6733	499.7463	0.4818352	0.5674334	610.9913	4.561387	0	52	934	491						Frog_fixed.avi	0
29862	1792	-1280	-1024	-1	-1	-1	-1	4	-1280	-1024	-1	-1	-1	-1	4	52	0	0						Frog_fixed.avi	0
29878	1793	929.1792	479.527	0.6284618	0.5490389	607.9347	4.815005	0	944.602	495.9305	0.4822081	0.567167	610.9113	4.587444	0	52	937	488						Frog_fixed.avi	0
29895	1794	927.1473	488.5802	0.6286349	0.5488959	607.5357	4.81687	0	938.4875	495.5993	0.4823678	0.5669458	610.6545	4.59572	0	52	933	492						Frog_fixed.avi	0
29912	1795	927.0634	487.665	0.6288063	0.5487785	607.4306	4.825273	0	940.8345	495.1549	0.4825094	0.5667342	610.7086	4.605469	0	52	934	491						Frog_fixed.avi	0
29928	1796	925.5447	491.3673	0.6289577	0.5487081	607.3823	4.825462	0	947.4763	500.93	0.4826672	0.5665532	610.6323	4.600919	0	52	937	496						Frog_fixed.avi	0
29945	1797	-1280	-1024	-1	-1	-1	-1	4	-1280	-1024	-1	-1	-1	-1	4	52	0	0						Frog_fixed.avi	0
29962	1798	-1280	-1024	-1	-1	-1	-1	4	-1280	-1024	-1	-1	-1	-1	4	52	0	0						Frog_fixed.avi	0
29978	1799	-1280	-1024	-1	-1	-1	-1	4	-1280	-1024	-1	-1	-1	-1	4	52	0	0						Frog_fixed.avi	0
29995	1800	-1280	-1024	-1	-1	-1	-1	4	-1280	-1024	-1	-1	-1	-1	4	52	0	0						Frog_fixed.avi	0
30012	1801	-1280	-1024	-1	-1	-1	-1	4	-1280	-1024	-1	-1	-1	-1	4	52	0	0						Frog_fixed.avi	0
30028	1802	-1280	-1024	-1	-1	-1	-1	4	-1280	-1024	-1	-1	-1	-1	4	52	0	0						Frog_fixed.avi	0
30045	1803	919.8541	493.5209	0.6299453	0.5485947	607.3445	4.859518	0	944.5782	501.8635	0.4834487	0.5657905	609.8823	4.654655	0	52	932	498						Frog_fixed.avi	0
30062	1804	922.8315	493.6239	0.6299873	0.5485577	606.3198	4.874563	0	943.7045	501.0837	0.4834748	0.5657265	609.7882	4.65883	0	52	933	497						Frog_fixed.avi	0
30078	1805	923.7249	487.8529	0.6299823	0.5486348	606.368	4.901692	0	951.0941	495.4261	0.483502	0.5658665	609.4589	4.677489	0	52	937	492						Frog_fixed.avi	0
30095	1806	-1280	-1024	-1	-1	-1	-1	4	-1280	-1024	-1	-1	-1	-1	4	52	0	0						Frog_fixed.avi	0
30112	1807	920.7958	497.8707	0.6300062	0.5481681	606.3685	4.88621	0	940.4221	505.8414	0.4834107	0.5654172	609.5724	4.687078	0	52	931	502						Frog_fixed.avi	0
30128	1808	921.5789	501.2235	0.6299528	0.5480558	606.0905	4.890843	0	943.3541	499.7615	0.4833402	0.565336	609.4115	4.691254	0	52	932	500						Frog_fixed.avi	0
30145	1809	922.9044	498.8377	0.6298556	0.547938	605.8841	4.905207	0	944.2805	502.4765	0.4832407	0.5652823	609.2875	4.693908	0	52	934	501						Frog_fixed.avi	0
30162	1810	-1280	-1024	-1	-1	-1	-1	4	-1280	-1024	-1	-1	-1	-1	4	52	0	0						Frog_fixed.avi	0
30178	1811	-1280	-1024	-1	-1	-1	-1	4	-1280	-1024	-1	-1	-1	-1	4	52	0	0						Frog_fixed.avi	0
30195	1812	911.697	503.1222	0.6295356	0.5479112	605.877	4.896243	0	942.1439	501.2528	0.4828627	0.5654178	609.2543	4.718677	0	52	927	502						Frog_fixed.avi	0
30212	1813	-1280	-1024	-1	-1	-1	-1	4	-1280	-1024	-1	-1	-1	-1	4	52	0	0						Frog_fixed.avi	0
30228	1814	-1280	-1024	-1	-1	-1	-1	4	-1280	-1024	-1	-1	-1	-1	4	52	0	0						Frog_fixed.avi	0
30245	1815	-1280	-1024	-1	-1	-1	-1	4	-1280	-1024	-1	-1	-1	-1	4	52	0	0						Frog_fixed.avi	0
30262	1816	920.2925	490.1733	0.6288517	0.5476969	605.8943	4.943269	0	942.3373	497.4072	0.4821408	0.5656614	608.9993	4.733775	0	52	931	494						Frog_fixed.avi	0
30278	1817	-1280	-1024	-1	-1	-1	-1	4	-1280	-1024	-1	-1	-1	-1	4	52	0	0						Frog_fixed.avi	0
30295	1818	916.0203	500.5393	0.6283171	0.5473321	605.564	4.931755	0	945.1711	500.3691	0.4816414	0.5656838	608.9548	4.731349	0	52	931	500						Frog_fixed.avi	0
30312	1819	-1280	-1024	-1	-1	-1	-1	4	-1280	-1024	-1	-1	-1	-1	4	52	0	0						Frog_fixed.avi	0
30328	1820	-1280	-1024	-1	-1	-1	-1	4	-1280	-1024	-1	-1	-1	-1	4	52	0	0						Frog_fixed.avi	0
30345	1821	921.4963	489.7224	0.6273531	0.5468074	605.5469	4.953152	0	938.7558	500.5713	0.4806783	0.5657173	608.9797	4.737173	0	52	930	495						Frog_fixed.avi	0
30361	1822	-1280	-1024	-1	-1	-1	-1	4	-1280	-1024	-1	-1	-1	-1	4	52	0	0						Frog_fixed.avi	0
30378	1823	-1280	-1024	-1	-1	-1	-1	4	-1280	-1024	-1	-1	-1	-1	4	52	0	0						Frog_fixed.avi	0
30395	1824	-1280	-1024	-1	-1	-1	-1	4	-1280	-1024	-1	-1	-1	-1	4	52	0	0						Frog_fixed.avi	0
30411	1825	-1280	-1024	-1	-1	-1	-1	4	-1280	-1024	-1	-1	-1	-1	4	52	0	0						Frog_fixed.avi	0
30428	1826	913.2651	492.5126	0.6253084	0.5459173	605.5485	4.95936	0	937.9084	500.7029	0.4787198	0.5658539	609.0538	4.742679	0	52	926	497						Frog_fixed.avi	0
30445	1827	-1280	-1024	-1	-1	-1	-1	4	-1280	-1024	-1	-1	-1	-1	4	52	0	0						Frog_fixed.avi	0
30461	1828	-1280	-1024	-1	-1	-1	-1	4	-1280	-1024	-1	-1	-1	-1	4	52	0	0						Frog_fixed.avi	0
30478	1829	914.2368	488.0908	0.6239727	0.5452734	605.5649	4.989672	0	934.8331	508.3032	0.4774834	0.565849	609.2921	4.738326	0	52	925	498						Frog_fixed.avi	0
30495	1830	-1280	-1024	-1	-1	-1	-1	4	-1280	-1024	-1	-1	-1	-1	4	52	0	0						Frog_fixed.avi	0
30511	1831	911.8724	497.0133	0.6232074	0.5447942	605.7374	4.971771	0	935.7566	497.3965	0.4767205	0.5656894	609.2906	4.744168	0	52	924	497						Frog_fixed.avi	0
30528	1832	-1280	-1024	-1	-1	-1	-1	4	-1280	-1024	-1	-1	-1	-1	4	52	0	0						Frog_fixed.avi	0
30545	1833	913.9971	489.3504	0.6225442	0.5444312	605.7869	4.985735	0	940.1039	495.8109	0.476083	0.5655267	609.2162	4.747994	0	52	927	493						Frog_fixed.avi	0
30561	1834	-1280	-1024	-1	-1	-1	-1	4	-1280	-1024	-1	-1	-1	-1	4	52	0	0						Frog_fixed.avi	0
30578	1835	916.9384	497.5695	0.6219095	0.5440451	606.0106	4.974353	0	938.5648	502.2935	0.4754396	0.5653351	609.3277	4.738683	0	52	928	500						Frog_fixed.avi	0
30595	1836	-1280	-1024	-1	-1	-1	-1	4	-1280	-1024	-1	-1	-1	-1	4		0	0						Frog_fixed.avi	0
30611	1837	-1280	-1024	-1	-1	-1	-1	4	-1280	-1024	-1	-1	-1	-1	4		0	0						Frog_fixed.avi	0
30628	1838	-1280	-1024	-1	-1	-1	-1	4	-1280	-1024	-1	-1	-1	-1	4		0	0						Frog_fixed.avi	0
30645	1839	-1280	-1024	-1	-1	-1	-1	4	-1280	-1024	-1	-1	-1	-1	4		0	0						Frog_fixed.avi	0
30661	1840	-1280	-1024	-1	-1	-1	-1	4	-1280	-1024	-1	-1	-1	-1	4		0	0						Frog_fixed.avi	0
30678	1841	-1280	-1024	-1	-1	-1	-1	4	-1280	-1024	-1	-1	-1	-1	4		0	0						Frog_fixed.avi	0
30695	1842	-1280	-1024	-1	-1	-1	-1	4	-1280	-1024	-1	-1	-1	-1	4		0	0						Frog_fixed.avi	0
30711	1843	-1280	-1024	-1	-1	-1	-1	4	-1280	-1024	-1	-1	-1	-1	4		0	0						Frog_fixed.avi	0
30728	1844	-1280	-1024	-1	-1	-1	-1	4	-1280	-1024	-1	-1	-1	-1	4		0	0						Frog_fixed.avi	0
30745	1845	-1280	-1024	-1	-1	-1	-1	4	-1280	-1024	-1	-1	-1	-1	4		0	0						Frog_fixed.avi	0
30761	1846	-1280	-1024	-1	-1	-1	-1	4	-1280	-1024	-1	-1	-1	-1	4		0	0						Frog_fixed.avi	0
30778	1847	-1280	-1024	-1	-1	-1	-1	4	-1280	-1024	-1	-1	-1	-1	4		0	0						Frog_fixed.avi	0
30795	1848	-1280	-1024	-1	-1	-1	-1	4	-1280	-1024	-1	-1	-1	-1	4		0	0						Frog_fixed.avi	0
30811	1849	-1280	-1024	-1	-1	-1	-1	4	-1280	-1024	-1	-1	-1	-1	4		0	0						Frog_fixed.avi	0
30828	1850	-1280	-1024	-1	-1	-1	-1	4	-1280	-1024	-1	-1	-1	-1	4		0	0						Frog_fixed.avi	0
30845	1851	-1280	-1024	-1	-1	-1	-1	4	-1280	-1024	-1	-1	-1	-1	4		0	0						Frog_fixed.avi	0
30861	1852	-1280	-1024	-1	-1	-1	-1	4	-1280	-1024	-1	-1	-1	-1	4		0	0						Frog_fixed.avi	0
30878	1853	-1280	-1024	-1	-1	-1	-1	4	-1280	-1024	-1	-1	-1	-1	4		0	0						Frog_fixed.avi	0
30895	1854	-1280	-1024	-1	-1	-1	-1	4	-1280	-1024	-1	-1	-1	-1	4		0	0						Frog_fixed.avi	0
30911	1855	-1280	-1024	-1	-1	-1	-1	4	-1280	-1024	-1	-1	-1	-1	4		0	0						Frog_fixed.avi	0
30928	1856	-1280	-1024	-1	-1	-1	-1	4	-1280	-1024	-1	-1	-1	-1	4		0	0						Frog_fixed.avi	0
30944	1857	-1280	-1024	-1	-1	-1	-1	4	-1280	-1024	-1	-1	-1	-1	4		0	0						Frog_fixed.avi	0
30961	1858	-1280	-1024	-1	-1	-1	-1	4	-1280	-1024	-1	-1	-1	-1	4		0	0						Frog_fixed.avi	0
30978	1859	-1280	-1024	-1	-1	-1	-1	4	-1280	-1024	-1	-1	-1	-1	4		0	0						Frog_fixed.avi	0
30994	1860	-1280	-1024	-1	-1	-1	-1	4	-1280	-1024	-1	-1	-1	-1	4		0	0						Frog_fixed.avi	0
31011	1861	-1280	-1024	-1	-1	-1	-1	4	-1280	-1024	-1	-1	-1	-1	4		0	0						Frog_fixed.avi	0
31028	1862	-1280	-1024	-1	-1	-1	-1	4	-1280	-1024	-1	-1	-1	-1	4		0	0						Frog_fixed.avi	0
31044	1863	-1280	-1024	-1	-1	-1	-1	4	-1280	-1024	-1	-1	-1	-1	4		0	0						Frog_fixed.avi	0
31061	1864	-1280	-1024	-1	-1	-1	-1	4	-1280	-1024	-1	-1	-1	-1	4		0	0						Frog_fixed.avi	0
31078	1865	-1280	-1024	-1	-1	-1	-1	4	-1280	-1024	-1	-1	-1	-1	4		0	0						Frog_fixed.avi	0
31094	1866	-1280	-1024	-1	-1	-1	-1	4	-1280	-1024	-1	-1	-1	-1	4		0	0						Frog_fixed.avi	0
31111	1867	-1280	-1024	-1	-1	-1	-1	4	-1280	-1024	-1	-1	-1	-1	4		0	0						Frog_fixed.avi	0
31128	1868	-1280	-1024	-1	-1	-1	-1	4	-1280	-1024	-1	-1	-1	-1	4		0	0						Frog_fixed.avi	0
31144	1869	-1280	-1024	-1	-1	-1	-1	4	-1280	-1024	-1	-1	-1	-1	4		0	0						Frog_fixed.avi	0
31161	1870	-1280	-1024	-1	-1	-1	-1	4	-1280	-1024	-1	-1	-1	-1	4		0	0						Frog_fixed.avi	0
31178	1871	918.1384	413.9816	0.6235852	0.5469188	601.578	5.025177	0	930.222	447.6999	0.4757322	0.5620237	604.1778	4.784013	0	53	924	431						Frog_fixed.avi	0
31194	1872	913.0699	417.6177	0.6232221	0.5468385	601.5246	5.016276	0	932.196	449.9968	0.4754124	0.562112	604.0261	4.801985	0	53	923	434						Frog_fixed.avi	0
31211	1873	910.4016	420.7044	0.6227716	0.5467148	601.5578	5.011281	0	930.0907	455.7568	0.4749484	0.5621772	603.9473	4.801499	0	53	920	438						Frog_fixed.avi	0
31228	1874	910.4926	413.1243	0.6221929	0.5464996	601.5134	5.028872	0	932.9677	449.767	0.4743905	0.5622264	603.9542	4.807021	0	53	922	431						Frog_fixed.avi	0
31244	1875	911.9023	416.5992	0.6215407	0.5462148	601.5495	5.027416	0	928.7114	450.2386	0.4736978	0.5623388	604.0023	4.804444	0	53	920	433						Frog_fixed.avi	0
31261	1876	909.1356	413.4917	0.6207424	0.5459988	601.5587	5.013864	0	934.2462	443.0091	0.4729255	0.5625026	603.9412	4.807775	0	53	922	428						Frog_fixed.avi	0
31278	1877	906.8403	416.6154	0.6198629	0.5458363	601.5636	5.015347	0	929.6113	451.8569	0.4720481	0.5627999	603.855	4.806258	0	53	918	434						Frog_fixed.avi	0
31294	1878	-1280	-1024	-1	-1	-1	-1	4	-1280	-1024	-1	-1	-1	-1	4	53	0	0						Frog_fixed.avi	0
31311	1879	-1280	-1024	-1	-1	-1	-1	4	-1280	-1024	-1	-1	-1	-1	4	53	0	0						Frog_fixed.avi	0
31328	1880	-1280	-1024	-1	-1	-1	-1	4	-1280	-1024	-1	-1	-1	-1	4	53	0	0						Frog_fixed.avi	0
31344	1881	-1280	-1024	-1	-1	-1	-1	4	-1280	-1024	-1	-1	-1	-1	4	53	0	0						Frog_fixed.avi	0
31361	1882	910.653	426.779	0.6144405	0.5463564	601.6359	5.022407	0	935.719	452.28	0.4668254	0.5660836	604.3002	4.819912	0	53	923	440						Frog_fixed.avi	0
31377	1883	-1280	-1024	-1	-1	-1	-1	4	-1280	-1024	-1	-1	-1	-1	4		0	0						Frog_fixed.avi	0
31394	1884	-1280	-1024	-1	-1	-1	-1	4	-1280	-1024	-1	-1	-1	-1	4		0	0						Frog_fixed.avi	0
31411	1885	-1280	-1024	-1	-1	-1	-1	4	-1280	-1024	-1	-1	-1	-1	4		0	0						Frog_fixed.avi	0
31427	1886	-1280	-1024	-1	-1	-1	-1	4	-1280	-1024	-1	-1	-1	-1	4		0	0						Frog_fixed.avi	0
31444	1887	-1280	-1024	-1	-1	-1	-1	4	-1280	-1024	-1	-1	-1	-1	4		0	0						Frog_fixed.avi	0
31461	1888	-1280	-1024	-1	-1	-1	-1	4	-1280	-1024	-1	-1	-1	-1	4		0	0						Frog_fixed.avi	0
31477	1889	-1280	-1024	-1	-1	-1	-1	4	-1280	-1024	-1	-1	-1	-1	4		0	0						Frog_fixed.avi	0
31494	1890	-1280	-1024	-1	-1	-1	-1	4	-1280	-1024	-1	-1	-1	-1	4		0	0						Frog_fixed.avi	0
31511	1891	-1280	-1024	-1	-1	-1	-1	4	-1280	-1024	-1	-1	-1	-1	4		0	0						Frog_fixed.avi	0
31527	1892	-1280	-1024	-1	-1	-1	-1	4	-1280	-1024	-1	-1	-1	-1	4		0	0						Frog_fixed.avi	0
31544	1893	-1280	-1024	-1	-1	-1	-1	4	-1280	-1024	-1	-1	-1	-1	4		0	0						Frog_fixed.avi	0
31561	1894	-1280	-1024	-1	-1	-1	-1	4	-1280	-1024	-1	-1	-1	-1	4		0	0						Frog_fixed.avi	0
31577	1895	-1280	-1024	-1	-1	-1	-1	4	-1280	-1024	-1	-1	-1	-1	4		0	0						Frog_fixed.avi	0
31594	1896	-1280	-1024	-1	-1	-1	-1	4	-1280	-1024	-1	-1	-1	-1	4		0	0						Frog_fixed.avi	0
31611	1897	922.5743	400.1753	0.6029289	0.5489629	602.7458	5.065054	0	955.6771	432.1033	0.4561351	0.5776349	605.0987	4.868183	0	54	939	416						Frog_fixed.avi	0
31627	1898	922.2332	399.8515	0.6024189	0.5491747	602.6594	5.059005	0	954.9503	433.5764	0.4556598	0.5782177	605.0357	4.855489	0	54	939	417						Frog_fixed.avi	0
31644	1899	-1280	-1024	-1	-1	-1	-1	4	-1280	-1024	-1	-1	-1	-1	4		0	0						Frog_fixed.avi	0
31661	1900	-1280	-1024	-1	-1	-1	-1	4	-1280	-1024	-1	-1	-1	-1	4		0	0						Frog_fixed.avi	0
31677	1901	-1280	-1024	-1	-1	-1	-1	4	-1280	-1024	-1	-1	-1	-1	4		0	0						Frog_fixed.avi	0
31694	1902	-1280	-1024	-1	-1	-1	-1	4	-1280	-1024	-1	-1	-1	-1	4		0	0						Frog_fixed.avi	0
31711	1903	-1280	-1024	-1	-1	-1	-1	4	-1280	-1024	-1	-1	-1	-1	4		0	0						Frog_fixed.avi	0
31727	1904	-1280	-1024	-1	-1	-1	-1	4	-1280	-1024	-1	-1	-1	-1	4		0	0						Frog_fixed.avi	0
31744	1905	-1280	-1024	-1	-1	-1	-1	4	-1280	-1024	-1	-1	-1	-1	4		0	0						Frog_fixed.avi	0
31761	1906	-1280	-1024	-1	-1	-1	-1	4	-1280	-1024	-1	-1	-1	-1	4		0	0						Frog_fixed.avi	0
31777	1907	-1280	-1024	-1	-1	-1	-1	4	-1280	-1024	-1	-1	-1	-1	4		0	0						Frog_fixed.avi	0
31794	1908	-1280	-1024	-1	-1	-1	-1	4	-1280	-1024	-1	-1	-1	-1	4		0	0						Frog_fixed.avi	0
31811	1909	-1280	-1024	-1	-1	-1	-1	4	-1280	-1024	-1	-1	-1	-1	4		0	0						Frog_fixed.avi	0
31827	1910	-1280	-1024	-1	-1	-1	-1	4	-1280	-1024	-1	-1	-1	-1	4		0	0						Frog_fixed.avi	0
31844	1911	-1280	-1024	-1	-1	-1	-1	4	-1280	-1024	-1	-1	-1	-1	4		0	0						Frog_fixed.avi	0
31860	1912	-1280	-1024	-1	-1	-1	-1	4	967.9124	417.7997	0.4400184	0.5746821	605.0722	4.919923	0	55	968	418						Frog_fixed.avi	0
31877	1913	-1280	-1024	-1	-1	-1	-1	4	-1280	-1024	-1	-1	-1	-1	4	55	0	0						Frog_fixed.avi	0
31894	1914	-1280	-1024	-1	-1	-1	-1	4	-1280	-1024	-1	-1	-1	-1	4	55	0	0						Frog_fixed.avi	0
31910	1915	-1280	-1024	-1	-1	-1	-1	4	-1280	-1024	-1	-1	-1	-1	4	55	0	0						Frog_fixed.avi	0
31927	1916	-1280	-1024	-1	-1	-1	-1	4	-1280	-1024	-1	-1	-1	-1	4	55	0	0						Frog_fixed.avi	0
31944	1917	-1280	-1024	-1	-1	-1	-1	4	-1280	-1024	-1	-1	-1	-1	4	55	0	0						Frog_fixed.avi	0
31960	1918	-1280	-1024	-1	-1	-1	-1	4	962.1257	417.2842	0.4412598	0.5706932	604.94	4.898542	0	55	962	417						Frog_fixed.avi	0
31977	1919	-1280	-1024	-1	-1	-1	-1	4	-1280	-1024	-1	-1	-1	-1	4	55	0	0						Frog_fixed.avi	0
31994	1920	-1280	-1024	-1	-1	-1	-1	4	-1280	-1024	-1	-1	-1	-1	4	55	0	0						Frog_fixed.avi	0
32010	1921	-1280	-1024	-1	-1	-1	-1	4	-1280	-1024	-1	-1	-1	-1	4	55	0	0						Frog_fixed.avi	0
32027	1922	-1280	-1024	-1	-1	-1	-1	4	-1280	-1024	-1	-1	-1	-1	4	55	0	0						Frog_fixed.avi	0
32044	1923	-1280	-1024	-1	-1	-1	-1	4	-1280	-1024	-1	-1	-1	-1	4	55	0	0						Frog_fixed.avi	0
32060	1924	-1280	-1024	-1	-1	-1	-1	4	969.4238	407.5901	0.4449061	0.5665663	605.4729	4.914872	0	55	969	408						Frog_fixed.avi	0
32077	1925	-1280	-1024	-1	-1	-1	-1	4	-1280	-1024	-1	-1	-1	-1	4	55	0	0						Frog_fixed.avi	0
32094	1926	-1280	-1024	-1	-1	-1	-1	4	-1280	-1024	-1	-1	-1	-1	4	55	0	0						Frog_fixed.avi	0
32110	1927	-1280	-1024	-1	-1	-1	-1	4	-1280	-1024	-1	-1	-1	-1	4	55	0	0						Frog_fixed.avi	0
32127	1928	-1280	-1024	-1	-1	-1	-1	4	-1280	-1024	-1	-1	-1	-1	4	55	0	0						Frog_fixed.avi	0
32144	1929	-1280	-1024	-1	-1	-1	-1	4	-1280	-1024	-1	-1	-1	-1	4	55	0	0						Frog_fixed.avi	0
32160	1930	-1280	-1024	-1	-1	-1	-1	4	968.2761	408.5999	0.4472507	0.5641222	606.8135	4.893832	0	55	968	409						Frog_fixed.avi	0
32177	1931	-1280	-1024	-1	-1	-1	-1	4	-1280	-1024	-1	-1	-1	-1	4	55	0	0						Frog_fixed.avi	0
32194	1932	-1280	-1024	-1	-1	-1	-1	4	-1280	-1024	-1	-1	-1	-1	4	55	0	0						Frog_fixed.avi	0
32210	1933	-1280	-1024	-1	-1	-1	-1	4	-1280	-1024	-1	-1	-1	-1	4	55	0	0						Frog_fixed.avi	0
32227	1934	-1280	-1024	-1	-1	-1	-1	4	-1280	-1024	-1	-1	-1	-1	4	55	0	0						Frog_fixed.avi	0
32244	1935	-1280	-1024	-1	-1	-1	-1	4	-1280	-1024	-1	-1	-1	-1	4	55	0	0						Frog_fixed.avi	0
32260	1936	-1280	-1024	-1	-1	-1	-1	4	958.0579	405.4067	0.4496995	0.5643945	608.2148	4.914604	0	55	958	405						Frog_fixed.avi	0
32277	1937	-1280	-1024	-1	-1	-1	-1	4	-1280	-1024	-1	-1	-1	-1	4		0	0						Frog_fixed.avi	0
32294	1938	-1280	-1024	-1	-1	-1	-1	4	-1280	-1024	-1	-1	-1	-1	4		0	0						Frog_fixed.avi	0
32310	1939	-1280	-1024	-1	-1	-1	-1	4	-1280	-1024	-1	-1	-1	-1	4		0	0						Frog_fixed.avi	0
32327	1940	-1280	-1024	-1	-1	-1	-1	4	-1280	-1024	-1	-1	-1	-1	4		0	0						Frog_fixed.avi	0
32344	1941	-1280	-1024	-1	-1	-1	-1	4	-1280	-1024	-1	-1	-1	-1	4		0	0						Frog_fixed.avi	0
32360	1942	-1280	-1024	-1	-1	-1	-1	4	-1280	-1024	-1	-1	-1	-1	4		0	0						Frog_fixed.avi	0
32377	1943	-1280	-1024	-1	-1	-1	-1	4	-1280	-1024	-1	-1	-1	-1	4		0	0						Frog_fixed.avi	0
32394	1944	-1280	-1024	-1	-1	-1	-1	4	-1280	-1024	-1	-1	-1	-1	4		0	0						Frog_fixed.avi	0
32410	1945	-1280	-1024	-1	-1	-1	-1	4	-1280	-1024	-1	-1	-1	-1	4		0	0						Frog_fixed.avi	0
32427	1946	-1280	-1024	-1	-1	-1	-1	4	-1280	-1024	-1	-1	-1	-1	4		0	0						Frog_fixed.avi	0
32443	1947	-1280	-1024	-1	-1	-1	-1	4	-1280	-1024	-1	-1	-1	-1	4		0	0						Frog_fixed.avi	0
32460	1948	-1280	-1024	-1	-1	-1	-1	4	-1280	-1024	-1	-1	-1	-1	4		0	0						Frog_fixed.avi	0
32477	1949	-1280	-1024	-1	-1	-1	-1	4	-1280	-1024	-1	-1	-1	-1	4		0	0						Frog_fixed.avi	0
32493	1950	-1280	-1024	-1	-1	-1	-1	4	-1280	-1024	-1	-1	-1	-1	4		0	0						Frog_fixed.avi	0
32510	1951	-1280	-1024	-1	-1	-1	-1	4	-1280	-1024	-1	-1	-1	-1	4		0	0						Frog_fixed.avi	0
32527	1952	-1280	-1024	-1	-1	-1	-1	4	-1280	-1024	-1	-1	-1	-1	4		0	0						Frog_fixed.avi	0
32543	1953	-1280	-1024	-1	-1	-1	-1	4	-1280	-1024	-1	-1	-1	-1	4		0	0						Frog_fixed.avi	0
32560	1954	-1280	-1024	-1	-1	-1	-1	4	-1280	-1024	-1	-1	-1	-1	4		0	0						Frog_fixed.avi	0
32577	1955	-1280	-1024	-1	-1	-1	-1	4	-1280	-1024	-1	-1	-1	-1	4		0	0						Frog_fixed.avi	0
32593	1956	-1280	-1024	-1	-1	-1	-1	4	-1280	-1024	-1	-1	-1	-1	4		0	0						Frog_fixed.avi	0
32610	1957	-1280	-1024	-1	-1	-1	-1	4	-1280	-1024	-1	-1	-1	-1	4		0	0						Frog_fixed.avi	0
32627	1958	-1280	-1024	-1	-1	-1	-1	4	-1280	-1024	-1	-1	-1	-1	4		0	0						Frog_fixed.avi	0
32643	1959	-1280	-1024	-1	-1	-1	-1	4	-1280	-1024	-1	-1	-1	-1	4		0	0						Frog_fixed.avi	0
32660	1960	-1280	-1024	-1	-1	-1	-1	4	-1280	-1024	-1	-1	-1	-1	4		0	0						Frog_fixed.avi	0
32677	1961	-1280	-1024	-1	-1	-1	-1	4	-1280	-1024	-1	-1	-1	-1	4		0	0						Frog_fixed.avi	0
32693	1962	-1280	-1024	-1	-1	-1	-1	4	-1280	-1024	-1	-1	-1	-1	4		0	0						Frog_fixed.avi	0
32710	1963	-1280	-1024	-1	-1	-1	-1	4	-1280	-1024	-1	-1	-1	-1	4		0	0						Frog_fixed.avi	0
32727	1964	-1280	-1024	-1	-1	-1	-1	4	-1280	-1024	-1	-1	-1	-1	4		0	0						Frog_fixed.avi	0
32743	1965	-1280	-1024	-1	-1	-1	-1	4	-1280	-1024	-1	-1	-1	-1	4		0	0						Frog_fixed.avi	0
32760	1966	-1280	-1024	-1	-1	-1	-1	4	-1280	-1024	-1	-1	-1	-1	4		0	0						Frog_fixed.avi	0
32777	1967	-1280	-1024	-1	-1	-1	-1	4	-1280	-1024	-1	-1	-1	-1	4		0	0						Frog_fixed.avi	0
32793	1968	-1280	-1024	-1	-1	-1	-1	4	-1280	-1024	-1	-1	-1	-1	4		0	0						Frog_fixed.avi	0
32810	1969	-1280	-1024	-1	-1	-1	-1	4	-1280	-1024	-1	-1	-1	-1	4		0	0						Frog_fixed.avi	0
32827	1970	-1280	-1024	-1	-1	-1	-1	4	-1280	-1024	-1	-1	-1	-1	4		0	0						Frog_fixed.avi	0
32843	1971	-1280	-1024	-1	-1	-1	-1	4	-1280	-1024	-1	-1	-1	-1	4		0	0						Frog_fixed.avi	0
32860	1972	-1280	-1024	-1	-1	-1	-1	4	-1280	-1024	-1	-1	-1	-1	4		0	0						Frog_fixed.avi	0
32876	1973	-1280	-1024	-1	-1	-1	-1	4	-1280	-1024	-1	-1	-1	-1	4		0	0						Frog_fixed.avi	0
32893	1974	892.9301	417.5316	0.6066117	0.5457078	599.8974	5.092266	0	926.355	417.1486	0.4609128	0.5674391	608.2159	4.933942	0	56	910	417						Frog_fixed.avi	0
32910	1975	-1280	-1024	-1	-1	-1	-1	4	-1280	-1024	-1	-1	-1	-1	4	56	0	0						Frog_fixed.avi	0
32926	1976	-1280	-1024	-1	-1	-1	-1	4	-1280	-1024	-1	-1	-1	-1	4	56	0	0						Frog_fixed.avi	0
32943	1977	-1280	-1024	-1	-1	-1	-1	4	-1280	-1024	-1	-1	-1	-1	4	56	0	0						Frog_fixed.avi	0
32960	1978	-1280	-1024	-1	-1	-1	-1	4	-1280	-1024	-1	-1	-1	-1	4	56	0	0						Frog_fixed.avi	0
32976	1979	-1280	-1024	-1	-1	-1	-1	4	-1280	-1024	-1	-1	-1	-1	4	56	0	0						Frog_fixed.avi	0
32993	1980	893.9688	420.505	0.6087211	0.5465727	599.8974	5.061296	0	922.0059	418.8973	0.4628198	0.568018	608.3262	4.927347	0	56	908	420						Frog_fixed.avi	0
33010	1981	-1280	-1024	-1	-1	-1	-1	4	-1280	-1024	-1	-1	-1	-1	4	56	0	0						Frog_fixed.avi	0
33026	1982	-1280	-1024	-1	-1	-1	-1	4	-1280	-1024	-1	-1	-1	-1	4	56	0	0						Frog_fixed.avi	0
33043	1983	-1280	-1024	-1	-1	-1	-1	4	-1280	-1024	-1	-1	-1	-1	4	56	0	0						Frog_fixed.avi	0
33060	1984	-1280	-1024	-1	-1	-1	-1	4	-1280	-1024	-1	-1	-1	-1	4	56	0	0						Frog_fixed.avi	0
33076	1985	-1280	-1024	-1	-1	-1	-1	4	-1280	-1024	-1	-1	-1	-1	4	56	0	0						Frog_fixed.avi	0
33093	1986	887.1146	407.5393	0.6116339	0.5475256	607.7093	5.124611	0	930.9396	424.8044	0.4640816	0.5686551	608.1371	4.937827	0	56	909	416						Frog_fixed.avi	0
33110	1987	-1280	-1024	-1	-1	-1	-1	4	-1280	-1024	-1	-1	-1	-1	4	56	0	0						Frog_fixed.avi	0
33126	1988	-1280	-1024	-1	-1	-1	-1	4	-1280	-1024	-1	-1	-1	-1	4	56	0	0						Frog_fixed.avi	0
33143	1989	-1280	-1024	-1	-1	-1	-1	4	-1280	-1024	-1	-1	-1	-1	4	56	0	0						Frog_fixed.avi	0
33160	1990	-1280	-1024	-1	-1	-1	-1	4	-1280	-1024	-1	-1	-1	-1	4	56	0	0						Frog_fixed.avi	0
33176	1991	-1280	-1024	-1	-1	-1	-1	4	-1280	-1024	-1	-1	-1	-1	4	56	0	0						Frog_fixed.avi	0
33193	1992	892.973	428.503	0.6121705	0.548367	607.0164	5.053467	0	950.3561	416.8303	0.4646962	0.5698895	607.3583	4.944353	0	56	922	423						Frog_fixed.avi	0
[truncated: 29,328 more rows]
