# Supplementary material for: Young children integrate current observations, priors and agent information to predict others’ actions
Source: PLoS One. 2019 May 22;14(5):e0200976. doi: 10.1371/journal.pone.0200976 (PMC6530825; doi:10.1371/journal.pone.0200976)
Supplement: S1 Dataset — (ZIP) [file pone.0200976.s003.zip › PONE-D-18-19791R1_Data/24-month-olds/Anonymized_20_24-Combined-Data.tsv]

Recording name:	K_20_24
Recording resolution:	1280 x 1024
Fixation filter: Tobii fixation filter
Velocity threshold: 35
Distance threshold: 35
Timestamp	Number	GazePointXLeft	GazePointYLeft	CamXLeft	CamYLeft	DistanceLeft	PupilLeft	ValidityLeft	GazePointXRight	GazePointYRight	CamXRight	CamYRight	DistanceRight	PupilRight	ValidityRight	FixationIndex	GazePointX	GazePointY	Event	EventKey	Data1	Data2	Descriptor	StimuliName	StimuliID
11	0	-1280	-1024	-1	-1	-1	-1	4	-1280	-1024	-1	-1	-1	-1	4		0	0						No media	0
27	1	-1280	-1024	-1	-1	-1	-1	4	-1280	-1024	-1	-1	-1	-1	4		0	0						No media	0
44	2	-1280	-1024	-1	-1	-1	-1	4	-1280	-1024	-1	-1	-1	-1	4		0	0						No media	0
61	3	-1280	-1024	-1	-1	-1	-1	4	-1280	-1024	-1	-1	-1	-1	4		0	0						No media	0
77	4	-1280	-1024	-1	-1	-1	-1	4	-1280	-1024	-1	-1	-1	-1	4		0	0						No media	0
94	5	-1280	-1024	-1	-1	-1	-1	4	-1280	-1024	-1	-1	-1	-1	4		0	0						No media	0
110	6	-1280	-1024	-1	-1	-1	-1	4	-1280	-1024	-1	-1	-1	-1	4		0	0						No media	0
127	7	951.2535	563.0941	0.5104337	0.5053889	626.4601	4.133162	3	531.5024	574.4617	0.5104337	0.5053889	626.4601	4.147649	1	0	532	574						No media	0
143	8	478.9625	561.0132	0.6561526	0.4919803	626.4672	3.996826	0	521.1785	564.0247	0.5112248	0.5046036	626.468	4.090387	0	0	500	563						No media	0
160	9	-1280	-1024	-1	-1	-1	-1	4	-1280	-1024	-1	-1	-1	-1	4	0	0	0						No media	0
177	10	-1280	-1024	-1	-1	-1	-1	4	-1280	-1024	-1	-1	-1	-1	4	0	0	0						No media	0
193	11	-1280	-1024	-1	-1	-1	-1	4	-1280	-1024	-1	-1	-1	-1	4	0	0	0						No media	0
210	12	473.376	550.2626	0.6606736	0.4894527	626.9338	3.869493	0	517.2604	581.673	0.5158553	0.5012505	623.9298	3.9531	0	0	495	566						No media	0
227	13	472.9262	557.3353	0.6616831	0.4885919	626.9134	3.822704	0	516.9518	586.319	0.5167777	0.500226	623.9217	3.937618	0	0	495	572						No media	0
243	14	478.1816	551.6522	0.6623433	0.4878907	626.4984	3.832078	0	506.9333	585.813	0.5174095	0.4994457	623.7141	3.925397	0	0	493	569						No media	0
260	15	471.7294	555.8948	0.6628221	0.4870969	625.9292	3.818852	0	509.4343	584.2308	0.5178492	0.498448	623.1901	3.914038	0	0	491	570						No media	0
277	16	474.0331	559.9554	0.6634066	0.4864323	625.7787	3.81635	0	509.1806	582.4491	0.5183715	0.4976217	622.9864	3.902525	0	0	492	571						No media	0
293	17	478.5	556.4742	0.6640961	0.4860196	625.5115	3.804944	0	508.3957	581.2523	0.5190169	0.4969673	622.569	3.87694	0	0	493	569						No media	0
310	18	471.2211	559.8062	0.6647615	0.4854524	625.0554	3.792779	0	508.6015	579.3743	0.519658	0.4961323	622.1418	3.864668	0	0	490	570						No media	0
327	19	474.4367	553.9426	0.665688	0.4847229	624.8109	3.782967	0	507.362	583.5845	0.520523	0.4950771	621.7659	3.860846	0	0	491	569						No media	0
343	20	477.1072	562.5778	0.6667697	0.4839831	624.472	3.786529	0	504.4739	580.873	0.521555	0.4940111	621.4707	3.854347	0	0	491	572						No media	0
360	21	475.7333	568.2885	0.6679611	0.4832957	624.097	3.772117	0	505.2109	580.9428	0.5226665	0.49297	621.3141	3.847699	0	0	490	575						No media	0
377	22	476.8037	565.5988	0.6691751	0.4826791	623.8779	3.775789	0	506.0482	584.2145	0.5238408	0.4919365	620.768	3.832653	0	0	491	575						No media	0
393	23	472.3898	559.4012	0.6703799	0.4822634	623.4225	3.764799	0	502.4649	579.73	0.5249737	0.4911348	620.3275	3.82568	0	0	487	570						No media	0
410	24	477.7708	572.4845	0.6714723	0.4818929	623.1813	3.777087	0	499.1325	577.5411	0.526008	0.4904194	620.0777	3.810951	0	0	488	575						No media	0
427	25	468.7436	556.0569	0.6724006	0.4814582	622.9399	3.751209	0	504.3013	572.2448	0.5269113	0.489681	619.7495	3.825448	0	0	487	564						No media	0
443	26	470.0044	565.215	0.6731478	0.4809333	622.5392	3.747876	0	504.9679	574.6033	0.5275976	0.4889041	619.3325	3.818434	0	0	487	570						No media	0
460	27	463.9194	560.9429	0.6738226	0.4806123	622.3911	3.74698	0	506.9449	578.2297	0.5282241	0.4882297	618.9547	3.820365	0	0	485	570						No media	0
477	28	472.5499	568.722	0.6745576	0.4804849	621.9883	3.759515	0	500.24	570.8157	0.5288866	0.4878087	618.787	3.839234	0	0	486	570						No media	0
493	29	467.1543	562.9841	0.675298	0.4804537	621.7788	3.750742	0	501.7762	584.9409	0.5296038	0.4874782	618.3593	3.834398	0	0	484	574						No media	0
510	30	469.6308	567.6495	0.6761066	0.4804393	621.4659	3.770226	0	499.8467	577.0823	0.5303221	0.4871618	618.1358	3.85075	0	0	485	572						No media	0
527	31	475.775	563.7178	0.6769938	0.4800299	621.2402	3.781689	0	498.8431	581.4113	0.5311309	0.4865058	617.8541	3.854639	0	0	487	573						No media	0
543	32	466.2794	564.4509	0.6778433	0.4793664	620.8592	3.765917	0	504.464	577.0699	0.5319734	0.485496	617.4237	3.856328	0	0	485	571						No media	0
560	33	473.6895	566.4028	0.6787449	0.4785282	620.6119	3.804302	0	504.7554	574.4003	0.5328386	0.4842843	617.4548	3.851452	0	0	489	570						No media	0
577	34	473.0398	566.1478	0.679689	0.4776344	620.4302	3.807329	0	496.4966	576.7639	0.5337113	0.4829868	617.1822	3.879705	0	0	485	571						No media	0
593	35	477.6459	571.145	0.6806499	0.4768662	620.2435	3.821458	0	494.1322	574.1879	0.5345802	0.4818277	616.9219	3.893517	0	0	486	573						No media	0
610	36	469.6643	557.6757	0.6815262	0.4763251	620.0601	3.82492	0	499.6188	574.099	0.5354708	0.4808748	616.7651	3.896301	0	0	485	566						No media	0
627	37	464.8401	562.9678	0.6823475	0.4758431	619.7822	3.841904	0	497.2761	583.213	0.5362488	0.4800545	616.2264	3.921864	0	0	481	573						No media	0
643	38	472.7806	561.6575	0.6830975	0.4754439	619.5158	3.876759	0	502.3647	584.3267	0.5369273	0.4793158	616.3062	3.919578	0	0	488	573						No media	0
660	39	463.998	560.3461	0.6838071	0.4752699	619.4078	3.856853	0	501.6924	582.2064	0.5376133	0.4787883	615.9741	3.948656	0	0	483	571						No media	0
676	40	468.9908	561.3949	0.6845057	0.4752812	619.0233	3.8887	0	496.9518	583.6241	0.538286	0.4784764	615.6984	3.962279	0	0	483	573						No media	0
693	41	466.5677	567.5461	0.6852089	0.4752927	618.9617	3.908914	0	498.5555	577.5992	0.5389472	0.4781216	615.5383	3.963362	0	0	483	573						No media	0
710	42	465.0095	568.538	0.6858704	0.4751859	618.7646	3.897522	0	498.764	582.3734	0.5396128	0.4776545	615.1943	3.971936	0	0	482	575						No media	0
726	43	467.7087	559.4857	0.686511	0.4749381	618.6525	3.917562	0	497.8388	581.2546	0.540251	0.4770408	615.1835	3.985315	0	0	483	570						No media	0
743	44	466.1521	560.9237	0.6872848	0.4745118	618.3984	3.911888	0	492.9251	586.1231	0.540956	0.4763219	614.8253	4.002878	0	0	480	574						No media	0
760	45	458.9658	562.0163	0.6880985	0.4740752	618.2986	3.953952	0	490.8357	582.9153	0.5418132	0.4755614	614.7211	4.01914	0	0	475	572						No media	0
776	46	460.9798	557.8846	0.6890567	0.4735668	618.1556	3.944405	0	491.4431	582.6121	0.542753	0.474801	614.5798	4.034906	0	0	476	570						No media	0
793	47	459.6331	558.7584	0.6900445	0.4731232	618.0284	3.961272	0	490.0297	584.8444	0.5436978	0.4740118	614.364	4.047629	0	0	475	572						No media	0
810	48	469.3306	564.5002	0.6909252	0.4725313	617.9865	3.970958	0	497.145	585.172	0.544544	0.4732206	614.0098	4.036444	0	0	483	575						No media	0
826	49	462.2676	567.3243	0.6915758	0.4719162	617.6835	3.982924	0	491.638	579.1576	0.5452119	0.4724289	613.9318	4.049215	0	0	477	573						No media	0
843	50	458.9794	557.7084	0.6921424	0.4715301	617.4819	3.99067	0	496.9052	578.058	0.5457619	0.4717937	613.6887	4.064073	0	0	478	568						No media	0
860	51	458.9187	558.318	0.692616	0.4712647	617.4797	4.006344	0	491.19	579.501	0.5461974	0.4712998	613.4199	4.065562	0	0	475	569						No media	0
876	52	464.7809	560.2314	0.6931077	0.471027	617.2355	4.010354	0	498.2509	582.0434	0.5466467	0.4710324	613.3732	4.0825	0	0	482	571						No media	0
893	53	466.9922	558.4146	0.693573	0.4710179	617.1815	4.013528	0	494.5303	582.2227	0.5470628	0.4709632	613.293	4.084666	0	0	481	570						No media	0
910	54	466.9753	562.7651	0.694032	0.4710742	617.021	4.025109	0	489.6518	580.8189	0.5474744	0.4710083	613.1823	4.101865	0	0	478	572						No media	0
926	55	464.4213	555.0407	0.6945052	0.4711463	616.8743	4.023864	0	493.4471	580.7928	0.5479101	0.4710969	612.9921	4.103496	0	0	479	568						No media	0
943	56	459.2247	557.9017	0.6949921	0.4711883	616.6622	4.02583	0	493.531	582.3132	0.5483816	0.471132	612.8104	4.1032	0	0	476	570						No media	0
960	57	457.8169	560.3561	0.6955886	0.4711534	616.5984	4.029902	0	491.6387	580.5587	0.5489204	0.4710959	612.7205	4.106338	0	0	475	570						No media	0
976	58	452.4037	556.9552	0.6962146	0.4711123	616.3849	4.039413	0	499.4781	583.3022	0.5495624	0.4709608	612.4518	4.117304	0	0	476	570						No media	0
993	59	448.992	559.3069	0.6968466	0.4711106	616.3825	4.034503	0	492.4258	581.2979	0.5502061	0.4707103	612.2585	4.124954	0	0	471	570						No media	0
1010	60	449.1592	556.6437	0.6975381	0.4707159	616.1494	4.04183	0	492.043	582.7133	0.5507952	0.4703927	612.1655	4.139661	0	0	471	570						No media	0
1026	61	453.8307	556.136	0.698135	0.4703864	616.0488	4.042078	0	496.3042	587.0767	0.5513783	0.4699861	611.9443	4.136919	0	0	475	572						No media	0
1043	62	460.2938	556.1851	0.6987298	0.4702328	615.7548	4.077046	0	496.9899	580.0011	0.5519644	0.469722	611.5406	4.140479	0	0	479	568						No media	0
1052																			MovieStart	128	0	0	Frog_fixed.avi
1060	63	452.1711	554.1611	0.699267	0.4700982	615.6622	4.059366	0	496.0649	586.4844	0.5525045	0.4695227	611.3633	4.14375	0	0	474	570						Frog_fixed.avi	0
1076	64	455.5585	552.6577	0.6997559	0.470004	615.5569	4.044608	0	494.7867	582.606	0.5529796	0.4692824	611.2031	4.147577	0	0	475	568						Frog_fixed.avi	0
1093	65	456.7578	558.2948	0.7001441	0.469834	615.3002	4.058587	0	497.1347	587.17	0.5533642	0.4689853	611.0872	4.161559	0	0	477	573						Frog_fixed.avi	0
1110	66	455.6929	553.5973	0.7004446	0.4695872	615.1251	4.060771	0	495.1454	584.0842	0.5536472	0.4686402	611.0479	4.170448	0	0	475	569						Frog_fixed.avi	0
1126	67	452.7048	553.206	0.7007705	0.4692458	615.0836	4.080842	0	487.8857	590.2228	0.5539384	0.4681239	610.7711	4.160592	0	0	470	572						Frog_fixed.avi	0
1143	68	454.4095	557.2151	0.701069	0.4688126	614.8076	4.082145	0	490.9695	591.5605	0.5541865	0.467547	610.5322	4.169283	0	0	473	574						Frog_fixed.avi	0
1160	69	452.8848	551.6133	0.7014087	0.46837	614.7346	4.071298	0	489.525	587.4677	0.5545325	0.4669234	610.4226	4.162951	0	0	471	570						Frog_fixed.avi	0
1176	70	454.4649	553.6794	0.7018443	0.4678448	614.4521	4.05857	0	494.1001	590.0276	0.5549376	0.4662188	610.2287	4.154734	0	0	474	572						Frog_fixed.avi	0
1193	71	488.4412	579.9847	0.7020075	0.4675527	613.9153	4.050447	0	523.0525	619.3737	0.5551718	0.4657226	609.7177	4.141305	0	0	506	600						Frog_fixed.avi	0
1210	72	666.0327	666.3918	0.7012092	0.4676829	613.8931	4.03547	0	709.9212	707.8331	0.5545637	0.465676	609.9611	4.135345	0	1	688	687						Frog_fixed.avi	0
1226	73	766.7706	732.4614	0.7008508	0.4675499	613.8147	3.999005	0	789.1361	770.8103	0.5542995	0.4654002	609.8515	4.099926	0	1	778	752						Frog_fixed.avi	0
1243	74	780.1824	728.0544	0.7010127	0.4669902	613.4186	3.97309	0	807.2216	761.8453	0.55447	0.4647337	609.6777	4.066604	0	1	794	745						Frog_fixed.avi	0
1259	75	784.1401	739.5579	0.7011778	0.466342	613.0275	3.959232	0	811.4423	766.4957	0.5546029	0.4640521	609.3528	4.05456	0	1	798	753						Frog_fixed.avi	0
1276	76	786.4121	741.4275	0.7012877	0.4656922	612.9103	3.926975	0	810.73	772.6034	0.5545962	0.4634058	609.0899	4.025219	0	1	799	757						Frog_fixed.avi	0
1293	77	785.8779	735.9085	0.7013022	0.4650895	612.6395	3.908494	0	806.9932	769.478	0.5545372	0.4628035	608.731	4.011024	0	1	796	753						Frog_fixed.avi	0
1309	78	783.3351	734.8038	0.7012586	0.4643832	612.2255	3.907217	0	809.8152	769.0596	0.5544467	0.4621735	608.3058	3.995834	0	1	797	752						Frog_fixed.avi	0
1326	79	782.3097	735.9457	0.7012241	0.4636399	611.9455	3.88407	0	812.6739	765.7587	0.5543461	0.4615258	608.0877	3.997971	0	1	797	751						Frog_fixed.avi	0
1343	80	786.851	732.5479	0.7012028	0.4627787	611.639	3.873824	0	812.7265	764.7017	0.5542271	0.4608052	607.6835	3.982579	0	1	800	749						Frog_fixed.avi	0
1359	81	787.7192	732.9961	0.701185	0.4618555	611.3666	3.871245	0	801.0879	770.6425	0.5541153	0.4599933	607.3636	3.958833	0	1	794	752						Frog_fixed.avi	0
1376	82	789.526	738.502	0.7012177	0.4607821	610.944	3.852054	0	803.5344	767.7011	0.5540897	0.4591246	607.0928	3.947623	0	1	797	753						Frog_fixed.avi	0
1393	83	781.0774	740.0512	0.7012461	0.4597898	610.6753	3.839492	0	809.2652	764.6498	0.554105	0.4582318	606.7121	3.945312	0	1	795	752						Frog_fixed.avi	0
1409	84	788.205	735.7294	0.7012264	0.4588836	610.5201	3.843318	0	808.8214	770.4647	0.5540292	0.4572895	606.484	3.945567	0	1	799	753						Frog_fixed.avi	0
1426	85	789.8859	738.992	0.7011896	0.4579286	610.3492	3.838187	0	805.5313	768.4895	0.5539478	0.4563387	606.4149	3.937603	0	1	798	754						Frog_fixed.avi	0
1443	86	790.5552	734.3151	0.70111	0.4570132	610.2432	3.829569	0	797.9443	765.9834	0.5538377	0.4552645	606.2079	3.927111	0	1	794	750						Frog_fixed.avi	0
1459	87	788.9161	742.4629	0.7010376	0.4560524	610.142	3.820445	0	802.0988	770.5442	0.5537579	0.4541106	606.186	3.922374	0	1	796	757						Frog_fixed.avi	0
1476	88	797.0282	744.7624	0.7008238	0.4552448	610.1028	3.810309	0	808.76	777.0429	0.553592	0.4530382	605.8149	3.914392	0	2	803	761						Frog_fixed.avi	0
1493	89	855.1282	795.0095	0.700305	0.4548793	610.2654	3.801499	0	862.6044	820.3859	0.553259	0.4522669	606.0568	3.907809	0	2	859	808						Frog_fixed.avi	0
1509	90	871.4929	794.1859	0.7001046	0.454277	610.2215	3.801877	0	881.7355	817.2135	0.5531139	0.4515559	606.076	3.914911	0	2	877	806						Frog_fixed.avi	0
1526	91	863.9424	795.6353	0.6998533	0.4539612	610.3875	3.796197	0	880.4492	821.5495	0.5529066	0.4510507	605.8297	3.890974	0	2	872	809						Frog_fixed.avi	0
1543	92	870.4214	791.8907	0.6995621	0.4538637	610.395	3.781276	0	872.4282	824.925	0.5525963	0.4508224	606.0095	3.891764	0	2	871	808						Frog_fixed.avi	0
1559	93	870.6816	796.4122	0.699165	0.4539422	610.6508	3.764015	0	876.6514	821.3312	0.552209	0.4509465	606.1819	3.892365	0	2	874	809						Frog_fixed.avi	0
1576	94	869.326	801.0861	0.6986479	0.4542798	610.6398	3.778791	0	877.3287	819.0968	0.5517237	0.4513425	606.1927	3.887892	0	2	873	810						Frog_fixed.avi	0
1592	95	865.2433	798.9847	0.6980455	0.4548314	610.7396	3.776419	0	876.3214	830.607	0.5511555	0.4520734	606.2421	3.888378	0	2	871	815						Frog_fixed.avi	0
1609	96	867.9979	801.0989	0.6973438	0.45555	610.8731	3.774134	0	876.771	817.4067	0.5504444	0.4530566	606.3286	3.887883	0	2	872	809						Frog_fixed.avi	0
1626	97	873.075	800.3381	0.696548	0.4563705	610.9199	3.779015	0	883.9081	824.4554	0.5496261	0.4542323	606.4409	3.882661	0	2	878	812						Frog_fixed.avi	0
1642	98	875.0593	800.6326	0.6956443	0.4572293	610.9572	3.787096	0	875.1116	823.4753	0.5486794	0.4554795	606.5025	3.907573	0	2	875	812						Frog_fixed.avi	0
1659	99	869.2443	800.8516	0.6945772	0.4580752	610.8591	3.788427	0	876.5967	825.9638	0.5476233	0.4567163	606.5789	3.907878	0	2	873	813						Frog_fixed.avi	0
1676	100	867.5599	803.1339	0.6933827	0.4587783	610.9814	3.788122	0	878.5812	825.4164	0.5464243	0.4578722	606.7742	3.914422	0	2	873	814						Frog_fixed.avi	0
1692	101	877.1332	800.3878	0.6921645	0.4593795	611.1477	3.791914	0	881.6778	820.6838	0.5451481	0.4589421	606.8419	3.931682	0	2	879	811						Frog_fixed.avi	0
1709	102	870.7202	809.9405	0.6908157	0.4597805	611.2147	3.798755	0	881.6075	821.4013	0.5437731	0.4597872	607.0511	3.925608	0	2	876	816						Frog_fixed.avi	0
1726	103	868.5526	794.7698	0.6894303	0.4601662	611.2881	3.804352	0	881.292	823.6544	0.542447	0.4605601	607.3606	3.943939	0	2	875	809						Frog_fixed.avi	0
1742	104	875.7963	799.3318	0.6881345	0.4603444	611.5762	3.811678	0	880.6155	825.343	0.5411155	0.4612087	607.3567	3.94684	0	2	878	812						Frog_fixed.avi	0
1759	105	875.5449	801.7284	0.6868139	0.4604599	611.5193	3.816847	0	885.0122	822.1495	0.5398137	0.461727	607.6665	3.946261	0	2	880	812						Frog_fixed.avi	0
1776	106	878.0295	796.5406	0.6856027	0.460468	611.8012	3.820608	0	888.2856	820.608	0.538581	0.4622446	607.7774	3.941885	0	2	883	809						Frog_fixed.avi	0
1792	107	868.3118	802.9634	0.6843777	0.4603515	611.7502	3.827126	0	882.8896	825.9815	0.5374266	0.4625778	607.9719	3.951843	0	2	876	814						Frog_fixed.avi	0
1809	108	878.2637	794.7826	0.6832621	0.46016	611.743	3.81778	0	880.248	823.4623	0.5363146	0.4628834	607.9683	3.945387	0	2	879	809						Frog_fixed.avi	0
1826	109	913.6682	667.1918	0.6816995	0.4588812	612.1508	3.85242	0	938.612	691.6238	0.5350462	0.4622499	608.3394	3.975102	0	3	926	679						Frog_fixed.avi	0
1842	110	946.0143	574.7283	0.6802306	0.457777	612.3814	3.854353	0	971.6781	606.9773	0.5338731	0.4616674	608.7303	3.969541	0	3	959	591						Frog_fixed.avi	0
1859	111	962.3824	568.3167	0.6791266	0.4573444	612.5895	3.880534	0	982.7324	583.4897	0.5328038	0.4617534	608.8066	3.977239	0	3	973	576						Frog_fixed.avi	0
1876	112	962.6292	552.4065	0.6781623	0.4572026	612.4842	3.860926	0	992.7466	577.196	0.5318006	0.462171	608.6769	3.976976	0	3	978	565						Frog_fixed.avi	0
1892	113	962.9092	556.2229	0.6771584	0.4569023	612.5201	3.885299	0	984.6432	583.3403	0.5307629	0.4624455	608.8823	3.988032	0	3	974	570						Frog_fixed.avi	0
1909	114	962.6614	568.8879	0.6761588	0.4565386	612.5768	3.860114	0	989.8839	576.5358	0.5297521	0.4627426	608.8715	3.989777	0	3	976	573						Frog_fixed.avi	0
1926	115	962.7496	570.7593	0.675147	0.4562786	612.5298	3.864179	0	987.6407	581.2106	0.5287117	0.4630499	608.9926	3.993847	0	3	975	576						Frog_fixed.avi	0
1942	116	962.4254	561.7224	0.6741416	0.4559689	612.5652	3.874232	0	992.8997	577.8621	0.5277019	0.4632822	608.975	3.993694	0	3	978	570						Frog_fixed.avi	0
1959	117	961.949	569.1771	0.6731701	0.4556347	612.4562	3.848521	0	985.3683	579.0976	0.526701	0.4634934	609.026	4.001575	0	3	974	574						Frog_fixed.avi	0
1976	118	959.7035	565.3598	0.6722425	0.4553379	612.432	3.842985	0	987.9904	578.6035	0.5257644	0.4636091	608.9379	3.98274	0	3	974	572						Frog_fixed.avi	0
1992	119	966.1829	570.4551	0.6714364	0.454999	612.3351	3.852733	0	991.1151	580.2235	0.524926	0.4636466	608.8251	3.992033	0	3	979	575						Frog_fixed.avi	0
2009	120	964.9255	565.1066	0.6707125	0.4547183	612.311	3.829314	0	987.9148	577.1824	0.5241726	0.463655	609.0631	3.991487	0	3	976	571						Frog_fixed.avi	0
2026	121	964.2699	566.7239	0.6700991	0.4543816	612.3754	3.834745	0	990.6802	578.3142	0.5235253	0.4635942	608.8774	3.997098	0	3	977	573						Frog_fixed.avi	0
2042	122	967.7069	567.5355	0.6695671	0.454109	612.361	3.826962	0	995.6424	573.3488	0.5229733	0.4635171	608.824	3.961138	0	3	982	570						Frog_fixed.avi	0
2059	123	965.068	562.0976	0.6691063	0.4539807	612.3268	3.812979	0	993.7914	576.5811	0.5225062	0.4634427	608.8998	3.960014	0	3	979	569						Frog_fixed.avi	0
2076	124	965.697	561.5682	0.6686578	0.4538304	612.2778	3.795493	0	1006.213	571.8033	0.5221094	0.4633392	609.0101	3.959032	0	4	986	567						Frog_fixed.avi	0
2092	125	985.7108	522.6867	0.6681108	0.4536628	612.4806	3.784044	0	1018.002	546.5089	0.5216815	0.4632078	609.0746	3.934453	0	4	1002	535						Frog_fixed.avi	0
2109	126	983.6627	524.0374	0.6677951	0.4538487	612.4455	3.800024	0	1011.19	553.209	0.5213791	0.463359	608.8231	3.949618	0	4	997	539						Frog_fixed.avi	0
2126	127	988.3517	533.5278	0.6675326	0.4539886	612.4534	3.790427	0	1021.545	538.6165	0.5210862	0.4636514	609.0512	3.930924	0	4	1005	536						Frog_fixed.avi	0
2142	128	984.6546	530.7339	0.6672408	0.4541224	612.4922	3.771899	0	1020.937	547.6777	0.5208126	0.463781	608.7322	3.920235	0	4	1003	539						Frog_fixed.avi	0
2159	129	986.2183	531.6199	0.6670378	0.4541094	612.4867	3.771915	0	1018.36	548.4671	0.520593	0.4637981	609.0726	3.902592	0	4	1002	540						Frog_fixed.avi	0
2175	130	985.6573	526.0616	0.6669046	0.4540137	612.6846	3.779792	0	1015.258	552.2858	0.520424	0.4637048	608.8951	3.901321	0	4	1000	539						Frog_fixed.avi	0
2192	131	987.5266	523.9244	0.666769	0.4537571	612.677	3.77505	0	1011.18	551.3007	0.5203196	0.4634114	609.0153	3.888538	0	4	999	538						Frog_fixed.avi	0
2209	132	987.7415	530.0694	0.6666809	0.4533609	612.7114	3.780942	0	1012.668	552.119	0.5202405	0.4631304	609.1149	3.881665	0	4	1000	541						Frog_fixed.avi	0
2225	133	980.8526	519.9224	0.6666048	0.4530669	612.6967	3.775312	0	1015.934	550.408	0.5201861	0.4627712	609.2753	3.890055	0	4	998	535						Frog_fixed.avi	0
2242	134	986.7386	518.4482	0.6665515	0.4527907	612.8318	3.762643	0	1015.356	556.0909	0.5201344	0.4624861	609.3896	3.894671	0	4	1001	537						Frog_fixed.avi	0
2259	135	981.6556	536.054	0.6664846	0.4525172	613.0725	3.775262	0	1009.772	554.1075	0.5200905	0.4623097	609.4835	3.895866	0	4	996	545						Frog_fixed.avi	0
2275	136	986.4047	523.7245	0.6664336	0.452466	613.267	3.771958	0	1020.876	553.374	0.5200611	0.4622623	609.5771	3.891068	0	4	1004	539						Frog_fixed.avi	0
2292	137	990.9231	510.3981	0.6663478	0.4524852	613.4173	3.800169	0	1028.761	536.8142	0.5200263	0.4622962	609.7668	3.898224	0	4	1010	524						Frog_fixed.avi	0
2309	138	1001.653	504.6437	0.6662158	0.4526303	613.4484	3.787939	0	1028.298	525.4014	0.519986	0.4624454	610.1024	3.886968	0	4	1015	515						Frog_fixed.avi	0
2325	139	1005.388	489.3368	0.6662753	0.4530918	613.6272	3.799557	0	1034.878	521.4617	0.5200694	0.4627773	610.0175	3.906966	0	4	1020	505						Frog_fixed.avi	0
2342	140	1001.423	506.4174	0.666341	0.4534122	613.8386	3.815267	0	1035.313	519.7931	0.520148	0.4630861	610.1705	3.909096	0	4	1018	513						Frog_fixed.avi	0
2359	141	996.9911	498.9835	0.6664676	0.4537921	614.0668	3.7986	0	1030.653	526.0918	0.5203471	0.4632933	610.57	3.915252	0	4	1014	513						Frog_fixed.avi	0
2375	142	1004.994	492.6392	0.6667476	0.4540965	614.2444	3.84271	0	1026.695	521.1376	0.5205854	0.4634974	610.6082	3.924408	0	4	1016	507						Frog_fixed.avi	0
2392	143	1000.419	490.4523	0.6670267	0.4543336	614.4427	3.811864	0	1029.961	514.4499	0.5209377	0.4636925	610.8926	3.934797	0	4	1015	502						Frog_fixed.avi	0
2409	144	995.7075	493.6942	0.6673507	0.4545972	614.6759	3.826792	0	1034.542	521.6279	0.5213383	0.4637915	610.9836	3.950907	0	4	1015	508						Frog_fixed.avi	0
2425	145	997.9414	490.0369	0.667734	0.4548485	614.9576	3.82454	0	1030.956	522.1381	0.5217355	0.4639025	611.3376	3.93918	0	4	1014	506						Frog_fixed.avi	0
2442	146	995.0528	500.6735	0.6681103	0.455104	615.0627	3.827557	0	1031.996	521.6605	0.5221553	0.4640254	611.6622	3.95969	0	4	1014	511						Frog_fixed.avi	0
2459	147	1003.489	483.8318	0.6684718	0.4555025	615.3706	3.861789	0	1027.841	522.5609	0.5225476	0.4642141	611.7098	3.958175	0	4	1016	503						Frog_fixed.avi	0
2475	148	1001.166	499.4064	0.6688421	0.4558081	615.7069	3.84726	0	1022.082	520.7039	0.5229663	0.4645461	611.838	3.977502	0	4	1012	510						Frog_fixed.avi	0
2492	149	997.8109	489.9148	0.6691684	0.4562149	615.9634	3.860908	0	1029.313	516.8694	0.5233133	0.4647773	612.2368	3.965283	0	4	1014	503						Frog_fixed.avi	0
2509	150	995.3659	500.4509	0.6694561	0.4565983	616.2417	3.851086	0	1025.382	523.7524	0.5236721	0.465116	612.5498	3.985559	0	4	1010	512						Frog_fixed.avi	0
2525	151	996.7545	489.7221	0.6697125	0.4571293	616.4706	3.855935	0	1032.68	517.281	0.5240027	0.4654918	612.97	3.984707	0	4	1015	504						Frog_fixed.avi	0
2542	152	1001.486	490.5873	0.670027	0.4576567	616.8502	3.854703	0	1027.208	523.8182	0.5243135	0.4659101	613.1261	3.988282	0	4	1014	507						Frog_fixed.avi	0
2559	153	998.7595	486.537	0.6703299	0.4581815	617.2144	3.892455	0	1028.266	517.2872	0.5247021	0.4663453	613.3791	3.99642	0	4	1014	502						Frog_fixed.avi	0
2575	154	997.6404	497.4763	0.670655	0.4587441	617.4069	3.871905	0	1024.367	523.8937	0.5250804	0.4668213	613.8819	4.002068	0	4	1011	511						Frog_fixed.avi	0
2592	155	998.4095	484.7647	0.6710698	0.4593938	617.7798	3.877733	0	1028.123	521.7247	0.5255468	0.4673034	614.2537	4.005064	0	4	1013	503						Frog_fixed.avi	0
2609	156	997.8558	490.7518	0.6715316	0.4600301	618.2051	3.854802	0	1029.296	514.2102	0.5260452	0.4678517	614.5529	3.988094	0	4	1014	502						Frog_fixed.avi	0
2625	157	999.5503	484.3242	0.6719924	0.4606674	618.4834	3.870803	0	1030.298	518.7074	0.5265633	0.4683542	614.8189	4.008582	0	4	1015	502						Frog_fixed.avi	0
2642	158	1000.189	487.2406	0.6725037	0.461375	618.8411	3.898026	0	1034.681	522.3472	0.5271251	0.4688595	615.3384	4.011628	0	4	1017	505						Frog_fixed.avi	0
2659	159	994.3744	493.0846	0.6729825	0.4621253	619.0215	3.863785	0	1036.733	515.0492	0.5276572	0.469457	615.6481	4.007661	0	4	1016	504						Frog_fixed.avi	0
2675	160	995.6027	486.5032	0.6734788	0.4628957	619.3153	3.875497	0	1027.337	517.6394	0.5281937	0.4699785	615.9223	4.008883	0	4	1011	502						Frog_fixed.avi	0
2692	161	993.0964	489.9869	0.6739765	0.463688	619.8215	3.868153	0	1028.354	515.9059	0.5287382	0.4704687	616.2072	4.004212	0	4	1011	503						Frog_fixed.avi	0
2709	162	993.0676	488.5618	0.6744748	0.4644154	620.2849	3.87921	0	1027.526	513.7952	0.5293027	0.4710471	616.5501	4.01678	0	4	1010	501						Frog_fixed.avi	0
2725	163	994.0862	481.9149	0.6749752	0.4651653	620.5996	3.884433	0	1029.841	525.725	0.5298674	0.4714012	617.0465	4.024327	0	4	1012	504						Frog_fixed.avi	0
2742	164	998.7103	484.0455	0.675449	0.4658096	620.9774	3.876777	0	1030.444	517.3223	0.530404	0.4716938	617.338	4.03941	0	4	1015	501						Frog_fixed.avi	0
2758	165	996.7993	486.9795	0.6758996	0.466291	621.2485	3.88299	0	1027.807	515.1089	0.5309044	0.4718244	617.6624	4.035267	0	4	1012	501						Frog_fixed.avi	0
2775	166	992.0289	481.5345	0.676313	0.4666977	621.71	3.858813	0	1023.94	522.2419	0.5313628	0.471718	618.1684	4.032405	0	4	1008	502						Frog_fixed.avi	0
2792	167	994.214	492.9578	0.6767033	0.4669501	621.9743	3.893003	0	1027.274	524.2192	0.5318205	0.4714859	618.5375	4.043362	0	4	1011	509						Frog_fixed.avi	0
2808	168	997.5602	485.1669	0.6770803	0.4671254	622.311	3.880762	0	1028.067	521.3488	0.5322453	0.4712254	618.7711	4.040778	0	4	1013	503						Frog_fixed.avi	0
2825	169	1002.084	485.3744	0.6774125	0.4673182	622.8604	3.884152	0	1025.808	509.9057	0.532617	0.4710068	619.2603	4.048352	0	4	1014	498						Frog_fixed.avi	0
2842	170	990.6329	485.2625	0.6776335	0.4675299	623.075	3.891536	0	1017.689	519.1032	0.5329161	0.4707068	619.4965	4.045879	0	4	1004	502						Frog_fixed.avi	0
2858	171	1001.018	486.991	0.6779226	0.4677652	623.33	3.903636	0	1019.09	518.9028	0.5332176	0.4705966	619.8187	4.050506	0	4	1010	503						Frog_fixed.avi	0
2875	172	997.5492	487.4411	0.6781184	0.4680302	623.6857	3.886476	0	1022.301	519.5977	0.5334979	0.4705614	620.1257	4.080122	0	4	1010	504						Frog_fixed.avi	0
2892	173	996.3547	489.882	0.6783192	0.4683813	624.0865	3.903663	0	1023.018	515.1237	0.5336992	0.4706327	620.3829	4.053619	0	4	1010	503						Frog_fixed.avi	0
2908	174	997.174	484.1656	0.6784372	0.468739	624.09	3.896594	0	1028.122	511.8238	0.5339168	0.4708277	620.582	4.071275	0	4	1013	498						Frog_fixed.avi	0
2925	175	994.516	489.5949	0.6784764	0.4691392	624.3275	3.905867	0	1027.143	503.3889	0.5340125	0.4710817	620.7308	4.0647	0	4	1011	496						Frog_fixed.avi	0
2942	176	993.4304	462.9025	0.6785033	0.4694937	624.4929	3.894407	0	1021.967	484.5703	0.5340772	0.4712288	620.9079	4.049937	0	4	1008	474						Frog_fixed.avi	0
2958	177	988.6039	478.192	0.6784166	0.4699946	624.7274	3.901245	0	1018.47	491.0088	0.5340534	0.4716615	620.9991	4.060648	0	4	1004	485						Frog_fixed.avi	0
2975	178	999.7286	460.9175	0.67835	0.4704278	624.9216	3.909764	0	1024.374	485.5926	0.533991	0.4720277	621.1445	4.076112	0	4	1012	473						Frog_fixed.avi	0
2992	179	1000.564	475.9663	0.6782612	0.470835	625.0493	3.899835	0	1012.004	496.7149	0.5338664	0.4723383	621.4933	4.088944	0	4	1006	486						Frog_fixed.avi	0
3008	180	1001.135	469.8753	0.678118	0.4711306	624.9998	3.906835	0	1018.939	487.0362	0.5337661	0.4726587	621.6579	4.099154	0	4	1010	478						Frog_fixed.avi	0
3025	181	1001.062	475.3074	0.6779581	0.4712931	625.1467	3.921015	0	1020.35	487.1847	0.5336055	0.4727528	621.5007	4.083603	0	4	1011	481						Frog_fixed.avi	0
3042	182	1001.283	469.4883	0.6777892	0.4715076	625.2106	3.89008	0	1020.565	483.79	0.533395	0.4728194	621.7902	4.08387	0	4	1011	477						Frog_fixed.avi	0
3058	183	999.8062	474.6166	0.6775907	0.4715839	625.2844	3.90067	0	1014.706	494.942	0.5332322	0.4728491	621.9396	4.119481	0	4	1007	485						Frog_fixed.avi	0
3075	184	999.5959	479.3077	0.6773583	0.4716842	625.192	3.922014	0	1017.384	490.226	0.532993	0.4728887	621.8979	4.094096	0	4	1008	485						Frog_fixed.avi	0
3092	185	1004.922	470.539	0.677205	0.4718085	625.2738	3.914544	0	1014.075	487.328	0.5327963	0.4729574	621.9822	4.097174	0	4	1009	479						Frog_fixed.avi	0
3108	186	1000.005	472.444	0.6769532	0.4719276	625.3025	3.909008	0	1016.922	490.6513	0.5325386	0.4730872	621.9663	4.101666	0	4	1008	482						Frog_fixed.avi	0
3125	187	1007.737	467.6032	0.6767169	0.4720048	625.1893	3.918818	0	1012.063	493.2396	0.5322918	0.4731841	621.9262	4.123655	0	4	1010	480						Frog_fixed.avi	0
3142	188	998.2032	477.547	0.6764044	0.4720562	625.0653	3.92981	0	1012.249	486.538	0.531997	0.4732758	621.8327	4.112274	0	4	1005	482						Frog_fixed.avi	0
3158	189	1004.654	469.9559	0.6761875	0.4721505	625.0468	3.92327	0	1013.973	493.0996	0.5317463	0.4733481	621.8787	4.123179	0	4	1009	482						Frog_fixed.avi	0
3175	190	1002.301	474.523	0.6759104	0.4720985	624.9064	3.923801	0	1011.26	496.9807	0.5314635	0.4733289	621.6513	4.125968	0	4	1007	486						Frog_fixed.avi	0
3192	191	1006.983	471.1202	0.6757351	0.4720603	624.8858	3.937896	0	1013.94	493.5704	0.5312606	0.4732873	621.6699	4.136377	0	4	1010	482						Frog_fixed.avi	0
3208	192	1003.566	472.4931	0.6755527	0.4720116	624.6532	3.940404	0	1011.233	492.2006	0.5310499	0.4732575	621.3392	4.123476	0	4	1007	482						Frog_fixed.avi	0
3225	193	1003.574	467.4198	0.6753963	0.4719721	624.6327	3.936627	0	1015.317	499.1118	0.5308799	0.4732524	621.3566	4.140047	0	4	1009	483						Frog_fixed.avi	0
3242	194	1003.514	470.2816	0.6752493	0.4719827	624.6658	3.948482	0	1009.021	491.3281	0.5306839	0.4732938	621.1812	4.139309	0	4	1006	481						Frog_fixed.avi	0
3258	195	1006.091	464.8717	0.6750804	0.4720003	624.4416	3.962973	0	1019.969	490.7948	0.530543	0.4733648	621.0156	4.146027	0	4	1013	478						Frog_fixed.avi	0
3275	196	1005.783	472.8147	0.6749194	0.4719938	624.2907	3.957475	0	1013.35	492.9982	0.5303594	0.4735064	621.1273	4.145539	0	4	1010	483						Frog_fixed.avi	0
3291	197	1006.187	472.1234	0.6746942	0.4719771	624.3147	3.967532	0	1014.181	489.6886	0.530111	0.4735775	620.8793	4.148099	0	4	1010	481						Frog_fixed.avi	0
3308	198	997.2441	471.2004	0.6744462	0.4720219	624.1357	3.966913	0	1018.599	496.0718	0.5298814	0.4737082	620.8531	4.161412	0	4	1008	484						Frog_fixed.avi	0
3325	199	1000.653	469.7952	0.674145	0.4720528	624.1442	3.974461	0	1017.017	494.9183	0.5295284	0.4738722	620.7842	4.185396	0	4	1009	482						Frog_fixed.avi	0
3341	200	999.4201	478.2914	0.6738156	0.4721548	624.1979	3.965269	0	1017.502	490.6963	0.5291401	0.4740881	620.7462	4.171327	0	4	1008	484						Frog_fixed.avi	0
3358	201	1004.636	465.9984	0.6734223	0.4723111	624.0015	4.003057	0	1014.238	490.7138	0.5287322	0.4743341	620.7675	4.174938	0	4	1009	478						Frog_fixed.avi	0
3375	202	1001.421	469.2687	0.6730001	0.4724518	623.9385	3.983125	0	1020.981	498.7659	0.5283626	0.4745323	620.7392	4.176571	0	4	1011	484						Frog_fixed.avi	0
3391	203	1000.152	477.1567	0.6726318	0.4726571	623.9549	3.99324	0	1022.87	490.1248	0.5279567	0.4748376	620.728	4.182568	0	4	1012	484						Frog_fixed.avi	0
3408	204	1013.967	470.2808	0.6723154	0.472857	623.9064	4.018833	0	1011.585	492.9951	0.5275614	0.4751275	620.7144	4.185894	0	4	1013	482						Frog_fixed.avi	0
3425	205	1002.14	468.366	0.6719659	0.4731002	623.8677	3.991689	0	1023.104	502.2747	0.5272813	0.4753241	620.8939	4.189171	0	4	1013	485						Frog_fixed.avi	0
3441	206	1012.166	466.4631	0.6716906	0.4732161	624.0126	4.013898	0	1023.644	497.6087	0.5269701	0.4754963	620.7226	4.204748	0	4	1018	482						Frog_fixed.avi	0
3458	207	1013.359	466.826	0.6714267	0.4732591	623.8989	4.036137	0	1015.707	499.3136	0.5266806	0.4755791	620.7357	4.205099	0	4	1015	483						Frog_fixed.avi	0
3475	208	1007.604	471.2966	0.6711618	0.4732607	624.0317	3.992527	0	1019.754	495.4623	0.5264477	0.4756513	620.6675	4.202143	0	4	1014	483						Frog_fixed.avi	0
3491	209	1012.331	466.8508	0.6708833	0.4731988	623.9255	4.03639	0	1018.155	498.348	0.5261273	0.4755729	620.7745	4.202276	0	4	1015	483						Frog_fixed.avi	0
3508	210	1004.958	471.1119	0.6705263	0.4731458	623.8984	4.010693	0	1021.113	500.2202	0.5258403	0.4755556	620.8779	4.208706	0	4	1013	486						Frog_fixed.avi	0
3525	211	1009.648	469.9023	0.6702291	0.4731496	624.0961	4.04739	0	1023.097	500.0414	0.5254942	0.4756204	620.7048	4.225314	0	4	1016	485						Frog_fixed.avi	0
3541	212	1009.434	467.0056	0.6698717	0.4731935	623.9631	4.038189	0	1015.072	502.2335	0.525135	0.475703	620.7606	4.214324	0	4	1012	485						Frog_fixed.avi	0
3558	213	1011.379	469.5503	0.6694927	0.4732427	623.9937	4.048936	0	1026.83	499.195	0.5248579	0.4758786	620.6564	4.231909	0	4	1019	484						Frog_fixed.avi	0
3575	214	1013.391	473.055	0.6691818	0.4733434	624.0414	4.063791	0	1020.577	498.7134	0.5244697	0.4759817	620.7329	4.240007	0	4	1017	486						Frog_fixed.avi	0
3591	215	1020.002	474.0042	0.6688456	0.4733673	624.0205	4.07255	0	1020.839	502.4766	0.5241178	0.4760937	620.7208	4.244191	0	4	1020	488						Frog_fixed.avi	0
3608	216	1009.414	476.5576	0.6684291	0.4733793	623.9451	4.06627	0	1028.853	500.8186	0.5237853	0.4762058	620.8395	4.248315	0	4	1019	489						Frog_fixed.avi	0
3625	217	1014.255	466.0847	0.6680273	0.4733723	623.9325	4.072012	0	1027.526	500.9903	0.523394	0.4762582	620.6949	4.254329	0	4	1021	484						Frog_fixed.avi	0
3641	218	1015.67	467.2853	0.6676471	0.4733301	623.9681	4.083623	0	1018.699	496.5795	0.5229805	0.4763334	620.6031	4.250603	0	4	1017	482						Frog_fixed.avi	0
3658	219	1013.786	473.3937	0.6672661	0.47324	624.0922	4.108152	0	1023.121	496.2987	0.5225698	0.4764082	620.615	4.252269	0	4	1018	485						Frog_fixed.avi	0
3675	220	1017.088	472.4825	0.6668537	0.473143	623.936	4.097864	0	1016.601	498.9887	0.5221549	0.4764858	620.4926	4.267101	0	4	1017	486						Frog_fixed.avi	0
3691	221	1015.001	476.6738	0.6663962	0.4729987	623.853	4.099645	0	1020.815	501.1758	0.52175	0.476512	620.2755	4.288575	0	4	1018	489						Frog_fixed.avi	0
3708	222	1012.553	485.5856	0.6659248	0.4727462	623.8137	4.106854	0	1022.661	491.2768	0.5212802	0.476622	620.2782	4.269995	0	4	1018	488						Frog_fixed.avi	0
3725	223	1014.519	480.0083	0.6654232	0.4726152	623.6778	4.106615	0	1022.539	497.2696	0.5207797	0.476703	620.2095	4.277951	0	4	1019	489						Frog_fixed.avi	0
3741	224	1014.466	479.9304	0.6649049	0.4725769	623.6417	4.113083	0	1022.036	505.2404	0.5202504	0.4768857	620.1635	4.289992	0	4	1018	493						Frog_fixed.avi	0
3758	225	1012.573	486.5862	0.664387	0.4726013	623.5968	4.121273	0	1019.449	501.0371	0.5197127	0.4772498	619.9992	4.308755	0	4	1016	494						Frog_fixed.avi	0
3775	226	1012.44	484.1681	0.6638473	0.4726633	623.5405	4.138086	0	1022.265	501.5968	0.5191654	0.4776172	619.8654	4.306917	0	4	1017	493						Frog_fixed.avi	0
3791	227	1013.438	481.6759	0.6633158	0.4727221	623.4465	4.131122	0	1019.965	502.397	0.5186132	0.4778852	619.9507	4.292814	0	4	1017	492						Frog_fixed.avi	0
3808	228	1011.911	481.053	0.6627814	0.4727149	623.3068	4.145881	0	1023.299	500.0174	0.5181174	0.4781143	619.7097	4.307154	0	4	1018	491						Frog_fixed.avi	0
3825	229	1021.581	476.2924	0.6623037	0.4725831	623.2696	4.174634	0	1021.799	503.8473	0.5175984	0.4781493	619.6255	4.328965	0	4	1022	490						Frog_fixed.avi	0
3841	230	1020.51	475.3663	0.6618088	0.4723706	623.2374	4.167925	0	1021.289	502.1782	0.5170842	0.4781181	619.5648	4.319891	0	4	1021	489						Frog_fixed.avi	0
3858	231	1012.451	484.4315	0.661294	0.4720352	623.0866	4.150037	0	1023.363	500.3487	0.5165632	0.4780076	619.4986	4.317832	0	4	1018	492						Frog_fixed.avi	0
3874	232	1016.68	487.9483	0.6607756	0.4717663	622.9758	4.170043	0	1025.994	510.6647	0.516011	0.4778658	619.6239	4.311519	0	4	1021	499						Frog_fixed.avi	0
3891	233	1021.343	475.9476	0.6602437	0.4715378	622.9316	4.178492	0	1025.24	502.6794	0.5154651	0.477835	619.5671	4.322795	0	4	1023	489						Frog_fixed.avi	0
3908	234	1024.263	476.3529	0.6597086	0.4713776	622.7855	4.178122	0	1029.046	508.9873	0.5149225	0.477874	619.5508	4.325355	0	4	1027	493						Frog_fixed.avi	0
3924	235	1017.546	489.3998	0.6591769	0.4711845	622.6827	4.168012	0	1024.263	505.7818	0.51434	0.478041	619.316	4.314219	0	4	1021	498						Frog_fixed.avi	0
3941	236	1016.904	489.287	0.6586526	0.4710833	622.5755	4.181661	0	1024.035	498.0706	0.513801	0.4782609	619.2334	4.326777	0	4	1020	494						Frog_fixed.avi	0
3958	237	1019.554	490.1721	0.6581088	0.4709791	622.4068	4.188125	0	1020.784	503.558	0.513255	0.4784174	619.0662	4.320803	0	4	1020	497						Frog_fixed.avi	0
3974	238	1017.449	478.6805	0.6575885	0.4709208	622.3113	4.194624	0	1027.627	508.6722	0.512749	0.4786054	618.9797	4.326618	0	4	1023	494						Frog_fixed.avi	0
3991	239	1014.44	484.8948	0.6570758	0.4708564	622.2643	4.191924	0	1027.033	506.4542	0.5122143	0.4788559	618.9827	4.317452	0	4	1021	496						Frog_fixed.avi	0
4008	240	1019.565	484.9761	0.6565568	0.470873	622.2523	4.198463	0	1026.077	497.4601	0.5116898	0.4791754	618.9214	4.327448	0	4	1023	491						Frog_fixed.avi	0
4024	241	1028.905	476.226	0.656048	0.470951	622.1876	4.250247	0	1028.381	512.7736	0.5111737	0.4794793	618.9312	4.336807	0	4	1029	494						Frog_fixed.avi	0
4041	242	1019.807	486.0023	0.6555601	0.4710412	622.2175	4.206272	0	1025.213	500.8781	0.5106727	0.4798959	618.9361	4.322621	0	4	1023	493						Frog_fixed.avi	0
4058	243	1016.703	499.6706	0.6551721	0.4709695	622.2018	4.185607	0	1023.732	507.6984	0.510226	0.4801997	618.8303	4.322186	0	4	1020	504						Frog_fixed.avi	0
4074	244	1019.17	481.3813	0.6547064	0.4713565	622.2013	4.214531	0	1029.099	515.5215	0.509869	0.4804718	618.6415	4.343214	0	4	1024	498						Frog_fixed.avi	0
4091	245	1020.486	483.1266	0.6544138	0.4714639	622.0549	4.224203	0	1035.307	503.4729	0.509555	0.480759	618.8585	4.342086	0	4	1028	493						Frog_fixed.avi	0
4108	246	1011.574	484.2001	0.6540747	0.4715843	622.062	4.223513	0	1027.007	510.2799	0.5092274	0.4810218	618.8143	4.325777	0	4	1019	497						Frog_fixed.avi	0
4124	247	1022.869	489.5638	0.6538562	0.4717419	622.0706	4.237358	0	1027.559	511.6446	0.5090108	0.4812859	618.8178	4.347771	0	4	1025	501						Frog_fixed.avi	0
4141	248	1020.288	485.0816	0.6535565	0.4718272	622.0523	4.227905	0	1023.098	505.593	0.5087278	0.4814909	618.7741	4.338901	0	4	1022	495						Frog_fixed.avi	0
4158	249	1021.803	488.0851	0.6533442	0.4719196	621.9761	4.230386	0	1034.303	508.2834	0.508542	0.4815773	618.8784	4.33945	0	4	1028	498						Frog_fixed.avi	0
4174	250	1016.036	489.905	0.6531295	0.4719298	622.161	4.223919	0	1028.12	510.7422	0.508369	0.4816206	618.6708	4.336892	0	4	1022	500						Frog_fixed.avi	0
4191	251	1019.029	491.1684	0.652976	0.4719768	622.1492	4.204969	0	1028.097	510.5031	0.5081785	0.481654	618.8297	4.345903	0	4	1024	501						Frog_fixed.avi	0
4208	252	1023.038	487.9773	0.6528315	0.4721382	622.3336	4.241229	0	1031.579	515.7682	0.5080776	0.4817443	618.9036	4.365717	0	4	1027	502						Frog_fixed.avi	0
4224	253	1003.578	458.5951	0.6526923	0.4721794	622.3771	4.230435	0	1028.263	491.7103	0.5080295	0.4818636	619.0141	4.361267	0	4	1016	475						Frog_fixed.avi	0
4241	254	1004.011	476.1564	0.6525422	0.472355	622.3075	4.230656	0	1017.494	499.699	0.5079182	0.4821101	618.8141	4.361542	0	4	1011	488						Frog_fixed.avi	0
4258	255	1007.251	471.4045	0.6524583	0.4725028	622.324	4.219195	0	1017.627	493.8176	0.5077907	0.482352	619.0611	4.347866	0	4	1012	483						Frog_fixed.avi	0
4274	256	1006.571	478.4699	0.6523727	0.4725518	622.525	4.210727	0	1019.306	493.6201	0.507718	0.4824599	619.1462	4.359661	0	4	1013	486						Frog_fixed.avi	0
4291	257	1008.351	478.1284	0.6523163	0.4726078	622.6754	4.196226	0	1018.986	496.3977	0.507682	0.482583	619.1349	4.348531	0	4	1014	487						Frog_fixed.avi	0
4308	258	1003.864	479.6713	0.6522563	0.4727023	622.6641	4.183745	0	1017.842	504.5742	0.5076483	0.4827317	619.1876	4.344986	0	4	1011	492						Frog_fixed.avi	0
4324	259	1003.136	478.7496	0.6522161	0.4729474	622.72	4.175861	0	1018.184	497.0099	0.50763	0.4829884	619.2538	4.350863	0	4	1011	488						Frog_fixed.avi	0
4341	260	1004.229	476.9308	0.6521771	0.4731613	622.7314	4.167256	0	1018.33	499.8191	0.5076171	0.4832876	619.261	4.33674	0	4	1011	488						Frog_fixed.avi	0
4358	261	1002.283	479.2899	0.652169	0.4734433	622.7361	4.14718	0	1018.074	496.2921	0.5076101	0.4836605	619.3306	4.343517	0	4	1010	488						Frog_fixed.avi	0
4374	262	1000.009	480.5771	0.6522004	0.4737983	622.8466	4.136826	0	1022.324	495.9368	0.5076396	0.4840192	619.3953	4.336276	0	4	1011	488						Frog_fixed.avi	0
4391	263	1001.981	479.9398	0.6522859	0.4741352	622.9977	4.13524	0	1025.372	498.3792	0.5077368	0.4843251	619.5013	4.334265	0	4	1014	489						Frog_fixed.avi	0
4408	264	1001.484	484.1236	0.6523809	0.474457	622.9637	4.109511	0	1020.082	496.7267	0.5078603	0.4847522	619.7818	4.337937	0	4	1011	490						Frog_fixed.avi	0
4424	265	1005.746	469.9064	0.6525012	0.4749084	622.7577	4.107635	0	1017.834	500.2647	0.5079893	0.4850639	619.7239	4.326613	0	4	1012	485						Frog_fixed.avi	0
4441	266	1004.954	487.5672	0.6526698	0.4752699	622.9574	4.083479	0	1017.441	495.3401	0.5081513	0.4854833	619.5796	4.335406	0	4	1011	491						Frog_fixed.avi	0
4457	267	1003.241	481.3981	0.6528527	0.4756657	623.1438	4.061415	0	1015.655	499.978	0.5083503	0.4856954	619.8868	4.323947	0	4	1009	491						Frog_fixed.avi	0
4474	268	1009.036	486.7025	0.6530844	0.4759811	623.0162	4.069468	0	1011.46	504.0005	0.5085554	0.4858805	619.7975	4.296835	0	4	1010	495						Frog_fixed.avi	0
4491	269	999.4372	480.523	0.653346	0.4763124	623.1531	4.095546	0	1014.051	508.7581	0.508863	0.4860345	619.9508	4.316758	0	4	1007	495						Frog_fixed.avi	0
4507	270	1001.024	483.4601	0.6536787	0.4765708	623.0588	4.093813	0	1016.582	504.109	0.5091845	0.4861806	619.7689	4.305481	0	4	1009	494						Frog_fixed.avi	0
4524	271	999.4758	486.929	0.6540097	0.4768354	623.2095	4.07247	0	1017.096	499.0136	0.5095111	0.486407	619.758	4.31619	0	4	1008	493						Frog_fixed.avi	0
4541	272	1002.541	482.8515	0.6543492	0.4771882	623.2593	4.093803	0	1020.533	503.4051	0.5098709	0.4865746	619.9405	4.316432	0	4	1012	493						Frog_fixed.avi	0
4557	273	998.6014	493.3128	0.6546797	0.4775875	623.2139	4.07766	0	1016.961	507.4516	0.5102165	0.4868847	619.7861	4.310444	0	4	1008	500						Frog_fixed.avi	0
4574	274	994.2949	486.9049	0.6549982	0.4779874	623.1718	4.07445	0	1019.64	505.8555	0.5105608	0.4871905	619.663	4.315184	0	4	1007	496						Frog_fixed.avi	0
4591	275	993.7025	486.9296	0.6553595	0.4783448	623.2771	4.06878	0	1017.511	508.2456	0.5108924	0.4874023	619.9787	4.305951	0	4	1006	498						Frog_fixed.avi	0
4607	276	996.03	491.1844	0.655731	0.4787472	623.3013	4.073178	0	1017.23	505.4842	0.5112138	0.4877231	619.8066	4.318714	0	4	1007	498						Frog_fixed.avi	0
4624	277	997.5043	491.8937	0.6560283	0.4791496	623.3352	4.074582	0	1015.789	499.8654	0.5115296	0.4880712	619.8483	4.329264	0	4	1007	496						Frog_fixed.avi	0
4641	278	995.5244	487.5325	0.6563553	0.4795971	623.3341	4.092846	0	1011.349	512.7895	0.5118647	0.4883455	619.994	4.314108	0	4	1003	500						Frog_fixed.avi	0
4657	279	998.8561	485.3211	0.6566937	0.4799716	623.1915	4.103301	0	1022.586	497.7846	0.5121755	0.4887242	619.8084	4.340182	0	4	1011	492						Frog_fixed.avi	0
4674	280	990.2874	482.2334	0.6569685	0.4803388	623.2334	4.102903	0	1012.311	503.6622	0.5124546	0.4889221	619.9694	4.321138	0	4	1001	493						Frog_fixed.avi	0
4691	281	998.9696	483.8886	0.6573168	0.4805634	623.3448	4.077411	0	1024.432	506.7395	0.5127957	0.4890215	620.0262	4.349085	0	4	1012	495						Frog_fixed.avi	0
4707	282	1001.372	492.2344	0.6575907	0.4807216	623.1201	4.086006	0	1018.498	504.7936	0.5130268	0.4891052	619.9547	4.348933	0	4	1010	499						Frog_fixed.avi	0
4724	283	998.9875	486.8434	0.6578308	0.4808274	623.2615	4.094384	0	1026.556	508.1162	0.5132958	0.4891311	620.1039	4.363624	0	4	1013	497						Frog_fixed.avi	0
4741	284	994.6509	499.238	0.6580451	0.48092	623.2381	4.096952	0	1018.401	500.6257	0.5134792	0.4891459	620.04	4.349752	0	4	1007	500						Frog_fixed.avi	0
4757	285	995.7318	489.3007	0.6582771	0.4810793	623.3061	4.100545	0	1021.349	503.2936	0.5136881	0.4891566	619.9454	4.350058	0	4	1009	496						Frog_fixed.avi	0
4774	286	994.4238	480.0126	0.6584463	0.4811672	623.2497	4.101707	0	1021.656	505.7919	0.513881	0.4891605	620.0973	4.385293	0	4	1008	493						Frog_fixed.avi	0
4791	287	1003.259	487.7186	0.6586606	0.4812155	623.1661	4.099673	0	1012.551	505.2882	0.5140476	0.489153	619.9973	4.361246	0	4	1008	497						Frog_fixed.avi	0
4807	288	995.5675	482.2899	0.6588608	0.4813144	623.2902	4.104386	0	1022.534	508.3927	0.5142595	0.4891565	619.9831	4.371792	0	4	1009	495						Frog_fixed.avi	0
4824	289	998.3612	484.2103	0.6590343	0.4814647	623.1237	4.138303	0	1013.136	511.2509	0.5144457	0.4892087	620.0813	4.388381	0	4	1006	498						Frog_fixed.avi	0
4841	290	999.5004	493.8665	0.6592411	0.481574	623.1267	4.13544	0	1016.126	507.9672	0.5146223	0.4893297	619.8476	4.394538	0	4	1008	501						Frog_fixed.avi	0
4857	291	1002.636	492.4716	0.6593968	0.4816922	623.168	4.14927	0	1018.062	501.8687	0.5147697	0.489375	619.9046	4.372818	0	4	1010	497						Frog_fixed.avi	0
4874	292	998.0411	495.6274	0.6595307	0.481777	623.0466	4.135745	0	1018.602	504.1218	0.5149149	0.4894143	619.972	4.40143	0	4	1008	500						Frog_fixed.avi	0
4891	293	1000.637	479.6404	0.6596725	0.4819086	622.9561	4.148392	0	1021.623	505.4451	0.5150403	0.4894396	619.8019	4.393494	0	4	1011	493						Frog_fixed.avi	0
4907	294	1004.749	481.551	0.659806	0.4819752	623.0568	4.156404	0	1020.883	504.7541	0.5151605	0.4894739	619.6637	4.407963	0	4	1013	493						Frog_fixed.avi	0
4924	295	999.3454	480.9646	0.6599024	0.4820362	622.9767	4.155661	0	1020.555	497.8435	0.5152327	0.489571	619.644	4.410898	0	4	1010	489						Frog_fixed.avi	0
4941	296	1001.896	481.8001	0.6599662	0.4820658	622.8538	4.162649	0	1015.552	498.8593	0.5152863	0.4895875	619.6341	4.419341	0	4	1009	490						Frog_fixed.avi	0
4957	297	997.7056	482.849	0.6599941	0.482062	622.649	4.176978	0	1012.003	502.1364	0.5153188	0.4895952	619.5541	4.422788	0	4	1005	492						Frog_fixed.avi	0
4974	298	1000.584	482.6742	0.6600063	0.4820385	622.6007	4.190863	0	1018.175	500.772	0.5153161	0.4895698	619.5251	4.431661	0	4	1009	492						Frog_fixed.avi	0
4991	299	1000.006	485.1633	0.6600071	0.482017	622.4176	4.174584	0	1014.4	509.3449	0.515294	0.4894801	619.4061	4.426476	0	4	1007	497						Frog_fixed.avi	0
5007	300	1002.147	483.4631	0.659997	0.4820079	622.3695	4.201198	0	1019.832	503.1173	0.5152502	0.4894601	619.3721	4.448766	0	4	1011	493						Frog_fixed.avi	0
5024	301	1007.078	482.7891	0.6599907	0.481992	622.3156	4.187656	0	1018.4	504.1589	0.5152234	0.4894412	619.2935	4.437073	0	4	1013	493						Frog_fixed.avi	0
5040	302	1005.115	479.5982	0.6599728	0.4819517	622.2587	4.179393	0	1018.128	505.4692	0.515188	0.489416	619.1521	4.442799	0	4	1012	493						Frog_fixed.avi	0
5057	303	1007.376	482.9787	0.6599613	0.4819023	622.1816	4.188985	0	1016.925	504.9964	0.515169	0.4893755	619.0989	4.46373	0	4	1012	494						Frog_fixed.avi	0
5074	304	1004.853	486.8412	0.6599605	0.4817751	622.1205	4.190722	0	1023.086	502.743	0.515176	0.4893028	619.0146	4.457192	0	4	1014	495						Frog_fixed.avi	0
5090	305	1004.291	488.2688	0.6599712	0.4816791	622.0577	4.200368	0	1021.031	502.6375	0.5151774	0.4892015	618.9578	4.469609	0	4	1013	495						Frog_fixed.avi	0
5107	306	1007.747	488.4544	0.6599845	0.4815391	622.0016	4.208433	0	1017.487	504.549	0.5151812	0.4891001	618.9147	4.472562	0	4	1013	497						Frog_fixed.avi	0
5124	307	1002.514	485.1668	0.6600224	0.4812613	622.0003	4.193837	0	1024.26	502.3697	0.5151822	0.4889785	618.8131	4.473884	0	4	1013	494						Frog_fixed.avi	0
5140	308	1006.466	482.8663	0.6599942	0.4812386	621.9998	4.208261	0	1020.781	502.1837	0.5151618	0.4888494	618.8311	4.465366	0	4	1014	493						Frog_fixed.avi	0
5157	309	1003.7	486.8623	0.6599937	0.4808478	621.9854	4.177448	0	1022.945	504.8973	0.5151339	0.4886777	618.8154	4.474276	0	4	1013	496						Frog_fixed.avi	0
5174	310	1002.939	486.8474	0.659896	0.4808271	621.9849	4.208188	0	1024.367	502.613	0.5150841	0.4885283	618.7675	4.476299	0	4	1014	495						Frog_fixed.avi	0
5190	311	1006.481	487.1297	0.6598341	0.4806899	621.7036	4.211399	0	1019.237	506.7965	0.5150326	0.4883593	618.8176	4.47969	0	4	1013	497						Frog_fixed.avi	0
5207	312	999.1973	487.4894	0.6597191	0.48059	621.6542	4.225746	0	1014.359	507.6624	0.51494	0.4882615	618.5754	4.482133	0	4	1007	498						Frog_fixed.avi	0
5224	313	999.8315	484.3271	0.6596447	0.4804682	621.6739	4.206373	0	1018.963	509.512	0.5148286	0.4882014	618.6099	4.494268	0	4	1009	497						Frog_fixed.avi	0
5240	314	1003.204	482.432	0.6595672	0.4803974	621.6785	4.22049	0	1020.732	508.0118	0.5147211	0.4881824	618.6462	4.499306	0	4	1012	495						Frog_fixed.avi	0
5257	315	1005.467	490.1378	0.6594834	0.4803183	621.7199	4.210844	0	1024.837	504.5646	0.5146129	0.4881716	618.7557	4.476639	0	4	1015	497						Frog_fixed.avi	0
5274	316	1000.37	487.3766	0.6593612	0.4803191	621.5934	4.197188	0	1019.395	508.545	0.5144758	0.4882287	618.6763	4.48392	0	4	1010	498						Frog_fixed.avi	0
5290	317	1005.624	484.3823	0.6592678	0.4801062	621.5895	4.196242	0	1021.603	505.7052	0.5143269	0.4883177	618.7224	4.498189	0	4	1014	495						Frog_fixed.avi	0
5307	318	1006.812	476.3307	0.6591293	0.4803381	621.589	4.232682	0	1019.278	507.7506	0.5142362	0.4883666	618.7712	4.50504	0	4	1013	492						Frog_fixed.avi	0
5324	319	1002.651	483.0149	0.6590558	0.4803459	621.7792	4.211739	0	1020.897	508.3936	0.5141437	0.4884439	618.8766	4.502067	0	4	1012	496						Frog_fixed.avi	0
5340	320	1005.448	486.5035	0.6589944	0.4803343	621.7986	4.220732	0	1025.55	501.7998	0.5140734	0.4885453	618.9415	4.503254	0	4	1015	494						Frog_fixed.avi	0
5357	321	1009.015	491.9219	0.6589515	0.4801135	621.8044	4.187854	0	1017.647	506.7689	0.5139745	0.4886318	618.8335	4.49593	0	4	1013	499						Frog_fixed.avi	0
5374	322	1002.421	490.4448	0.6588221	0.4801334	621.8044	4.210023	0	1022.853	501.2615	0.5138864	0.4887744	619.0427	4.496618	0	4	1013	496						Frog_fixed.avi	0
5390	323	1004.862	483.3294	0.6587112	0.4804032	621.804	4.223383	0	1021.968	505.7545	0.5137824	0.488876	619.2181	4.506706	0	4	1013	495						Frog_fixed.avi	0
5407	324	1004.838	482.2242	0.6585877	0.4804616	622.0153	4.212527	0	1019.913	505.17	0.513669	0.4889774	619.209	4.503255	0	4	1012	494						Frog_fixed.avi	0
5424	325	1006.982	482.0223	0.6584648	0.4804639	622.0795	4.231997	0	1024.297	508.9609	0.5135566	0.4890544	619.3157	4.507398	0	4	1016	495						Frog_fixed.avi	0
5440	326	1006.212	477.7434	0.6582567	0.4804566	622.2305	4.221526	0	1022.677	505.1089	0.5133564	0.4891481	619.4681	4.51463	0	4	1014	491						Frog_fixed.avi	0
5457	327	1001.702	486.0459	0.6580387	0.4804374	622.2175	4.208342	0	1019.299	508.557	0.5131496	0.4892074	619.4945	4.499734	0	4	1011	497						Frog_fixed.avi	0
5474	328	999.6355	483.2687	0.6577888	0.4803958	622.4846	4.217322	0	1023.994	504.2213	0.5129222	0.4892771	619.784	4.500686	0	4	1012	494						Frog_fixed.avi	0
5490	329	1002.035	483.3581	0.6575143	0.4803292	622.4436	4.20415	0	1015.453	503.0292	0.5126513	0.4893745	619.8462	4.503345	0	4	1009	493						Frog_fixed.avi	0
5507	330	1000.422	486.4471	0.657212	0.4801208	622.6276	4.215568	0	1025.041	508.6328	0.5123709	0.4893813	620.1011	4.503183	0	4	1013	498						Frog_fixed.avi	0
5524	331	1006.367	478.842	0.6569073	0.4799516	622.7883	4.217432	0	1023.359	506.5104	0.512038	0.4893952	620.1371	4.521043	0	4	1015	493						Frog_fixed.avi	0
5540	332	1003.6	477.6913	0.6565387	0.479841	622.7244	4.22302	0	1017.198	506.6718	0.5117216	0.48946	620.2115	4.508212	0	4	1010	492						Frog_fixed.avi	0
5557	333	1004.217	476.8908	0.6561898	0.47977	622.9716	4.204637	0	1024.89	506.5923	0.511375	0.4896197	620.5279	4.494599	0	4	1015	492						Frog_fixed.avi	0
5573	334	1006.09	484.4073	0.6558499	0.4797145	623.2477	4.212877	0	1020.206	511.0456	0.5110089	0.4897577	620.5915	4.515049	0	4	1013	498						Frog_fixed.avi	0
5590	335	1007.28	478.7966	0.6555018	0.4797856	623.0967	4.207553	0	1025.635	510.4075	0.5107654	0.4899334	620.7775	4.488989	0	4	1016	495						Frog_fixed.avi	0
5607	336	1006.18	476.704	0.655253	0.4798246	623.3399	4.210856	0	1018.79	510.534	0.5104693	0.490179	620.9474	4.505817	0	4	1012	494						Frog_fixed.avi	0
5623	337	1006.48	478.8319	0.6549352	0.4798524	623.421	4.203075	0	1022.801	507.7407	0.5102445	0.4904212	620.9707	4.489442	0	4	1015	493						Frog_fixed.avi	0
5640	338	1010.093	485.2986	0.6547213	0.4799071	623.5382	4.202105	0	1020.848	509.0567	0.5099604	0.4905537	621.1615	4.492226	0	4	1015	497						Frog_fixed.avi	0
5657	339	1005.542	481.5165	0.6544226	0.4798901	623.6481	4.201931	0	1025.807	510.7225	0.5097463	0.4906336	621.3145	4.490917	0	4	1016	496						Frog_fixed.avi	0
5673	340	1007.331	484.2014	0.6542277	0.4798971	623.7128	4.194027	0	1017.105	509.9322	0.509522	0.4906792	621.4003	4.490107	0	4	1012	497						Frog_fixed.avi	0
5690	341	1004.006	485.1694	0.6539458	0.4798577	623.7817	4.198163	0	1018.427	509.6892	0.5092943	0.490752	621.4459	4.490814	0	4	1011	497						Frog_fixed.avi	0
5707	342	1012.817	484.8861	0.653766	0.4798573	623.8765	4.200705	0	1018.928	511.392	0.5091138	0.4907818	621.6771	4.485971	0	4	1016	498						Frog_fixed.avi	0
5723	343	1005.966	486.2587	0.6535202	0.479808	624.0854	4.191916	0	1019.831	511.7444	0.5089245	0.4907981	621.6401	4.490056	0	4	1013	499						Frog_fixed.avi	0
5740	344	1013.495	476.2803	0.6533195	0.479793	624.01	4.205047	0	1014.658	514.2194	0.5087065	0.4908401	621.7781	4.488579	0	4	1014	495						Frog_fixed.avi	0
5757	345	1007.889	485.6444	0.6531132	0.4797143	624.3888	4.197192	0	1021.971	504.7477	0.5084977	0.4908809	621.7584	4.480951	0	4	1015	495						Frog_fixed.avi	0
5773	346	1005.891	484.7961	0.6528454	0.4796748	624.0985	4.190737	0	1016.965	507.2055	0.50828	0.4909101	621.8655	4.497335	0	4	1011	496						Frog_fixed.avi	0
5790	347	1006.35	485.9144	0.6526121	0.4796171	624.4539	4.198152	0	1024.111	502.5929	0.5080461	0.4909631	622.0401	4.496527	0	4	1015	494						Frog_fixed.avi	0
5807	348	1005.28	483.026	0.6523158	0.4795979	624.1331	4.182588	0	1012.32	508.0265	0.5077209	0.4910027	621.9533	4.510223	0	4	1009	496						Frog_fixed.avi	0
5823	349	1005.402	482.4422	0.6520033	0.479584	624.3329	4.193329	0	1024.034	505.3957	0.5074796	0.4911404	622.0939	4.493224	0	4	1015	494						Frog_fixed.avi	0
5840	350	1008.17	487.3763	0.6517215	0.4795887	624.4318	4.180436	0	1018.894	500.9886	0.5071267	0.4912519	622.207	4.510395	0	4	1014	494						Frog_fixed.avi	0
5857	351	1007.665	484.3455	0.6514362	0.4795933	624.372	4.190292	0	1018.706	505.3738	0.5068848	0.4913247	622.0066	4.500999	0	4	1013	495						Frog_fixed.avi	0
5873	352	1006.914	486.3763	0.6511921	0.4795344	624.5045	4.174962	0	1017.29	505.6996	0.5066079	0.4913499	622.1692	4.511713	0	4	1012	496						Frog_fixed.avi	0
5890	353	1011.754	486.3705	0.6509553	0.4794531	624.3755	4.16986	0	1019.348	507.8017	0.5063844	0.4913742	621.9793	4.48838	0	4	1016	497						Frog_fixed.avi	0
5907	354	1006.546	490.1024	0.6507403	0.4793426	624.4282	4.164676	0	1018.094	510.7945	0.5061268	0.4913632	622.0972	4.512531	0	4	1012	500						Frog_fixed.avi	0
5923	355	1006.23	493.0243	0.6505282	0.4792177	624.3931	4.171009	0	1013.764	512.0963	0.5059146	0.4913229	621.9659	4.487988	0	4	1010	503						Frog_fixed.avi	0
5940	356	1010.848	492.6418	0.6503194	0.4790658	624.188	4.182303	0	1019.166	506.5915	0.5056466	0.4912131	622.1249	4.501478	0	4	1015	500						Frog_fixed.avi	0
5957	357	994.7366	475.4153	0.6501955	0.4788286	624.4117	4.172906	0	1012.14	484.478	0.5055544	0.4909137	622.063	4.494076	0	4	1003	480						Frog_fixed.avi	0
5973	358	979.9289	464.8617	0.6500902	0.4783515	624.4295	4.142733	0	1007.931	494.387	0.5054655	0.4905888	622.0549	4.506577	0	4	994	480						Frog_fixed.avi	0
5990	359	987.0189	475.7163	0.6498736	0.4782729	624.4293	4.182176	0	996.234	492.284	0.50522	0.4904305	621.9723	4.482666	0	4	992	484						Frog_fixed.avi	0
6007	360	987.1451	474.9122	0.6496911	0.478138	624.3129	4.168602	0	998.9951	495.8801	0.5050531	0.490268	622.0253	4.493408	0	4	993	485						Frog_fixed.avi	0
6023	361	983.9325	467.2967	0.6495057	0.4781136	624.32	4.161388	0	1007.367	492.3642	0.5048664	0.4902325	621.8456	4.495642	0	4	996	480						Frog_fixed.avi	0
6040	362	992.5548	475.9681	0.6493065	0.4781226	624.0987	4.16787	0	1003.501	485.6121	0.5046202	0.4903464	621.979	4.517467	0	4	998	481						Frog_fixed.avi	0
6057	363	985.3615	469.2621	0.6490644	0.4781414	624.233	4.163292	0	1007.214	493.3454	0.5044056	0.4903986	621.7693	4.478855	0	4	996	481						Frog_fixed.avi	0
6073	364	989.3548	474.329	0.64882	0.4781138	624.0403	4.158232	0	997.5428	490.3245	0.5041263	0.4904304	621.9379	4.489171	0	4	993	482						Frog_fixed.avi	0
6090	365	989.8942	471.3621	0.6485566	0.4780533	624.126	4.151308	0	1006.258	489.7019	0.5038766	0.4904074	621.7021	4.485136	0	4	998	481						Frog_fixed.avi	0
6107	366	991.4987	475.683	0.6482779	0.4779263	624.0339	4.150919	0	1002.992	494.6506	0.5035652	0.4903762	621.9432	4.480675	0	4	997	485						Frog_fixed.avi	0
6123	367	986.3196	472.5751	0.6479588	0.477832	624.1104	4.146704	0	1004.111	499.4037	0.5032784	0.49029	621.5485	4.483674	0	4	995	486						Frog_fixed.avi	0
6140	368	984.8276	476.8738	0.6476645	0.4777203	624.1121	4.150425	0	1012.581	488.3706	0.5029835	0.490342	621.9545	4.475304	0	4	999	483						Frog_fixed.avi	0
6156	369	987.0194	479.9146	0.6473379	0.4776156	623.9899	4.144387	0	1002.281	493.7923	0.502637	0.4903516	621.87	4.498794	0	4	995	487						Frog_fixed.avi	0
6173	370	982.789	486.4225	0.647014	0.4775368	624.0541	4.153079	0	1007.986	493.1117	0.5023336	0.4903557	621.6781	4.493315	0	4	995	490						Frog_fixed.avi	0
6190	371	990.1706	482.7532	0.646707	0.4774654	623.9138	4.133891	0	1013.63	493.1476	0.5020031	0.4903569	621.884	4.482725	0	4	1002	488						Frog_fixed.avi	0
6206	372	981.8815	482.5846	0.6463637	0.4774336	623.9218	4.134802	0	1000.711	493.514	0.5016708	0.4903892	621.7505	4.506907	0	4	991	488						Frog_fixed.avi	0
6223	373	982.8625	478.7395	0.6460742	0.4774629	624.0237	4.131736	0	1010.611	500.2661	0.50139	0.4904369	621.7209	4.486924	0	4	997	490						Frog_fixed.avi	0
6240	374	990.9077	480.7683	0.6457891	0.4775714	623.8262	4.127626	0	1008.605	502.5338	0.5010903	0.4905992	621.8149	4.503468	0	4	1000	492						Frog_fixed.avi	0
6256	375	986.5696	479.9301	0.6454536	0.4776961	623.9966	4.121147	0	1004.999	506.9837	0.5007799	0.4907951	621.7266	4.484834	0	4	996	493						Frog_fixed.avi	0
6273	376	992.5593	477.3646	0.6451495	0.4778107	624.0231	4.133809	0	1009.67	496.7311	0.5004491	0.4910359	621.7097	4.495718	0	4	1001	487						Frog_fixed.avi	0
6290	377	991.3345	475.3252	0.6447867	0.4778841	623.902	4.111041	0	1011.354	499.4971	0.500124	0.4912451	621.7327	4.493909	0	4	1001	487						Frog_fixed.avi	0
6306	378	982.507	472.6205	0.6444131	0.477917	623.8964	4.109916	0	1002.285	506.1886	0.4997757	0.4913716	621.4996	4.488451	0	4	992	489						Frog_fixed.avi	0
6323	379	991.9059	475.0605	0.6440988	0.4778768	624.0439	4.113626	0	1014.577	498.2148	0.4994644	0.4914896	621.7888	4.492815	0	4	1003	487						Frog_fixed.avi	0
6340	380	987.6769	477.0871	0.6437353	0.4778278	623.8918	4.097475	0	1013.009	501.7514	0.4990751	0.4915372	621.7319	4.499332	0	4	1000	489						Frog_fixed.avi	0
6356	381	989.73	484.823	0.6433319	0.4775575	623.8994	4.082767	0	1013.903	506.2579	0.4986587	0.4915026	621.6896	4.486212	0	4	1002	496						Frog_fixed.avi	0
6373	382	978.1849	483.1001	0.6428974	0.4771183	624.0444	4.079822	0	1006.488	501.3712	0.4982112	0.4912288	621.7896	4.492689	0	4	992	492						Frog_fixed.avi	0
6390	383	-1280	-1024	-1	-1	-1	-1	4	-1280	-1024	-1	-1	-1	-1	4		0	0						Frog_fixed.avi	0
6406	384	-1280	-1024	-1	-1	-1	-1	4	-1280	-1024	-1	-1	-1	-1	4		0	0						Frog_fixed.avi	0
6423	385	-1280	-1024	-1	-1	-1	-1	4	-1280	-1024	-1	-1	-1	-1	4		0	0						Frog_fixed.avi	0
6440	386	-1280	-1024	-1	-1	-1	-1	4	-1280	-1024	-1	-1	-1	-1	4		0	0						Frog_fixed.avi	0
6456	387	-1280	-1024	-1	-1	-1	-1	4	-1280	-1024	-1	-1	-1	-1	4		0	0						Frog_fixed.avi	0
6473	388	-1280	-1024	-1	-1	-1	-1	4	-1280	-1024	-1	-1	-1	-1	4		0	0						Frog_fixed.avi	0
6490	389	-1280	-1024	-1	-1	-1	-1	4	-1280	-1024	-1	-1	-1	-1	4		0	0						Frog_fixed.avi	0
6506	390	-1280	-1024	-1	-1	-1	-1	4	-1280	-1024	-1	-1	-1	-1	4		0	0						Frog_fixed.avi	0
6523	391	-1280	-1024	-1	-1	-1	-1	4	-1280	-1024	-1	-1	-1	-1	4		0	0						Frog_fixed.avi	0
6540	392	-1280	-1024	-1	-1	-1	-1	4	-1280	-1024	-1	-1	-1	-1	4		0	0						Frog_fixed.avi	0
6556	393	-1280	-1024	-1	-1	-1	-1	4	-1280	-1024	-1	-1	-1	-1	4		0	0						Frog_fixed.avi	0
6573	394	740.803	779.5295	0.6396499	0.4765538	624.1095	3.964543	0	744.2043	821.5226	0.4947073	0.4927604	621.7397	4.366546	0	5	743	801						Frog_fixed.avi	0
6590	395	743.8428	786.4361	0.6391891	0.4766234	624.0426	3.953559	0	746.984	830.1724	0.4942212	0.4930049	621.7137	4.376695	0	5	745	808						Frog_fixed.avi	0
6606	396	742.5458	787.9692	0.6387255	0.4767513	624.0423	3.949233	0	747.6526	828.793	0.4937923	0.4934112	621.7689	4.354036	0	5	745	808						Frog_fixed.avi	0
6623	397	739.3999	783.5902	0.6382771	0.4770019	624.0778	3.941925	0	751.0154	827.8299	0.493343	0.4937551	621.7446	4.364738	0	5	745	806						Frog_fixed.avi	0
6640	398	739.4628	780.3736	0.6378182	0.4772276	624.0704	3.931754	0	747.485	826.2552	0.4928905	0.494215	621.7957	4.370869	0	5	743	803						Frog_fixed.avi	0
6656	399	733.4552	785.0786	0.6373375	0.477345	624.1064	3.939693	0	745.9354	827.577	0.4924435	0.494522	621.9318	4.354973	0	5	740	806						Frog_fixed.avi	0
6673	400	787.5028	779.9944	0.6365504	0.4773889	624.0518	3.94647	0	803.5047	828.3399	0.4917878	0.4947707	621.944	4.370019	0	6	796	804						Frog_fixed.avi	0
6690	401	852.9564	786.4003	0.6356276	0.4774975	624.1866	3.945351	0	864.494	837.0727	0.4909519	0.4950425	622.1722	4.331485	0	6	859	812						Frog_fixed.avi	0
6706	402	860.3527	800.0387	0.6350866	0.4774978	624.3347	3.940295	0	870.6709	838.19	0.4904335	0.4952024	622.1382	4.343328	0	6	866	819						Frog_fixed.avi	0
6723	403	862.4567	800.0948	0.6346496	0.4774304	624.1176	3.933552	0	867.9971	841.1927	0.4899656	0.4952942	622.1589	4.323075	0	6	865	821						Frog_fixed.avi	0
6739	404	864.4502	796.7542	0.634187	0.4773392	624.1155	3.912303	0	875.676	835.3984	0.4894966	0.4953331	622.1204	4.315125	0	6	870	816						Frog_fixed.avi	0
6756	405	865.2251	796.817	0.633702	0.4771564	624.135	3.891011	0	870.2457	839.395	0.4890143	0.4953171	622.1148	4.293086	0	6	868	818						Frog_fixed.avi	0
6773	406	863.8781	796.0668	0.6332043	0.4768693	624.2509	3.897053	0	863.8883	840.0187	0.4885314	0.495292	622.1186	4.263	0	6	864	818						Frog_fixed.avi	0
6789	407	863.6281	800.6479	0.6327139	0.4765813	624.2057	3.886655	0	865.6118	835.7252	0.4880525	0.4952523	622.092	4.253928	0	6	865	818						Frog_fixed.avi	0
6806	408	866.0742	803.4401	0.6322049	0.4763632	624.2237	3.853815	0	871.0715	836.6831	0.4875479	0.4952185	622.1068	4.241274	0	6	869	820						Frog_fixed.avi	0
6823	409	864.8782	803.7309	0.6316441	0.4760376	624.3984	3.865105	0	864.7226	838.9634	0.4870195	0.4952243	622.1531	4.223022	0	6	865	821						Frog_fixed.avi	0
6839	410	860.1041	803.072	0.6311063	0.4757891	624.4235	3.846859	0	867.9232	843.5305	0.4864853	0.4952343	622.2321	4.197516	0	6	864	823						Frog_fixed.avi	0
6856	411	860.4223	803.3275	0.6305415	0.4756098	624.5247	3.82585	0	867.9603	842.7881	0.4859537	0.4952912	622.2499	4.204542	0	6	864	823						Frog_fixed.avi	0
6873	412	859.7959	801.7427	0.6299928	0.4754475	624.5675	3.830494	0	874.8401	843.273	0.4854372	0.4953773	622.1953	4.18108	0	6	867	823						Frog_fixed.avi	0
6889	413	862.8934	798.8568	0.6294582	0.4752795	624.4206	3.819692	0	865.7847	835.028	0.4849281	0.4955409	622.2122	4.16566	0	6	864	817						Frog_fixed.avi	0
6906	414	867.6329	803.0668	0.6289629	0.4751077	624.3981	3.814595	0	870.083	835.4612	0.4844452	0.4956602	622.1884	4.144845	0	6	869	819						Frog_fixed.avi	0
6923	415	867.7113	800.139	0.6285154	0.4749381	624.4352	3.804321	0	864.8583	839.7469	0.4839865	0.4957255	622.1878	4.15795	0	6	866	820						Frog_fixed.avi	0
6939	416	865.8859	801.5403	0.6280918	0.474733	624.3301	3.797304	0	867.4661	837.7016	0.4836015	0.4956702	621.9362	4.149003	0	6	867	820						Frog_fixed.avi	0
6956	417	863.5459	809.2696	0.6277049	0.474289	624.2372	3.781431	0	869.6188	837.6212	0.483278	0.4955156	622.0709	4.125886	0	6	867	823						Frog_fixed.avi	0
6972	418	864.2349	803.6436	0.6273541	0.4739261	624.4343	3.785477	0	865.4268	848.5428	0.4829385	0.4952229	622.155	4.129315	0	6	865	826						Frog_fixed.avi	0
6989	419	863.0604	807.4282	0.627076	0.4733887	624.402	3.782095	0	868.9589	845.7928	0.4827144	0.4948883	621.889	4.111945	0	6	866	827						Frog_fixed.avi	0
7006	420	860.6025	796.9996	0.6267669	0.4730329	624.2635	3.778315	0	865.1733	841.7524	0.4824236	0.4946282	622.0726	4.118888	0	6	863	819						Frog_fixed.avi	0
7022	421	858.9428	807.6049	0.6264949	0.4725195	624.537	3.767553	0	860.615	843.6992	0.4821934	0.4943858	621.9133	4.10192	0	6	860	826						Frog_fixed.avi	0
7039	422	868.3477	799.8566	0.6261835	0.4722073	624.286	3.75859	0	866.2052	848.7798	0.4818808	0.4940903	622.0226	4.106116	0	6	867	824						Frog_fixed.avi	0
7056	423	859.2197	808.661	0.6258283	0.4717056	624.4774	3.762548	0	867.3219	839.546	0.4815605	0.4939246	621.803	4.092617	0	6	863	824						Frog_fixed.avi	0
7072	424	863.9459	800.7909	0.6254596	0.4714227	624.681	3.763535	0	871.6644	843.6943	0.4812209	0.4937854	621.916	4.099384	0	6	868	822						Frog_fixed.avi	0
7089	425	863.6526	807.9747	0.6250196	0.4710169	624.569	3.758266	0	870.2869	847.5069	0.4808286	0.4936883	622.0552	4.100563	0	6	867	828						Frog_fixed.avi	0
7106	426	860.35	812.4396	0.6245739	0.4707688	624.5071	3.761263	0	866.9007	843.4919	0.4803942	0.4936532	622.0891	4.093912	0	6	864	828						Frog_fixed.avi	0
7122	427	862.8024	802.3342	0.6241258	0.4705677	624.2617	3.750922	0	868.2606	846.6599	0.4799514	0.4936707	622.0133	4.096432	0	6	866	824						Frog_fixed.avi	0
7139	428	896.8704	806.733	0.623422	0.470302	624.3981	3.752267	0	906.0502	848.2491	0.479376	0.493691	622.1761	4.079363	0	7	901	827						Frog_fixed.avi	0
7156	429	908.8404	798.0957	0.6228859	0.4701107	624.4858	3.755232	0	914.1425	836.3849	0.4788912	0.4937617	622.2054	4.079523	0	7	911	817						Frog_fixed.avi	0
7172	430	906.8746	795.4886	0.6225153	0.4700161	624.413	3.762071	0	910.308	836.6347	0.4784745	0.4938959	622.1173	4.07655	0	7	909	816						Frog_fixed.avi	0
7189	431	909.3513	796.5579	0.6221496	0.4699947	624.0511	3.753411	0	917.6082	841.8574	0.478135	0.4940123	622.0004	4.089407	0	7	913	819						Frog_fixed.avi	0
7206	432	906.379	791.0179	0.6218076	0.4699779	624.2251	3.755906	0	911.769	843.0444	0.4777918	0.4941462	622.1447	4.082184	0	7	909	817						Frog_fixed.avi	0
7222	433	904.0591	797.353	0.6215349	0.4699679	624.2542	3.74578	0	907.7125	841.0774	0.4774519	0.4942713	622.0951	4.067489	0	7	906	819						Frog_fixed.avi	0
7239	434	908.3162	803.3416	0.6212326	0.4700317	624.0844	3.749989	0	910.0096	842.4484	0.4772127	0.494473	622.011	4.090651	0	7	909	823						Frog_fixed.avi	0
7256	435	907.0634	801.0797	0.6210089	0.4701941	624.2144	3.749936	0	910.993	839.5479	0.4769358	0.4947221	622.073	4.081437	0	7	909	820						Frog_fixed.avi	0
7272	436	905.647	796.4925	0.6207337	0.4704668	624.1202	3.738435	0	911.1349	845.9425	0.476722	0.4950305	622.0201	4.068127	0	7	908	821						Frog_fixed.avi	0
7289	437	907.0065	793.7191	0.6205277	0.4706717	624.2129	3.747355	0	916.0473	839.7242	0.4764697	0.495363	622.0011	4.073641	0	7	912	817						Frog_fixed.avi	0
7306	438	908.0872	802.5263	0.6202759	0.4708211	624.2141	3.742173	0	921.5245	839.5373	0.4762886	0.4957004	622.0944	4.068535	0	7	915	821						Frog_fixed.avi	0
7322	439	908.1807	803.3163	0.6200876	0.4709509	624.128	3.738204	0	916.0932	840.6938	0.4760615	0.4959905	622.1047	4.069972	0	7	912	822						Frog_fixed.avi	0
7339	440	913.6675	800.4413	0.6198241	0.4710599	624.2834	3.731275	0	917.4968	845.6642	0.4758304	0.496169	622.1556	4.074468	0	7	916	823						Frog_fixed.avi	0
7356	441	909.7071	801.0939	0.6195638	0.4711109	624.2881	3.736963	0	918.131	844.0037	0.4755838	0.4963633	622.1806	4.065765	0	7	914	823						Frog_fixed.avi	0
7372	442	910.208	792.0689	0.6192803	0.4710786	624.363	3.741414	0	913.2778	841.5577	0.4753143	0.4964841	622.2927	4.065351	0	7	912	817						Frog_fixed.avi	0
7389	443	917.4315	762.8578	0.6188435	0.4707279	624.4318	3.740881	0	927.6986	811.4823	0.4749728	0.4962703	622.2604	4.072008	0	7	923	787						Frog_fixed.avi	0
7405	444	960.5421	610.4153	0.6181364	0.4697772	624.6017	3.740481	0	990.0817	672.6523	0.4747307	0.4954162	622.5991	4.089305	0	8	975	642						Frog_fixed.avi	0
7422	445	983.4425	536.5932	0.6177087	0.4691613	624.7371	3.762752	0	1006.693	587.1436	0.4744295	0.4951183	622.8197	4.073301	0	8	995	562						Frog_fixed.avi	0
7439	446	978.4248	526.8197	0.6175153	0.4691732	624.9435	3.745833	0	1010.483	583.4934	0.4742488	0.4952728	622.7249	4.094761	0	8	994	555						Frog_fixed.avi	0
7455	447	978.5685	531.936	0.6174114	0.46932	624.9811	3.762714	0	1007.739	584.9361	0.4740619	0.4955515	623.0201	4.072528	0	8	993	558						Frog_fixed.avi	0
7472	448	985.257	530.3109	0.6173005	0.4695764	624.9584	3.768261	0	1007.403	583.4219	0.4738835	0.4959023	623.0164	4.079	0	8	996	557						Frog_fixed.avi	0
7489	449	985.1089	527.5727	0.617178	0.4698809	625.1339	3.756578	0	1009.64	583.1382	0.4737632	0.4961802	622.9935	4.103027	0	8	997	555						Frog_fixed.avi	0
7505	450	992.3384	532.4956	0.61709	0.4701501	625.271	3.774074	0	1008.021	583.836	0.4736525	0.4965305	623.2156	4.077324	0	8	1000	558						Frog_fixed.avi	0
7522	451	979.3157	534.9664	0.6170084	0.4705817	625.2759	3.792273	0	1008.52	581.0126	0.4735801	0.4968703	623.4094	4.110455	0	8	994	558						Frog_fixed.avi	0
7539	452	982.8232	539.0547	0.6169901	0.4708668	625.3239	3.780782	0	1007.629	585.4097	0.473556	0.4972542	623.4378	4.111022	0	8	995	562						Frog_fixed.avi	0
7555	453	981.728	527.1389	0.6170121	0.4713359	625.3934	3.786172	0	1008.162	586.265	0.4735694	0.4976126	623.5389	4.094374	0	8	995	557						Frog_fixed.avi	0
7572	454	983.718	526.0309	0.6170858	0.4716595	625.5173	3.792287	0	1005.43	588.9877	0.47364	0.4978885	623.5542	4.107618	0	8	995	558						Frog_fixed.avi	0
7589	455	986.7628	530.3905	0.6172062	0.4720754	625.6797	3.811033	0	1002.563	589.9689	0.473758	0.4981688	623.5963	4.118862	0	8	995	560						Frog_fixed.avi	0
7605	456	987.2471	534.1799	0.6173872	0.4723732	625.5202	3.811341	0	1016.539	581.2321	0.4739594	0.4983994	623.7279	4.137127	0	8	1002	558						Frog_fixed.avi	0
7622	457	990.0894	531.4351	0.6175699	0.4726287	625.7542	3.816483	0	1009.847	581.2033	0.4741198	0.4985174	623.8262	4.131318	0	8	1000	556						Frog_fixed.avi	0
7639	458	989.0563	521.1304	0.6178133	0.4729824	625.8998	3.825841	0	1009.378	580.5074	0.4743908	0.498639	624.1249	4.136709	0	8	999	551						Frog_fixed.avi	0
7655	459	983.0229	524.524	0.6180639	0.4731118	625.959	3.809865	0	1005.732	580.7149	0.4746244	0.4986907	624.0829	4.15137	0	8	994	553						Frog_fixed.avi	0
7672	460	982.912	529.5939	0.618342	0.4731969	626.1412	3.831042	0	1008.8	580.0135	0.4749322	0.4986647	624.2995	4.146834	0	8	996	555						Frog_fixed.avi	0
7689	461	987.8228	532.4359	0.6186826	0.4732204	626.3639	3.833783	0	1017.258	576.5582	0.475288	0.4986113	624.5861	4.143909	0	8	1003	554						Frog_fixed.avi	0
7705	462	989.6378	520.4363	0.6190007	0.4732285	626.5121	3.829891	0	1011.052	579.8854	0.4756359	0.4985175	624.5538	4.145323	0	8	1000	550						Frog_fixed.avi	0
7722	463	976.5457	532.7407	0.6193624	0.4732336	626.5514	3.827946	0	1011.464	580.9773	0.4760463	0.4985025	624.5504	4.155004	0	8	994	557						Frog_fixed.avi	0
7739	464	983.1909	528.0442	0.6198003	0.4733161	626.7382	3.821747	0	1006.004	579.9105	0.4764794	0.4985338	624.8065	4.154819	0	8	995	554						Frog_fixed.avi	0
7755	465	981.7138	522.2457	0.6202437	0.47359	626.8793	3.837282	0	1003.341	579.2798	0.4769331	0.4986444	625.0283	4.16909	0	8	993	551						Frog_fixed.avi	0
7772	466	981.8544	527.866	0.6207065	0.4739439	626.9944	3.831427	0	1005.292	577.2843	0.477392	0.4988599	625.163	4.16967	0	8	994	553						Frog_fixed.avi	0
7789	467	985.6757	520.9693	0.621146	0.4742443	627.2712	3.848817	0	1006.08	581.8544	0.4778712	0.4990254	625.3703	4.155722	0	8	996	551						Frog_fixed.avi	0
7805	468	985.2311	515.6868	0.6216279	0.4747379	627.4741	3.860015	0	1007.518	580.8909	0.4783628	0.4992497	625.4783	4.15719	0	8	996	548						Frog_fixed.avi	0
7822	469	981.2095	522.6406	0.6221242	0.4751578	627.5928	3.858105	0	1009.006	578.7647	0.4788862	0.4994563	625.6055	4.179368	0	8	995	551						Frog_fixed.avi	0
7839	470	978.5278	524.055	0.6226747	0.4756812	627.6589	3.853922	0	1010.9	571.1185	0.4794321	0.4997539	625.7937	4.183366	0	8	995	548						Frog_fixed.avi	0
7855	471	980.8419	520.0106	0.6232411	0.4763729	627.6882	3.856061	0	1007.984	578.391	0.4799885	0.5000765	625.9765	4.168404	0	8	994	549						Frog_fixed.avi	0
7872	472	980.9559	517.1873	0.6238447	0.4770164	627.9277	3.89014	0	1013.835	578.8864	0.4805903	0.5003405	626.1791	4.19395	0	8	997	548						Frog_fixed.avi	0
7889	473	989.9447	521.515	0.6244453	0.4776282	627.9698	3.909473	0	1010.293	571.8716	0.4811492	0.5006013	626.2839	4.20769	0	8	1000	547						Frog_fixed.avi	0
7905	474	988.5156	522.0445	0.6250602	0.4781823	628.166	3.894724	0	1009.741	571.5701	0.4817443	0.5008345	626.3061	4.203217	0	8	999	547						Frog_fixed.avi	0
7922	475	981.4099	524.0717	0.625635	0.4787476	628.2695	3.908716	0	1010.822	576.1497	0.4823768	0.5009321	626.2932	4.202644	0	8	996	550						Frog_fixed.avi	0
7939	476	975.8704	526.3663	0.6262158	0.4790279	628.41	3.90925	0	1015.53	575.0006	0.4829648	0.5009651	626.4642	4.217447	0	8	996	551						Frog_fixed.avi	0
7955	477	982.1328	516.8972	0.626806	0.4793974	628.6943	3.914571	0	1012.325	577.4843	0.4835515	0.5009859	626.7862	4.235598	0	8	997	547						Frog_fixed.avi	0
7972	478	986.6357	520.6874	0.6273592	0.4796248	628.7929	3.924949	0	1010.038	582.5349	0.4840983	0.5009692	626.92	4.238808	0	8	998	552						Frog_fixed.avi	0
7988	479	983.0292	525.8723	0.6278525	0.4797669	628.9736	3.936637	0	1014.838	576.5645	0.4846047	0.5009695	627.0471	4.245647	0	8	999	551						Frog_fixed.avi	0
8005	480	985.7294	524.6254	0.6283061	0.4799147	629.0616	3.939982	0	1012.491	575.0883	0.4850823	0.5009772	627.1346	4.257617	0	8	999	550						Frog_fixed.avi	0
8022	481	987.9674	518.6949	0.6287255	0.4801825	629.0919	3.955654	0	1014.305	571.2369	0.4855156	0.5010419	627.2737	4.277296	0	8	1001	545						Frog_fixed.avi	0
8038	482	982.8375	517.5904	0.6290689	0.4804711	629.3127	3.964609	0	1010.506	575.4084	0.4858644	0.5012129	627.4742	4.250857	0	8	997	546						Frog_fixed.avi	0
8055	483	987.5203	524.1987	0.6294386	0.4808496	629.6142	3.985301	0	1014.796	561.5947	0.486219	0.5015937	627.565	4.272381	0	8	1001	543						Frog_fixed.avi	0
8072	484	989.1897	518.0427	0.6297619	0.481351	629.5271	3.96555	0	1009.207	571.4517	0.4865466	0.5019331	627.7065	4.303001	0	8	999	545						Frog_fixed.avi	0
8088	485	981.4709	521.0324	0.6300452	0.4818641	629.6965	3.984786	0	1011.006	563.1512	0.4868816	0.5024076	627.9715	4.287076	0	8	996	542						Frog_fixed.avi	0
8105	486	986.2177	532.5782	0.6303851	0.4822896	629.7834	3.982833	0	1010.924	567.0328	0.4872	0.5027496	627.8585	4.284106	0	8	999	550						Frog_fixed.avi	0
8122	487	985.4514	517.2762	0.6306326	0.4827553	629.7706	3.994913	0	1009.455	564.1958	0.4874799	0.5031157	628.0258	4.308269	0	8	997	541						Frog_fixed.avi	0
8138	488	988.9158	531.371	0.6309299	0.4830908	629.912	3.992266	0	1010.872	565.4828	0.4877678	0.5033879	627.9677	4.320554	0	8	1000	548						Frog_fixed.avi	0
8155	489	988.9771	518.4312	0.6311926	0.4834895	630.1303	4.006483	0	1012.327	570.5492	0.4880274	0.5035963	628.1177	4.327623	0	8	1001	544						Frog_fixed.avi	0
8172	490	985.0605	523.6644	0.6314616	0.4837921	630.0002	4.027555	0	1010.984	563.0733	0.4883043	0.503833	628.087	4.321535	0	8	998	543						Frog_fixed.avi	0
8188	491	986.7708	521.5471	0.6317297	0.4840478	630.1778	4.009092	0	1007.936	569.3005	0.4885715	0.5039415	628.1682	4.325736	0	8	997	545						Frog_fixed.avi	0
8205	492	985.2564	515.1321	0.6320108	0.4843017	630.2031	4.021898	0	1011.738	564.2603	0.4888861	0.5040853	628.3871	4.350555	0	8	998	540						Frog_fixed.avi	0
8222	493	985.7379	538.8381	0.6323245	0.4845988	630.4435	4.023084	0	1010.069	581.602	0.4892498	0.5042011	628.3246	4.322197	0	8	998	560						Frog_fixed.avi	0
8238	494	931.4099	712.2173	0.6327198	0.4858389	630.436	4.008692	0	949.0531	765.3732	0.4899358	0.5051519	628.3608	4.330194	0	9	940	739						Frog_fixed.avi	0
8255	495	929.9673	764.7191	0.6330386	0.4862205	630.3643	4.009724	0	948.3846	818.0705	0.4902835	0.5054753	628.2555	4.319541	0	9	939	791						Frog_fixed.avi	0
8272	496	926.9108	771.3795	0.6333824	0.4861968	630.6214	3.996437	0	940.4213	817.5654	0.4904363	0.5053399	628.5656	4.308946	0	9	934	794						Frog_fixed.avi	0
8288	497	930.6317	770.6982	0.6336344	0.4862727	630.6431	3.996668	0	944.9535	817.8169	0.4906664	0.5053065	628.5089	4.313468	0	9	938	794						Frog_fixed.avi	0
8305	498	931.8392	776.274	0.6338832	0.486316	630.6921	4.0059	0	946.5247	816.2962	0.490888	0.5052788	628.653	4.315172	0	9	939	796						Frog_fixed.avi	0
8322	499	930.3971	776.6013	0.6341273	0.4863649	630.7458	4.005937	0	939.3588	822.3696	0.4910703	0.5052118	628.6005	4.323446	0	9	935	799						Frog_fixed.avi	0
8338	500	930.3649	774.9831	0.6343759	0.4863695	630.8145	4.000282	0	945.5786	820.1616	0.4913411	0.5051122	628.6722	4.326819	0	9	938	798						Frog_fixed.avi	0
8355	501	927.9966	775.4366	0.634631	0.4863335	630.7707	4.00737	0	937.4397	818.4658	0.4915332	0.5050383	628.6998	4.328885	0	9	933	797						Frog_fixed.avi	0
8372	502	922.7443	776.3641	0.6349169	0.4863331	630.7866	4.011118	0	940.2384	820.7798	0.4918554	0.5049762	628.6804	4.321269	0	9	931	799						Frog_fixed.avi	0
8388	503	931.5858	777.149	0.635203	0.4863326	630.8698	4.016335	0	938.1243	815.7904	0.4920945	0.5049416	628.9023	4.333626	0	9	935	796						Frog_fixed.avi	0
8405	504	927.5509	774.1056	0.6355109	0.4863696	630.6854	4.004291	0	940.2625	815.7059	0.4924199	0.5049225	628.7345	4.330179	0	9	934	795						Frog_fixed.avi	0
8422	505	929.8292	775.6267	0.6358369	0.4864144	630.9035	4.004088	0	934.5183	825.1523	0.4927207	0.5048326	628.8635	4.322461	0	9	932	800						Frog_fixed.avi	0
8438	506	928.339	779.6085	0.6361899	0.4864268	630.9135	4.009402	0	939.2358	819.197	0.4930682	0.5048454	629.0641	4.340316	0	9	934	799						Frog_fixed.avi	0
8455	507	926.738	781.6479	0.6365855	0.4864748	630.8848	4.013569	0	942.8542	817.1007	0.4934658	0.5048959	628.8016	4.323652	0	9	935	799						Frog_fixed.avi	0
8472	508	925.3873	781.1877	0.636964	0.4865814	630.8807	4.013962	0	936.015	820.9244	0.4938855	0.5049083	628.7738	4.319201	0	9	931	801						Frog_fixed.avi	0
8488	509	926.0434	777.2192	0.6373672	0.4866827	630.9152	4.012461	0	941.9767	817.7945	0.4942436	0.5049647	628.9454	4.332095	0	9	934	798						Frog_fixed.avi	0
8505	510	931.3343	778.6138	0.6377575	0.4868156	631.0773	4.018155	0	934.6958	818.3025	0.4945686	0.5050644	628.8068	4.334408	0	9	933	798						Frog_fixed.avi	0
8522	511	929.6392	775.425	0.6380741	0.4869536	630.7202	4.020512	0	937.3289	825.2088	0.4949181	0.5051644	628.8338	4.316093	0	9	933	800						Frog_fixed.avi	0
8538	512	928.3411	777.6932	0.6383979	0.4870367	630.8297	4.014255	0	937.4774	821.562	0.4951976	0.5052664	628.899	4.325765	0	9	933	800						Frog_fixed.avi	0
8555	513	930.29	782.4442	0.6386752	0.4871357	630.8088	4.013862	0	928.6622	821.5585	0.4954599	0.5054238	628.821	4.333465	0	9	929	802						Frog_fixed.avi	0
8571	514	927.2533	788.0129	0.6388994	0.4873045	630.811	4.004585	0	935.8289	824.7059	0.495676	0.5055778	628.8731	4.322562	0	9	932	806						Frog_fixed.avi	0
8588	515	940.4919	681.7247	0.6389065	0.4869018	630.8198	4.030824	0	972.6675	734.1994	0.4959044	0.5050915	628.9589	4.358386	0	10	957	708						Frog_fixed.avi	0
8605	516	957.7373	560.725	0.638814	0.4861352	631.0352	4.024672	0	980.4569	604.1696	0.4960871	0.5044082	629.1558	4.334811	0	10	969	582						Frog_fixed.avi	0
8621	517	965.7078	491.1458	0.6389172	0.4860518	631.0225	4.037172	0	994.4471	540.7525	0.4962572	0.5043813	629.372	4.365133	0	10	980	516						Frog_fixed.avi	0
8638	518	960.1216	504.303	0.6391572	0.4862963	630.7635	4.043218	0	1001.83	543.8858	0.496376	0.5046567	628.9852	4.351532	0	10	981	524						Frog_fixed.avi	0
8655	519	964.6377	504.3836	0.6393695	0.4864947	630.8813	4.036911	0	991.2277	535.7192	0.4964731	0.5048569	628.9797	4.360439	0	10	978	520						Frog_fixed.avi	0
8671	520	964.7156	492.6969	0.6395466	0.4867806	630.5892	4.018727	0	985.6024	543.1542	0.4965607	0.504962	628.9448	4.373656	0	10	975	518						Frog_fixed.avi	0
8688	521	959.9509	499.5038	0.639731	0.4869983	630.716	4.041598	0	982.0681	544.3351	0.4966969	0.5050604	628.9731	4.37116	0	10	971	522						Frog_fixed.avi	0
8705	522	962.9381	504.4698	0.639919	0.4871984	630.7214	4.04707	0	999.4823	542.3712	0.4968666	0.5051436	628.8867	4.362199	0	10	981	523						Frog_fixed.avi	0
8721	523	965.239	506.5197	0.6400703	0.4875041	630.5386	4.036977	0	993.3832	548.7131	0.4969811	0.5052464	628.8807	4.362308	0	10	979	528						Frog_fixed.avi	0
8738	524	963.4846	502.2728	0.6402681	0.4877273	630.6871	4.048947	0	986.2408	547.4243	0.4970963	0.5053434	628.783	4.376478	0	10	975	525						Frog_fixed.avi	0
8755	525	970.8361	500.4961	0.6404548	0.487944	630.4311	4.050008	0	994.6808	541.3049	0.49727	0.5054102	628.6843	4.378898	0	10	983	521						Frog_fixed.avi	0
8771	526	961.9064	505.0702	0.6405739	0.488123	630.4691	4.041361	0	991.4078	546.994	0.4974085	0.5054358	628.6677	4.366838	0	10	977	526						Frog_fixed.avi	0
8788	527	960.9748	505.1646	0.6406721	0.4882549	630.4821	4.03242	0	994.7049	539.2261	0.4974595	0.5054202	628.6215	4.377531	0	10	978	522						Frog_fixed.avi	0
8805	528	966.0223	494.7892	0.6406553	0.4883447	630.3488	4.050046	0	994.4988	549.1498	0.4974361	0.5052711	628.6705	4.371235	0	10	980	522						Frog_fixed.avi	0
8821	529	963.0283	502.0605	0.640599	0.4882508	630.3154	4.054403	0	991.1641	543.7659	0.4973426	0.5050892	628.4614	4.385933	0	10	977	523						Frog_fixed.avi	0
8838	530	969.5936	495.811	0.640519	0.4880806	630.2433	4.059921	0	985.0833	536.7175	0.4971778	0.5049135	628.3909	4.388505	0	10	977	516						Frog_fixed.avi	0
8855	531	966.2853	501.9851	0.6404203	0.487879	630.1465	4.059362	0	988.5925	546.4248	0.4970481	0.5045922	628.4863	4.394434	0	10	977	524						Frog_fixed.avi	0
8871	532	964.075	493.7039	0.6402329	0.4875841	630.2262	4.045573	0	996.0092	546.2674	0.4969143	0.5042577	628.4359	4.378429	0	10	980	520						Frog_fixed.avi	0
8888	533	967.7827	496.0822	0.6400719	0.4871281	629.9995	4.040186	0	1000.372	541.8127	0.4967378	0.5039165	628.1948	4.381591	0	10	984	519						Frog_fixed.avi	0
8905	534	969.1241	495.3563	0.6399289	0.4868047	629.9414	4.034607	0	992.8529	544.033	0.4965295	0.503606	628.3359	4.370025	0	10	981	520						Frog_fixed.avi	0
8921	535	968.3741	495.056	0.6397092	0.4863865	629.8096	4.045463	0	989.3282	541.4053	0.4963346	0.5033551	628.0895	4.386816	0	10	979	518						Frog_fixed.avi	0
8938	536	967.4489	491.6415	0.6395025	0.4860637	629.8547	4.039977	0	993.2941	549.5793	0.4960785	0.503077	628.0349	4.381168	0	10	980	521						Frog_fixed.avi	0
8954	537	971.0614	499.2256	0.6392597	0.4856761	629.49	4.044445	0	988.1208	546.4432	0.4958298	0.5028383	627.9104	4.373263	0	10	980	523						Frog_fixed.avi	0
8971	538	973.2617	490.2958	0.6389906	0.4853663	629.5514	4.027992	0	997.5634	540.706	0.4955533	0.5026278	627.9219	4.378853	0	10	985	516						Frog_fixed.avi	0
8988	539	970.4416	491.2018	0.638658	0.4849687	629.3109	4.028157	0	992.1543	539.2588	0.4952296	0.5024488	627.5678	4.386024	0	10	981	515						Frog_fixed.avi	0
9004	540	966.4484	492.6471	0.638341	0.4846013	629.1212	4.022851	0	990.3358	540.4901	0.4948657	0.5021788	627.5728	4.386816	0	10	978	517						Frog_fixed.avi	0
9021	541	966.8094	494.8426	0.6380028	0.4841638	629.0933	4.03424	0	998.0194	538.6367	0.4945547	0.5019137	627.5442	4.383747	0	10	982	517						Frog_fixed.avi	0
9038	542	971.4353	486.7854	0.6376777	0.4837584	628.7468	4.03863	0	996.2572	533.1117	0.4941934	0.5016885	627.248	4.388559	0	10	984	510						Frog_fixed.avi	0
9054	543	993.595	520.4545	0.6371508	0.483391	628.7124	4.014784	0	1018.294	565.8359	0.4936983	0.5014797	627.2261	4.373151	0	10	1006	543						Frog_fixed.avi	0
9071	544	987.0345	509.1963	0.636772	0.4828939	628.5729	4.034152	0	1012.005	560.491	0.4933109	0.5010947	626.9628	4.369637	0	10	1000	535						Frog_fixed.avi	0
9088	545	994.951	518.0583	0.6364666	0.482201	628.2488	4.002303	0	1019.143	565.6082	0.492953	0.5006672	626.6343	4.373081	0	10	1007	542						Frog_fixed.avi	0
9104	546	995.2881	524.9128	0.6360996	0.4815162	628.2382	4.021964	0	1015.624	566.0848	0.4925146	0.5002218	626.584	4.362424	0	10	1005	545						Frog_fixed.avi	0
9121	547	992.2181	524.4113	0.6356839	0.4808686	628.0759	4.020195	0	1006.396	564.6711	0.4920593	0.4997802	626.4374	4.355495	0	10	999	545						Frog_fixed.avi	0
9138	548	991.7151	517.5974	0.6352687	0.4803047	627.8591	4.034071	0	1010.919	562.9366	0.4916079	0.4993078	626.3499	4.374982	0	10	1001	540						Frog_fixed.avi	0
9154	549	989.8597	518.7068	0.634876	0.4797062	627.4678	4.031272	0	1009.93	566.8887	0.4912108	0.4988522	626.3637	4.371385	0	10	1000	543						Frog_fixed.avi	0
9171	550	994.4767	522.2677	0.6345471	0.4791822	627.4215	4.04191	0	1016.584	558.2493	0.4908574	0.4984986	625.9127	4.373633	0	10	1006	540						Frog_fixed.avi	0
9188	551	994.9305	510.4005	0.6342776	0.4787659	627.1339	4.031607	0	1012.032	562.8987	0.4904827	0.4981691	625.756	4.375779	0	10	1003	537						Frog_fixed.avi	0
9204	552	982.0393	532.9684	0.6339795	0.4782628	626.9344	4.032883	0	1015.4	556.1078	0.490201	0.4978352	625.5487	4.385052	0	10	999	545						Frog_fixed.avi	0
9221	553	992.5098	512.9421	0.6338005	0.4780083	626.7859	4.042975	0	1011.691	560.6031	0.4899344	0.4976261	625.3621	4.379688	0	10	1002	537						Frog_fixed.avi	0
9238	554	993.6658	516.752	0.6335758	0.4777175	626.5344	4.026226	0	1011.947	566.4512	0.4897054	0.4973895	624.9471	4.403723	0	10	1003	542						Frog_fixed.avi	0
9254	555	985.6361	526.4587	0.6333915	0.4774163	626.4005	4.048213	0	1013.359	560.2404	0.4894733	0.4971753	624.9094	4.380362	0	10	999	543						Frog_fixed.avi	0
9271	556	989.7082	512.6482	0.6332058	0.477248	626.0958	4.054521	0	1004.491	558.0472	0.4892198	0.4969716	624.4952	4.375535	0	10	997	535						Frog_fixed.avi	0
9288	557	989.3609	515.7006	0.6330385	0.4769378	625.7407	4.025592	0	1011.069	559.4753	0.4890288	0.4968022	624.4078	4.375708	0	10	1000	538						Frog_fixed.avi	0
9304	558	992.1671	525.3277	0.6328683	0.476612	625.6742	4.061579	0	1004.803	557.3723	0.4887942	0.4965285	624.123	4.391052	0	10	998	541						Frog_fixed.avi	0
9321	559	988.0677	512.629	0.6326576	0.4763742	625.3286	4.046051	0	1015.189	559.2589	0.4886089	0.4962738	623.8777	4.386726	0	10	1002	536						Frog_fixed.avi	0
9338	560	985.2773	522.6735	0.6324892	0.4759715	625.1542	4.044035	0	1008.695	559.5213	0.4883376	0.4960583	623.5182	4.383739	0	10	997	541						Frog_fixed.avi	0
9354	561	999.4752	513.5287	0.6323113	0.475648	624.7736	4.052114	0	1013.686	559.5703	0.4881367	0.4958211	623.4521	4.395422	0	10	1007	537						Frog_fixed.avi	0
9371	562	990.3406	512.177	0.6320827	0.4752581	624.6646	4.051533	0	1007.163	565.4267	0.4878618	0.4955847	623.153	4.378181	0	10	999	539						Frog_fixed.avi	0
9388	563	988.0358	519.5594	0.6318685	0.4748856	624.2873	4.04924	0	1012.716	555.8506	0.4876279	0.4953463	622.9218	4.396942	0	10	1000	538						Frog_fixed.avi	0
9404	564	992.9951	513.5707	0.6316918	0.4744981	623.9678	4.047704	0	1012.829	556.3801	0.4874087	0.495158	622.6328	4.398203	0	10	1003	535						Frog_fixed.avi	0
9421	565	989.8752	517.955	0.6314992	0.4740815	623.897	4.04716	0	1006.673	555.8542	0.4871789	0.4948827	622.3906	4.403818	0	10	998	537						Frog_fixed.avi	0
9438	566	989.7643	518.2583	0.631319	0.4736428	623.6391	4.043009	0	1002.394	558.0948	0.4869819	0.4946283	622.1944	4.401972	0	10	996	538						Frog_fixed.avi	0
9454	567	985.2601	522.162	0.6312164	0.4732305	623.4375	4.053389	0	1014.542	556.0104	0.4868643	0.494385	622.1302	4.400135	0	10	1000	539						Frog_fixed.avi	0
9471	568	929.1028	561.1303	0.6314728	0.4731807	623.3782	4.049684	0	935.7344	612.4468	0.4871799	0.4944262	621.962	4.414971	0	11	932	587						Frog_fixed.avi	0
9487	569	789.3289	655.4359	0.6321892	0.4732706	623.1118	4.04374	0	804.9417	691.305	0.4879983	0.4946258	621.48	4.395745	0	11	797	673						Frog_fixed.avi	0
9504	570	766.7872	654.7542	0.6323797	0.4729949	622.8423	4.044502	0	774.8056	708.2186	0.488136	0.4945076	621.1779	4.383959	0	11	771	681						Frog_fixed.avi	0
9521	571	760.608	674.0536	0.6324822	0.4727055	622.6912	4.040043	0	769.6224	703.5545	0.4881255	0.4944603	621.0883	4.395791	0	11	765	689						Frog_fixed.avi	0
9537	572	765.2377	666.2507	0.6325964	0.472625	622.674	4.048798	0	769.3033	712.0383	0.4881593	0.4945538	621.007	4.39742	0	11	767	689						Frog_fixed.avi	0
9554	573	762.4341	669.3928	0.6327108	0.4725965	622.6581	4.043703	0	767.4099	702.9116	0.488228	0.4948115	620.915	4.39266	0	11	765	686						Frog_fixed.avi	0
9571	574	763.459	669.9506	0.6328172	0.4726646	622.561	4.046874	0	767.3725	702.2526	0.4883037	0.4951608	621.1072	4.400029	0	11	765	686						Frog_fixed.avi	0
9587	575	765.7697	664.8226	0.6329117	0.4728523	622.412	4.045651	0	771.1677	703.9297	0.4884194	0.4955369	621.1268	4.39949	0	11	768	684						Frog_fixed.avi	0
9604	576	764.1713	658.3538	0.6330239	0.4730078	622.5427	4.054572	0	770.1468	702.546	0.4885615	0.4959847	621.1403	4.414632	0	11	767	680						Frog_fixed.avi	0
9621	577	761.453	666.2073	0.6331359	0.4731335	622.658	4.056899	0	765.1928	706.7021	0.4886704	0.4963003	621.1138	4.3907	0	11	763	686						Frog_fixed.avi	0
9637	578	766.2293	670.6395	0.6332673	0.4732968	622.8349	4.052874	0	773.4881	703.5817	0.4888203	0.4966426	621.4413	4.423391	0	11	770	687						Frog_fixed.avi	0
9654	579	770.1554	673.386	0.6334397	0.4735228	622.8491	4.059021	0	770.3295	709.0315	0.4889885	0.4968956	621.715	4.412861	0	11	770	691						Frog_fixed.avi	0
9671	580	769.8654	662.898	0.6336536	0.4739063	623.2448	4.064284	0	768.5886	703.0822	0.4892053	0.4970731	621.8381	4.400198	0	11	769	683						Frog_fixed.avi	0
9687	581	757.5851	672.2326	0.6338896	0.4742475	623.4778	4.059914	0	763.9052	703.5188	0.4894862	0.4973157	622.1215	4.427419	0	11	761	688						Frog_fixed.avi	0
9704	582	746.1925	631.382	0.6342026	0.4746754	623.6057	4.061211	0	759.0016	669.499	0.4899276	0.497476	622.2166	4.401284	0	12	753	650						Frog_fixed.avi	0
9721	583	759.522	623.0315	0.6344416	0.4753962	624.0611	4.07961	0	771.0416	665.098	0.4901892	0.4979171	622.6014	4.403128	0	12	765	644						Frog_fixed.avi	0
9737	584	755.0728	631.6332	0.634751	0.4762891	624.0411	4.066855	0	766.5579	663.0458	0.4905022	0.4985522	622.5967	4.406033	0	12	761	647						Frog_fixed.avi	0
9754	585	761.985	622.9645	0.6350566	0.4772916	624.5618	4.086621	0	769.1304	661.5374	0.4907958	0.4993308	623.0133	4.394441	0	12	766	642						Frog_fixed.avi	0
9771	586	763.2363	626.3445	0.6352779	0.4783104	624.5705	4.08189	0	771.9677	667.5242	0.4910606	0.5001609	623.1307	4.380774	0	12	768	647						Frog_fixed.avi	0
9787	587	765.0744	627.1757	0.635437	0.479416	624.9634	4.08108	0	766.5957	669.5554	0.4912038	0.5010523	623.3742	4.35452	0	12	766	648						Frog_fixed.avi	0
9804	588	767.3023	625.0725	0.6354704	0.4804623	625.1998	4.084561	0	765.1437	674.2035	0.491253	0.5019935	623.5974	4.35862	0	12	766	650						Frog_fixed.avi	0
9821	589	760.3491	629.5836	0.635346	0.4814349	625.4866	4.080744	0	767.0658	671.3253	0.4911981	0.5029628	623.7485	4.354998	0	12	764	650						Frog_fixed.avi	0
9837	590	756.1068	630.9694	0.6351166	0.4824024	625.5886	4.076707	0	773.6298	670.2395	0.491032	0.5039145	623.8734	4.350877	0	12	765	651						Frog_fixed.avi	0
9854	591	760.5792	630.7824	0.6348042	0.4832717	625.8946	4.083251	0	768.1158	660.1373	0.4907092	0.5048736	624.1489	4.341254	0	12	764	645						Frog_fixed.avi	0
9871	592	761.5685	626.0341	0.6344116	0.484183	626.0878	4.07744	0	765.4993	671.6025	0.490335	0.5057669	624.4951	4.332468	0	12	764	649						Frog_fixed.avi	0
9887	593	762.2717	630.2197	0.6339653	0.4848942	626.1896	4.082422	0	771.2678	673.9937	0.4899422	0.50666	624.7362	4.322306	0	12	767	652						Frog_fixed.avi	0
9904	594	756.9626	633.9581	0.6334632	0.4856455	626.4286	4.085485	0	768.3118	673.5429	0.4894867	0.5075845	624.9423	4.315687	0	12	763	654						Frog_fixed.avi	0
9921	595	759.2697	625.8085	0.6329558	0.4863316	626.6136	4.105688	0	772.0023	673.5787	0.4890198	0.5084781	625.0313	4.322888	0	12	766	650						Frog_fixed.avi	0
9937	596	757.6431	625.3145	0.6324286	0.4869836	626.7146	4.084179	0	768.8517	669.8934	0.488525	0.5093589	625.2252	4.326515	0	12	763	648						Frog_fixed.avi	0
9954	597	760.1022	629.0775	0.631873	0.4875986	626.9337	4.094672	0	768.6008	671.8459	0.4879841	0.5102307	625.3773	4.316149	0	12	764	650						Frog_fixed.avi	0
9971	598	763.7145	634.0356	0.6312729	0.4881229	627.0001	4.090964	0	772.1115	666.2748	0.4874099	0.5110328	625.537	4.326324	0	12	768	650						Frog_fixed.avi	0
9987	599	761.6916	627.0773	0.6306027	0.4886463	627.1282	4.09854	0	771.7365	673.7679	0.4868128	0.5117227	625.6979	4.340459	0	12	767	650						Frog_fixed.avi	0
10004	600	762.492	631.4682	0.6299429	0.4891008	627.1465	4.099304	0	777.9357	673.2751	0.48621	0.5123508	625.6424	4.317108	0	12	770	652						Frog_fixed.avi	0
10021	601	760.2707	628.7812	0.6293475	0.4894513	627.2127	4.098301	0	768.0717	668.0074	0.4855935	0.5128991	625.9567	4.326334	0	12	764	648						Frog_fixed.avi	0
10037	602	766.4541	633.4951	0.6288123	0.4897822	627.2697	4.101457	0	770.9177	672.4108	0.4850819	0.5132573	626.0668	4.318443	0	12	769	653						Frog_fixed.avi	0
10054	603	768.5772	633.6802	0.6282929	0.4900462	627.3094	4.106405	0	768.7007	670.2994	0.4845828	0.5135911	626.1681	4.329226	0	12	769	652						Frog_fixed.avi	0
10070	604	855.2139	552.2084	0.6272388	0.4896984	627.4099	4.118236	0	878.7977	601.1651	0.4837686	0.5133898	626.3439	4.366038	0	13	867	577						Frog_fixed.avi	0
10087	605	938.8424	508.2292	0.6261376	0.4894789	627.9288	4.120457	0	970.5851	552.5798	0.4829078	0.5132759	626.5555	4.358747	0	13	955	530						Frog_fixed.avi	0
10104	606	972.9749	472.1255	0.6255211	0.4893673	627.909	4.136538	0	996.4792	525.4871	0.4824247	0.5132946	626.7355	4.382668	0	13	985	499						Frog_fixed.avi	0
10120	607	974.0461	482.0731	0.6252024	0.4893249	627.7836	4.150822	0	1005.643	522.5858	0.4820672	0.5134615	626.8329	4.380973	0	13	990	502						Frog_fixed.avi	0
10137	608	971.9897	484.1673	0.6248531	0.4891604	627.6402	4.133968	0	996.8569	520.6346	0.4816683	0.5134959	626.8851	4.385975	0	13	984	502						Frog_fixed.avi	0
10154	609	977.6724	482.1913	0.6245618	0.4890427	627.996	4.141054	0	997.6401	531.6278	0.4813556	0.5135155	626.7623	4.361104	0	13	988	507						Frog_fixed.avi	0
10170	610	969.0035	493.253	0.6242481	0.4888598	627.8839	4.135822	0	1001.653	526.4817	0.481052	0.5135497	627.066	4.35567	0	13	985	510						Frog_fixed.avi	0
10187	611	971.6343	496.8102	0.623998	0.4888107	628.0126	4.119708	0	996.2589	528.9153	0.4807627	0.5136117	627.1703	4.371145	0	13	984	513						Frog_fixed.avi	0
10204	612	966.3391	496.2001	0.6237375	0.4888583	628.0819	4.128836	0	996.9373	532.4799	0.4805522	0.5138567	627.1938	4.364614	0	13	982	514						Frog_fixed.avi	0
10220	613	971.7593	493.9069	0.6235406	0.4890462	628.2781	4.123315	0	995.2177	532.8994	0.4803259	0.5141259	627.3472	4.372796	0	13	983	513						Frog_fixed.avi	0
10237	614	967.5714	498.4445	0.62327	0.4891943	628.1703	4.150228	0	995.7522	526.7238	0.4801055	0.5145661	627.3329	4.391188	0	13	982	513						Frog_fixed.avi	0
10254	615	970.871	503.7625	0.6230656	0.4893895	628.3618	4.110669	0	999.1366	531.5372	0.4798951	0.5148868	627.628	4.371223	0	13	985	518						Frog_fixed.avi	0
10270	616	967.209	500.7275	0.622808	0.4895407	628.4635	4.123887	0	993.4948	523.2894	0.4796258	0.5153487	627.5616	4.37232	0	13	980	512						Frog_fixed.avi	0
10287	617	971.9642	494.87	0.622536	0.4897793	628.5121	4.122355	0	1006.144	531.8889	0.4793828	0.515696	627.804	4.381145	0	13	989	513						Frog_fixed.avi	0
10304	618	965.1385	489.5196	0.6221998	0.4900014	628.5214	4.127906	0	995.9606	531.3978	0.4790644	0.5161892	627.7066	4.379591	0	13	981	510						Frog_fixed.avi	0
10320	619	976.4932	503.2997	0.6219571	0.4902344	628.6296	4.117739	0	989.3701	540.4082	0.4787662	0.5165522	627.9493	4.351983	0	13	983	522						Frog_fixed.avi	0
10337	620	969.5765	507.2058	0.6215922	0.4904433	628.6971	4.104493	0	1002.801	528.6149	0.4784932	0.51704	627.8746	4.3539	0	13	986	518						Frog_fixed.avi	0
10354	621	973.0516	488.4131	0.6212628	0.4907095	628.8387	4.107509	0	994.6235	536.4852	0.4781589	0.5174147	628.2161	4.360611	0	13	984	512						Frog_fixed.avi	0
10370	622	980.0322	495.3238	0.6209799	0.4909204	628.9175	4.108958	0	995.0986	536.12	0.4778574	0.5177894	628.4363	4.347508	0	13	988	516						Frog_fixed.avi	0
10387	623	969.0563	506.3174	0.6206301	0.4910522	628.9692	4.081684	0	998.6743	535.0876	0.477589	0.518069	628.4575	4.364949	0	13	984	521						Frog_fixed.avi	0
10404	624	971.2464	506.9763	0.6203288	0.4912289	629.2203	4.107463	0	996.5424	535.3703	0.4773014	0.5184603	628.735	4.342569	0	13	984	521						Frog_fixed.avi	0
10420	625	973.5228	496.9383	0.6200637	0.4915415	629.1702	4.082783	0	997.4698	535.1981	0.4770598	0.5188538	628.8102	4.346407	0	13	985	516						Frog_fixed.avi	0
10437	626	973.6479	500.6811	0.6198182	0.4918144	629.6042	4.095263	0	987.0226	538.1576	0.4768091	0.5192922	629.0325	4.360674	0	13	980	519						Frog_fixed.avi	0
10454	627	968.8962	504.1167	0.6195166	0.4921354	629.655	4.086236	0	1001.768	533.6133	0.4766066	0.519715	629.3287	4.367795	0	13	985	519						Frog_fixed.avi	0
10470	628	971.741	504.857	0.6193063	0.4925356	629.8392	4.09177	0	985.8802	534.682	0.4763326	0.520221	629.3367	4.356102	0	13	979	520						Frog_fixed.avi	0
10487	629	972.9442	507.27	0.6190584	0.4928816	629.9294	4.070548	0	986.6053	541.7973	0.4761569	0.5206397	629.5777	4.345359	0	13	980	525						Frog_fixed.avi	0
10504	630	970.7882	500.6088	0.6188568	0.4933605	630.106	4.072308	0	991.2407	537.2861	0.4759932	0.5211228	629.9556	4.366097	0	13	981	519						Frog_fixed.avi	0
10520	631	967.9282	508.8659	0.6186931	0.4936807	630.1475	4.090548	0	986.8707	540.4565	0.4758591	0.5215741	629.827	4.357968	0	13	977	525						Frog_fixed.avi	0
10537	632	972.569	496.0401	0.6185288	0.4940394	630.481	4.102949	0	992.1917	536.0847	0.4757624	0.5219463	629.9182	4.369139	0	13	982	516						Frog_fixed.avi	0
10554	633	967.2244	492.6303	0.6184072	0.4942551	630.4842	4.106141	0	987.7992	541.3541	0.4756353	0.5221931	630.2379	4.363708	0	13	978	517						Frog_fixed.avi	0
10570	634	973.3177	505.3962	0.6183197	0.4944008	630.6481	4.112936	0	984.0015	536.6454	0.4755607	0.5224534	630.5121	4.390539	0	13	979	521						Frog_fixed.avi	0
10587	635	974.1729	494.0773	0.6182263	0.4945819	631.0604	4.096726	0	988.5894	536.0706	0.4755337	0.5226847	630.6092	4.38683	0	13	981	515						Frog_fixed.avi	0
10604	636	973.5803	496.0617	0.6181642	0.4948016	631.3113	4.112461	0	990.972	540.2373	0.475519	0.5228963	630.7287	4.383595	0	13	982	518						Frog_fixed.avi	0
10620	637	971.0682	501.9191	0.6181241	0.4950404	631.392	4.119081	0	986.4674	540.0032	0.475505	0.5232466	630.9028	4.38099	0	13	979	521						Frog_fixed.avi	0
10637	638	967.4622	503.0878	0.6180655	0.4952859	631.4156	4.103234	0	986.766	544.1007	0.4754949	0.5235643	631.0355	4.412425	0	13	977	524						Frog_fixed.avi	0
10653	639	972.0735	490.2806	0.6180329	0.4956149	631.5779	4.121823	0	997.4903	528.8623	0.4755163	0.5239593	631.2878	4.419616	0	13	985	510						Frog_fixed.avi	0
10670	640	965.9459	504.2065	0.6179709	0.4958272	631.9045	4.126935	0	986.678	539.1273	0.4754958	0.5243254	631.3167	4.418107	0	13	976	522						Frog_fixed.avi	0
10687	641	971.3527	503.2939	0.6179302	0.4959485	632.1349	4.145323	0	985.1566	540.694	0.4754897	0.5245938	631.7431	4.418983	0	13	978	522						Frog_fixed.avi	0
10703	642	973.1184	496.1884	0.6178774	0.4961312	632.2916	4.16822	0	992.4128	543.6061	0.4755192	0.5248806	631.8054	4.425572	0	13	983	520						Frog_fixed.avi	0
10720	643	968.7521	485.6837	0.6178349	0.496334	632.4612	4.159355	0	988.6893	536.1571	0.4755038	0.5251343	632.1055	4.439047	0	13	979	511						Frog_fixed.avi	0
10737	644	972.3207	489.4125	0.6178213	0.4964223	632.6141	4.166998	0	986.506	534.7612	0.4755208	0.525277	632.3084	4.426854	0	13	979	512						Frog_fixed.avi	0
10753	645	968.266	491.0928	0.6178196	0.4964803	632.7072	4.171681	0	992.2669	533.879	0.4755785	0.5254049	632.5648	4.455717	0	13	980	512						Frog_fixed.avi	0
10770	646	962.9744	497.0324	0.6178591	0.4965614	632.8847	4.160852	0	987.4135	530.9146	0.4756462	0.5255693	632.5804	4.4665	0	13	975	514						Frog_fixed.avi	0
10787	647	971.5687	490.7675	0.6179223	0.4966365	633.1154	4.199281	0	987.2709	538.7158	0.4757213	0.5256889	632.6492	4.464763	0	13	979	515						Frog_fixed.avi	0
10803	648	964.4135	498.3828	0.6179788	0.4966873	633.2946	4.180483	0	990.102	533.1732	0.4758342	0.5258154	632.9952	4.479447	0	13	977	516						Frog_fixed.avi	0
10820	649	965.0979	501.3537	0.618043	0.4967172	633.3741	4.202727	0	988.5687	542.5927	0.4759504	0.5258687	633.3072	4.474221	0	13	977	522						Frog_fixed.avi	0
10837	650	963.2892	500.3077	0.6181458	0.4967784	633.6205	4.198081	0	987.9204	533.4492	0.4760526	0.5259042	633.3939	4.473723	0	13	976	517						Frog_fixed.avi	0
10853	651	964.3744	499.7587	0.6182553	0.4968432	633.7291	4.204916	0	990.8607	536.2021	0.4761984	0.5259073	633.4797	4.485667	0	13	978	518						Frog_fixed.avi	0
10870	652	965.9057	499.7368	0.6184193	0.4969305	633.7741	4.22621	0	991.0815	535.9974	0.4763634	0.5259548	633.5035	4.494742	0	13	978	518						Frog_fixed.avi	0
10887	653	960.5957	496.2667	0.61853	0.4970777	633.8241	4.216433	0	986.1431	538.9152	0.4764799	0.5260637	633.6675	4.499503	0	13	973	518						Frog_fixed.avi	0
10903	654	963.046	497.7925	0.6186723	0.4973102	634.0607	4.224539	0	982.7869	536.0193	0.4765856	0.5262316	633.7272	4.504869	0	13	973	517						Frog_fixed.avi	0
10920	655	964.2121	500.6483	0.6188092	0.4975759	634.2311	4.224312	0	988.6215	535.9844	0.4767359	0.5264636	633.9068	4.518237	0	13	976	518						Frog_fixed.avi	0
10937	656	958.1758	496.8499	0.6189089	0.4979589	634.2826	4.215561	0	987.2167	544.4674	0.4768913	0.5267534	633.8715	4.501512	0	13	973	521						Frog_fixed.avi	0
10953	657	965.0648	491.5138	0.6190388	0.4982521	634.106	4.249218	0	980.6973	537.8572	0.4769971	0.5269706	634.0156	4.521521	0	13	973	515						Frog_fixed.avi	0
10970	658	967.0322	506.588	0.6191694	0.4982384	634.1054	4.182815	0	980.0305	538.138	0.4771382	0.5272158	634.0974	4.511317	0	13	974	522						Frog_fixed.avi	0
10987	659	957.2698	497.0091	0.6192926	0.4984354	634.1054	4.22129	0	974.8483	541.4711	0.4773201	0.5273061	634.0692	4.520235	0	14	966	519						Frog_fixed.avi	0
11003	660	922.9131	529.6883	0.6196189	0.4988038	634.1054	4.200526	0	934.0742	567.4058	0.4776666	0.5275272	634.2338	4.53091	0	14	928	549						Frog_fixed.avi	0
11020	661	935.0634	519.188	0.6197047	0.4987941	634.1054	4.197717	0	944.9327	566.9507	0.477737	0.5275066	634.339	4.52918	0	14	940	543						Frog_fixed.avi	0
11037	662	923.1439	525.6033	0.6197779	0.4987404	634.1054	4.19788	0	933.7916	571.3962	0.4778142	0.5274034	634.3274	4.534226	0	14	928	548						Frog_fixed.avi	0
11053	663	926.7144	519.4817	0.6199133	0.498946	634.1053	4.229526	0	943.459	574.5943	0.4779291	0.5273354	634.1655	4.521416	0	14	935	547						Frog_fixed.avi	0
11070	664	917.8589	525.772	0.6199989	0.4988325	634.5772	4.222044	0	936.3582	567.4311	0.4779922	0.5272459	634.1967	4.517216	0	14	927	547						Frog_fixed.avi	0
11086	665	-1280	-1024	-1	-1	-1	-1	4	-1280	-1024	-1	-1	-1	-1	4	14	0	0						Frog_fixed.avi	0
11103	666	-1280	-1024	-1	-1	-1	-1	4	-1280	-1024	-1	-1	-1	-1	4	14	0	0						Frog_fixed.avi	0
11120	667	-1280	-1024	-1	-1	-1	-1	4	-1280	-1024	-1	-1	-1	-1	4	14	0	0						Frog_fixed.avi	0
11136	668	927.3259	525.8762	0.6203235	0.4981912	634.7739	4.215611	0	940.343	569.7449	0.4782358	0.5268231	634.5212	4.535617	0	14	934	548						Frog_fixed.avi	0
11153	669	928.3759	527.4955	0.6203279	0.4982321	634.7739	4.242991	0	936.2727	569.2178	0.4782728	0.5267094	634.5061	4.537532	0	14	932	548						Frog_fixed.avi	0
11170	670	927.4341	518.2605	0.6203348	0.4980613	634.7145	4.235384	0	933.873	568.0215	0.4782568	0.5265052	634.4188	4.563759	0	14	931	543						Frog_fixed.avi	0
11186	671	923.6374	525.7958	0.6203518	0.4978031	634.649	4.245525	0	936.4031	570.9142	0.4782834	0.5262216	634.4496	4.545167	0	14	930	548						Frog_fixed.avi	0
11203	672	927.5544	528.9372	0.620428	0.4973502	634.6323	4.204685	0	930.9207	563.6257	0.4782753	0.5259347	634.2859	4.540667	0	14	929	546						Frog_fixed.avi	0
11220	673	923.2018	528.154	0.6204053	0.4971143	634.6322	4.23671	0	929.0038	570.7131	0.4782727	0.5254222	634.2473	4.544734	0	14	926	549						Frog_fixed.avi	0
11236	674	926.0562	522.6592	0.6204314	0.4966797	634.2527	4.222975	0	929.3835	578.97	0.4782963	0.5249004	634.0558	4.563734	0	14	928	551						Frog_fixed.avi	0
11253	675	921.9502	529.9791	0.6204444	0.4962239	634.1724	4.25801	0	928.4331	569.7673	0.4782861	0.5244256	633.8987	4.578507	0	14	925	550						Frog_fixed.avi	0
11270	676	919.644	526.5206	0.6204541	0.495808	633.9552	4.23535	0	936.526	565.6682	0.4782623	0.5239919	633.8077	4.562413	0	14	928	546						Frog_fixed.avi	0
11286	677	926.66	530.2885	0.6204395	0.4952947	633.8296	4.252512	0	927.8533	567.9966	0.4781948	0.5235757	633.5662	4.553566	0	14	927	549						Frog_fixed.avi	0
11303	678	930.324	522.7838	0.6204661	0.4947412	633.8176	4.225983	0	931.6284	565.2615	0.4781401	0.5231757	633.4111	4.583717	0	14	931	544						Frog_fixed.avi	0
11320	679	922.8258	533.6216	0.6203366	0.4943636	633.8176	4.261158	0	931.5783	572.0947	0.4780512	0.522792	633.402	4.591263	0	14	927	553						Frog_fixed.avi	0
11336	680	915.3042	522.1632	0.6202894	0.4939075	633.4381	4.210801	0	928.7205	574.2399	0.4779584	0.5224498	633.1412	4.574451	0	14	922	548						Frog_fixed.avi	0
11353	681	917.4067	522.9808	0.6201975	0.4936155	633.438	4.285808	0	928.6575	571.437	0.4778838	0.5220928	632.9583	4.563854	0	14	923	547						Frog_fixed.avi	0
11370	682	918.5901	519.9769	0.6201562	0.493306	632.8743	4.262985	0	934.3961	567.4833	0.4778296	0.5217295	632.7743	4.592025	0	14	926	544						Frog_fixed.avi	0
11386	683	925.6643	527.7492	0.620208	0.4928686	632.6616	4.275056	0	929.4275	563.148	0.477787	0.52135	632.5248	4.581117	0	14	928	545						Frog_fixed.avi	0
11403	684	910.3199	526.6638	0.6202344	0.4925703	632.3008	4.261071	0	922.793	574.4338	0.4777996	0.5209276	632.3484	4.573601	0	14	917	551						Frog_fixed.avi	0
11420	685	883.0439	527.7853	0.6205199	0.4921863	632.4608	4.286918	0	894.3781	572.0928	0.4780597	0.5205337	632.2078	4.586652	0	15	889	550						Frog_fixed.avi	0
11436	686	883.9214	539.0579	0.620808	0.4917297	632.478	4.238001	0	897.7168	579.0433	0.4782217	0.5202497	631.8925	4.587821	0	15	891	559						Frog_fixed.avi	0
11453	687	880.915	533.8668	0.6208833	0.4916691	632.4779	4.271911	0	890.2371	576.6608	0.4782816	0.5199934	631.7802	4.593596	0	15	886	555						Frog_fixed.avi	0
11470	688	883.556	529.585	0.6210962	0.4915534	631.5933	4.279015	0	883.8323	574.7229	0.4784206	0.5197791	631.4232	4.593129	0	15	884	552						Frog_fixed.avi	0
11486	689	872.8223	539.5231	0.6212593	0.4914383	631.5022	4.254542	0	893.5398	582.0917	0.4785913	0.5196089	631.1608	4.573726	0	15	883	561						Frog_fixed.avi	0
11503	690	874.5629	537.2169	0.6215966	0.4911708	631.4339	4.24115	0	886.2354	582.0813	0.4787577	0.519537	631.0706	4.58369	0	15	880	560						Frog_fixed.avi	0
11520	691	875.373	538.035	0.6217999	0.4912784	631.4338	4.253502	0	890.0209	585.4988	0.4789969	0.5194519	630.6425	4.569778	0	15	883	562						Frog_fixed.avi	0
11536	692	876.7108	539.9847	0.6220788	0.4912733	630.8262	4.260078	0	891.3663	582.2626	0.4792094	0.5193242	630.6268	4.608234	0	15	884	561						Frog_fixed.avi	0
11553	693	872.2632	538.8392	0.6224234	0.4912567	630.4019	4.249837	0	892.1412	581.7034	0.4795311	0.5192432	630.3167	4.592502	0	15	882	560						Frog_fixed.avi	0
11569	694	873.262	535.9652	0.6228388	0.4912077	630.2335	4.269238	0	893.6083	579.9109	0.4798879	0.5191042	630.0371	4.622164	0	15	883	558						Frog_fixed.avi	0
11586	695	874.0317	545.6705	0.6232982	0.4909336	630.2131	4.230659	0	885.2603	585.4562	0.4802356	0.5188617	629.8466	4.596029	0	15	880	566						Frog_fixed.avi	0
11603	696	882.318	539.6931	0.6237894	0.4908899	630.2131	4.250563	0	885.8124	581.374	0.4806535	0.5186355	629.7753	4.587569	0	15	884	561						Frog_fixed.avi	0
11619	697	875.2367	534.1567	0.6242217	0.4910631	630.2131	4.277978	0	887.5513	579.9347	0.4810846	0.5183868	629.6921	4.608098	0	15	881	557						Frog_fixed.avi	0
11636	698	877.8027	536.2288	0.6246234	0.491132	629.7004	4.266761	0	890.1453	581.1702	0.4814779	0.5182087	629.3705	4.607678	0	15	884	559						Frog_fixed.avi	0
11653	699	867.673	538.165	0.6250361	0.491318	629.4613	4.253443	0	884.4608	584.7005	0.481847	0.5181295	629.0229	4.603778	0	15	876	561						Frog_fixed.avi	0
11669	700	865.4769	535.1455	0.6254461	0.4915785	629.4225	4.258938	0	889.4827	587.0531	0.4822015	0.5180926	629.12	4.613685	0	15	877	561						Frog_fixed.avi	0
11686	701	868.085	526.4688	0.6257946	0.4917474	629.2	4.2747	0	888.5145	588.0822	0.4824997	0.5180288	628.9771	4.616945	0	15	878	557						Frog_fixed.avi	0
11703	702	861.7538	534.5786	0.6261224	0.4918384	628.9122	4.2763	0	891.4258	578.9507	0.4828102	0.5179066	628.7338	4.601557	0	15	877	557						Frog_fixed.avi	0
11719	703	870.3146	532.1146	0.6264508	0.4918873	628.9325	4.282066	0	880.9545	583.8351	0.483068	0.5177922	628.6132	4.591598	0	15	876	558						Frog_fixed.avi	0
11736	704	859.2765	536.4354	0.6267153	0.4919528	628.6729	4.254189	0	882.0434	580.8571	0.483334	0.5176027	628.5061	4.604168	0	15	871	559						Frog_fixed.avi	0
11753	705	866.3604	537.6357	0.6270575	0.4919599	628.5093	4.261685	0	878.8226	589.5205	0.4835658	0.5173773	628.2382	4.610053	0	15	873	564						Frog_fixed.avi	0
11769	706	864.1796	533.6628	0.6273656	0.4919845	628.4676	4.266276	0	880.4308	589.6121	0.4838699	0.5171786	628.2663	4.599185	0	15	872	562						Frog_fixed.avi	0
11786	707	855.8341	503.9855	0.6276397	0.4918282	628.2892	4.269392	0	886.3282	558.4993	0.4842017	0.5168281	627.9949	4.608515	0	15	871	531						Frog_fixed.avi	0
11803	708	870.1718	508.3782	0.6280112	0.491816	628.239	4.281802	0	881.2173	569.1606	0.4845084	0.5166042	627.864	4.576876	0	15	876	539						Frog_fixed.avi	0
11819	709	855.3585	508.2151	0.6283202	0.4917927	627.9691	4.280344	0	883.0245	565.1347	0.4848361	0.5164564	627.7927	4.588739	0	15	869	537						Frog_fixed.avi	0
11836	710	856.6281	517.8981	0.6286811	0.4915891	627.9379	4.255138	0	878.3195	570.8172	0.485146	0.5162854	627.5117	4.580536	0	15	867	544						Frog_fixed.avi	0
11853	711	860.3085	506.6686	0.6290445	0.4917131	627.9379	4.260418	0	886.5549	567.8691	0.4854594	0.5161194	627.4145	4.602652	0	15	873	537						Frog_fixed.avi	0
11869	712	854.5785	512.0986	0.6293104	0.4916305	627.7218	4.264932	0	880.3916	558.7295	0.4857219	0.5159796	627.3521	4.609517	0	15	867	535						Frog_fixed.avi	0
11886	713	855.4678	510.8286	0.6295736	0.4915883	627.8141	4.268037	0	881.5317	563.1217	0.4859464	0.5157996	627.1845	4.606917	0	15	868	537						Frog_fixed.avi	0
11903	714	857.2775	505.9463	0.629751	0.4915484	627.5554	4.267741	0	880.5492	557.8809	0.4861163	0.5157009	627.0139	4.578218	0	15	869	532						Frog_fixed.avi	0
11919	715	853.3099	522.2009	0.629914	0.4914122	627.4001	4.24492	0	872.7932	562.3306	0.4862199	0.515558	626.9461	4.582594	0	15	863	542						Frog_fixed.avi	0
11936	716	853.5132	518.5269	0.6299874	0.4912881	627.4026	4.25286	0	875.9134	558.9707	0.4862989	0.515434	626.825	4.600962	0	15	865	539						Frog_fixed.avi	0
11953	717	855.752	516.5249	0.6300303	0.4911777	627.2574	4.256994	0	880.4817	561.1142	0.4863471	0.5152638	626.7615	4.603096	0	15	868	539						Frog_fixed.avi	0
11969	718	854.5819	508.5909	0.6300444	0.4910532	627.1497	4.251995	0	875.9244	558.7154	0.4863084	0.5150728	626.5544	4.587234	0	15	865	534						Frog_fixed.avi	0
11986	719	853.5865	504.5165	0.6300573	0.4909093	627.003	4.255204	0	878.5963	560.2825	0.4862729	0.514868	626.498	4.591749	0	15	866	532						Frog_fixed.avi	0
12003	720	848.154	512.2921	0.6300207	0.490703	626.8852	4.244215	0	878.7201	561.1391	0.4862313	0.5147371	626.5012	4.592394	0	15	863	537						Frog_fixed.avi	0
12019	721	852.4536	517.1544	0.6299829	0.4904652	626.7918	4.236203	0	875.1937	554.6279	0.4861567	0.5146089	626.4712	4.598921	0	15	864	536						Frog_fixed.avi	0
12036	722	849.5953	516.9472	0.6299217	0.4903305	626.6436	4.227292	0	876.5999	552.6745	0.4860764	0.5145451	626.3414	4.599599	0	15	863	535						Frog_fixed.avi	0
12053	723	849.2908	518.9554	0.6298919	0.4900897	626.6356	4.208748	0	879.3085	557.3078	0.4859968	0.5144855	626.1591	4.609804	0	15	864	538						Frog_fixed.avi	0
12069	724	845.8196	513.5494	0.6297943	0.4902632	626.6356	4.214254	0	874.1062	557.2773	0.4858957	0.5145734	625.9114	4.59419	0	15	860	535						Frog_fixed.avi	0
12086	725	849.0559	514.1399	0.6296871	0.4902971	626.3138	4.223402	0	877.3528	560.368	0.4858003	0.5146872	625.8611	4.589054	0	15	863	537						Frog_fixed.avi	0
12103	726	852.4372	515.4037	0.6295955	0.4903827	626.1723	4.221655	0	873.4277	566.2059	0.4856649	0.5148032	625.8615	4.57056	0	15	863	541						Frog_fixed.avi	0
12119	727	852.4063	518.3007	0.6294854	0.4904431	626.0305	4.217982	0	864.7258	566.3883	0.4855225	0.5149228	625.6395	4.593856	0	15	859	542						Frog_fixed.avi	0
12136	728	847.7496	518.7379	0.6293581	0.4904873	626.138	4.214133	0	876.1492	555.6806	0.4854116	0.5150788	625.574	4.596	0	15	862	537						Frog_fixed.avi	0
12152	729	849.154	519.1285	0.629232	0.4905078	626.0322	4.223838	0	876.366	558.676	0.4852989	0.5151638	625.5801	4.600468	0	15	863	539						Frog_fixed.avi	0
12169	730	843.3033	520.1772	0.6290509	0.4905021	625.795	4.209659	0	875.827	561.0695	0.485104	0.5151804	625.5679	4.580028	0	15	860	541						Frog_fixed.avi	0
12186	731	847.8326	522.7515	0.6289446	0.4904762	625.8157	4.207798	0	861.8341	559.8605	0.4849402	0.5152577	625.5245	4.594376	0	15	855	541						Frog_fixed.avi	0
12202	732	815.9614	533.4598	0.628804	0.4904955	625.7726	4.214922	0	846.4075	568.5575	0.4848941	0.5153798	625.4377	4.592956	0	15	831	551						Frog_fixed.avi	0
12219	733	823.2003	533.9276	0.6285886	0.490451	625.8467	4.196505	0	852.8164	564.3865	0.4846881	0.5154293	625.236	4.598772	0	15	838	549						Frog_fixed.avi	0
12236	734	819.5623	526.5587	0.6283637	0.4903936	625.774	4.210366	0	844.7792	566.8312	0.4844139	0.5154773	625.3931	4.593419	0	15	832	547						Frog_fixed.avi	0
12252	735	813.27	532.1232	0.6280804	0.4903206	625.6075	4.202962	0	853.757	572.5025	0.4841975	0.5155095	625.2022	4.575887	0	15	834	552						Frog_fixed.avi	0
12269	736	826.4038	528.7554	0.627887	0.490237	625.6218	4.210066	0	845.8188	571.7803	0.4839087	0.5155448	625.3416	4.583219	0	15	836	550						Frog_fixed.avi	0
12286	737	820.5613	518.1222	0.6275534	0.4901782	625.5595	4.215332	0	850.7557	572.7412	0.4836442	0.5155643	625.1591	4.589592	0	15	836	545						Frog_fixed.avi	0
12302	738	821.712	521.2047	0.6272771	0.4901048	625.6149	4.221277	0	845.3344	571.3985	0.483346	0.5155945	625.2394	4.570943	0	15	834	546						Frog_fixed.avi	0
12319	739	825.3441	521.3843	0.6269659	0.4900626	625.5189	4.201803	0	845.2562	573.1179	0.4830225	0.5156793	625.1204	4.583632	0	15	835	547						Frog_fixed.avi	0
12336	740	813.4512	523.9152	0.6266155	0.4899727	625.4652	4.213617	0	848.9913	576.1498	0.4827352	0.5157731	625.1516	4.593444	0	15	831	550						Frog_fixed.avi	0
12352	741	819.1248	521.9416	0.6263031	0.489909	625.4919	4.203186	0	841.2714	569.7808	0.4823943	0.5159121	625.2628	4.590294	0	15	830	546						Frog_fixed.avi	0
12369	742	816.9307	530.6014	0.6259545	0.4897962	625.413	4.202304	0	843.8269	572.8635	0.4820792	0.5159986	624.9154	4.596379	0	15	830	552						Frog_fixed.avi	0
12386	743	810.4158	536.2059	0.6255753	0.4896914	625.4135	4.226523	0	838.6221	573.924	0.481719	0.5160774	625.112	4.610062	0	15	825	555						Frog_fixed.avi	0
12402	744	813.0441	533.5355	0.6252309	0.4896099	625.3827	4.215033	0	844.946	568.5437	0.4813555	0.516205	625.2485	4.604023	0	15	829	551						Frog_fixed.avi	0
12419	745	825.2398	535.0837	0.6249031	0.4895259	625.3921	4.204869	0	849.5908	568.7511	0.4810008	0.516284	625.1075	4.601032	0	15	837	552						Frog_fixed.avi	0
12436	746	818.4106	530.8165	0.6245154	0.4894716	625.3759	4.222559	0	845.7266	574.8388	0.4806868	0.5163815	625.0558	4.589745	0	15	832	553						Frog_fixed.avi	0
12452	747	807.1585	533.6537	0.6241791	0.4894648	625.3729	4.211813	0	842.9164	574.0186	0.4803598	0.516551	625.2079	4.591093	0	15	825	554						Frog_fixed.avi	0
12469	748	823.4856	529.9762	0.6238795	0.4894538	625.3401	4.216222	0	850.9335	571.574	0.4800614	0.5167542	625.0209	4.597396	0	15	837	551						Frog_fixed.avi	0
12486	749	820.9954	531.1016	0.6235067	0.4894183	625.3563	4.228253	0	847.3512	571.285	0.479732	0.5168873	625.1066	4.59163	0	15	834	551						Frog_fixed.avi	0
12502	750	811.3325	527.9681	0.6231721	0.4893801	625.3203	4.21142	0	842.4777	567.3845	0.4793916	0.5170367	625.2042	4.598717	0	15	827	548						Frog_fixed.avi	0
12519	751	822.6574	525.6313	0.6228523	0.4892697	625.3049	4.229974	0	844.5468	572.1492	0.4790716	0.5170495	624.8808	4.584477	0	15	834	549						Frog_fixed.avi	0
12536	752	819.038	525.6418	0.6224458	0.4891038	625.3925	4.234401	0	844.3957	570.1875	0.4787171	0.5170637	625.1187	4.583535	0	15	832	548						Frog_fixed.avi	0
12552	753	815.6951	536.7341	0.6220402	0.488882	625.389	4.229464	0	844.6962	572.2237	0.4783285	0.5170698	625.291	4.59002	0	15	830	554						Frog_fixed.avi	0
12569	754	807.342	541.3599	0.6216981	0.488508	625.382	4.211123	0	847.5942	571.7271	0.4779355	0.5170694	625.1042	4.593357	0	15	827	557						Frog_fixed.avi	0
12586	755	819.6478	527.2565	0.6212674	0.4885023	625.3819	4.228109	0	844.3671	574.7516	0.4775378	0.5170577	624.9278	4.59126	0	15	832	551						Frog_fixed.avi	0
12602	756	819.9076	528.1622	0.6208281	0.4883117	625.5179	4.249694	0	847.1047	577.4206	0.4771283	0.5170437	625.064	4.588767	0	15	834	553						Frog_fixed.avi	0
12619	757	819.6445	530.2216	0.6203954	0.4881534	625.4036	4.242726	0	850.8959	570.6334	0.476691	0.5170956	625.2192	4.602366	0	15	835	550						Frog_fixed.avi	0
12636	758	824.5471	530.1659	0.6199388	0.4880811	625.3692	4.266498	0	850.901	576.0234	0.4762525	0.5172197	625.3069	4.576899	0	15	838	553						Frog_fixed.avi	0
12652	759	816.9495	533.8607	0.6194742	0.4881144	625.457	4.245224	0	849.6859	570.0806	0.4757943	0.51748	625.4055	4.60818	0	15	833	552						Frog_fixed.avi	0
12669	760	817.1757	529.0925	0.6190146	0.4882605	625.4937	4.254816	0	849.1558	572.9962	0.4753385	0.5177639	625.349	4.600431	0	15	833	551						Frog_fixed.avi	0
12685	761	815.2288	528.217	0.6185697	0.4884265	625.431	4.249053	0	850.4744	576.658	0.4749109	0.5180941	625.236	4.590631	0	15	833	552						Frog_fixed.avi	0
12702	762	812.1292	536.977	0.6181526	0.4885851	625.4958	4.240013	0	860.0848	571.3062	0.4745446	0.5184931	625.1498	4.606421	0	15	836	554						Frog_fixed.avi	0
12719	763	818.8022	534.769	0.6177417	0.4887761	625.4861	4.263124	0	852.4629	575.5594	0.4741051	0.5189031	625.2942	4.614799	0	15	836	555						Frog_fixed.avi	0
12735	764	825.3173	526.3843	0.6173245	0.4890515	625.4973	4.285431	0	850.7685	567.2762	0.4736829	0.519374	625.3309	4.606584	0	15	838	547						Frog_fixed.avi	0
12752	765	822.3364	527.4316	0.6168784	0.489256	625.5173	4.267627	0	851.7693	573.6996	0.473241	0.5197328	625.4334	4.606442	0	15	837	551						Frog_fixed.avi	0
12769	766	820.9063	535.5294	0.6164016	0.489358	625.4898	4.264512	0	848.8117	570.985	0.4727777	0.5200994	625.5507	4.616331	0	15	835	553						Frog_fixed.avi	0
12785	767	823.0309	535.9789	0.6159106	0.4894074	625.5273	4.275603	0	851.7783	567.0463	0.4723193	0.5203595	625.4894	4.617877	0	15	837	552						Frog_fixed.avi	0
12802	768	819.9523	543.8234	0.6154289	0.4894242	625.53	4.270077	0	846.3724	571.9907	0.471853	0.520595	625.4855	4.62538	0	15	833	558						Frog_fixed.avi	0
12819	769	821.5513	540.1314	0.614951	0.4894232	625.6346	4.269471	0	853.6077	574.3447	0.4714363	0.5208012	625.6625	4.61464	0	15	838	557						Frog_fixed.avi	0
12835	770	818.9347	540.8722	0.6144876	0.4894126	625.6588	4.276921	0	858.9338	568.683	0.4710062	0.5210164	625.6865	4.623003	0	15	839	555						Frog_fixed.avi	0
12852	771	816.6936	541.4724	0.6140733	0.4893529	625.8077	4.280028	0	858.2744	577.1111	0.4706255	0.5211137	625.7263	4.632404	0	15	837	559						Frog_fixed.avi	0
12869	772	821.4527	529.7904	0.6136501	0.4893161	625.838	4.297585	0	849.5917	577.0084	0.4702099	0.5212079	625.8058	4.620241	0	15	836	553						Frog_fixed.avi	0
12885	773	820.6365	532.1671	0.61326	0.4892509	625.9406	4.281934	0	853.0325	574.9518	0.4697981	0.52132	625.8904	4.646527	0	15	837	554						Frog_fixed.avi	0
12902	774	826.951	530.8875	0.6128693	0.4892125	625.8096	4.294487	0	859.5641	577.6308	0.4694428	0.5213814	626.0069	4.649415	0	15	843	554						Frog_fixed.avi	0
12919	775	822.171	529.5028	0.6124712	0.4891385	625.8508	4.290119	0	860.5986	573.7205	0.4691199	0.5215012	625.9744	4.64584	0	15	841	552						Frog_fixed.avi	0
12935	776	825.7035	534.6619	0.6121739	0.4890674	626.1884	4.293748	0	855.6372	572.4021	0.4687949	0.5216007	626.084	4.635993	0	15	841	554						Frog_fixed.avi	0
12952	777	827.853	532.816	0.6118585	0.4890703	626.0901	4.304387	0	861.9888	571.78	0.4685263	0.521702	626.0789	4.656903	0	15	845	552						Frog_fixed.avi	0
12969	778	826.9197	530.1846	0.6115761	0.4890744	626.134	4.286095	0	854.0675	571.3362	0.4682511	0.5218505	626.0765	4.641919	0	15	840	551						Frog_fixed.avi	0
12985	779	826.3645	532.0475	0.6113052	0.4891118	626.1667	4.279819	0	860.7977	576.951	0.4680075	0.5219998	626.3459	4.643441	0	15	844	554						Frog_fixed.avi	0
13002	780	828.7845	532.2027	0.6110278	0.4890606	626.1164	4.297522	0	852.9012	580.1724	0.467741	0.5221237	626.1679	4.652334	0	15	841	556						Frog_fixed.avi	0
13019	781	823.0398	531.5025	0.6107647	0.4890671	626.2344	4.274542	0	861.482	580.3415	0.4675161	0.5222496	626.3606	4.644747	0	15	842	556						Frog_fixed.avi	0
13035	782	829.9719	533.9379	0.6105196	0.4890025	626.1691	4.278706	0	860.4486	570.413	0.467284	0.5223957	626.3964	4.660956	0	15	845	552						Frog_fixed.avi	0
13052	783	827.3127	536.849	0.6102682	0.4889893	626.3062	4.287038	0	860.983	573.423	0.4670654	0.5224842	626.4185	4.657515	0	15	844	555						Frog_fixed.avi	0
13069	784	829.2815	531.8401	0.6100433	0.4890025	626.2672	4.292349	0	857.8187	576.697	0.466868	0.5226286	626.5144	4.656106	0	15	844	554						Frog_fixed.avi	0
13085	785	825.2585	532.0852	0.6098282	0.4890343	626.2684	4.291903	0	859.4908	583.2042	0.4666863	0.5227355	626.3373	4.662938	0	15	842	558						Frog_fixed.avi	0
13102	786	825.8997	535.2898	0.6096826	0.4890364	626.3773	4.296791	0	858.0166	580.6701	0.4665391	0.5228752	626.5162	4.665428	0	15	842	558						Frog_fixed.avi	0
13119	787	826.8544	528.6953	0.6095504	0.4890694	626.2936	4.282199	0	862.7538	576.8829	0.4664376	0.5230238	626.6818	4.671546	0	15	845	553						Frog_fixed.avi	0
13135	788	829.7729	528.5977	0.6094403	0.4891548	626.108	4.315715	0	862.6099	574.6273	0.4663673	0.5231805	626.6796	4.667338	0	15	846	552						Frog_fixed.avi	0
13152	789	834.1414	533.0278	0.6093668	0.489175	626.1112	4.306055	0	862.1298	575.5186	0.4663115	0.523266	626.5974	4.660749	0	15	848	554						Frog_fixed.avi	0
13169	790	829.364	527.9889	0.6092893	0.4891731	626.2988	4.310543	0	868.9875	577.6821	0.4662709	0.5232669	626.6265	4.692202	0	15	849	553						Frog_fixed.avi	0
13185	791	821.1624	535.9432	0.6092663	0.4889928	626.2983	4.268131	0	867.6854	584.2429	0.4662542	0.5232886	626.5724	4.667513	0	15	844	560						Frog_fixed.avi	0
13202	792	827.0787	536.0947	0.6092519	0.4890924	626.2981	4.297066	0	865.6472	583.5575	0.4662608	0.523266	626.5944	4.678503	0	15	846	560						Frog_fixed.avi	0
13219	793	829.2422	535.8052	0.6092912	0.4890835	626.4578	4.30265	0	866.6023	577.903	0.4662835	0.5233012	626.6664	4.665263	0	15	848	557						Frog_fixed.avi	0
13235	794	826.8018	535.0766	0.6093294	0.489205	626.421	4.29412	0	862.0573	578.76	0.4663135	0.5234435	626.737	4.68042	0	15	844	557						Frog_fixed.avi	0
13252	795	827.2325	543.7704	0.609404	0.4893775	626.2409	4.295823	0	867.7835	586.7653	0.4663861	0.5235931	626.8661	4.664383	0	15	848	565						Frog_fixed.avi	0
13268	796	834.8304	538.2472	0.6095123	0.4897351	626.379	4.299902	0	867.8446	579.73	0.4664535	0.5239565	626.8949	4.680505	0	15	851	559						Frog_fixed.avi	0
13285	797	833.5505	541.0564	0.6096053	0.4902029	626.5399	4.293146	0	859.6434	583.2321	0.4665263	0.5243766	626.822	4.68124	0	15	847	562						Frog_fixed.avi	0
13302	798	830.409	550.9609	0.6096886	0.4904258	626.5587	4.263275	0	865.6536	582.0474	0.4666551	0.5248101	626.8184	4.672413	0	15	848	567						Frog_fixed.avi	0
13318	799	837.909	544.5496	0.6097531	0.4910201	626.5584	4.304066	0	865.4375	586.498	0.4667377	0.5251853	626.7841	4.671732	0	15	852	566						Frog_fixed.avi	0
13335	800	825.7979	549.3062	0.6098212	0.4913434	626.565	4.304163	0	864.985	581.3909	0.466814	0.5255384	626.8336	4.672118	0	15	845	565						Frog_fixed.avi	0
13352	801	835.7977	523.7405	0.6098762	0.491346	626.6999	4.30185	0	872.3556	558.2727	0.4669087	0.5255939	626.984	4.665757	0	16	854	541						Frog_fixed.avi	0
13368	802	834.5606	498.057	0.6098771	0.4913237	626.8544	4.303839	0	865.2655	530.3376	0.4670175	0.5255772	626.9465	4.666428	0	16	850	514						Frog_fixed.avi	0
13385	803	836.9827	495.1859	0.6099267	0.4915919	626.8353	4.309409	0	866.453	539.4255	0.4670287	0.5257575	627.01	4.66307	0	16	852	517						Frog_fixed.avi	0
13402	804	835.0886	494.1496	0.6099491	0.4916584	626.9132	4.308039	0	860.5568	538.3633	0.4670205	0.525901	627.0187	4.657675	0	16	848	516						Frog_fixed.avi	0
13418	805	839.5381	497.4095	0.6099718	0.4917285	626.9072	4.291049	0	859.3883	539.8093	0.467025	0.5259951	627.0839	4.655091	0	16	849	519						Frog_fixed.avi	0
13435	806	838.482	495.9226	0.6099896	0.4918055	626.9874	4.316166	0	861.2818	532.7824	0.4670486	0.5261319	627.0437	4.675197	0	16	850	514						Frog_fixed.avi	0
13452	807	842.7657	504.3093	0.6100451	0.491869	626.9791	4.302649	0	861.6508	534.5436	0.4670925	0.5262638	627.1593	4.663413	0	16	852	519						Frog_fixed.avi	0
13468	808	851.7303	494.3586	0.6100775	0.4919064	626.981	4.330294	0	865.173	532.2711	0.4671252	0.5263719	627.2089	4.667307	0	16	858	513						Frog_fixed.avi	0
13485	809	840.6021	502.8203	0.6100965	0.4917592	626.9955	4.272723	0	860.9296	535.4863	0.4671324	0.5264735	627.2641	4.660694	0	16	851	519						Frog_fixed.avi	0
13502	810	845.4929	496.641	0.610063	0.4919948	626.9953	4.329228	0	866.3624	532.6365	0.4671496	0.5266317	627.2651	4.664858	0	16	856	515						Frog_fixed.avi	0
13518	811	839.2412	502.3507	0.610025	0.4921166	627.0606	4.297325	0	863.4291	536.7109	0.4671495	0.5267485	627.2532	4.665063	0	16	851	520						Frog_fixed.avi	0
13535	812	838.5443	502.3373	0.6100395	0.4923009	627.1665	4.297352	0	863.8659	535.1988	0.4671439	0.5269025	627.3786	4.667273	0	16	851	519						Frog_fixed.avi	0
13552	813	843.7958	497.8777	0.610042	0.492487	627.2457	4.301242	0	864.884	531.0617	0.4671531	0.5271198	627.3473	4.668089	0	16	854	514						Frog_fixed.avi	0
13568	814	848.588	501.4533	0.6100494	0.492641	627.214	4.320432	0	860.2167	547.6683	0.4671686	0.5270684	627.3513	4.632718	0	16	854	525						Frog_fixed.avi	0
13585	815	839.9667	507.1443	0.6100559	0.492781	627.0252	4.288432	0	865.0823	530.2122	0.4671677	0.5274739	627.3525	4.678524	0	16	853	519						Frog_fixed.avi	0
13601	816	845.3246	501.9948	0.610095	0.4929065	627.0765	4.307193	0	861.362	534.0238	0.4671979	0.5275506	627.3803	4.672035	0	16	853	518						Frog_fixed.avi	0
13618	817	839.6843	500.8897	0.6101276	0.4929292	627.0861	4.30704	0	865.6757	533.8071	0.4672697	0.5275556	627.265	4.676523	0	16	853	517						Frog_fixed.avi	0
13635	818	837.1296	504.614	0.6101816	0.4928495	627.0904	4.295307	0	872.8739	533.8521	0.4673368	0.5275012	627.3914	4.675181	0	16	855	519						Frog_fixed.avi	0
13652	819	836.4481	504.8371	0.6102385	0.4927185	627.1404	4.296083	0	871.6469	536.5281	0.4673956	0.5273661	627.3876	4.672816	0	16	854	521						Frog_fixed.avi	0
13668	820	834.174	499.7276	0.6103043	0.4926202	627.1625	4.314491	0	863.3731	531.4007	0.4674493	0.5272614	627.3979	4.695295	0	16	849	516						Frog_fixed.avi	0
13685	821	838.2545	497.3426	0.6104025	0.4924821	627.2103	4.299298	0	866.0461	526.2139	0.4675362	0.5271466	627.4574	4.691675	0	16	852	512						Frog_fixed.avi	0
13701	822	839.0734	496.7275	0.6104968	0.4922233	627.2227	4.290091	0	860.9479	540.2686	0.4675895	0.5269699	627.4465	4.675837	0	16	850	518						Frog_fixed.avi	0
13718	823	836.8621	506.058	0.6105626	0.4920087	627.2227	4.300916	0	864.1195	532.188	0.4676515	0.5268737	627.4288	4.693723	0	16	850	519						Frog_fixed.avi	0
13735	824	844.7485	504.8459	0.610624	0.4919842	627.2225	4.330112	0	863.8522	535.8281	0.4677039	0.5267477	627.3636	4.682284	0	16	854	520						Frog_fixed.avi	0
13751	825	842.1288	509.7494	0.6106602	0.4918553	627.0336	4.327625	0	868.6747	542.2104	0.4678045	0.526596	627.3138	4.692369	0	16	855	526						Frog_fixed.avi	0
13768	826	832.9812	500.3601	0.6107116	0.4917507	626.9531	4.315234	0	864.2943	537.6147	0.4678505	0.5264443	627.2908	4.675469	0	16	849	519						Frog_fixed.avi	0
13785	827	830.0257	494.5535	0.6108072	0.4916308	626.9035	4.329396	0	868.1715	531.4342	0.4679114	0.5262175	627.2219	4.691542	0	16	849	513						Frog_fixed.avi	0
13801	828	835.9858	497.4052	0.6109368	0.4914916	626.8753	4.331583	0	861.4289	539.6078	0.4679777	0.5260338	627.1849	4.6841	0	16	849	519						Frog_fixed.avi	0
13818	829	837.4833	507.4314	0.6110802	0.4913915	626.6539	4.3392	0	856.3252	534.3128	0.4680539	0.5259079	627.1204	4.696397	0	16	847	521						Frog_fixed.avi	0
13835	830	833.3644	502.4202	0.611241	0.4914089	626.7006	4.350272	0	863.6877	535.4108	0.4682418	0.5257534	626.9084	4.699035	0	16	849	519						Frog_fixed.avi	0
13851	831	837.9205	502.3043	0.611478	0.4914831	626.6134	4.3271	0	868.9537	527.6067	0.4684208	0.5256432	627.0392	4.70297	0	16	853	515						Frog_fixed.avi	0
13868	832	831.4554	495.5269	0.6117267	0.491607	626.5353	4.324591	0	863.9794	528.8533	0.4686261	0.5255551	626.9454	4.69332	0	16	848	512						Frog_fixed.avi	0
13885	833	836.8298	499.7077	0.6120738	0.4915067	626.4972	4.316047	0	866.6173	527.972	0.4688805	0.5254746	626.8602	4.711639	0	16	852	514						Frog_fixed.avi	0
13901	834	828.6464	505.0624	0.6123369	0.4915836	626.4972	4.301062	0	857.9067	531.1841	0.4691095	0.525345	626.6293	4.707968	0	16	843	518						Frog_fixed.avi	0
13918	835	843.3066	495.4628	0.6126344	0.4917655	626.497	4.363451	0	868.1725	538.061	0.4693851	0.5251724	626.5964	4.705185	0	16	856	517						Frog_fixed.avi	0
13935	836	836.8491	496.2111	0.6128815	0.491727	625.9548	4.35138	0	865.229	529.2827	0.4696154	0.5249663	626.4497	4.71418	0	16	851	513						Frog_fixed.avi	0
13951	837	-1280	-1024	-1	-1	-1	-1	4	-1280	-1024	-1	-1	-1	-1	4	16	0	0						Frog_fixed.avi	0
13968	838	843.2803	483.0435	0.6133718	0.4915983	625.9485	4.374418	0	864.8756	527.4879	0.470039	0.5244876	626.4486	4.723182	0	16	854	505						Frog_fixed.avi	0
13985	839	837.9028	502.0544	0.6135533	0.4913764	625.9679	4.318057	0	869.001	527.8245	0.4702213	0.5242544	626.102	4.740379	0	16	853	515						Frog_fixed.avi	0
14001	840	836.657	507.1123	0.6137406	0.4911873	626.0016	4.33858	0	862.8491	532.9021	0.4703583	0.5239872	626.2483	4.71534	0	16	850	520						Frog_fixed.avi	0
14018	841	840.5189	495.5188	0.613968	0.4908482	625.9924	4.346767	0	868.7658	528.6075	0.4705037	0.5236987	626.2571	4.731559	0	16	855	512						Frog_fixed.avi	0
14035	842	-1280	-1024	-1	-1	-1	-1	4	-1280	-1024	-1	-1	-1	-1	4	16	0	0						Frog_fixed.avi	0
14051	843	-1280	-1024	-1	-1	-1	-1	4	-1280	-1024	-1	-1	-1	-1	4	16	0	0						Frog_fixed.avi	0
14068	844	838.1827	492.7827	0.6142287	0.4900148	625.9923	4.345534	0	866.8969	527.1861	0.4707799	0.5226669	625.8509	4.754792	0	16	853	510						Frog_fixed.avi	0
14085	845	843.9774	504.7736	0.6142755	0.489578	625.4395	4.354914	0	866.3205	530.4358	0.47084	0.5223253	625.9108	4.748823	0	16	855	518						Frog_fixed.avi	0
14101	846	835.5203	498.2662	0.6143254	0.4893506	625.4396	4.335537	0	862.9231	533.6602	0.4708564	0.5220352	625.7555	4.734517	0	16	849	516						Frog_fixed.avi	0
14118	847	851.784	511.0653	0.6142499	0.4893006	625.1804	4.335413	0	881.9048	545.4645	0.4708228	0.5219294	625.7109	4.758212	0	16	867	528						Frog_fixed.avi	0
14135	848	846.8386	515.2589	0.6143153	0.4892246	625.1864	4.346726	0	869.5588	552.392	0.4708917	0.5218831	625.7998	4.742928	0	16	858	534						Frog_fixed.avi	0
14151	849	846.7767	519.6376	0.6143692	0.4891015	625.1271	4.322143	0	877.3652	547.0078	0.4709251	0.5217859	625.7327	4.755227	0	16	862	533						Frog_fixed.avi	0
14168	850	846.6572	520.5187	0.6144065	0.4889328	625.062	4.340257	0	877.0965	551.7302	0.4709587	0.5216473	625.6257	4.758495	0	16	862	536						Frog_fixed.avi	0
14184	851	844.4385	523.5089	0.6144288	0.4886994	624.9476	4.339847	0	872.7451	555.1655	0.4709724	0.5214732	625.4619	4.763473	0	16	859	539						Frog_fixed.avi	0
14201	852	841.3553	518.8389	0.6144169	0.4884907	624.8442	4.340846	0	873.1976	557.6899	0.4709356	0.5212445	625.2839	4.758491	0	16	857	538						Frog_fixed.avi	0
14218	853	843.7928	525.9694	0.6143883	0.4880917	624.7698	4.331396	0	872.3524	549.5724	0.4708884	0.5209369	625.1807	4.761082	0	16	858	538						Frog_fixed.avi	0
14234	854	847.7905	518.8376	0.6143259	0.4877421	624.64	4.348801	0	874.3875	556.7015	0.4708165	0.5205892	625.1686	4.772137	0	16	861	538						Frog_fixed.avi	0
14251	855	849.0562	516.0541	0.6142583	0.4873824	624.425	4.360598	0	881.7429	551.7173	0.4707503	0.5202965	625.1083	4.757257	0	16	865	534						Frog_fixed.avi	0
14268	856	847.6575	526.5269	0.6141511	0.4870508	624.2474	4.349631	0	875.8507	552.923	0.4706432	0.519987	624.9233	4.757819	0	16	862	540						Frog_fixed.avi	0
14284	857	845.3179	520.336	0.6140804	0.4868129	624.0521	4.335707	0	870.2288	552.0591	0.4705155	0.5196528	624.663	4.773859	0	16	858	536						Frog_fixed.avi	0
14301	858	851.3593	518.0505	0.6139966	0.4863952	624.0983	4.365999	0	887.3257	549.8112	0.4704445	0.519282	624.5219	4.768331	0	16	869	534						Frog_fixed.avi	0
14318	859	847.576	521.5749	0.6139048	0.4860401	623.9412	4.344292	0	879.1214	556.444	0.4703245	0.5189128	624.5905	4.770164	0	16	863	539						Frog_fixed.avi	0
14334	860	842.7441	520.0683	0.6138084	0.4855905	623.8194	4.340474	0	880.0418	553.3088	0.470207	0.518498	624.5124	4.765285	0	16	861	537						Frog_fixed.avi	0
14351	861	841.5242	529.9301	0.6138258	0.485053	623.7823	4.324358	0	874.7355	551.9099	0.4701083	0.5181354	624.1597	4.793453	0	16	858	541						Frog_fixed.avi	0
14368	862	839.9021	529.7537	0.613789	0.4846515	623.7823	4.339033	0	879.4861	550.145	0.4700142	0.5178241	624.0682	4.761028	0	16	860	540						Frog_fixed.avi	0
14384	863	-1280	-1024	-1	-1	-1	-1	4	-1280	-1024	-1	-1	-1	-1	4	16	0	0						Frog_fixed.avi	0
14401	864	-1280	-1024	-1	-1	-1	-1	4	-1280	-1024	-1	-1	-1	-1	4	16	0	0						Frog_fixed.avi	0
14418	865	845.4308	521.6812	0.6135054	0.4840813	623.7821	4.370069	0	877.4017	553.4913	0.4697	0.5170843	623.5161	4.778281	0	16	861	538						Frog_fixed.avi	0
14434	866	840.8416	523.4346	0.6134231	0.4838404	622.7752	4.349065	0	882.7267	556.3547	0.4696392	0.5168995	623.3287	4.762452	0	16	862	540						Frog_fixed.avi	0
14451	867	838.005	520.5826	0.6133561	0.4836444	622.4891	4.339601	0	881.4293	551.6154	0.4695564	0.5166961	623.2982	4.771831	0	16	860	536						Frog_fixed.avi	0
14468	868	842.8046	521.1175	0.6133028	0.4833076	622.3497	4.342678	0	879.9336	559.3479	0.4694557	0.5164573	623.138	4.774587	0	16	861	540						Frog_fixed.avi	0
14484	869	850.9193	523.8859	0.6132402	0.4828857	622.2307	4.345724	0	883.9398	549.1505	0.4693426	0.5161108	622.9355	4.77247	0	16	867	537						Frog_fixed.avi	0
14501	870	834.8862	527.1819	0.6131386	0.482249	622.2524	4.320173	0	878.7232	554.9788	0.4692039	0.5157351	622.6634	4.768951	0	16	857	541						Frog_fixed.avi	0
14518	871	840.4181	514.6127	0.612929	0.4819522	622.2521	4.366379	0	879.0268	544.7193	0.4690233	0.5153664	622.6082	4.77137	0	16	860	530						Frog_fixed.avi	0
14534	872	845.4515	523.5552	0.6127993	0.4813836	621.8333	4.35432	0	879.4718	553.0308	0.4688443	0.5149419	622.3601	4.771481	0	16	862	538						Frog_fixed.avi	0
14551	873	-1280	-1024	-1	-1	-1	-1	4	-1280	-1024	-1	-1	-1	-1	4	16	0	0						Frog_fixed.avi	0
14568	874	-1280	-1024	-1	-1	-1	-1	4	-1280	-1024	-1	-1	-1	-1	4	16	0	0						Frog_fixed.avi	0
14584	875	-1280	-1024	-1	-1	-1	-1	4	-1280	-1024	-1	-1	-1	-1	4	16	0	0						Frog_fixed.avi	0
14601	876	843.0782	527.7071	0.6124986	0.4798001	620.8752	4.318593	0	882.3859	553.1188	0.4684842	0.5136222	621.5549	4.750325	0	16	863	540						Frog_fixed.avi	0
14618	877	841.631	510.7933	0.6125082	0.4794646	620.7696	4.31533	0	880.3462	539.4249	0.4684564	0.5131958	621.5042	4.762304	0	16	861	525						Frog_fixed.avi	0
14634	878	834.6533	496.711	0.6125041	0.4788146	620.5998	4.313026	0	878.0165	520.2376	0.4685169	0.5126536	621.1995	4.739121	0	16	856	508						Frog_fixed.avi	0
14651	879	832.859	501.2144	0.6125383	0.4784096	620.3938	4.333084	0	878.4777	520.1852	0.4685445	0.5121816	621.0671	4.739019	0	16	856	511						Frog_fixed.avi	0
14668	880	832.29	496.8416	0.6126238	0.477988	620.1503	4.316918	0	882.1125	521.698	0.4685614	0.5116999	620.9199	4.739532	0	16	857	509						Frog_fixed.avi	0
14684	881	842.1276	498.9859	0.6127449	0.4775618	620.0432	4.317784	0	876.9696	528.3749	0.4686041	0.5112299	620.7908	4.741624	0	16	860	514						Frog_fixed.avi	0
14701	882	840.8798	497.6748	0.612868	0.477205	619.786	4.298201	0	876.1716	531.9457	0.4686955	0.5108281	620.549	4.726166	0	16	859	515						Frog_fixed.avi	0
14718	883	836.623	501.714	0.6130211	0.4768751	619.6686	4.294982	0	879.7224	526.1021	0.4688351	0.5105274	620.3197	4.724381	0	16	858	514						Frog_fixed.avi	0
14734	884	834.8337	504.1989	0.6131723	0.4765659	619.3091	4.28431	0	876.4131	528.0746	0.4689295	0.5102153	620.2137	4.714857	0	16	856	516						Frog_fixed.avi	0
14751	885	830.9143	496.7844	0.6133149	0.4761749	619.3028	4.251468	0	879.0355	532.2094	0.4690326	0.5099235	620.1176	4.708719	0	16	855	514						Frog_fixed.avi	0
14767	886	833.3676	500.1877	0.6134558	0.4758278	619.3028	4.272135	0	876.953	524.0301	0.4691134	0.5096647	619.9788	4.704082	0	16	855	512						Frog_fixed.avi	0
14784	887	845.9305	499.2511	0.6135609	0.4756791	619.3026	4.29699	0	881.1134	525.7782	0.4692007	0.5093866	619.6564	4.713455	0	16	864	513						Frog_fixed.avi	0
14801	888	834.0408	500.7948	0.6136375	0.4755272	618.7214	4.266598	0	876.2294	526.6406	0.4692555	0.5091749	619.598	4.701452	0	16	855	514						Frog_fixed.avi	0
14817	889	830.3624	499.7502	0.6137257	0.4753797	618.6749	4.26938	0	880.724	521.373	0.4693423	0.5089951	619.4189	4.715477	0	16	856	511						Frog_fixed.avi	0
14834	890	834.2075	501.0341	0.6138719	0.4753452	618.5691	4.265369	0	873.9382	534.1024	0.469453	0.5089687	619.4283	4.689537	0	16	854	518						Frog_fixed.avi	0
14851	891	841.5035	497.994	0.6140204	0.475461	618.3382	4.262046	0	879.5984	531.8973	0.4695874	0.5089881	619.3525	4.695814	0	16	861	515						Frog_fixed.avi	0
14867	892	835.6052	500.4932	0.6141759	0.4755447	618.3893	4.272505	0	884.1013	530.3829	0.4697513	0.5090337	619.2103	4.694916	0	16	860	515						Frog_fixed.avi	0
14884	893	833.1656	504.198	0.6143634	0.4756771	618.1992	4.252602	0	875.3828	529.5011	0.4698887	0.5091233	619.142	4.703536	0	16	854	517						Frog_fixed.avi	0
14901	894	832.6352	501.6207	0.6145627	0.4758	618.1589	4.250678	0	877.5081	533.197	0.4700957	0.5091789	619.2209	4.68482	0	16	855	517						Frog_fixed.avi	0
14917	895	834.8965	503.4783	0.6147588	0.4759536	618.2267	4.27233	0	883.108	532.9243	0.4702824	0.5092107	619.206	4.679437	0	16	859	518						Frog_fixed.avi	0
14934	896	838.9098	503.4344	0.6149978	0.476064	618.1753	4.246356	0	882.6946	536.6148	0.4704809	0.50918	619.1896	4.6848	0	16	861	520						Frog_fixed.avi	0
14951	897	833.5928	496.2693	0.6152163	0.4762801	618.3188	4.284616	0	875.427	535.8414	0.4706824	0.5092325	619.3491	4.679503	0	16	855	516						Frog_fixed.avi	0
14967	898	837.5703	498.8982	0.6155281	0.4763088	618.2949	4.236521	0	880.249	529.7498	0.470937	0.5093812	619.3294	4.684969	0	16	859	514						Frog_fixed.avi	0
14984	899	830.4235	509.9513	0.6157541	0.4768551	618.2947	4.275062	0	880.8694	530.2927	0.471232	0.5095433	619.2863	4.691585	0	16	856	520						Frog_fixed.avi	0
15001	900	840.7494	504.0217	0.6161048	0.4772613	618.319	4.263953	0	880.0983	535.268	0.4714953	0.5097994	619.4289	4.699237	0	16	860	520						Frog_fixed.avi	0
15017	901	-1280	-1024	-1	-1	-1	-1	4	-1280	-1024	-1	-1	-1	-1	4	16	0	0						Frog_fixed.avi	0
15034	902	842.0861	501.3268	0.6167439	0.4780155	618.3347	4.249889	0	886.3798	534.4783	0.4722156	0.5103862	619.3904	4.690251	0	16	864	518						Frog_fixed.avi	0
15051	903	839.9222	498.9094	0.6171208	0.4786948	618.3345	4.266323	0	882.1194	539.0712	0.4725169	0.5106787	619.6207	4.684245	0	16	861	519						Frog_fixed.avi	0
15067	904	838.1553	506.0961	0.6174328	0.4790233	618.6134	4.27288	0	881.7744	533.3871	0.4728311	0.5109344	619.5438	4.696239	0	16	860	520						Frog_fixed.avi	0
15084	905	838.3643	495.6498	0.6177261	0.4794742	618.7538	4.285534	0	883.3273	528.5299	0.4731308	0.5111734	619.8195	4.70089	0	16	861	512						Frog_fixed.avi	0
15100	906	836.3779	501.7683	0.6179841	0.4797609	618.9173	4.271541	0	882.1119	535.1584	0.4733652	0.5114099	619.6425	4.688487	0	16	859	518						Frog_fixed.avi	0
15117	907	834.5396	497.422	0.6181816	0.4801759	618.9407	4.257018	0	885.7526	530.0889	0.4735947	0.5116571	619.9398	4.701711	0	16	860	514						Frog_fixed.avi	0
15134	908	835.1438	502.598	0.618308	0.4805012	619.083	4.263439	0	889.5295	529.3732	0.4737671	0.5119711	619.8204	4.703954	0	16	862	516						Frog_fixed.avi	0
15150	909	836.8262	493.804	0.6184313	0.4806938	619.097	4.281795	0	887.1536	532.689	0.4739023	0.512265	620.0448	4.699294	0	16	862	513						Frog_fixed.avi	0
15167	910	-1280	-1024	-1	-1	-1	-1	4	-1280	-1024	-1	-1	-1	-1	4	16	0	0						Frog_fixed.avi	0
15184	911	839.934	501.7768	0.6186364	0.4815861	619.0969	4.288509	0	883.8729	529.6446	0.4741162	0.5129822	620.3749	4.699733	0	16	862	516						Frog_fixed.avi	0
15200	912	834.9283	499.7465	0.618717	0.4819896	619.3541	4.28193	0	887.6349	533.7919	0.474191	0.5132515	620.395	4.692822	0	16	861	517						Frog_fixed.avi	0
15217	913	841.0532	507.2211	0.6187306	0.4822176	619.4371	4.26095	0	889.502	529.2275	0.4742422	0.513558	620.5645	4.691595	0	16	865	518						Frog_fixed.avi	0
15234	914	841.4985	503.5461	0.6187459	0.4824566	619.673	4.284439	0	883.9609	525.3018	0.4742368	0.5138122	620.5793	4.697456	0	16	863	514						Frog_fixed.avi	0
15250	915	835.6807	500.2982	0.6186866	0.4826696	619.8078	4.276188	0	890.2761	529.5145	0.4742467	0.5139431	620.784	4.693536	0	16	863	515						Frog_fixed.avi	0
15267	916	836.199	495.6369	0.6186254	0.4827304	619.9904	4.278244	0	881.1079	533.5798	0.4741952	0.514015	620.7979	4.701561	0	16	859	515						Frog_fixed.avi	0
15284	917	840.6417	496.2148	0.6185411	0.4827577	620.2097	4.295206	0	884.2244	528.7264	0.4741468	0.5141092	620.9925	4.701289	0	16	862	512						Frog_fixed.avi	0
15300	918	847.2455	500.569	0.6184897	0.4825909	620.2183	4.258049	0	886.2131	530.8247	0.4740811	0.5141826	621.0671	4.695346	0	16	867	516						Frog_fixed.avi	0
15317	919	854.603	490.9226	0.6183496	0.4825188	620.2183	4.271741	0	887.3284	532.2954	0.4739946	0.5142617	621.2047	4.691822	0	16	871	512						Frog_fixed.avi	0
15334	920	-1280	-1024	-1	-1	-1	-1	4	-1280	-1024	-1	-1	-1	-1	4	16	0	0						Frog_fixed.avi	0
15350	921	844.9694	502.2352	0.6179373	0.4824479	620.2181	4.303328	0	887.1906	533.7264	0.4737011	0.5144585	621.6611	4.695299	0	16	866	518						Frog_fixed.avi	0
15367	922	844.5336	496.0996	0.6177405	0.4823625	620.699	4.274263	0	883.1996	529.6312	0.4735478	0.5145728	621.5372	4.68455	0	16	864	513						Frog_fixed.avi	0
15384	923	837.4971	503.6088	0.6175963	0.4822812	620.7791	4.265822	0	885.6089	536.5653	0.4734036	0.514654	621.821	4.684881	0	16	862	520						Frog_fixed.avi	0
15400	924	839.9636	506.4746	0.6174871	0.4822751	620.742	4.267994	0	888.5161	537.263	0.4733391	0.51478	621.9948	4.701335	0	16	864	522						Frog_fixed.avi	0
15417	925	845.2211	501.5754	0.6174531	0.4823825	620.7335	4.27099	0	883.6796	536.5456	0.4733129	0.5149224	622.0165	4.693854	0	16	864	519						Frog_fixed.avi	0
15434	926	842.5898	500.2322	0.6174639	0.4825262	620.7732	4.262939	0	886.5767	528.9722	0.4733547	0.5151445	622.0135	4.708289	0	16	865	515						Frog_fixed.avi	0
15450	927	837.215	498.2308	0.6175462	0.4827566	620.7529	4.277451	0	886.2806	534.5044	0.4734525	0.5153946	621.9693	4.700429	0	16	862	516						Frog_fixed.avi	0
15467	928	840.3555	498.8516	0.6176623	0.4829386	620.9678	4.274988	0	887.3822	537.9606	0.4736158	0.5156146	621.9515	4.694466	0	16	864	518						Frog_fixed.avi	0
15483	929	841.1831	490.0818	0.6177515	0.4831972	620.9943	4.287846	0	892.8024	532.3146	0.473712	0.5158285	622.0404	4.699614	0	16	867	511						Frog_fixed.avi	0
15500	930	841.2198	509.4155	0.6177946	0.4834453	621.1465	4.263996	0	886.9134	534.8286	0.4737136	0.5159935	622.0172	4.70857	0	16	864	522						Frog_fixed.avi	0
15517	931	839.6244	504.124	0.6177329	0.4836561	621.0983	4.279069	0	892.2688	544.7799	0.4737145	0.5162177	622.0797	4.690065	0	16	866	524						Frog_fixed.avi	0
15533	932	844.5718	500.976	0.6176499	0.4838081	621.0253	4.28713	0	893.332	543.2336	0.4736153	0.5163835	621.9312	4.702079	0	16	869	522						Frog_fixed.avi	0
15550	933	844.3622	509.9807	0.6175253	0.4838503	620.9132	4.279139	0	888.2902	539.5413	0.4734596	0.5165123	621.9585	4.718911	0	16	866	525						Frog_fixed.avi	0
15567	934	848.8281	507.4599	0.6174295	0.4838186	620.9235	4.285566	0	886.8432	542.2044	0.4733538	0.5165527	622.0742	4.709854	0	16	868	525						Frog_fixed.avi	0
15584	935	851.1658	502.8712	0.6173107	0.4837523	621.1029	4.298694	0	892.1435	541.9266	0.4732668	0.5166267	622.0571	4.72365	0	16	872	522						Frog_fixed.avi	0
15600	936	839.7116	504.9552	0.6171741	0.4836918	621.0872	4.2806	0	889.866	542.4588	0.4731727	0.5166758	621.9769	4.725711	0	16	865	524						Frog_fixed.avi	0
15617	937	843.9786	496.1627	0.6170535	0.4836603	620.9031	4.305606	0	895.2512	544.3969	0.4730678	0.5167456	621.9333	4.71348	0	16	870	520						Frog_fixed.avi	0
15633	938	839.6279	508.1221	0.6169112	0.4836837	621.0478	4.275026	0	888.3744	546.9973	0.4728927	0.5168505	622.136	4.711295	0	16	864	528						Frog_fixed.avi	0
15650	939	840.7236	506.8481	0.6167291	0.4837915	621.1733	4.300058	0	889.0991	544.1682	0.4727501	0.5170657	622.199	4.708189	0	16	865	526						Frog_fixed.avi	0
15667	940	858.5121	519.6827	0.6164383	0.4841903	621.1308	4.315436	0	904.2078	565.3319	0.4724954	0.5174584	622.2944	4.723327	0	16	881	543						Frog_fixed.avi	0
15683	941	846.0115	525.745	0.6162177	0.4845037	621.2592	4.323791	0	890.0502	567.4003	0.4722815	0.5178226	622.354	4.720668	0	16	868	547						Frog_fixed.avi	0
15700	942	855.3978	536.9702	0.6159774	0.4847497	621.204	4.301949	0	898.0724	573.9408	0.4720441	0.5181198	622.4349	4.72903	0	16	877	555						Frog_fixed.avi	0
15717	943	854.0569	528.2484	0.6157494	0.485098	621.5256	4.31073	0	893.13	572.2957	0.4717997	0.5184976	622.502	4.715756	0	16	874	550						Frog_fixed.avi	0
15733	944	851.0132	535.5769	0.6155055	0.4853363	621.2818	4.318725	0	902.6162	571.9718	0.4716045	0.5188321	622.7175	4.76269	0	16	877	554						Frog_fixed.avi	0
15750	945	849.7651	540.0527	0.6153013	0.4855694	621.6276	4.32781	0	900.3699	571.7563	0.4713966	0.5191508	622.8041	4.727042	0	16	875	556						Frog_fixed.avi	0
15767	946	858.9326	531.8585	0.6151157	0.4858321	621.5653	4.329826	0	898.1508	577.3217	0.4712445	0.5194191	622.6858	4.731516	0	16	879	555						Frog_fixed.avi	0
15783	947	852.1771	534.1091	0.614895	0.4860185	621.7274	4.327601	0	901.7233	571.6323	0.4710625	0.5196421	622.9868	4.749609	0	16	877	553						Frog_fixed.avi	0
15800	948	866.776	532.2896	0.6147243	0.4859314	621.7302	4.325066	0	895.893	576.6941	0.4708541	0.5198318	623.0256	4.739422	0	16	881	554						Frog_fixed.avi	0
15817	949	852.4493	534.8555	0.6144419	0.486307	621.7301	4.343282	0	897.506	576.9352	0.4706302	0.5200388	623.1124	4.739069	0	16	875	556						Frog_fixed.avi	0
15833	950	861.2196	543.535	0.6142654	0.4863084	622.1421	4.309572	0	901.0565	575.4324	0.4704053	0.5202983	623.2661	4.749887	0	16	881	559						Frog_fixed.avi	0
15850	951	849.4343	531.5186	0.6139128	0.486844	622.1419	4.36441	0	897.8524	575.54	0.4701561	0.5205986	623.3387	4.747591	0	16	874	554						Frog_fixed.avi	0
15867	952	864.6343	535.5836	0.6137002	0.4870287	622.3558	4.345399	0	899.9467	572.3998	0.4699224	0.52095	623.567	4.747779	0	16	882	554						Frog_fixed.avi	0
15883	953	857.2629	540.4181	0.6134002	0.4873158	622.5737	4.352414	0	889.4968	574.9606	0.4696622	0.5212243	623.6451	4.752722	0	16	873	558						Frog_fixed.avi	0
15900	954	857.291	533.7934	0.6131693	0.4876528	622.7308	4.354711	0	898.0411	569.9772	0.4694635	0.5215775	623.8398	4.755138	0	16	878	552						Frog_fixed.avi	0
15917	955	859.1131	538.2285	0.6129274	0.4879093	622.8056	4.347698	0	898.1782	572.964	0.4692538	0.5219463	623.9809	4.757018	0	16	879	556						Frog_fixed.avi	0
15933	956	855.6354	532.5421	0.6127129	0.4882673	622.9215	4.353296	0	886.4981	581.9523	0.469074	0.5220419	623.9908	4.729226	0	16	871	557						Frog_fixed.avi	0
15950	957	858.705	527.2358	0.6125517	0.4885321	623.1786	4.370105	0	901.9618	571.3196	0.468953	0.5226553	623.992	4.765568	0	16	880	549						Frog_fixed.avi	0
15967	958	866.825	533.8164	0.6123855	0.4887283	623.1109	4.362195	0	902.4426	574.4413	0.4688114	0.5229272	624.5533	4.77342	0	16	885	554						Frog_fixed.avi	0
15983	959	852.4379	533.269	0.6121979	0.4890059	623.4059	4.359742	0	897.5161	576.565	0.4686808	0.5232226	624.7486	4.767522	0	16	875	555						Frog_fixed.avi	0
16000	960	860.6479	531.1268	0.6120846	0.4892493	623.5622	4.361498	0	900.7167	574.743	0.4685996	0.5235053	624.8254	4.775232	0	16	881	553						Frog_fixed.avi	0
16017	961	863.4563	532.1758	0.6120006	0.4894516	623.6605	4.388184	0	897.436	571.735	0.468503	0.523804	624.7596	4.785935	0	16	880	552						Frog_fixed.avi	0
16033	962	858.6161	536.9246	0.6118764	0.4897555	623.915	4.367881	0	903.3784	581.2267	0.4684873	0.5241515	625.007	4.773329	0	16	881	559						Frog_fixed.avi	0
16050	963	856.1742	530.1387	0.6117805	0.4900849	624.0065	4.374191	0	897.5908	580.2322	0.4683959	0.5244582	625.1927	4.785765	0	16	877	555						Frog_fixed.avi	0
16066	964	860.3546	537.5615	0.611724	0.4902593	624.1908	4.38004	0	900.3678	570.49	0.4684033	0.5247679	625.3914	4.787553	0	16	880	554						Frog_fixed.avi	0
16083	965	865.4999	537.8205	0.6117097	0.4904922	624.2828	4.389392	0	908.0458	579.2793	0.4683954	0.5249966	625.6987	4.788767	0	16	887	559						Frog_fixed.avi	0
16100	966	861.394	538.4808	0.611654	0.4907406	624.3008	4.385746	0	903.6909	580.5715	0.4684129	0.5252667	625.8197	4.780445	0	16	883	560						Frog_fixed.avi	0
16116	967	867.6022	539.6808	0.611643	0.4907311	624.2947	4.346886	0	902.503	576.421	0.4684225	0.5255336	625.9262	4.793521	0	16	885	558						Frog_fixed.avi	0
16133	968	-1280	-1024	-1	-1	-1	-1	4	-1280	-1024	-1	-1	-1	-1	4	16	0	0						Frog_fixed.avi	0
16150	969	859.3224	548.9105	0.6115032	0.4911294	624.2947	4.337152	0	907.8052	579.1475	0.468478	0.5260581	625.9454	4.799273	0	16	884	564						Frog_fixed.avi	0
16166	970	-1280	-1024	-1	-1	-1	-1	4	-1280	-1024	-1	-1	-1	-1	4		0	0						Frog_fixed.avi	0
16183	971	-1280	-1024	-1	-1	-1	-1	4	-1280	-1024	-1	-1	-1	-1	4		0	0						Frog_fixed.avi	0
16200	972	-1280	-1024	-1	-1	-1	-1	4	-1280	-1024	-1	-1	-1	-1	4		0	0						Frog_fixed.avi	0
16216	973	-1280	-1024	-1	-1	-1	-1	4	-1280	-1024	-1	-1	-1	-1	4		0	0						Frog_fixed.avi	0
16233	974	-1280	-1024	-1	-1	-1	-1	4	-1280	-1024	-1	-1	-1	-1	4		0	0						Frog_fixed.avi	0
16250	975	-1280	-1024	-1	-1	-1	-1	4	-1280	-1024	-1	-1	-1	-1	4		0	0						Frog_fixed.avi	0
16266	976	-1280	-1024	-1	-1	-1	-1	4	-1280	-1024	-1	-1	-1	-1	4		0	0						Frog_fixed.avi	0
16283	977	-1280	-1024	-1	-1	-1	-1	4	-1280	-1024	-1	-1	-1	-1	4		0	0						Frog_fixed.avi	0
16300	978	858.3777	482.1154	0.611986	0.4925239	631.0646	4.418792	0	910.5846	515.4559	0.4689816	0.5272533	627.3544	4.814403	0	17	884	499						Frog_fixed.avi	0
16316	979	864.9943	467.7352	0.6119084	0.492965	626.224	4.459507	0	910.7575	518.7603	0.4690624	0.5272025	627.0983	4.791338	0	17	888	493						Frog_fixed.avi	0
16333	980	859.6724	486.2113	0.6120352	0.492817	626.2244	4.368349	0	904.9472	519.8458	0.4691581	0.527655	627.3544	4.812522	0	17	882	503						Frog_fixed.avi	0
16350	981	-1280	-1024	-1	-1	-1	-1	4	-1280	-1024	-1	-1	-1	-1	4	17	0	0						Frog_fixed.avi	0
16366	982	856.8786	475.5735	0.6122853	0.4936478	626.2242	4.424293	0	912.8625	510.5551	0.4694269	0.5282701	627.5079	4.826238	0	17	885	493						Frog_fixed.avi	0
16383	983	851.9341	487.5963	0.6124364	0.4936892	626.5085	4.348153	0	900.2859	518.0808	0.4695162	0.5284282	627.5627	4.815462	0	17	876	503						Frog_fixed.avi	0
16400	984	-1280	-1024	-1	-1	-1	-1	4	-1280	-1024	-1	-1	-1	-1	4	17	0	0						Frog_fixed.avi	0
16416	985	-1280	-1024	-1	-1	-1	-1	4	-1280	-1024	-1	-1	-1	-1	4	17	0	0						Frog_fixed.avi	0
16433	986	-1280	-1024	-1	-1	-1	-1	4	-1280	-1024	-1	-1	-1	-1	4	17	0	0						Frog_fixed.avi	0
16450	987	-1280	-1024	-1	-1	-1	-1	4	-1280	-1024	-1	-1	-1	-1	4	17	0	0						Frog_fixed.avi	0
16466	988	861.5176	491.1855	0.6125596	0.4940741	626.5085	4.374913	0	901.6741	510.6768	0.4695854	0.5287775	627.8351	4.810548	0	17	882	501						Frog_fixed.avi	0
16483	989	-1280	-1024	-1	-1	-1	-1	4	-1280	-1024	-1	-1	-1	-1	4		0	0						Frog_fixed.avi	0
16500	990	-1280	-1024	-1	-1	-1	-1	4	-1280	-1024	-1	-1	-1	-1	4		0	0						Frog_fixed.avi	0
16516	991	-1280	-1024	-1	-1	-1	-1	4	-1280	-1024	-1	-1	-1	-1	4		0	0						Frog_fixed.avi	0
16533	992	-1280	-1024	-1	-1	-1	-1	4	-1280	-1024	-1	-1	-1	-1	4		0	0						Frog_fixed.avi	0
16550	993	-1280	-1024	-1	-1	-1	-1	4	-1280	-1024	-1	-1	-1	-1	4		0	0						Frog_fixed.avi	0
16566	994	-1280	-1024	-1	-1	-1	-1	4	-1280	-1024	-1	-1	-1	-1	4		0	0						Frog_fixed.avi	0
16583	995	-1280	-1024	-1	-1	-1	-1	4	-1280	-1024	-1	-1	-1	-1	4		0	0						Frog_fixed.avi	0
16599	996	-1280	-1024	-1	-1	-1	-1	4	-1280	-1024	-1	-1	-1	-1	4		0	0						Frog_fixed.avi	0
16616	997	851.0414	468.066	0.6138886	0.4939688	631.9678	4.388525	0	905.1682	512.9985	0.4699007	0.5289044	627.5934	4.792785	0	18	878	491						Frog_fixed.avi	0
16633	998	-1280	-1024	-1	-1	-1	-1	4	-1280	-1024	-1	-1	-1	-1	4		0	0						Frog_fixed.avi	0
16649	999	-1280	-1024	-1	-1	-1	-1	4	-1280	-1024	-1	-1	-1	-1	4		0	0						Frog_fixed.avi	0
16666	1000	-1280	-1024	-1	-1	-1	-1	4	-1280	-1024	-1	-1	-1	-1	4		0	0						Frog_fixed.avi	0
16683	1001	-1280	-1024	-1	-1	-1	-1	4	-1280	-1024	-1	-1	-1	-1	4		0	0						Frog_fixed.avi	0
16699	1002	-1280	-1024	-1	-1	-1	-1	4	-1280	-1024	-1	-1	-1	-1	4		0	0						Frog_fixed.avi	0
16716	1003	-1280	-1024	-1	-1	-1	-1	4	-1280	-1024	-1	-1	-1	-1	4		0	0						Frog_fixed.avi	0
16733	1004	-1280	-1024	-1	-1	-1	-1	4	-1280	-1024	-1	-1	-1	-1	4		0	0						Frog_fixed.avi	0
16749	1005	-1280	-1024	-1	-1	-1	-1	4	-1280	-1024	-1	-1	-1	-1	4		0	0						Frog_fixed.avi	0
16766	1006	-1280	-1024	-1	-1	-1	-1	4	-1280	-1024	-1	-1	-1	-1	4		0	0						Frog_fixed.avi	0
16783	1007	-1280	-1024	-1	-1	-1	-1	4	-1280	-1024	-1	-1	-1	-1	4		0	0						Frog_fixed.avi	0
16799	1008	-1280	-1024	-1	-1	-1	-1	4	-1280	-1024	-1	-1	-1	-1	4		0	0						Frog_fixed.avi	0
16816	1009	-1280	-1024	-1	-1	-1	-1	4	-1280	-1024	-1	-1	-1	-1	4		0	0						Frog_fixed.avi	0
16833	1010	-1280	-1024	-1	-1	-1	-1	4	-1280	-1024	-1	-1	-1	-1	4		0	0						Frog_fixed.avi	0
16849	1011	853.2612	528.0458	0.6151934	0.4929802	625.1373	4.39862	0	918.8135	566.348	0.4720409	0.5267712	626.0464	4.83067	0	19	886	547						Frog_fixed.avi	0
16866	1012	855.8142	546.2437	0.6154508	0.4923647	625.1375	4.33995	0	915.7552	573.9707	0.4722085	0.5261443	626.1561	4.810639	0	19	886	560						Frog_fixed.avi	0
16883	1013	864.9753	547.5476	0.6157418	0.4920826	625.1375	4.354466	0	913.4645	571.8369	0.4723953	0.5257503	626.1918	4.833734	0	19	889	560						Frog_fixed.avi	0
16899	1014	-1280	-1024	-1	-1	-1	-1	4	-1280	-1024	-1	-1	-1	-1	4	19	0	0						Frog_fixed.avi	0
16916	1015	-1280	-1024	-1	-1	-1	-1	4	-1280	-1024	-1	-1	-1	-1	4	19	0	0						Frog_fixed.avi	0
16933	1016	-1280	-1024	-1	-1	-1	-1	4	-1280	-1024	-1	-1	-1	-1	4	19	0	0						Frog_fixed.avi	0
16949	1017	-1280	-1024	-1	-1	-1	-1	4	-1280	-1024	-1	-1	-1	-1	4	19	0	0						Frog_fixed.avi	0
16966	1018	-1280	-1024	-1	-1	-1	-1	4	-1280	-1024	-1	-1	-1	-1	4	19	0	0						Frog_fixed.avi	0
16983	1019	857.3874	527.408	0.6170489	0.490952	625.1375	4.380709	0	909.0085	574.9177	0.4734013	0.5236889	625.294	4.81444	0	19	883	551						Frog_fixed.avi	0
16999	1020	-1280	-1024	-1	-1	-1	-1	4	-1280	-1024	-1	-1	-1	-1	4	19	0	0						Frog_fixed.avi	0
17016	1021	-1280	-1024	-1	-1	-1	-1	4	-1280	-1024	-1	-1	-1	-1	4	19	0	0						Frog_fixed.avi	0
17033	1022	-1280	-1024	-1	-1	-1	-1	4	-1280	-1024	-1	-1	-1	-1	4	19	0	0						Frog_fixed.avi	0
17049	1023	843.791	533.9233	0.6177693	0.4901335	623.5403	4.347931	0	913.0707	580.1624	0.4740772	0.5225583	624.7068	4.797981	0	19	878	557						Frog_fixed.avi	0
17066	1024	856.2504	527.0045	0.6179826	0.4900099	623.3404	4.36496	0	914.5027	568.4258	0.4741839	0.5223694	624.7339	4.812065	0	19	885	548						Frog_fixed.avi	0
17083	1025	851.0314	529.5072	0.6181145	0.4898736	623.3729	4.382313	0	913.6822	571.8626	0.4743115	0.522128	624.7106	4.80441	0	19	882	551						Frog_fixed.avi	0
17099	1026	855.4047	532.7565	0.6183034	0.4895104	623.3583	4.357512	0	920.4592	574.587	0.4744408	0.5219417	624.3798	4.802691	0	19	888	554						Frog_fixed.avi	0
17116	1027	856.5283	547.6477	0.6185148	0.4893798	623.3583	4.316079	0	912.1014	570.056	0.4745298	0.5218024	624.2118	4.810962	0	19	884	559						Frog_fixed.avi	0
17133	1028	848.7765	539.9957	0.6186475	0.4892826	623.3583	4.307636	0	908.9051	572.6154	0.4746475	0.5215933	624.2014	4.79377	0	19	879	556						Frog_fixed.avi	0
17149	1029	-1280	-1024	-1	-1	-1	-1	4	-1280	-1024	-1	-1	-1	-1	4	19	0	0						Frog_fixed.avi	0
17166	1030	852.968	519.0148	0.6188813	0.4892072	623.3582	4.374084	0	917.3036	572.6415	0.4749094	0.5211121	623.7863	4.803082	0	19	885	546						Frog_fixed.avi	0
17182	1031	850.9619	542.778	0.6189963	0.488758	622.4962	4.333961	0	920.2909	571.5961	0.4750125	0.5208746	623.807	4.797824	0	19	886	557						Frog_fixed.avi	0
17199	1032	-1280	-1024	-1	-1	-1	-1	4	-1280	-1024	-1	-1	-1	-1	4	19	0	0						Frog_fixed.avi	0
17216	1033	850.9571	530.4491	0.6193219	0.4886014	622.4961	4.345448	0	905.3893	569.1461	0.4752185	0.520332	623.4289	4.789286	0	19	878	550						Frog_fixed.avi	0
17232	1034	824.0858	539.9995	0.6195552	0.4883063	622.2368	4.298638	0	885.0973	577.4148	0.4754637	0.5200658	623.3585	4.784081	0	19	855	559						Frog_fixed.avi	0
17249	1035	-1280	-1024	-1	-1	-1	-1	4	-1280	-1024	-1	-1	-1	-1	4	19	0	0						Frog_fixed.avi	0
17266	1036	834.7196	539.4147	0.6197922	0.4879022	622.2367	4.340081	0	890.4863	571.0422	0.4756314	0.5195094	623.2172	4.790773	0	19	863	555						Frog_fixed.avi	0
17282	1037	824.5303	540.4045	0.6198798	0.4876852	621.9076	4.315733	0	884.0563	589.3726	0.4758026	0.5189897	623.184	4.732594	0	19	854	565						Frog_fixed.avi	0
17299	1038	829.56	540.126	0.6199659	0.4873196	621.7366	4.334402	0	885.0486	577.3763	0.4757893	0.5188665	623.1855	4.790446	0	19	857	559						Frog_fixed.avi	0
17316	1039	838.16	541.3513	0.6201479	0.4868508	621.6997	4.307847	0	883.4736	578.3242	0.4758402	0.5185952	622.6215	4.774994	0	19	861	560						Frog_fixed.avi	0
17332	1040	832.6389	532.3632	0.6201386	0.4867915	621.6996	4.315842	0	883.5592	573.1194	0.4758609	0.5182931	622.4478	4.75498	0	19	858	553						Frog_fixed.avi	0
17349	1041	833.5277	553.237	0.6201832	0.4861827	621.3555	4.291537	0	886.8371	576.4507	0.4758627	0.5179876	622.3083	4.776131	0	19	860	565						Frog_fixed.avi	0
17366	1042	832.1439	528.9533	0.620159	0.4861089	621.3554	4.336133	0	884.4625	582.5393	0.4758528	0.5176867	622.3331	4.765979	0	19	858	556						Frog_fixed.avi	0
17382	1043	828.4237	544.6841	0.620137	0.4857468	621.1029	4.310022	0	886.5696	579.7303	0.4758398	0.5173903	622.1954	4.76156	0	19	857	562						Frog_fixed.avi	0
17399	1044	824.3636	544.0815	0.6200978	0.4854259	620.871	4.298285	0	896.9559	579.8813	0.4758174	0.5171053	622.0815	4.776031	0	19	861	562						Frog_fixed.avi	0
17416	1045	825.7329	535.5049	0.6200718	0.485223	620.6678	4.309659	0	887.4279	580.4084	0.475758	0.516853	621.948	4.762529	0	19	857	558						Frog_fixed.avi	0
17432	1046	828.5388	543.3241	0.6200631	0.4848615	620.5875	4.299433	0	887.113	577.1044	0.4757391	0.5166019	621.7653	4.772017	0	19	858	560						Frog_fixed.avi	0
17449	1047	822.0028	549.5396	0.6201041	0.4843907	620.5759	4.27737	0	888.5028	581.3459	0.4757203	0.5162992	621.6104	4.772363	0	19	855	565						Frog_fixed.avi	0
17466	1048	-1280	-1024	-1	-1	-1	-1	4	-1280	-1024	-1	-1	-1	-1	4	19	0	0						Frog_fixed.avi	0
17482	1049	-1280	-1024	-1	-1	-1	-1	4	-1280	-1024	-1	-1	-1	-1	4	19	0	0						Frog_fixed.avi	0
17499	1050	-1280	-1024	-1	-1	-1	-1	4	-1280	-1024	-1	-1	-1	-1	4	19	0	0						Frog_fixed.avi	0
17515	1051	825.2676	539.0373	0.6199758	0.4832228	620.5758	4.321206	0	897.9459	578.3311	0.4754958	0.5151079	620.9057	4.787398	0	19	862	559						Frog_fixed.avi	0
17532	1052	829.5826	536.0001	0.619834	0.4829189	619.6624	4.320992	0	895.564	580.3851	0.475349	0.514825	620.8834	4.785513	0	19	863	558						Frog_fixed.avi	0
17549	1053	841.6047	510.6061	0.6196005	0.4825018	619.572	4.315659	0	914.2333	540.0036	0.4751975	0.51447	620.9407	4.775994	0	20	878	525						Frog_fixed.avi	0
17565	1054	844.0504	505.8208	0.6195542	0.4823592	619.5091	4.321649	0	910.4036	533.2374	0.475112	0.51438	620.5916	4.783138	0	20	877	520						Frog_fixed.avi	0
17582	1055	846.1113	503.6387	0.6195113	0.4824096	619.2402	4.321823	0	913.1744	532.6836	0.4750575	0.5144389	620.4843	4.789249	0	20	880	518						Frog_fixed.avi	0
17599	1056	845.255	501.3142	0.6194919	0.4823979	619.126	4.324778	0	912.1821	531.895	0.474974	0.5144431	620.2598	4.797695	0	20	879	517						Frog_fixed.avi	0
17615	1057	844.2725	499.7245	0.6194665	0.4823941	619.0156	4.319074	0	915.9078	536.9977	0.4748972	0.5144536	620.0499	4.777372	0	20	880	518						Frog_fixed.avi	0
17632	1058	838.5372	507.6105	0.6193945	0.4823239	618.8578	4.312374	0	914.4042	535.1546	0.4747804	0.5144543	619.7834	4.780183	0	20	876	521						Frog_fixed.avi	0
17649	1059	841.381	509.9813	0.6192739	0.4822395	618.6885	4.322076	0	908.0376	539.5439	0.4746094	0.5143947	619.8333	4.78109	0	20	875	525						Frog_fixed.avi	0
17666	1060	844.6334	498.1248	0.6191931	0.4820011	618.678	4.29388	0	911.4347	533.7985	0.4744254	0.5143231	619.6786	4.775233	0	20	878	516						Frog_fixed.avi	0
17682	1061	842.5538	503.8916	0.6189718	0.4820785	618.6779	4.332736	0	914.8834	536.7298	0.4742378	0.5142646	619.511	4.763806	0	20	879	520						Frog_fixed.avi	0
17699	1062	844.2603	502.8431	0.618771	0.4819992	618.3515	4.322239	0	910.6659	534.2817	0.4739776	0.5142297	619.5034	4.766325	0	20	877	519						Frog_fixed.avi	0
17715	1063	844.3859	500.2395	0.6185694	0.4819671	618.2205	4.292542	0	915.4697	531.793	0.4737793	0.514263	619.2902	4.764824	0	20	880	516						Frog_fixed.avi	0
17732	1064	845.6552	501.8702	0.6183791	0.4819271	617.8706	4.305896	0	913.8937	533.6909	0.4735453	0.5142789	619.2254	4.754376	0	20	880	518						Frog_fixed.avi	0
17749	1065	842.7664	499.1064	0.6181626	0.4818559	617.9825	4.324047	0	911.225	532.6766	0.4733241	0.5143532	619.1375	4.758323	0	20	877	516						Frog_fixed.avi	0
17765	1066	838.3613	503.8674	0.6179453	0.481817	617.7164	4.292491	0	913.0752	535.4547	0.473129	0.5144134	618.8673	4.767256	0	20	876	520						Frog_fixed.avi	0
17782	1067	841.1202	504.1402	0.6177039	0.4817339	617.7614	4.288906	0	910.6206	529.8942	0.4728474	0.5144758	618.9482	4.765921	0	20	876	517						Frog_fixed.avi	0
17799	1068	838.7567	509.1644	0.6174455	0.4816989	617.6558	4.290777	0	913.6956	529.7504	0.4726039	0.5145744	618.7025	4.755148	0	20	876	519						Frog_fixed.avi	0
17815	1069	842.765	496.162	0.6171834	0.4817227	617.6545	4.306611	0	914.1767	530.7297	0.4723076	0.5146475	618.8362	4.75702	0	20	878	513						Frog_fixed.avi	0
17832	1070	838.8196	503.134	0.6169129	0.4818332	617.458	4.28847	0	908.6749	536.6165	0.4720109	0.5148168	618.577	4.728132	0	20	874	520						Frog_fixed.avi	0
17849	1071	840.3845	498.2659	0.6166214	0.4819901	617.4415	4.269246	0	910.1465	529.4106	0.4717358	0.5150698	618.5681	4.740265	0	20	875	514						Frog_fixed.avi	0
17865	1072	840.5068	510.0731	0.6163481	0.4821176	617.317	4.266763	0	915.9667	530.6998	0.4714365	0.5153368	618.4668	4.742015	0	20	878	520						Frog_fixed.avi	0
17882	1073	835.5765	511.1361	0.6160901	0.4820829	617.3221	4.236219	0	908.1599	550.2391	0.4711949	0.5152587	618.4532	4.690222	0	20	872	531						Frog_fixed.avi	0
17899	1074	845.537	507.8268	0.6157427	0.4823735	617.322	4.269366	0	919.7609	534.298	0.470836	0.5157588	618.4545	4.729562	0	20	883	521						Frog_fixed.avi	0
17915	1075	842.7339	505.7917	0.6153924	0.4823994	617.1751	4.261434	0	919.2153	529.6307	0.4705141	0.5159327	618.1178	4.752461	0	20	881	518						Frog_fixed.avi	0
17932	1076	839.1517	510.4811	0.6150429	0.4823904	617.0836	4.265674	0	919.7964	533.3876	0.4701571	0.5160111	618.1551	4.726647	0	20	879	522						Frog_fixed.avi	0
17949	1077	850.8508	507.3982	0.6147203	0.4823126	616.9232	4.270371	0	914.8544	531.9853	0.4698206	0.5160767	618.163	4.730325	0	20	883	520						Frog_fixed.avi	0
17965	1078	842.9792	510.6853	0.6143814	0.4821928	617.0451	4.257659	0	921.5638	534.5913	0.4695241	0.516162	617.9901	4.736402	0	20	882	523						Frog_fixed.avi	0
17982	1079	843.1027	516.4904	0.6140459	0.4821282	616.8058	4.240766	0	920.7103	534.3024	0.4691899	0.5162149	618.0402	4.718954	0	20	882	525						Frog_fixed.avi	0
17999	1080	845.1475	510.9271	0.6137527	0.4821087	616.8362	4.254531	0	917.9453	538.5914	0.4689203	0.516315	617.9678	4.72097	0	20	882	525						Frog_fixed.avi	0
18015	1081	841.2891	514.6706	0.6134495	0.4821334	616.838	4.238788	0	918.3265	534.4774	0.4686056	0.5164757	617.8345	4.71143	0	20	880	525						Frog_fixed.avi	0
18032	1082	848.1332	515.7794	0.6131585	0.4821668	616.6812	4.2422	0	921.0916	534.9054	0.468332	0.5166488	617.9097	4.712358	0	20	885	525						Frog_fixed.avi	0
18049	1083	848.7064	513.8182	0.6128587	0.482208	616.9127	4.246999	0	922.511	536.2608	0.4680402	0.5168203	617.8622	4.722571	0	20	886	525						Frog_fixed.avi	0
18065	1084	-1280	-1024	-1	-1	-1	-1	4	-1280	-1024	-1	-1	-1	-1	4	20	0	0						Frog_fixed.avi	0
18082	1085	848.4965	517.2662	0.6121842	0.4823393	616.6529	4.235925	0	923.0073	539.0998	0.4674325	0.5171619	617.8455	4.714496	0	20	886	528						Frog_fixed.avi	0
18098	1086	846.4077	518.0393	0.6118659	0.4824523	616.8286	4.230374	0	915.5875	536.8837	0.4670892	0.5173712	617.8104	4.712338	0	20	881	527						Frog_fixed.avi	0
18115	1087	845.8409	514.0087	0.6115474	0.4826246	616.5064	4.241927	0	921.9272	536.8598	0.466822	0.5175669	617.8744	4.73288	0	20	884	525						Frog_fixed.avi	0
18132	1088	844.3927	506.5032	0.6112739	0.4827971	616.72	4.242828	0	923.3849	532.5895	0.4665549	0.5178115	617.9026	4.73142	0	20	884	520						Frog_fixed.avi	0
18148	1089	842.9408	512.9695	0.6110047	0.4829299	616.6373	4.237252	0	919.6555	540.6509	0.4663263	0.5180237	617.912	4.713218	0	20	881	527						Frog_fixed.avi	0
18165	1090	846.2698	513.6749	0.6107653	0.4830479	616.7006	4.228226	0	917.7432	533.9858	0.4660759	0.5181783	617.8557	4.703951	0	20	882	524						Frog_fixed.avi	0
18182	1091	843.9948	515.2579	0.6105369	0.4830641	616.5342	4.224616	0	925.6594	536.6899	0.465884	0.5182217	617.8881	4.715291	0	21	885	526						Frog_fixed.avi	0
18198	1092	851.6549	545.2401	0.6103022	0.4834143	616.8887	4.227412	0	921.4011	578.5213	0.465647	0.5184881	617.9819	4.705722	0	21	887	562						Frog_fixed.avi	0
18215	1093	844.9955	539.2275	0.6100372	0.4834569	616.5638	4.250059	0	925.5938	574.2282	0.4654296	0.5185672	617.9153	4.697321	0	21	885	557						Frog_fixed.avi	0
18232	1094	851.217	541.3762	0.6098142	0.4833515	616.8604	4.247956	0	917.7726	576.9865	0.4651504	0.5185376	618.0845	4.696427	0	21	884	559						Frog_fixed.avi	0
18248	1095	847.771	552.3207	0.6096222	0.4832751	616.7446	4.226622	0	921.502	573.5964	0.4649617	0.5185512	617.9418	4.703045	0	21	885	563						Frog_fixed.avi	0
18265	1096	847.2434	551.4877	0.6094382	0.4832769	616.9146	4.221682	0	916.2311	573.1314	0.4647734	0.518594	618.1318	4.700603	0	21	882	562						Frog_fixed.avi	0
18282	1097	846.5319	540.3961	0.6093065	0.483363	617.0088	4.236241	0	924.9998	574.9438	0.4646347	0.518667	618.175	4.71465	0	21	886	558						Frog_fixed.avi	0
18298	1098	853.5305	539.0781	0.6091934	0.4835024	616.8939	4.23674	0	918.8876	578.3713	0.4645092	0.5188074	618.0786	4.701991	0	21	886	559						Frog_fixed.avi	0
18315	1099	853.5687	537.892	0.6090643	0.4834264	616.9073	4.23293	0	917.3785	581.6617	0.4643869	0.5189899	618.1522	4.692535	0	21	885	560						Frog_fixed.avi	0
18332	1100	-1280	-1024	-1	-1	-1	-1	4	-1280	-1024	-1	-1	-1	-1	4	21	0	0						Frog_fixed.avi	0
18348	1101	-1280	-1024	-1	-1	-1	-1	4	-1280	-1024	-1	-1	-1	-1	4	21	0	0						Frog_fixed.avi	0
18365	1102	-1280	-1024	-1	-1	-1	-1	4	-1280	-1024	-1	-1	-1	-1	4	21	0	0						Frog_fixed.avi	0
18382	1103	-1280	-1024	-1	-1	-1	-1	4	-1280	-1024	-1	-1	-1	-1	4	21	0	0						Frog_fixed.avi	0
18398	1104	846.9345	554.0975	0.6080456	0.4844316	616.9073	4.231451	0	921.9481	573.3447	0.4634463	0.5202065	618.2955	4.701587	0	21	884	564						Frog_fixed.avi	0
18415	1105	848.7255	541.6664	0.607849	0.4848014	616.907	4.273623	0	921.9016	576.7212	0.4632257	0.5203743	618.5709	4.701068	0	21	885	559						Frog_fixed.avi	0
18432	1106	-1280	-1024	-1	-1	-1	-1	4	-1280	-1024	-1	-1	-1	-1	4	21	0	0						Frog_fixed.avi	0
18448	1107	847.0082	540.5622	0.6073923	0.4848596	617.5872	4.270111	0	921.3663	577.5836	0.4627904	0.5206692	618.7379	4.70703	0	21	884	559						Frog_fixed.avi	0
18465	1108	853.861	544.9886	0.6071423	0.4848059	617.7722	4.265353	0	926.8496	575.2985	0.4625959	0.5207471	618.8123	4.698839	0	21	890	560						Frog_fixed.avi	0
18482	1109	850.9991	545.8249	0.6069055	0.4846382	617.7431	4.261976	0	912.7646	581.4182	0.4623434	0.520748	618.9886	4.697376	0	21	882	564						Frog_fixed.avi	0
18498	1110	851.7097	541.9989	0.6066701	0.4845602	618.0812	4.284563	0	921.2189	579.6393	0.4621727	0.520795	619.1005	4.699517	0	21	886	561						Frog_fixed.avi	0
18515	1111	850.1092	540.0113	0.6064068	0.4845055	617.8619	4.278623	0	921.7079	577.7381	0.4619582	0.5208473	619.2139	4.683705	0	21	886	559						Frog_fixed.avi	0
18532	1112	845.8884	542.3627	0.6062172	0.4844977	618.1429	4.276304	0	913.8773	572.7596	0.4617719	0.5209737	619.3343	4.691121	0	21	880	558						Frog_fixed.avi	0
18548	1113	847.2262	542.9242	0.6060535	0.4843307	618.1638	4.242003	0	923.6378	572.7221	0.4616602	0.5211294	619.3657	4.699971	0	21	885	558						Frog_fixed.avi	0
18565	1114	854.7452	540.7295	0.6059192	0.4846672	618.1635	4.282228	0	918.5381	576.8891	0.4615506	0.521344	619.5647	4.693309	0	21	887	559						Frog_fixed.avi	0
18582	1115	844.5222	538.629	0.6057702	0.4848006	618.407	4.276348	0	913.1036	579.761	0.4614427	0.5215799	619.6596	4.692496	0	21	879	559						Frog_fixed.avi	0
18598	1116	847.3133	532.7097	0.605652	0.4849582	618.5822	4.253709	0	921.1382	570.2997	0.4613639	0.5217859	619.788	4.697464	0	21	884	552						Frog_fixed.avi	0
18615	1117	844.661	537.6727	0.6055333	0.4849091	618.5372	4.257071	0	915.0939	570.5488	0.4612875	0.5218635	619.7656	4.702148	0	21	880	554						Frog_fixed.avi	0
18632	1118	828.9947	499.124	0.6055073	0.4846019	618.7665	4.27458	0	892.1258	535.3019	0.4613773	0.5216546	619.9853	4.696335	0	22	861	517						Frog_fixed.avi	0
18648	1119	830.7299	498.2159	0.6053378	0.4844854	618.8464	4.225443	0	900.5033	523.5449	0.4613013	0.521694	620.096	4.704434	0	22	866	511						Frog_fixed.avi	0
18665	1120	-1280	-1024	-1	-1	-1	-1	4	-1280	-1024	-1	-1	-1	-1	4	22	0	0						Frog_fixed.avi	0
18681	1121	829.244	489.5488	0.6051504	0.4849852	618.846	4.264506	0	893.0997	528.3443	0.4611315	0.5220737	620.3327	4.702651	0	22	861	509						Frog_fixed.avi	0
18698	1122	832.1058	494.618	0.6051204	0.4851842	619.1829	4.262088	0	895.0165	522.6088	0.4611099	0.5222734	620.5211	4.713974	0	22	864	509						Frog_fixed.avi	0
18715	1123	835.1093	497.4843	0.6050655	0.4853168	619.325	4.25898	0	887.1044	527.3068	0.4610557	0.5224565	620.5748	4.678344	0	22	861	512						Frog_fixed.avi	0
18731	1124	830.701	493.5848	0.6050104	0.4855336	619.592	4.254358	0	891.6446	527.6761	0.4610405	0.5226821	620.648	4.702064	0	22	861	511						Frog_fixed.avi	0
18748	1125	828.3862	494.5243	0.6049515	0.4857503	619.7155	4.265782	0	895.2408	531.4194	0.461021	0.5228852	620.6639	4.707042	0	22	862	513						Frog_fixed.avi	0
18765	1126	833.5306	492.7659	0.6048915	0.4860201	619.8494	4.261653	0	893.4266	524.055	0.4609731	0.5231766	620.7924	4.714588	0	22	863	508						Frog_fixed.avi	0
18781	1127	832.1619	497.5858	0.604785	0.4862671	619.7445	4.257277	0	898.9834	529.7485	0.4609177	0.5234777	620.8611	4.700786	0	22	866	514						Frog_fixed.avi	0
18798	1128	828.3082	502.8274	0.6046365	0.4864964	619.8361	4.227157	0	895.9281	529.339	0.4608113	0.5237747	621.0909	4.707654	0	22	862	516						Frog_fixed.avi	0
18815	1129	826.972	459.4019	0.6044878	0.4867667	620.0786	4.243462	0	897.446	507.8904	0.4607211	0.5239104	621.1436	4.721227	0	22	862	484						Frog_fixed.avi	0
18831	1130	837.3798	467.3237	0.6043299	0.4869345	620.1	4.245668	0	897.0893	510.0981	0.4605918	0.5241912	621.3137	4.698408	0	22	867	489						Frog_fixed.avi	0
18848	1131	837.5549	458.8091	0.6041567	0.4872393	620.1721	4.240262	0	894.2822	515.0541	0.4604621	0.5245128	621.1898	4.691237	0	22	866	487						Frog_fixed.avi	0
18865	1132	829.3046	449.4351	0.6039817	0.4875336	620.3105	4.248373	0	901.3253	507.1773	0.4603575	0.5248486	621.295	4.70952	0	22	865	478						Frog_fixed.avi	0
18881	1133	834.4268	466.0583	0.6038748	0.4874938	620.3053	4.184684	0	899.0746	509.9031	0.4601532	0.5251304	621.5414	4.725068	0	22	867	488						Frog_fixed.avi	0
18898	1134	827.8854	466.6376	0.6036129	0.4878324	620.3049	4.235668	0	901.5303	512.4645	0.4600084	0.5253781	621.5355	4.696884	0	22	865	490						Frog_fixed.avi	0
18915	1135	825.3368	469.7675	0.6034699	0.4880033	620.4036	4.206968	0	899.2581	510.5527	0.4598582	0.525612	621.4678	4.694702	0	22	862	490						Frog_fixed.avi	0
18931	1136	830.9707	459.6659	0.6033642	0.4882278	620.5085	4.201612	0	896.9446	508.073	0.4596976	0.5258371	621.8713	4.696794	0	22	864	484						Frog_fixed.avi	0
18948	1137	832.8031	466.5793	0.6032736	0.4884089	620.7047	4.223535	0	897.4114	516.7343	0.4596291	0.5260273	621.9481	4.706322	0	22	865	492						Frog_fixed.avi	0
18965	1138	830.642	465.5292	0.603204	0.4885715	620.7066	4.224758	0	897.0927	511.3526	0.4596132	0.5262396	621.9568	4.699791	0	22	864	488						Frog_fixed.avi	0
18981	1139	831.7649	458.6729	0.6032032	0.4888238	620.7898	4.239035	0	891.9587	517.4789	0.4595973	0.5264443	621.9139	4.698752	0	22	862	488						Frog_fixed.avi	0
18998	1140	831.5695	453.5917	0.6032497	0.4891237	620.9125	4.208427	0	895.264	513.8464	0.4596371	0.5266855	622.0796	4.687981	0	22	863	484						Frog_fixed.avi	0
19015	1141	829.3906	460.5433	0.6032952	0.4893123	621.0466	4.22301	0	898.8819	524.4946	0.4596813	0.5268557	622.1791	4.692104	0	22	864	493						Frog_fixed.avi	0
19031	1142	831.3172	469.9492	0.6033204	0.4895144	621.0504	4.197267	0	897.2628	518.2975	0.4597194	0.5270395	622.2122	4.693435	0	22	864	494						Frog_fixed.avi	0
19048	1143	827.7209	471.6588	0.6033348	0.4895139	621.064	4.176985	0	895.8442	511.8585	0.4597175	0.527194	622.3821	4.698966	0	22	862	492						Frog_fixed.avi	0
19065	1144	831.1472	453.5464	0.603312	0.4899315	621.0637	4.205875	0	892.2759	516.6423	0.4597235	0.5273061	622.4339	4.667518	0	22	862	485						Frog_fixed.avi	0
19081	1145	831.188	469.7313	0.6032844	0.4898183	621.236	4.150367	0	898.2944	511.6094	0.4596981	0.5274389	622.5405	4.666215	0	22	865	491						Frog_fixed.avi	0
19098	1146	828.6608	473.2378	0.6032106	0.4899158	621.236	4.176781	0	899.5471	519.9148	0.4596778	0.5275279	622.6461	4.667492	0	22	864	497						Frog_fixed.avi	0
19115	1147	832.7411	474.7895	0.6032214	0.4901892	621.2357	4.222829	0	899.4068	518.1279	0.459703	0.5276147	622.7038	4.670436	0	22	866	496						Frog_fixed.avi	0
19131	1148	829.8899	474.229	0.6032738	0.4902816	621.5693	4.200251	0	900.8434	520.1264	0.4597853	0.5277556	622.9079	4.667805	0	22	865	497						Frog_fixed.avi	0
19148	1149	828.9058	483.6557	0.6033161	0.4904384	621.4788	4.230381	0	902.8575	522.0482	0.4598874	0.5280225	623.0372	4.678974	0	22	866	503						Frog_fixed.avi	0
19165	1150	889.454	620.6254	0.6031142	0.4916668	621.6136	4.209109	0	943.2757	677.8399	0.4599078	0.5290784	623.3049	4.651584	0	23	916	649						Frog_fixed.avi	0
19181	1151	883.4567	697.5208	0.6032043	0.4924053	621.714	4.203658	0	941.9032	749.1794	0.4600641	0.5297632	623.075	4.656185	0	23	913	723						Frog_fixed.avi	0
19198	1152	870.5586	717.9028	0.6033701	0.4925082	621.5976	4.198136	0	938.7267	765.1307	0.4601657	0.529921	623.0527	4.63706	0	23	905	742						Frog_fixed.avi	0
19214	1153	887.7063	721.9797	0.603587	0.4926069	621.6616	4.194191	0	935.4065	778.3146	0.4602877	0.5299735	623.2419	4.634174	0	23	912	750						Frog_fixed.avi	0
19231	1154	881.9746	725.4958	0.603753	0.4927056	621.864	4.204081	0	938.3587	772.5442	0.4604425	0.530077	623.3952	4.639895	0	23	910	749						Frog_fixed.avi	0
19248	1155	878.8129	726.0383	0.6039659	0.4928754	621.886	4.195055	0	930.5156	774.4471	0.4606156	0.5301252	623.3108	4.630389	0	23	905	750						Frog_fixed.avi	0
19264	1156	884.6461	718.8542	0.6042086	0.4929721	621.8884	4.191936	0	937.366	774.8829	0.4608595	0.5301493	623.4768	4.632833	0	23	911	747						Frog_fixed.avi	0
19281	1157	880.2701	720.4647	0.604427	0.4930002	621.9593	4.213483	0	934.7338	777.0114	0.46105	0.5301104	623.4011	4.627988	0	23	908	749						Frog_fixed.avi	0
19298	1158	884.4632	723.8553	0.6046729	0.4929509	621.9197	4.208869	0	936.9445	777.4765	0.4612879	0.5300015	623.3828	4.63038	0	23	911	751						Frog_fixed.avi	0
19314	1159	881.6659	721.8274	0.604851	0.4928305	621.9686	4.206971	0	940.6776	771.4923	0.4614777	0.5298772	623.5486	4.631985	0	23	911	747						Frog_fixed.avi	0
19331	1160	893.6292	728.5184	0.6051094	0.4926427	621.937	4.208868	0	939.6829	772.3206	0.4617118	0.5296131	623.378	4.640645	0	23	917	750						Frog_fixed.avi	0
19348	1161	877.3536	723.1877	0.6052669	0.4924822	622.0106	4.194389	0	939.1549	770.9388	0.4618902	0.52934	623.5322	4.63024	0	23	908	747						Frog_fixed.avi	0
19364	1162	882.4528	715.0436	0.6054755	0.4922601	622.0348	4.207442	0	935.16	770.9362	0.4620563	0.5290146	623.4975	4.634381	0	23	909	743						Frog_fixed.avi	0
19381	1163	895.1105	769.0234	0.6056048	0.4924673	621.8646	4.204813	0	951.5073	823.2731	0.4623205	0.5290889	623.2328	4.636435	0	24	923	796						Frog_fixed.avi	0
19398	1164	897.7945	788.762	0.6057366	0.4925204	622.0276	4.210539	0	955.0555	830.8954	0.4625	0.5291367	623.2868	4.648544	0	24	926	810						Frog_fixed.avi	0
19414	1165	891.5085	790.83	0.6059677	0.4923383	621.871	4.192543	0	962.7629	841.679	0.4627304	0.5288724	623.0975	4.631911	0	24	927	816						Frog_fixed.avi	0
19431	1166	901.9193	799.5018	0.6062175	0.4920703	621.8341	4.182286	0	962.0773	844.506	0.4629264	0.5286163	623.2443	4.635468	0	24	932	822						Frog_fixed.avi	0
19448	1167	892.7151	806.5243	0.6063893	0.4918417	621.6372	4.167661	0	960.1429	841.4033	0.4630989	0.5284203	623.0315	4.627526	0	24	926	824						Frog_fixed.avi	0
19464	1168	900.1415	798.8417	0.6066081	0.4916553	621.611	4.162687	0	957.7147	838.9054	0.4632668	0.5281343	622.9789	4.636908	0	24	929	819						Frog_fixed.avi	0
19481	1169	893.4191	798.0997	0.606761	0.4914182	621.7237	4.162395	0	956.4271	845.1497	0.4634252	0.5278645	622.9507	4.611052	0	24	925	822						Frog_fixed.avi	0
19498	1170	890.7208	800.5206	0.6069463	0.4911553	621.4715	4.149806	0	958.6581	839.035	0.4635853	0.5276831	622.8795	4.618241	0	24	925	820						Frog_fixed.avi	0
19514	1171	900.4273	795.0584	0.6071228	0.4909582	621.3956	4.16045	0	953.4938	839.662	0.4637386	0.5274029	622.5793	4.602948	0	24	927	817						Frog_fixed.avi	0
19531	1172	898.9283	795.1298	0.6073248	0.4907951	621.2756	4.167397	0	959.4382	840.3318	0.4639251	0.5271676	622.5983	4.610825	0	24	929	818						Frog_fixed.avi	0
19548	1173	894.9651	795.9958	0.6075354	0.4905114	621.0568	4.144953	0	965.7076	842.1661	0.4641367	0.5269247	622.4437	4.616825	0	24	930	819						Frog_fixed.avi	0
19564	1174	901.1334	800.0243	0.607774	0.4902662	621.0172	4.167624	0	953.5961	840.217	0.4642998	0.5266449	622.2349	4.608618	0	24	927	820						Frog_fixed.avi	0
19581	1175	898.4148	802.3796	0.6079822	0.4900956	620.6555	4.149417	0	962.4145	838.9025	0.4645129	0.526397	621.9769	4.610658	0	24	930	821						Frog_fixed.avi	0
19597	1176	897.1973	799.163	0.6081922	0.4898719	620.6468	4.138949	0	964.049	845.5491	0.4646702	0.5260878	622.0255	4.599325	0	24	931	822						Frog_fixed.avi	0
19614	1177	900.3376	803.9091	0.608426	0.4895823	620.4108	4.135736	0	954.9043	831.5955	0.4648204	0.5257628	621.8482	4.607934	0	24	928	818						Frog_fixed.avi	0
19631	1178	887.9427	803.0956	0.6086287	0.4893441	620.1479	4.132287	0	961.8148	834.5424	0.4650372	0.5254343	621.561	4.604791	0	24	925	819						Frog_fixed.avi	0
19647	1179	896.1638	793.0466	0.6089213	0.4891813	620.1919	4.135864	0	960.4563	838.834	0.4652524	0.5251189	621.5956	4.594407	0	24	928	816						Frog_fixed.avi	0
19664	1180	896.7932	801.1364	0.6092116	0.4888968	619.7931	4.118353	0	962.2546	837.5047	0.465499	0.5248119	621.1508	4.594388	0	24	930	819						Frog_fixed.avi	0
19681	1181	894.4464	806.462	0.6095028	0.4886484	619.7704	4.117848	0	968.2142	835.0729	0.46578	0.5245183	621.2246	4.615839	0	24	931	821						Frog_fixed.avi	0
19697	1182	892.298	800.0389	0.6097883	0.4884248	619.4727	4.111246	0	962.6865	837.0562	0.4660041	0.5241754	620.936	4.593698	0	24	927	819						Frog_fixed.avi	0
19714	1183	895.9551	801.6218	0.6100653	0.4879848	619.3693	4.109702	0	959.6758	842.9133	0.4662313	0.5237477	620.8007	4.571483	0	24	928	822						Frog_fixed.avi	0
19731	1184	885.5432	794.7571	0.6102702	0.4875841	619.105	4.103963	0	963.6624	836.1682	0.4664533	0.5232727	620.6154	4.588072	0	24	925	815						Frog_fixed.avi	0
19747	1185	900.0283	804.8622	0.6105428	0.4869952	618.9327	4.093894	0	956.5679	836.8521	0.4665865	0.5227458	620.4597	4.564844	0	24	928	821						Frog_fixed.avi	0
19764	1186	894.9769	798.939	0.6106576	0.486455	618.7753	4.093043	0	958.4793	840.9824	0.4666871	0.5221729	620.171	4.551808	0	24	927	820						Frog_fixed.avi	0
19781	1187	889.0698	794.2241	0.610734	0.4859656	618.6221	4.103977	0	966.1651	839.7314	0.4667939	0.5215957	619.9669	4.55609	0	24	928	817						Frog_fixed.avi	0
19797	1188	889.2958	803.8717	0.6108026	0.4853512	618.3181	4.096282	0	963.8574	841.9146	0.4668142	0.5210444	619.7746	4.54113	0	24	927	823						Frog_fixed.avi	0
19814	1189	895.9604	798.0027	0.6108992	0.4848285	618.0767	4.09248	0	965.1428	837.9473	0.4668652	0.5205171	619.7387	4.541243	0	24	931	818						Frog_fixed.avi	0
19831	1190	888.0328	793.9915	0.6109387	0.4843828	617.814	4.078003	0	963.4043	841.2334	0.46689	0.5200287	619.638	4.537184	0	24	926	818						Frog_fixed.avi	0
19847	1191	893.2648	801.845	0.6110437	0.4838546	617.7893	4.087723	0	959.4659	841.1205	0.4669606	0.5195858	619.3895	4.528487	0	24	926	821						Frog_fixed.avi	0
19864	1192	900.6643	802.8788	0.6111987	0.4835565	617.6329	4.07588	0	966.1991	836.5909	0.4670631	0.51919	619.2235	4.544455	0	24	933	820						Frog_fixed.avi	0
19881	1193	892.381	797.1484	0.6113187	0.4832	617.2976	4.069031	0	972.9715	837.5088	0.467178	0.5188289	619.0597	4.534048	0	24	933	817						Frog_fixed.avi	0
19897	1194	887.5272	800.1339	0.6114515	0.4829456	617.0801	4.06688	0	968.0854	842.1581	0.4672707	0.5185085	618.9069	4.521802	0	24	928	821						Frog_fixed.avi	0
19914	1195	895.182	799.3349	0.6116676	0.4828632	616.7661	4.057128	0	961.0554	840.3553	0.4674061	0.5182812	618.6408	4.529583	0	24	928	820						Frog_fixed.avi	0
19931	1196	895.6676	800.5981	0.6118762	0.4828361	616.8155	4.049615	0	966.2512	837.1127	0.4675987	0.5181086	618.4279	4.513112	0	24	931	819						Frog_fixed.avi	0
19947	1197	890.932	797.6343	0.6120858	0.4828809	616.2689	4.049352	0	968.0212	838.64	0.4677784	0.5179995	618.3078	4.524193	0	24	929	818						Frog_fixed.avi	0
19964	1198	897.8211	796.5496	0.6123246	0.4829563	616.4669	4.054613	0	964.4794	839.9173	0.4679537	0.5179212	618.0115	4.505538	0	24	931	818						Frog_fixed.avi	0
19981	1199	892.9844	802.6967	0.6125463	0.4830258	616.069	4.037315	0	959.9763	841.3134	0.468091	0.517856	617.8156	4.503141	0	24	926	822						Frog_fixed.avi	0
19997	1200	897.2764	806.4765	0.6127413	0.4830717	616.0405	4.038024	0	963.391	836.1927	0.4682654	0.5177776	617.7295	4.51437	0	24	930	821						Frog_fixed.avi	0
20014	1201	900.6467	800.0714	0.6129637	0.4830932	615.7841	4.050227	0	969.4049	834.9431	0.468453	0.517607	617.5213	4.516253	0	24	935	818						Frog_fixed.avi	0
20031	1202	892.6099	797.1591	0.6131096	0.4831663	615.7592	4.035466	0	961.5724	833.9969	0.4685645	0.5174694	617.4653	4.512944	0	24	927	816						Frog_fixed.avi	0
20047	1203	891.152	795.3745	0.6132762	0.4831648	615.6152	4.037101	0	959.5386	838.5729	0.4686746	0.5172629	617.2942	4.497861	0	24	925	817						Frog_fixed.avi	0
20064	1204	893.4943	800.0996	0.6134507	0.483126	615.4763	4.031058	0	964.6754	837.358	0.4688314	0.5170934	617.1422	4.494977	0	24	929	819						Frog_fixed.avi	0
20081	1205	894.4136	801.5314	0.6135762	0.483023	615.4932	4.03758	0	972.5966	837.4699	0.4689584	0.5168802	617.2168	4.511752	0	24	934	820						Frog_fixed.avi	0
20097	1206	885.2513	798.675	0.6136984	0.4829457	615.3968	4.044207	0	961.5479	830.0873	0.4690765	0.5167009	617.2147	4.511529	0	24	923	814						Frog_fixed.avi	0
20114	1207	896.1743	793.0701	0.6139071	0.4827712	615.3254	4.030304	0	956.387	834.3778	0.4692051	0.5163761	617.1407	4.501301	0	24	926	814						Frog_fixed.avi	0
20131	1208	852.4819	643.9871	0.6140597	0.4815181	615.5274	4.056332	0	933.8617	682.9292	0.4696889	0.5152226	617.2272	4.520915	0	25	893	663						Frog_fixed.avi	0
20147	1209	827.7838	570.6998	0.6141888	0.480916	615.528	4.052258	0	914.7943	606.0139	0.4700035	0.5145901	617.2175	4.530722	0	25	871	588						Frog_fixed.avi	0
20164	1210	828.6987	541.5211	0.6142505	0.4807851	615.5618	4.052914	0	912.104	578.1065	0.4700431	0.5144113	617.3221	4.524664	0	25	870	560						Frog_fixed.avi	0
20180	1211	823.7457	538.4275	0.6142995	0.4808717	615.4575	4.064539	0	914.3297	574.6707	0.4700065	0.5144199	617.3779	4.5405	0	25	869	557						Frog_fixed.avi	0
20197	1212	823.4612	540.1101	0.6143445	0.4808773	615.3994	4.059379	0	908.2024	578.7492	0.4699836	0.5144247	617.3102	4.539283	0	25	866	559						Frog_fixed.avi	0
20214	1213	832.2712	540.0008	0.6144223	0.4810159	615.4546	4.084899	0	906.442	573.2554	0.4700082	0.5145373	617.4508	4.545007	0	25	869	557						Frog_fixed.avi	0
20230	1214	831.348	543.0906	0.614505	0.4812229	615.5619	4.075171	0	907.7203	579.5056	0.4700531	0.5146598	617.4849	4.544409	0	25	870	561						Frog_fixed.avi	0
20247	1215	832.5241	543.5185	0.6145692	0.4814259	615.7432	4.074291	0	902.5204	577.5999	0.4700907	0.5148586	617.5284	4.544646	0	25	868	561						Frog_fixed.avi	0
20264	1216	830.4542	541.8385	0.614621	0.4817068	615.846	4.084565	0	896.6826	577.4294	0.470129	0.5151402	617.6066	4.558768	0	25	864	560						Frog_fixed.avi	0
20280	1217	820.45	544.2518	0.6146746	0.482021	615.9266	4.086386	0	899.5014	575.2843	0.4701719	0.5154365	617.7049	4.559578	0	25	860	560						Frog_fixed.avi	0
20297	1218	827.6747	545.968	0.6147674	0.4823302	616.1692	4.079456	0	904.8529	581.9123	0.4702708	0.5157132	617.9188	4.557463	0	25	866	564						Frog_fixed.avi	0
20314	1219	826.0084	547.602	0.614805	0.4827361	616.284	4.079428	0	908.4936	572.529	0.4703454	0.5161054	618.0655	4.568755	0	25	867	560						Frog_fixed.avi	0
20330	1220	826.5189	545.8101	0.6148237	0.4831035	616.4223	4.076903	0	905.4312	576.8452	0.470379	0.516434	618.2709	4.568792	0	25	866	561						Frog_fixed.avi	0
20347	1221	830.6568	541.1495	0.6148596	0.4835832	616.6789	4.078027	0	901.1079	572.6245	0.4704011	0.5168256	618.4552	4.579116	0	25	866	557						Frog_fixed.avi	0
20364	1222	829.1006	546.2457	0.6148583	0.4839646	616.8069	4.101715	0	902.7988	578.4698	0.4704188	0.517251	618.5777	4.573665	0	25	866	562						Frog_fixed.avi	0
20380	1223	827.7732	545.2395	0.6148561	0.4844588	616.9689	4.097831	0	901.1324	565.634	0.4704379	0.51772	618.7462	4.577966	0	25	864	555						Frog_fixed.avi	0
20397	1224	831.9632	541.3605	0.6148675	0.4848497	617.1255	4.092471	0	896.0666	580.2115	0.470482	0.5181059	618.9001	4.557796	0	25	864	561						Frog_fixed.avi	0
20414	1225	826.4513	542.3362	0.6148783	0.4853271	617.312	4.073334	0	901.3799	572.5481	0.4705411	0.51857	619.3154	4.573084	0	25	864	557						Frog_fixed.avi	0
20430	1226	832.9719	546.0532	0.6148993	0.4856901	617.4669	4.094635	0	899.5932	576.9742	0.4706039	0.5189163	619.5475	4.566611	0	25	866	562						Frog_fixed.avi	0
20447	1227	823.9139	538.2374	0.6149014	0.4861106	617.6287	4.089063	0	900.4975	575.0036	0.4706267	0.519273	619.7982	4.548986	0	25	862	557						Frog_fixed.avi	0
20464	1228	831.5659	547.9438	0.6149223	0.486408	617.9879	4.093941	0	902.8536	579.4887	0.4706676	0.5195571	619.8972	4.553457	0	25	867	564						Frog_fixed.avi	0
20480	1229	823.2769	541.4331	0.6149008	0.4867628	618.1252	4.062613	0	903.3661	576.9919	0.4706808	0.5197688	620.1368	4.569155	0	25	863	559						Frog_fixed.avi	0
20497	1230	825.559	541.5104	0.614889	0.4870002	618.5973	4.070396	0	898.9569	575.2383	0.4707218	0.5200068	620.4682	4.549539	0	25	862	558						Frog_fixed.avi	0
20514	1231	826.0706	538.2286	0.6148797	0.4871905	618.9092	4.069897	0	894.8138	581.0309	0.4707372	0.5202144	620.7333	4.531669	0	25	860	560						Frog_fixed.avi	0
20530	1232	831.0541	534.6906	0.614885	0.487452	619.1717	4.074241	0	897.3254	581.8945	0.4707813	0.5203848	620.9808	4.54018	0	25	864	558						Frog_fixed.avi	0
20547	1233	821.4703	537.4786	0.6148707	0.4877044	619.3657	4.082435	0	902.8848	580.0546	0.4708407	0.5206082	621.1844	4.54225	0	25	862	559						Frog_fixed.avi	0
20564	1234	825.4282	535.3606	0.6148492	0.4879106	619.5715	4.083687	0	896.9689	577.6134	0.4708301	0.5208516	621.3347	4.543796	0	25	861	556						Frog_fixed.avi	0
20580	1235	831.9161	540.2106	0.614829	0.488084	619.7197	4.097265	0	902.8157	581.1951	0.4708394	0.5210634	621.6325	4.539637	0	25	867	561						Frog_fixed.avi	0
20597	1236	835.1785	531.0958	0.6147817	0.4882864	619.8911	4.094847	0	902.1817	581.4207	0.4708146	0.521221	621.7867	4.548485	0	25	869	556						Frog_fixed.avi	0
20614	1237	830.5252	535.0064	0.6146666	0.4884721	620.1407	4.098121	0	899.5625	579.1918	0.4707699	0.521358	621.9859	4.545228	0	25	865	557						Frog_fixed.avi	0
20630	1238	813.7528	523.9847	0.6145948	0.4883643	620.5504	4.1032	0	891.3897	565.5122	0.4707774	0.5213382	622.1914	4.55816	0	26	853	545						Frog_fixed.avi	0
20647	1239	814.3409	505.5831	0.6145112	0.4883285	620.8222	4.110492	0	880.634	550.0236	0.4707643	0.5213195	622.3609	4.533695	0	26	847	528						Frog_fixed.avi	0
20664	1240	815.8587	505.0046	0.6143612	0.4884887	621.1533	4.111856	0	878.4683	549.0108	0.4706284	0.5215354	622.4334	4.566577	0	26	847	527						Frog_fixed.avi	0
20680	1241	807.4567	517.6557	0.6141516	0.488653	621.2563	4.102494	0	872.0845	543.1299	0.4704312	0.5217854	622.8342	4.544456	0	26	840	530						Frog_fixed.avi	0
20697	1242	811.2603	507.647	0.6139453	0.4889301	621.3336	4.107627	0	875.3928	546.7573	0.4702613	0.5220208	622.7521	4.550269	0	26	843	527						Frog_fixed.avi	0
20713	1243	808.9576	505.7727	0.6137024	0.4892475	621.5493	4.122627	0	869.8324	542.6132	0.4700085	0.5223624	623.1255	4.564376	0	26	839	524						Frog_fixed.avi	0
20730	1244	805.488	516.8187	0.6133965	0.4894842	621.6293	4.120173	0	875.6863	546.5828	0.4697406	0.5227277	622.9989	4.541009	0	26	841	532						Frog_fixed.avi	0
20747	1245	808.949	504.5909	0.613081	0.4898455	621.7021	4.112257	0	880.3069	544.508	0.4694049	0.5231183	623.2881	4.564673	0	26	845	525						Frog_fixed.avi	0
20763	1246	812.4364	515.0271	0.612704	0.4901755	621.92	4.106147	0	874.0582	542.9455	0.4690208	0.5235078	623.5457	4.548137	0	26	843	529						Frog_fixed.avi	0
20780	1247	812.2052	515.7328	0.612272	0.490492	622.1105	4.13024	0	869.9323	548.2301	0.468631	0.52394	623.5325	4.566841	0	26	841	532						Frog_fixed.avi	0
20797	1248	801.952	514.5852	0.6118302	0.4909009	622.1292	4.125198	0	882.1853	548.4063	0.4682595	0.5243853	623.5814	4.557226	0	26	842	531						Frog_fixed.avi	0
20813	1249	810.5026	511.7429	0.6114265	0.4912179	622.304	4.132689	0	880.7839	545.5593	0.4678701	0.5249025	623.725	4.565743	0	26	846	529						Frog_fixed.avi	0
20830	1250	805.5399	505.0388	0.6110078	0.4916398	622.436	4.131619	0	873.4384	553.1276	0.4674535	0.5253984	623.9173	4.562476	0	26	839	529						Frog_fixed.avi	0
20847	1251	808.4118	524.0513	0.6105589	0.4918925	622.5677	4.128486	0	876.1718	542.3887	0.4670149	0.5258886	624.0579	4.579525	0	26	842	533						Frog_fixed.avi	0
20863	1252	809.5182	514.425	0.6100634	0.4921478	622.6965	4.121575	0	868.6364	547.2997	0.4665488	0.5263068	624.1588	4.568077	0	26	839	531						Frog_fixed.avi	0
20880	1253	804.9716	512.121	0.6096046	0.492398	622.9153	4.143751	0	869.2578	544.4126	0.4661204	0.5267095	624.4631	4.564113	0	26	837	528						Frog_fixed.avi	0
20897	1254	789.7041	510.5187	0.6091001	0.4925424	623.0406	4.131742	0	853.9001	553.9383	0.4656954	0.5270063	624.5093	4.57767	0	26	822	532						Frog_fixed.avi	0
20913	1255	794.1456	514.988	0.6084529	0.492642	623.1202	4.146025	0	859.2602	536.1718	0.4650864	0.5274197	624.6959	4.576261	0	26	827	526						Frog_fixed.avi	0
20930	1256	794.7098	509.8543	0.6078361	0.4927719	623.1256	4.135268	0	853.1992	548.326	0.4644939	0.5277488	624.6768	4.573754	0	26	824	529						Frog_fixed.avi	0
20947	1257	785.7279	504.5114	0.6071822	0.4929756	623.3779	4.137503	0	857.8661	546.4031	0.4639151	0.528168	624.7452	4.574304	0	26	822	525						Frog_fixed.avi	0
20963	1258	789.3341	503.8817	0.6065655	0.4932692	623.5446	4.148796	0	856.7538	553.229	0.4633216	0.5286306	625.0079	4.570522	0	26	823	529						Frog_fixed.avi	0
20980	1259	801.0854	514.7312	0.6059726	0.4934496	623.6561	4.157476	0	855.1395	547.3978	0.4627439	0.5291845	625.3046	4.566308	0	26	828	531						Frog_fixed.avi	0
20997	1260	796.7809	509.4171	0.6053264	0.4936964	623.7457	4.148758	0	856.0973	547.7193	0.4621736	0.5296665	625.4763	4.576665	0	26	826	529						Frog_fixed.avi	0
21013	1261	789.2474	499.476	0.6046671	0.4939165	623.9191	4.143155	0	860.6887	550.3951	0.4615991	0.5300354	625.5529	4.572826	0	26	825	525						Frog_fixed.avi	0
21030	1262	799.5748	499.2302	0.6040338	0.4940646	623.9922	4.152544	0	864.1342	543.8144	0.460999	0.5304664	625.5612	4.593886	0	26	832	522						Frog_fixed.avi	0
21047	1263	794.6094	510.3572	0.6033896	0.4941565	624.3306	4.137388	0	860.074	552.4417	0.4603583	0.5307954	625.8378	4.566276	0	26	827	531						Frog_fixed.avi	0
21063	1264	796.3036	511.8864	0.602684	0.4942652	624.4113	4.126142	0	853.5533	549.1906	0.4597321	0.5311691	626.0279	4.576815	0	26	825	531						Frog_fixed.avi	0
21080	1265	793.39	514.1398	0.602018	0.4943731	624.4111	4.126482	0	860.2654	545.4799	0.4591207	0.531521	626.0178	4.556488	0	26	827	530						Frog_fixed.avi	0
21096	1266	795.9726	507.2203	0.6013211	0.4945092	624.6803	4.134631	0	866.8198	550.0178	0.4585015	0.5318995	626.2163	4.570494	0	26	831	529						Frog_fixed.avi	0
21113	1267	801.2828	508.6654	0.600664	0.4946095	624.7612	4.12209	0	854.1485	540.748	0.457848	0.5322905	626.4708	4.566693	0	26	828	525						Frog_fixed.avi	0
21130	1268	793.6865	502.5042	0.5999492	0.4947588	624.7973	4.111055	0	863.2794	554.1962	0.4572296	0.5326045	626.5352	4.566965	0	26	828	528						Frog_fixed.avi	0
21146	1269	804.0608	501.731	0.599271	0.4948343	625.1297	4.147063	0	862.5668	548.4094	0.4565787	0.5330001	626.4567	4.563753	0	26	833	525						Frog_fixed.avi	0
21163	1270	795.0563	502.3094	0.5984941	0.4948761	625.0687	4.142322	0	862.3981	553.376	0.4559086	0.5333884	626.7643	4.565655	0	26	829	528						Frog_fixed.avi	0
21180	1271	800.1593	514.3903	0.5977681	0.4949334	625.3147	4.123628	0	862.0667	548.9309	0.4552127	0.533765	626.9285	4.571888	0	26	831	532						Frog_fixed.avi	0
21196	1272	798.7291	513.9269	0.5969735	0.4949813	625.3213	4.147157	0	861.7471	552.8899	0.4544967	0.5341339	626.9943	4.547099	0	26	830	533						Frog_fixed.avi	0
21213	1273	807.2563	506.311	0.5962588	0.4950262	625.4643	4.149423	0	863.9265	546.365	0.4538169	0.5344916	627.3538	4.578925	0	26	836	526						Frog_fixed.avi	0
21230	1274	803.1072	510.8815	0.5955197	0.4950815	625.5838	4.137884	0	870.0509	553.2261	0.4531715	0.5348278	627.3301	4.559517	0	26	837	532						Frog_fixed.avi	0
21246	1275	797.2318	513.8164	0.594828	0.4951342	625.6189	4.14545	0	873.874	547.4179	0.4525357	0.5352044	627.4278	4.570333	0	26	836	531						Frog_fixed.avi	0
21263	1276	804.8859	509.1397	0.5941999	0.4951873	625.691	4.125754	0	864.5662	550.9304	0.4518974	0.5355488	627.5253	4.562685	0	26	835	530						Frog_fixed.avi	0
21280	1277	799.9	506.036	0.5935092	0.4953049	625.9427	4.135047	0	865.2699	549.6987	0.4513008	0.5359469	627.56	4.568456	0	26	833	528						Frog_fixed.avi	0
21296	1278	798.5215	506.7433	0.5928227	0.4953864	625.8217	4.141501	0	869.6334	548.5063	0.4507251	0.5363016	627.575	4.549976	0	26	834	528						Frog_fixed.avi	0
21313	1279	807.6379	507.1052	0.592191	0.4954116	626.0356	4.135488	0	875.3218	553.4089	0.4501142	0.5366092	627.7929	4.575014	0	26	841	530						Frog_fixed.avi	0
21330	1280	802.3438	502.2724	0.5915209	0.4954647	626.1276	4.119682	0	871.6425	550.4705	0.4495116	0.5369549	627.9621	4.572725	0	26	837	526						Frog_fixed.avi	0
21346	1281	804.024	506.4498	0.5908809	0.4953621	626.2241	4.134277	0	874.5475	554.997	0.4489246	0.5372701	628.072	4.576551	0	26	839	531						Frog_fixed.avi	0
21363	1282	807.3971	515.1132	0.5902429	0.4951512	626.137	4.149524	0	876.9683	554.669	0.4483425	0.5374623	628.0991	4.574257	0	26	842	535						Frog_fixed.avi	0
21380	1283	808.0211	503.3711	0.5896285	0.494942	626.4445	4.1484	0	878.9718	548.3145	0.4477929	0.537566	628.1793	4.566634	0	26	843	526						Frog_fixed.avi	0
21396	1284	808.9784	499.7971	0.5890644	0.4946914	626.6147	4.141332	0	879.1536	551.7857	0.4472587	0.5375044	628.2753	4.573444	0	26	844	526						Frog_fixed.avi	0
21413	1285	808.6005	507.8908	0.5885554	0.4943548	626.7358	4.147167	0	880.2075	551.2452	0.4467669	0.5373486	628.418	4.582396	0	26	844	530						Frog_fixed.avi	0
21430	1286	809.5004	508.6414	0.5880916	0.4941671	626.8075	4.147612	0	882.7233	545.7297	0.4463411	0.537159	628.6223	4.57484	0	26	846	527						Frog_fixed.avi	0
21446	1287	812.8472	504.2593	0.5877509	0.4940845	626.8033	4.150527	0	873.3428	550.1046	0.4459655	0.5369714	628.8152	4.581612	0	26	843	527						Frog_fixed.avi	0
21463	1288	815.4992	504.0279	0.5875009	0.494092	626.9578	4.135692	0	883.3099	549.6428	0.4457565	0.5368637	628.7119	4.576634	0	26	849	527						Frog_fixed.avi	0
21480	1289	815.3643	508.9358	0.5873308	0.494191	627.0959	4.128744	0	871.5478	549.5461	0.4455352	0.5368645	628.8762	4.568692	0	26	843	529						Frog_fixed.avi	0
21496	1290	819.3902	505.1097	0.5872577	0.494402	627.1774	4.132647	0	876.5881	549.0881	0.4454676	0.536965	628.9869	4.596571	0	26	848	527						Frog_fixed.avi	0
21513	1291	814.7546	495.9556	0.5872585	0.4947515	627.4136	4.130719	0	875.3765	555.5527	0.4454503	0.5371718	628.9928	4.565943	0	26	845	526						Frog_fixed.avi	0
21530	1292	857.533	516.9067	0.586873	0.4950147	626.7411	4.139972	0	940.5625	563.1614	0.4452045	0.5374777	629.0858	4.594479	0	27	899	540						Frog_fixed.avi	0
21546	1293	871.265	501.1878	0.5867352	0.4955201	627.1246	4.13794	0	953.6716	546.6013	0.4451064	0.5379517	629.2197	4.615263	0	27	912	524						Frog_fixed.avi	0
21563	1294	875.0786	515.2651	0.5866594	0.4957552	627.0249	4.142739	0	953.2227	552.8223	0.4450789	0.5383176	629.3645	4.605474	0	27	914	534						Frog_fixed.avi	0
21580	1295	872.705	513.8697	0.5865634	0.4959919	627.0959	4.126315	0	946.9299	558.5854	0.4449704	0.5387138	629.2943	4.584857	0	27	910	536						Frog_fixed.avi	0
21596	1296	874.9894	511.147	0.5864035	0.4961136	627.2382	4.130626	0	947.7277	562.634	0.44483	0.5390198	629.5485	4.615071	0	27	911	537						Frog_fixed.avi	0
21613	1297	877.9108	518.697	0.586131	0.4960419	627.403	4.138884	0	943.6826	555.0753	0.4446138	0.5392389	629.6796	4.612412	0	27	911	537						Frog_fixed.avi	0
21630	1298	878.5513	511.8457	0.5858345	0.4957626	627.573	4.148501	0	949.7716	550.0874	0.4443726	0.5393136	629.631	4.584208	0	27	914	531						Frog_fixed.avi	0
21646	1299	875.6719	505.438	0.5854343	0.4953335	627.6187	4.133931	0	952.9395	554.5414	0.4440418	0.5392511	629.951	4.605497	0	27	914	530						Frog_fixed.avi	0
21663	1300	877.2903	506.5296	0.5850036	0.4948092	627.5251	4.156991	0	943.4204	558.5217	0.4436966	0.5390932	630.149	4.602513	0	27	910	533						Frog_fixed.avi	0
21679	1301	873.8306	517.0627	0.5845121	0.4941567	627.6282	4.142869	0	945.5958	562.9647	0.4432762	0.538891	630.2383	4.62565	0	27	910	540						Frog_fixed.avi	0
21696	1302	877.3629	505.774	0.5839733	0.4935244	627.8445	4.153401	0	952.5037	560.8591	0.4428383	0.5386122	630.4478	4.596744	0	27	915	533						Frog_fixed.avi	0
21713	1303	878.045	497.5741	0.5834147	0.4930913	627.9321	4.151371	0	946.6088	553.5282	0.4423569	0.5384403	630.6595	4.637386	0	27	912	526						Frog_fixed.avi	0
21729	1304	876.6672	512.7164	0.5828852	0.4926151	628.0378	4.150073	0	951.7148	554.9943	0.4419154	0.5382885	630.7192	4.637839	0	27	914	534						Frog_fixed.avi	0
21746	1305	878.5815	509.4609	0.5824333	0.4922696	628.0361	4.127455	0	949.0911	555.7706	0.4414454	0.5381897	631.1085	4.631382	0	27	914	533						Frog_fixed.avi	0
21763	1306	879.0911	505.1353	0.5819895	0.492166	628.0361	4.099624	0	947.1157	556.1425	0.4410438	0.5381451	631.0165	4.628729	0	27	913	531						Frog_fixed.avi	0
21779	1307	885.1647	505.9565	0.5816495	0.4921485	628.0361	4.12951	0	954.5978	554.6165	0.4406861	0.5381292	631.175	4.618235	0	27	920	530						Frog_fixed.avi	0
21796	1308	873.5046	507.9814	0.5812831	0.4923691	628.0349	4.162925	0	948.3817	563.1394	0.4403997	0.5381133	631.2931	4.633222	0	27	911	536						Frog_fixed.avi	0
21813	1309	890.0619	507.2076	0.5811822	0.492287	627.9778	4.148493	0	954.6765	558.0989	0.4401858	0.5380561	631.2161	4.619288	0	27	922	533						Frog_fixed.avi	0
21829	1310	877.0008	511.7928	0.5809844	0.4925809	627.9766	4.162482	0	947.5436	578.6971	0.4401162	0.537645	631.1694	4.594748	0	27	912	545						Frog_fixed.avi	0
21846	1311	879.6096	507.7237	0.5809438	0.492685	627.337	4.177162	0	956.0264	561.1261	0.4400019	0.5376896	631.1699	4.632572	0	27	918	534						Frog_fixed.avi	0
21863	1312	875.5447	506.8169	0.5809686	0.4927023	627.173	4.168692	0	954.1958	554.8824	0.4399437	0.5373392	631.0056	4.644106	0	27	915	531						Frog_fixed.avi	0
21879	1313	876.6254	511.0809	0.5810359	0.4925725	627.0211	4.154583	0	957.1638	562.0309	0.4400188	0.5368832	630.7491	4.628892	0	27	917	537						Frog_fixed.avi	0
21896	1314	886.4862	505.8122	0.5812143	0.4923846	626.8883	4.173935	0	952.8613	551.3268	0.4400726	0.5363233	630.5992	4.633249	0	27	920	529						Frog_fixed.avi	0
21913	1315	879.2159	505.6395	0.5814395	0.4919327	626.6623	4.162755	0	949.8608	546.3842	0.4402169	0.5356725	630.3992	4.702261	0	27	915	526						Frog_fixed.avi	0
21929	1316	881.1575	500.8618	0.5816841	0.4915075	626.317	4.175388	0	954.5593	564.3914	0.4405036	0.5348148	630.3391	4.61784	0	27	918	533						Frog_fixed.avi	0
21946	1317	875.2125	509.9976	0.5820188	0.4908857	626.2529	4.173121	0	947.224	555.7604	0.4406572	0.5342228	630.3395	4.644309	0	27	911	533						Frog_fixed.avi	0
21963	1318	881.5705	508.028	0.5823301	0.4902339	625.9547	4.163371	0	955.3913	556.4173	0.4409315	0.5334542	629.603	4.625927	0	27	918	532						Frog_fixed.avi	0
21979	1319	880.6324	508.5502	0.5826073	0.4894949	625.7301	4.167165	0	954.3613	563.3554	0.4411742	0.5326603	629.3828	4.630785	0	27	917	536						Frog_fixed.avi	0
21996	1320	880.4929	509.1094	0.5828608	0.4886924	625.4998	4.17429	0	944.1419	559.2786	0.4413654	0.531895	629.0251	4.613408	0	27	912	534						Frog_fixed.avi	0
22013	1321	885.017	509.3911	0.5831057	0.4878366	625.1262	4.177166	0	944.2531	560.5415	0.4415072	0.5310789	628.7806	4.620105	0	27	915	535						Frog_fixed.avi	0
22029	1322	874.7912	516.0273	0.5832507	0.486923	624.8702	4.163943	0	953.2338	556.5417	0.4416876	0.5302637	628.2523	4.626902	0	27	914	536						Frog_fixed.avi	0
22046	1323	884.1413	513.838	0.5834202	0.4860109	624.2328	4.187535	0	955.976	558.1074	0.4417822	0.5295098	628.2089	4.655579	0	27	920	536						Frog_fixed.avi	0
22063	1324	873.0311	520.0815	0.5835073	0.4851517	624.0134	4.168536	0	944.6775	559.9389	0.4418499	0.5287668	628.0281	4.629326	0	27	909	540						Frog_fixed.avi	0
22079	1325	877.2842	512.716	0.583591	0.4843119	623.7589	4.195379	0	946.6343	564.6516	0.4418904	0.5280836	627.7086	4.62454	0	27	912	539						Frog_fixed.avi	0
22096	1326	883.0602	508.9958	0.583673	0.4834237	623.4197	4.192679	0	947.1731	563.7362	0.4419523	0.5274751	627.3802	4.640747	0	27	915	536						Frog_fixed.avi	0
22113	1327	882.6919	514.2866	0.5837542	0.4824868	623.0543	4.182178	0	948.4619	562.6801	0.4420283	0.5268211	627.05	4.637774	0	27	916	538						Frog_fixed.avi	0
22129	1328	874.5991	514.532	0.5838438	0.481552	622.8582	4.193677	0	946.142	557.795	0.4421211	0.5262368	626.8384	4.624916	0	27	910	536						Frog_fixed.avi	0
22146	1329	877.8045	514.5432	0.5840043	0.4806443	622.5433	4.207784	0	940.4517	561.4421	0.4422264	0.5256067	626.6248	4.638483	0	27	909	538						Frog_fixed.avi	0
22163	1330	874.453	515.2206	0.5841898	0.4798142	622.0845	4.203633	0	946.424	562.858	0.4424154	0.5249136	626.116	4.630543	0	27	910	539						Frog_fixed.avi	0
22179	1331	880.6289	509.764	0.5844847	0.4791387	621.7456	4.225688	0	948.7675	558.0345	0.442623	0.5243233	625.9269	4.650513	0	27	915	534						Frog_fixed.avi	0
22196	1332	876.0671	513.5871	0.5848042	0.4785606	621.4769	4.21128	0	951.123	554.6425	0.4429182	0.5237308	625.5098	4.640588	0	27	914	534						Frog_fixed.avi	0
22212	1333	880.4078	514.0045	0.5851955	0.4780254	621.2969	4.219129	0	949.0057	562.9553	0.4432314	0.5231375	625.0878	4.660336	0	27	915	538						Frog_fixed.avi	0
22229	1334	876.5394	513.2484	0.5855901	0.4776526	620.9784	4.22074	0	939.249	565.5688	0.4435158	0.5226038	624.9601	4.633739	0	27	908	539						Frog_fixed.avi	0
22246	1335	872.7554	515.519	0.5859548	0.4772498	620.5292	4.214433	0	941.7693	561.4703	0.4438281	0.5221366	624.5122	4.630539	0	27	907	538						Frog_fixed.avi	0
22262	1336	880.5239	506.7451	0.5863526	0.4770193	620.2651	4.220264	0	949.9852	568.836	0.4441558	0.5216106	624.0742	4.64567	0	27	915	538						Frog_fixed.avi	0
22279	1337	883.1713	512.1184	0.5867047	0.4766347	619.8405	4.217193	0	943.2928	560.6693	0.4443836	0.5211836	623.7125	4.632421	0	27	913	536						Frog_fixed.avi	0
22296	1338	885.2067	515.4139	0.5870183	0.4762477	619.4131	4.232817	0	944.9805	564.7395	0.4446392	0.5206563	623.4412	4.638596	0	27	915	540						Frog_fixed.avi	0
22312	1339	876.4857	518.5612	0.5872812	0.4758081	619.2596	4.211968	0	944.7133	555.5604	0.4448438	0.5201815	623.2142	4.635303	0	27	911	537						Frog_fixed.avi	0
22329	1340	880.9512	511.6009	0.5875596	0.4753523	618.8245	4.21368	0	947.0739	551.3856	0.4450387	0.5196265	622.746	4.649269	0	27	914	531						Frog_fixed.avi	0
22346	1341	872.5037	516.6329	0.5877612	0.4747526	618.4437	4.206907	0	940.8673	561.0367	0.4452227	0.5190139	622.5899	4.632109	0	27	907	539						Frog_fixed.avi	0
22362	1342	878.9397	522.3052	0.5880508	0.4741658	618.2591	4.210264	0	948.6671	562.5302	0.4454413	0.5183916	622.0939	4.64719	0	27	914	542						Frog_fixed.avi	0
22379	1343	881.0168	519.9271	0.5883023	0.473592	617.7518	4.207788	0	948.8128	560.418	0.4456304	0.517803	621.8701	4.650203	0	27	915	540						Frog_fixed.avi	0
22396	1344	879.9267	519.7131	0.5885982	0.4730002	617.6279	4.214762	0	943.4649	554.9365	0.4458514	0.517198	621.3135	4.638366	0	27	912	537						Frog_fixed.avi	0
22412	1345	874.422	524.6754	0.58884	0.4723489	617.1935	4.199335	0	942.8791	565.8818	0.4460677	0.5165204	621.1895	4.633386	0	27	909	545						Frog_fixed.avi	0
22429	1346	877.4341	518.952	0.5891457	0.4717476	616.7977	4.225662	0	951.4567	559.2148	0.4462985	0.5158482	620.7721	4.638318	0	27	914	539						Frog_fixed.avi	0
22446	1347	879.8874	515.9421	0.5893862	0.4711063	616.5828	4.228428	0	942.0011	564.9228	0.4464676	0.5151457	620.472	4.64405	0	27	911	540						Frog_fixed.avi	0
22462	1348	876.9958	522.7764	0.5896281	0.470361	616.288	4.209022	0	945.5146	564.5291	0.4466668	0.5143598	620.1053	4.644225	0	27	911	544						Frog_fixed.avi	0
22479	1349	877.9871	518.3093	0.5898138	0.4695418	615.9767	4.224446	0	948.0803	558.2513	0.4468037	0.5135692	619.9758	4.671602	0	27	913	538						Frog_fixed.avi	0
22496	1350	880.0898	516.2304	0.5900103	0.4687314	615.6475	4.223771	0	951.6431	558.0129	0.4469888	0.5127861	619.5695	4.659381	0	27	916	537						Frog_fixed.avi	0
22512	1351	879.9111	516.3182	0.5902041	0.4678432	615.4417	4.228677	0	952.2134	563.8012	0.4471144	0.5119166	619.3381	4.658055	0	27	916	540						Frog_fixed.avi	0
22529	1352	876.1119	526.1234	0.5903841	0.4669143	615.1369	4.202126	0	942.7267	563.3142	0.4472465	0.5110494	619.3008	4.660001	0	27	909	545						Frog_fixed.avi	0
22546	1353	875.77	525.4799	0.5905886	0.4659871	614.8926	4.205688	0	949.1094	561.2081	0.4474658	0.5101628	618.8549	4.650411	0	27	912	543						Frog_fixed.avi	0
22562	1354	878.0853	526.4656	0.5908154	0.4650899	614.6093	4.215767	0	949.3058	555.5792	0.4476246	0.5092938	618.7841	4.670364	0	27	914	541						Frog_fixed.avi	0
22579	1355	882.9983	522.9263	0.5911026	0.4643051	614.304	4.229067	0	953.3526	560.7213	0.4478592	0.508469	618.2512	4.661518	0	27	918	542						Frog_fixed.avi	0
22596	1356	871.048	529.5986	0.5913751	0.4636239	614.2826	4.211513	0	949.8381	559.9704	0.4480841	0.5076995	618.2889	4.663091	0	27	910	545						Frog_fixed.avi	0
22612	1357	878.252	525.7441	0.5917162	0.4630833	613.9228	4.210525	0	954.1989	563.7223	0.4483746	0.5070339	617.8655	4.656787	0	27	916	545						Frog_fixed.avi	0
22629	1358	880.9564	523.9283	0.592097	0.4625768	613.7166	4.218162	0	949.642	558.6227	0.448652	0.5064811	617.7888	4.663342	0	27	915	541						Frog_fixed.avi	0
22646	1359	860.564	527.3332	0.5925586	0.4622834	613.515	4.227912	0	918.8376	564.3681	0.4490372	0.5059341	617.5181	4.658668	0	27	890	546						Frog_fixed.avi	0
22662	1360	863.4205	529.6981	0.5928845	0.4620577	613.3526	4.215385	0	938.2621	561.8843	0.4493462	0.5055612	617.3875	4.661797	0	27	901	546						Frog_fixed.avi	0
22679	1361	868.0787	533.8837	0.5932678	0.4619452	613.201	4.219692	0	928.0155	571.748	0.4496448	0.5052334	617.2539	4.670493	0	27	898	553						Frog_fixed.avi	0
22696	1362	869.0644	536.8412	0.5936947	0.461977	613.1243	4.208727	0	936.032	564.7966	0.4499782	0.5050738	617.0887	4.67029	0	27	903	551						Frog_fixed.avi	0
22712	1363	862.2336	533.0169	0.5941119	0.4620684	612.8822	4.211438	0	933.6478	565.855	0.4503393	0.5049359	616.8656	4.669268	0	27	898	549						Frog_fixed.avi	0
22729	1364	863.3402	533.6579	0.5945719	0.4621359	612.6456	4.228767	0	926.1904	563.717	0.4507283	0.5048097	616.5094	4.666744	0	27	895	549						Frog_fixed.avi	0
22745	1365	862.9828	535.8326	0.5950518	0.4621917	612.5079	4.224353	0	931.8297	574.46	0.45117	0.5046545	616.3353	4.664478	0	27	897	555						Frog_fixed.avi	0
22762	1366	863.012	538.868	0.5955201	0.4621869	612.2441	4.201978	0	933.1145	565.6666	0.4516017	0.5044984	616.2537	4.683367	0	27	898	552						Frog_fixed.avi	0
22779	1367	864.4134	536.9017	0.5960094	0.4621798	612.1436	4.209691	0	934.8511	563.7738	0.4520008	0.5042539	616.2865	4.683527	0	27	900	550						Frog_fixed.avi	0
22795	1368	869.0234	531.5958	0.5964837	0.4621809	611.9932	4.221846	0	934.1256	563.4004	0.4524071	0.5040565	616.0773	4.668012	0	27	902	547						Frog_fixed.avi	0
22812	1369	868.4703	528.9543	0.596939	0.4621588	611.8964	4.226657	0	930.9787	568.3876	0.4527905	0.5038008	615.9146	4.684702	0	27	900	549						Frog_fixed.avi	0
22829	1370	867.273	535.7485	0.5973887	0.4621514	611.8045	4.220248	0	933.6993	566.0842	0.4531911	0.5035726	615.7696	4.669312	0	27	900	551						Frog_fixed.avi	0
22845	1371	861.5289	537.9323	0.5978283	0.4621361	611.6933	4.212986	0	933.2221	564.3046	0.4536039	0.5033526	615.743	4.683984	0	27	897	551						Frog_fixed.avi	0
22862	1372	862.8698	537.1141	0.5982566	0.4621503	611.5182	4.230967	0	927.0316	561.946	0.4539628	0.5031775	615.6115	4.683326	0	27	895	550						Frog_fixed.avi	0
22879	1373	862.9225	533.3142	0.598657	0.4621795	611.2984	4.242223	0	930.2137	567.9932	0.4543245	0.5029734	615.5684	4.687947	0	27	897	551						Frog_fixed.avi	0
22895	1374	860.306	535.9174	0.5990416	0.4621567	611.364	4.215111	0	935.5641	557.6796	0.4547209	0.5027708	615.4926	4.695083	0	27	898	547						Frog_fixed.avi	0
22912	1375	872.8214	485.0659	0.5992898	0.4618968	611.4135	4.219665	0	957.569	509.9593	0.4551328	0.5022725	615.3324	4.690119	0	28	915	498						Frog_fixed.avi	0
22929	1376	868.5601	478.2428	0.5996661	0.4618697	611.173	4.212562	0	957.283	491.2954	0.4555283	0.5020776	615.1934	4.705154	0	28	913	485						Frog_fixed.avi	0
22945	1377	871.926	479.4883	0.6000849	0.4619657	611.1577	4.208743	0	953.9895	493.8363	0.4558369	0.5019972	615.2368	4.701118	0	28	913	487						Frog_fixed.avi	0
22962	1378	872.178	468.801	0.6004853	0.4620744	611.2564	4.221066	0	957.2231	493.2331	0.4561961	0.5018632	615.2192	4.700521	0	28	915	481						Frog_fixed.avi	0
22979	1379	871.4243	471.8912	0.6008599	0.4621214	611.2457	4.218518	0	951.1826	490.1848	0.4565343	0.5017722	614.9672	4.706734	0	28	911	481						Frog_fixed.avi	0
22995	1380	871.8641	473.2858	0.601245	0.4622154	611.1783	4.212828	0	953.4012	494.0533	0.4568833	0.5016716	615.0142	4.7028	0	28	913	484						Frog_fixed.avi	0
23012	1381	872.7237	464.1789	0.6016245	0.4623608	611.0461	4.22603	0	957.9507	489.4054	0.4572271	0.5015762	615.1819	4.711466	0	28	915	477						Frog_fixed.avi	0
23029	1382	873.5824	461.4612	0.6020143	0.4623777	611.045	4.217902	0	953.5348	499.2276	0.4575617	0.5013946	614.9531	4.707718	0	28	914	480						Frog_fixed.avi	0
23045	1383	867.0947	460.0748	0.6023188	0.4624147	611.1824	4.234575	0	956.9844	494.7786	0.4578787	0.5012568	614.9467	4.715095	0	28	912	477						Frog_fixed.avi	0
23062	1384	872.9944	467.2884	0.6026374	0.4624705	611.0392	4.227793	0	952.3365	490.308	0.4581586	0.5011291	614.9872	4.714339	0	28	913	479						Frog_fixed.avi	0
23079	1385	870.2735	471.184	0.6029407	0.4625241	611.2624	4.232398	0	954.3608	487.7003	0.4584057	0.5010256	615.0386	4.710257	0	28	912	479						Frog_fixed.avi	0
23095	1386	872.4149	470.8802	0.603159	0.462632	611.1269	4.230294	0	952.9136	494.8003	0.4586479	0.5009899	614.9681	4.715209	0	28	913	483						Frog_fixed.avi	0
23112	1387	869.7077	478.2632	0.6034024	0.462847	611.2953	4.227928	0	957.1783	491.2277	0.4588674	0.5010283	615.0311	4.70979	0	28	913	485						Frog_fixed.avi	0
23129	1388	874.0439	464.0764	0.6036523	0.462957	611.3085	4.206557	0	947.2665	491.3284	0.4590382	0.5011452	614.8738	4.712793	0	28	911	478						Frog_fixed.avi	0
23145	1389	866.5758	466.5333	0.6037486	0.4632951	611.3079	4.231668	0	951.8462	497.5139	0.4592046	0.5012043	615.0353	4.714121	0	28	909	482						Frog_fixed.avi	0
23162	1390	859.7167	468.2666	0.6039693	0.4634593	611.5386	4.23564	0	944.5954	493.5554	0.4593844	0.5013243	615.1802	4.713041	0	28	902	481						Frog_fixed.avi	0
23178	1391	852.1484	473.416	0.6040883	0.4636842	611.315	4.196478	0	936.6985	493.3842	0.4595791	0.5014597	615.1077	4.694767	0	28	894	483						Frog_fixed.avi	0
23195	1392	858.932	455.0415	0.604117	0.4640656	611.3524	4.212908	0	938.9066	481.214	0.4595929	0.501718	615.294	4.701625	0	28	899	468						Frog_fixed.avi	0
23212	1393	859.9338	463.9933	0.604123	0.464279	611.4207	4.221412	0	937.712	483.1324	0.459594	0.5019885	615.336	4.70747	0	28	899	474						Frog_fixed.avi	0
23228	1394	853.6708	465.6713	0.6040906	0.4645917	611.7032	4.20178	0	932.5471	489.5182	0.4595841	0.5023186	615.4347	4.68528	0	28	893	478						Frog_fixed.avi	0
23245	1395	849.4803	458.8113	0.6040704	0.4649515	611.7969	4.187387	0	935.0652	479.5677	0.4595838	0.5026045	615.582	4.684066	0	28	892	469						Frog_fixed.avi	0
23262	1396	848.8614	468.5575	0.6040434	0.4651766	612.0256	4.212943	0	935.5598	487.5209	0.4595906	0.5029084	615.6918	4.678988	0	28	892	478						Frog_fixed.avi	0
23278	1397	851.405	464.887	0.6040214	0.4654613	612.1995	4.18927	0	936.903	487.9746	0.4596015	0.5031838	615.8307	4.679697	0	28	894	476						Frog_fixed.avi	0
23295	1398	848.3278	462.2764	0.6039993	0.4657294	612.3381	4.177746	0	934.3038	486.2171	0.4595819	0.5034153	616.2229	4.671453	0	28	891	474						Frog_fixed.avi	0
23312	1399	845.5485	465.1623	0.6039723	0.4658882	612.4829	4.195885	0	936.3477	490.7402	0.4595825	0.5036248	616.276	4.667866	0	28	891	478						Frog_fixed.avi	0
23328	1400	850.9557	471.3961	0.6039445	0.4660482	612.67	4.194806	0	935.2244	493.9723	0.4595499	0.5038279	616.3757	4.662266	0	28	893	483						Frog_fixed.avi	0
23345	1401	855.6339	458.0409	0.6038902	0.4662753	612.7653	4.180869	0	934.672	487.2732	0.4595235	0.5040431	616.6996	4.672614	0	28	895	473						Frog_fixed.avi	0
23362	1402	851.2619	456.4295	0.6038252	0.4665063	613.024	4.166908	0	940.2454	485.6035	0.4595077	0.5041689	616.8882	4.661729	0	28	896	471						Frog_fixed.avi	0
23378	1403	851.3787	455.3716	0.603766	0.4666689	613.3257	4.187109	0	940.2532	485.9956	0.4594631	0.5043842	617.0977	4.654263	0	28	896	471						Frog_fixed.avi	0
23395	1404	851.8832	467.884	0.6037163	0.4668591	613.4868	4.171334	0	935.6015	489.8585	0.4594443	0.5045918	617.2336	4.653424	0	28	894	479						Frog_fixed.avi	0
23412	1405	869.9995	528.0286	0.6035507	0.4675583	613.4839	4.169362	0	948.3416	548.2474	0.4593953	0.5052657	617.2733	4.636755	0	29	909	538						Frog_fixed.avi	0
23428	1406	856.9055	528.5786	0.6035215	0.4679656	613.5413	4.170672	0	944.7648	555.2267	0.4593889	0.5056353	617.3295	4.657061	0	29	901	542						Frog_fixed.avi	0
23445	1407	863.533	535.0224	0.6035097	0.4682756	613.6206	4.161255	0	946.9033	557.4473	0.459365	0.5059314	617.5299	4.647045	0	29	905	546						Frog_fixed.avi	0
23462	1408	859.4423	534.7322	0.6034835	0.4686691	613.9029	4.154655	0	943.9755	561.7297	0.459352	0.5063002	617.4981	4.633278	0	29	902	548						Frog_fixed.avi	0
23478	1409	861.0542	533.5413	0.6034802	0.4690959	614.1273	4.176157	0	939.7749	558.6291	0.4593313	0.5067098	617.8761	4.633361	0	29	900	546						Frog_fixed.avi	0
23495	1410	862.0413	530.1199	0.603469	0.4694943	614.3084	4.168654	0	946.4951	561.4855	0.4593644	0.5070871	617.7777	4.627369	0	29	904	546						Frog_fixed.avi	0
23512	1411	860.1893	536.4445	0.6034573	0.4698938	614.4256	4.161988	0	943.4137	563.269	0.459329	0.5074418	618.1523	4.631569	0	29	902	550						Frog_fixed.avi	0
23528	1412	853.5721	532.308	0.6034288	0.470245	614.528	4.150068	0	943.5956	563.3929	0.4593427	0.5077813	618.148	4.632287	0	29	899	548						Frog_fixed.avi	0
23545	1413	861.3129	532.0562	0.6034473	0.4705954	614.713	4.152698	0	944.1947	563.0715	0.4593572	0.5080978	618.2449	4.615443	0	29	903	548						Frog_fixed.avi	0
23562	1414	859.9406	535.9833	0.6034824	0.470818	614.9681	4.145289	0	942.1183	565.6128	0.4593611	0.5083354	618.3441	4.622479	0	29	901	551						Frog_fixed.avi	0
23578	1415	852.9857	532.4014	0.6034713	0.4710709	614.8986	4.155715	0	946.1115	568.8226	0.4594351	0.5085638	618.2355	4.62001	0	29	900	551						Frog_fixed.avi	0
23595	1416	855.7142	530.139	0.6035393	0.4713029	615.0486	4.147824	0	946.5586	567.3081	0.459504	0.5086999	618.45	4.621438	0	29	901	549						Frog_fixed.avi	0
23612	1417	859.0612	524.6647	0.603595	0.4713888	615.144	4.160235	0	946.6996	560.7747	0.459562	0.5088021	618.6212	4.624089	0	29	903	543						Frog_fixed.avi	0
23628	1418	854.2882	523.5266	0.6036535	0.4714029	615.1439	4.138914	0	947.4832	565.5881	0.4596532	0.5088021	618.803	4.637792	0	29	901	545						Frog_fixed.avi	0
23645	1419	855.8685	523.1117	0.6037369	0.4713498	615.1962	4.132519	0	945.8398	570.8978	0.4597296	0.5086812	618.9496	4.613229	0	29	901	547						Frog_fixed.avi	0
23662	1420	858.7181	531.502	0.60384	0.4711486	615.3629	4.132541	0	944.8651	566.6853	0.4598425	0.5085407	619.0833	4.615444	0	29	902	549						Frog_fixed.avi	0
23678	1421	859.2722	532.0323	0.6039339	0.4709343	615.4356	4.134387	0	944.5942	565.3602	0.4599585	0.5082734	619.1255	4.606972	0	29	902	549						Frog_fixed.avi	0
23695	1422	856.1332	528.9037	0.6040381	0.4707446	615.619	4.134843	0	947.3526	566.0449	0.4600936	0.5080466	619.1225	4.618261	0	29	902	547						Frog_fixed.avi	0
23711	1423	854.2364	529.8669	0.6041088	0.4706023	615.6848	4.124126	0	951.33	561.9687	0.4601785	0.5077988	619.2086	4.638432	0	29	903	546						Frog_fixed.avi	0
23728	1424	852.3734	523.5676	0.6042328	0.4704322	615.7504	4.135038	0	946.6324	560.1133	0.4602459	0.5076125	619.2246	4.634268	0	29	900	542						Frog_fixed.avi	0
23745	1425	853.7874	526.7993	0.6043509	0.4702648	615.8193	4.131055	0	941.1418	563.2564	0.4603526	0.5074615	619.3704	4.626873	0	29	897	545						Frog_fixed.avi	0
23761	1426	856.3177	521.2239	0.6044735	0.4701789	615.7621	4.122566	0	940.6766	565.0706	0.4604528	0.5073726	619.4862	4.618773	0	29	898	543						Frog_fixed.avi	0
23778	1427	854.1586	530.595	0.6045565	0.4701388	615.7962	4.132832	0	946.8192	564.6121	0.4605669	0.5073192	619.4933	4.623756	0	29	900	548						Frog_fixed.avi	0
23795	1428	857.6256	524.5432	0.6046636	0.4702239	615.9987	4.131165	0	949.5574	561.3718	0.4606735	0.5073316	619.4091	4.625598	0	29	904	543						Frog_fixed.avi	0
23811	1429	854.6578	530.5898	0.6047676	0.4703574	616.0144	4.146515	0	943.8604	565.6455	0.4607492	0.5074306	619.4489	4.598951	0	29	899	548						Frog_fixed.avi	0
23828	1430	854.4134	519.9247	0.6049144	0.4706317	615.9727	4.15035	0	942.7078	565.986	0.4608735	0.5076373	619.5745	4.61477	0	29	899	543						Frog_fixed.avi	0
23845	1431	854.4972	533.5049	0.6050332	0.4708839	615.9155	4.126054	0	940.2441	567.4655	0.4609897	0.5079196	619.5969	4.614317	0	29	897	550						Frog_fixed.avi	0
23861	1432	853.3014	517.9762	0.6051307	0.4713436	615.907	4.141723	0	942.2816	565.0383	0.4611139	0.5082944	619.6597	4.614829	0	29	898	542						Frog_fixed.avi	0
23878	1433	850.1063	532.455	0.6052688	0.4716617	616.0823	4.128791	0	942.6868	564.4474	0.4612491	0.5086973	619.4863	4.604452	0	29	896	548						Frog_fixed.avi	0
23895	1434	859.7521	517.2557	0.6054097	0.4721215	616.1246	4.154497	0	939.6332	567.8073	0.4613794	0.5090727	619.6259	4.610551	0	29	900	543						Frog_fixed.avi	0
23911	1435	858.6729	527.7186	0.6055152	0.4723858	615.9489	4.1336	0	933.9517	564.4454	0.4614693	0.5094382	619.7367	4.610033	0	29	896	546						Frog_fixed.avi	0
23928	1436	856.1426	522.1895	0.6055923	0.4726619	616.0171	4.115985	0	946.6198	561.3405	0.4615918	0.5097258	619.7307	4.600606	0	29	901	542						Frog_fixed.avi	0
23945	1437	849.3668	523.0776	0.6056761	0.4728498	616.2005	4.114346	0	944.2274	566.2429	0.4616804	0.5098887	619.6769	4.600855	0	29	897	545						Frog_fixed.avi	0
23961	1438	852.0258	517.2496	0.6057484	0.4729723	616.2537	4.123439	0	940.3062	557.9706	0.4617562	0.5099909	619.7182	4.599257	0	29	896	538						Frog_fixed.avi	0
23978	1439	851.0745	522.0491	0.6058407	0.4729825	616.4836	4.124272	0	941.6206	563.6201	0.4618596	0.5100179	619.9478	4.61308	0	29	896	543						Frog_fixed.avi	0
23995	1440	850.041	523.3018	0.6059104	0.4729545	616.5149	4.102559	0	937.6025	566.1982	0.4619475	0.5099914	620.1147	4.602895	0	29	894	545						Frog_fixed.avi	0
24011	1441	847.6928	524.2895	0.6059695	0.4728424	616.5476	4.097321	0	938.0765	564.7422	0.462024	0.50992	620.162	4.614251	0	29	893	545						Frog_fixed.avi	0
24028	1442	851.6294	523.1067	0.6060227	0.4727184	616.6077	4.098294	0	935.4626	561.5577	0.4620774	0.5098653	620.2103	4.611176	0	29	894	542						Frog_fixed.avi	0
24045	1443	853.7513	527.7128	0.6060669	0.4725939	616.7703	4.100258	0	938.7631	559.8259	0.4621208	0.5097848	620.2316	4.597677	0	29	896	544						Frog_fixed.avi	0
24061	1444	850.026	532.3655	0.6060395	0.4724525	616.8146	4.087006	0	939.0912	561.7813	0.4621314	0.5097083	620.3571	4.58568	0	29	895	547						Frog_fixed.avi	0
24078	1445	853.0212	524.137	0.6060352	0.4723458	616.8837	4.114676	0	934.959	561.653	0.4621489	0.5095987	620.3537	4.598259	0	29	894	543						Frog_fixed.avi	0
24095	1446	851.3782	524.6828	0.6060218	0.4722956	616.9734	4.112182	0	938.377	562.2075	0.4621824	0.5095569	620.5825	4.584473	0	29	895	543						Frog_fixed.avi	0
24111	1447	847.134	526.0602	0.606025	0.4722781	617.0322	4.116093	0	937.0627	563.8698	0.4621962	0.5095693	620.6583	4.598544	0	29	892	545						Frog_fixed.avi	0
24128	1448	846.431	528.7836	0.6060322	0.4723167	617.0436	4.09212	0	939.9212	559.1328	0.4622326	0.5096662	620.7713	4.595327	0	29	893	544						Frog_fixed.avi	0
24145	1449	851.6185	526.2875	0.6060801	0.4723925	617.2571	4.109097	0	941.9711	559.3159	0.4622963	0.5097519	620.705	4.602901	0	29	897	543						Frog_fixed.avi	0
24161	1450	838.0901	535.313	0.6061314	0.4724435	617.2198	4.089129	0	937.8686	561.2587	0.4623738	0.5098531	620.8518	4.585602	0	30	888	548						Frog_fixed.avi	0
24178	1451	807.8522	531.4187	0.6063713	0.4726489	617.4041	4.096042	0	891.4742	569.1996	0.4625801	0.5099011	620.7238	4.589032	0	30	850	550						Frog_fixed.avi	0
24195	1452	813.577	527.648	0.6063769	0.4727581	617.4967	4.091239	0	902.6779	566.9185	0.4626301	0.5099915	620.9078	4.587049	0	30	858	547						Frog_fixed.avi	0
24211	1453	811.3601	520.7206	0.606426	0.4728838	617.5709	4.1081	0	902.8399	570.9933	0.4626743	0.5100448	620.9691	4.58469	0	30	857	546						Frog_fixed.avi	0
24228	1454	812.6899	518.2852	0.6064719	0.4729557	617.6528	4.117599	0	894.7372	567.632	0.4627108	0.5101221	620.9588	4.578495	0	30	854	543						Frog_fixed.avi	0
24245	1455	807.4515	519.5273	0.6064903	0.4729589	617.6677	4.099309	0	895.3958	566.4865	0.4627582	0.5101332	621.0057	4.571103	0	30	851	543						Frog_fixed.avi	0
24261	1456	808.4968	517.5118	0.6065095	0.4729401	617.7589	4.114991	0	898.8205	570.699	0.4627763	0.510058	621.1036	4.585633	0	30	854	544						Frog_fixed.avi	0
24278	1457	804.0917	518.1414	0.6065171	0.4729011	617.8118	4.118631	0	896.9213	571.5463	0.4627858	0.5100296	621.1396	4.578131	0	30	851	545						Frog_fixed.avi	0
24294	1458	812.3059	526.2458	0.6065076	0.4727847	617.9097	4.12833	0	894.9888	570.9318	0.4627842	0.509958	621.1832	4.585012	0	30	854	549						Frog_fixed.avi	0
24311	1459	807.5784	520.8784	0.606482	0.4727414	617.9295	4.12138	0	892.06	565.9067	0.4627662	0.5098936	621.2247	4.594996	0	30	850	543						Frog_fixed.avi	0
24328	1460	809.5273	521.0959	0.6064488	0.4727274	617.9674	4.131267	0	898.1946	565.4039	0.462716	0.5098357	621.1656	4.586481	0	30	854	543						Frog_fixed.avi	0
24344	1461	813.8486	523.6031	0.6063994	0.4727295	617.9202	4.154442	0	894.6797	564.402	0.4626382	0.5097829	621.1237	4.608028	0	30	854	544						Frog_fixed.avi	0
24361	1462	811.9041	517.2956	0.6063077	0.4727939	617.9433	4.140185	0	890.7056	570.4871	0.4625527	0.5098093	620.9887	4.587373	0	30	851	544						Frog_fixed.avi	0
24378	1463	811.8409	521.8286	0.6062371	0.472933	617.9895	4.132507	0	892.5896	567.0819	0.4624673	0.5099079	620.9991	4.591383	0	30	852	544						Frog_fixed.avi	0
24394	1464	811.9653	521.7296	0.6061451	0.4730676	618.0955	4.150671	0	895.4166	567.0805	0.4623759	0.5100554	621.0368	4.597521	0	30	854	544						Frog_fixed.avi	0
24411	1465	810.43	527.1401	0.6060293	0.4732307	618.0133	4.137324	0	892.6746	560.9821	0.462254	0.5102419	621.201	4.595323	0	30	852	544						Frog_fixed.avi	0
24428	1466	808.0972	523.631	0.6059507	0.4734935	617.9877	4.138758	0	892.6627	560.9666	0.4621479	0.5105044	621.2376	4.597199	0	30	850	542						Frog_fixed.avi	0
24444	1467	813.2637	518.6595	0.605846	0.4738063	617.8542	4.136027	0	891.3319	562.3305	0.4620296	0.5107378	621.0255	4.597187	0	30	852	540						Frog_fixed.avi	0
24461	1468	810.7461	528.4741	0.6057307	0.4739961	617.9927	4.139977	0	893.844	563.7402	0.4619465	0.5109884	620.999	4.593781	0	30	852	546						Frog_fixed.avi	0
24478	1469	810.054	523.4222	0.605602	0.4742236	618.0501	4.113193	0	895.7104	562.2725	0.461842	0.5112587	621.05	4.595537	0	30	853	543						Frog_fixed.avi	0
24494	1470	808.3701	527.372	0.6054686	0.4743861	617.9762	4.121453	0	891.5884	565.7775	0.4616809	0.5114371	621.1292	4.59546	0	30	850	547						Frog_fixed.avi	0
24511	1471	813.8064	526.6053	0.605322	0.4744924	617.8527	4.111486	0	891.7957	566.2414	0.4615119	0.5115643	620.9891	4.595633	0	30	853	546						Frog_fixed.avi	0
24528	1472	808.2423	524.5248	0.6051521	0.4744419	618.0649	4.110048	0	893.4648	572.0339	0.4613703	0.5115755	621.152	4.582685	0	30	851	548						Frog_fixed.avi	0
24544	1473	810.5319	525.1246	0.6049784	0.4743567	618.0428	4.121857	0	896.3862	568.1187	0.4612203	0.5115862	621.2228	4.594979	0	30	853	547						Frog_fixed.avi	0
24561	1474	805.4833	526.4875	0.604788	0.4742724	617.996	4.123899	0	891.8492	569.5115	0.4610347	0.5115139	621.113	4.593556	0	30	849	548						Frog_fixed.avi	0
24578	1475	803.4456	515.6688	0.6046522	0.4740212	618.2388	4.142408	0	891.5002	551.067	0.4609358	0.5112676	621.1974	4.610754	0	30	847	533						Frog_fixed.avi	0
24594	1476	809.3792	469.1175	0.6044253	0.4737952	617.9256	4.100533	0	896.8815	516.7048	0.4608818	0.5109949	621.1754	4.58995	0	30	853	493						Frog_fixed.avi	0
24611	1477	809.8803	476.974	0.6043734	0.4737033	618.0586	4.130795	0	889.994	511.1135	0.4607415	0.5109902	621.538	4.616528	0	30	850	494						Frog_fixed.avi	0
24627	1478	804.8148	482.8312	0.6042538	0.4736632	618.1881	4.126425	0	891.9094	512.6328	0.4606185	0.5109931	621.4994	4.602739	0	30	848	498						Frog_fixed.avi	0
24644	1479	805.2448	487.9266	0.6041798	0.4736573	618.2333	4.120203	0	894.134	521.6129	0.4605447	0.5110163	621.4277	4.593429	0	30	850	505						Frog_fixed.avi	0
24661	1480	803.5444	487.7687	0.6040884	0.4736722	618.241	4.134268	0	886.988	527.3807	0.4604596	0.5110787	621.2462	4.59953	0	30	845	508						Frog_fixed.avi	0
24677	1481	805.3388	491.904	0.60402	0.4738111	618.22	4.124353	0	892.4554	526.8352	0.4603986	0.511164	621.2076	4.600708	0	30	849	509						Frog_fixed.avi	0
24694	1482	802.6979	497.1732	0.6039391	0.4739732	618.152	4.111413	0	888.2543	525.1434	0.4602925	0.5113553	621.4822	4.603689	0	30	845	511						Frog_fixed.avi	0
24711	1483	803.0022	492.3045	0.603817	0.4742295	618.1879	4.124488	0	891.5475	521.7831	0.460198	0.511609	621.5964	4.612214	0	30	847	507						Frog_fixed.avi	0
24727	1484	800.7416	493.792	0.6037154	0.4745235	618.2889	4.131796	0	884.6669	528.8204	0.4600905	0.5119368	621.6149	4.600787	0	30	843	511						Frog_fixed.avi	0
24744	1485	804.9023	497.1689	0.603605	0.4748155	618.3738	4.143483	0	883.6382	522.3793	0.4599814	0.5123156	621.3929	4.606561	0	30	844	510						Frog_fixed.avi	0
24761	1486	809.2076	499.5492	0.6034756	0.4751182	618.2719	4.122971	0	887.264	525.8733	0.4599038	0.5126686	621.3179	4.618553	0	30	848	513						Frog_fixed.avi	0
24777	1487	801.7892	496.3025	0.6033422	0.4753166	618.1784	4.10715	0	882.431	525.2795	0.4597665	0.5129779	621.6492	4.607942	0	30	842	511						Frog_fixed.avi	0
24794	1488	802.6681	494.4521	0.6032001	0.4754902	618.385	4.146919	0	888.2178	523.8096	0.4596688	0.5131975	621.769	4.624671	0	30	845	509						Frog_fixed.avi	0
24811	1489	803.5538	499.7431	0.6030996	0.475562	618.5039	4.131402	0	886.22	520.6536	0.4595866	0.5133552	621.7723	4.625639	0	30	845	510						Frog_fixed.avi	0
24827	1490	807.2595	505.3082	0.6030452	0.4755839	618.5229	4.13317	0	881.8765	529.7885	0.4595494	0.5134628	621.7379	4.607028	0	30	845	518						Frog_fixed.avi	0
24844	1491	807.8913	495.9854	0.6029989	0.4755947	618.5059	4.14175	0	888.8239	527.3632	0.4595365	0.5135155	621.8332	4.60856	0	30	848	512						Frog_fixed.avi	0
24861	1492	807.8167	504.7102	0.6029877	0.475574	618.5593	4.12255	0	881.6726	532.0892	0.459559	0.5135478	621.9189	4.603762	0	30	845	518						Frog_fixed.avi	0
24877	1493	808.9783	497.4123	0.603052	0.4755336	618.6991	4.113488	0	881.3784	531.6533	0.4596061	0.513566	621.9942	4.622014	0	30	845	515						Frog_fixed.avi	0
24894	1494	783.4475	521.6196	0.6031972	0.4755452	618.9202	4.117061	0	854.8919	533.2855	0.4597907	0.5136811	622.0591	4.60282	0	30	819	527						Frog_fixed.avi	0
24911	1495	787.2462	518.9759	0.6032314	0.4755427	619.0236	4.124611	0	862.2846	536.9633	0.4598664	0.5137199	622.0396	4.599042	0	30	825	528						Frog_fixed.avi	0
24927	1496	792.5207	510.7661	0.6033167	0.4755558	619.1873	4.138571	0	865.8069	539.3155	0.4599956	0.5137788	622.1237	4.623848	0	30	829	525						Frog_fixed.avi	0
24944	1497	791.3024	512.5588	0.6033608	0.4755708	619.299	4.13574	0	869.0695	533.5723	0.4600725	0.5138585	622.3237	4.614772	0	30	830	523						Frog_fixed.avi	0
24961	1498	795.2213	515.1248	0.6034387	0.475613	619.4257	4.143465	0	867.1207	536.9286	0.4601363	0.5139738	622.3963	4.615254	0	30	831	526						Frog_fixed.avi	0
24977	1499	793.3373	519.3961	0.6034912	0.4756566	619.4507	4.131745	0	863.6102	530.3162	0.4601949	0.5140944	622.4283	4.627856	0	30	828	525						Frog_fixed.avi	0
24994	1500	790.8676	517.9153	0.6035477	0.4756978	619.4549	4.147247	0	853.4324	540.9459	0.4602608	0.5141844	622.4788	4.625601	0	30	822	529						Frog_fixed.avi	0
25011	1501	794.5853	502.6181	0.6036336	0.4758132	619.3548	4.150996	0	857.8406	537.4177	0.4603675	0.5142951	622.6816	4.62322	0	30	826	520						Frog_fixed.avi	0
25027	1502	795.6158	506.2564	0.6037415	0.4759213	619.5219	4.15671	0	863.7692	541.1179	0.4604741	0.5144101	622.7285	4.618355	0	30	830	524						Frog_fixed.avi	0
25044	1503	789.4602	508.0121	0.6038537	0.4760519	619.6333	4.154018	0	869.24	534.5953	0.4606104	0.5145442	622.6262	4.62396	0	30	829	521						Frog_fixed.avi	0
25061	1504	795.9263	496.8405	0.6040025	0.4762395	619.7032	4.180309	0	865.0458	536.0439	0.4607194	0.5146472	622.6641	4.636592	0	30	830	516						Frog_fixed.avi	0
25077	1505	791.1441	508.109	0.6041753	0.4763721	619.4777	4.174156	0	863.3868	539.0966	0.4609192	0.5147547	622.8135	4.630231	0	30	827	524						Frog_fixed.avi	0
25094	1506	793.4236	513.2334	0.6043979	0.4764755	619.8589	4.178227	0	864.0029	533.6649	0.4611049	0.5148395	622.8142	4.6381	0	30	829	523						Frog_fixed.avi	0
25111	1507	793.3481	509.5353	0.604597	0.4766332	619.7478	4.155013	0	865.5871	530.5158	0.4613288	0.5149326	622.9011	4.64422	0	30	829	520						Frog_fixed.avi	0
25127	1508	788.7921	504.1201	0.6048374	0.4767243	619.8007	4.187111	0	865.7397	528.9966	0.4615574	0.5149337	622.8004	4.64027	0	30	827	517						Frog_fixed.avi	0
25144	1509	793.2978	503.5386	0.6050459	0.4767774	619.8965	4.166678	0	859.6428	533.0276	0.4617464	0.5149062	622.7545	4.640604	0	30	826	518						Frog_fixed.avi	0
25161	1510	800.4432	503.6987	0.6052788	0.4767717	619.8521	4.184794	0	865.8292	535.3098	0.4619598	0.5148064	622.9896	4.64874	0	30	833	520						Frog_fixed.avi	0
25177	1511	794.5413	503.3781	0.605464	0.4767663	619.9307	4.17876	0	866.0117	534.69	0.4621462	0.5146872	622.775	4.639549	0	30	830	519						Frog_fixed.avi	0
25194	1512	792.0692	503.8495	0.6056371	0.4767462	619.8143	4.168475	0	863.6553	528.5809	0.4623287	0.5145645	622.9327	4.641133	0	30	828	516						Frog_fixed.avi	0
25210	1513	795.466	502.1665	0.6058328	0.4766825	619.8773	4.176269	0	867.7759	533.7205	0.4625069	0.5144078	623.0027	4.63705	0	30	832	518						Frog_fixed.avi	0
25227	1514	792.7839	502.761	0.6059767	0.4765845	620.0363	4.165091	0	865.1157	531.9299	0.4626622	0.5142826	622.7737	4.630523	0	30	829	517						Frog_fixed.avi	0
25244	1515	793.953	500.4555	0.6061255	0.4765023	619.8949	4.172839	0	860.5684	530.3892	0.462795	0.5141402	622.8846	4.645319	0	30	827	515						Frog_fixed.avi	0
25260	1516	798.856	501.9385	0.606301	0.4763745	619.8349	4.160709	0	864.3603	529.7828	0.4629599	0.5139721	622.97	4.644074	0	30	832	516						Frog_fixed.avi	0
25277	1517	795.0806	500.6006	0.6064259	0.4762111	620.0015	4.159793	0	869.559	530.1672	0.4631011	0.513788	622.7616	4.646355	0	30	832	515						Frog_fixed.avi	0
25294	1518	794.1436	500.2145	0.6065192	0.4758878	619.9363	4.161857	0	868.9398	532.9082	0.4631886	0.5135108	622.7284	4.633498	0	30	832	517						Frog_fixed.avi	0
25310	1519	798.8791	503.3108	0.6066253	0.475657	619.7413	4.170498	0	863.8436	525.5922	0.46327	0.5133085	622.683	4.644523	0	30	831	514						Frog_fixed.avi	0
25327	1520	798.9989	491.1769	0.6067399	0.475472	619.6097	4.167711	0	866.7939	525.5103	0.4633861	0.5130891	622.7856	4.63358	0	30	833	508						Frog_fixed.avi	0
25344	1521	793.5959	502.6035	0.6068159	0.4752086	619.7162	4.152732	0	865.3364	530.173	0.4634658	0.5128201	622.7612	4.62645	0	30	829	516						Frog_fixed.avi	0
25360	1522	799.3861	501.4169	0.6069267	0.47497	619.7661	4.155691	0	873.2797	522.9661	0.4635997	0.5125996	622.6425	4.643629	0	30	836	512						Frog_fixed.avi	0
25377	1523	798.7741	502.2877	0.6070189	0.4747715	619.6634	4.178133	0	872.0658	527.0759	0.4636638	0.5123166	622.6147	4.638262	0	30	835	515						Frog_fixed.avi	0
25394	1524	801.5356	483.8143	0.6071277	0.4745954	619.339	4.1673	0	872.5426	531.8737	0.463746	0.5119776	622.5513	4.643355	0	30	837	508						Frog_fixed.avi	0
25410	1525	831.3458	485.6466	0.6069549	0.4742852	619.3928	4.158303	0	911.7828	524.6149	0.4636541	0.5116909	622.5307	4.642583	0	30	872	505						Frog_fixed.avi	0
25427	1526	836.5001	499.4136	0.6070279	0.4740606	619.2769	4.175375	0	899.9258	531.995	0.4636967	0.5113395	622.4817	4.638821	0	30	868	516						Frog_fixed.avi	0
25444	1527	838.4852	494.3072	0.6071415	0.4738269	618.986	4.167097	0	904.837	528.9531	0.4637511	0.5109941	622.4056	4.645827	0	30	872	512						Frog_fixed.avi	0
25460	1528	826.8474	505.3183	0.6072255	0.4735676	618.9806	4.164575	0	902.4777	531.3964	0.4638372	0.5106501	622.2802	4.649356	0	30	865	518						Frog_fixed.avi	0
25477	1529	830.452	505.9671	0.6073879	0.4733697	618.8642	4.16548	0	911.8124	530.759	0.4639687	0.5103309	622.194	4.648993	0	30	871	518						Frog_fixed.avi	0
25494	1530	833.2411	508.7494	0.6075397	0.4732152	618.5537	4.148406	0	912.1182	527.264	0.4640905	0.5100776	622.0684	4.652036	0	30	873	518						Frog_fixed.avi	0
25510	1531	832.8358	503.6517	0.6076871	0.4730694	618.5951	4.15278	0	907.9702	534.7482	0.4642094	0.5097629	622.0375	4.646995	0	30	870	519						Frog_fixed.avi	0
25527	1532	840.114	498.2453	0.6078582	0.4728682	618.4835	4.159888	0	902.334	530.1708	0.4643048	0.5094396	621.9703	4.648964	0	30	871	514						Frog_fixed.avi	0
25544	1533	833.98	507.7121	0.6079779	0.4725743	618.2005	4.146033	0	905.7816	530.5469	0.4644194	0.5091041	621.6415	4.646197	0	30	870	519						Frog_fixed.avi	0
25560	1534	828.4084	500.8088	0.6080828	0.4723057	618.1288	4.159052	0	912.5668	532.0812	0.4645385	0.5086849	621.5613	4.648258	0	30	870	516						Frog_fixed.avi	0
25577	1535	838.1381	502.0832	0.6082057	0.4719414	618.0846	4.14873	0	913.8237	527.1631	0.4646079	0.5082965	621.4953	4.658357	0	30	876	515						Frog_fixed.avi	0
25594	1536	835.2657	507.0728	0.6083122	0.4715971	617.7761	4.156202	0	912.781	530.04	0.4646388	0.5079073	621.4457	4.660371	0	30	874	519						Frog_fixed.avi	0
25610	1537	833.1979	496.7072	0.608349	0.4712732	617.662	4.148636	0	911.2361	525.5892	0.4646536	0.5075368	621.3358	4.663961	0	30	872	511						Frog_fixed.avi	0
25627	1538	831.6226	508.908	0.608377	0.4708787	617.5814	4.165532	0	909.3368	528.5452	0.4646457	0.5071414	621.2844	4.670979	0	30	870	519						Frog_fixed.avi	0
25644	1539	836.0176	503.3576	0.608406	0.4706331	617.5279	4.16816	0	911.3882	527.4607	0.464652	0.5068329	621.1112	4.667278	0	30	874	515						Frog_fixed.avi	0
25660	1540	833.8872	500.3333	0.6084597	0.4703389	617.5408	4.158822	0	908.8564	529.1528	0.4646768	0.5065402	620.9954	4.664223	0	30	871	515						Frog_fixed.avi	0
25677	1541	838.2764	504.5257	0.6085321	0.4700974	617.4085	4.165133	0	914.795	526.2224	0.4647105	0.5062735	620.8794	4.695428	0	30	877	515						Frog_fixed.avi	0
25694	1542	833.967	506.2782	0.6086164	0.4698924	617.2154	4.163508	0	918.132	522.3463	0.4648068	0.5060589	620.5706	4.696034	0	30	876	514						Frog_fixed.avi	0
25710	1543	832.5072	504.6742	0.6088727	0.4698268	617.4763	4.150366	0	903.1897	540.8438	0.4649688	0.505852	620.6805	4.680365	0	30	868	523						Frog_fixed.avi	0
25727	1544	736.1341	585.2134	0.6093698	0.4699729	617.1332	4.166163	0	802.478	608.5137	0.4655635	0.5060387	620.3315	4.685688	0	31	769	597						Frog_fixed.avi	0
25744	1545	707.0202	636.0593	0.6096232	0.4699734	616.9711	4.141269	0	777.4842	647.5483	0.4658765	0.5061433	620.0662	4.691447	0	31	742	642						Frog_fixed.avi	0
25760	1546	706.1096	627.9983	0.6097214	0.4697921	616.7792	4.159739	0	783.8421	641.2057	0.4658587	0.505916	620.0439	4.688492	0	31	745	635						Frog_fixed.avi	0
25777	1547	709.3464	633.4525	0.6097863	0.4695958	616.7082	4.172458	0	777.9547	646.4	0.4658484	0.5057366	619.9191	4.689854	0	31	744	640						Frog_fixed.avi	0
25793	1548	709.9108	637.7352	0.6098195	0.4693897	616.6872	4.170976	0	777.9676	649.3618	0.4658366	0.5055466	619.7344	4.689032	0	31	744	644						Frog_fixed.avi	0
25810	1549	706.9965	638.2974	0.6098307	0.4692035	616.7231	4.163612	0	775.9988	648.01	0.4657798	0.505372	619.5291	4.704287	0	31	741	643						Frog_fixed.avi	0
25827	1550	708.093	639.0685	0.609817	0.4690274	616.6383	4.165238	0	780.5809	643.6302	0.4657438	0.5052003	619.4194	4.698509	0	31	744	641						Frog_fixed.avi	0
25843	1551	711.1686	643.077	0.609781	0.4687822	616.4344	4.161802	0	783.8367	649.99	0.4656909	0.5049716	619.3591	4.710703	0	31	748	647						Frog_fixed.avi	0
25860	1552	702.9632	640.0248	0.6097124	0.468498	616.2335	4.167654	0	785.6949	651.5153	0.4656263	0.504707	619.1995	4.706227	0	31	744	646						Frog_fixed.avi	0
25877	1553	701.4139	640.8409	0.6096497	0.4682322	616.0625	4.160722	0	779.8988	642.6614	0.4655072	0.5044367	619.2404	4.725384	0	31	741	642						Frog_fixed.avi	0
25893	1554	706.745	643.7097	0.6095951	0.4678734	615.8966	4.171683	0	778.7584	647.3574	0.4654243	0.5041316	619.0041	4.719985	0	31	743	646						Frog_fixed.avi	0
25910	1555	708.2736	638.8702	0.609564	0.4675255	615.8289	4.178801	0	775.8468	645.9287	0.4653395	0.5037751	618.9905	4.722418	0	31	742	642						Frog_fixed.avi	0
25927	1556	707.9351	634.0874	0.6095149	0.4671985	615.6932	4.179831	0	782.0226	649.8235	0.4653056	0.5034289	618.8626	4.721901	0	31	745	642						Frog_fixed.avi	0
25943	1557	710.2083	648.628	0.6094828	0.4667862	615.6217	4.176949	0	781.6581	648.8189	0.465246	0.5031003	618.817	4.717607	0	31	746	649						Frog_fixed.avi	0
25960	1558	712.2537	643.9604	0.6094007	0.4664242	615.3826	4.174429	0	781.7736	643.8307	0.4651761	0.5027599	618.6125	4.726691	0	31	747	644						Frog_fixed.avi	0
25977	1559	711.817	645.5137	0.609338	0.4659867	615.2809	4.161761	0	782.793	647.3936	0.4650866	0.5023756	618.4628	4.703841	0	31	747	646						Frog_fixed.avi	0
25993	1560	702.9257	645.3572	0.6092476	0.4655615	615.3526	4.165386	0	777.197	642.8585	0.4649799	0.5019899	618.2125	4.709363	0	31	740	644						Frog_fixed.avi	0
26010	1561	702.7172	644.3003	0.6091278	0.4651344	615.2811	4.156623	0	781.5212	642.7131	0.4648711	0.5016303	618.2761	4.697981	0	31	742	644						Frog_fixed.avi	0
26027	1562	702.8165	646.5195	0.6089987	0.4647119	615.0876	4.158305	0	781.3641	646.2753	0.4647259	0.5011964	618.2371	4.695474	0	31	742	646						Frog_fixed.avi	0
26043	1563	715.9856	640.5773	0.6088926	0.464231	614.96	4.154654	0	775.7374	652.2853	0.4645698	0.5007485	618.0225	4.682839	0	31	746	646						Frog_fixed.avi	0
26060	1564	703.912	647.9319	0.6087406	0.4637069	614.9077	4.147862	0	782.1047	646.3056	0.4644623	0.5003551	617.908	4.68223	0	31	743	647						Frog_fixed.avi	0
26077	1565	708.0502	643.8426	0.6085939	0.4632468	614.8937	4.139667	0	775.6527	654.0065	0.4642945	0.499916	617.8499	4.668661	0	31	742	649						Frog_fixed.avi	0
26093	1566	704.9126	645.7603	0.6084356	0.4628661	614.8608	4.141552	0	775.5475	649.0101	0.4640938	0.4995968	617.7791	4.6637	0	31	740	647						Frog_fixed.avi	0
26110	1567	710.3028	641.9966	0.6082654	0.4626358	614.6713	4.12482	0	777.9952	645.8204	0.4639408	0.4994107	617.7264	4.660112	0	31	744	644						Frog_fixed.avi	0
26127	1568	705.1946	639.6442	0.6080436	0.4624856	614.8384	4.133715	0	774.9682	650.2002	0.4637034	0.4992839	617.7006	4.649628	0	31	740	645						Frog_fixed.avi	0
26143	1569	708.2426	642.5034	0.6077873	0.4624002	614.5433	4.118586	0	782.4694	650.8184	0.4634795	0.4993068	617.5782	4.642079	0	31	745	647						Frog_fixed.avi	0
26160	1570	712.1661	639.7802	0.6075293	0.4625077	614.6885	4.131048	0	774.5954	647.9225	0.4631809	0.4995224	617.5016	4.645818	0	31	743	644						Frog_fixed.avi	0
26177	1571	706.7206	648.6605	0.607241	0.4627467	614.4639	4.123048	0	776.6732	652.4027	0.4629339	0.4999481	617.4998	4.62779	0	31	742	651						Frog_fixed.avi	0
26193	1572	710.0435	639.2534	0.6069275	0.4632895	614.5433	4.116924	0	770.899	651.9544	0.4625903	0.5004781	617.4636	4.622004	0	31	740	646						Frog_fixed.avi	0
26210	1573	705.6971	639.171	0.6065756	0.463792	614.4999	4.120897	0	773.7883	650.1445	0.4622797	0.5010263	617.5979	4.624494	0	31	740	645						Frog_fixed.avi	0
26227	1574	711.3494	643.0646	0.6062616	0.4643009	614.5151	4.107643	0	776.8187	656.1764	0.4619718	0.5014547	617.6418	4.616454	0	31	744	650						Frog_fixed.avi	0
26243	1575	709.7534	638.5861	0.605961	0.4647523	614.7134	4.122877	0	771.7505	650.2894	0.4616541	0.5017906	617.6617	4.61987	0	31	741	644						Frog_fixed.avi	0
26260	1576	720.678	625.8047	0.6056789	0.4651242	614.8793	4.104996	0	790.3073	644.6588	0.4613947	0.5019677	617.6964	4.618357	0	31	755	635						Frog_fixed.avi	0
26277	1577	825.4534	517.3633	0.6049756	0.4650053	615.6956	4.123326	0	886.6528	551.5626	0.4608626	0.5016651	618.4273	4.609403	0	32	856	534						Frog_fixed.avi	0
26293	1578	847.8059	496.321	0.6044868	0.4650372	615.7607	4.115799	0	928.7856	511.7047	0.4606282	0.5016528	618.5819	4.622937	0	32	888	504						Frog_fixed.avi	0
26310	1579	849.7672	496.9274	0.6043978	0.4654399	615.9886	4.096239	0	929.8447	515.8624	0.4605324	0.5019896	618.6742	4.617734	0	32	890	506						Frog_fixed.avi	0
26327	1580	855.6777	490.6965	0.6043639	0.465842	616.3018	4.084546	0	924.6477	512.0039	0.4604382	0.5022773	618.9689	4.619837	0	32	890	501						Frog_fixed.avi	0
26343	1581	851.3643	495.0584	0.6042837	0.4662437	616.5211	4.104179	0	921.0236	516.2891	0.4603515	0.5026222	619.191	4.590494	0	32	886	506						Frog_fixed.avi	0
26360	1582	853.4513	498.1339	0.6042525	0.4666697	616.864	4.083386	0	924.8108	513.4639	0.4603134	0.5030162	619.6021	4.596834	0	32	889	506						Frog_fixed.avi	0
26376	1583	853.4415	486.9507	0.6041635	0.4671699	617.0892	4.079136	0	928.6047	510.2674	0.4602558	0.5034816	619.8289	4.587059	0	32	891	499						Frog_fixed.avi	0
26393	1584	846.1936	495.5402	0.6040524	0.467733	617.6284	4.065609	0	924.3179	516.9601	0.4602072	0.5040695	620.0118	4.575499	0	32	885	506						Frog_fixed.avi	0
26410	1585	856.1069	495.7665	0.6039602	0.4683029	617.8831	4.097785	0	924.6942	513.4345	0.4601692	0.5047624	620.6713	4.591255	0	32	890	505						Frog_fixed.avi	0
26426	1586	852.9742	485.8349	0.6038611	0.4689401	618.1007	4.078677	0	924.7413	516.895	0.4601171	0.5054468	621.0873	4.584302	0	32	889	501						Frog_fixed.avi	0
26443	1587	842.6373	497.3509	0.6037352	0.4694809	618.7739	4.061485	0	918.5742	514.1447	0.4600801	0.5062153	621.4231	4.584113	0	32	881	506						Frog_fixed.avi	0
26460	1588	852.3217	501.9202	0.6036499	0.4699846	619.0519	4.079632	0	925.047	515.3226	0.4600482	0.5069505	621.7072	4.573324	0	32	889	509						Frog_fixed.avi	0
26476	1589	849.6696	495.5047	0.6035277	0.470455	619.5142	4.079794	0	926.9169	507.0911	0.4599846	0.5075479	622.1259	4.574217	0	32	888	501						Frog_fixed.avi	0
26493	1590	845.9437	498.6136	0.60344	0.4708092	620.0287	4.074854	0	927.5349	514.9288	0.4599666	0.50813	622.4135	4.565557	0	32	887	507						Frog_fixed.avi	0
26510	1591	855.9966	497.6911	0.6034008	0.4712028	620.2535	4.086509	0	924.0805	517.5883	0.45996	0.508646	622.7102	4.568792	0	32	890	508						Frog_fixed.avi	0
26526	1592	851.6888	506.4554	0.6033567	0.4715602	620.5311	4.094793	0	928.3469	509.8949	0.4599702	0.50914	623.117	4.57674	0	32	890	508						Frog_fixed.avi	0
26543	1593	854.0411	493.9319	0.6032991	0.4720036	621.0187	4.091128	0	921.9732	514.4862	0.459965	0.5096612	623.3615	4.570568	0	32	888	504						Frog_fixed.avi	0
26560	1594	849.6561	506.5078	0.6032285	0.4724269	621.3837	4.072779	0	924.6349	510.357	0.4599504	0.5101374	623.584	4.562791	0	32	887	508						Frog_fixed.avi	0
26576	1595	853.3552	494.9659	0.6031511	0.472993	621.6108	4.066523	0	929.5463	516.5954	0.4599069	0.5105914	623.8033	4.574656	0	32	891	506						Frog_fixed.avi	0
26593	1596	847.5013	496.746	0.6029904	0.4734301	621.8985	4.071607	0	928.9013	518.5582	0.4598308	0.5110762	624.022	4.549781	0	32	888	508						Frog_fixed.avi	0
26610	1597	850.3074	496.1382	0.6028232	0.4739105	622.0816	4.096992	0	927.7078	510.2906	0.4597049	0.5114827	624.4219	4.57127	0	32	889	503						Frog_fixed.avi	0
26626	1598	856.2386	495.0816	0.6027141	0.4743308	622.2801	4.097467	0	919.187	515.4971	0.4595734	0.5118743	624.6349	4.560649	0	32	888	505						Frog_fixed.avi	0
26643	1599	847.8999	503.6017	0.602596	0.4747431	622.5828	4.091309	0	926.1071	519.6183	0.4595042	0.5121835	624.7048	4.579029	0	32	887	512						Frog_fixed.avi	0
26660	1600	851.4734	490.7294	0.602473	0.4751084	622.7254	4.095045	0	923.5304	510.5674	0.4594069	0.5124789	624.7103	4.556701	0	32	888	501						Frog_fixed.avi	0
26676	1601	853.841	483.5646	0.6023987	0.4754258	622.8763	4.102094	0	932.5088	519.6786	0.4593822	0.5126762	624.9265	4.574433	0	32	893	502						Frog_fixed.avi	0
26693	1602	859.2755	493.0997	0.6023422	0.4756037	622.8974	4.095665	0	924.4662	517.3004	0.4592771	0.5128047	625.0961	4.554388	0	32	892	505						Frog_fixed.avi	0
26709	1603	851.3031	501.3048	0.602277	0.4757101	622.9099	4.081598	0	927.7326	510.1328	0.4592329	0.5129041	625.312	4.568637	0	32	890	506						Frog_fixed.avi	0
26726	1604	850.0063	495.1177	0.6022521	0.4758447	623.3392	4.101896	0	927.085	511.1912	0.4592095	0.5129505	625.4163	4.563093	0	32	889	503						Frog_fixed.avi	0
26743	1605	851.4167	490.2994	0.6022239	0.4759436	623.4366	4.104869	0	922.5757	512.2131	0.4591978	0.5129827	625.523	4.570543	0	32	887	501						Frog_fixed.avi	0
26759	1606	860.3276	487.0153	0.602105	0.4759658	623.4944	4.09528	0	941.842	505.755	0.4591459	0.5129795	625.459	4.587621	0	33	901	496						Frog_fixed.avi	0
26776	1607	896.953	456.4479	0.6018505	0.4759112	623.6224	4.114245	0	978.9943	485.5595	0.4590335	0.5128998	625.6476	4.585274	0	33	938	471						Frog_fixed.avi	0
26793	1608	892.543	463.4948	0.6018532	0.4759839	623.6218	4.112531	0	976.6882	487.9623	0.4590349	0.5129346	625.6295	4.592498	0	33	935	476						Frog_fixed.avi	0
26809	1609	894.1936	467.4237	0.6018553	0.475971	623.6672	4.115853	0	972.4152	489.8156	0.4590088	0.512924	625.6817	4.600212	0	33	933	479						Frog_fixed.avi	0
26826	1610	889.4577	465.2153	0.6018435	0.4759259	623.5897	4.11252	0	973.0662	486.5014	0.4590034	0.5129018	625.6603	4.615773	0	33	931	476						Frog_fixed.avi	0
26843	1611	893.3386	462.3262	0.6018407	0.4758909	623.6665	4.122089	0	973.5526	484.3744	0.4589917	0.5128556	625.6183	4.593988	0	33	933	473						Frog_fixed.avi	0
26859	1612	894.0549	471.759	0.6018363	0.4758013	623.4429	4.146758	0	969.515	488.0666	0.4589333	0.5127037	625.4385	4.615673	0	33	932	480						Frog_fixed.avi	0
26876	1613	895.1468	472.8996	0.6018234	0.4757165	623.3218	4.135246	0	972.3823	482.5337	0.4588713	0.5126283	625.4905	4.623928	0	33	934	478						Frog_fixed.avi	0
26893	1614	891.7043	468.7354	0.6018025	0.4756731	623.2762	4.148612	0	968.4421	480.3232	0.4588272	0.5125565	625.4896	4.624138	0	33	930	475						Frog_fixed.avi	0
26909	1615	887.0078	468.9073	0.6017712	0.4756198	623.3625	4.150959	0	962.0295	489.0318	0.458769	0.5124376	625.3501	4.616519	0	33	925	479						Frog_fixed.avi	0
26926	1616	887.6191	465.3707	0.6017854	0.4755592	623.1607	4.151254	0	967.5552	486.3557	0.4587651	0.5123675	625.2655	4.64171	0	33	928	476						Frog_fixed.avi	0
26943	1617	893.9885	459.9208	0.6018066	0.4754831	623.0828	4.143899	0	965.6482	485.1976	0.4587611	0.512283	625.2367	4.644665	0	33	930	473						Frog_fixed.avi	0
26959	1618	896.6932	457.3657	0.6018195	0.4754085	623.0576	4.168439	0	967.9731	484.7119	0.4587708	0.5121756	625.1077	4.65083	0	33	932	471						Frog_fixed.avi	0
26976	1619	894.632	455.1906	0.6018326	0.4752849	623.0587	4.179805	0	975.3942	481.9229	0.4587796	0.5120802	625.0799	4.669469	0	33	935	469						Frog_fixed.avi	0
26993	1620	891.7384	463.7454	0.6018304	0.4750949	623.0045	4.178194	0	968.8309	481.8349	0.4587773	0.5119336	625.0535	4.675274	0	33	930	473						Frog_fixed.avi	0
27009	1621	891.816	470.6117	0.6018194	0.4749082	622.9153	4.186405	0	963.002	485.6169	0.4587483	0.5118012	625.1016	4.648417	0	33	927	478						Frog_fixed.avi	0
27026	1622	888.8752	469.5692	0.6017687	0.4747736	622.74	4.181952	0	968.4607	479.5273	0.4587078	0.5116746	625.0589	4.688152	0	33	929	475						Frog_fixed.avi	0
27043	1623	887.0116	466.2293	0.6016926	0.4746384	622.8277	4.172857	0	964.183	488.751	0.4586524	0.5115333	625.1161	4.669841	0	33	926	477						Frog_fixed.avi	0
27059	1624	890.6064	456.467	0.6016197	0.4745411	622.969	4.195033	0	964.3412	483.3681	0.4585847	0.5114686	625.092	4.683666	0	33	927	470						Frog_fixed.avi	0
27076	1625	894.8762	461.3974	0.6015478	0.4743451	623.0663	4.203542	0	959.9849	495.3288	0.4585054	0.5114092	624.9854	4.674876	0	33	927	478						Frog_fixed.avi	0
27093	1626	887.4716	465.8713	0.6014436	0.4742769	623.0054	4.209752	0	967.756	492.9267	0.4584364	0.5113868	624.9016	4.684277	0	33	928	479						Frog_fixed.avi	0
27109	1627	886.9177	470.5179	0.601384	0.4742416	622.9163	4.203529	0	966.5813	485.8851	0.4583576	0.5114085	624.8447	4.679117	0	33	927	478						Frog_fixed.avi	0
27126	1628	892.0978	471.5514	0.6013585	0.474286	622.9302	4.207584	0	961.6677	491.5233	0.4583145	0.5114684	624.9069	4.688912	0	33	927	482						Frog_fixed.avi	0
27143	1629	894.2231	459.7727	0.6013618	0.4744641	622.9579	4.21839	0	958.9167	489.9006	0.4583192	0.5115708	625.0309	4.676317	0	33	927	475						Frog_fixed.avi	0
27159	1630	894.6783	466.038	0.6014125	0.4746734	623.0305	4.194362	0	967.5915	485.8779	0.4584084	0.5117293	625.0261	4.702471	0	33	931	476						Frog_fixed.avi	0
27176	1631	888.8192	474.8531	0.6014969	0.4748434	623.1655	4.211563	0	964.921	487.1839	0.4584766	0.5118151	625.0836	4.694821	0	33	927	481						Frog_fixed.avi	0
27193	1632	885.8405	463.9938	0.601577	0.4750392	623.1475	4.200236	0	965.6965	490.5676	0.45858	0.5118567	625.266	4.69236	0	33	926	477						Frog_fixed.avi	0
27209	1633	888.2056	461.7429	0.6016646	0.4751979	623.0722	4.201134	0	963.6962	489.6182	0.4586514	0.5118954	625.3141	4.705328	0	33	926	476						Frog_fixed.avi	0
27226	1634	890.2174	459.4103	0.6017678	0.4754127	622.8533	4.184108	0	961.2062	488.7226	0.4587437	0.5119547	625.227	4.706534	0	33	926	474						Frog_fixed.avi	0
27243	1635	891.6659	464.2484	0.6018588	0.4755414	622.9404	4.200223	0	963.736	489.0773	0.4588455	0.5120131	625.2259	4.714013	0	33	928	477						Frog_fixed.avi	0
27259	1636	892.2181	467.6774	0.6018806	0.4756423	623.0171	4.210257	0	970.8526	482.321	0.4589062	0.5121121	625.2336	4.71755	0	33	932	475						Frog_fixed.avi	0
27276	1637	893.3546	473.1604	0.6018954	0.4756384	623.0577	4.208459	0	968.6411	484.7381	0.4589126	0.5120817	625.3026	4.705657	0	33	931	479						Frog_fixed.avi	0
27292	1638	862.7133	460.61	0.6020052	0.4755824	623.3389	4.207022	0	953.3091	481.5298	0.4590674	0.5118617	625.4327	4.707428	0	33	908	471						Frog_fixed.avi	0
27309	1639	873.352	464.6216	0.6020496	0.4755318	623.3325	4.212675	0	952.6675	483.8008	0.4591323	0.5117535	625.4917	4.732501	0	33	913	474						Frog_fixed.avi	0
27326	1640	869.4158	454.1483	0.602156	0.475397	623.2184	4.229073	0	950.0156	485.5207	0.4592393	0.5115601	625.4894	4.720373	0	33	910	470						Frog_fixed.avi	0
27342	1641	875.9883	462.8212	0.602394	0.4751765	623.2124	4.23624	0	956.3907	482.9096	0.4594788	0.5113967	625.435	4.711018	0	33	916	473						Frog_fixed.avi	0
27359	1642	872.5571	462.5456	0.6026084	0.4750104	623.3419	4.228901	0	943.001	491.6235	0.4596809	0.5111646	625.5994	4.719926	0	33	908	477						Frog_fixed.avi	0
27376	1643	880.9319	464.8118	0.602901	0.4748192	623.2222	4.240766	0	951.6232	485.2137	0.4599858	0.510955	625.4573	4.730175	0	33	916	475						Frog_fixed.avi	0
27392	1644	868.192	456.0585	0.6031506	0.4746952	623.3422	4.238071	0	946.4691	485.9538	0.4602171	0.5107012	625.5569	4.712286	0	33	907	471						Frog_fixed.avi	0
27409	1645	875.0088	458.2895	0.6034948	0.4746147	623.4035	4.266281	0	955.7	483.5887	0.4605695	0.5105206	625.5115	4.722422	0	33	915	471						Frog_fixed.avi	0
27426	1646	876.9611	460.554	0.6037772	0.4745721	623.3582	4.258701	0	946.2814	487.0953	0.4608247	0.510366	625.7378	4.728298	0	33	912	474						Frog_fixed.avi	0
27442	1647	879.0259	461.7614	0.6040645	0.4746118	623.3644	4.263453	0	951.5522	490.5392	0.461137	0.5103232	625.577	4.745786	0	33	915	476						Frog_fixed.avi	0
27459	1648	874.5576	461.6765	0.6043844	0.4746388	623.3448	4.251793	0	949.663	491.4077	0.4614227	0.5103275	625.6813	4.730855	0	33	912	477						Frog_fixed.avi	0
27476	1649	866.0957	471.7539	0.6046345	0.4746903	623.3936	4.252372	0	947.4927	488.0572	0.4616867	0.5103292	625.5887	4.759214	0	33	907	480						Frog_fixed.avi	0
27492	1650	880.2422	468.6807	0.6049583	0.4747176	623.4142	4.267928	0	955.3826	490.4052	0.461992	0.5103341	625.4572	4.756602	0	33	918	480						Frog_fixed.avi	0
27509	1651	869.2007	475.9317	0.6051291	0.4747441	623.4655	4.265676	0	949.5855	491.0008	0.4621843	0.5103317	625.6766	4.761543	0	33	909	483						Frog_fixed.avi	0
27526	1652	876.47	469.2025	0.6053953	0.4747665	623.4348	4.285655	0	946.5631	496.8868	0.4623927	0.5103031	625.7723	4.74987	0	33	912	483						Frog_fixed.avi	0
27542	1653	878.3146	475.0073	0.6055486	0.474791	623.5262	4.273409	0	954.9838	496.2687	0.4626056	0.5102831	625.6921	4.750093	0	33	917	486						Frog_fixed.avi	0
27559	1654	871.2023	475.1837	0.605684	0.4747689	623.4853	4.28555	0	951.8217	493.2362	0.4627634	0.5102311	625.837	4.762112	0	33	912	484						Frog_fixed.avi	0
27576	1655	879.2449	474.257	0.60593	0.4747722	623.5131	4.299662	0	950.5522	496.4969	0.4629373	0.510157	625.8676	4.755608	0	33	915	485						Frog_fixed.avi	0
27592	1656	873.8339	474.3341	0.6060791	0.4747556	623.5601	4.270443	0	949.0784	500.9553	0.4631298	0.5100988	625.8613	4.774085	0	33	911	488						Frog_fixed.avi	0
27609	1657	873.3357	475.7657	0.6063016	0.4747712	623.6181	4.283617	0	951.2958	500.261	0.4633279	0.5100256	625.9134	4.766234	0	33	912	488						Frog_fixed.avi	0
27626	1658	875.7798	476.7104	0.6065883	0.4745758	623.6032	4.282462	0	949.2648	497.2747	0.4635543	0.5100042	625.9497	4.772682	0	33	913	487						Frog_fixed.avi	0
27642	1659	870.299	482.5984	0.6068108	0.4748517	623.6028	4.289882	0	951.8459	500.8051	0.4637904	0.5099402	625.8925	4.778312	0	33	911	492						Frog_fixed.avi	0
27659	1660	877.9438	474.8896	0.6070882	0.4749509	623.4996	4.303078	0	948.8859	498.0363	0.4640351	0.5099178	625.9633	4.780481	0	33	913	486						Frog_fixed.avi	0
27676	1661	871.5477	473.5701	0.6073648	0.4751118	623.4971	4.284647	0	953.3169	493.0104	0.4642951	0.5099146	625.9595	4.805471	0	33	912	483						Frog_fixed.avi	0
27692	1662	871.0865	470.707	0.6076496	0.4752305	623.4674	4.303534	0	947.8066	498.512	0.4645699	0.5098645	625.9615	4.786485	0	33	909	485						Frog_fixed.avi	0
27709	1663	876.2725	467.8576	0.6080258	0.4753046	623.438	4.321422	0	952.2581	493.4914	0.4648807	0.5097599	625.8926	4.785424	0	33	914	481						Frog_fixed.avi	0
27726	1664	869.5126	466.3439	0.6083752	0.4752658	623.5004	4.320111	0	952.0521	498.2128	0.4652225	0.5095644	625.7519	4.801091	0	33	911	482						Frog_fixed.avi	0
27742	1665	879.0072	472.1669	0.6087634	0.4751655	623.4786	4.325469	0	958.6167	496.9523	0.4656114	0.5093532	625.7125	4.800073	0	33	919	485						Frog_fixed.avi	0
27759	1666	870.8372	477.1085	0.6091406	0.4750343	623.4259	4.313678	0	951.0402	497.8186	0.4659548	0.5090919	625.7675	4.800836	0	33	911	487						Frog_fixed.avi	0
27776	1667	876.5704	475.8745	0.6095533	0.4748247	623.347	4.305841	0	951.8566	494.7722	0.4663112	0.5087643	625.6981	4.808928	0	33	914	485						Frog_fixed.avi	0
27792	1668	873.6223	472.5007	0.6099462	0.4746698	623.2616	4.311498	0	952.4147	496.1282	0.4666771	0.5083911	625.5413	4.796438	0	33	913	484						Frog_fixed.avi	0
27809	1669	871.8905	471.0816	0.610293	0.4743143	623.2992	4.334697	0	948.2256	499.4178	0.4670462	0.5079629	625.4154	4.799393	0	33	910	485						Frog_fixed.avi	0
27826	1670	873.8323	476.9158	0.6106491	0.473977	623.2789	4.332526	0	945.9879	489.7116	0.4673412	0.5075187	625.3939	4.81482	0	33	910	483						Frog_fixed.avi	0
27842	1671	878.6201	470.7971	0.61104	0.4737007	623.1908	4.314	0	948.193	497.8215	0.4677101	0.5070989	625.423	4.80458	0	33	913	484						Frog_fixed.avi	0
27859	1672	879.3561	477.9211	0.6113858	0.473318	623.0214	4.32789	0	945.8721	495.967	0.4680302	0.5066901	625.4195	4.800546	0	33	913	487						Frog_fixed.avi	0
27875	1673	877.1491	470.0589	0.611708	0.473091	622.9559	4.324047	0	946.7615	499.3791	0.4683635	0.5063128	625.4019	4.801528	0	33	912	485						Frog_fixed.avi	0
27892	1674	876.3376	474.6328	0.6120678	0.4727547	623.0552	4.33009	0	951.1773	492.9831	0.4686943	0.505971	625.2619	4.803493	0	33	914	484						Frog_fixed.avi	0
27909	1675	827.5115	464.9563	0.6126215	0.4724122	622.9468	4.321362	0	905.279	483.9653	0.4692447	0.5055177	625.2024	4.778498	0	34	866	474						Frog_fixed.avi	0
27925	1676	820.593	464.5096	0.613075	0.4721867	622.7952	4.318404	0	878.9344	501.359	0.4697311	0.5049353	625.2255	4.748698	0	34	850	483						Frog_fixed.avi	0
27942	1677	816.5477	482.2473	0.6133974	0.471698	622.4742	4.298266	0	894.5273	489.6618	0.4700452	0.5047397	625.2267	4.78724	0	34	856	486						Frog_fixed.avi	0
27959	1678	826.8842	465.7877	0.6137919	0.4714442	622.2888	4.308334	0	890.9929	493.7811	0.4703417	0.5043276	624.8668	4.783271	0	34	859	480						Frog_fixed.avi	0
27975	1679	814.1718	474.8019	0.6141849	0.4709944	622.3491	4.296056	0	886.0742	497.2398	0.4706959	0.5038828	624.7424	4.780234	0	34	850	486						Frog_fixed.avi	0
27992	1680	822.8812	469.9308	0.6146402	0.4706602	622.2775	4.312824	0	892.4987	487.5175	0.4711139	0.5034585	624.5067	4.787662	0	34	858	479						Frog_fixed.avi	0
28009	1681	816.0206	472.062	0.6150917	0.4702633	622.0612	4.278419	0	889.5039	487.9064	0.4715324	0.5030093	624.1524	4.775352	0	34	853	480						Frog_fixed.avi	0
28025	1682	822.5969	471.4131	0.6155593	0.4698839	621.8069	4.295041	0	892.3627	487.213	0.4719691	0.5024961	624.0335	4.78389	0	34	857	479						Frog_fixed.avi	0
28042	1683	815.0181	475.0583	0.6160293	0.4693948	621.6948	4.285728	0	893.417	489.416	0.4723752	0.501951	624.0511	4.776244	0	34	854	482						Frog_fixed.avi	0
28059	1684	818.3289	468.6452	0.6164616	0.468958	621.4258	4.317977	0	885.4361	493.9075	0.472766	0.501321	623.8279	4.766388	0	34	852	481						Frog_fixed.avi	0
28075	1685	818.0959	476.7357	0.6169045	0.4683262	621.1806	4.282339	0	880.2174	490.0916	0.4731309	0.5006387	623.6251	4.778883	0	34	849	483						Frog_fixed.avi	0
28092	1686	815.8419	478.8062	0.6173154	0.4676619	621.1207	4.288365	0	889.1735	493.2669	0.4735211	0.4999103	623.4728	4.772073	0	34	853	486						Frog_fixed.avi	0
28109	1687	818.0569	469.9043	0.6177239	0.4670841	620.8998	4.288036	0	887.8138	491.9288	0.4738965	0.4992184	623.1294	4.756186	0	34	853	481						Frog_fixed.avi	0
28125	1688	814.4072	465.2856	0.618105	0.4665512	620.5454	4.291131	0	887.9941	485.5643	0.4742431	0.4985372	622.7809	4.763223	0	34	851	475						Frog_fixed.avi	0
28142	1689	812.8536	476.2704	0.6185285	0.4659241	620.3407	4.278636	0	889.3586	489.8549	0.4745844	0.4978418	622.8247	4.766418	0	34	851	483						Frog_fixed.avi	0
28159	1690	821.8653	469.3915	0.6188918	0.4653948	620.0297	4.267065	0	887.3646	490.3419	0.4748773	0.4972025	622.3832	4.763978	0	35	855	480						Frog_fixed.avi	0
28175	1691	881.0472	462.6223	0.6189605	0.4649672	620.0826	4.279296	0	953.2163	487.4534	0.4750048	0.4965804	622.2939	4.77328	0	35	917	475						Frog_fixed.avi	0
28192	1692	877.0721	482.669	0.6193333	0.4645017	619.6653	4.276092	0	950.0064	488.5	0.4753304	0.4960494	622.0212	4.781343	0	35	914	486						Frog_fixed.avi	0
28209	1693	877.1556	469.344	0.6197025	0.4641987	619.1907	4.287569	0	944.7092	488.9985	0.4756343	0.4954448	621.6272	4.778438	0	35	911	479						Frog_fixed.avi	0
28225	1694	874.3707	476.1469	0.6200795	0.4637764	619.2017	4.284738	0	945.9407	490.4915	0.4759125	0.4948728	621.4646	4.781243	0	35	910	483						Frog_fixed.avi	0
28242	1695	872.6947	485.2253	0.6204625	0.4635023	618.8245	4.265727	0	945.7505	483.1934	0.4761954	0.4943356	621.1943	4.784926	0	35	909	484						Frog_fixed.avi	0
28259	1696	872.8669	472.1747	0.6208304	0.4632686	618.4951	4.27718	0	944.2671	490.9299	0.476522	0.4937579	620.8738	4.777675	0	35	909	482						Frog_fixed.avi	0
28275	1697	872.9089	471.7467	0.6212556	0.4630827	618.2954	4.28552	0	947.2877	488.0455	0.476823	0.4932341	620.5549	4.764347	0	35	910	480						Frog_fixed.avi	0
28292	1698	871.0793	481.3552	0.6217126	0.462975	618.1296	4.266061	0	941.372	488.6585	0.4771585	0.4927879	620.2987	4.758994	0	35	906	485						Frog_fixed.avi	0
28309	1699	871.2277	481.8729	0.622146	0.4629249	617.7692	4.279609	0	946.4045	485.9764	0.4775463	0.4923996	620.0507	4.766106	0	35	909	484						Frog_fixed.avi	0
28325	1700	873.4354	478.6258	0.6225538	0.4629005	617.4909	4.267966	0	939.2682	491.8422	0.4778541	0.4920512	619.5536	4.765	0	35	906	485						Frog_fixed.avi	0
28342	1701	870.5455	483.8304	0.6228975	0.4627806	617.1443	4.268196	0	940.4333	490.5884	0.4781266	0.4916896	619.4442	4.756043	0	35	905	487						Frog_fixed.avi	0
28359	1702	871.1041	476.0325	0.6231871	0.4626347	616.9139	4.267538	0	939.2302	490.0891	0.4783447	0.491293	619.11	4.761784	0	35	905	483						Frog_fixed.avi	0
28375	1703	870.0913	473.2328	0.6234084	0.4623824	616.8031	4.268131	0	945.2466	488.9433	0.4785072	0.4908575	618.992	4.779204	0	35	908	481						Frog_fixed.avi	0
28392	1704	868.968	488.5959	0.6235949	0.4619638	616.2242	4.246123	0	942.4373	484.9094	0.4786669	0.4904105	618.5898	4.752846	0	35	906	487						Frog_fixed.avi	0
28408	1705	861.5097	482.084	0.6237637	0.4615943	616.1869	4.224219	0	943.1249	490.8891	0.4787855	0.4899727	618.4528	4.731879	0	35	902	486						Frog_fixed.avi	0
28425	1706	866.6155	483.5231	0.6239293	0.4611328	616.099	4.222621	0	936.3251	484.6381	0.4788916	0.4895589	618.3341	4.732262	0	35	901	484						Frog_fixed.avi	0
28442	1707	870.1492	478.9206	0.6240445	0.4606688	615.7117	4.202804	0	942.5107	490.5463	0.4789698	0.4891272	618.0033	4.721292	0	35	906	485						Frog_fixed.avi	0
28458	1708	864.1333	488.0142	0.6240829	0.4602304	615.5081	4.185307	0	941.3229	488.5172	0.4790237	0.4887472	617.7311	4.696277	0	35	903	488						Frog_fixed.avi	0
28475	1709	862.3362	486.8772	0.6241169	0.4597296	615.3285	4.175288	0	938.3514	493.2212	0.4790331	0.4883473	617.5138	4.695584	0	35	900	490						Frog_fixed.avi	0
28492	1710	863.3056	477.4191	0.6241457	0.459318	615.1555	4.168118	0	940.4328	488.7579	0.4790305	0.4879646	617.3888	4.678581	0	35	902	483						Frog_fixed.avi	0
28508	1711	861.1199	494.7863	0.6241516	0.4587667	614.9022	4.163618	0	936.2474	493.1624	0.4789969	0.4875915	617.0416	4.668126	0	35	899	494						Frog_fixed.avi	0
28525	1712	869.523	481.6186	0.624169	0.4584471	614.7098	4.154626	0	937.2859	491.8319	0.4789702	0.4872154	616.8836	4.668635	0	35	903	487						Frog_fixed.avi	0
28542	1713	867.9673	491.845	0.6241761	0.4579812	614.4986	4.163412	0	937.8113	494.6569	0.4789591	0.4868652	616.6587	4.644763	0	35	903	493						Frog_fixed.avi	0
28558	1714	868.2357	483.5565	0.6242263	0.4577401	614.181	4.152617	0	938.6267	486.8629	0.4789212	0.4865323	616.3553	4.656407	0	35	903	485						Frog_fixed.avi	0
28575	1715	863.1259	485.6968	0.6242363	0.4574171	613.9697	4.145194	0	931.1107	492.0123	0.4789334	0.4862584	616.1662	4.641275	0	35	897	489						Frog_fixed.avi	0
28592	1716	862.1184	493.2591	0.624268	0.4570735	613.8489	4.144612	0	934.2539	499.0706	0.4789355	0.4859104	615.9811	4.641548	0	35	898	496						Frog_fixed.avi	0
28608	1717	856.7694	485.7075	0.6242828	0.4568191	613.7429	4.124488	0	940.4639	491.1986	0.4789357	0.4855528	615.8801	4.634164	0	35	899	488						Frog_fixed.avi	0
28625	1718	854.5826	493.5833	0.6243015	0.4563553	613.6039	4.125127	0	937.8994	493.1692	0.4789276	0.4851656	615.7065	4.637149	0	35	896	493						Frog_fixed.avi	0
28642	1719	856.6696	487.315	0.6243067	0.4560803	613.4742	4.113355	0	936.9604	496.8557	0.4789068	0.4847747	615.6214	4.616986	0	35	897	492						Frog_fixed.avi	0
28658	1720	858.9043	491.3443	0.6242881	0.4556288	613.3269	4.100955	0	938.2224	493.0071	0.4788729	0.484403	615.4258	4.644339	0	35	899	492						Frog_fixed.avi	0
28675	1721	858.2272	488.0531	0.6242582	0.4553285	613.1937	4.108761	0	932.864	488.1616	0.4788131	0.4840814	615.217	4.629931	0	35	896	488						Frog_fixed.avi	0
28692	1722	854.9393	487.7603	0.6241707	0.454998	613.0313	4.106802	0	934.7424	495.1984	0.4787275	0.4837827	615.0272	4.655606	0	35	895	491						Frog_fixed.avi	0
28708	1723	850.1325	497.1331	0.624037	0.4547217	612.7106	4.106873	0	932.5947	501.2644	0.4785969	0.4835872	614.8235	4.619429	0	35	891	499						Frog_fixed.avi	0
28725	1724	826.0833	509.0503	0.6240218	0.4545484	612.5995	4.120491	0	902.2625	507.3888	0.4785748	0.4834543	614.7535	4.618611	0	36	864	508						Frog_fixed.avi	0
28742	1725	817.9263	519.1604	0.6239327	0.4546076	612.3894	4.114634	0	889.1833	523.5787	0.4784671	0.4834718	614.66	4.635184	0	36	854	521						Frog_fixed.avi	0
28758	1726	810.4154	518.5015	0.6237166	0.4545707	612.4387	4.102862	0	885.0474	520.6932	0.4781927	0.483499	614.5064	4.618928	0	36	848	520						Frog_fixed.avi	0
28775	1727	808.4086	517.81	0.6234958	0.4545792	612.3057	4.120852	0	890.8444	520.7552	0.4779916	0.4835624	614.2308	4.639428	0	36	850	519						Frog_fixed.avi	0
28791	1728	812.6215	522.3612	0.6233025	0.4545912	611.9791	4.093182	0	881.4929	522.0667	0.477684	0.4836272	614.2634	4.626942	0	36	847	522						Frog_fixed.avi	0
28808	1729	809.1674	522.6359	0.6230507	0.4546429	611.9298	4.105599	0	885.4694	524.0941	0.4774589	0.4837375	613.8589	4.633477	0	36	847	523						Frog_fixed.avi	0
28825	1730	805.4338	525.1738	0.6228029	0.4546785	611.774	4.086203	0	885.682	518.2646	0.4771392	0.4838544	613.9163	4.647479	0	36	846	522						Frog_fixed.avi	0
28841	1731	809.0134	523.5862	0.6224997	0.4547373	611.6506	4.090219	0	882.0677	525.2532	0.476796	0.4839277	613.5822	4.633689	0	36	846	524						Frog_fixed.avi	0
28858	1732	810.8387	520.1735	0.6221706	0.4547559	611.4054	4.102718	0	881.5974	523.7262	0.4764138	0.4839311	613.3956	4.639791	0	36	846	522						Frog_fixed.avi	0
28875	1733	803.3771	528.833	0.6217839	0.4547272	611.3756	4.079294	0	875.8935	523.2871	0.475994	0.4839535	613.191	4.642414	0	36	840	526						Frog_fixed.avi	0
28891	1734	802.9471	527.8522	0.6213572	0.4546908	611.3054	4.089831	0	880.3124	524.0446	0.4755557	0.4839728	613.2518	4.621747	0	36	842	526						Frog_fixed.avi	0
28908	1735	806.116	525.6241	0.6208953	0.4546769	611.2054	4.077049	0	876.8105	524.978	0.4750333	0.4839951	612.9983	4.63164	0	36	841	525						Frog_fixed.avi	0
28925	1736	804.5553	525.5529	0.6203707	0.4546295	611.1116	4.082994	0	873.905	530.6644	0.4744939	0.4840537	612.8713	4.629924	0	36	839	528						Frog_fixed.avi	0
28941	1737	797.329	528.8501	0.6197739	0.4545714	610.9675	4.070788	0	875.6379	529.0339	0.4739233	0.4841412	612.8511	4.638348	0	36	836	529						Frog_fixed.avi	0
28958	1738	802.1831	521.4476	0.6191698	0.4544856	610.8255	4.084208	0	882.8773	526.5403	0.4733275	0.48424	612.8362	4.631901	0	36	843	524						Frog_fixed.avi	0
28975	1739	807.044	516.7828	0.6185263	0.4543179	610.6176	4.079332	0	880.9554	528.4997	0.4726744	0.4842544	612.6322	4.639918	0	36	844	523						Frog_fixed.avi	0
28991	1740	802.1085	521.1228	0.6178355	0.4540817	610.5525	4.055075	0	879.4762	531.8765	0.471988	0.4842746	612.679	4.632601	0	36	841	526						Frog_fixed.avi	0
29008	1741	801.3655	521.9777	0.6171591	0.4538443	610.5163	4.082927	0	877.1587	531.2927	0.4713288	0.4843189	612.6957	4.639932	0	36	839	527						Frog_fixed.avi	0
29025	1742	804.722	517.0994	0.616495	0.4536417	610.3423	4.069757	0	887.009	523.5505	0.4706931	0.484379	612.4951	4.649857	0	36	846	520						Frog_fixed.avi	0
29041	1743	808.4119	513.2267	0.6158305	0.4534388	610.1597	4.049466	0	882.1725	526.4639	0.4700201	0.4844654	612.6661	4.633757	0	36	845	520						Frog_fixed.avi	0
29058	1744	803.4347	519.9344	0.6151968	0.4532754	610.3278	4.056696	0	877.8706	522.6624	0.4694186	0.4846343	612.7254	4.631405	0	36	841	521						Frog_fixed.avi	0
29075	1745	802.3041	519.4016	0.6146111	0.4531563	610.1684	4.055624	0	882.2643	529.9713	0.4688913	0.4848198	612.7172	4.628576	0	36	842	525						Frog_fixed.avi	0
29091	1746	804.1863	524.2941	0.6140874	0.4531341	610.1615	4.056539	0	881.5875	531.0326	0.4683893	0.4850508	612.6813	4.625787	0	36	843	528						Frog_fixed.avi	0
29108	1747	804.4944	518.1946	0.6136164	0.4531829	610.0515	4.065854	0	877.7073	526.8815	0.4679316	0.4853242	612.7062	4.645411	0	36	841	523						Frog_fixed.avi	0
29125	1748	812.0955	518.2437	0.6132437	0.4533076	610.0103	4.070982	0	881.9376	525.0458	0.4675605	0.4856075	612.5181	4.6326	0	36	847	522						Frog_fixed.avi	0
29141	1749	803.7798	515.5441	0.6129202	0.4534969	609.8826	4.073012	0	889.3329	529.2248	0.4672976	0.4859007	612.6875	4.643699	0	36	847	522						Frog_fixed.avi	0
29158	1750	807.1375	517.5724	0.6126822	0.453716	609.9858	4.072464	0	890.7191	514.6091	0.4670593	0.4862502	612.7247	4.668385	0	36	849	516						Frog_fixed.avi	0
29175	1751	807.5148	524.444	0.612506	0.4538926	609.9835	4.084953	0	884.0526	525.9729	0.4668998	0.4865407	612.6924	4.657816	0	36	846	525						Frog_fixed.avi	0
29191	1752	808.9669	517.3827	0.612384	0.45416	609.8697	4.057847	0	890.5316	526.0167	0.4668158	0.4868447	612.7524	4.657979	0	36	850	522						Frog_fixed.avi	0
29208	1753	813.3978	515.9387	0.6123064	0.4544084	609.8337	4.085386	0	892.1389	530.3636	0.4667488	0.4871598	612.8084	4.64818	0	36	853	523						Frog_fixed.avi	0
29225	1754	808.7104	514.7911	0.6122165	0.4545693	610.0033	4.093085	0	890.1284	529.1675	0.4667044	0.4874316	612.8195	4.652697	0	36	849	522						Frog_fixed.avi	0
29241	1755	810.2299	520.5283	0.6121756	0.4547321	610.0538	4.078807	0	892.2797	529.4583	0.4666853	0.4876203	612.775	4.649883	0	36	851	525						Frog_fixed.avi	0
29258	1756	809.1874	511.0957	0.6121704	0.4549313	610.2009	4.07355	0	888.8152	529.3652	0.4667008	0.4877804	612.8453	4.651106	0	36	849	520						Frog_fixed.avi	0
29275	1757	810.7025	515.1335	0.6122019	0.4550855	610.1935	4.082985	0	892.0786	529.9268	0.4667547	0.4879083	613.0308	4.649904	0	36	851	523						Frog_fixed.avi	0
29291	1758	814.3907	514.8457	0.6122811	0.4552115	610.2488	4.093247	0	888.4159	531.7963	0.4668327	0.487931	613.0806	4.637596	0	36	851	523						Frog_fixed.avi	0
29308	1759	818.4091	518.7914	0.6124353	0.4553176	610.2734	4.108003	0	891.2635	528.3489	0.466985	0.4879441	613.3448	4.648035	0	36	855	524						Frog_fixed.avi	0
29324	1760	805.3784	527.3264	0.6125386	0.4554131	610.3069	4.102151	0	889.9976	531.2437	0.4671697	0.4880085	613.5063	4.655669	0	36	848	529						Frog_fixed.avi	0
29341	1761	810.8252	510.6953	0.6127183	0.455658	610.5883	4.102875	0	889.0331	527.7592	0.4673555	0.4880937	613.4583	4.649105	0	36	850	519						Frog_fixed.avi	0
29358	1762	815.2277	520.915	0.6129041	0.4559427	610.6166	4.121239	0	889.0142	526.9404	0.4675587	0.4882785	613.8456	4.653819	0	36	852	524						Frog_fixed.avi	0
29374	1763	815.064	525.3251	0.6130583	0.4562563	610.6522	4.112072	0	888.4277	526.7952	0.4677313	0.488493	613.877	4.653676	0	36	852	526						Frog_fixed.avi	0
29391	1764	813.7588	524.2276	0.6132236	0.4566783	610.931	4.12252	0	893.6136	534.1914	0.4679609	0.4887649	614.0135	4.65393	0	36	854	529						Frog_fixed.avi	0
29408	1765	811.2766	525.2096	0.6133727	0.4570186	611.1406	4.13019	0	886.2678	531.5525	0.4681149	0.4890417	614.1641	4.648535	0	36	849	528						Frog_fixed.avi	0
29424	1766	813.4547	519.1552	0.6135326	0.4573927	611.2002	4.138491	0	887.9956	529.5688	0.4682731	0.4893363	614.4719	4.665493	0	36	851	524						Frog_fixed.avi	0
29441	1767	814.7587	524.5009	0.6136999	0.4578024	611.2565	4.137563	0	892.2522	535.4265	0.4684695	0.4896785	614.5647	4.670885	0	36	854	530						Frog_fixed.avi	0
29458	1768	814.5197	518.7264	0.6138296	0.4582181	611.4586	4.136209	0	889.2195	528.088	0.4686191	0.4900318	614.6324	4.667763	0	36	852	523						Frog_fixed.avi	0
29474	1769	810.8328	523.8321	0.6138985	0.4586214	611.5427	4.149656	0	886.1614	530.0178	0.4687422	0.4903736	614.847	4.676905	0	36	848	527						Frog_fixed.avi	0
29491	1770	812.2546	525.7283	0.6139817	0.4590154	611.7815	4.174181	0	889.5228	533.1566	0.4688376	0.4907232	615.178	4.673765	0	36	851	529						Frog_fixed.avi	0
29508	1771	816.2244	520.6737	0.6140198	0.4594261	611.8489	4.170896	0	890.3619	528.9852	0.4689109	0.4911286	615.312	4.675935	0	36	853	525						Frog_fixed.avi	0
29524	1772	820.5087	522.0601	0.614048	0.4597351	612.1876	4.163023	0	894.5775	530.4533	0.4689469	0.4914706	615.4162	4.675076	0	37	858	526						Frog_fixed.avi	0
29541	1773	863.1073	453.0059	0.6138487	0.4600297	612.4937	4.165342	0	935.5887	495.2805	0.4688756	0.4916565	615.8123	4.686024	0	37	899	474						Frog_fixed.avi	0
29558	1774	862.2916	456.5411	0.6137913	0.4603311	612.8039	4.187366	0	930.8535	478.1217	0.4689034	0.4920649	615.9571	4.685819	0	37	897	467						Frog_fixed.avi	0
29574	1775	861.5242	448.8885	0.6138186	0.4608352	612.9651	4.182563	0	940.2572	481.7749	0.4689699	0.492646	616.254	4.702393	0	37	901	465						Frog_fixed.avi	0
29591	1776	862.6632	458.9317	0.6138644	0.4611321	613.0917	4.185924	0	943.6651	479.8509	0.4690749	0.4930794	616.5021	4.698778	0	37	903	469						Frog_fixed.avi	0
29608	1777	857.4529	449.6545	0.6139287	0.4615748	613.2729	4.186447	0	939.694	480.9865	0.4691627	0.4935884	616.7494	4.705993	0	37	899	465						Frog_fixed.avi	0
29624	1778	858.7306	468.5309	0.6139947	0.4619414	613.297	4.192501	0	939.1127	486.7082	0.4692847	0.4940942	616.7061	4.694061	0	37	899	478						Frog_fixed.avi	0
29641	1779	859.2211	447.2148	0.6140562	0.4624867	613.6138	4.195773	0	935.9916	480.2002	0.4693434	0.4946571	617.1781	4.703566	0	37	898	464						Frog_fixed.avi	0
29658	1780	851.6414	457.5203	0.6140519	0.4629554	613.9437	4.193195	0	942.3229	479.989	0.4694359	0.4952599	617.4101	4.695511	0	37	897	469						Frog_fixed.avi	0
29674	1781	854.2064	460.1878	0.6140172	0.4634837	614.241	4.188655	0	947.1208	476.3474	0.46947	0.495885	617.5725	4.70328	0	37	901	468						Frog_fixed.avi	0
29691	1782	855.1393	456.5248	0.6139621	0.4640015	614.5123	4.20422	0	946.1477	477.0357	0.4694481	0.4964266	617.8224	4.721475	0	37	901	467						Frog_fixed.avi	0
29708	1783	851.8516	461.5686	0.6138934	0.4644347	614.6638	4.201172	0	942.3395	481.4524	0.4693982	0.4969931	618.1699	4.709149	0	37	897	472						Frog_fixed.avi	0
29724	1784	858.366	447.6712	0.6138034	0.4650291	614.6678	4.211211	0	945.407	480.4408	0.4693599	0.4976144	618.5301	4.712125	0	37	902	464						Frog_fixed.avi	0
29741	1785	856.6882	452.5735	0.6137006	0.4655967	615.0992	4.21549	0	952.3364	470.5435	0.469311	0.498299	618.7445	4.738375	0	37	905	462						Frog_fixed.avi	0
29758	1786	860.2943	456.8319	0.6135914	0.4661952	615.4351	4.238705	0	945.1748	487.279	0.4692558	0.4989581	618.9312	4.712998	0	37	903	472						Frog_fixed.avi	0
29774	1787	865.8522	457.2382	0.6134891	0.4668489	615.583	4.249117	0	945.1252	481.5833	0.4691886	0.4996782	619.1216	4.726991	0	37	905	469						Frog_fixed.avi	0
29791	1788	853.9658	458.5887	0.6133147	0.4675499	615.7928	4.247357	0	941.5641	482.4552	0.4690587	0.5004033	619.2721	4.726871	0	37	898	471						Frog_fixed.avi	0
29808	1789	855.6555	456.7518	0.6131321	0.4682135	615.8839	4.2466	0	944.5405	482.8181	0.468934	0.5010715	619.5142	4.731466	0	37	900	470						Frog_fixed.avi	0
29824	1790	856.7438	461.5131	0.612977	0.4687175	616.1721	4.22498	0	940.5255	481.2022	0.4687909	0.5016993	619.5254	4.741812	0	37	899	471						Frog_fixed.avi	0
29841	1791	852.3083	465.5609	0.6127454	0.4691963	616.3484	4.240968	0	944.3759	488.4658	0.4686279	0.5022575	619.9058	4.738237	0	37	898	477						Frog_fixed.avi	0
29858	1792	860.491	447.6216	0.6125112	0.469719	616.469	4.244848	0	945.0594	487.815	0.4684219	0.502793	620.0184	4.740263	0	37	903	468						Frog_fixed.avi	0
29874	1793	860.8416	463.5447	0.6122246	0.4700514	616.5763	4.265832	0	940.7372	487.5425	0.4681731	0.5033538	620.1299	4.74067	0	37	901	476						Frog_fixed.avi	0
29891	1794	865.242	452.0199	0.61193	0.4705308	616.8127	4.282017	0	940.4331	489.7032	0.4679209	0.5038797	620.2827	4.741761	0	37	903	471						Frog_fixed.avi	0
29907	1795	861.5837	465.1277	0.6116865	0.4706822	616.8212	4.232158	0	940.2286	485.9085	0.4676103	0.504364	620.3792	4.762445	0	37	901	476						Frog_fixed.avi	0
29924	1796	862.0493	455.7231	0.6112677	0.4711927	616.8209	4.280475	0	947.0791	484.8109	0.4673313	0.5048423	620.4238	4.755037	0	37	905	470						Frog_fixed.avi	0
29941	1797	866.7798	449.018	0.610933	0.471395	617.0377	4.299322	0	945.0638	483.4449	0.4670113	0.5051028	620.611	4.768755	0	37	906	466						Frog_fixed.avi	0
29957	1798	860.7873	455.706	0.6106511	0.4714304	616.9255	4.272767	0	946.5179	478.4872	0.4667117	0.5052647	620.7789	4.778507	0	37	904	467						Frog_fixed.avi	0
29974	1799	860.9866	465.5217	0.610328	0.4710562	617.2808	4.271687	0	943.1998	482.6	0.4664683	0.5050587	620.9382	4.779223	0	37	902	474						Frog_fixed.avi	0
29991	1800	-1280	-1024	-1	-1	-1	-1	4	-1280	-1024	-1	-1	-1	-1	4		0	0						Frog_fixed.avi	0
30007	1801	-1280	-1024	-1	-1	-1	-1	4	-1280	-1024	-1	-1	-1	-1	4		0	0						Frog_fixed.avi	0
30024	1802	-1280	-1024	-1	-1	-1	-1	4	-1280	-1024	-1	-1	-1	-1	4		0	0						Frog_fixed.avi	0
30041	1803	-1280	-1024	-1	-1	-1	-1	4	-1280	-1024	-1	-1	-1	-1	4		0	0						Frog_fixed.avi	0
30057	1804	-1280	-1024	-1	-1	-1	-1	4	-1280	-1024	-1	-1	-1	-1	4		0	0						Frog_fixed.avi	0
30074	1805	-1280	-1024	-1	-1	-1	-1	4	-1280	-1024	-1	-1	-1	-1	4		0	0						Frog_fixed.avi	0
30091	1806	-1280	-1024	-1	-1	-1	-1	4	-1280	-1024	-1	-1	-1	-1	4		0	0						Frog_fixed.avi	0
30107	1807	-1280	-1024	-1	-1	-1	-1	4	-1280	-1024	-1	-1	-1	-1	4		0	0						Frog_fixed.avi	0
30124	1808	-1280	-1024	-1	-1	-1	-1	4	-1280	-1024	-1	-1	-1	-1	4		0	0						Frog_fixed.avi	0
30141	1809	-1280	-1024	-1	-1	-1	-1	4	-1280	-1024	-1	-1	-1	-1	4		0	0						Frog_fixed.avi	0
30157	1810	-1280	-1024	-1	-1	-1	-1	4	-1280	-1024	-1	-1	-1	-1	4		0	0						Frog_fixed.avi	0
30174	1811	783.9258	529.4972	0.6080621	0.4707923	616.868	4.345102	0	865.1566	556.3442	0.4639532	0.5054007	620.5777	4.771647	0	38	825	543						Frog_fixed.avi	0
30191	1812	781.2242	525.11	0.6079434	0.4709644	616.6485	4.342087	0	861.2927	559.4486	0.463829	0.5054909	620.5701	4.776424	0	38	821	542						Frog_fixed.avi	0
30207	1813	787.3179	529.8807	0.6078959	0.4711039	616.7291	4.353096	0	865.933	560.9063	0.4637361	0.5056772	620.6576	4.79355	0	38	827	545						Frog_fixed.avi	0
30224	1814	784.3411	524.9086	0.6078514	0.4713595	616.6652	4.34858	0	855.0492	564.7274	0.4636611	0.5058892	620.5024	4.784453	0	38	820	545						Frog_fixed.avi	0
30241	1815	787.2174	536.1238	0.6078626	0.4713644	616.6522	4.343266	0	860.6796	555.6211	0.4636709	0.5061808	620.6577	4.784517	0	38	824	546						Frog_fixed.avi	0
30257	1816	802.8999	525.7521	0.6077352	0.4717572	616.6517	4.363644	0	872.3035	551.8758	0.4636404	0.5063668	620.3062	4.786672	0	39	838	539						Frog_fixed.avi	0
30274	1817	848.3826	525.7644	0.6074477	0.4718814	616.6963	4.357477	0	924.5317	551.7609	0.4635163	0.5066478	620.5024	4.783692	0	39	886	539						Frog_fixed.avi	0
30291	1818	848.3075	519.4625	0.6075588	0.4720366	616.7462	4.347507	0	925.1917	541.9897	0.4636164	0.5067497	620.4668	4.785113	0	39	887	531						Frog_fixed.avi	0
30307	1819	853.2023	520.5035	0.6077405	0.4721072	616.7385	4.338016	0	931.4192	535.9402	0.4638005	0.5069449	620.457	4.79225	0	39	892	528						Frog_fixed.avi	0
30324	1820	-1280	-1024	-1	-1	-1	-1	4	-1280	-1024	-1	-1	-1	-1	4	39	0	0						Frog_fixed.avi	0
30340	1821	851.0562	520.3616	0.6080512	0.4727647	616.7381	4.357457	0	928.218	523.0087	0.4641204	0.5073425	620.6247	4.803779	0	39	890	522						Frog_fixed.avi	0
30357	1822	850.4448	521.8508	0.6082746	0.4731254	616.8019	4.339197	0	929.7385	536.5735	0.4644058	0.5075642	620.8307	4.784702	0	39	890	529						Frog_fixed.avi	0
30374	1823	849.3194	515.3612	0.6085652	0.4734716	617.0602	4.329277	0	930.4718	531.1241	0.4646729	0.5078668	621.0025	4.792695	0	39	890	523						Frog_fixed.avi	0
30390	1824	-1280	-1024	-1	-1	-1	-1	4	-1280	-1024	-1	-1	-1	-1	4	39	0	0						Frog_fixed.avi	0
30407	1825	847.1428	513.9619	0.6091601	0.4742106	617.3558	4.323296	0	923.0413	541.2177	0.465335	0.5084049	620.9988	4.765506	0	39	885	528						Frog_fixed.avi	0
30424	1826	850.5258	527.3751	0.6094955	0.4745337	617.671	4.305306	0	924.1279	538.9143	0.4656671	0.5086927	621.5386	4.746428	0	39	887	533						Frog_fixed.avi	0
30441	1827	855.269	525.5822	0.6098329	0.4749054	617.7037	4.30607	0	924.4769	538.1671	0.4660377	0.5089821	621.7333	4.734879	0	39	890	532						Frog_fixed.avi	0
30457	1828	854.7716	529.858	0.6101658	0.4752159	618.1318	4.322289	0	915.6454	539.3677	0.4663931	0.5092019	621.9335	4.729784	0	39	885	535						Frog_fixed.avi	0
30474	1829	849.6949	527.7091	0.6105275	0.4755776	618.2113	4.290167	0	919.2725	533.7897	0.4668141	0.5095053	622.2653	4.7274	0	39	884	531						Frog_fixed.avi	0
30490	1830	850.8622	518.3062	0.6109437	0.4758745	618.6656	4.287879	0	916.6688	539.4579	0.4672579	0.5097424	622.5053	4.712607	0	39	884	529						Frog_fixed.avi	0
30507	1831	850.8831	522.6919	0.6113676	0.4762397	619.0947	4.268731	0	917.5574	537.64	0.4676988	0.5099491	622.9305	4.702491	0	39	884	530						Frog_fixed.avi	0
30524	1832	847.3981	528.7979	0.6118127	0.4765838	619.3281	4.258846	0	918.9835	539.4448	0.4682176	0.5102264	623.1738	4.695098	0	39	883	534						Frog_fixed.avi	0
30540	1833	854.486	524.1933	0.6122673	0.4771481	619.517	4.272433	0	916.3677	536.329	0.4686466	0.5105916	623.4941	4.705764	0	39	885	530						Frog_fixed.avi	0
30557	1834	852.4462	530.0861	0.6127028	0.4776369	619.9467	4.265062	0	915.8048	537.0237	0.469159	0.5109851	623.7958	4.684881	0	39	884	534						Frog_fixed.avi	0
30574	1835	855.4597	523.1311	0.6131473	0.4782176	620.3379	4.245907	0	923.2469	539.2408	0.4696663	0.5114835	624.071	4.687442	0	39	889	531						Frog_fixed.avi	0
30590	1836	846.1368	523.5753	0.6135513	0.4785911	620.3706	4.218093	0	923.5626	544.0606	0.4701643	0.511903	624.4332	4.666799	0	39	885	534						Frog_fixed.avi	0
30607	1837	847.8118	531.6644	0.6140204	0.4792226	620.3704	4.258716	0	923.384	538.3284	0.470668	0.5122848	624.7492	4.66634	0	39	886	535						Frog_fixed.avi	0
30624	1838	859.671	521.3407	0.6145424	0.4797487	621.0452	4.257501	0	930.3835	535.7993	0.471198	0.512665	625.0947	4.668144	0	39	895	529						Frog_fixed.avi	0
30640	1839	856.2236	524.4171	0.6150202	0.4802071	621.5367	4.250643	0	925.8594	533.5378	0.471724	0.5130295	625.2905	4.672561	0	39	891	529						Frog_fixed.avi	0
30657	1840	849.5114	516.8652	0.6154927	0.4806257	621.8704	4.259249	0	916.1754	538.8557	0.4722479	0.513308	625.5513	4.656037	0	39	883	528						Frog_fixed.avi	0
30674	1841	854.9905	523.4143	0.615974	0.4810294	622.2304	4.254006	0	916.1594	539.4115	0.472758	0.5136149	625.8153	4.670529	0	39	886	531						Frog_fixed.avi	0
30690	1842	848.8333	522.885	0.6164218	0.4813536	622.4608	4.239019	0	917.6183	538.92	0.4732447	0.5138692	625.9972	4.668344	0	39	883	531						Frog_fixed.avi	0
30707	1843	856.4145	526.0603	0.6168651	0.4816698	622.6384	4.26447	0	918.5286	540.572	0.4736972	0.5141211	626.4274	4.668662	0	39	887	533						Frog_fixed.avi	0
30724	1844	856.2527	515.5944	0.6172426	0.4820593	622.9406	4.250793	0	910.7106	540.6076	0.4741158	0.5144148	626.7279	4.662001	0	39	883	528						Frog_fixed.avi	0
30740	1845	850.6964	528.8206	0.6176217	0.4823519	623.2775	4.237276	0	917.0932	540.4636	0.474536	0.5146996	626.9545	4.677346	0	39	884	535						Frog_fixed.avi	0
30757	1846	796.8118	568.9744	0.618214	0.4830614	623.6815	4.246234	0	864.0052	576.9183	0.4753073	0.5153687	626.9915	4.650552	0	40	830	573						Frog_fixed.avi	0
30774	1847	764.4705	620.2423	0.6187181	0.4838139	623.6713	4.235661	0	834.1055	632.4597	0.475969	0.5159919	627.2757	4.691612	0	40	799	626						Frog_fixed.avi	0
30790	1848	758.5061	626.0151	0.6191133	0.4841473	623.8038	4.220947	0	827.6746	640.1234	0.4762785	0.5162914	627.8886	4.675354	0	40	793	633						Frog_fixed.avi	0
30807	1849	760.0875	628.032	0.6194484	0.4844592	624.2221	4.227412	0	824.2783	650.8361	0.4765808	0.5165269	627.7131	4.672498	0	40	792	639						Frog_fixed.avi	0
30823	1850	764.7208	628.2786	0.6197542	0.48464	624.3361	4.243541	0	822.0004	648.8382	0.4768934	0.5167758	628.0235	4.67947	0	40	793	639						Frog_fixed.avi	0
30840	1851	763.7574	623.1395	0.6199983	0.4848518	624.6158	4.238352	0	827.2772	642.0497	0.4771738	0.5169637	628.1888	4.688462	0	40	796	633						Frog_fixed.avi	0
30857	1852	767.5457	630.195	0.6202329	0.4849188	624.6741	4.239625	0	822.1285	644.1354	0.4773558	0.5170212	628.5522	4.701218	0	40	795	637						Frog_fixed.avi	0
30873	1853	766.8201	621.1294	0.6204013	0.4849803	624.9547	4.233415	0	827.2791	649.7724	0.47759	0.5170133	628.4723	4.67838	0	40	797	635						Frog_fixed.avi	0
30890	1854	762.8405	619.6202	0.6204935	0.4850812	625.0952	4.249484	0	826.4465	641.7829	0.4777064	0.5169936	628.7278	4.69422	0	40	795	631						Frog_fixed.avi	0
30907	1855	759.6842	626.0779	0.620537	0.4851393	625.2058	4.229554	0	827.1213	641.7289	0.4777623	0.5169999	628.9041	4.702892	0	40	793	634						Frog_fixed.avi	0
30923	1856	762.8467	621.3979	0.6205584	0.4852709	625.2818	4.242103	0	820.0698	644.1111	0.477785	0.5170058	628.959	4.688455	0	40	791	633						Frog_fixed.avi	0
30940	1857	760.1612	626.7162	0.6206	0.4854144	625.4757	4.227365	0	821.2665	647.7344	0.477807	0.5170721	629.0724	4.704384	0	40	791	637						Frog_fixed.avi	0
30957	1858	765.5206	625.8254	0.6206164	0.4856416	625.5594	4.248582	0	820.6381	658.5385	0.4778288	0.5171763	629.1852	4.685613	0	40	793	642						Frog_fixed.avi	0
30973	1859	763.7439	616.6422	0.6205955	0.4859203	625.5847	4.253675	0	824.7684	659.81	0.4778226	0.5173233	629.2896	4.698289	0	40	794	638						Frog_fixed.avi	0
30990	1860	761.1834	623.9194	0.6205433	0.4861878	625.5897	4.23874	0	824.1653	654.4602	0.4777952	0.517548	629.2371	4.694019	0	40	793	639						Frog_fixed.avi	0
31007	1861	764.9542	624.4044	0.6204797	0.4865485	625.5657	4.242195	0	830.0383	645.6047	0.47771	0.5178208	629.3444	4.700087	0	40	797	635						Frog_fixed.avi	0
31023	1862	765.7077	628.056	0.6203798	0.4869557	625.4981	4.208464	0	827.7032	650.1696	0.4775586	0.5180541	629.6552	4.709434	0	40	797	639						Frog_fixed.avi	0
31040	1863	763.8099	626.9062	0.6201889	0.4872997	625.7016	4.218471	0	826.5656	651.2413	0.477382	0.5183443	629.5533	4.682875	0	40	795	639						Frog_fixed.avi	0
31057	1864	765.3945	613.0095	0.6199777	0.4876563	625.5298	4.228764	0	829.6405	648.4702	0.4771948	0.5185893	629.3766	4.682758	0	40	798	631						Frog_fixed.avi	0
31073	1865	763.7672	626.8306	0.6197863	0.4877827	625.6058	4.195497	0	826.4829	650.6893	0.4769298	0.518681	629.5908	4.686598	0	40	795	639						Frog_fixed.avi	0
31090	1866	713.7619	629.7701	0.6197117	0.487952	625.5641	4.197068	0	789.0612	658.9295	0.4769914	0.5187524	629.1281	4.663259	0	41	751	644						Frog_fixed.avi	0
31107	1867	717.8683	641.614	0.6194713	0.4878931	625.4249	4.185907	0	796.9266	668.8917	0.4767786	0.5187421	628.9092	4.660992	0	41	757	655						Frog_fixed.avi	0
31123	1868	720.0818	635.7145	0.6191827	0.4877678	625.3143	4.200716	0	785.4937	659.7602	0.4764266	0.5186577	628.7761	4.65933	0	41	753	648						Frog_fixed.avi	0
31140	1869	722.5743	636.4509	0.6188565	0.4875129	625.1611	4.188838	0	792.6248	669.4731	0.4761252	0.5184636	628.7136	4.647111	0	41	758	653						Frog_fixed.avi	0
31157	1870	711.4172	648.8798	0.6184866	0.4871134	625.2239	4.178874	0	793.0206	666.6766	0.4757336	0.5182484	628.7313	4.64629	0	41	752	658						Frog_fixed.avi	0
31173	1871	716.5555	631.8495	0.6180926	0.4867973	624.9546	4.191693	0	792.4354	661.9702	0.475331	0.5179856	628.6271	4.652345	0	41	754	647						Frog_fixed.avi	0
31190	1872	723.5232	641.0264	0.6177249	0.4862839	624.7831	4.187238	0	788.5401	662.9238	0.4749173	0.5176725	628.4764	4.633413	0	41	756	652						Frog_fixed.avi	0
31207	1873	724.0579	640.3069	0.6173225	0.4858045	624.7491	4.185679	0	778.9678	667.7383	0.4744957	0.5172991	628.3201	4.636773	0	41	752	654						Frog_fixed.avi	0
31223	1874	726.3305	634.6663	0.6169184	0.4852941	624.8117	4.185167	0	793.8949	658.1649	0.4741062	0.5169746	628.1846	4.635535	0	41	760	646						Frog_fixed.avi	0
31240	1875	724.9639	642.9514	0.6164994	0.484658	624.4795	4.1991	0	789.2368	664.3083	0.4736494	0.5164967	628.0881	4.6352	0	41	757	654						Frog_fixed.avi	0
31257	1876	716.6604	644.0036	0.6160448	0.4841176	624.2686	4.188396	0	784.358	667.3469	0.473163	0.5160892	627.9955	4.634986	0	41	751	656						Frog_fixed.avi	0
31273	1877	721.8597	638.726	0.6155775	0.4835929	623.946	4.172635	0	786.739	664.1229	0.4726564	0.5156959	627.7463	4.635065	0	41	754	651						Frog_fixed.avi	0
31290	1878	721.5821	646.4276	0.6150849	0.4830327	623.8242	4.178336	0	781.5594	666.8062	0.4721318	0.5153166	627.6016	4.632082	0	41	752	657						Frog_fixed.avi	0
31307	1879	723.0852	629.7366	0.614603	0.4826884	623.6569	4.18392	0	786.04	667.3242	0.4716259	0.5150388	627.3774	4.631447	0	41	755	649						Frog_fixed.avi	0
31323	1880	719.5704	642.8951	0.6141491	0.4822354	623.4288	4.186841	0	783.3889	664.7823	0.4711322	0.5148019	627.0327	4.612561	0	41	751	654						Frog_fixed.avi	0
31340	1881	721.2019	634.8492	0.6137453	0.4820357	623.0349	4.181335	0	786.2238	662.2209	0.4707118	0.5146582	626.534	4.617898	0	41	754	649						Frog_fixed.avi	0
31357	1882	719.654	631.8351	0.613351	0.4818587	622.6763	4.162069	0	788.1159	667.6138	0.4703068	0.5145041	626.4405	4.618199	0	41	754	650						Frog_fixed.avi	0
31373	1883	718.0609	648.6379	0.6130814	0.4816176	622.715	4.186947	0	777.6697	667.5119	0.4700009	0.5144443	626.2426	4.612498	0	41	748	658						Frog_fixed.avi	0
31390	1884	545.3306	789.1805	0.6134591	0.4822409	622.559	4.160726	0	613.8813	784.7078	0.4706548	0.5150648	625.7707	4.602816	0	42	580	787						Frog_fixed.avi	0
31407	1885	431.9363	883.5685	0.6137888	0.4828447	622.0432	4.146243	0	494.5456	887.772	0.4710828	0.5156173	625.5259	4.602857	0	42	463	886						Frog_fixed.avi	0
31423	1886	412.123	893.9824	0.6136234	0.4826641	621.7582	4.153476	0	467.6537	921.8976	0.4707885	0.5154404	625.238	4.583392	0	42	440	908						Frog_fixed.avi	0
31440	1887	402.2644	911.918	0.6133171	0.4821599	621.6382	4.160879	0	463.1791	920.5021	0.4703383	0.515103	625.063	4.594351	0	42	433	916						Frog_fixed.avi	0
31457	1888	408.8483	909.5823	0.6130483	0.4818628	621.2227	4.139506	0	471.9611	921.5428	0.4699591	0.5147693	624.616	4.580305	0	42	440	916						Frog_fixed.avi	0
31473	1889	413.5073	915.1432	0.6127762	0.4813822	621.264	4.145503	0	467.5005	924.2089	0.4695615	0.5143934	624.4061	4.582204	0	42	441	920						Frog_fixed.avi	0
31490	1890	404.7128	905.949	0.6124904	0.4810597	620.8367	4.131714	0	469.4722	924.1666	0.4692132	0.5140197	624.2942	4.572935	0	42	437	915						Frog_fixed.avi	0
31507	1891	411.2228	916.3469	0.6121862	0.4805411	620.7358	4.147775	0	471.3565	929.9244	0.468878	0.5136095	623.8943	4.565459	0	42	441	923						Frog_fixed.avi	0
31523	1892	415.3635	919.2223	0.6118914	0.480103	620.4268	4.138316	0	469.2166	926.5943	0.4684979	0.5132434	623.7199	4.568352	0	42	442	923						Frog_fixed.avi	0
31540	1893	415.2386	914.619	0.6115657	0.4796214	620.2641	4.143425	0	466.7547	934.8264	0.4681188	0.5128206	623.4657	4.560642	0	42	441	925						Frog_fixed.avi	0
31557	1894	410.2876	917.3687	0.6112967	0.4790456	619.9599	4.136007	0	471.5171	926.2532	0.4677686	0.512419	623.0216	4.571926	0	42	441	922						Frog_fixed.avi	0
31573	1895	418.2961	911.9206	0.6110023	0.4786468	619.8654	4.135688	0	467.2278	931.3567	0.4674256	0.511971	622.9613	4.554266	0	42	443	922						Frog_fixed.avi	0
31590	1896	409.7847	914.3508	0.6107421	0.4780615	619.376	4.126405	0	471.5771	929.404	0.4671632	0.5115995	622.6749	4.550217	0	42	441	922						Frog_fixed.avi	0
31606	1897	420.2456	911.4814	0.6105591	0.4777048	619.1163	4.130344	0	470.975	928.3822	0.4668808	0.5112237	622.6119	4.550629	0	42	446	920						Frog_fixed.avi	0
31623	1898	405.9675	919.7099	0.610308	0.4772585	618.9769	4.129975	0	475.9022	927.5036	0.4666732	0.5109432	622.2913	4.54418	0	42	441	924						Frog_fixed.avi	0
31640	1899	412.6698	915.9257	0.6101853	0.4770034	618.7374	4.117105	0	468.9167	929.3317	0.4664321	0.5106826	621.819	4.526776	0	42	441	923						Frog_fixed.avi	0
31656	1900	413.6884	921.9434	0.6100457	0.476622	618.4529	4.101126	0	469.9863	932.1634	0.4662621	0.5104321	621.7891	4.514038	0	42	442	927						Frog_fixed.avi	0
31673	1901	418.6057	921.6423	0.6099002	0.4763715	618.0234	4.10425	0	473.9016	930.604	0.4660926	0.5102306	621.39	4.523926	0	42	446	926						Frog_fixed.avi	0
31690	1902	408.3913	922.1309	0.6097789	0.4760481	617.9456	4.093015	0	472.013	931.5898	0.465922	0.5099538	621.1302	4.502843	0	42	440	927						Frog_fixed.avi	0
31706	1903	408.0648	924.2111	0.6096795	0.4756655	617.8336	4.068594	0	467.8475	938.4583	0.4657555	0.5095957	620.9495	4.481843	0	42	438	931						Frog_fixed.avi	0
31723	1904	418.279	924.6085	0.6095582	0.475285	617.5089	4.074368	0	465.2852	928.1507	0.4655858	0.5092473	620.5725	4.476264	0	42	442	926						Frog_fixed.avi	0
31740	1905	415.704	925.9992	0.6094549	0.4748431	617.1844	4.080068	0	468.5685	937.0546	0.4654752	0.5088031	620.4348	4.462319	0	42	442	932						Frog_fixed.avi	0
31756	1906	414.0039	923.9076	0.6093659	0.4744705	616.9612	4.061613	0	471.2214	928.3611	0.4653506	0.5084516	620.0714	4.449257	0	42	443	926						Frog_fixed.avi	0
31773	1907	415.1102	930.0882	0.6093124	0.4739961	616.7495	4.06351	0	471.3269	936.071	0.4652314	0.5079826	619.6721	4.447484	0	42	443	933						Frog_fixed.avi	0
31790	1908	415.4626	926.4619	0.6092151	0.4736002	616.3976	4.052472	0	470.1335	932.5832	0.4650979	0.5075541	619.6128	4.442608	0	42	443	930						Frog_fixed.avi	0
31806	1909	409.7339	918.3368	0.6091062	0.4731084	616.0276	4.056311	0	467.6883	937.5332	0.4649567	0.5070816	619.3987	4.42697	0	42	439	928						Frog_fixed.avi	0
31823	1910	408.1895	930.1337	0.6090484	0.4725808	615.7955	4.045585	0	467.3741	930.2358	0.4648152	0.5065929	619.0606	4.42662	0	42	438	930						Frog_fixed.avi	0
31840	1911	411.4554	918.7441	0.6090081	0.4721854	615.5636	4.042256	0	468.0668	934.0126	0.4647135	0.506146	618.8071	4.424302	0	42	440	926						Frog_fixed.avi	0
31856	1912	417.428	932.8375	0.6089701	0.4717763	615.2728	4.04392	0	470.7349	930.59	0.4646171	0.5058167	618.4194	4.420921	0	42	444	932						Frog_fixed.avi	0
31873	1913	414.2283	929.1613	0.6089433	0.47163	615.001	4.042886	0	464.9681	931.3464	0.4645354	0.5056346	618.0309	4.414112	0	42	440	930						Frog_fixed.avi	0
31890	1914	423.092	922.4915	0.6088514	0.4716506	614.5314	4.038602	0	489.989	938.2385	0.4644439	0.505526	617.7032	4.4152	0	43	457	930						Frog_fixed.avi	0
31906	1915	464.8474	923.0611	0.6086546	0.4719129	614.5177	4.038238	0	517.7777	929.184	0.4641522	0.5056716	617.5986	4.419247	0	43	491	926						Frog_fixed.avi	0
31923	1916	462.321	910.5959	0.6087313	0.4723084	614.1074	4.018524	0	521.1784	923.7698	0.4641668	0.5058743	617.1511	4.399835	0	43	492	917						Frog_fixed.avi	0
31940	1917	468.0213	918.3194	0.6088037	0.4727623	613.9386	4.034662	0	518.0067	933.1014	0.4641773	0.5061136	616.9401	4.389056	0	43	493	926						Frog_fixed.avi	0
31956	1918	461.8159	918.8831	0.6088961	0.4732253	613.6332	4.022154	0	521.2734	924.5443	0.4642155	0.506432	616.5688	4.390393	0	43	492	922						Frog_fixed.avi	0
31973	1919	470.5934	922.9312	0.6090317	0.4736379	613.364	4.03407	0	524.1276	926.658	0.4642452	0.5065827	616.3995	4.394934	0	43	497	925						Frog_fixed.avi	0
31990	1920	457.7603	918.1306	0.6091276	0.4739744	613.3359	4.006181	0	520.353	923.6627	0.464281	0.5067009	616.2584	4.382489	0	43	489	921						Frog_fixed.avi	0
32006	1921	469.7059	923.0802	0.6092536	0.4742289	613.2493	4.026762	0	519.7385	923.9276	0.464316	0.5067356	616.1102	4.376105	0	43	495	924						Frog_fixed.avi	0
32023	1922	468.272	916.2041	0.6093694	0.4745599	612.9472	4.005714	0	521.7108	921.9346	0.4643742	0.5067607	615.9783	4.374023	0	43	495	919						Frog_fixed.avi	0
32040	1923	466.2155	909.722	0.6094359	0.4747512	612.8779	4.004661	0	516.8911	923.358	0.4643974	0.5068273	615.8859	4.369324	0	43	492	917						Frog_fixed.avi	0
32056	1924	458.7366	920.407	0.6094798	0.4749424	612.8923	3.989592	0	518.7694	925.1983	0.46445	0.506904	615.8998	4.356416	0	43	489	923						Frog_fixed.avi	0
32073	1925	457.4184	921.0364	0.6095284	0.4752218	612.9011	3.982276	0	522.3867	926.3964	0.4645126	0.5070005	615.9858	4.360096	0	43	490	924						Frog_fixed.avi	0
32090	1926	454.6077	915.2728	0.6095557	0.4754805	612.9713	3.976907	0	523.0608	926.4299	0.4645489	0.5071116	615.9732	4.360587	0	43	489	921						Frog_fixed.avi	0
32106	1927	462.5881	921.5418	0.6096075	0.4756439	613.1094	3.986436	0	525.361	923.5018	0.4645915	0.5072564	616.043	4.361177	0	43	494	923						Frog_fixed.avi	0
32123	1928	463.3862	922.5814	0.6096641	0.4759088	613.2228	3.9897	0	525.9717	928.1355	0.4646386	0.5074265	616.2136	4.357264	0	43	495	925						Frog_fixed.avi	0
32139	1929	470.2874	917.5834	0.6097357	0.4762874	613.4696	3.990744	0	526.1769	926.1265	0.4647169	0.50765	616.1641	4.344023	0	43	498	922						Frog_fixed.avi	0
32156	1930	468.8127	926.7055	0.6097859	0.4765593	613.5101	4.003189	0	524.1924	927.5077	0.464782	0.50788	616.2728	4.342823	0	43	497	927						Frog_fixed.avi	0
32173	1931	474.2831	924.5253	0.6098231	0.4769977	613.5771	4.001263	0	522.3084	926.0444	0.4648198	0.508125	616.3303	4.355544	0	43	498	925						Frog_fixed.avi	0
32189	1932	561.5171	817.4975	0.6092471	0.4767134	613.8837	3.970155	0	646.5309	828.4435	0.4644502	0.5076954	616.8714	4.357038	0	44	604	823						Frog_fixed.avi	0
32206	1933	598.7565	784.595	0.6088642	0.4766688	614.0757	4.004275	0	672.9072	790.9464	0.464231	0.5075101	617.1182	4.346283	0	44	636	788						Frog_fixed.avi	0
32223	1934	623.2744	745.0504	0.6088061	0.4769918	614.2047	3.988389	0	681.1039	770.2009	0.4642137	0.5076074	617.1938	4.338928	0	44	652	758						Frog_fixed.avi	0
32239	1935	612.8492	761.9848	0.6088436	0.4773343	614.328	3.98236	0	681.4775	766.8712	0.4642256	0.5079392	617.4761	4.341078	0	44	647	764						Frog_fixed.avi	0
32256	1936	617.1675	750.1325	0.6088964	0.4777763	614.5599	3.988531	0	686.9294	770.358	0.4642392	0.50823	617.7122	4.331789	0	44	652	760						Frog_fixed.avi	0
32273	1937	617.0214	760.5743	0.6089314	0.4780794	614.8147	3.983883	0	687.5531	765.8165	0.4642722	0.5085071	617.9816	4.343066	0	44	652	763						Frog_fixed.avi	0
32289	1938	622.604	759.5012	0.6089737	0.4784655	614.9751	3.984494	0	687.4183	770.4677	0.4643332	0.5087948	618.225	4.344233	0	44	655	765						Frog_fixed.avi	0
32306	1939	624.0847	757.6871	0.6090292	0.4788595	615.2893	4.002267	0	686.46	772.0596	0.4643773	0.5090905	618.3364	4.348804	0	44	655	765						Frog_fixed.avi	0
32323	1940	623.535	756.334	0.609055	0.4792995	615.4239	3.998734	0	683.2538	773.1246	0.4644145	0.5092635	618.5204	4.333808	0	44	653	765						Frog_fixed.avi	0
32339	1941	620.9722	757.0321	0.6090676	0.4796218	615.5863	3.999911	0	681.2911	772.4892	0.4644256	0.509308	618.7112	4.34502	0	44	651	765						Frog_fixed.avi	0
32356	1942	620.6157	761.7761	0.6090751	0.4798883	615.7333	4.00644	0	681.6464	771.3179	0.4644333	0.5092408	618.9663	4.351299	0	44	651	767						Frog_fixed.avi	0
32373	1943	679.2617	668.8182	0.6085793	0.4796603	615.8917	4.028132	0	770.751	689.1097	0.4642085	0.5083873	619.3088	4.380273	0	45	725	679						Frog_fixed.avi	0
32389	1944	774.4891	577.7675	0.6077733	0.4793081	616.4912	4.004851	0	864.7772	593.1393	0.4636405	0.5074033	619.8934	4.351119	0	45	820	585						Frog_fixed.avi	0
32406	1945	841.829	543.4241	0.6073298	0.4796438	616.7957	4.02932	0	924.5482	545.5824	0.4632661	0.5070331	620.0781	4.378534	0	45	883	545						Frog_fixed.avi	0
32423	1946	843.9956	541.6113	0.6073667	0.4803036	616.7981	4.040978	0	918.6277	561.4743	0.4631917	0.5070074	620.2849	4.382358	0	45	881	552						Frog_fixed.avi	0
32439	1947	846.5384	534.6694	0.6074503	0.4809136	616.8018	4.029431	0	922.5406	556.1375	0.4632044	0.5070177	620.4327	4.368043	0	45	885	545						Frog_fixed.avi	0
32456	1948	853.4204	540.0637	0.6076372	0.4814521	616.803	4.043715	0	923.9733	556.8979	0.4633127	0.5070226	620.4813	4.379644	0	45	889	548						Frog_fixed.avi	0
32473	1949	848.1195	538.8676	0.6078452	0.4820372	617.1061	4.037242	0	921.2017	551.8972	0.4634604	0.5070206	620.8394	4.376026	0	45	885	545						Frog_fixed.avi	0
32489	1950	846.2711	537.562	0.6081398	0.4825628	617.2114	4.033873	0	919.6149	558.6119	0.4636922	0.5070589	621.0672	4.368504	0	45	883	548						Frog_fixed.avi	0
32506	1951	841.3653	545.2148	0.608464	0.4830098	617.3459	4.014225	0	914.8923	560.1179	0.4640125	0.5071524	621.0442	4.37602	0	45	878	553						Frog_fixed.avi	0
32523	1952	850.4885	527.4352	0.6088697	0.4835236	617.4012	4.033385	0	926.4785	553.8048	0.4643825	0.5073009	621.3233	4.387619	0	45	888	541						Frog_fixed.avi	0
32539	1953	858.0529	541.6035	0.6092821	0.4838153	617.5459	4.039123	0	923.5057	557.419	0.4647588	0.5074272	621.5427	4.381841	0	45	891	550						Frog_fixed.avi	0
32556	1954	845.462	538.2957	0.609621	0.4841199	617.8485	4.008242	0	925.0432	553.7813	0.4651235	0.5075034	621.558	4.397004	0	45	885	546						Frog_fixed.avi	0
32572	1955	855.9297	533.3636	0.6099736	0.4843352	617.8873	4.03773	0	912.7439	554.6778	0.4654433	0.5075669	621.6884	4.384525	0	45	884	544						Frog_fixed.avi	0
32589	1956	852.756	537.9692	0.6102651	0.4844006	618.0924	4.048332	0	925.578	549.0602	0.4657676	0.5076312	621.8621	4.402174	0	45	889	544						Frog_fixed.avi	0
32606	1957	855.7217	535.3567	0.610572	0.4844708	618.3317	4.038696	0	926.2408	543.3572	0.4660836	0.5076801	621.9523	4.399941	0	45	891	539						Frog_fixed.avi	0
32622	1958	847.0441	536.7307	0.6108019	0.4845048	618.3495	4.029856	0	918.1434	552.2679	0.4663559	0.5077423	622.3011	4.406196	0	45	883	544						Frog_fixed.avi	0
32639	1959	858.1016	546.2378	0.6111152	0.4845193	618.5681	4.02834	0	919.2372	556.0068	0.466692	0.5078024	622.3619	4.409133	0	45	889	551						Frog_fixed.avi	0
32656	1960	849.3601	539.9144	0.611383	0.4845446	618.7529	4.036704	0	924.4434	555.2531	0.4669801	0.5078454	622.6374	4.401781	0	45	887	548						Frog_fixed.avi	0
32672	1961	852.8051	542.2847	0.6116943	0.4845892	618.851	4.039128	0	917.0751	556.3552	0.4673333	0.5079116	622.7621	4.408553	0	45	885	549						Frog_fixed.avi	0
32689	1962	860.69	541.7803	0.6120667	0.4847533	618.9926	4.036846	0	915.9042	556.9506	0.4677111	0.5080786	622.7547	4.403358	0	45	888	549						Frog_fixed.avi	0
32706	1963	850.0085	539.1915	0.6123986	0.4850457	619.2918	4.029454	0	915.7433	549.5065	0.4680894	0.5082589	623.0795	4.414642	0	45	883	544						Frog_fixed.avi	0
32722	1964	851.4688	541.2933	0.6127688	0.4853535	619.2778	4.047029	0	919.5065	550.9437	0.4684982	0.5084177	623.3971	4.407753	0	45	885	546						Frog_fixed.avi	0
32739	1965	876.7878	486.3589	0.6129806	0.4854906	619.6804	4.055361	0	953.4606	515.9332	0.4688094	0.5084215	623.5848	4.442994	0	46	915	501						Frog_fixed.avi	0
32756	1966	883.8317	478.3027	0.6132945	0.4858376	619.6972	4.055794	0	948.1492	505.4362	0.4692395	0.5085399	623.7062	4.436909	0	46	916	492						Frog_fixed.avi	0
32772	1967	885.176	493.5474	0.6137472	0.4862389	619.7053	4.043446	0	952.2626	498.6761	0.4696579	0.5088214	623.8824	4.437645	0	46	919	496						Frog_fixed.avi	0
32789	1968	883.0132	480.9077	0.6141707	0.4866466	619.9622	4.073336	0	947.2307	500.3623	0.4700895	0.5089798	623.9171	4.441555	0	46	915	491						Frog_fixed.avi	0
32806	1969	880.221	488.8254	0.6146243	0.486956	620.0647	4.075208	0	950.2518	500.2478	0.470558	0.5091525	624.0085	4.453973	0	46	915	495						Frog_fixed.avi	0
32822	1970	879.7712	489.4002	0.6150933	0.4872408	620.2739	4.081944	0	955.513	500.6448	0.4710307	0.5092742	624.1464	4.458064	0	46	918	495						Frog_fixed.avi	0
32839	1971	882.9175	476.128	0.6155612	0.4874778	620.4106	4.078076	0	950.4434	503.4226	0.471501	0.5093333	624.2393	4.464839	0	46	917	490						Frog_fixed.avi	0
32856	1972	883.4534	480.0865	0.6160508	0.4876768	620.4852	4.085544	0	946.5974	504.2422	0.4719981	0.5093775	624.2828	4.472463	0	46	915	492						Frog_fixed.avi	0
32872	1973	881.1716	489.8876	0.6165541	0.4877826	620.5883	4.10416	0	951.1852	500.3062	0.4725257	0.5094154	624.5361	4.478857	0	46	916	495						Frog_fixed.avi	0
32889	1974	881.0342	495.3052	0.6170575	0.4878856	620.6905	4.102928	0	952.4703	503.3945	0.4730466	0.5094361	624.6224	4.479354	0	46	917	499						Frog_fixed.avi	0
32906	1975	890.3903	493.2923	0.6175776	0.4880113	620.8926	4.105773	0	957.0386	494.6981	0.4735543	0.5094672	624.6786	4.493847	0	46	924	494						Frog_fixed.avi	0
32922	1976	883.6737	483.0621	0.618021	0.4882387	620.9506	4.104734	0	950.5755	498.6513	0.4740022	0.5095785	625.0263	4.496449	0	46	917	491						Frog_fixed.avi	0
32939	1977	885.9531	477.2189	0.6184353	0.4884264	621.1883	4.119015	0	949.7311	494.1948	0.4744012	0.5097284	625.1196	4.497155	0	46	918	486						Frog_fixed.avi	0
32956	1978	885.7519	481.5074	0.618832	0.4885249	621.4706	4.129539	0	950.6038	498.8553	0.4748254	0.5097933	625.2176	4.501918	0	46	918	490						Frog_fixed.avi	0
32972	1979	893.7838	482.6903	0.6192315	0.4886229	621.5493	4.144485	0	953.8111	501.8694	0.4752502	0.5098943	625.3647	4.500457	0	46	924	492						Frog_fixed.avi	0
32989	1980	889.1558	489.9873	0.6196004	0.4887525	621.4812	4.151924	0	955.5041	502.0226	0.4756515	0.509997	625.6146	4.504929	0	46	922	496						Frog_fixed.avi	0
33006	1981	885.7251	500.4188	0.6199301	0.4886306	621.4937	4.137879	0	953.5621	500.2194	0.476011	0.5100839	625.761	4.517844	0	46	920	500						Frog_fixed.avi	0
33022	1982	882.5455	483.2936	0.6203136	0.4890413	621.4936	4.143184	0	948.0343	505.3734	0.4763886	0.5102299	625.7504	4.526227	0	46	915	494						Frog_fixed.avi	0
33039	1983	893.1991	480.2003	0.6207032	0.4892478	621.8608	4.141968	0	953.1479	498.5441	0.4767491	0.5103356	625.7283	4.516061	0	46	923	489						Frog_fixed.avi	0
33056	1984	881.336	482.4418	0.6209801	0.4894866	621.9542	4.155469	0	960.3164	494.8921	0.4770776	0.5105397	626.1147	4.539023	0	46	921	489						Frog_fixed.avi	0
33072	1985	881.3683	486.0135	0.6213396	0.489896	621.9839	4.142535	0	955.8245	499.8663	0.4774198	0.5107213	626.0637	4.537642	0	46	919	493						Frog_fixed.avi	0
33089	1986	891.6587	485.2071	0.6217374	0.4902778	622.0465	4.17407	0	949.2673	494.1872	0.4777869	0.5110794	625.9688	4.53044	0	46	920	490						Frog_fixed.avi	0
33105	1987	888.9077	480.725	0.622098	0.4907706	622.2108	4.172297	0	952.9093	497.4391	0.4781661	0.511372	626.2305	4.53168	0	46	921	489						Frog_fixed.avi	0
33122	1988	883.1871	493.8362	0.6224861	0.491162	622.3113	4.16004	0	955.4077	501.1143	0.4785659	0.511611	626.3974	4.545896	0	46	919	497						Frog_fixed.avi	0
33139	1989	887.7915	484.7869	0.6228789	0.4915037	622.2607	4.173868	0	955.1412	497.9781	0.4789493	0.5117709	626.2967	4.536019	0	46	921	491						Frog_fixed.avi	0
33155	1990	889.0637	476.6632	0.6232792	0.4916644	622.2784	4.180634	0	946.6096	508.6938	0.4792846	0.5117143	626.2693	4.5451	0	46	918	493						Frog_fixed.avi	0
33172	1991	888.7604	479.1776	0.6235682	0.4915172	622.5033	4.152282	0	954.5878	497.4534	0.4796165	0.5114152	626.4789	4.55038	0	46	922	488						Frog_fixed.avi	0
33189	1992	889.5641	491.6344	0.623826	0.4910642	622.3655	4.169636	0	947.9149	500.2565	0.4798065	0.5107465	626.4156	4.557979	0	46	919	496						Frog_fixed.avi	0
[truncated: 29,350 more rows]
