# Supplementary material for: Young children integrate current observations, priors and agent information to predict others’ actions
Source: PLoS One. 2019 May 22;14(5):e0200976. doi: 10.1371/journal.pone.0200976 (PMC6530825; doi:10.1371/journal.pone.0200976)
Supplement: S1 Dataset — (ZIP) [file pone.0200976.s003.zip › PONE-D-18-19791R1_Data/24-month-olds/Anonymized_21_24-Combined-Data.tsv]

Recording name:	K_21_24
Recording resolution:	1280 x 1024
Fixation filter: Tobii fixation filter
Velocity threshold: 35
Distance threshold: 35
Timestamp	Number	GazePointXLeft	GazePointYLeft	CamXLeft	CamYLeft	DistanceLeft	PupilLeft	ValidityLeft	GazePointXRight	GazePointYRight	CamXRight	CamYRight	DistanceRight	PupilRight	ValidityRight	FixationIndex	GazePointX	GazePointY	Event	EventKey	Data1	Data2	Descriptor	StimuliName	StimuliID
6	0	174.4856	392.1073	0.629806	0.4673805	580.7296	4.015414	0	163.1043	380.5587	0.4830209	0.4507343	574.7932	4.227332	0	1	169	386						No media	0
23	1	162.3339	379.8932	0.6302916	0.4677568	580.8395	3.996926	0	159.0927	385.9439	0.4835375	0.4508465	574.9214	4.230318	0	1	161	383						No media	0
39	2	168.9395	389.5733	0.6307189	0.4679119	581.052	3.995005	0	158.8989	391.1348	0.4839748	0.4509269	574.8492	4.212817	0	1	164	390						No media	0
56	3	169.3415	389.2187	0.631101	0.4680552	581.2498	3.984818	0	156.9303	394.3348	0.4843253	0.4508947	575.1009	4.194838	0	1	163	392						No media	0
73	4	163.1108	394.858	0.6314343	0.4681783	581.3658	3.962155	0	151.2694	384.8831	0.4847122	0.451008	575.4633	4.183843	0	1	157	390						No media	0
89	5	167.9274	388.3325	0.6318925	0.4684205	581.5012	3.961051	0	150.9661	384.4556	0.4851945	0.4511068	575.592	4.172872	0	1	159	386						No media	0
106	6	162.9653	385.1409	0.6323673	0.4684314	581.6223	3.951115	0	147.3439	385.1314	0.4857092	0.4510163	575.564	4.157649	0	1	155	385						No media	0
123	7	165.6131	387.7521	0.6328495	0.468426	581.763	3.924582	0	148.8511	392.3828	0.486236	0.4508352	575.6138	4.135128	0	1	157	390						No media	0
139	8	166.6639	391.9798	0.633445	0.4685703	581.9995	3.908661	0	150.899	396.6875	0.4868716	0.4508355	575.5841	4.125497	0	1	159	394						No media	0
156	9	161.4854	393.4791	0.6340211	0.4686737	582.0352	3.888943	0	155.7216	392.5896	0.4875727	0.4508545	575.6353	4.100244	0	1	159	393						No media	0
173	10	155.2108	399.5338	0.6345384	0.4688036	582.197	3.860648	0	149.7336	387.728	0.4881422	0.4509616	575.7703	4.094627	0	2	152	394						No media	0
189	11	112.1966	432.792	0.6350586	0.4692823	582.1891	3.852684	0	105.1319	437.5467	0.4888943	0.4511923	575.8116	4.083013	0	2	109	435						No media	0
206	12	124.1134	429.5161	0.6355352	0.4694732	582.3443	3.850608	0	112.9592	419.3959	0.4892569	0.4511048	575.9726	4.050721	0	2	119	424						No media	0
223	13	124.1725	447.0935	0.6358897	0.469596	582.5346	3.825575	0	109.6277	428.9015	0.4896675	0.4510898	575.8621	4.034194	0	2	117	438						No media	0
239	14	119.2849	433.5928	0.6360996	0.4697474	582.6214	3.805171	0	117.0552	433.6151	0.4899246	0.4510034	576.0222	4.038496	0	2	118	434						No media	0
256	15	126.0144	445.4526	0.6363404	0.4698337	582.8302	3.805413	0	113.8325	428.8382	0.4901508	0.4509975	575.9744	4.007422	0	2	120	437						No media	0
273	16	114.4277	436.9933	0.6365179	0.4700448	582.6618	3.765359	0	113.8685	432.9325	0.4903969	0.4509842	576.1332	3.998262	0	2	114	435						No media	0
289	17	118.0867	435.4957	0.6367231	0.4702092	582.8439	3.760777	0	119.8255	432.9212	0.4906162	0.4510406	576.0107	3.987469	0	2	119	434						No media	0
306	18	117.5236	438.3364	0.636907	0.4702736	582.8782	3.735622	0	114.2496	427.5196	0.4907811	0.4510528	576.2698	3.97317	0	2	116	433						No media	0
323	19	123.0957	433.6263	0.6371222	0.4704614	582.9261	3.744772	0	119.4717	434.0354	0.4910511	0.4510995	576.2253	3.978835	0	2	121	434						No media	0
339	20	125.5777	437.8219	0.6373779	0.4707396	583.0762	3.752106	0	114.5103	431.7156	0.4912997	0.4512704	576.4	3.966967	0	2	120	435						No media	0
356	21	121.1657	442.2571	0.6375604	0.471007	583.1071	3.735748	0	113.1223	430.4124	0.4915433	0.4514451	576.3659	3.948335	0	2	117	436						No media	0
373	22	119.5832	436.0363	0.6377197	0.4711999	583.1266	3.72338	0	116.0961	433.8258	0.491712	0.4515227	576.3895	3.956337	0	2	118	435						No media	0
389	23	127.7358	434.9948	0.637847	0.4715198	583.3221	3.73098	0	116.3841	434.9649	0.4918205	0.4516957	576.4886	3.97052	0	2	122	435						No media	0
406	24	120.9725	438.9368	0.637877	0.4717923	583.307	3.734144	0	120.4397	426.8282	0.4918862	0.451925	576.5261	3.972145	0	2	121	433						No media	0
423	25	128.1999	439.6381	0.637852	0.4719298	583.3941	3.73508	0	117.4417	431.5012	0.4918709	0.4520387	576.6589	3.987828	0	2	123	436						No media	0
439	26	126.9739	439.4362	0.6377835	0.472053	583.4702	3.739922	0	117.8557	428.8305	0.4918027	0.4520987	576.7297	3.976681	0	2	122	434						No media	0
456	27	129.4697	438.8644	0.6376397	0.4721392	583.4489	3.756029	0	120.5761	428.1147	0.4917007	0.452197	576.6527	3.98398	0	2	125	433						No media	0
472	28	244.79	368.7985	0.6367227	0.4716813	583.1898	3.773406	0	256.6128	387.4094	0.4908295	0.4518421	576.5876	4.008168	0	2	251	378						No media	0
489	29	485.2896	296.1178	0.6346501	0.4707304	583.2564	3.770669	0	504.7981	310.924	0.4887989	0.4511837	576.8538	4.000005	0	3	495	304						No media	0
506	30	728.5455	219.6073	0.6327218	0.4701835	583.4379	3.771922	0	730.5548	243.3566	0.4868206	0.4507608	577.408	3.995136	0	3	730	231						No media	0
522	31	833.1277	186.8899	0.6316223	0.469948	583.6637	3.792925	0	824.6731	204.1196	0.4857423	0.4505806	577.5521	3.990485	0	3	829	196						No media	0
539	32	831.9601	192.004	0.6313537	0.4697496	583.5283	3.804008	0	830.1797	208.879	0.4853755	0.4506046	577.4126	4.010686	0	3	831	200						No media	0
556	33	831.4049	193.6309	0.6309763	0.4694783	583.4386	3.787904	0	826.0687	208.903	0.4849081	0.4506359	577.5113	4.032016	0	3	829	201						No media	0
572	34	832.9686	189.7625	0.6306438	0.4692753	583.4795	3.799216	0	823.4961	210.21	0.484455	0.4506475	577.587	4.020399	0	3	828	200						No media	0
589	35	837.0065	193.6458	0.6302363	0.4688796	583.4779	3.80595	0	828.1387	198.5589	0.4839985	0.4507614	577.7175	4.028317	0	3	833	196						No media	0
606	36	833.2708	191.8649	0.6297735	0.4686891	583.4753	3.80679	0	827.3816	197.4691	0.483487	0.4509358	577.8315	4.03763	0	3	830	195						No media	0
622	37	833.3564	187.939	0.6293111	0.4685764	583.5115	3.813684	0	828.7518	196.6581	0.4829766	0.4512084	577.9323	4.047345	0	3	831	192						No media	0
639	38	832.6934	190.3369	0.6288314	0.4684123	583.4857	3.832664	0	825.8156	204.768	0.4824635	0.451389	577.9341	4.067952	0	3	829	198						No media	0
656	39	838.1118	188.054	0.6283237	0.4682098	583.5043	3.855593	0	825.6915	200.4164	0.4819259	0.4516915	577.9512	4.062166	0	3	832	194						No media	0
672	40	839.3673	193.8553	0.6277432	0.4681554	583.3787	3.843715	0	828.4055	203.2643	0.4813225	0.4520777	577.9736	4.079953	0	3	834	199						No media	0
689	41	991.3555	23.72813	0.6263161	0.4678515	583.5844	3.902487	0	1033.755	36.68795	0.4801976	0.4524918	578.7163	4.138715	0	4	1013	30						No media	0
706	42	1118.249	-26.07628	0.6248756	0.467689	584.0342	3.900186	0	1158.378	-27.66384	0.4789415	0.4528247	579.308	4.132138	0	4	1138	-27						No media	0
722	43	1144.521	-29.15963	0.6243119	0.4676843	583.8085	3.91384	0	1165.417	-43.02001	0.4782621	0.4532462	579.2937	4.158808	0	4	1155	-36						No media	0
739	44	1168.629	-40.61989	0.6239066	0.4676762	583.8519	3.94285	0	1176.442	-48.82663	0.4777658	0.4535103	579.2829	4.175086	0	4	1173	-45						No media	0
756	45	1161.36	-37.73428	0.6234602	0.4675323	583.8566	3.947853	0	1170.207	-41.68181	0.4772552	0.4536633	579.3157	4.19027	0	4	1166	-40						No media	0
772	46	1165.1	-37.81351	0.6230069	0.4673745	583.9215	3.967565	0	1174.135	-47.28092	0.4767431	0.4537948	579.2891	4.204607	0	4	1170	-43						No media	0
789	47	1163.4	-35.77863	0.6225334	0.4671439	583.7813	3.973415	0	1171.557	-45.30109	0.4762096	0.4538747	579.1744	4.22053	0	4	1167	-41						No media	0
806	48	1166.377	-41.16273	0.6220155	0.466803	583.7193	3.984397	0	1171.671	-47.95296	0.4756164	0.4537748	579.2492	4.229545	0	4	1169	-45						No media	0
822	49	1165.079	-32.23767	0.621393	0.4662144	583.6342	3.989308	0	1172.441	-45.87238	0.4748637	0.4535175	579.4824	4.238513	0	4	1169	-39						No media	0
839	50	1168.687	-45.15669	0.6206895	0.465849	583.3967	4.002106	0	1175.91	-54.83323	0.4741167	0.4532854	579.376	4.26035	0	4	1172	-50						No media	0
855	51	1165.594	-37.58692	0.6200123	0.4653342	583.397	4.015507	0	1171.4	-46.00641	0.4733324	0.4530141	579.5392	4.265412	0	4	1168	-42						No media	0
872	52	1169.496	-47.79648	0.6193499	0.4650258	583.2665	4.031686	0	1175.972	-51.20599	0.4726312	0.4529325	579.3145	4.266967	0	4	1173	-50						No media	0
889	53	1163.845	-38.18809	0.6186171	0.4646322	583.0594	4.036021	0	1171.704	-47.86113	0.4717858	0.4529518	579.4166	4.285851	0	4	1168	-43						No media	0
905	54	1161.234	-50.42041	0.6178378	0.4644161	583.015	4.060345	0	1174.145	-48.48417	0.470962	0.4530553	579.3553	4.297675	0	4	1168	-49						No media	0
922	55	1196.929	-190.7182	0.6167823	0.4638736	583.0245	4.105135	0	1246.221	-202.1087	0.4700937	0.4531643	579.4219	4.364323	0	5	1222	-196						No media	0
939	56	1224.472	-187.2034	0.6158178	0.4635234	583.0367	4.077656	0	1245.371	-185.675	0.4691136	0.4532711	579.3672	4.333072	0	5	1235	-186						No media	0
955	57	1222.429	-201.1553	0.615051	0.463223	583.0291	4.114385	0	1252.586	-201.5908	0.4681847	0.4533946	579.1945	4.364809	0	5	1238	-201						No media	0
972	58	1222.323	-203.3659	0.6141958	0.4627531	582.8071	4.113307	0	1248.025	-197.2789	0.4672579	0.4533564	579.1197	4.36036	0	5	1235	-200						No media	0
989	59	1221.962	-202.0943	0.6133549	0.4622903	582.7115	4.137506	0	1248.827	-201.6845	0.4663781	0.4533698	578.9944	4.377363	0	5	1235	-202						No media	0
1005	60	1223.801	-199.8802	0.6125077	0.4617975	582.6687	4.145274	0	1247.534	-201.9197	0.4654701	0.4533239	578.9245	4.392867	0	5	1236	-201						No media	0
1022	61	1225.541	-205.5693	0.6116959	0.4612371	582.5028	4.142263	0	1253.717	-206.3522	0.4645857	0.4531515	578.8342	4.405784	0	5	1240	-206						No media	0
1039	62	1222.091	-204.3092	0.6108549	0.4606318	582.169	4.158774	0	1254.498	-202.3776	0.4636951	0.4528994	578.7736	4.410006	0	5	1238	-203						No media	0
1039																			MovieStart	128	0	0	Frog_fixed.avi
1055	63	1227.628	-203.5149	0.6100647	0.459951	581.9475	4.162914	0	1249.792	-201.4516	0.4628032	0.4525633	578.7943	4.410532	0	5	1239	-202						Frog_fixed.avi	0
1072	64	1225.989	-210.7104	0.6092604	0.4591608	581.9045	4.172904	0	1247.87	-199.9848	0.4619366	0.4520666	578.5469	4.418184	0	5	1237	-205						Frog_fixed.avi	0
1089	65	1226.357	-213.7303	0.6084435	0.4582508	581.4984	4.194075	0	1251.131	-206.0774	0.4610744	0.4513735	578.3916	4.428976	0	5	1239	-210						Frog_fixed.avi	0
1105	66	1225.11	-215.4329	0.6075503	0.4572868	581.3895	4.200042	0	1250.373	-201.4955	0.4601221	0.450589	578.3887	4.427318	0	5	1238	-208						Frog_fixed.avi	0
1122	67	1216.819	-209.6847	0.6066205	0.4562148	581.3667	4.210625	0	1247.841	-203.1077	0.4591507	0.4498008	578.3651	4.445816	0	5	1232	-206						Frog_fixed.avi	0
1139	68	1220.195	-201.5878	0.6057178	0.4551958	581.1378	4.208949	0	1247.595	-202.4375	0.4581526	0.4490613	578.3411	4.459154	0	5	1234	-202						Frog_fixed.avi	0
1155	69	1216.983	-206.4649	0.6047075	0.4542534	581.052	4.216114	0	1247.174	-200.7822	0.4571032	0.4483335	578.2458	4.457833	0	5	1232	-204						Frog_fixed.avi	0
1172	70	1210.958	-210.6753	0.6036734	0.4533064	580.9032	4.230186	0	1247.457	-197.3806	0.4560282	0.4475989	578.2575	4.464551	0	5	1229	-204						Frog_fixed.avi	0
1189	71	1204.615	-195.1888	0.6026547	0.452375	580.7927	4.219147	0	1248.767	-187.4256	0.4549777	0.4468879	578.2245	4.465978	0	5	1227	-191						Frog_fixed.avi	0
1205	72	1203.08	-191.9522	0.601737	0.4516702	580.6857	4.206739	0	1243.096	-196.0216	0.4540147	0.4464766	578.1482	4.452943	0	5	1223	-194						Frog_fixed.avi	0
1222	73	1067.872	8.451098	0.6012372	0.4512654	580.2031	4.156891	0	1074.716	-16.97304	0.4537466	0.4460442	578.2394	4.381885	0	6	1071	-4						Frog_fixed.avi	0
1239	74	870.8902	317.1984	0.6012855	0.4515805	579.8533	4.147916	0	839.5599	316.3211	0.4545369	0.4463084	577.1031	4.372724	0	6	855	317						Frog_fixed.avi	0
1255	75	765.5234	513.6987	0.6012762	0.4522062	579.5043	4.114004	0	742.8962	517.9044	0.4546855	0.4471716	576.5622	4.35727	0	6	754	516						Frog_fixed.avi	0
1272	76	741.2974	510.6813	0.6011505	0.4518757	579.2958	4.077804	0	739.2932	508.255	0.453883	0.4469973	576.5101	4.310485	0	6	740	509						Frog_fixed.avi	0
1289	77	735.116	533.9655	0.600815	0.4516545	579.1704	4.02695	0	737.095	528.3137	0.4533921	0.446804	576.5073	4.272794	0	6	736	531						Frog_fixed.avi	0
1305	78	743.4352	528.1735	0.6006364	0.4514347	579.2103	4.02132	0	736.5234	524.0866	0.4530723	0.4466586	576.3881	4.241027	0	6	740	526						Frog_fixed.avi	0
1322	79	741.4037	528.2255	0.6004733	0.4512799	578.8697	3.979471	0	736.163	529.3869	0.4528162	0.4466698	576.3151	4.216321	0	6	739	529						Frog_fixed.avi	0
1339	80	738.0156	526.6255	0.6003249	0.4511517	578.7475	3.960843	0	735.3439	530.688	0.4525772	0.4466001	576.1328	4.199887	0	6	737	529						Frog_fixed.avi	0
1355	81	734.7354	535.825	0.6001475	0.45106	578.7177	3.942985	0	735.9408	527.7712	0.4523062	0.4466966	576.0469	4.177525	0	6	735	532						Frog_fixed.avi	0
1372	82	735.8814	531.8707	0.5998952	0.4511467	578.4345	3.921468	0	733.6401	527.6996	0.4519854	0.4468056	575.8027	4.157437	0	6	735	530						Frog_fixed.avi	0
1388	83	737.5516	532.1666	0.599641	0.4512428	578.5013	3.907687	0	732.7862	527.7382	0.4516634	0.446985	575.6546	4.143071	0	6	735	530						Frog_fixed.avi	0
1405	84	734.6511	531.8005	0.5993773	0.4514055	578.2698	3.904233	0	726.8336	529.4017	0.4513288	0.4472382	575.5763	4.148417	0	6	731	531						Frog_fixed.avi	0
1422	85	735.798	533.925	0.5991191	0.4516236	578.2111	3.911057	0	726.5206	530.2966	0.4510401	0.447558	575.3912	4.142587	0	6	731	532						Frog_fixed.avi	0
1438	86	758.0863	600.7325	0.5986084	0.4524198	577.9875	3.905365	0	733.8593	593.1315	0.4508308	0.4484872	575.2723	4.129963	0	7	746	597						Frog_fixed.avi	0
1455	87	757.5642	702.8912	0.5980606	0.4533561	578.0528	3.912754	0	738.2484	698.5625	0.450698	0.4495642	575.0093	4.142421	0	7	748	701						Frog_fixed.avi	0
1472	88	752.2506	693.6517	0.5980698	0.4534008	577.7513	3.896854	0	746.1222	684.2192	0.450296	0.4497048	574.9869	4.12434	0	7	749	689						Frog_fixed.avi	0
1488	89	755.3466	700.7141	0.5979154	0.453424	577.7673	3.879239	0	745.7941	699.522	0.4500638	0.4497993	574.8957	4.120899	0	7	751	700						Frog_fixed.avi	0
1505	90	755.3921	699.7806	0.5977829	0.4533456	577.5765	3.876432	0	744.2392	693.299	0.4498416	0.4498333	574.7236	4.11392	0	7	750	697						Frog_fixed.avi	0
1522	91	754.5269	701.6609	0.5976568	0.4533528	577.4276	3.874623	0	742.0172	692.3707	0.4496484	0.449944	574.6431	4.096546	0	7	748	697						Frog_fixed.avi	0
1538	92	752.5348	700.1134	0.5974973	0.4533027	577.4302	3.85847	0	743.1631	694.4778	0.4494485	0.4499971	574.5294	4.088331	0	7	748	697						Frog_fixed.avi	0
1555	93	753.5324	699.7192	0.5973253	0.4532453	577.3058	3.853008	0	737.8234	690.6658	0.449236	0.4500567	574.3486	4.06812	0	7	746	695						Frog_fixed.avi	0
1572	94	755.8218	698.369	0.5971144	0.453143	577.1416	3.840747	0	739.9854	692.1703	0.448991	0.4500743	574.3469	4.057632	0	7	748	695						Frog_fixed.avi	0
1588	95	755.8844	697.1131	0.596922	0.4530005	577.1276	3.834903	0	740.666	694.3136	0.4487341	0.450073	574.1633	4.051319	0	7	748	696						Frog_fixed.avi	0
1605	96	752.7505	702.1205	0.5966483	0.4528243	576.8492	3.826201	0	739.8749	694.1354	0.448458	0.4500229	574.0789	4.043937	0	7	746	698						Frog_fixed.avi	0
1622	97	754.1302	703.4839	0.5964127	0.4526147	576.8577	3.835693	0	737.5331	696.4957	0.4481651	0.4499232	574.0289	4.038964	0	7	746	700						Frog_fixed.avi	0
1638	98	759.3969	700.7383	0.5961506	0.4524434	576.7569	3.818557	0	739.3182	696.2667	0.4478877	0.4498342	573.8494	4.033667	0	7	749	699						Frog_fixed.avi	0
1655	99	754.8448	699.5061	0.5958947	0.4522947	576.7031	3.818413	0	738.4288	700.0469	0.4476003	0.4497809	573.7836	4.034431	0	7	747	700						Frog_fixed.avi	0
1672	100	754.7901	698.0439	0.5956644	0.4520824	576.5355	3.824555	0	739.0988	695.4421	0.4473642	0.4497466	573.6456	4.040832	0	7	747	697						Frog_fixed.avi	0
1688	101	758.5104	703.8547	0.5954722	0.4518613	576.3379	3.837332	0	738.8914	693.3912	0.447132	0.4496994	573.4913	4.032189	0	7	749	699						Frog_fixed.avi	0
1705	102	760.6422	703.2162	0.5953011	0.451709	576.3049	3.835898	0	739.4124	692.246	0.4469262	0.4496398	573.3763	4.03867	0	7	750	698						Frog_fixed.avi	0
1722	103	760.7942	694.6872	0.5951509	0.4515469	576.1897	3.837211	0	739.2489	694.8722	0.4467487	0.4495823	573.2557	4.038461	0	7	750	695						Frog_fixed.avi	0
1738	104	756.0461	699.0898	0.5949827	0.4513576	576.0167	3.846831	0	736.5972	691.0376	0.4465658	0.4495219	573.1129	4.057338	0	7	746	695						Frog_fixed.avi	0
1755	105	760.379	694.1161	0.5948058	0.4511894	575.7653	3.851678	0	739.2966	686.9153	0.4463792	0.4494563	573.0115	4.068758	0	7	750	691						Frog_fixed.avi	0
1772	106	762.2876	700.793	0.5946514	0.4510127	575.8867	3.867367	0	738.8123	691.9872	0.4461707	0.449382	572.8829	4.070047	0	7	751	696						Frog_fixed.avi	0
1788	107	759.3669	698.105	0.5944175	0.4509037	575.6641	3.883043	0	736.3435	690.8007	0.4459169	0.4493365	572.793	4.078578	0	7	748	694						Frog_fixed.avi	0
1805	108	757.8831	699.4091	0.5941361	0.4507982	575.5601	3.886443	0	741.1786	694.8625	0.4456366	0.4492828	572.6347	4.079904	0	7	750	697						Frog_fixed.avi	0
1822	109	756.9032	697.8441	0.5938545	0.4506949	575.3154	3.888727	0	736.7575	695.1667	0.4453093	0.4492974	572.5212	4.087962	0	7	747	697						Frog_fixed.avi	0
1838	110	820.6912	711.2816	0.5930712	0.4507723	575.1133	3.90696	0	809.2006	711.8395	0.4446675	0.4496086	572.4232	4.105361	0	8	815	712						Frog_fixed.avi	0
1855	111	885.1976	748.2965	0.5921553	0.4509464	575.1566	3.912492	0	876.4584	743.4077	0.4437693	0.4498966	572.5481	4.102257	0	8	881	746						Frog_fixed.avi	0
1872	112	882.059	737.3419	0.5919402	0.4508589	574.8136	3.909	0	876.1018	736.8459	0.4433524	0.44997	572.399	4.122996	0	8	879	737						Frog_fixed.avi	0
1888	113	891.7969	740.2592	0.5916401	0.4507374	574.6426	3.913963	0	882.7642	741.9957	0.4430421	0.45002	572.194	4.122367	0	8	887	741						Frog_fixed.avi	0
1905	114	891.3704	741.2364	0.5913765	0.4504777	574.6348	3.906348	0	877.2876	740.3157	0.442693	0.4500274	572.1194	4.107037	0	8	884	741						Frog_fixed.avi	0
1921	115	892.9239	740.4934	0.5910444	0.4502094	574.4258	3.9001	0	879.355	743.2471	0.442307	0.4499725	572.0295	4.110673	0	8	886	742						Frog_fixed.avi	0
1938	116	893.0559	737.9027	0.5907439	0.4500174	574.233	3.907013	0	883.8954	742.7963	0.4419781	0.4499394	571.8664	4.111452	0	8	888	740						Frog_fixed.avi	0
1955	117	893.611	737.2511	0.5904462	0.4498246	574.3348	3.901452	0	882.6661	742.3574	0.4416338	0.449933	571.7668	4.098493	0	8	888	740						Frog_fixed.avi	0
1971	118	891.3812	741.3948	0.5900869	0.4495792	574.0472	3.896082	0	878.8942	741.7831	0.4412654	0.4499513	571.7898	4.115925	0	8	885	742						Frog_fixed.avi	0
1988	119	892.0835	739.0368	0.5897356	0.4493172	573.8708	3.908516	0	877.886	741.6809	0.4408744	0.4499313	571.5875	4.098051	0	8	885	740						Frog_fixed.avi	0
2005	120	887.6949	736.0996	0.5893333	0.4491602	573.8303	3.899994	0	880.2182	745.5488	0.4404686	0.4499195	571.4897	4.099542	0	8	884	741						Frog_fixed.avi	0
2021	121	924.1214	646.5529	0.5886514	0.4481666	573.704	3.930565	0	920.6836	661.0219	0.439918	0.4491992	571.5811	4.113768	0	9	922	654						Frog_fixed.avi	0
2038	122	950.2499	527.889	0.5877783	0.4468529	573.9518	3.90153	0	956.5198	522.9911	0.4392696	0.4479234	571.8672	4.089224	0	9	953	525						Frog_fixed.avi	0
2055	123	964.9308	514.2981	0.5872867	0.4465932	573.7259	3.918083	0	962.3133	519.3929	0.4387115	0.4478864	571.6092	4.105227	0	9	964	517						Frog_fixed.avi	0
2071	124	966.9031	501.3668	0.5868368	0.4463536	573.6259	3.916391	0	975.3055	502.5422	0.4381776	0.4478305	571.5619	4.093924	0	9	971	502						Frog_fixed.avi	0
2088	125	971.4021	507.0676	0.5863938	0.4459784	573.5073	3.917309	0	970.0934	512.0385	0.4376391	0.4475873	571.561	4.08227	0	9	971	510						Frog_fixed.avi	0
2105	126	967.8334	506.3554	0.5859408	0.4456329	573.3932	3.907963	0	969.3118	514.4482	0.4371229	0.4473579	571.5578	4.074143	0	9	969	510						Frog_fixed.avi	0
2121	127	968.6826	506.6908	0.585533	0.4452177	573.3713	3.891002	0	967.8912	511.4973	0.4366653	0.4472071	571.4999	4.070841	0	9	968	509						Frog_fixed.avi	0
2138	128	973.483	503.8629	0.5851784	0.4448506	573.4443	3.891579	0	967.8879	506.7695	0.4362418	0.4469725	571.6006	4.074401	0	9	971	505						Frog_fixed.avi	0
2155	129	962.4466	506.5844	0.5847852	0.4445088	573.2867	3.878195	0	972.6442	504.0572	0.4358638	0.4468015	571.5797	4.064139	0	9	968	505						Frog_fixed.avi	0
2171	130	970.2197	500.8955	0.5844987	0.4442727	573.2753	3.884525	0	969.4193	504.2608	0.4355313	0.4466543	571.6243	4.064505	0	9	970	503						Frog_fixed.avi	0
2188	131	970.0534	501.6621	0.5842238	0.4440624	573.3075	3.880896	0	974.5761	501.2633	0.4352291	0.4466557	571.6082	4.053635	0	9	972	501						Frog_fixed.avi	0
2205	132	968.937	504.1286	0.583902	0.4439231	573.2046	3.880521	0	973.8668	505.0431	0.4349362	0.4466796	571.689	4.064007	0	9	971	505						Frog_fixed.avi	0
2221	133	967.3315	502.4917	0.5836391	0.4438427	573.2496	3.883749	0	973.5963	503.7293	0.4346555	0.4467857	571.7213	4.069012	0	9	970	503						Frog_fixed.avi	0
2238	134	965.4845	499.8228	0.5833143	0.4437706	573.2266	3.883324	0	975.0079	503.1864	0.4343468	0.4469053	571.8361	4.074516	0	9	970	502						Frog_fixed.avi	0
2255	135	971.5539	503.4929	0.5830798	0.443709	573.2723	3.88677	0	972.6965	501.5842	0.4341061	0.4470665	571.8008	4.093173	0	9	972	503						Frog_fixed.avi	0
2271	136	1010.105	495.2454	0.5825804	0.4436851	573.2724	3.881968	0	1006.633	505.8782	0.433642	0.4472054	571.7498	4.081672	0	10	1008	501						Frog_fixed.avi	0
2288	137	1000.143	502.1369	0.5822607	0.4437835	573.3801	3.902473	0	1007.768	504.9744	0.4333231	0.4473588	572.0134	4.075794	0	10	1004	504						Frog_fixed.avi	0
2305	138	1009.451	496.0614	0.5821101	0.4438891	573.4394	3.894906	0	1014.788	497.9268	0.4331617	0.4476209	571.9373	4.087104	0	10	1012	497						Frog_fixed.avi	0
2321	139	1011.999	496.6124	0.5819116	0.4440139	573.4739	3.898558	0	1011.103	501.1408	0.432999	0.4478677	572.0563	4.095382	0	10	1012	499						Frog_fixed.avi	0
2338	140	1008.456	496.3629	0.5817745	0.4441937	573.4702	3.887535	0	1011.082	506.1133	0.4328719	0.4480553	572.2403	4.085785	0	10	1010	501						Frog_fixed.avi	0
2354	141	1011.626	496.0708	0.5816876	0.4443326	573.5828	3.896538	0	1014.241	500.6656	0.4327716	0.4482813	572.2041	4.085968	0	10	1013	498						Frog_fixed.avi	0
2371	142	1014.977	495.3415	0.5816171	0.4444741	573.7424	3.901186	0	1013.835	500.8146	0.4327069	0.4484963	572.2614	4.088522	0	10	1014	498						Frog_fixed.avi	0
2388	143	1015.917	496.4362	0.5815467	0.444656	573.7598	3.910933	0	1010.474	507.0351	0.4326584	0.448665	572.3373	4.104442	0	10	1013	502						Frog_fixed.avi	0
2404	144	1015.171	497.3901	0.5814986	0.4447995	573.903	3.918926	0	1009.519	503.7767	0.4326212	0.4488436	572.4067	4.107339	0	10	1012	501						Frog_fixed.avi	0
2421	145	1014.749	493.7808	0.5814847	0.4449192	574.0151	3.919075	0	1011.428	507.3147	0.4326121	0.4489611	572.4573	4.104198	0	10	1013	501						Frog_fixed.avi	0
2438	146	1011.79	495.3198	0.5814622	0.4450532	574.0035	3.920483	0	1007.93	503.7841	0.4325604	0.449175	572.6582	4.111651	0	10	1010	500						Frog_fixed.avi	0
2454	147	1013.883	499.333	0.5814421	0.4451905	574.0635	3.934065	0	1005.46	504.041	0.4325421	0.4494109	572.7689	4.126675	0	10	1010	502						Frog_fixed.avi	0
2471	148	1011.44	498.709	0.5814299	0.4454676	574.2006	3.949892	0	1007.053	503.9512	0.4325386	0.4496593	572.829	4.117239	0	10	1009	501						Frog_fixed.avi	0
2488	149	1014.399	491.2665	0.581417	0.4458043	574.2971	3.943682	0	1006.777	503.9566	0.4325284	0.4500286	572.8722	4.142246	0	10	1011	498						Frog_fixed.avi	0
2504	150	1012.354	497.6567	0.5813922	0.4460821	574.3707	3.943297	0	1004.473	506.8268	0.4325171	0.4503666	573.033	4.128335	0	10	1008	502						Frog_fixed.avi	0
2521	151	1015.323	490.7545	0.5813948	0.4464614	574.5068	3.956182	0	1007.858	507.0112	0.4325295	0.450713	573.1476	4.13784	0	10	1012	499						Frog_fixed.avi	0
2538	152	1014.284	496.3903	0.5814046	0.4467184	574.5862	3.96536	0	1006.276	508.8559	0.432554	0.4510158	573.2811	4.148353	0	10	1010	503						Frog_fixed.avi	0
2554	153	1016.552	497.2688	0.5814914	0.4469712	574.778	3.958656	0	1012.191	505.5122	0.4326369	0.4512315	573.4868	4.138948	0	10	1014	501						Frog_fixed.avi	0
2571	154	1008.447	490.5887	0.5815521	0.4471526	574.7414	3.977151	0	1011.027	514.0341	0.4327626	0.4513949	573.4562	4.150084	0	10	1010	502						Frog_fixed.avi	0
2588	155	1011.477	492.073	0.5816914	0.447292	575.011	3.966272	0	1003.771	511.9854	0.4328846	0.4515543	573.476	4.149816	0	10	1008	502						Frog_fixed.avi	0
2604	156	1017.219	495.549	0.5818769	0.4474187	575.1474	3.988352	0	1010.181	511.4541	0.4330788	0.4516961	573.712	4.167072	0	10	1014	504						Frog_fixed.avi	0
2621	157	1011.521	495.6901	0.5819816	0.4474801	575.1552	3.991729	0	1004.465	509.506	0.4332105	0.4518202	573.9214	4.163329	0	10	1008	503						Frog_fixed.avi	0
2638	158	1014.188	495.9083	0.5821181	0.4475377	575.3546	3.990915	0	1006.591	505.1271	0.4333868	0.4519016	573.9788	4.16485	0	10	1010	501						Frog_fixed.avi	0
2654	159	1013.251	498.3169	0.5822361	0.4475428	575.4189	3.98421	0	1007.554	506.039	0.4335483	0.4519886	574.1341	4.168332	0	10	1010	502						Frog_fixed.avi	0
2671	160	1008.729	498.2689	0.5823239	0.4475129	575.6848	4.001929	0	1008.307	506.6358	0.4336397	0.4519973	574.2115	4.165046	0	10	1009	502						Frog_fixed.avi	0
2688	161	1007.309	496.0774	0.5823789	0.4474554	575.7909	4.007092	0	1007.726	505.1712	0.4337286	0.4519736	574.4878	4.176213	0	10	1008	501						Frog_fixed.avi	0
2704	162	1004.49	495.1912	0.5823973	0.447369	575.9775	4.008212	0	1004.002	503.9098	0.433778	0.451961	574.7061	4.168843	0	10	1004	500						Frog_fixed.avi	0
2721	163	1009.987	495.3227	0.5824376	0.447257	576.1337	4.005889	0	1009.132	503.7597	0.4338354	0.4519373	574.9802	4.192489	0	10	1010	500						Frog_fixed.avi	0
2738	164	1010.019	492.6523	0.5824863	0.4471484	576.2867	4.010586	0	1014.031	506.4319	0.4339266	0.4519206	575.0273	4.187251	0	10	1012	500						Frog_fixed.avi	0
2754	165	1016.696	493.1231	0.5825619	0.4470265	576.4146	4.015082	0	1011.109	504.299	0.4340013	0.4518803	575.1898	4.187915	0	10	1014	499						Frog_fixed.avi	0
2771	166	1013.65	497.4875	0.5826117	0.4468727	576.5405	4.032451	0	1010.593	501.9715	0.4340958	0.4518373	575.4307	4.201411	0	10	1012	500						Frog_fixed.avi	0
2788	167	1015.012	495.337	0.5826811	0.446695	576.761	4.03298	0	1014.237	508.9534	0.4342057	0.4517465	575.6282	4.208036	0	10	1015	502						Frog_fixed.avi	0
2804	168	1014.145	491.7932	0.5827308	0.4465251	576.8558	4.026645	0	1010.926	507.2935	0.4343069	0.4516208	575.7963	4.222088	0	10	1013	500						Frog_fixed.avi	0
2821	169	1014.162	493.2	0.5827941	0.4463238	577.0597	4.029575	0	1006.432	511.7653	0.4343883	0.4514963	575.9711	4.221336	0	10	1010	502						Frog_fixed.avi	0
2838	170	1015.965	497.4926	0.5828591	0.4461547	577.2702	4.045785	0	1011.381	508.6767	0.4344942	0.451374	576.3428	4.229238	0	10	1014	503						Frog_fixed.avi	0
2854	171	1015.306	498.0063	0.5829303	0.446083	577.4456	4.051132	0	1010.695	506.1454	0.4345755	0.4513058	576.5237	4.231866	0	10	1013	502						Frog_fixed.avi	0
2871	172	1014.86	498.0359	0.5830095	0.4461637	577.7017	4.051782	0	1006.831	512.0737	0.4346504	0.4512948	576.6443	4.248265	0	10	1011	505						Frog_fixed.avi	0
2888	173	1010.796	492.9216	0.5830571	0.4463077	577.7632	4.058327	0	1006.657	507.9664	0.4347686	0.4513292	576.7891	4.252838	0	10	1009	500						Frog_fixed.avi	0
2904	174	1011.193	493.1634	0.5831319	0.4466323	577.8347	4.055511	0	1008.123	513.1855	0.4348937	0.4513978	576.9956	4.26103	0	10	1010	503						Frog_fixed.avi	0
2921	175	1009.321	493.5312	0.5832281	0.4470791	578.0699	4.056349	0	1011.112	504.8148	0.4350039	0.4516599	577.086	4.258233	0	10	1010	499						Frog_fixed.avi	0
2938	176	1013.133	497.3001	0.5833523	0.4476495	578.1992	4.069717	0	1008.269	508.4209	0.4351262	0.4519921	577.2233	4.267748	0	10	1011	503						Frog_fixed.avi	0
2954	177	1013.064	494.4774	0.5835094	0.4482135	578.2481	4.060857	0	1005.98	507.858	0.4352828	0.4522831	577.4941	4.273515	0	10	1010	501						Frog_fixed.avi	0
2971	178	1018.804	493.0389	0.5836884	0.4486127	578.3892	4.061893	0	1007.096	504.9237	0.4354929	0.4524882	577.4744	4.272635	0	10	1013	499						Frog_fixed.avi	0
2988	179	1015.575	494.397	0.5839055	0.4489281	578.544	4.060037	0	1007.078	504.6905	0.4357322	0.4526589	577.7425	4.278706	0	10	1011	500						Frog_fixed.avi	0
3004	180	1016.117	493.3174	0.5841746	0.4491186	578.5792	4.058146	0	1005.579	505.3266	0.4359938	0.4527444	577.7315	4.302624	0	10	1011	499						Frog_fixed.avi	0
3021	181	1009.269	495.9624	0.5844549	0.4491964	578.7276	4.054589	0	1003.612	503.5656	0.4362752	0.4528284	577.8856	4.306787	0	10	1006	500						Frog_fixed.avi	0
3038	182	1012.523	497.0044	0.5847525	0.4492474	578.8495	4.065922	0	1007.368	505.8327	0.4365914	0.4528381	577.8624	4.31653	0	10	1010	501						Frog_fixed.avi	0
3054	183	1011.838	492.9039	0.5850373	0.449261	578.9593	4.047125	0	998.9374	504.2631	0.4368331	0.4528051	578.101	4.317283	0	10	1005	499						Frog_fixed.avi	0
3071	184	1014.111	495.497	0.5853102	0.4492936	579.0948	4.062273	0	1009.253	502.3049	0.4371527	0.4528126	578.0943	4.324646	0	10	1012	499						Frog_fixed.avi	0
3088	185	1011.769	494.9519	0.5855569	0.449307	579.1493	4.064524	0	1002.666	506.425	0.4373842	0.4527809	578.3196	4.341603	0	10	1007	501						Frog_fixed.avi	0
3104	186	1014.238	493.9658	0.5858015	0.4494396	579.2125	4.067254	0	1004.37	507.6313	0.4376639	0.452837	578.3106	4.336969	0	10	1009	501						Frog_fixed.avi	0
3121	187	1013.406	491.4013	0.5860552	0.4496008	579.3193	4.076808	0	1001.198	506.468	0.4378881	0.4529128	578.3969	4.350531	0	10	1007	499						Frog_fixed.avi	0
3137	188	1012.741	491.1461	0.5863217	0.4498739	579.2899	4.080715	0	1009.519	507.2361	0.4381677	0.453057	578.4288	4.347511	0	10	1011	499						Frog_fixed.avi	0
3154	189	1015.156	488.6515	0.5866587	0.4502345	579.3032	4.091072	0	1004.714	505.795	0.4384655	0.4533066	578.4221	4.35359	0	10	1010	497						Frog_fixed.avi	0
3171	190	1012.354	485.5769	0.5869939	0.4506679	579.4013	4.105747	0	1006.963	504.8582	0.4388221	0.4535736	578.4152	4.369245	0	10	1010	495						Frog_fixed.avi	0
3187	191	1010.345	491.085	0.5873684	0.4509681	579.3192	4.102015	0	1004.351	502.2803	0.4392037	0.4537451	578.4044	4.367405	0	10	1007	497						Frog_fixed.avi	0
3204	192	1009.159	491.7949	0.587819	0.451287	579.3226	4.122849	0	1004.076	506.7737	0.4396447	0.4538318	578.4293	4.377902	0	10	1007	499						Frog_fixed.avi	0
3221	193	1010.807	489.2388	0.5882949	0.4514992	579.3669	4.124532	0	1005.45	504.6409	0.4401135	0.4538391	578.4156	4.379716	0	10	1008	497						Frog_fixed.avi	0
3237	194	1015.091	493.8991	0.5887693	0.4515728	579.372	4.145241	0	1006.573	502.3933	0.4405859	0.4537998	578.3774	4.385894	0	10	1011	498						Frog_fixed.avi	0
3254	195	1011.384	487.1527	0.5892277	0.4515807	579.3901	4.158797	0	1005.559	502.5032	0.4410457	0.453663	578.388	4.399047	0	10	1008	495						Frog_fixed.avi	0
3271	196	1012.176	486.2096	0.5896564	0.4514956	579.4859	4.165034	0	1003.325	507.8578	0.4414414	0.4534343	578.2794	4.416551	0	10	1008	497						Frog_fixed.avi	0
3287	197	1014.071	484.6442	0.5900319	0.4513418	579.4474	4.173266	0	1005.241	503.4917	0.441813	0.4531491	578.3159	4.42323	0	10	1010	494						Frog_fixed.avi	0
3304	198	1008.659	488.2433	0.590346	0.4511392	579.2951	4.188992	0	1006.97	502.7583	0.442182	0.4528944	578.1955	4.420441	0	10	1008	496						Frog_fixed.avi	0
3321	199	1016.415	488.1514	0.5907036	0.4509206	579.3184	4.200509	0	1006.197	506.6299	0.4424697	0.4525929	578.1755	4.436724	0	10	1011	497						Frog_fixed.avi	0
3337	200	1014.297	486.8531	0.5909557	0.4507126	579.2806	4.210812	0	1006.679	509.7696	0.44275	0.4522742	578.1621	4.437321	0	10	1010	498						Frog_fixed.avi	0
3354	201	1014.894	487.8911	0.5912258	0.4504528	579.2777	4.22014	0	1007.655	502.4484	0.4429871	0.4520761	578.0746	4.439132	0	10	1011	495						Frog_fixed.avi	0
3371	202	1014.142	489.3818	0.5913928	0.4501951	579.0737	4.235487	0	1011.511	503.1688	0.4432091	0.4518107	578.0029	4.466005	0	10	1013	496						Frog_fixed.avi	0
3387	203	1015.763	489.5107	0.5916048	0.4499753	579.0281	4.24626	0	1012.012	507.5683	0.443389	0.4514799	577.909	4.47291	0	10	1014	499						Frog_fixed.avi	0
3404	204	1014.332	486.7893	0.5917789	0.4496996	579.0169	4.256758	0	1011.537	499.4263	0.4435531	0.4512582	577.8648	4.477388	0	10	1013	493						Frog_fixed.avi	0
3421	205	1017.115	488.7579	0.5919594	0.4494093	578.7053	4.272739	0	1017.227	503.0847	0.4437365	0.4509227	577.8998	4.495998	0	10	1017	496						Frog_fixed.avi	0
3437	206	1016.798	487.6222	0.5921637	0.4491891	578.7683	4.282341	0	1013.663	501.8248	0.4439234	0.4506225	577.7103	4.504061	0	10	1015	495						Frog_fixed.avi	0
3454	207	1016.255	488.5144	0.5923477	0.4489422	578.7411	4.304428	0	1014.539	497.4875	0.4441042	0.4503734	577.6234	4.493932	0	10	1015	493						Frog_fixed.avi	0
3471	208	1014.313	487.229	0.5925368	0.4487187	578.5681	4.311624	0	1016.403	500.7675	0.4442947	0.4501039	577.6216	4.537277	0	10	1015	494						Frog_fixed.avi	0
3487	209	1020.195	487.5994	0.5927096	0.4485216	578.5294	4.318818	0	1014.513	505.3601	0.4444426	0.449846	577.5512	4.525425	0	10	1017	496						Frog_fixed.avi	0
3504	210	1015.624	482.9861	0.5928361	0.4483898	578.4542	4.327823	0	1016.67	502.2832	0.444581	0.4497162	577.4292	4.542672	0	10	1016	493						Frog_fixed.avi	0
3521	211	1016.627	482.0269	0.5929514	0.4483106	578.2492	4.352017	0	1017.059	497.3006	0.4446554	0.4495903	577.4054	4.557097	0	10	1017	490						Frog_fixed.avi	0
3537	212	1014.086	484.0617	0.5930046	0.4482111	578.1261	4.359564	0	1017.482	499.1685	0.4447251	0.449467	577.233	4.559809	0	10	1016	492						Frog_fixed.avi	0
3554	213	1014.278	481.5403	0.5930337	0.4481126	578.0716	4.37821	0	1018.836	502.6122	0.4447568	0.4493161	577.0973	4.586762	0	10	1017	492						Frog_fixed.avi	0
3571	214	1015.804	482.4681	0.5930442	0.4479319	577.9628	4.389673	0	1018.561	505.1175	0.4447533	0.4491689	576.9928	4.592465	0	10	1017	494						Frog_fixed.avi	0
3587	215	1013.875	485.3216	0.593028	0.4477265	577.9344	4.402061	0	1023.798	501.4902	0.4447308	0.4489919	576.9349	4.611105	0	10	1019	493						Frog_fixed.avi	0
3604	216	1019.882	481.3036	0.5929886	0.4474984	577.8469	4.427566	0	1020.307	499.8286	0.4446628	0.4488094	576.9154	4.627286	0	10	1020	491						Frog_fixed.avi	0
3621	217	1018.93	480.7795	0.5929224	0.4472298	577.9099	4.442688	0	1017.351	499.5624	0.4445401	0.4485767	576.8458	4.643299	0	10	1018	490						Frog_fixed.avi	0
3637	218	1020.044	485.7689	0.592791	0.446869	577.692	4.451169	0	1022.177	503.2459	0.4443945	0.448242	576.6016	4.653523	0	10	1021	495						Frog_fixed.avi	0
3654	219	1012.777	479.4386	0.5925973	0.4465281	577.5371	4.463602	0	1023.245	498.0104	0.4442284	0.4480418	576.5928	4.674855	0	10	1018	489						Frog_fixed.avi	0
3670	220	1018.7	482.0571	0.5924503	0.4461268	577.5603	4.481932	0	1019.755	497.8496	0.4439747	0.4477512	576.4933	4.694478	0	10	1019	490						Frog_fixed.avi	0
3687	221	1014.618	474.0806	0.5921898	0.4458305	577.2504	4.488318	0	1028.653	500.3993	0.4437399	0.4474253	576.4305	4.694708	0	10	1022	487						Frog_fixed.avi	0
3704	222	1020.475	482.5063	0.5919656	0.4455075	577.3681	4.489165	0	1022.473	499.8559	0.4434322	0.447262	576.2659	4.713851	0	10	1021	491						Frog_fixed.avi	0
3720	223	1017.215	483.2054	0.5916481	0.4453234	577.0568	4.510362	0	1028.741	493.6412	0.443137	0.4472126	576.169	4.72963	0	10	1023	488						Frog_fixed.avi	0
3737	224	1013.671	483.9709	0.5913548	0.4451745	577.042	4.52376	0	1024.545	494.1822	0.4428315	0.4471719	576.1396	4.734449	0	10	1019	489						Frog_fixed.avi	0
3754	225	1014.396	483.1815	0.5910438	0.4451413	577.0551	4.528767	0	1019.486	500.1407	0.4424531	0.4471504	576.0579	4.746928	0	10	1017	492						Frog_fixed.avi	0
3770	226	1015.37	482.3369	0.5907193	0.445107	576.8362	4.537563	0	1026.613	494.3697	0.4421396	0.4471937	575.892	4.759209	0	10	1021	488						Frog_fixed.avi	0
3787	227	1014.366	477.9684	0.5903791	0.4450774	576.7802	4.548215	0	1024.985	495.4983	0.4417904	0.4472132	575.7993	4.770312	0	10	1020	487						Frog_fixed.avi	0
3804	228	1014.845	475.4604	0.5900464	0.4449848	576.8611	4.562037	0	1025.439	499.5084	0.4414111	0.4471628	575.859	4.780027	0	10	1020	487						Frog_fixed.avi	0
3820	229	1014.01	479.3601	0.5896683	0.4447933	576.6841	4.55461	0	1024.424	497.242	0.4410197	0.4471042	575.7337	4.79381	0	10	1019	488						Frog_fixed.avi	0
3837	230	1013.909	475.0323	0.5892575	0.4446229	576.4899	4.571334	0	1023.537	498.4065	0.4406371	0.4469927	575.6257	4.788323	0	10	1019	487						Frog_fixed.avi	0
3854	231	1012.058	478.9893	0.588896	0.4444577	576.4948	4.577765	0	1023.437	501.3088	0.4402498	0.4469071	575.5847	4.797162	0	10	1018	490						Frog_fixed.avi	0
3870	232	1015.049	478.9549	0.588527	0.4443437	576.5494	4.588396	0	1027.311	496.6375	0.4398705	0.4468376	575.6359	4.810382	0	10	1021	488						Frog_fixed.avi	0
3887	233	1016.403	476.7703	0.5881723	0.4442399	576.4342	4.59067	0	1028.834	498.5308	0.4395141	0.4467592	575.5732	4.811288	0	10	1023	488						Frog_fixed.avi	0
3904	234	1009.916	474.5757	0.5877744	0.4441535	576.3356	4.605552	0	1024.5	504.063	0.4391077	0.4466739	575.4573	4.814508	0	10	1017	489						Frog_fixed.avi	0
3920	235	1005.996	472.009	0.5873663	0.4440542	576.236	4.60634	0	1024.634	504.9963	0.4387263	0.4466043	575.4408	4.816912	0	10	1015	489						Frog_fixed.avi	0
3937	236	1016.585	479.8426	0.58703	0.4439571	576.2442	4.612098	0	1023.286	504.1221	0.4383431	0.4465816	575.4755	4.817133	0	10	1020	492						Frog_fixed.avi	0
3954	237	1016.288	479.0861	0.5866689	0.4439079	576.3713	4.623953	0	1028.031	503.4055	0.4379873	0.4465741	575.4233	4.827946	0	10	1022	491						Frog_fixed.avi	0
3970	238	1007.149	477.558	0.5862747	0.4438726	576.3068	4.618518	0	1025.298	500.4253	0.4376056	0.4466479	575.423	4.835118	0	10	1016	489						Frog_fixed.avi	0
3987	239	1008.135	473.9541	0.5858769	0.4438727	576.1716	4.61788	0	1026.15	504.9967	0.4372517	0.4466386	575.3324	4.825959	0	10	1017	489						Frog_fixed.avi	0
4004	240	1013.505	477.034	0.585569	0.443873	576.2473	4.635925	0	1025.424	500.72	0.436902	0.446708	575.4751	4.836908	0	10	1019	489						Frog_fixed.avi	0
4020	241	1014.93	478.2136	0.5852532	0.4438739	576.3522	4.634907	0	1025.106	502.377	0.4365904	0.4467261	575.4263	4.847659	0	10	1020	490						Frog_fixed.avi	0
4037	242	1007.166	480.2382	0.5848985	0.4438577	576.2228	4.628201	0	1025.352	499.3928	0.4362953	0.4467971	575.3774	4.839334	0	10	1016	490						Frog_fixed.avi	0
4054	243	1019.131	476.9298	0.5846753	0.4437926	576.425	4.641305	0	1021.867	500.1303	0.4360009	0.4467728	575.6498	4.846801	0	10	1020	489						Frog_fixed.avi	0
4070	244	1010.323	479.4525	0.5843695	0.4437183	576.3432	4.634486	0	1022.101	500.114	0.4357681	0.446788	575.4572	4.842863	0	10	1016	490						Frog_fixed.avi	0
4087	245	1018.195	480.7516	0.5841767	0.4436209	576.4807	4.649464	0	1024.011	499.6192	0.4355389	0.4467486	575.5522	4.845208	0	10	1021	490						Frog_fixed.avi	0
4104	246	1011.591	478.7332	0.5839336	0.4435604	576.4299	4.642667	0	1024.758	502.1382	0.435328	0.4467353	575.5729	4.843607	0	10	1018	490						Frog_fixed.avi	0
4120	247	1013.972	478.5434	0.5837255	0.4434818	576.461	4.640593	0	1020.013	503.8821	0.4351226	0.4466646	575.5294	4.845311	0	10	1017	491						Frog_fixed.avi	0
4137	248	1012.079	479.4535	0.5835445	0.4434491	576.645	4.651094	0	1022.965	499.9955	0.4349661	0.4466799	575.7698	4.857152	0	10	1018	490						Frog_fixed.avi	0
4154	249	1012.222	480.427	0.5834012	0.4434482	576.5336	4.653794	0	1025.524	498.0022	0.434846	0.4466839	575.7496	4.854077	0	10	1019	489						Frog_fixed.avi	0
4170	250	1013.091	481.5146	0.5832914	0.4434489	576.6015	4.653725	0	1023.468	502.355	0.4347442	0.4466772	575.741	4.855592	0	10	1018	492						Frog_fixed.avi	0
4187	251	1014.703	479.1624	0.5832192	0.4435176	576.7047	4.643535	0	1021.538	497.7594	0.4346595	0.446692	575.7753	4.867124	0	10	1018	488						Frog_fixed.avi	0
4204	252	1016.868	478.5693	0.5831924	0.4436177	576.7648	4.659355	0	1019.761	497.0183	0.4346247	0.4467646	575.8256	4.863689	0	10	1018	488						Frog_fixed.avi	0
4220	253	1020.713	478.4267	0.5831946	0.443689	576.7946	4.663458	0	1017.791	494.1405	0.4346239	0.4468651	575.8331	4.873165	0	10	1019	486						Frog_fixed.avi	0
4237	254	1034.182	460.9423	0.5831081	0.443707	576.9023	4.659333	0	1039.905	482.8711	0.4345776	0.4467907	575.9278	4.867311	0	10	1037	472						Frog_fixed.avi	0
4253	255	1024.826	469.5099	0.5832247	0.4439101	576.7774	4.669726	0	1027.498	492.9367	0.434706	0.4469199	576.0032	4.874518	0	10	1026	481						Frog_fixed.avi	0
4270	256	1025.437	461.8398	0.5833468	0.4441129	576.7588	4.670584	0	1035.162	483.4543	0.4348453	0.4469987	575.9526	4.881112	0	10	1030	473						Frog_fixed.avi	0
4287	257	1026.143	464.015	0.5835707	0.4442656	576.9633	4.68508	0	1029.418	483.4116	0.435024	0.4470981	576.1596	4.886965	0	10	1028	474						Frog_fixed.avi	0
4303	258	1023.313	468.5817	0.5837887	0.4444742	576.8216	4.673949	0	1028.182	482.9702	0.4352994	0.4472639	575.9965	4.902109	0	10	1026	476						Frog_fixed.avi	0
4320	259	1025.091	459.4777	0.5841222	0.444807	577.0457	4.689321	0	1028.786	489.6385	0.435626	0.4473822	576.0209	4.901613	0	10	1027	475						Frog_fixed.avi	0
4337	260	1025.259	465.906	0.5844609	0.4451096	577.0136	4.691935	0	1030.063	484.8234	0.4359677	0.4476661	576.0118	4.906789	0	10	1028	475						Frog_fixed.avi	0
4353	261	1022.801	469.2068	0.5848157	0.4453625	576.9266	4.688178	0	1032.683	487.6469	0.4363609	0.4478575	576.0179	4.903145	0	10	1028	478						Frog_fixed.avi	0
4370	262	1026.598	459.425	0.5851931	0.4456587	576.8932	4.698602	0	1030.215	484.3093	0.4367341	0.4480171	576.0697	4.913986	0	10	1028	472						Frog_fixed.avi	0
4387	263	-1280	-1024	-1	-1	-1	-1	4	-1280	-1024	-1	-1	-1	-1	4	10	0	0						Frog_fixed.avi	0
4403	264	1024.917	462.2298	0.585981	0.4458862	577.2426	4.700036	0	1030.778	481.1229	0.4375056	0.4480228	576.2581	4.918109	0	10	1028	472						Frog_fixed.avi	0
4420	265	1023.448	464.5966	0.5863466	0.4459098	577.1547	4.705534	0	1034.509	485.072	0.4379261	0.4479378	576.1078	4.919733	0	10	1029	475						Frog_fixed.avi	0
4437	266	1021.846	464.7947	0.5867329	0.4459341	577.2524	4.709271	0	1033.606	483.6524	0.4383346	0.4478196	576.1819	4.92353	0	10	1028	474						Frog_fixed.avi	0
4453	267	1023.151	461.6266	0.5871517	0.4459059	577.2919	4.71633	0	1033.194	482.7211	0.4387555	0.4476822	576.2587	4.930941	0	10	1028	472						Frog_fixed.avi	0
4470	268	1022.431	462.9258	0.5875796	0.4458519	577.327	4.717321	0	1028.641	486.3006	0.4391999	0.4475006	576.2599	4.924974	0	10	1026	475						Frog_fixed.avi	0
4487	269	1021.782	457.2963	0.5880319	0.4458021	577.4318	4.723601	0	1030.62	487.8837	0.4396523	0.4473531	576.2476	4.930321	0	10	1026	473						Frog_fixed.avi	0
4503	270	1023.765	457.3436	0.5884876	0.4456495	577.5329	4.717426	0	1026.248	482.2709	0.4400756	0.4471375	576.4897	4.927008	0	10	1025	470						Frog_fixed.avi	0
4520	271	1023.937	459.8617	0.5889328	0.4455117	577.5623	4.719042	0	1031.296	480.8733	0.4405357	0.4468611	576.4127	4.930639	0	10	1028	470						Frog_fixed.avi	0
4537	272	1020.297	467.4357	0.5893342	0.4453847	577.4732	4.714379	0	1031.811	484.0048	0.4409762	0.446611	576.3604	4.930731	0	10	1026	476						Frog_fixed.avi	0
4553	273	-1280	-1024	-1	-1	-1	-1	4	-1280	-1024	-1	-1	-1	-1	4	10	0	0						Frog_fixed.avi	0
4570	274	-1280	-1024	-1	-1	-1	-1	4	-1280	-1024	-1	-1	-1	-1	4	10	0	0						Frog_fixed.avi	0
4587	275	-1280	-1024	-1	-1	-1	-1	4	-1280	-1024	-1	-1	-1	-1	4	10	0	0						Frog_fixed.avi	0
4603	276	1025.936	462.2749	0.5909607	0.445547	577.6207	4.70681	0	1024.564	484.9564	0.4425936	0.4460752	576.533	4.906708	0	10	1025	474						Frog_fixed.avi	0
4620	277	1019.845	462.0433	0.5913075	0.4455863	577.5045	4.697982	0	1026.479	487.2816	0.4429865	0.4459661	576.3179	4.889532	0	10	1023	475						Frog_fixed.avi	0
4637	278	1015.293	466.0089	0.5916052	0.4456026	577.4188	4.691098	0	1031.603	483.7743	0.4433395	0.4458592	576.3077	4.88506	0	10	1023	475						Frog_fixed.avi	0
4653	279	1023.834	465.1712	0.5919595	0.4455859	577.6031	4.693701	0	1027.445	485.2597	0.4436541	0.4457289	576.2995	4.877566	0	10	1026	475						Frog_fixed.avi	0
4670	280	1017.013	463.1844	0.5922117	0.4456131	577.4079	4.678652	0	1029.755	483.8685	0.4439172	0.4456445	576.2289	4.867218	0	10	1023	474						Frog_fixed.avi	0
4687	281	1020.466	469.6137	0.5924557	0.4455775	577.6287	4.669711	0	1026.294	480.5235	0.444145	0.4455255	576.2629	4.854296	0	10	1023	475						Frog_fixed.avi	0
4703	282	1011.34	466.7953	0.5925832	0.4455374	577.4432	4.668149	0	1028.708	484.1356	0.4443501	0.4453567	576.23	4.841736	0	10	1020	475						Frog_fixed.avi	0
4720	283	1016.729	473.0538	0.5927612	0.4454167	577.5168	4.663374	0	1025.523	486.1085	0.4444754	0.4452194	576.288	4.837436	0	10	1021	480						Frog_fixed.avi	0
4737	284	1019.713	471.1683	0.5929019	0.4453349	577.6443	4.66028	0	1029.733	484.2738	0.4446156	0.4450712	576.25	4.828341	0	10	1025	478						Frog_fixed.avi	0
4753	285	1012.281	468.6615	0.5929757	0.4452667	577.5835	4.656906	0	1032.257	485.1605	0.4447266	0.4449659	576.3084	4.83438	0	10	1022	477						Frog_fixed.avi	0
4770	286	1012.813	472.9145	0.593069	0.4450989	577.5755	4.646313	0	1030.078	480.0942	0.444815	0.4448746	576.2902	4.821771	0	10	1021	477						Frog_fixed.avi	0
4787	287	1008.712	469.8833	0.5931125	0.4449227	577.4632	4.630461	0	1028.453	480.2444	0.4448536	0.4447448	576.1875	4.828871	0	10	1019	475						Frog_fixed.avi	0
4803	288	1013.877	471.479	0.5931808	0.4447124	577.3541	4.643118	0	1028.802	484.9994	0.4448644	0.444547	576.1631	4.822706	0	10	1021	478						Frog_fixed.avi	0
4820	289	1016.711	476.0824	0.593187	0.4445217	577.3879	4.635054	0	1026.589	491.2343	0.4448535	0.4443855	576.1901	4.809832	0	10	1022	484						Frog_fixed.avi	0
4836	290	1011.32	471.4689	0.5931572	0.4444528	577.5461	4.635093	0	1026.94	490.3126	0.4448319	0.4443118	576.2269	4.814358	0	10	1019	481						Frog_fixed.avi	0
4853	291	1011.252	470.5844	0.593114	0.4444452	577.4594	4.631475	0	1028.269	486.8092	0.4447946	0.4443057	576.2371	4.808847	0	10	1020	479						Frog_fixed.avi	0
4870	292	1008.657	474.5045	0.5930718	0.4445055	577.5298	4.625517	0	1027.748	490.464	0.4447339	0.444355	576.2322	4.811025	0	10	1018	482						Frog_fixed.avi	0
4886	293	1007.603	471.0322	0.5930234	0.4446361	577.5558	4.621332	0	1027.02	485.6972	0.4446791	0.4444898	576.25	4.817574	0	10	1017	478						Frog_fixed.avi	0
4903	294	1010.549	470.725	0.5929781	0.4447298	577.5886	4.61745	0	1026.982	482.2769	0.4446087	0.4446164	576.2629	4.809651	0	10	1019	477						Frog_fixed.avi	0
4920	295	1012.78	475.4932	0.5929199	0.4448307	577.6876	4.605438	0	1024.347	482.0411	0.4445029	0.4447272	576.3909	4.805893	0	10	1019	479						Frog_fixed.avi	0
4936	296	1013.777	473.1687	0.5928044	0.4448993	577.5829	4.605845	0	1024.259	485.4109	0.4444183	0.4447885	576.2147	4.805795	0	10	1019	479						Frog_fixed.avi	0
4953	297	1004.525	470.4986	0.5926349	0.4449901	577.5631	4.603933	0	1030.006	481.5623	0.4443204	0.4448561	576.266	4.796489	0	10	1017	476						Frog_fixed.avi	0
4970	298	1009.703	471.7309	0.5925249	0.444997	577.6377	4.591091	0	1035.396	478.2867	0.4441726	0.4448854	576.2573	4.809928	0	10	1023	475						Frog_fixed.avi	0
4986	299	1018.315	467.8633	0.5924014	0.4449982	577.7963	4.596944	0	1028.113	483.5947	0.444002	0.444879	576.3944	4.795262	0	10	1023	476						Frog_fixed.avi	0
5003	300	1011.095	469.3225	0.5922101	0.4449864	577.7264	4.599994	0	1028.359	485.7233	0.4438853	0.4448755	576.3034	4.786173	0	10	1020	478						Frog_fixed.avi	0
5020	301	1010.366	471.6599	0.5920508	0.4448954	577.687	4.588216	0	1035.39	481.3387	0.4437428	0.4448904	576.4054	4.796333	0	10	1023	476						Frog_fixed.avi	0
5036	302	1016.257	470.7604	0.5919392	0.4448338	577.8448	4.580664	0	1029.88	482.6584	0.4435592	0.4448868	576.4597	4.795738	0	10	1023	477						Frog_fixed.avi	0
5053	303	1012.869	476.6927	0.5917313	0.4447626	577.8416	4.583841	0	1025.939	483.2155	0.4434053	0.4448872	576.2891	4.789143	0	10	1019	480						Frog_fixed.avi	0
5070	304	1008.844	474.8152	0.5915359	0.444715	577.7772	4.58128	0	1031.994	479.9543	0.4432451	0.4449034	576.4561	4.787918	0	10	1020	477						Frog_fixed.avi	0
5086	305	1016.13	473.4582	0.5914093	0.4446664	577.9553	4.593772	0	1030.696	485.7626	0.4430498	0.4448782	576.5576	4.796222	0	10	1023	480						Frog_fixed.avi	0
5103	306	1012.708	477.0328	0.591203	0.444593	577.9139	4.596942	0	1027.473	487.4038	0.4428963	0.444907	576.4029	4.799268	0	10	1020	482						Frog_fixed.avi	0
5120	307	1009.286	472.8718	0.5910205	0.4446275	577.9221	4.584777	0	1035.393	486.3396	0.4427508	0.4449475	576.5546	4.801266	0	10	1022	480						Frog_fixed.avi	0
5136	308	1016.6	477.2484	0.5909166	0.4446294	578.0545	4.600682	0	1033.814	488.7689	0.4425723	0.4449922	576.6542	4.798608	0	10	1025	483						Frog_fixed.avi	0
5153	309	1013.554	473.609	0.5907341	0.444608	578.0264	4.603372	0	1025.978	489.5806	0.4424431	0.4451278	576.5181	4.808142	0	10	1020	482						Frog_fixed.avi	0
5170	310	1006.765	472.5912	0.5905855	0.444701	577.9304	4.598641	0	1026.096	488.2701	0.4423226	0.4452929	576.5292	4.795561	0	10	1016	480						Frog_fixed.avi	0
5186	311	1009.982	473.5138	0.5905051	0.4448077	577.9999	4.603422	0	1034.439	482.474	0.4422264	0.4455448	576.6619	4.818611	0	10	1022	478						Frog_fixed.avi	0
5203	312	1012.719	469.1451	0.5904443	0.4449906	578.035	4.608514	0	1032.886	488.3062	0.4421481	0.445721	576.59	4.819384	0	10	1023	479						Frog_fixed.avi	0
5220	313	1007.009	473.9544	0.5903707	0.4451578	578.1565	4.602267	0	1031.699	485.849	0.4420682	0.4459727	576.6576	4.826354	0	10	1019	480						Frog_fixed.avi	0
5236	314	1012.673	477.5955	0.5903502	0.4453835	578.0647	4.609766	0	1029.33	486.6505	0.4420287	0.4462104	576.7046	4.812502	0	10	1021	482						Frog_fixed.avi	0
5253	315	1005.718	471.4851	0.5902895	0.4456521	578.171	4.60308	0	1028.285	485.3705	0.4420052	0.4463998	576.6681	4.822644	0	10	1017	478						Frog_fixed.avi	0
5270	316	1005.884	469.1688	0.5902714	0.4458454	578.2029	4.613507	0	1027.49	483.969	0.4419997	0.4464646	576.6858	4.827658	0	10	1017	477						Frog_fixed.avi	0
5286	317	1009.383	473.0764	0.5902874	0.4459326	578.2023	4.612197	0	1028.69	485.9427	0.442017	0.4464848	576.7331	4.825084	0	10	1019	480						Frog_fixed.avi	0
5303	318	1009.833	475.7033	0.5903473	0.4459858	578.2614	4.61017	0	1028.929	488.1192	0.4420585	0.4464593	576.7402	4.828507	0	10	1019	482						Frog_fixed.avi	0
5320	319	1008.06	473.6184	0.5904587	0.446051	578.1155	4.614583	0	1029.956	487.4999	0.4421668	0.4464604	576.8952	4.83889	0	10	1019	481						Frog_fixed.avi	0
5336	320	1010.025	471.6762	0.5906038	0.446073	578.1722	4.610639	0	1028.204	484.2927	0.44231	0.4464548	576.7713	4.832016	0	10	1019	478						Frog_fixed.avi	0
5353	321	1013.118	477.1845	0.5907952	0.4460914	578.2894	4.60459	0	1027.29	482.608	0.4424664	0.4464291	576.7329	4.833662	0	10	1020	480						Frog_fixed.avi	0
5370	322	1008.277	478.7943	0.5909241	0.4461578	578.1263	4.60095	0	1026.293	486.3643	0.4425887	0.4464099	576.8376	4.838336	0	10	1017	483						Frog_fixed.avi	0
5386	323	1017.997	500.0987	0.5909913	0.4464485	578.1122	4.605269	0	1034.899	518.5875	0.4427912	0.4465871	576.5838	4.834971	0	10	1026	509						Frog_fixed.avi	0
5403	324	1011.269	491.3195	0.5912791	0.4465296	578.2208	4.60635	0	1029.984	504.5432	0.4429587	0.4465787	576.6516	4.840457	0	10	1021	498						Frog_fixed.avi	0
5419	325	1018.869	500.791	0.5914826	0.4466563	578.1635	4.609554	0	1032.884	512.4388	0.44319	0.4466006	576.6337	4.848984	0	10	1026	507						Frog_fixed.avi	0
5436	326	1009.997	501.7545	0.5917194	0.4467699	578.2399	4.601884	0	1028.035	509.0182	0.4434142	0.4466561	576.5931	4.839095	0	10	1019	505						Frog_fixed.avi	0
5453	327	1015.459	500.4928	0.5919846	0.4469432	578.1717	4.598985	0	1030.038	508.7409	0.4436679	0.4468002	576.5679	4.841695	0	10	1023	505						Frog_fixed.avi	0
5469	328	1018.35	498.0761	0.5923167	0.4471831	578.3587	4.604035	0	1029.539	502	0.4439619	0.4470075	576.561	4.839474	0	10	1024	500						Frog_fixed.avi	0
5486	329	1014.962	501.8372	0.5925779	0.4474032	578.2571	4.600199	0	1029.364	503.5641	0.4442426	0.4471642	576.5981	4.838998	0	10	1022	503						Frog_fixed.avi	0
5503	330	1011.702	500.5789	0.5928842	0.4475909	578.3024	4.597621	0	1025.373	507.3394	0.444523	0.4472545	576.6779	4.831461	0	10	1019	504						Frog_fixed.avi	0
5519	331	1016.679	500.7052	0.5931832	0.4477301	578.2788	4.602522	0	1022.941	508.7971	0.4448348	0.4473708	576.5142	4.840415	0	10	1020	505						Frog_fixed.avi	0
5536	332	1013.441	500.7225	0.5934606	0.4479118	578.1429	4.608263	0	1028.089	508.6967	0.4451452	0.4474376	576.5073	4.8381	0	10	1021	505						Frog_fixed.avi	0
5553	333	1019.179	500.4934	0.5938162	0.448021	578.3963	4.597826	0	1026.135	509.2708	0.4454612	0.4474618	576.6251	4.820239	0	10	1023	505						Frog_fixed.avi	0
5569	334	1015.429	501.9732	0.5941147	0.4480712	578.3509	4.594183	0	1019.211	514.0088	0.4457816	0.4474849	576.5787	4.81424	0	10	1017	508						Frog_fixed.avi	0
5586	335	1013.151	504.7141	0.5944319	0.4480937	578.2144	4.599382	0	1027.909	507.4675	0.4461372	0.4474359	576.7635	4.826254	0	10	1021	506						Frog_fixed.avi	0
5603	336	1018.414	508.155	0.5948184	0.4480639	578.4406	4.597332	0	1025.152	505.7898	0.4464873	0.4473586	576.6885	4.818887	0	10	1022	507						Frog_fixed.avi	0
5619	337	1018.707	504.2201	0.5951787	0.4479722	578.4343	4.605325	0	1024.288	502.5253	0.4468824	0.4472421	576.6339	4.813259	0	10	1021	503						Frog_fixed.avi	0
5636	338	1017.578	508.8268	0.5955361	0.447801	578.3765	4.586412	0	1024.241	505.2792	0.4472379	0.4469824	576.6377	4.816523	0	10	1021	507						Frog_fixed.avi	0
5653	339	1016.782	505.9273	0.5958973	0.447697	578.386	4.598359	0	1021.878	505.5434	0.4475965	0.4467775	576.7779	4.811963	0	10	1019	506						Frog_fixed.avi	0
5669	340	1017.661	504.267	0.5962509	0.4475906	578.5783	4.59815	0	1025.067	508.013	0.4479676	0.4465926	576.8134	4.817173	0	10	1021	506						Frog_fixed.avi	0
5686	341	1022.44	503.5027	0.5965684	0.4475807	578.5308	4.605459	0	1024.37	499.9715	0.4483022	0.4465519	576.7469	4.820533	0	10	1023	502						Frog_fixed.avi	0
5703	342	1016.238	505.8675	0.5968626	0.4476427	578.6146	4.604904	0	1024.652	504.9386	0.4486044	0.4465339	577.007	4.816916	0	10	1020	505						Frog_fixed.avi	0
5719	343	1020.264	507.4473	0.5971991	0.4477919	578.6907	4.598248	0	1022.145	506.9261	0.4489426	0.4465717	576.9608	4.820625	0	10	1021	507						Frog_fixed.avi	0
5736	344	1017.465	503.907	0.5974925	0.4480355	578.5983	4.605565	0	1024.978	509.2432	0.44927	0.446724	576.9159	4.823443	0	10	1021	507						Frog_fixed.avi	0
5753	345	1014.984	506.274	0.597814	0.4482866	578.7028	4.613101	0	1023.874	502.2272	0.4496013	0.4469309	577.1608	4.833019	0	10	1019	504						Frog_fixed.avi	0
5769	346	1014.924	506.934	0.5981939	0.4485269	578.7957	4.606281	0	1024.973	499.3009	0.4499932	0.4471216	577.06	4.843032	0	10	1020	503						Frog_fixed.avi	0
5786	347	982.8242	639.3058	0.5984874	0.4498594	578.7098	4.597014	0	962.8893	632.8055	0.4508878	0.4480798	576.9948	4.828717	0	11	973	636						Frog_fixed.avi	0
5803	348	944.4076	785.9551	0.5988211	0.4512636	578.6927	4.603225	0	940.5962	784.7258	0.4518807	0.4495436	576.6382	4.851788	0	11	943	785						Frog_fixed.avi	0
5819	349	929.1525	778.127	0.5994148	0.4514046	578.7775	4.598138	0	941.0096	770.8481	0.4520994	0.4494617	577.0283	4.84413	0	11	935	774						Frog_fixed.avi	0
5836	350	927.1449	802.9797	0.5998443	0.4514971	578.753	4.596956	0	941.5689	794.4725	0.452434	0.4492983	576.9523	4.839051	0	11	934	799						Frog_fixed.avi	0
5853	351	927.9789	794.9219	0.6002507	0.4514928	578.795	4.600252	0	941.025	786.9756	0.4527602	0.4490544	577.0449	4.851695	0	11	935	791						Frog_fixed.avi	0
5869	352	933.6578	801.058	0.6006046	0.4515426	578.9454	4.605357	0	942.4766	789.1058	0.4530553	0.4488555	577.2417	4.848842	0	11	938	795						Frog_fixed.avi	0
5886	353	931.08	794.6356	0.6008737	0.4516384	579.0848	4.611658	0	943.2596	788.2189	0.4533141	0.4486877	577.221	4.860527	0	11	937	791						Frog_fixed.avi	0
5903	354	936.4517	796.8299	0.6011531	0.4517882	579.1817	4.603176	0	943.6865	790.2843	0.4535458	0.4485464	577.3463	4.858761	0	11	940	794						Frog_fixed.avi	0
5919	355	933.8956	797.6385	0.6013443	0.4520314	579.1879	4.609101	0	942.0544	786.0126	0.4537	0.4484654	577.3542	4.861112	0	11	938	792						Frog_fixed.avi	0
5936	356	933.2448	796.7113	0.6014547	0.4523386	579.4237	4.611348	0	941.5644	787.7537	0.4537868	0.4483756	577.4172	4.867237	0	11	937	792						Frog_fixed.avi	0
5953	357	929.9824	801.0499	0.6014798	0.4526235	579.5997	4.59981	0	942.9432	784.2919	0.4538155	0.4483403	577.493	4.86973	0	11	936	793						Frog_fixed.avi	0
5969	358	937.5013	795.3076	0.6014476	0.452966	579.6826	4.600272	0	941.5388	787.2943	0.453759	0.448274	577.5599	4.867547	0	11	940	791						Frog_fixed.avi	0
5986	359	939.2862	798.7821	0.6012663	0.4532932	579.7787	4.59304	0	941.2762	786.7918	0.4535849	0.4482835	577.6672	4.863111	0	11	940	793						Frog_fixed.avi	0
6002	360	940.9628	794.0065	0.6009907	0.4536431	579.9418	4.587371	0	945.2651	786.391	0.4533359	0.4483265	577.7136	4.862269	0	11	943	790						Frog_fixed.avi	0
6019	361	940.2196	797.962	0.6005782	0.453926	580.188	4.570923	0	946.8798	785.4467	0.4529749	0.4484137	577.8532	4.841685	0	11	944	792						Frog_fixed.avi	0
6036	362	936.4163	802.2082	0.6000846	0.4541723	580.3284	4.556401	0	944.9562	789.1329	0.4525034	0.4485007	577.9782	4.823879	0	11	941	796						Frog_fixed.avi	0
6052	363	945.4481	801.2386	0.599516	0.4543685	580.4619	4.529957	0	945.6813	783.9537	0.4519391	0.4486148	578.0629	4.814182	0	11	946	793						Frog_fixed.avi	0
6069	364	932.4681	794.7134	0.5987633	0.4543763	580.8616	4.509973	0	941.482	786.3339	0.4512324	0.4486428	578.1971	4.79655	0	11	937	791						Frog_fixed.avi	0
6086	365	939.8941	802.6218	0.5979911	0.4541964	580.9102	4.476387	0	942.9678	787.288	0.4504809	0.4485393	578.2886	4.774172	0	11	941	795						Frog_fixed.avi	0
6102	366	937.5217	800.5332	0.5970738	0.453896	581.0445	4.453343	0	942.3448	791.1622	0.4495959	0.4482583	578.4572	4.754372	0	11	940	796						Frog_fixed.avi	0
6119	367	941.1038	799.5491	0.5961303	0.4532921	581.3427	4.451283	0	942.6138	785.2863	0.44859	0.447777	578.6427	4.733651	0	11	942	792						Frog_fixed.avi	0
6136	368	913.7269	805.1777	0.5953442	0.4523304	581.5903	4.44766	0	920.0118	805.4329	0.4475826	0.4468862	579.0432	4.659051	0	11	917	805						Frog_fixed.avi	0
6153	369	949.8235	1009.563	0.595514	0.4503221	581.3016	3.183493	0	-1280	-1024	-1	-1	-1	-1	4	11	950	1010						Frog_fixed.avi	0
6169	370	-1280	-1024	-1	-1	-1	-1	4	-1280	-1024	-1	-1	-1	-1	4		0	0						Frog_fixed.avi	0
6186	371	-1280	-1024	-1	-1	-1	-1	4	-1280	-1024	-1	-1	-1	-1	4		0	0						Frog_fixed.avi	0
6202	372	-1280	-1024	-1	-1	-1	-1	4	-1280	-1024	-1	-1	-1	-1	4		0	0						Frog_fixed.avi	0
6219	373	-1280	-1024	-1	-1	-1	-1	4	-1280	-1024	-1	-1	-1	-1	4		0	0						Frog_fixed.avi	0
6236	374	-1280	-1024	-1	-1	-1	-1	4	-1280	-1024	-1	-1	-1	-1	4		0	0						Frog_fixed.avi	0
6252	375	-1280	-1024	-1	-1	-1	-1	4	-1280	-1024	-1	-1	-1	-1	4		0	0						Frog_fixed.avi	0
6269	376	-1280	-1024	-1	-1	-1	-1	4	-1280	-1024	-1	-1	-1	-1	4		0	0						Frog_fixed.avi	0
6286	377	-1280	-1024	-1	-1	-1	-1	4	-1280	-1024	-1	-1	-1	-1	4		0	0						Frog_fixed.avi	0
6302	378	-574.3268	274.0432	0.599133	0.4560063	581.2994	4.267495	0	-478.1838	219.083	0.4523632	0.4461894	580.5363	4.654158	0	12	-526	247						Frog_fixed.avi	0
6319	379	-571.9017	276.8149	0.5998476	0.457285	581.2995	4.262181	0	-533.7609	195.8018	0.4530518	0.4464264	580.638	4.672963	0	12	-553	236						Frog_fixed.avi	0
6336	380	-556.2515	267.4133	0.6008194	0.4582719	581.2996	4.276403	0	-531.4881	193.082	0.454088	0.4465269	580.4435	4.655341	0	12	-544	230						Frog_fixed.avi	0
6352	381	-1280	-1024	-1	-1	-1	-1	4	-1280	-1024	-1	-1	-1	-1	4	12	0	0						Frog_fixed.avi	0
6369	382	-444.5227	359.0274	0.607637	0.4592398	552.7432	4.026171	0	-542.6412	191.6782	0.4571274	0.4459392	579.4639	4.661948	0	12	-494	275						Frog_fixed.avi	0
6386	383	-640.4219	226.7039	0.6043893	0.4591971	586.7194	4.321004	0	-547.5786	188.9229	0.4590414	0.4453322	579.8194	4.632997	0	12	-594	208						Frog_fixed.avi	0
6402	384	-636.7266	228.5882	0.6061701	0.4591767	586.8417	4.304133	0	-553.3059	180.4175	0.4610904	0.444638	579.5388	4.619214	0	12	-595	205						Frog_fixed.avi	0
6419	385	-641.8871	224.1318	0.6079609	0.4590436	587.2461	4.308654	0	-547.0349	187.5481	0.4633265	0.4436121	579.1321	4.626757	0	12	-594	206						Frog_fixed.avi	0
6436	386	-632.767	233.3046	0.6097891	0.4586897	587.576	4.300357	0	-564.5237	170.3023	0.4654712	0.4426237	579.0017	4.630888	0	13	-599	202						Frog_fixed.avi	0
6452	387	-633.6704	224.3882	0.6115277	0.4583019	587.9169	4.299847	0	-544.0297	188.6637	0.4676926	0.4413077	578.7178	4.601727	0	13	-589	207						Frog_fixed.avi	0
6469	388	-663.5174	231.4314	0.6132566	0.4576972	588.2828	4.302246	0	-571.0852	182.6876	0.4698512	0.4399077	578.6578	4.622885	0	13	-617	207						Frog_fixed.avi	0
6486	389	-1008.152	229.389	0.6155598	0.4571458	588.1757	4.333233	0	-1012.437	15.72243	0.4727154	0.4392451	579.0267	4.768282	0	13	-1010	123						Frog_fixed.avi	0
6502	390	-1341.161	299.2429	0.6186439	0.4570236	588.1752	4.260126	0	-1940.268	-236.0114	0.4757195	0.4390638	579.2484	4.91111	0	13	-1641	32						Frog_fixed.avi	0
6519	391	-1280	-1024	-1	-1	-1	-1	4	-3054.208	-507.2804	0.4787809	0.4383191	579.251	5.057516	0	13	-3054	-507						Frog_fixed.avi	0
6535	392	-1280	-1024	-1	-1	-1	-1	4	-1280	-1024	-1	-1	-1	-1	4		0	0						Frog_fixed.avi	0
6552	393	-1280	-1024	-1	-1	-1	-1	4	-1280	-1024	-1	-1	-1	-1	4		0	0						Frog_fixed.avi	0
6569	394	-1280	-1024	-1	-1	-1	-1	4	-1280	-1024	-1	-1	-1	-1	4		0	0						Frog_fixed.avi	0
6585	395	-1280	-1024	-1	-1	-1	-1	4	-1280	-1024	-1	-1	-1	-1	4		0	0						Frog_fixed.avi	0
6602	396	-1280	-1024	-1	-1	-1	-1	4	-1280	-1024	-1	-1	-1	-1	4		0	0						Frog_fixed.avi	0
6619	397	-1280	-1024	-1	-1	-1	-1	4	-1280	-1024	-1	-1	-1	-1	4		0	0						Frog_fixed.avi	0
6635	398	-1280	-1024	-1	-1	-1	-1	4	-1280	-1024	-1	-1	-1	-1	4		0	0						Frog_fixed.avi	0
6652	399	-1280	-1024	-1	-1	-1	-1	4	-1280	-1024	-1	-1	-1	-1	4		0	0						Frog_fixed.avi	0
6669	400	-1280	-1024	-1	-1	-1	-1	4	-1280	-1024	-1	-1	-1	-1	4		0	0						Frog_fixed.avi	0
6685	401	-1280	-1024	-1	-1	-1	-1	4	-1280	-1024	-1	-1	-1	-1	4		0	0						Frog_fixed.avi	0
6702	402	-1280	-1024	-1	-1	-1	-1	4	-1280	-1024	-1	-1	-1	-1	4		0	0						Frog_fixed.avi	0
6719	403	-1280	-1024	-1	-1	-1	-1	4	-1280	-1024	-1	-1	-1	-1	4		0	0						Frog_fixed.avi	0
6735	404	-1280	-1024	-1	-1	-1	-1	4	-1280	-1024	-1	-1	-1	-1	4		0	0						Frog_fixed.avi	0
6752	405	-1280	-1024	-1	-1	-1	-1	4	-1280	-1024	-1	-1	-1	-1	4		0	0						Frog_fixed.avi	0
6769	406	-1280	-1024	-1	-1	-1	-1	4	-1280	-1024	-1	-1	-1	-1	4		0	0						Frog_fixed.avi	0
6785	407	-1280	-1024	-1	-1	-1	-1	4	-1280	-1024	-1	-1	-1	-1	4		0	0						Frog_fixed.avi	0
6802	408	-1280	-1024	-1	-1	-1	-1	4	-1280	-1024	-1	-1	-1	-1	4		0	0						Frog_fixed.avi	0
6819	409	-1280	-1024	-1	-1	-1	-1	4	-1280	-1024	-1	-1	-1	-1	4		0	0						Frog_fixed.avi	0
6835	410	-1280	-1024	-1	-1	-1	-1	4	-1280	-1024	-1	-1	-1	-1	4		0	0						Frog_fixed.avi	0
6852	411	-1280	-1024	-1	-1	-1	-1	4	-1280	-1024	-1	-1	-1	-1	4		0	0						Frog_fixed.avi	0
6869	412	-559.0406	317.6714	0.6432943	0.4651328	576.9926	4.197864	0	-444.7802	303.1666	0.5132877	0.4281963	576.9926	4.629369	0	14	-502	310						Frog_fixed.avi	0
6885	413	-1280	-1024	-1	-1	-1	-1	4	-1280	-1024	-1	-1	-1	-1	4	14	0	0						Frog_fixed.avi	0
6919	414	-1280	-1024	-1	-1	-1	-1	4	-1280	-1024	-1	-1	-1	-1	4	14	0	0						Frog_fixed.avi	0
6935	415	-1280	-1024	-1	-1	-1	-1	4	-1280	-1024	-1	-1	-1	-1	4	14	0	0						Frog_fixed.avi	0
6952	416	-1280	-1024	-1	-1	-1	-1	4	-1280	-1024	-1	-1	-1	-1	4	14	0	0						Frog_fixed.avi	0
6969	417	883.7247	724.521	0.6308873	0.4614495	587.7644	4.297592	0	891.9712	728.0654	0.4911909	0.4331119	574.7567	4.554106	0	14	888	726						Frog_fixed.avi	0
6985	418	895.0853	732.89	0.628405	0.4607095	586.9284	4.298051	0	890.7535	728.3334	0.4876936	0.4342074	574.7466	4.545269	0	14	893	731						Frog_fixed.avi	0
7002	419	900.0989	731.7226	0.6258513	0.460073	586.0645	4.312912	0	886.6544	728.8326	0.4840896	0.4354977	574.855	4.542862	0	14	893	730						Frog_fixed.avi	0
7019	420	906.8885	735.4891	0.6233036	0.459421	585.3914	4.297129	0	889.5016	733.7854	0.4805529	0.4367114	575.0438	4.539622	0	14	898	735						Frog_fixed.avi	0
7035	421	900.2308	726.6317	0.6207082	0.4588984	584.634	4.310106	0	889.1061	733.8778	0.4771398	0.4378776	575.0861	4.544781	0	14	895	730						Frog_fixed.avi	0
7052	422	897.1943	739.5473	0.6181971	0.458372	583.765	4.292175	0	892.5532	730.0195	0.4739439	0.4389449	575.3389	4.551962	0	14	895	735						Frog_fixed.avi	0
7069	423	897.9355	736.7368	0.6158409	0.4579307	583.1685	4.292792	0	895.0764	734.1832	0.4709523	0.4398226	575.4558	4.556052	0	14	897	735						Frog_fixed.avi	0
7085	424	903.8648	732.801	0.6136761	0.4574062	582.6438	4.321012	0	886.5042	741.2064	0.4683525	0.4402734	575.4084	4.543425	0	14	895	737						Frog_fixed.avi	0
7102	425	904.1783	734.3004	0.6117338	0.4569715	582.1297	4.301585	0	887.6561	735.309	0.4657974	0.4411	575.4108	4.551725	0	14	896	735						Frog_fixed.avi	0
7118	426	903.3981	736.1628	0.6099882	0.4565046	581.5164	4.302174	0	885.384	731.3292	0.4636848	0.4415091	575.9308	4.559057	0	14	894	734						Frog_fixed.avi	0
7135	427	894.0542	738.5627	0.6084986	0.4561599	581.001	4.275262	0	887.0864	739.5878	0.4619298	0.4418008	575.9553	4.550492	0	14	891	739						Frog_fixed.avi	0
7152	428	904.039	737.3354	0.6073009	0.4558123	580.6452	4.275765	0	887.7904	736.1658	0.4604587	0.4420362	576.0384	4.537212	0	14	896	737						Frog_fixed.avi	0
7168	429	899.3652	739.7065	0.606307	0.4555904	580.3312	4.249653	0	886.8616	738.1049	0.4593039	0.4421553	576.2446	4.522919	0	14	893	739						Frog_fixed.avi	0
7185	430	900.2211	741.8242	0.6055471	0.4552872	580.2175	4.232775	0	882.3406	734.0453	0.458347	0.4421396	576.3173	4.505942	0	14	891	738						Frog_fixed.avi	0
7202	431	896.6667	747.1047	0.6049689	0.4549313	579.8672	4.221468	0	889.1865	733.619	0.4577272	0.4419734	576.3577	4.492918	0	14	893	740						Frog_fixed.avi	0
7218	432	902.0988	742.7767	0.6046369	0.4546015	579.6156	4.204545	0	887.2306	740.8514	0.4572836	0.4416709	576.3879	4.474632	0	14	895	742						Frog_fixed.avi	0
7235	433	900.5093	746.1458	0.6044769	0.4541987	579.3871	4.195555	0	889.6416	737.0747	0.4570457	0.4412375	576.4426	4.468554	0	14	895	742						Frog_fixed.avi	0
7252	434	905.0898	742.4808	0.60449	0.4538266	579.3392	4.179074	0	884.5555	739.1566	0.4569925	0.4407663	576.4963	4.457982	0	14	895	741						Frog_fixed.avi	0
7268	435	904.4687	747.4372	0.604639	0.4534243	579.2149	4.181206	0	883.9263	741.5842	0.4571459	0.4401792	576.4376	4.442359	0	14	894	745						Frog_fixed.avi	0
7285	436	901.8293	742.1773	0.6048811	0.4531361	579.1793	4.175114	0	884.9844	740.4353	0.4573902	0.439705	576.3063	4.431617	0	14	893	741						Frog_fixed.avi	0
7302	437	901.1237	743.5255	0.6052483	0.4528483	578.8934	4.16905	0	885.8255	739.9519	0.457737	0.4392489	576.2728	4.436103	0	14	893	742						Frog_fixed.avi	0
7318	438	902.8617	743.7346	0.6057017	0.4526189	578.8253	4.164404	0	884.9972	741.2938	0.4581385	0.4388216	576.2064	4.435427	0	14	894	743						Frog_fixed.avi	0
7335	439	935.8701	756.0222	0.6059325	0.4525254	578.6476	4.183943	0	910.4388	747.1318	0.4583885	0.4385583	576.1175	4.458178	0	15	923	752						Frog_fixed.avi	0
7352	440	967.0391	778.0911	0.6060864	0.4527076	578.7987	4.171845	0	950.8037	770.0881	0.4586775	0.4384512	576.2323	4.440168	0	15	959	774						Frog_fixed.avi	0
7368	441	967.4316	772.2783	0.6066236	0.4526872	578.6415	4.190363	0	948.9154	762.9791	0.459085	0.4382557	576.1057	4.462425	0	15	958	768						Frog_fixed.avi	0
7385	442	967.4611	774.8457	0.6070552	0.4527358	578.5153	4.185444	0	956.2512	767.2828	0.4595026	0.4381051	575.9878	4.4777	0	15	962	771						Frog_fixed.avi	0
7402	443	966.6494	772.708	0.6074753	0.4527753	578.3504	4.199498	0	949.3881	765.2088	0.4598876	0.4380324	575.9678	4.469027	0	15	958	769						Frog_fixed.avi	0
7418	444	966.2206	775.9766	0.6078531	0.452849	578.14	4.207568	0	956.6699	765.2134	0.460286	0.4379729	575.8008	4.488968	0	15	961	771						Frog_fixed.avi	0
7435	445	969.9927	772.9877	0.6082486	0.4528784	578.1116	4.219103	0	952.2347	766.5198	0.4605931	0.4378716	575.605	4.501177	0	15	961	770						Frog_fixed.avi	0
7452	446	965.5903	774.5923	0.6085548	0.4528539	577.9374	4.240932	0	956.1653	766.361	0.460871	0.4377805	575.6047	4.520878	0	15	961	770						Frog_fixed.avi	0
7468	447	970.4327	775.4113	0.6088641	0.4527823	577.7465	4.259257	0	956.2495	764.2762	0.4611611	0.4376897	575.4235	4.53002	0	15	963	770						Frog_fixed.avi	0
7485	448	970.5719	773.4822	0.6091666	0.4526386	577.5522	4.272355	0	958.0028	765.7381	0.4614053	0.4375592	575.3747	4.541612	0	15	964	770						Frog_fixed.avi	0
7502	449	964.3311	774.3524	0.6094127	0.4524916	577.3947	4.277547	0	956.4476	763.8698	0.461626	0.4373925	575.1856	4.554655	0	15	960	769						Frog_fixed.avi	0
7518	450	966.2687	772.8558	0.6096377	0.4523547	577.2173	4.295988	0	952.569	760.2892	0.4617837	0.4372006	575.2975	4.567276	0	15	959	767						Frog_fixed.avi	0
7535	451	970.3898	773.3709	0.609861	0.4521521	577.165	4.299073	0	959.7956	766.1397	0.4619644	0.4369371	575.0997	4.581832	0	15	965	770						Frog_fixed.avi	0
7552	452	967.6834	772.7817	0.6099876	0.4519311	576.7966	4.322361	0	958.3668	763.0155	0.4620568	0.4367034	574.918	4.601368	0	16	963	768						Frog_fixed.avi	0
7568	453	1024.155	800.2329	0.6097953	0.4518632	576.7426	4.322299	0	1012.691	790.3822	0.4619751	0.4365686	574.9545	4.607476	0	16	1018	795						Frog_fixed.avi	0
7585	454	1011.18	793.2559	0.609859	0.4516924	576.4981	4.332797	0	1002.581	781.4576	0.4619546	0.436269	574.9265	4.602536	0	16	1007	787						Frog_fixed.avi	0
7602	455	1026.549	800.1786	0.610006	0.4514676	576.3179	4.342137	0	1013.142	786.0313	0.462031	0.4359335	574.7725	4.621441	0	16	1020	793						Frog_fixed.avi	0
7618	456	1014.531	796.6981	0.6101264	0.4511409	576.0618	4.341055	0	1005.826	786.8517	0.4620987	0.4355094	574.7543	4.604101	0	16	1010	792						Frog_fixed.avi	0
7635	457	1018.474	795.6081	0.6103259	0.4508119	575.8985	4.348835	0	1002.735	787.5372	0.4622028	0.435025	574.7462	4.609673	0	16	1011	792						Frog_fixed.avi	0
7651	458	1020.802	800.0189	0.6105434	0.4504831	575.8293	4.343494	0	1010.462	788.2798	0.4623671	0.4345043	574.634	4.616457	0	16	1016	794						Frog_fixed.avi	0
7668	459	1018.658	809.4216	0.6107332	0.4501335	575.5062	4.331277	0	1008.369	787.9001	0.4625555	0.4340557	574.5612	4.611591	0	16	1014	799						Frog_fixed.avi	0
7685	460	1020.317	803.4388	0.6110434	0.4499793	575.5466	4.340757	0	1009.865	784.1398	0.4628018	0.4336259	574.501	4.610326	0	16	1015	794						Frog_fixed.avi	0
7701	461	1020.202	803.7834	0.6113887	0.4498681	575.2893	4.331213	0	1005.845	783.2825	0.4630957	0.4332834	574.4897	4.602093	0	16	1013	794						Frog_fixed.avi	0
7718	462	1017.558	802.8963	0.6117938	0.4498192	575.1114	4.323469	0	1012.287	789.1938	0.4635256	0.4329248	574.3588	4.603246	0	16	1015	796						Frog_fixed.avi	0
7735	463	1016.094	807.6059	0.6122549	0.4497954	574.9222	4.321091	0	1012.017	783.2686	0.4639923	0.4326849	574.325	4.598903	0	16	1014	795						Frog_fixed.avi	0
7751	464	1015.949	806.77	0.6127816	0.4498024	574.7717	4.317215	0	1012.942	781.9137	0.464502	0.4324168	574.2277	4.600535	0	16	1014	794						Frog_fixed.avi	0
7768	465	1016.074	807.2194	0.6133714	0.4498251	574.8	4.311516	0	1008.682	783.5925	0.4650368	0.4321434	574.2441	4.601184	0	16	1012	795						Frog_fixed.avi	0
7785	466	1020.008	803.6623	0.6139697	0.4498723	574.6975	4.307244	0	1003.347	785.2866	0.4655944	0.431914	574.1876	4.598062	0	16	1012	794						Frog_fixed.avi	0
7801	467	1019.872	805.6064	0.6145929	0.4499131	574.7932	4.303859	0	1007.925	786.2618	0.4662	0.4316679	573.9756	4.585853	0	16	1014	796						Frog_fixed.avi	0
7818	468	1015.18	806.8813	0.6151626	0.4499723	574.6528	4.294244	0	1006.611	785.2084	0.4668002	0.4314267	573.9563	4.585322	0	16	1011	796						Frog_fixed.avi	0
7835	469	1016.199	807.8505	0.6157637	0.4500368	574.5968	4.299303	0	1005.243	787.6873	0.4674067	0.4312294	573.894	4.580258	0	16	1011	798						Frog_fixed.avi	0
7851	470	1019.826	808.7006	0.6163858	0.4500875	574.5154	4.284576	0	1008.213	788.9493	0.4680123	0.4310641	574.0137	4.580857	0	16	1014	799						Frog_fixed.avi	0
7868	471	1016.627	810.7379	0.6169619	0.4500948	574.5284	4.27374	0	1009.058	788.9344	0.468594	0.4308716	573.9265	4.582994	0	16	1013	800						Frog_fixed.avi	0
7885	472	1019.792	811.7208	0.6175205	0.4501091	574.5295	4.274812	0	1004.279	791.347	0.4691428	0.4306594	573.8219	4.561249	0	16	1012	802						Frog_fixed.avi	0
7901	473	1020.433	804.4508	0.6180667	0.450052	574.6078	4.271811	0	1005.567	787.3833	0.4696826	0.4304253	573.7612	4.572107	0	16	1013	796						Frog_fixed.avi	0
7918	474	997.6374	617.3346	0.6184687	0.4485632	574.6718	4.302588	0	1014.598	599.8317	0.470338	0.4287865	573.9325	4.59826	0	17	1006	609						Frog_fixed.avi	0
7935	475	996.3325	534.8665	0.6187948	0.4471355	574.8311	4.275862	0	1013.379	526.1721	0.4709041	0.4272593	574.3314	4.552001	0	17	1005	531						Frog_fixed.avi	0
7951	476	1003.773	517.6738	0.6193022	0.4470181	574.8054	4.28412	0	1000.857	507.0999	0.4712626	0.4271419	574.079	4.574466	0	17	1002	512						Frog_fixed.avi	0
7968	477	1005.205	508.7188	0.6197748	0.4469648	574.7826	4.266937	0	996.3619	495.6448	0.4716222	0.4269311	574.105	4.552103	0	17	1001	502						Frog_fixed.avi	0
7985	478	1009.037	512.4402	0.6201716	0.4467975	574.734	4.254931	0	997.915	504.6494	0.4720033	0.426649	574.2646	4.540702	0	17	1003	509						Frog_fixed.avi	0
8001	479	1006.594	513.6086	0.6205758	0.446632	574.8464	4.256715	0	997.0009	508.8756	0.4723336	0.4264132	574.1289	4.528861	0	17	1002	511						Frog_fixed.avi	0
8018	480	1014.535	514.9786	0.6209182	0.4464566	574.8586	4.255754	0	998.0097	497.9628	0.4726317	0.4262346	574.1804	4.524436	0	17	1006	506						Frog_fixed.avi	0
8035	481	1009.845	514.0647	0.6212225	0.4463003	574.7872	4.252982	0	1001.833	497.0459	0.4729691	0.4260443	574.2697	4.525994	0	17	1006	506						Frog_fixed.avi	0
8051	482	1012.609	513.331	0.6215564	0.4461892	574.784	4.243973	0	995.373	505.1025	0.4732367	0.4258644	574.2469	4.526685	0	17	1004	509						Frog_fixed.avi	0
8068	483	1010.408	511.7556	0.6218474	0.4460935	574.9312	4.265788	0	993.8939	506.0651	0.4735157	0.4257655	574.3144	4.522739	0	17	1002	509						Frog_fixed.avi	0
8085	484	1010.493	515.6221	0.6221575	0.4460563	574.8785	4.248652	0	997.0341	507.6114	0.4738242	0.4256328	574.2579	4.519888	0	17	1004	512						Frog_fixed.avi	0
8101	485	1014.263	510.4954	0.6224842	0.4460431	574.9834	4.250374	0	991.8423	502.1949	0.4740877	0.4255776	574.3616	4.520972	0	17	1003	506						Frog_fixed.avi	0
8118	486	1014.908	513.7405	0.6227812	0.4460529	575.0353	4.242182	0	1002.639	501.6885	0.4744465	0.4255278	574.3639	4.508021	0	17	1009	508						Frog_fixed.avi	0
8135	487	1017.176	510.4993	0.6230879	0.4461034	575.0327	4.258637	0	1003.529	499.0815	0.474752	0.4255097	574.4825	4.530516	0	17	1010	505						Frog_fixed.avi	0
8151	488	1018.481	512.319	0.6234683	0.4461472	575.0923	4.251149	0	995.9583	498.3899	0.4750657	0.4254794	574.6628	4.521342	0	17	1007	505						Frog_fixed.avi	0
8168	489	1011.519	514.3525	0.6238045	0.4461423	575.1887	4.245878	0	1001.812	495.5528	0.4754486	0.4254783	574.5191	4.511473	0	17	1007	505						Frog_fixed.avi	0
8185	490	1014.634	511.0055	0.6241535	0.4462105	575.1071	4.233187	0	996.8022	496.1584	0.475779	0.4254685	574.6016	4.509911	0	17	1006	504						Frog_fixed.avi	0
8201	491	1015.365	505.4952	0.6245292	0.4463321	575.2296	4.244099	0	996.8863	498.0082	0.4761192	0.4254428	574.7842	4.509221	0	17	1006	502						Frog_fixed.avi	0
8218	492	1014.486	511.1928	0.6249046	0.4464654	575.5115	4.245005	0	998.2139	498.8184	0.4765045	0.4255177	574.65	4.500974	0	17	1006	505						Frog_fixed.avi	0
8234	493	1012.953	509.9796	0.6252285	0.4467065	575.5624	4.238572	0	1003.469	495.53	0.4768691	0.4257153	574.8225	4.515013	0	17	1008	503						Frog_fixed.avi	0
8251	494	1012.818	512.4497	0.6255323	0.4469468	575.5192	4.238991	0	998.5882	503.9789	0.4771857	0.4258353	575.06	4.512663	0	17	1006	508						Frog_fixed.avi	0
8268	495	1011.87	505.3937	0.6258655	0.4473566	575.8363	4.239787	0	1002.447	498.7866	0.4775331	0.4260809	575.0172	4.506435	0	17	1007	502						Frog_fixed.avi	0
8284	496	1015.131	510.6042	0.6261507	0.4476872	575.8378	4.244311	0	1001.892	500.3245	0.4778446	0.426295	575.1097	4.49135	0	17	1009	505						Frog_fixed.avi	0
8301	497	1013.04	508.9333	0.6264107	0.4480872	575.9648	4.248714	0	1001.405	507.4395	0.4781545	0.4264386	575.2957	4.494307	0	17	1007	508						Frog_fixed.avi	0
8318	498	1015.742	508.4233	0.6267032	0.4484653	576.1003	4.243551	0	1000.052	506.521	0.4784635	0.4267011	575.3544	4.505946	0	17	1008	507						Frog_fixed.avi	0
8334	499	1009.218	510.2593	0.6269313	0.4488957	576.1656	4.262172	0	1003.453	498.7597	0.4787345	0.4269849	575.6431	4.510572	0	17	1006	505						Frog_fixed.avi	0
8351	500	1012.564	511.0561	0.627203	0.4492721	576.3075	4.265285	0	1005.667	505.981	0.4790354	0.4272407	575.6028	4.504036	0	17	1009	509						Frog_fixed.avi	0
8368	501	1013.316	507.256	0.6274009	0.4497167	576.4507	4.279899	0	996.98	500.9268	0.4792509	0.4275533	575.7787	4.520299	0	17	1005	504						Frog_fixed.avi	0
8384	502	1011.221	510.2978	0.6276196	0.4500978	576.6544	4.271674	0	1006.123	501.7782	0.4795408	0.4278832	575.8193	4.509562	0	17	1009	506						Frog_fixed.avi	0
8401	503	1011.004	511.554	0.6277965	0.4504577	576.7445	4.285348	0	997.1055	511.9763	0.4797157	0.4281195	576.0065	4.5292	0	17	1004	512						Frog_fixed.avi	0
8418	504	1009.47	508.5866	0.627933	0.4507328	576.9153	4.284126	0	1003.195	500.8336	0.4798901	0.4283903	576.277	4.537693	0	17	1006	505						Frog_fixed.avi	0
8434	505	1009.771	510.3543	0.6280379	0.4509474	577.0794	4.297045	0	1008.748	501.5947	0.4800636	0.4285953	576.3428	4.532941	0	17	1009	506						Frog_fixed.avi	0
8451	506	1014.587	504.1304	0.6281413	0.4511961	577.3504	4.324357	0	1007.779	494.6852	0.4801532	0.4287587	576.3567	4.543369	0	17	1011	499						Frog_fixed.avi	0
8468	507	1005.616	507.6844	0.6281826	0.4513578	577.4966	4.320623	0	1002.208	506.9008	0.4802408	0.4288815	576.5357	4.559651	0	17	1004	507						Frog_fixed.avi	0
8484	508	1000.28	509.1172	0.6281977	0.4514645	577.5242	4.319193	0	1005.248	502.9355	0.4803218	0.4290288	576.7513	4.570031	0	17	1003	506						Frog_fixed.avi	0
8501	509	1001.982	508.2928	0.6282167	0.4515881	577.671	4.332148	0	1006.504	494.6959	0.48039	0.4291987	577.0589	4.579994	0	17	1004	501						Frog_fixed.avi	0
8518	510	1010.777	504.9334	0.6282207	0.4516823	577.805	4.352907	0	1006.435	492.2346	0.480406	0.4293539	577.152	4.590038	0	17	1009	499						Frog_fixed.avi	0
8534	511	1006.277	510.2416	0.628206	0.4516935	577.9792	4.34845	0	1005.685	495.2901	0.4804161	0.4294392	577.2066	4.600522	0	17	1006	503						Frog_fixed.avi	0
8551	512	1029.737	474.9462	0.6280689	0.4515255	578.1993	4.369512	0	1028.302	469.3806	0.4803461	0.4293768	577.3669	4.6082	0	17	1029	472						Frog_fixed.avi	0
8568	513	1023.952	484.8782	0.628009	0.4515313	578.5357	4.390646	0	1019.877	479.5952	0.4803258	0.4294785	577.5425	4.60715	0	17	1022	482						Frog_fixed.avi	0
8584	514	1027.338	477.1715	0.6280115	0.4516647	578.618	4.398438	0	1021.24	470.2424	0.4803277	0.4295876	577.6168	4.624063	0	17	1024	474						Frog_fixed.avi	0
8601	515	1021.822	485.4678	0.6279982	0.4517297	578.7523	4.382687	0	1018.906	470.2012	0.4803305	0.4297827	577.788	4.63195	0	17	1020	478						Frog_fixed.avi	0
8618	516	1026.089	482.8228	0.627966	0.4518944	578.9428	4.385327	0	1019.298	480.5605	0.4803134	0.4299245	577.9319	4.634861	0	17	1023	482						Frog_fixed.avi	0
8634	517	1028.152	483.0872	0.6279214	0.4521008	579.0883	4.397486	0	1019.886	474.53	0.4802794	0.4301903	578.0579	4.630313	0	17	1024	479						Frog_fixed.avi	0
8651	518	1024.901	484.3	0.6278422	0.4522668	579.1088	4.395671	0	1019.437	476.5945	0.4802412	0.4304432	578.1957	4.634925	0	17	1022	480						Frog_fixed.avi	0
8668	519	1019.667	483.4571	0.6277583	0.4524878	579.1902	4.403352	0	1021.4	478.6191	0.4801772	0.4307251	578.4982	4.640169	0	17	1021	481						Frog_fixed.avi	0
8684	520	1023.915	491.081	0.6276529	0.4526657	579.34	4.39837	0	1025.625	474.1911	0.4801183	0.4310658	578.5391	4.635118	0	17	1025	483						Frog_fixed.avi	0
8701	521	1019.743	486.2381	0.6275792	0.4529252	579.3758	4.405385	0	1024.479	481.3998	0.4800644	0.4313518	578.6907	4.65052	0	17	1022	484						Frog_fixed.avi	0
8718	522	1020.462	484.9175	0.6275567	0.4531277	579.4849	4.39826	0	1019.086	473.4236	0.4800031	0.43176	578.6433	4.627628	0	17	1020	479						Frog_fixed.avi	0
8734	523	1019.739	483.751	0.6275238	0.4533142	579.4745	4.397322	0	1020.778	475.851	0.479968	0.4320285	578.725	4.636644	0	17	1020	480						Frog_fixed.avi	0
8751	524	1018.494	490.4384	0.6275159	0.4534548	579.5176	4.392797	0	1017.715	476.4026	0.4799682	0.4323307	578.8676	4.635128	0	17	1018	483						Frog_fixed.avi	0
8768	525	1017.878	481.6047	0.627558	0.4537135	579.5857	4.401612	0	1022.368	472.0052	0.4800096	0.4326483	578.9628	4.627833	0	17	1020	477						Frog_fixed.avi	0
8784	526	1018.1	482.6037	0.627627	0.4539692	579.7449	4.394805	0	1023.02	474.3036	0.4800721	0.4329087	579.0086	4.631451	0	17	1021	478						Frog_fixed.avi	0
8801	527	1013.45	488.3972	0.6277125	0.454217	579.7591	4.382567	0	1019.848	474.8831	0.4801508	0.4332136	578.9583	4.640375	0	17	1017	482						Frog_fixed.avi	0
8817	528	1022.687	483.6575	0.6278769	0.454562	579.7418	4.396284	0	1014.864	471.5434	0.480284	0.4334965	579.2296	4.638515	0	17	1019	478						Frog_fixed.avi	0
8834	529	1021.778	481.3783	0.628037	0.4548234	579.8754	4.394184	0	1021.544	471.3285	0.4805059	0.4336955	579.2136	4.634433	0	17	1022	476						Frog_fixed.avi	0
8851	530	1021.083	487.3546	0.6282563	0.4550411	580.002	4.39549	0	1021.257	471.4106	0.4807063	0.4339012	579.1989	4.6416	0	17	1021	479						Frog_fixed.avi	0
8867	531	1018.75	488.6837	0.6285149	0.4552835	579.92	4.391844	0	1021.994	477.5974	0.4810112	0.4339997	579.272	4.630549	0	17	1020	483						Frog_fixed.avi	0
8884	532	1020.132	484.4488	0.6288133	0.455448	580.1086	4.412504	0	1021.806	473.8163	0.4813168	0.4341161	579.3889	4.632423	0	17	1021	479						Frog_fixed.avi	0
8901	533	1023.674	480.4424	0.6291569	0.4556268	580.1894	4.405186	0	1021.176	473.4538	0.4816447	0.4341518	579.1108	4.648421	0	17	1022	477						Frog_fixed.avi	0
8917	534	1021.833	483.8301	0.6294585	0.4557775	580.2072	4.425212	0	1020.779	478.5674	0.4820032	0.4341369	579.3506	4.637497	0	17	1021	481						Frog_fixed.avi	0
8934	535	1021.312	486.9584	0.6297887	0.455897	580.2289	4.412781	0	1023.3	469.0696	0.4823699	0.4341626	579.574	4.645462	0	17	1022	478						Frog_fixed.avi	0
8951	536	1025.76	484.4681	0.6301376	0.4560712	580.2675	4.436313	0	1020.57	469.537	0.4827234	0.4341412	579.3197	4.656223	0	17	1023	477						Frog_fixed.avi	0
8967	537	1025.552	486.3647	0.6304776	0.45616	580.2031	4.430299	0	1019.409	480.1455	0.4830607	0.4340195	579.2998	4.66009	0	17	1022	483						Frog_fixed.avi	0
8984	538	1021.89	483.5786	0.6307881	0.456216	580.2963	4.443059	0	1024.838	471.7743	0.483448	0.4339613	579.4587	4.675251	0	17	1023	478						Frog_fixed.avi	0
9001	539	1022.556	485.0754	0.6311266	0.4562191	580.3427	4.437633	0	1021.225	476.9357	0.4837574	0.4337952	579.4182	4.684973	0	17	1022	481						Frog_fixed.avi	0
9017	540	1023.195	483.3437	0.6314282	0.4562246	580.1552	4.438362	0	1018.231	476.0499	0.484064	0.4337081	579.2682	4.683425	0	17	1021	480						Frog_fixed.avi	0
9034	541	1022.729	485.5179	0.6317073	0.4562447	580.3646	4.447694	0	1020.516	481.672	0.4843521	0.4336248	579.564	4.695569	0	17	1022	484						Frog_fixed.avi	0
9051	542	1020.141	485.5551	0.6319447	0.4562773	580.1974	4.441082	0	1019.27	476.188	0.4846176	0.4336423	579.1723	4.690725	0	17	1020	481						Frog_fixed.avi	0
9067	543	1020.8	484.2316	0.6321638	0.456376	580.2522	4.447642	0	1018.105	479.7739	0.4848248	0.4336762	579.4192	4.698977	0	17	1019	482						Frog_fixed.avi	0
9084	544	1017.095	480.9851	0.6323444	0.4564517	580.1327	4.458235	0	1020.865	472.5652	0.485051	0.4338457	579.2245	4.705066	0	17	1019	477						Frog_fixed.avi	0
9101	545	1013.923	486.7409	0.6325343	0.4565124	580.0812	4.434551	0	1016.335	475.4113	0.4852046	0.4339173	579.2251	4.691612	0	17	1015	481						Frog_fixed.avi	0
9117	546	1045.618	526.0533	0.6325526	0.4566439	580.2505	4.441323	0	1038.127	514.5804	0.4853087	0.4341536	579.3967	4.69586	0	17	1042	520						Frog_fixed.avi	0
9134	547	1029.792	515.4005	0.6327655	0.4566148	580.1906	4.444069	0	1034.279	503.6781	0.4854669	0.4341182	579.2921	4.700322	0	17	1032	510						Frog_fixed.avi	0
9151	548	1033.215	519.3067	0.6328919	0.4565778	580.0873	4.430742	0	1033.641	511.9072	0.4856184	0.4340633	579.0098	4.691889	0	17	1033	516						Frog_fixed.avi	0
9167	549	1033.04	521.9317	0.6330793	0.456466	580.027	4.428146	0	1031.703	512.3605	0.4857607	0.4339004	579.1284	4.691823	0	17	1032	517						Frog_fixed.avi	0
9184	550	1032.419	518.1288	0.6332597	0.456433	579.9875	4.425618	0	1034.929	510.0495	0.4859665	0.4338182	579.0975	4.685511	0	17	1034	514						Frog_fixed.avi	0
9201	551	1033.9	517.1551	0.6334646	0.4564297	579.8577	4.426739	0	1030.7	506.4846	0.4861337	0.4337639	578.9945	4.678151	0	17	1032	512						Frog_fixed.avi	0
9217	552	1037.232	513.8906	0.6336861	0.4564573	579.8829	4.427271	0	1031.201	504.8428	0.4863452	0.4337139	578.8762	4.699725	0	17	1034	509						Frog_fixed.avi	0
9234	553	1030.593	517.7689	0.6338905	0.4564323	579.6203	4.418204	0	1032.512	504.6829	0.4865855	0.4336008	578.73	4.694933	0	17	1032	511						Frog_fixed.avi	0
9251	554	1025.927	517.6822	0.6341237	0.4564162	579.7296	4.417185	0	1031.441	504.5448	0.4867717	0.4334731	578.7225	4.705777	0	17	1029	511						Frog_fixed.avi	0
9267	555	1030.157	515.5509	0.6343572	0.4563408	579.4631	4.42417	0	1035.327	508.794	0.4870551	0.4332585	578.6127	4.685739	0	17	1033	512						Frog_fixed.avi	0
9284	556	1031.432	513.766	0.6346008	0.4562097	579.4968	4.420544	0	1022.826	507.9346	0.4872202	0.4329754	578.5635	4.676432	0	17	1027	511						Frog_fixed.avi	0
9301	557	1032.504	512.9918	0.6348555	0.4560873	579.395	4.421245	0	1035.534	499.9857	0.4874715	0.4328111	578.2987	4.688357	0	17	1034	506						Frog_fixed.avi	0
9317	558	1026.108	523.2401	0.6350566	0.4558071	579.3235	4.410125	0	1031.043	505.1637	0.4876268	0.4324968	578.4597	4.681518	0	17	1029	514						Frog_fixed.avi	0
9334	559	1035.005	519.2637	0.6352836	0.4556323	579.2051	4.414794	0	1029.427	507.1415	0.4878029	0.4321696	578.1115	4.680818	0	17	1032	513						Frog_fixed.avi	0
9351	560	1027.67	517.867	0.6354086	0.4554541	579.1804	4.421166	0	1030.241	504.4299	0.4879637	0.4320011	577.9846	4.683184	0	17	1029	511						Frog_fixed.avi	0
9367	561	1027.778	514.0612	0.6355346	0.4553395	578.9933	4.419179	0	1028.239	499.4695	0.4880547	0.4318437	578.1349	4.686915	0	17	1028	507						Frog_fixed.avi	0
9384	562	1030.04	512.7078	0.6356618	0.455282	578.8868	4.419324	0	1034.737	504.9281	0.4881798	0.4316992	578.0551	4.68824	0	17	1032	509						Frog_fixed.avi	0
9400	563	1024.762	512.8891	0.6357515	0.4552538	578.8748	4.401302	0	1031.703	505.2538	0.4882457	0.4316649	577.8596	4.676148	0	17	1028	509						Frog_fixed.avi	0
9417	564	1027.963	513.6924	0.6358229	0.4552138	578.8325	4.401884	0	1032.644	506.4242	0.4883029	0.4316522	577.6546	4.662043	0	17	1030	510						Frog_fixed.avi	0
9434	565	1027.21	518.5442	0.6358888	0.4551507	578.8129	4.403035	0	1031.241	505.4242	0.4883408	0.4316263	577.5393	4.658407	0	17	1029	512						Frog_fixed.avi	0
9450	566	1026.541	516.4721	0.6359299	0.4550308	578.6946	4.40484	0	1032.419	504.8116	0.4883538	0.4315503	577.4905	4.658739	0	17	1029	511						Frog_fixed.avi	0
9467	567	1027.304	519.8054	0.6359617	0.4549198	578.6003	4.398723	0	1031.962	503.3153	0.4883573	0.4314718	577.4586	4.647771	0	17	1030	512						Frog_fixed.avi	0
9484	568	1029.229	513.8154	0.6359571	0.4548685	578.5289	4.404768	0	1030.915	504.8971	0.4883587	0.4313372	577.4579	4.6513	0	17	1030	509						Frog_fixed.avi	0
9500	569	1027.931	511.779	0.6359658	0.4548351	578.3431	4.391542	0	1030.213	502.4604	0.488342	0.431302	577.3843	4.642666	0	17	1029	507						Frog_fixed.avi	0
9517	570	1027.064	508.0656	0.6359211	0.4548306	578.468	4.4047	0	1032.042	500.6525	0.4883123	0.4312883	577.3629	4.650231	0	17	1030	504						Frog_fixed.avi	0
9534	571	1032.115	512.0843	0.6359066	0.4548458	578.4633	4.40209	0	1038.257	499.9151	0.4882921	0.4313208	577.2885	4.644041	0	17	1035	506						Frog_fixed.avi	0
9551	572	1028.507	508.9803	0.6358635	0.4548373	578.4481	4.416787	0	1033.518	500.0184	0.48823	0.4313087	577.1878	4.64637	0	17	1031	504						Frog_fixed.avi	0
9567	573	1022.146	507.6486	0.6357871	0.4548121	578.4088	4.414672	0	1033.248	498.0348	0.4881579	0.4312897	577.1888	4.650575	0	17	1028	503						Frog_fixed.avi	0
9584	574	1018.457	508.548	0.635709	0.454713	578.3488	4.418492	0	1032.282	496.0721	0.4880852	0.4312007	577.2067	4.659138	0	17	1025	502						Frog_fixed.avi	0
9600	575	1024.008	508.391	0.6356298	0.4546146	578.2635	4.414293	0	1030.522	500.1425	0.4879819	0.4310471	577.1722	4.654128	0	17	1027	504						Frog_fixed.avi	0
9617	576	1024.826	507.145	0.6355305	0.4545303	578.1721	4.421024	0	1030.698	504.2148	0.4878886	0.4309292	577.2252	4.655311	0	17	1028	506						Frog_fixed.avi	0
9634	577	1024.832	507.001	0.6354287	0.454451	578.3454	4.410558	0	1038.363	500.2336	0.4878148	0.430871	577.2004	4.658477	0	17	1032	504						Frog_fixed.avi	0
9650	578	1018.059	514.6175	0.6352502	0.454394	578.3401	4.418848	0	1032.766	502.7668	0.4876201	0.430835	577.1257	4.65671	0	17	1025	509						Frog_fixed.avi	0
9667	579	1023.626	513.191	0.6350778	0.4543748	578.2214	4.424388	0	1031.467	502.6651	0.4874245	0.4308544	577.2192	4.660618	0	17	1028	508						Frog_fixed.avi	0
9684	580	1021.239	511.5292	0.6348888	0.4543679	578.2969	4.424853	0	1033.546	502.1111	0.4872638	0.4309262	577.1017	4.66735	0	17	1027	507						Frog_fixed.avi	0
9700	581	1019.017	512.3441	0.6346564	0.4543889	578.2819	4.447227	0	1030.422	501.5642	0.4869981	0.4310077	577.0925	4.674494	0	17	1025	507						Frog_fixed.avi	0
9717	582	1023.93	504.5381	0.6344124	0.4544052	578.2562	4.442009	0	1034.201	497.2158	0.4867734	0.4311016	577.0139	4.678537	0	17	1029	501						Frog_fixed.avi	0
9734	583	1016.633	515.4757	0.6341346	0.4543016	578.1785	4.444953	0	1032.841	500.3912	0.4864808	0.4311309	577.0892	4.687364	0	17	1025	508						Frog_fixed.avi	0
9750	584	1014.476	516.4353	0.6338661	0.4542004	578.1791	4.442224	0	1036.523	501.6579	0.4862131	0.4311513	577.0256	4.68931	0	17	1025	509						Frog_fixed.avi	0
9767	585	1017.289	514.2078	0.6335818	0.4540876	578.1542	4.449077	0	1033.081	498.4855	0.4858937	0.4311044	577.2274	4.693503	0	17	1025	506						Frog_fixed.avi	0
9784	586	1016.902	508.2418	0.6332817	0.4539737	578.2977	4.455808	0	1033.421	500.2016	0.4855872	0.4310387	577.0632	4.69914	0	17	1025	504						Frog_fixed.avi	0
9800	587	1017.681	509.2985	0.6329786	0.4538025	578.0983	4.45921	0	1033.556	503.2206	0.4852971	0.4309548	576.9955	4.702155	0	17	1026	506						Frog_fixed.avi	0
9817	588	1016.797	512.5625	0.6326524	0.4535525	578.2044	4.470719	0	1031.326	504.99	0.4849288	0.4307593	577.2023	4.706284	0	17	1024	509						Frog_fixed.avi	0
9834	589	1014.734	511.6845	0.6323443	0.453206	578.3298	4.465752	0	1037.182	498.4733	0.4846143	0.4305211	577.0989	4.717218	0	17	1026	505						Frog_fixed.avi	0
9850	590	1015.038	511.6555	0.6321483	0.4526154	578.291	4.489682	0	1040.085	501.3299	0.4842747	0.4300898	577.098	4.72833	0	17	1028	506						Frog_fixed.avi	0
9867	591	991.3698	495.5904	0.6323198	0.451433	578.8708	4.545104	0	1011.952	495.5435	0.4840363	0.4292085	577.3008	4.737965	0	17	1002	496						Frog_fixed.avi	0
9884	592	-1280	-1024	-1	-1	-1	-1	4	799.8267	428.6007	0.4848909	0.4273484	576.9596	4.645343	0	17	800	429						Frog_fixed.avi	0
9900	593	-1280	-1024	-1	-1	-1	-1	4	-1280	-1024	-1	-1	-1	-1	4		0	0						Frog_fixed.avi	0
9917	594	-1280	-1024	-1	-1	-1	-1	4	-1280	-1024	-1	-1	-1	-1	4		0	0						Frog_fixed.avi	0
9934	595	-1280	-1024	-1	-1	-1	-1	4	-1280	-1024	-1	-1	-1	-1	4		0	0						Frog_fixed.avi	0
9950	596	-1280	-1024	-1	-1	-1	-1	4	-1280	-1024	-1	-1	-1	-1	4		0	0						Frog_fixed.avi	0
9967	597	-1280	-1024	-1	-1	-1	-1	4	-1280	-1024	-1	-1	-1	-1	4		0	0						Frog_fixed.avi	0
9984	598	-1280	-1024	-1	-1	-1	-1	4	-1280	-1024	-1	-1	-1	-1	4		0	0						Frog_fixed.avi	0
10000	599	-1280	-1024	-1	-1	-1	-1	4	-1280	-1024	-1	-1	-1	-1	4		0	0						Frog_fixed.avi	0
10017	600	-1280	-1024	-1	-1	-1	-1	4	-1280	-1024	-1	-1	-1	-1	4		0	0						Frog_fixed.avi	0
10034	601	-1280	-1024	-1	-1	-1	-1	4	-1280	-1024	-1	-1	-1	-1	4		0	0						Frog_fixed.avi	0
10050	602	-1280	-1024	-1	-1	-1	-1	4	-1280	-1024	-1	-1	-1	-1	4		0	0						Frog_fixed.avi	0
10067	603	-1280	-1024	-1	-1	-1	-1	4	-1280	-1024	-1	-1	-1	-1	4		0	0						Frog_fixed.avi	0
10084	604	-1280	-1024	-1	-1	-1	-1	4	-1280	-1024	-1	-1	-1	-1	4		0	0						Frog_fixed.avi	0
10100	605	-908.0349	170.6651	0.6476819	0.4579986	577.2446	4.528053	0	-903.0576	31.55205	0.5010165	0.429457	577.2406	4.968259	0	18	-906	101						Frog_fixed.avi	0
10117	606	-1280	-1024	-1	-1	-1	-1	4	-797.2293	94.08126	0.5029953	0.4290344	576.3273	4.918896	0	18	-797	94						Frog_fixed.avi	0
10134	607	-1254.585	135.2335	0.652009	0.4600862	577.3557	4.620687	0	-1280	-1024	-1	-1	-1	-1	4	18	-1255	135						Frog_fixed.avi	0
10150	608	-1280	-1024	-1	-1	-1	-1	4	-2533.346	-438.2849	0.5091475	0.43026	577.3566	5.28494	0	18	-2533	-438						Frog_fixed.avi	0
10167	609	-1280	-1024	-1	-1	-1	-1	4	-1280	-1024	-1	-1	-1	-1	4		0	0						Frog_fixed.avi	0
10183	610	-1280	-1024	-1	-1	-1	-1	4	-1280	-1024	-1	-1	-1	-1	4		0	0						Frog_fixed.avi	0
10200	611	-1280	-1024	-1	-1	-1	-1	4	-1280	-1024	-1	-1	-1	-1	4		0	0						Frog_fixed.avi	0
10217	612	-1280	-1024	-1	-1	-1	-1	4	-1280	-1024	-1	-1	-1	-1	4		0	0						Frog_fixed.avi	0
10233	613	-1280	-1024	-1	-1	-1	-1	4	-1280	-1024	-1	-1	-1	-1	4		0	0						Frog_fixed.avi	0
10250	614	-1280	-1024	-1	-1	-1	-1	4	-1280	-1024	-1	-1	-1	-1	4		0	0						Frog_fixed.avi	0
10267	615	-1280	-1024	-1	-1	-1	-1	4	-1280	-1024	-1	-1	-1	-1	4		0	0						Frog_fixed.avi	0
10283	616	-1280	-1024	-1	-1	-1	-1	4	-1280	-1024	-1	-1	-1	-1	4		0	0						Frog_fixed.avi	0
10300	617	-1280	-1024	-1	-1	-1	-1	4	-1280	-1024	-1	-1	-1	-1	4		0	0						Frog_fixed.avi	0
10317	618	-1280	-1024	-1	-1	-1	-1	4	-1280	-1024	-1	-1	-1	-1	4		0	0						Frog_fixed.avi	0
10333	619	-1280	-1024	-1	-1	-1	-1	4	-1280	-1024	-1	-1	-1	-1	4		0	0						Frog_fixed.avi	0
10350	620	-1280	-1024	-1	-1	-1	-1	4	-1280	-1024	-1	-1	-1	-1	4		0	0						Frog_fixed.avi	0
10367	621	-1280	-1024	-1	-1	-1	-1	4	-1280	-1024	-1	-1	-1	-1	4		0	0						Frog_fixed.avi	0
10383	622	-1280	-1024	-1	-1	-1	-1	4	-1280	-1024	-1	-1	-1	-1	4		0	0						Frog_fixed.avi	0
10400	623	-1280	-1024	-1	-1	-1	-1	4	-1280	-1024	-1	-1	-1	-1	4		0	0						Frog_fixed.avi	0
10417	624	-1280	-1024	-1	-1	-1	-1	4	-1280	-1024	-1	-1	-1	-1	4		0	0						Frog_fixed.avi	0
10433	625	-1280	-1024	-1	-1	-1	-1	4	-1280	-1024	-1	-1	-1	-1	4		0	0						Frog_fixed.avi	0
10450	626	-1280	-1024	-1	-1	-1	-1	4	-1280	-1024	-1	-1	-1	-1	4		0	0						Frog_fixed.avi	0
10467	627	-1280	-1024	-1	-1	-1	-1	4	-1280	-1024	-1	-1	-1	-1	4		0	0						Frog_fixed.avi	0
10483	628	-1280	-1024	-1	-1	-1	-1	4	-1280	-1024	-1	-1	-1	-1	4		0	0						Frog_fixed.avi	0
10500	629	-1280	-1024	-1	-1	-1	-1	4	-1280	-1024	-1	-1	-1	-1	4		0	0						Frog_fixed.avi	0
10516	630	-1280	-1024	-1	-1	-1	-1	4	-1280	-1024	-1	-1	-1	-1	4		0	0						Frog_fixed.avi	0
10533	631	-1280	-1024	-1	-1	-1	-1	4	-1280	-1024	-1	-1	-1	-1	4		0	0						Frog_fixed.avi	0
10550	632	-1280	-1024	-1	-1	-1	-1	4	-1280	-1024	-1	-1	-1	-1	4		0	0						Frog_fixed.avi	0
10566	633	-1280	-1024	-1	-1	-1	-1	4	-1280	-1024	-1	-1	-1	-1	4		0	0						Frog_fixed.avi	0
10583	634	-1280	-1024	-1	-1	-1	-1	4	-1280	-1024	-1	-1	-1	-1	4		0	0						Frog_fixed.avi	0
10600	635	-1280	-1024	-1	-1	-1	-1	4	-1280	-1024	-1	-1	-1	-1	4		0	0						Frog_fixed.avi	0
10616	636	-1280	-1024	-1	-1	-1	-1	4	-1280	-1024	-1	-1	-1	-1	4		0	0						Frog_fixed.avi	0
10633	637	-1280	-1024	-1	-1	-1	-1	4	-1280	-1024	-1	-1	-1	-1	4		0	0						Frog_fixed.avi	0
10650	638	-1280	-1024	-1	-1	-1	-1	4	-1280	-1024	-1	-1	-1	-1	4		0	0						Frog_fixed.avi	0
10666	639	-1280	-1024	-1	-1	-1	-1	4	-1280	-1024	-1	-1	-1	-1	4		0	0						Frog_fixed.avi	0
10683	640	-1280	-1024	-1	-1	-1	-1	4	-1280	-1024	-1	-1	-1	-1	4		0	0						Frog_fixed.avi	0
10700	641	-1280	-1024	-1	-1	-1	-1	4	-1280	-1024	-1	-1	-1	-1	4		0	0						Frog_fixed.avi	0
10716	642	-1280	-1024	-1	-1	-1	-1	4	-1280	-1024	-1	-1	-1	-1	4		0	0						Frog_fixed.avi	0
10733	643	-1280	-1024	-1	-1	-1	-1	4	-1280	-1024	-1	-1	-1	-1	4		0	0						Frog_fixed.avi	0
10750	644	-1280	-1024	-1	-1	-1	-1	4	-1280	-1024	-1	-1	-1	-1	4		0	0						Frog_fixed.avi	0
10766	645	-1280	-1024	-1	-1	-1	-1	4	-1280	-1024	-1	-1	-1	-1	4		0	0						Frog_fixed.avi	0
10783	646	-1280	-1024	-1	-1	-1	-1	4	-1280	-1024	-1	-1	-1	-1	4		0	0						Frog_fixed.avi	0
10800	647	-1280	-1024	-1	-1	-1	-1	4	-1280	-1024	-1	-1	-1	-1	4		0	0						Frog_fixed.avi	0
10816	648	-1280	-1024	-1	-1	-1	-1	4	-1280	-1024	-1	-1	-1	-1	4		0	0						Frog_fixed.avi	0
10833	649	-1280	-1024	-1	-1	-1	-1	4	-1280	-1024	-1	-1	-1	-1	4		0	0						Frog_fixed.avi	0
10850	650	-1280	-1024	-1	-1	-1	-1	4	-1280	-1024	-1	-1	-1	-1	4		0	0						Frog_fixed.avi	0
10866	651	-1280	-1024	-1	-1	-1	-1	4	-1280	-1024	-1	-1	-1	-1	4		0	0						Frog_fixed.avi	0
10883	652	-1280	-1024	-1	-1	-1	-1	4	-1280	-1024	-1	-1	-1	-1	4		0	0						Frog_fixed.avi	0
10900	653	-1280	-1024	-1	-1	-1	-1	4	-1280	-1024	-1	-1	-1	-1	4		0	0						Frog_fixed.avi	0
10916	654	-1280	-1024	-1	-1	-1	-1	4	-1280	-1024	-1	-1	-1	-1	4		0	0						Frog_fixed.avi	0
10933	655	-1280	-1024	-1	-1	-1	-1	4	-1280	-1024	-1	-1	-1	-1	4		0	0						Frog_fixed.avi	0
10950	656	-1280	-1024	-1	-1	-1	-1	4	-1280	-1024	-1	-1	-1	-1	4		0	0						Frog_fixed.avi	0
10966	657	-1280	-1024	-1	-1	-1	-1	4	-1280	-1024	-1	-1	-1	-1	4		0	0						Frog_fixed.avi	0
10983	658	-1280	-1024	-1	-1	-1	-1	4	-1280	-1024	-1	-1	-1	-1	4		0	0						Frog_fixed.avi	0
11000	659	-1280	-1024	-1	-1	-1	-1	4	-1280	-1024	-1	-1	-1	-1	4		0	0						Frog_fixed.avi	0
11017	660	-1280	-1024	-1	-1	-1	-1	4	-1280	-1024	-1	-1	-1	-1	4		0	0						Frog_fixed.avi	0
11035	661	-1280	-1024	-1	-1	-1	-1	4	-1280	-1024	-1	-1	-1	-1	4		0	0						Frog_fixed.avi	0
11050	662	-1280	-1024	-1	-1	-1	-1	4	-1280	-1024	-1	-1	-1	-1	4		0	0						Frog_fixed.avi	0
11067	663	-1280	-1024	-1	-1	-1	-1	4	-1280	-1024	-1	-1	-1	-1	4		0	0						Frog_fixed.avi	0
11083	664	-1280	-1024	-1	-1	-1	-1	4	-1280	-1024	-1	-1	-1	-1	4		0	0						Frog_fixed.avi	0
11099	665	-1280	-1024	-1	-1	-1	-1	4	-1280	-1024	-1	-1	-1	-1	4		0	0						Frog_fixed.avi	0
11116	666	-1280	-1024	-1	-1	-1	-1	4	-1280	-1024	-1	-1	-1	-1	4		0	0						Frog_fixed.avi	0
11133	667	-1280	-1024	-1	-1	-1	-1	4	-1280	-1024	-1	-1	-1	-1	4		0	0						Frog_fixed.avi	0
11150	668	-1280	-1024	-1	-1	-1	-1	4	-1280	-1024	-1	-1	-1	-1	4		0	0						Frog_fixed.avi	0
11166	669	-1280	-1024	-1	-1	-1	-1	4	-1280	-1024	-1	-1	-1	-1	4		0	0						Frog_fixed.avi	0
11183	670	-1280	-1024	-1	-1	-1	-1	4	-1280	-1024	-1	-1	-1	-1	4		0	0						Frog_fixed.avi	0
11200	671	-1280	-1024	-1	-1	-1	-1	4	-1280	-1024	-1	-1	-1	-1	4		0	0						Frog_fixed.avi	0
11217	672	-1280	-1024	-1	-1	-1	-1	4	-1280	-1024	-1	-1	-1	-1	4		0	0						Frog_fixed.avi	0
11234	673	-1280	-1024	-1	-1	-1	-1	4	-1280	-1024	-1	-1	-1	-1	4		0	0						Frog_fixed.avi	0
11251	674	-1280	-1024	-1	-1	-1	-1	4	-1280	-1024	-1	-1	-1	-1	4		0	0						Frog_fixed.avi	0
11267	675	-1280	-1024	-1	-1	-1	-1	4	-1280	-1024	-1	-1	-1	-1	4		0	0						Frog_fixed.avi	0
11284	676	-1280	-1024	-1	-1	-1	-1	4	-1280	-1024	-1	-1	-1	-1	4		0	0						Frog_fixed.avi	0
11300	677	-1280	-1024	-1	-1	-1	-1	4	-1280	-1024	-1	-1	-1	-1	4		0	0						Frog_fixed.avi	0
11317	678	-1280	-1024	-1	-1	-1	-1	4	-1280	-1024	-1	-1	-1	-1	4		0	0						Frog_fixed.avi	0
11333	679	-1280	-1024	-1	-1	-1	-1	4	-1280	-1024	-1	-1	-1	-1	4		0	0						Frog_fixed.avi	0
11349	680	-1280	-1024	-1	-1	-1	-1	4	-1280	-1024	-1	-1	-1	-1	4		0	0						Frog_fixed.avi	0
11366	681	-1280	-1024	-1	-1	-1	-1	4	-1280	-1024	-1	-1	-1	-1	4		0	0						Frog_fixed.avi	0
11383	682	-1280	-1024	-1	-1	-1	-1	4	-1280	-1024	-1	-1	-1	-1	4		0	0						Frog_fixed.avi	0
11400	683	-1280	-1024	-1	-1	-1	-1	4	-1280	-1024	-1	-1	-1	-1	4		0	0						Frog_fixed.avi	0
11416	684	-1280	-1024	-1	-1	-1	-1	4	-1280	-1024	-1	-1	-1	-1	4		0	0						Frog_fixed.avi	0
11433	685	-1280	-1024	-1	-1	-1	-1	4	-1280	-1024	-1	-1	-1	-1	4		0	0						Frog_fixed.avi	0
11451	686	-1280	-1024	-1	-1	-1	-1	4	-1280	-1024	-1	-1	-1	-1	4		0	0						Frog_fixed.avi	0
11468	687	-1280	-1024	-1	-1	-1	-1	4	-1280	-1024	-1	-1	-1	-1	4		0	0						Frog_fixed.avi	0
11483	688	-1280	-1024	-1	-1	-1	-1	4	-1280	-1024	-1	-1	-1	-1	4		0	0						Frog_fixed.avi	0
11500	689	-1280	-1024	-1	-1	-1	-1	4	-1280	-1024	-1	-1	-1	-1	4		0	0						Frog_fixed.avi	0
11516	690	-1280	-1024	-1	-1	-1	-1	4	-1280	-1024	-1	-1	-1	-1	4		0	0						Frog_fixed.avi	0
11533	691	-1280	-1024	-1	-1	-1	-1	4	-1280	-1024	-1	-1	-1	-1	4		0	0						Frog_fixed.avi	0
11549	692	-1280	-1024	-1	-1	-1	-1	4	-1280	-1024	-1	-1	-1	-1	4		0	0						Frog_fixed.avi	0
11566	693	-1280	-1024	-1	-1	-1	-1	4	-1280	-1024	-1	-1	-1	-1	4		0	0						Frog_fixed.avi	0
11583	694	-1280	-1024	-1	-1	-1	-1	4	-1280	-1024	-1	-1	-1	-1	4		0	0						Frog_fixed.avi	0
11599	695	-1280	-1024	-1	-1	-1	-1	4	-1280	-1024	-1	-1	-1	-1	4		0	0						Frog_fixed.avi	0
11616	696	-1280	-1024	-1	-1	-1	-1	4	-1280	-1024	-1	-1	-1	-1	4		0	0						Frog_fixed.avi	0
11633	697	-1280	-1024	-1	-1	-1	-1	4	-1280	-1024	-1	-1	-1	-1	4		0	0						Frog_fixed.avi	0
11650	698	-1280	-1024	-1	-1	-1	-1	4	-1280	-1024	-1	-1	-1	-1	4		0	0						Frog_fixed.avi	0
11667	699	-1280	-1024	-1	-1	-1	-1	4	-1280	-1024	-1	-1	-1	-1	4		0	0						Frog_fixed.avi	0
11684	700	-1280	-1024	-1	-1	-1	-1	4	-1280	-1024	-1	-1	-1	-1	4		0	0						Frog_fixed.avi	0
11699	701	-1280	-1024	-1	-1	-1	-1	4	-1280	-1024	-1	-1	-1	-1	4		0	0						Frog_fixed.avi	0
11716	702	-1280	-1024	-1	-1	-1	-1	4	-1280	-1024	-1	-1	-1	-1	4		0	0						Frog_fixed.avi	0
11733	703	-1280	-1024	-1	-1	-1	-1	4	-1280	-1024	-1	-1	-1	-1	4		0	0						Frog_fixed.avi	0
11749	704	-1280	-1024	-1	-1	-1	-1	4	-1280	-1024	-1	-1	-1	-1	4		0	0						Frog_fixed.avi	0
11766	705	-1280	-1024	-1	-1	-1	-1	4	-1280	-1024	-1	-1	-1	-1	4		0	0						Frog_fixed.avi	0
11783	706	-1280	-1024	-1	-1	-1	-1	4	-1280	-1024	-1	-1	-1	-1	4		0	0						Frog_fixed.avi	0
11799	707	-1280	-1024	-1	-1	-1	-1	4	-1280	-1024	-1	-1	-1	-1	4		0	0						Frog_fixed.avi	0
11816	708	-1280	-1024	-1	-1	-1	-1	4	-1280	-1024	-1	-1	-1	-1	4		0	0						Frog_fixed.avi	0
11833	709	-1280	-1024	-1	-1	-1	-1	4	-1280	-1024	-1	-1	-1	-1	4		0	0						Frog_fixed.avi	0
11849	710	-1280	-1024	-1	-1	-1	-1	4	-1280	-1024	-1	-1	-1	-1	4		0	0						Frog_fixed.avi	0
11866	711	-1280	-1024	-1	-1	-1	-1	4	-1280	-1024	-1	-1	-1	-1	4		0	0						Frog_fixed.avi	0
11883	712	-1280	-1024	-1	-1	-1	-1	4	-1280	-1024	-1	-1	-1	-1	4		0	0						Frog_fixed.avi	0
11899	713	-1280	-1024	-1	-1	-1	-1	4	-1280	-1024	-1	-1	-1	-1	4		0	0						Frog_fixed.avi	0
11916	714	-1280	-1024	-1	-1	-1	-1	4	-1280	-1024	-1	-1	-1	-1	4		0	0						Frog_fixed.avi	0
11933	715	-1280	-1024	-1	-1	-1	-1	4	-1280	-1024	-1	-1	-1	-1	4		0	0						Frog_fixed.avi	0
11949	716	-1280	-1024	-1	-1	-1	-1	4	-1280	-1024	-1	-1	-1	-1	4		0	0						Frog_fixed.avi	0
11966	717	-1280	-1024	-1	-1	-1	-1	4	-1280	-1024	-1	-1	-1	-1	4		0	0						Frog_fixed.avi	0
11983	718	-1280	-1024	-1	-1	-1	-1	4	-1280	-1024	-1	-1	-1	-1	4		0	0						Frog_fixed.avi	0
11999	719	-1280	-1024	-1	-1	-1	-1	4	-1280	-1024	-1	-1	-1	-1	4		0	0						Frog_fixed.avi	0
12016	720	-1280	-1024	-1	-1	-1	-1	4	-1280	-1024	-1	-1	-1	-1	4		0	0						Frog_fixed.avi	0
12033	721	-1280	-1024	-1	-1	-1	-1	4	-1280	-1024	-1	-1	-1	-1	4		0	0						Frog_fixed.avi	0
12049	722	-1280	-1024	-1	-1	-1	-1	4	-1280	-1024	-1	-1	-1	-1	4		0	0						Frog_fixed.avi	0
12066	723	-1280	-1024	-1	-1	-1	-1	4	-1280	-1024	-1	-1	-1	-1	4		0	0						Frog_fixed.avi	0
12083	724	-1280	-1024	-1	-1	-1	-1	4	-1280	-1024	-1	-1	-1	-1	4		0	0						Frog_fixed.avi	0
12099	725	-1280	-1024	-1	-1	-1	-1	4	-1280	-1024	-1	-1	-1	-1	4		0	0						Frog_fixed.avi	0
12116	726	-1280	-1024	-1	-1	-1	-1	4	-1280	-1024	-1	-1	-1	-1	4		0	0						Frog_fixed.avi	0
12133	727	-1280	-1024	-1	-1	-1	-1	4	-1280	-1024	-1	-1	-1	-1	4		0	0						Frog_fixed.avi	0
12149	728	-1280	-1024	-1	-1	-1	-1	4	-1280	-1024	-1	-1	-1	-1	4		0	0						Frog_fixed.avi	0
12166	729	-1280	-1024	-1	-1	-1	-1	4	-1280	-1024	-1	-1	-1	-1	4		0	0						Frog_fixed.avi	0
12182	730	-1280	-1024	-1	-1	-1	-1	4	-1280	-1024	-1	-1	-1	-1	4		0	0						Frog_fixed.avi	0
12199	731	-1280	-1024	-1	-1	-1	-1	4	-1280	-1024	-1	-1	-1	-1	4		0	0						Frog_fixed.avi	0
12216	732	-1280	-1024	-1	-1	-1	-1	4	-1280	-1024	-1	-1	-1	-1	4		0	0						Frog_fixed.avi	0
12232	733	-1280	-1024	-1	-1	-1	-1	4	-1280	-1024	-1	-1	-1	-1	4		0	0						Frog_fixed.avi	0
12249	734	-1280	-1024	-1	-1	-1	-1	4	-1280	-1024	-1	-1	-1	-1	4		0	0						Frog_fixed.avi	0
12266	735	-1280	-1024	-1	-1	-1	-1	4	-1280	-1024	-1	-1	-1	-1	4		0	0						Frog_fixed.avi	0
12282	736	-1280	-1024	-1	-1	-1	-1	4	-1280	-1024	-1	-1	-1	-1	4		0	0						Frog_fixed.avi	0
12299	737	-1280	-1024	-1	-1	-1	-1	4	-1280	-1024	-1	-1	-1	-1	4		0	0						Frog_fixed.avi	0
12316	738	-1280	-1024	-1	-1	-1	-1	4	-1280	-1024	-1	-1	-1	-1	4		0	0						Frog_fixed.avi	0
12332	739	-1280	-1024	-1	-1	-1	-1	4	-1280	-1024	-1	-1	-1	-1	4		0	0						Frog_fixed.avi	0
12349	740	-1280	-1024	-1	-1	-1	-1	4	-1280	-1024	-1	-1	-1	-1	4		0	0						Frog_fixed.avi	0
12366	741	-1280	-1024	-1	-1	-1	-1	4	-1280	-1024	-1	-1	-1	-1	4		0	0						Frog_fixed.avi	0
12382	742	-1280	-1024	-1	-1	-1	-1	4	-1280	-1024	-1	-1	-1	-1	4		0	0						Frog_fixed.avi	0
12399	743	-1280	-1024	-1	-1	-1	-1	4	-1280	-1024	-1	-1	-1	-1	4		0	0						Frog_fixed.avi	0
12416	744	-1280	-1024	-1	-1	-1	-1	4	-1280	-1024	-1	-1	-1	-1	4		0	0						Frog_fixed.avi	0
12433	745	-1280	-1024	-1	-1	-1	-1	4	-1280	-1024	-1	-1	-1	-1	4		0	0						Frog_fixed.avi	0
12449	746	-1280	-1024	-1	-1	-1	-1	4	-1280	-1024	-1	-1	-1	-1	4		0	0						Frog_fixed.avi	0
12466	747	-1280	-1024	-1	-1	-1	-1	4	-1280	-1024	-1	-1	-1	-1	4		0	0						Frog_fixed.avi	0
12482	748	-1280	-1024	-1	-1	-1	-1	4	-1280	-1024	-1	-1	-1	-1	4		0	0						Frog_fixed.avi	0
12499	749	-1280	-1024	-1	-1	-1	-1	4	-1280	-1024	-1	-1	-1	-1	4		0	0						Frog_fixed.avi	0
12516	750	-1280	-1024	-1	-1	-1	-1	4	-1280	-1024	-1	-1	-1	-1	4		0	0						Frog_fixed.avi	0
12532	751	-1280	-1024	-1	-1	-1	-1	4	-1280	-1024	-1	-1	-1	-1	4		0	0						Frog_fixed.avi	0
12549	752	-1280	-1024	-1	-1	-1	-1	4	-1280	-1024	-1	-1	-1	-1	4		0	0						Frog_fixed.avi	0
12566	753	-1280	-1024	-1	-1	-1	-1	4	-1280	-1024	-1	-1	-1	-1	4		0	0						Frog_fixed.avi	0
12582	754	-1280	-1024	-1	-1	-1	-1	4	-1280	-1024	-1	-1	-1	-1	4		0	0						Frog_fixed.avi	0
12599	755	-1280	-1024	-1	-1	-1	-1	4	-1280	-1024	-1	-1	-1	-1	4		0	0						Frog_fixed.avi	0
12616	756	-1280	-1024	-1	-1	-1	-1	4	-1280	-1024	-1	-1	-1	-1	4		0	0						Frog_fixed.avi	0
12632	757	-1280	-1024	-1	-1	-1	-1	4	-1280	-1024	-1	-1	-1	-1	4		0	0						Frog_fixed.avi	0
12649	758	-1280	-1024	-1	-1	-1	-1	4	-1280	-1024	-1	-1	-1	-1	4		0	0						Frog_fixed.avi	0
12666	759	-1280	-1024	-1	-1	-1	-1	4	-1280	-1024	-1	-1	-1	-1	4		0	0						Frog_fixed.avi	0
12682	760	-1280	-1024	-1	-1	-1	-1	4	-1280	-1024	-1	-1	-1	-1	4		0	0						Frog_fixed.avi	0
12699	761	-1280	-1024	-1	-1	-1	-1	4	-1280	-1024	-1	-1	-1	-1	4		0	0						Frog_fixed.avi	0
12715	762	-1280	-1024	-1	-1	-1	-1	4	-1280	-1024	-1	-1	-1	-1	4		0	0						Frog_fixed.avi	0
12732	763	-1280	-1024	-1	-1	-1	-1	4	-1280	-1024	-1	-1	-1	-1	4		0	0						Frog_fixed.avi	0
12749	764	-1280	-1024	-1	-1	-1	-1	4	-1280	-1024	-1	-1	-1	-1	4		0	0						Frog_fixed.avi	0
12765	765	-1280	-1024	-1	-1	-1	-1	4	-1280	-1024	-1	-1	-1	-1	4		0	0						Frog_fixed.avi	0
12782	766	-1280	-1024	-1	-1	-1	-1	4	-1280	-1024	-1	-1	-1	-1	4		0	0						Frog_fixed.avi	0
12798	767	-1280	-1024	-1	-1	-1	-1	4	-1280	-1024	-1	-1	-1	-1	4		0	0						Frog_fixed.avi	0
12815	768	-1280	-1024	-1	-1	-1	-1	4	-1280	-1024	-1	-1	-1	-1	4		0	0						Frog_fixed.avi	0
12832	769	-1280	-1024	-1	-1	-1	-1	4	-1280	-1024	-1	-1	-1	-1	4		0	0						Frog_fixed.avi	0
12848	770	-1280	-1024	-1	-1	-1	-1	4	-1280	-1024	-1	-1	-1	-1	4		0	0						Frog_fixed.avi	0
12865	771	871.5166	558.6088	0.6080334	0.4551776	577.4295	4.123299	0	895.8566	567.1545	0.459944	0.4482267	573.7279	4.450268	0	19	884	563						Frog_fixed.avi	0
12882	772	869.8638	563.3768	0.6072839	0.4541539	577.2876	4.115744	0	873.9429	570.3154	0.4591971	0.4475423	573.4386	4.419394	0	19	872	567						Frog_fixed.avi	0
12898	773	875.722	532.3852	0.6066555	0.4539345	577.007	4.121332	0	881.373	546.6497	0.4584583	0.4475641	573.0792	4.420988	0	19	879	540						Frog_fixed.avi	0
12915	774	876.8109	539.7098	0.6060959	0.4534056	576.7658	4.112033	0	872.1888	553.5648	0.4577776	0.4473095	572.9155	4.409156	0	19	874	547						Frog_fixed.avi	0
12932	775	879.5521	539.1976	0.605569	0.452872	576.5734	4.117041	0	874.2664	547.939	0.4571874	0.4470427	572.5458	4.406848	0	19	877	544						Frog_fixed.avi	0
12948	776	881.7486	534.8408	0.605062	0.4523202	576.4625	4.107464	0	870.6489	550.5712	0.4565857	0.4466941	572.442	4.383939	0	19	876	543						Frog_fixed.avi	0
12965	777	883.9266	537.9854	0.6045467	0.4517034	576.2415	4.112113	0	871.0944	554.6533	0.456005	0.4463293	572.171	4.381055	0	19	878	546						Frog_fixed.avi	0
12982	778	877.1593	545.4911	0.6039975	0.4510351	576.0288	4.122	0	869.7626	563.0784	0.4554092	0.4458516	571.9824	4.373555	0	19	873	554						Frog_fixed.avi	0
12998	779	879.2319	542.1021	0.6034734	0.4503477	575.8257	4.130854	0	869.4091	554.3878	0.4548063	0.4454154	571.7631	4.36932	0	19	874	548						Frog_fixed.avi	0
13015	780	878.538	543.8382	0.6029162	0.449694	575.6235	4.116263	0	865.6998	554.7807	0.4542089	0.4449269	571.7047	4.37257	0	19	872	549						Frog_fixed.avi	0
13032	781	876.7528	540.7763	0.6023459	0.4490052	575.3557	4.115926	0	869.2626	555.0568	0.4536288	0.4444133	571.4881	4.378967	0	19	873	548						Frog_fixed.avi	0
13048	782	878.1687	541.3648	0.6018126	0.448308	575.2485	4.123729	0	867.5532	553.8795	0.4530278	0.4438636	571.2281	4.366944	0	19	873	548						Frog_fixed.avi	0
13065	783	881.1639	541.4288	0.6012771	0.447633	575.1258	4.120898	0	868.9044	554.7499	0.4524242	0.44335	571.1104	4.366994	0	19	875	548						Frog_fixed.avi	0
13082	784	882.1465	543.522	0.6007212	0.4469731	575.0618	4.125195	0	870.8975	548.396	0.4518308	0.4428886	571.0125	4.387749	0	19	877	546						Frog_fixed.avi	0
13098	785	883.6664	537.7039	0.6001179	0.4464398	574.8226	4.125707	0	868.6644	551.2483	0.4511864	0.4424981	570.8256	4.371363	0	19	876	544						Frog_fixed.avi	0
13115	786	880.6414	537.1483	0.5995101	0.4459374	574.5598	4.127804	0	864.4263	549.3146	0.4505145	0.4421813	570.759	4.371229	0	19	873	543						Frog_fixed.avi	0
13132	787	882.6108	538.4096	0.5989164	0.4455141	574.5741	4.11989	0	868.5173	551.7178	0.4499218	0.4419809	570.6597	4.378679	0	19	876	545						Frog_fixed.avi	0
13148	788	879.8245	539.6981	0.5983107	0.4451954	574.4152	4.126303	0	868.41	554.7493	0.4492526	0.4418569	570.5035	4.371091	0	19	874	547						Frog_fixed.avi	0
13165	789	882.6102	531.603	0.5976974	0.4450337	574.2374	4.124845	0	866.5858	551.4231	0.4485961	0.4418905	570.3533	4.357556	0	19	875	542						Frog_fixed.avi	0
13182	790	877.8293	536.9703	0.5970916	0.4448835	573.9948	4.130088	0	868.464	550.9962	0.4479775	0.4420804	570.4893	4.370712	0	19	873	544						Frog_fixed.avi	0
13198	791	880.5767	537.4203	0.5965611	0.4448436	573.9355	4.134261	0	867.0709	548.9841	0.4473706	0.4423601	570.2765	4.367401	0	19	874	543						Frog_fixed.avi	0
13215	792	878.4365	538.9836	0.5960458	0.4448206	573.8942	4.129656	0	867.1597	557.6802	0.4467953	0.4426653	570.2056	4.366778	0	19	873	548						Frog_fixed.avi	0
13232	793	882.2349	537.4998	0.5955446	0.4448487	573.8405	4.131694	0	864.8798	550.4238	0.4462265	0.4430682	570.067	4.368774	0	19	874	544						Frog_fixed.avi	0
13248	794	880.6747	532.1073	0.5950513	0.4449611	573.8102	4.141276	0	865.9124	554.8214	0.4456938	0.4434944	570.04	4.369432	0	19	873	543						Frog_fixed.avi	0
13265	795	876.4792	538.7889	0.5945883	0.445129	573.6697	4.151556	0	868.1509	556.7212	0.445232	0.4440685	569.9963	4.380145	0	19	872	548						Frog_fixed.avi	0
13282	796	879.4522	537.0761	0.5941615	0.4454134	573.4728	4.162771	0	864.174	555.6661	0.4448149	0.444719	570.0161	4.388102	0	19	872	546						Frog_fixed.avi	0
13298	797	880.0001	533.1091	0.5938268	0.4457769	573.5604	4.185128	0	866.8167	553.8489	0.4444398	0.4453899	570.136	4.397312	0	19	873	543						Frog_fixed.avi	0
13315	798	881.5714	539.6179	0.5935583	0.4460801	573.5401	4.185199	0	867.0776	552.4374	0.4441313	0.4460666	570.1088	4.404974	0	19	874	546						Frog_fixed.avi	0
13332	799	879.2281	535.1462	0.5932799	0.4464277	573.5602	4.197553	0	869.4709	556.1584	0.4438976	0.4467024	570.1829	4.413907	0	19	874	546						Frog_fixed.avi	0
13348	800	883.7406	535.0273	0.5931025	0.4467096	573.5911	4.217804	0	865.222	551.3936	0.4436814	0.4472433	570.2076	4.431378	0	19	874	543						Frog_fixed.avi	0
13365	801	880.4269	537.183	0.5929425	0.4468903	573.6161	4.232824	0	868.1527	548.9507	0.4435359	0.4476828	570.4344	4.436036	0	19	874	543						Frog_fixed.avi	0
13381	802	879.8441	539.15	0.5928125	0.4469869	573.7056	4.24188	0	871.6492	551.5713	0.4434467	0.4480091	570.4568	4.45191	0	19	876	545						Frog_fixed.avi	0
13398	803	877.231	536.3796	0.5927096	0.4471241	573.6987	4.254574	0	870.5922	553.7061	0.4433673	0.4482585	570.5562	4.464501	0	19	874	545						Frog_fixed.avi	0
13415	804	877.5948	495.3443	0.592627	0.4468516	573.8693	4.280185	0	877.9473	514.1909	0.443366	0.4481455	570.7996	4.492631	0	20	878	505						Frog_fixed.avi	0
13431	805	885.2656	495.7264	0.5925732	0.4467185	574.0201	4.266675	0	878.3051	509.6864	0.4433927	0.4481896	570.9609	4.475838	0	20	882	503						Frog_fixed.avi	0
13448	806	879.7944	491.8772	0.5926021	0.4469061	574.0374	4.291021	0	878.5504	504.6559	0.4434314	0.4484391	571.007	4.501455	0	20	879	498						Frog_fixed.avi	0
13465	807	881.373	494.879	0.592667	0.4469508	574.2188	4.29048	0	879.0198	494.7422	0.4435132	0.4485947	571.061	4.507256	0	20	880	495						Frog_fixed.avi	0
13481	808	884.1476	492.0869	0.5927874	0.4470854	574.5428	4.31343	0	879.2797	497.0154	0.4436422	0.4487242	571.3246	4.511989	0	20	882	495						Frog_fixed.avi	0
13498	809	884.9651	487.7757	0.5929051	0.4471844	574.6837	4.325382	0	875.5272	497.5658	0.4437653	0.4487941	571.6912	4.519963	0	20	880	493						Frog_fixed.avi	0
13515	810	883.9988	485.6415	0.5930461	0.4473021	574.7915	4.332093	0	880.5755	496.2204	0.4439793	0.4489259	571.7407	4.534089	0	20	882	491						Frog_fixed.avi	0
13531	811	884.4166	489.4501	0.5932505	0.4474529	575.0488	4.335387	0	882.8323	500.968	0.444185	0.4490311	572.0161	4.524704	0	20	884	495						Frog_fixed.avi	0
13548	812	881.6681	488.5616	0.5934128	0.4476552	575.158	4.347776	0	874.9024	502.9899	0.4443811	0.4492044	572.3155	4.536904	0	20	878	496						Frog_fixed.avi	0
13565	813	883.2267	488.6998	0.5936358	0.4479007	575.4578	4.339796	0	877.6553	499.0039	0.4446558	0.4494467	572.284	4.537882	0	20	880	494						Frog_fixed.avi	0
13581	814	878.5693	487.6795	0.5938373	0.4481357	575.4716	4.337844	0	878.956	501.9161	0.4449078	0.4496703	572.6148	4.542837	0	20	879	495						Frog_fixed.avi	0
13598	815	879.1232	488.6124	0.5940741	0.4484074	575.7887	4.3471	0	874.7405	508.3409	0.4451743	0.4498526	572.7505	4.542338	0	20	877	498						Frog_fixed.avi	0
13615	816	878.0022	486.3494	0.5943152	0.4487421	575.7281	4.347395	0	878.6732	501.4378	0.4454554	0.4501735	573.1016	4.545658	0	20	878	494						Frog_fixed.avi	0
13631	817	881.7753	487.5403	0.5945831	0.4490601	576.183	4.33794	0	881.1071	500.8292	0.4457659	0.4505129	573.1793	4.545869	0	20	881	494						Frog_fixed.avi	0
13648	818	876.2115	492.2127	0.5948318	0.4494192	576.2291	4.342369	0	877.2525	508.9631	0.4460554	0.4507056	573.4013	4.545985	0	20	877	501						Frog_fixed.avi	0
13665	819	878.4504	487.3505	0.5951396	0.4497645	576.5121	4.344209	0	877.8077	501.4695	0.4464166	0.4510122	573.4456	4.544537	0	20	878	494						Frog_fixed.avi	0
13681	820	875.1473	493.2227	0.5954642	0.450061	576.8151	4.339341	0	877.152	497.8188	0.4467692	0.4512053	573.8912	4.539476	0	20	876	496						Frog_fixed.avi	0
13698	821	874.7897	491.5169	0.5957911	0.4503929	577.0023	4.328772	0	878.3225	498.1927	0.4471605	0.4513185	574.138	4.544107	0	20	877	495						Frog_fixed.avi	0
13715	822	874.7585	489.8718	0.5961547	0.450624	577.0704	4.319126	0	877.8522	508.65	0.4475704	0.4513721	574.2625	4.538057	0	20	876	499						Frog_fixed.avi	0
13731	823	871.3562	493.4488	0.5965714	0.4507899	577.4344	4.313853	0	877.2557	506.176	0.4480245	0.4514239	574.4136	4.534446	0	20	874	500						Frog_fixed.avi	0
13748	824	873.8646	493.8578	0.5970139	0.4509419	577.531	4.319751	0	878.2675	508.317	0.4484886	0.4514187	574.59	4.550333	0	20	876	501						Frog_fixed.avi	0
13765	825	875.5009	487.9583	0.5974492	0.4510763	577.7608	4.321883	0	875.265	504.9482	0.4489489	0.4513805	574.7848	4.543434	0	20	875	496						Frog_fixed.avi	0
13781	826	874.041	489.2299	0.5978969	0.4512314	577.9681	4.329831	0	873.4411	500.2417	0.4494132	0.4513166	574.9916	4.550952	0	20	874	495						Frog_fixed.avi	0
13798	827	875.5835	491.8328	0.5983297	0.4514425	578.1804	4.313909	0	874.7289	503.1908	0.4498504	0.4512843	575.2416	4.550658	0	20	875	498						Frog_fixed.avi	0
13815	828	880.5725	489.6096	0.598727	0.4518344	578.4507	4.316641	0	876.2246	506.5465	0.4502964	0.4513556	575.3179	4.562849	0	20	878	498						Frog_fixed.avi	0
13831	829	877.0491	487.0341	0.5990642	0.4522912	578.5583	4.324009	0	874.028	511.0241	0.4506929	0.4514939	575.4196	4.565906	0	20	876	499						Frog_fixed.avi	0
13848	830	873.1548	491.2826	0.5993932	0.4528426	578.4919	4.324918	0	875.5695	503.6642	0.4510373	0.4517703	575.4813	4.571805	0	20	874	497						Frog_fixed.avi	0
13865	831	873.437	496.9381	0.5997133	0.4533187	578.8378	4.335773	0	876.0098	502.3526	0.4513745	0.4520603	575.7781	4.575467	0	20	875	500						Frog_fixed.avi	0
13881	832	878.1439	484.7323	0.6000082	0.4538664	578.9312	4.344244	0	876.0562	510.6748	0.4517028	0.4523006	575.811	4.571152	0	20	877	498						Frog_fixed.avi	0
13898	833	871.7969	488.9604	0.6002079	0.4543157	579.1182	4.341605	0	869.0476	504.333	0.4519216	0.452568	575.9674	4.586877	0	20	870	497						Frog_fixed.avi	0
13914	834	872.0416	485.0259	0.6004122	0.4546951	579.2858	4.342235	0	878.0422	501.0326	0.4521951	0.4528151	575.9849	4.592174	0	20	875	493						Frog_fixed.avi	0
13931	835	871.653	492.8268	0.600551	0.45499	579.5312	4.364179	0	873.4063	509.1229	0.4523533	0.4529914	576.1619	4.592319	0	20	873	501						Frog_fixed.avi	0
13948	836	876.7133	485.2542	0.600624	0.455362	579.5392	4.370032	0	872.0831	504.6214	0.4524368	0.4532054	576.2245	4.595497	0	20	874	495						Frog_fixed.avi	0
13964	837	875.6616	491.4011	0.6006262	0.4555894	579.6973	4.369285	0	871.4542	500.7692	0.45248	0.4534229	576.4583	4.60807	0	20	874	496						Frog_fixed.avi	0
13981	838	876.2043	482.9693	0.6005882	0.4558899	579.8932	4.382612	0	871.4448	501.661	0.4524751	0.4536255	576.6235	4.621441	0	20	874	492						Frog_fixed.avi	0
13998	839	876.4564	483.4441	0.6004988	0.4559982	580.0711	4.389274	0	875.5667	507.3469	0.4524277	0.4537413	576.601	4.612867	0	20	876	495						Frog_fixed.avi	0
14014	840	874.9326	484.5222	0.6003243	0.4560169	580.0859	4.38827	0	871.1889	501.817	0.4522955	0.4538066	576.7061	4.629366	0	20	873	493						Frog_fixed.avi	0
14031	841	874.2954	481.4005	0.6001096	0.4559907	580.1749	4.400002	0	871.7578	499.9912	0.4521063	0.4538171	577.0354	4.625839	0	20	873	491						Frog_fixed.avi	0
14048	842	876.478	484.9366	0.5999013	0.4559411	580.3664	4.405157	0	874.7747	504.4731	0.4519235	0.4537993	576.9633	4.625799	0	20	876	495						Frog_fixed.avi	0
14064	843	876.424	483.4294	0.5996156	0.4559269	580.4208	4.419722	0	877.4816	497.927	0.4516696	0.4538536	577.1358	4.640485	0	20	877	491						Frog_fixed.avi	0
14081	844	881.2316	484.2311	0.5993345	0.4559449	580.5656	4.423903	0	873.7198	503.3175	0.4513892	0.4538856	577.2345	4.634502	0	20	877	494						Frog_fixed.avi	0
14098	845	879.8129	481.8165	0.5990044	0.4560164	580.7421	4.427725	0	874.8009	502.4523	0.4510949	0.4540254	577.4131	4.644693	0	20	877	492						Frog_fixed.avi	0
14114	846	876.4096	478.1077	0.5986717	0.4560439	580.8252	4.435821	0	874.9512	503.3985	0.4507757	0.45409	577.4438	4.642154	0	20	876	491						Frog_fixed.avi	0
14131	847	881.7227	481.588	0.5983808	0.4560555	580.8229	4.437442	0	878.3168	501.5954	0.4505061	0.4541734	577.5628	4.647099	0	20	880	492						Frog_fixed.avi	0
14148	848	863.8645	503.6144	0.5980322	0.4561847	580.7761	4.438253	0	861.7245	520.9601	0.4502771	0.4543404	577.5779	4.656603	0	20	863	512						Frog_fixed.avi	0
14164	849	864.8958	497.6116	0.5978386	0.456132	580.7322	4.449714	0	871.2274	519.0153	0.4500606	0.454306	577.5202	4.663692	0	20	868	508						Frog_fixed.avi	0
14181	850	864.829	504.7146	0.5976077	0.456047	580.7518	4.452546	0	862.4919	522.2521	0.4498031	0.454203	577.5925	4.667136	0	20	864	513						Frog_fixed.avi	0
14198	851	869.9802	505.4309	0.5974844	0.4559622	580.7958	4.467947	0	863.8834	520.4152	0.4496272	0.4540644	577.465	4.672944	0	20	867	513						Frog_fixed.avi	0
14214	852	870.6025	504.6849	0.5973511	0.4558409	580.644	4.469734	0	863.9719	522.6547	0.4495196	0.4538685	577.5285	4.66802	0	20	867	514						Frog_fixed.avi	0
14231	853	865.3187	507.3439	0.597235	0.4557652	580.5975	4.461492	0	863.7563	515.0482	0.4493907	0.4536921	577.3415	4.680641	0	20	865	511						Frog_fixed.avi	0
14248	854	866.6958	501.8224	0.5971735	0.4557688	580.3593	4.473406	0	862.5938	515.1199	0.449286	0.4534693	577.1649	4.683788	0	20	865	508						Frog_fixed.avi	0
14264	855	866.6667	507.0512	0.5971748	0.4557513	580.2432	4.470779	0	863.1787	523.1619	0.4492356	0.453209	576.9612	4.677849	0	20	865	515						Frog_fixed.avi	0
14281	856	866.009	506.1501	0.5972223	0.4556774	579.9843	4.475498	0	866.6514	514.7605	0.449243	0.4529965	576.8192	4.680046	0	20	866	510						Frog_fixed.avi	0
14298	857	861.1904	502.4869	0.597302	0.4555747	579.7171	4.471255	0	864.0811	515.0621	0.4492713	0.4527129	576.6014	4.681973	0	20	863	509						Frog_fixed.avi	0
14314	858	865.2915	504.6032	0.5974518	0.4553665	579.5624	4.465059	0	863.9946	515.6168	0.4493421	0.4523739	576.3098	4.680673	0	20	865	510						Frog_fixed.avi	0
14331	859	871.7092	505.1501	0.5976284	0.4550624	579.3259	4.473199	0	861.553	514.2919	0.4494075	0.452	576.1401	4.682892	0	20	867	510						Frog_fixed.avi	0
14348	860	866.4524	505.7646	0.59776	0.4547381	579.055	4.468792	0	862.4022	519.3595	0.4495158	0.4516304	575.748	4.682085	0	20	864	513						Frog_fixed.avi	0
14364	861	866.7008	502.0403	0.5979251	0.4544623	578.562	4.46863	0	863.9047	514.9315	0.4496498	0.4513702	575.5059	4.696464	0	20	865	508						Frog_fixed.avi	0
14381	862	864.3621	506.2652	0.5980922	0.4541861	578.4296	4.46724	0	866.2086	514.4325	0.4497421	0.451153	575.1821	4.68758	0	20	865	510						Frog_fixed.avi	0
14398	863	865.6074	505.7246	0.598258	0.4540175	578.2459	4.465434	0	862.7267	513.6614	0.4497883	0.4510258	574.9955	4.692898	0	20	864	510						Frog_fixed.avi	0
14414	864	868.0738	500.7108	0.5983855	0.4538899	577.8997	4.463573	0	865.2056	517.9776	0.4498695	0.4509374	574.4822	4.685952	0	20	867	509						Frog_fixed.avi	0
14431	865	867.7636	502.9734	0.5984755	0.4537793	577.437	4.454207	0	863.2911	521.0039	0.449912	0.4508887	574.0793	4.679573	0	20	866	512						Frog_fixed.avi	0
14448	866	872.3672	502.6549	0.5985675	0.4536689	576.9937	4.461058	0	862.5056	522.3666	0.4499156	0.4508353	573.67	4.675956	0	20	867	513						Frog_fixed.avi	0
14464	867	862.9703	503.7339	0.5986356	0.4534803	576.7161	4.452209	0	864.5199	518.7212	0.4499187	0.4507952	573.4229	4.677595	0	20	864	511						Frog_fixed.avi	0
14481	868	870.1653	501.2995	0.5987083	0.4533152	576.3896	4.454742	0	867.3273	515.6017	0.4499132	0.4507355	573.1997	4.681414	0	20	869	508						Frog_fixed.avi	0
14497	869	868.4786	503.6588	0.5987168	0.4531275	576.0362	4.463221	0	867.0895	516.4298	0.449875	0.4506375	572.7739	4.681986	0	20	868	510						Frog_fixed.avi	0
14514	870	871.7138	500.0089	0.5987456	0.4529413	575.6227	4.468173	0	867.1691	513.9355	0.4498104	0.4505566	572.4549	4.681741	0	20	869	507						Frog_fixed.avi	0
14531	871	870.8781	502.9933	0.5987443	0.4527036	575.3802	4.462197	0	865.783	513.6633	0.449735	0.4505026	572.035	4.683791	0	20	868	508						Frog_fixed.avi	0
14547	872	865.6229	500.7314	0.5987149	0.4524869	575.1047	4.464084	0	869.8737	513.9661	0.4496561	0.4504469	571.7876	4.69049	0	20	868	507						Frog_fixed.avi	0
14564	873	870.6383	496.2139	0.5986373	0.4523077	574.6765	4.477658	0	866.4631	515.2043	0.4495319	0.450381	571.3041	4.687509	0	20	869	506						Frog_fixed.avi	0
14581	874	867.3104	496.6136	0.598526	0.4520451	574.3146	4.485242	0	870.3543	517.4833	0.4493701	0.4502302	571.0621	4.689224	0	20	869	507						Frog_fixed.avi	0
14597	875	869.5472	500.5746	0.5984393	0.4517664	574.0887	4.482737	0	865.9394	518.8627	0.4491698	0.4501286	570.8042	4.690721	0	20	868	510						Frog_fixed.avi	0
14614	876	870.1086	496.4097	0.5982744	0.4515511	573.8406	4.48465	0	869.7222	512.5059	0.4489872	0.450067	570.6105	4.699855	0	20	870	504						Frog_fixed.avi	0
14631	877	867.5457	496.4868	0.5981054	0.4513163	573.4318	4.485785	0	864.9854	520.4835	0.4487459	0.4498937	570.2164	4.703613	0	20	866	508						Frog_fixed.avi	0
14647	878	870.528	497.6364	0.5979456	0.4510134	573.2933	4.49695	0	868.6389	519.6374	0.4484989	0.4498023	570.0881	4.716091	0	20	870	509						Frog_fixed.avi	0
14664	879	871.5384	498.2588	0.5977199	0.4507257	572.9185	4.505739	0	867.9135	513.3079	0.4482288	0.4496687	569.6749	4.71208	0	20	870	506						Frog_fixed.avi	0
14681	880	870.4174	500.2473	0.5974892	0.4503317	572.7773	4.501778	0	862.0691	513.5816	0.4478959	0.4494455	569.5666	4.714726	0	20	866	507						Frog_fixed.avi	0
14697	881	871.9808	501.9267	0.5972398	0.4499458	572.5538	4.506354	0	868.5839	520.9661	0.4476308	0.4491417	569.2155	4.710886	0	20	870	511						Frog_fixed.avi	0
14714	882	866.6172	501.5504	0.5969231	0.4495761	572.1862	4.501847	0	863.3615	516.3885	0.4472789	0.4489346	569.1013	4.72188	0	20	865	509						Frog_fixed.avi	0
14731	883	875.6797	503.4957	0.5966757	0.4492124	572.0796	4.514431	0	863.5306	517.1771	0.4469409	0.4487318	568.7698	4.71353	0	20	870	510						Frog_fixed.avi	0
14747	884	867.9668	500.4157	0.5963547	0.4489787	571.8941	4.504755	0	864.9633	515.0396	0.4466304	0.448529	568.52	4.712291	0	20	866	508						Frog_fixed.avi	0
14764	885	870.8785	502.5315	0.5960429	0.448713	571.5851	4.511543	0	866.5713	518.9265	0.4462588	0.4483531	568.5892	4.737633	0	20	869	511						Frog_fixed.avi	0
14781	886	873.3723	501.4247	0.5957607	0.4484941	571.532	4.510931	0	872.3214	522.9767	0.445946	0.4482434	568.3116	4.726543	0	20	873	512						Frog_fixed.avi	0
14797	887	873.3014	500.0952	0.5954429	0.4482744	571.2761	4.520616	0	868.5112	520.2318	0.4455774	0.4481313	568.1414	4.739655	0	20	871	510						Frog_fixed.avi	0
14814	888	871.1887	502.8206	0.5951027	0.4479195	571.0159	4.521057	0	865.1136	514.1645	0.4452368	0.4479701	568.0082	4.734056	0	20	868	508						Frog_fixed.avi	0
14831	889	878.0713	502.2809	0.5948344	0.4475584	570.9686	4.532822	0	872.009	516.9741	0.4449115	0.4477047	567.7918	4.732794	0	20	875	510						Frog_fixed.avi	0
14847	890	872.6968	502.139	0.5945049	0.447163	570.8248	4.522189	0	872.4539	520.6901	0.4445543	0.4474217	567.7858	4.723985	0	20	873	511						Frog_fixed.avi	0
14864	891	869.9857	502.6384	0.594184	0.4467359	570.6456	4.512729	0	871.672	513.7911	0.4441928	0.4472696	567.5315	4.735502	0	20	871	508						Frog_fixed.avi	0
14881	892	877.7575	503.7568	0.5939165	0.4463364	570.5832	4.523294	0	873.5253	514.855	0.4438342	0.4470663	567.3259	4.731644	0	20	876	509						Frog_fixed.avi	0
14897	893	873.3514	504.9145	0.5935769	0.4459401	570.4556	4.526928	0	871.1747	513.4882	0.4434741	0.4468684	567.334	4.724144	0	20	872	509						Frog_fixed.avi	0
14914	894	869.5734	505.2767	0.5932118	0.4456598	570.1355	4.527349	0	871.531	519.5677	0.4430945	0.4466971	567.3856	4.735602	0	20	871	512						Frog_fixed.avi	0
14931	895	869.8196	509.5368	0.5928983	0.4453759	570.0935	4.528551	0	876.1185	522.4448	0.4427366	0.4466621	567.0913	4.726916	0	20	873	516						Frog_fixed.avi	0
14947	896	-1280	-1024	-1	-1	-1	-1	4	-1280	-1024	-1	-1	-1	-1	4	20	0	0						Frog_fixed.avi	0
14963	897	-1280	-1024	-1	-1	-1	-1	4	-1280	-1024	-1	-1	-1	-1	4	20	0	0						Frog_fixed.avi	0
14980	898	865.9204	506.493	0.5919096	0.4450349	569.8374	4.528179	0	875.2897	520.0114	0.4416681	0.4467501	566.9297	4.73924	0	20	871	513						Frog_fixed.avi	0
14996	899	875.3669	504.6892	0.5916473	0.4449085	569.8342	4.545337	0	879.0044	514.2852	0.4413503	0.4468129	566.7659	4.734317	0	20	877	509						Frog_fixed.avi	0
15013	900	869.2001	506.7808	0.5913135	0.4447598	569.6224	4.530601	0	869.5199	517.4335	0.4409851	0.4468036	566.877	4.738677	0	20	869	512						Frog_fixed.avi	0
15030	901	876.1087	505.7013	0.5910808	0.4445744	569.735	4.546805	0	880.1226	518.7421	0.4407662	0.4467536	566.7987	4.742935	0	20	878	512						Frog_fixed.avi	0
15046	902	871.8584	507.8721	0.5908093	0.4444562	569.6337	4.534091	0	874.5571	517.9346	0.4404489	0.4467348	566.6475	4.745924	0	20	873	513						Frog_fixed.avi	0
15063	903	875.8737	508.2549	0.5905921	0.4443385	569.6361	4.539609	0	880.2124	521.469	0.4402438	0.4466873	566.7413	4.743997	0	20	878	515						Frog_fixed.avi	0
15080	904	872.4634	507.2311	0.5903367	0.4442871	569.5591	4.54529	0	871.291	517.7087	0.439968	0.4467234	566.6861	4.751833	0	20	872	512						Frog_fixed.avi	0
15096	905	875.8444	506.1892	0.5901473	0.4442552	569.6062	4.548012	0	880.5221	518.2806	0.4398076	0.4467516	566.7261	4.75427	0	20	878	512						Frog_fixed.avi	0
15113	906	869.3914	509.2612	0.5898825	0.4442157	569.5441	4.547781	0	872.7479	515.8881	0.4395409	0.4468032	566.8273	4.767791	0	20	871	513						Frog_fixed.avi	0
15130	907	874.004	507.3602	0.5897139	0.44416	569.6516	4.559497	0	875.5024	516.6636	0.4393661	0.4468249	566.6748	4.767954	0	20	875	512						Frog_fixed.avi	0
15146	908	867.7638	503.9645	0.5894489	0.444112	569.6619	4.557535	0	872.6761	518.6475	0.4391323	0.446822	566.8302	4.765434	0	20	870	511						Frog_fixed.avi	0
15163	909	868.884	507.3192	0.589263	0.4440208	569.6354	4.56403	0	875.9692	517.7277	0.4389243	0.4468369	566.6973	4.76753	0	20	872	513						Frog_fixed.avi	0
15180	910	870.8402	506.7484	0.589062	0.4439557	569.7137	4.562729	0	879.8843	515.4296	0.4387558	0.4468436	566.9365	4.777861	0	20	875	511						Frog_fixed.avi	0
15196	911	866.5006	504.7151	0.5888218	0.4438941	569.6617	4.562165	0	871.8274	513.2423	0.4385189	0.4468985	567.0671	4.78741	0	20	869	509						Frog_fixed.avi	0
15213	912	873.6996	508.8022	0.5886698	0.4438598	569.8626	4.56357	0	875.7571	514.8849	0.4383574	0.4469219	566.8721	4.781209	0	20	875	512						Frog_fixed.avi	0
15230	913	869.4665	512.5867	0.5884554	0.4437531	569.9099	4.573129	0	876.7596	515.3873	0.4381972	0.4469825	567.2167	4.796805	0	20	873	514						Frog_fixed.avi	0
15246	914	-1280	-1024	-1	-1	-1	-1	4	-1280	-1024	-1	-1	-1	-1	4	20	0	0						Frog_fixed.avi	0
15263	915	872.9279	509.1968	0.5881078	0.4437234	570.2396	4.5764	0	873.7588	510.9305	0.4378571	0.4471102	567.1607	4.808463	0	20	873	510						Frog_fixed.avi	0
15279	916	869.5312	511.8585	0.5879031	0.4436787	570.1678	4.583819	0	870.9462	515.7226	0.4376813	0.4471403	567.5325	4.81149	0	20	870	514						Frog_fixed.avi	0
15296	917	872.7653	509.7382	0.5877324	0.4436869	570.2308	4.584805	0	876.4863	511.0075	0.4375618	0.4472109	567.5096	4.812859	0	20	875	510						Frog_fixed.avi	0
15313	918	877.7595	505.2316	0.587607	0.4437728	570.4612	4.593365	0	878.6721	510.8488	0.4374323	0.4472975	567.5977	4.827065	0	20	878	508						Frog_fixed.avi	0
15329	919	875.1293	509.2073	0.587438	0.443776	570.4968	4.601881	0	874.8672	511.3129	0.4373087	0.4473299	567.7302	4.825267	0	20	875	510						Frog_fixed.avi	0
15346	920	870.2178	502.2422	0.5873007	0.4439346	570.5237	4.595983	0	873.4913	514.1507	0.4371866	0.4473902	567.8285	4.827691	0	20	872	508						Frog_fixed.avi	0
15363	921	872.829	503.2076	0.5871946	0.444103	570.6379	4.608251	0	874.1436	512.1631	0.4371346	0.447493	567.9134	4.830442	0	20	873	508						Frog_fixed.avi	0
15379	922	878.1589	501.1927	0.5871505	0.4442542	570.788	4.612284	0	875.6036	509.9829	0.4371131	0.4476342	567.9874	4.833288	0	20	877	506						Frog_fixed.avi	0
15396	923	875.1891	502.0185	0.5871035	0.444411	570.9582	4.61489	0	871.8196	511.5642	0.4370772	0.4477536	568.1263	4.838451	0	20	874	507						Frog_fixed.avi	0
15413	924	873.5377	503.8894	0.5870768	0.4445543	570.9689	4.616382	0	873.8445	510.2217	0.4370858	0.4479162	568.2258	4.848878	0	20	874	507						Frog_fixed.avi	0
15429	925	871.2192	500.413	0.5870826	0.4447129	570.9742	4.622874	0	872.4996	507.8979	0.4371118	0.4480663	568.3195	4.854027	0	20	872	504						Frog_fixed.avi	0
15446	926	868.531	502.0028	0.5871213	0.4448306	571.0995	4.628309	0	875.4742	510.7576	0.4371656	0.4481335	568.4254	4.856678	0	20	872	506						Frog_fixed.avi	0
15463	927	868.5705	498.2136	0.5871778	0.4449533	571.2241	4.634919	0	871.6838	514.463	0.4372182	0.4481743	568.5646	4.853117	0	20	870	506						Frog_fixed.avi	0
15479	928	872.5597	502.093	0.5872614	0.4450698	571.3134	4.635675	0	873.7919	511.9131	0.4373036	0.4482989	568.7585	4.873969	0	20	873	507						Frog_fixed.avi	0
15496	929	877.8769	499.5671	0.5873814	0.4452328	571.5369	4.645429	0	873.2629	510.9241	0.4373925	0.4484759	568.9247	4.868659	0	20	876	505						Frog_fixed.avi	0
15513	930	-1280	-1024	-1	-1	-1	-1	4	-1280	-1024	-1	-1	-1	-1	4	20	0	0						Frog_fixed.avi	0
15529	931	-1280	-1024	-1	-1	-1	-1	4	-1280	-1024	-1	-1	-1	-1	4	20	0	0						Frog_fixed.avi	0
15546	932	875.9034	503.9094	0.5878019	0.4460364	571.6949	4.649827	0	873.1757	508.525	0.4378611	0.4491348	569.0343	4.88736	0	20	875	506						Frog_fixed.avi	0
15563	933	878.1644	502.5262	0.5879549	0.446301	571.6572	4.655621	0	870.9203	510.6504	0.438051	0.4493436	569.0518	4.891421	0	20	875	507						Frog_fixed.avi	0
15579	934	-1280	-1024	-1	-1	-1	-1	4	-1280	-1024	-1	-1	-1	-1	4	20	0	0						Frog_fixed.avi	0
15596	935	882.2885	478.1064	0.5882453	0.4466194	571.8146	4.668533	0	882.3068	490.7359	0.4383948	0.4495682	569.2024	4.91639	0	21	882	484						Frog_fixed.avi	0
15613	936	888.9749	461.744	0.5883191	0.4464843	571.9788	4.659914	0	895.5102	458.3498	0.4385752	0.4495159	569.3076	4.905289	0	21	892	460						Frog_fixed.avi	0
15629	937	890.7889	467.6034	0.5885153	0.4466821	571.9684	4.673347	0	892.9291	470.4821	0.4388185	0.4496246	569.2466	4.92458	0	21	892	469						Frog_fixed.avi	0
15646	938	-1280	-1024	-1	-1	-1	-1	4	-1280	-1024	-1	-1	-1	-1	4	21	0	0						Frog_fixed.avi	0
15663	939	889.9877	463.9161	0.5889705	0.4468825	571.8939	4.688314	0	894.9197	464.676	0.439297	0.4497042	569.3307	4.939413	0	21	892	464						Frog_fixed.avi	0
15679	940	896.1172	460.9812	0.5892667	0.446925	572.0072	4.708106	0	890.5574	465.1069	0.4395112	0.4497053	569.5275	4.938988	0	21	893	463						Frog_fixed.avi	0
15696	941	-1280	-1024	-1	-1	-1	-1	4	-1280	-1024	-1	-1	-1	-1	4	21	0	0						Frog_fixed.avi	0
15713	942	896.9443	462.4812	0.5897977	0.4469161	571.9595	4.717041	0	894.9072	459.8069	0.4400827	0.4496807	569.4697	4.951749	0	21	896	461						Frog_fixed.avi	0
15729	943	-1280	-1024	-1	-1	-1	-1	4	-1280	-1024	-1	-1	-1	-1	4	21	0	0						Frog_fixed.avi	0
15746	944	-1280	-1024	-1	-1	-1	-1	4	-1280	-1024	-1	-1	-1	-1	4	21	0	0						Frog_fixed.avi	0
15763	945	-1280	-1024	-1	-1	-1	-1	4	-1280	-1024	-1	-1	-1	-1	4	21	0	0						Frog_fixed.avi	0
15779	946	892.8224	463.212	0.5909327	0.4467406	571.9122	4.736408	0	897.5586	460.3855	0.4412789	0.449481	569.3286	4.984897	0	21	895	462						Frog_fixed.avi	0
15796	947	901.0355	459.6156	0.5912235	0.4467022	571.9757	4.748427	0	890.2753	461.0733	0.4414925	0.4494316	569.651	4.989431	0	21	896	460						Frog_fixed.avi	0
15813	948	892.5746	461.1412	0.5914119	0.4466501	571.8878	4.749876	0	897.6653	461.2095	0.4417691	0.4493767	569.3552	5.002268	0	21	895	461						Frog_fixed.avi	0
15829	949	-1280	-1024	-1	-1	-1	-1	4	-1280	-1024	-1	-1	-1	-1	4	21	0	0						Frog_fixed.avi	0
15846	950	-1280	-1024	-1	-1	-1	-1	4	-1280	-1024	-1	-1	-1	-1	4	21	0	0						Frog_fixed.avi	0
15862	951	-1280	-1024	-1	-1	-1	-1	4	-1280	-1024	-1	-1	-1	-1	4	21	0	0						Frog_fixed.avi	0
15879	952	898.8415	457.1647	0.5922143	0.4467814	571.8871	4.776944	0	890.2031	458.1595	0.4424848	0.4494915	569.5834	5.025356	0	21	895	458						Frog_fixed.avi	0
15896	953	897.5593	465.1831	0.5923446	0.4467697	571.8204	4.781435	0	895.8471	459.7241	0.442698	0.4494826	569.4002	5.036783	0	21	897	462						Frog_fixed.avi	0
15912	954	-1280	-1024	-1	-1	-1	-1	4	-1280	-1024	-1	-1	-1	-1	4	21	0	0						Frog_fixed.avi	0
15929	955	-1280	-1024	-1	-1	-1	-1	4	-1280	-1024	-1	-1	-1	-1	4	21	0	0						Frog_fixed.avi	0
15946	956	-1280	-1024	-1	-1	-1	-1	4	-1280	-1024	-1	-1	-1	-1	4	21	0	0						Frog_fixed.avi	0
15962	957	-1280	-1024	-1	-1	-1	-1	4	-1280	-1024	-1	-1	-1	-1	4	21	0	0						Frog_fixed.avi	0
15979	958	-1280	-1024	-1	-1	-1	-1	4	-1280	-1024	-1	-1	-1	-1	4	21	0	0						Frog_fixed.avi	0
15996	959	891.7048	482.7045	0.5933657	0.4467087	572.0024	4.836134	0	876.4316	494.3827	0.4435756	0.4490175	569.2399	5.067607	0	21	884	489						Frog_fixed.avi	0
16012	960	884.2919	490.8798	0.5934793	0.4466946	572.0031	4.839199	0	874.4816	496.7731	0.4437095	0.4489754	569.2128	5.08692	0	21	879	494						Frog_fixed.avi	0
16029	961	891.3278	489.363	0.5935934	0.4466958	571.8351	4.840683	0	874.6386	495.5238	0.4437729	0.4489571	569.1285	5.086874	0	21	883	492						Frog_fixed.avi	0
16046	962	-1280	-1024	-1	-1	-1	-1	4	-1280	-1024	-1	-1	-1	-1	4	21	0	0						Frog_fixed.avi	0
16062	963	-1280	-1024	-1	-1	-1	-1	4	-1280	-1024	-1	-1	-1	-1	4	21	0	0						Frog_fixed.avi	0
16079	964	-1280	-1024	-1	-1	-1	-1	4	-1280	-1024	-1	-1	-1	-1	4	21	0	0						Frog_fixed.avi	0
16096	965	-1280	-1024	-1	-1	-1	-1	4	-1280	-1024	-1	-1	-1	-1	4	21	0	0						Frog_fixed.avi	0
16112	966	-1280	-1024	-1	-1	-1	-1	4	-1280	-1024	-1	-1	-1	-1	4	21	0	0						Frog_fixed.avi	0
16129	967	892.4144	489.895	0.593762	0.4468587	571.7946	4.884581	0	873.4314	490.7831	0.443837	0.4491163	569.0226	5.139017	0	21	883	490						Frog_fixed.avi	0
16146	968	889.8857	488.7856	0.5937354	0.4468458	571.6328	4.888018	0	877.7516	488.1029	0.443826	0.4491274	568.9792	5.141801	0	21	884	488						Frog_fixed.avi	0
16162	969	-1280	-1024	-1	-1	-1	-1	4	-1280	-1024	-1	-1	-1	-1	4		0	0						Frog_fixed.avi	0
16179	970	-1280	-1024	-1	-1	-1	-1	4	-1280	-1024	-1	-1	-1	-1	4		0	0						Frog_fixed.avi	0
16196	971	-1280	-1024	-1	-1	-1	-1	4	-1280	-1024	-1	-1	-1	-1	4		0	0						Frog_fixed.avi	0
16212	972	-1280	-1024	-1	-1	-1	-1	4	-1280	-1024	-1	-1	-1	-1	4		0	0						Frog_fixed.avi	0
16229	973	-1280	-1024	-1	-1	-1	-1	4	-1280	-1024	-1	-1	-1	-1	4		0	0						Frog_fixed.avi	0
16246	974	-1280	-1024	-1	-1	-1	-1	4	-1280	-1024	-1	-1	-1	-1	4		0	0						Frog_fixed.avi	0
16262	975	-1280	-1024	-1	-1	-1	-1	4	-1280	-1024	-1	-1	-1	-1	4		0	0						Frog_fixed.avi	0
16279	976	-1280	-1024	-1	-1	-1	-1	4	-1280	-1024	-1	-1	-1	-1	4		0	0						Frog_fixed.avi	0
16296	977	886.5854	486.3223	0.5934427	0.4469202	571.4121	4.913537	0	872.7234	498.8069	0.443499	0.4490722	568.7283	5.161937	0	22	880	493						Frog_fixed.avi	0
16312	978	883.2502	484.1836	0.5934451	0.4470216	571.4692	4.910574	0	872.1478	492.4911	0.4434984	0.4492524	568.7005	5.169408	0	22	878	488						Frog_fixed.avi	0
16329	979	-1280	-1024	-1	-1	-1	-1	4	-1280	-1024	-1	-1	-1	-1	4		0	0						Frog_fixed.avi	0
16346	980	-1280	-1024	-1	-1	-1	-1	4	-1280	-1024	-1	-1	-1	-1	4		0	0						Frog_fixed.avi	0
16362	981	-1280	-1024	-1	-1	-1	-1	4	-1280	-1024	-1	-1	-1	-1	4		0	0						Frog_fixed.avi	0
16379	982	-1280	-1024	-1	-1	-1	-1	4	-1280	-1024	-1	-1	-1	-1	4		0	0						Frog_fixed.avi	0
16395	983	-1280	-1024	-1	-1	-1	-1	4	-1280	-1024	-1	-1	-1	-1	4		0	0						Frog_fixed.avi	0
16412	984	-1280	-1024	-1	-1	-1	-1	4	-1280	-1024	-1	-1	-1	-1	4		0	0						Frog_fixed.avi	0
16429	985	-1280	-1024	-1	-1	-1	-1	4	-1280	-1024	-1	-1	-1	-1	4		0	0						Frog_fixed.avi	0
16445	986	-1280	-1024	-1	-1	-1	-1	4	-1280	-1024	-1	-1	-1	-1	4		0	0						Frog_fixed.avi	0
16462	987	894.9078	503.9008	0.593464	0.4468791	571.5521	4.929361	0	881.7213	503.9494	0.4437048	0.4496022	568.927	5.175679	0	23	888	504						Frog_fixed.avi	0
16479	988	891.8252	502.0512	0.5934784	0.4468942	571.5862	4.92875	0	887.3125	498.3733	0.4437395	0.4495879	569.0526	5.183029	0	23	890	500						Frog_fixed.avi	0
16495	989	-1280	-1024	-1	-1	-1	-1	4	-1280	-1024	-1	-1	-1	-1	4		0	0						Frog_fixed.avi	0
16512	990	-1280	-1024	-1	-1	-1	-1	4	-1280	-1024	-1	-1	-1	-1	4		0	0						Frog_fixed.avi	0
16529	991	-1280	-1024	-1	-1	-1	-1	4	-1280	-1024	-1	-1	-1	-1	4		0	0						Frog_fixed.avi	0
16545	992	-1280	-1024	-1	-1	-1	-1	4	-1280	-1024	-1	-1	-1	-1	4		0	0						Frog_fixed.avi	0
16562	993	-1280	-1024	-1	-1	-1	-1	4	-1280	-1024	-1	-1	-1	-1	4		0	0						Frog_fixed.avi	0
16579	994	-1280	-1024	-1	-1	-1	-1	4	-1280	-1024	-1	-1	-1	-1	4		0	0						Frog_fixed.avi	0
16595	995	-1280	-1024	-1	-1	-1	-1	4	-1280	-1024	-1	-1	-1	-1	4		0	0						Frog_fixed.avi	0
16612	996	892.2794	507.319	0.5938291	0.4472799	571.8454	4.910224	0	886.7779	511.6712	0.444045	0.4498395	569.1179	5.169505	0	24	890	509						Frog_fixed.avi	0
16629	997	889.9993	507.0585	0.5938975	0.4475061	571.7586	4.912477	0	887.8165	509.1262	0.4441651	0.4500802	569.2499	5.161578	0	24	889	508						Frog_fixed.avi	0
16645	998	-1280	-1024	-1	-1	-1	-1	4	-1280	-1024	-1	-1	-1	-1	4	24	0	0						Frog_fixed.avi	0
16662	999	-1280	-1024	-1	-1	-1	-1	4	-1280	-1024	-1	-1	-1	-1	4	24	0	0						Frog_fixed.avi	0
16679	1000	895.3376	504.0805	0.5942876	0.4480057	572.0217	4.907709	0	880.0558	505.7237	0.4445217	0.4504708	569.1927	5.150723	0	24	888	505						Frog_fixed.avi	0
16695	1001	886.9718	507.735	0.5943693	0.448096	571.9153	4.890196	0	879.3497	502.7159	0.4446587	0.4504714	569.1917	5.147948	0	24	883	505						Frog_fixed.avi	0
16712	1002	-1280	-1024	-1	-1	-1	-1	4	-1280	-1024	-1	-1	-1	-1	4	24	0	0						Frog_fixed.avi	0
16729	1003	-1280	-1024	-1	-1	-1	-1	4	-1280	-1024	-1	-1	-1	-1	4	24	0	0						Frog_fixed.avi	0
16745	1004	-1280	-1024	-1	-1	-1	-1	4	-1280	-1024	-1	-1	-1	-1	4	24	0	0						Frog_fixed.avi	0
16762	1005	-1280	-1024	-1	-1	-1	-1	4	-1280	-1024	-1	-1	-1	-1	4	24	0	0						Frog_fixed.avi	0
16778	1006	-1280	-1024	-1	-1	-1	-1	4	-1280	-1024	-1	-1	-1	-1	4	24	0	0						Frog_fixed.avi	0
16795	1007	894.7899	501.6504	0.5947861	0.4482188	572.2143	4.870264	0	882.2197	497.9217	0.4451355	0.4503729	569.4853	5.139503	0	24	889	500						Frog_fixed.avi	0
16812	1008	-1280	-1024	-1	-1	-1	-1	4	-1280	-1024	-1	-1	-1	-1	4	24	0	0						Frog_fixed.avi	0
16828	1009	887.364	504.3077	0.594874	0.4480959	572.0055	4.854012	0	881.843	497.7319	0.4452756	0.450287	569.2907	5.12944	0	24	885	501						Frog_fixed.avi	0
16845	1010	-1280	-1024	-1	-1	-1	-1	4	-1280	-1024	-1	-1	-1	-1	4	24	0	0						Frog_fixed.avi	0
16862	1011	-1280	-1024	-1	-1	-1	-1	4	-1280	-1024	-1	-1	-1	-1	4	24	0	0						Frog_fixed.avi	0
16878	1012	896.752	500.9352	0.5951416	0.4477675	572.2472	4.839281	0	879.2083	502.3095	0.445501	0.450037	569.7159	5.106484	0	24	888	502						Frog_fixed.avi	0
16895	1013	-1280	-1024	-1	-1	-1	-1	4	-1280	-1024	-1	-1	-1	-1	4	24	0	0						Frog_fixed.avi	0
16912	1014	895.3877	495.1112	0.59526	0.4476071	572.335	4.830039	0	881.1701	501.9823	0.4456644	0.4498473	569.6356	5.100647	0	24	888	499						Frog_fixed.avi	0
16928	1015	891.9562	495.5208	0.5953076	0.4475505	572.3154	4.831624	0	880.012	502.7234	0.4457321	0.4497935	569.6008	5.100551	0	24	886	499						Frog_fixed.avi	0
16945	1016	-1280	-1024	-1	-1	-1	-1	4	-1280	-1024	-1	-1	-1	-1	4	24	0	0						Frog_fixed.avi	0
16962	1017	891.2609	493.8984	0.5954705	0.4476165	572.3055	4.828721	0	879.9918	498.8417	0.445903	0.4497496	569.6907	5.10293	0	24	886	496						Frog_fixed.avi	0
16978	1018	892.9803	499.417	0.5955701	0.4476808	572.2563	4.828167	0	882.6053	496.5748	0.4460106	0.4497778	569.5854	5.10223	0	24	888	498						Frog_fixed.avi	0
16995	1019	890.9308	501.4115	0.5956666	0.4477474	572.4103	4.82156	0	881.3232	497.7318	0.4461178	0.449795	569.6649	5.092932	0	24	886	500						Frog_fixed.avi	0
17012	1020	897.3364	492.1493	0.5957658	0.4477977	572.4888	4.841402	0	881.3435	494.0458	0.4462117	0.4497559	569.6529	5.103859	0	24	889	493						Frog_fixed.avi	0
17028	1021	-1280	-1024	-1	-1	-1	-1	4	-1280	-1024	-1	-1	-1	-1	4	24	0	0						Frog_fixed.avi	0
17045	1022	-1280	-1024	-1	-1	-1	-1	4	-1280	-1024	-1	-1	-1	-1	4	24	0	0						Frog_fixed.avi	0
17062	1023	891.8768	495.3785	0.5961677	0.4478239	572.4734	4.837026	0	880.7336	487.8232	0.4465992	0.4495638	569.6716	5.105629	0	24	886	492						Frog_fixed.avi	0
17078	1024	-1280	-1024	-1	-1	-1	-1	4	-1280	-1024	-1	-1	-1	-1	4	24	0	0						Frog_fixed.avi	0
17095	1025	-1280	-1024	-1	-1	-1	-1	4	-1280	-1024	-1	-1	-1	-1	4	24	0	0						Frog_fixed.avi	0
17112	1026	-1280	-1024	-1	-1	-1	-1	4	-1280	-1024	-1	-1	-1	-1	4	24	0	0						Frog_fixed.avi	0
17128	1027	889.7067	488.0804	0.5965388	0.447719	572.1867	4.846665	0	877.8915	487.9083	0.4468902	0.4493492	569.6037	5.114153	0	24	884	488						Frog_fixed.avi	0
17145	1028	-1280	-1024	-1	-1	-1	-1	4	-1280	-1024	-1	-1	-1	-1	4	24	0	0						Frog_fixed.avi	0
17162	1029	889.2052	494.364	0.5966313	0.4477937	572.343	4.841957	0	874.5405	487.3548	0.4469369	0.4494534	569.5717	5.113945	0	24	882	491						Frog_fixed.avi	0
17178	1030	-1280	-1024	-1	-1	-1	-1	4	-1280	-1024	-1	-1	-1	-1	4	24	0	0						Frog_fixed.avi	0
17195	1031	-1280	-1024	-1	-1	-1	-1	4	-1280	-1024	-1	-1	-1	-1	4	24	0	0						Frog_fixed.avi	0
17212	1032	-1280	-1024	-1	-1	-1	-1	4	-1280	-1024	-1	-1	-1	-1	4	24	0	0						Frog_fixed.avi	0
17228	1033	-1280	-1024	-1	-1	-1	-1	4	-1280	-1024	-1	-1	-1	-1	4	24	0	0						Frog_fixed.avi	0
17245	1034	-1280	-1024	-1	-1	-1	-1	4	-1280	-1024	-1	-1	-1	-1	4	24	0	0						Frog_fixed.avi	0
17262	1035	-1280	-1024	-1	-1	-1	-1	4	-1280	-1024	-1	-1	-1	-1	4	24	0	0						Frog_fixed.avi	0
17278	1036	884.6946	487.0967	0.5965705	0.4476512	572.0829	4.869157	0	869.8278	487.7352	0.446833	0.4493435	569.2474	5.125415	0	24	877	487						Frog_fixed.avi	0
17295	1037	-1280	-1024	-1	-1	-1	-1	4	-1280	-1024	-1	-1	-1	-1	4	24	0	0						Frog_fixed.avi	0
17312	1038	-1280	-1024	-1	-1	-1	-1	4	-1280	-1024	-1	-1	-1	-1	4	24	0	0						Frog_fixed.avi	0
17328	1039	-1280	-1024	-1	-1	-1	-1	4	-1280	-1024	-1	-1	-1	-1	4	24	0	0						Frog_fixed.avi	0
17345	1040	-1280	-1024	-1	-1	-1	-1	4	-1280	-1024	-1	-1	-1	-1	4	24	0	0						Frog_fixed.avi	0
17361	1041	-1280	-1024	-1	-1	-1	-1	4	879.1096	488.7019	0.4460978	0.4476972	569.1625	5.155941	0	24	879	489						Frog_fixed.avi	0
17378	1042	-1280	-1024	-1	-1	-1	-1	4	-1280	-1024	-1	-1	-1	-1	4		0	0						Frog_fixed.avi	0
17395	1043	-1280	-1024	-1	-1	-1	-1	4	-1280	-1024	-1	-1	-1	-1	4		0	0						Frog_fixed.avi	0
17411	1044	-1280	-1024	-1	-1	-1	-1	4	-1280	-1024	-1	-1	-1	-1	4		0	0						Frog_fixed.avi	0
17428	1045	-1280	-1024	-1	-1	-1	-1	4	-1280	-1024	-1	-1	-1	-1	4		0	0						Frog_fixed.avi	0
17445	1046	-1280	-1024	-1	-1	-1	-1	4	-1280	-1024	-1	-1	-1	-1	4		0	0						Frog_fixed.avi	0
17461	1047	-1280	-1024	-1	-1	-1	-1	4	-1280	-1024	-1	-1	-1	-1	4		0	0						Frog_fixed.avi	0
17478	1048	-1280	-1024	-1	-1	-1	-1	4	-1280	-1024	-1	-1	-1	-1	4		0	0						Frog_fixed.avi	0
17495	1049	-1280	-1024	-1	-1	-1	-1	4	-1280	-1024	-1	-1	-1	-1	4		0	0						Frog_fixed.avi	0
17511	1050	-1280	-1024	-1	-1	-1	-1	4	-1280	-1024	-1	-1	-1	-1	4		0	0						Frog_fixed.avi	0
17528	1051	-1280	-1024	-1	-1	-1	-1	4	-1280	-1024	-1	-1	-1	-1	4		0	0						Frog_fixed.avi	0
17545	1052	-1280	-1024	-1	-1	-1	-1	4	-1280	-1024	-1	-1	-1	-1	4		0	0						Frog_fixed.avi	0
17561	1053	-1280	-1024	-1	-1	-1	-1	4	-1280	-1024	-1	-1	-1	-1	4		0	0						Frog_fixed.avi	0
17578	1054	-1280	-1024	-1	-1	-1	-1	4	-1280	-1024	-1	-1	-1	-1	4		0	0						Frog_fixed.avi	0
17595	1055	-1280	-1024	-1	-1	-1	-1	4	-1280	-1024	-1	-1	-1	-1	4		0	0						Frog_fixed.avi	0
17611	1056	-1280	-1024	-1	-1	-1	-1	4	-1280	-1024	-1	-1	-1	-1	4		0	0						Frog_fixed.avi	0
17628	1057	-1280	-1024	-1	-1	-1	-1	4	-1280	-1024	-1	-1	-1	-1	4		0	0						Frog_fixed.avi	0
17645	1058	902.646	465.2382	0.5925562	0.4449576	570.7479	4.87979	0	907.9287	476.5211	0.4425067	0.4473501	568.1783	5.116654	0	25	905	471						Frog_fixed.avi	0
17661	1059	-1280	-1024	-1	-1	-1	-1	4	-1280	-1024	-1	-1	-1	-1	4	25	0	0						Frog_fixed.avi	0
17678	1060	-1280	-1024	-1	-1	-1	-1	4	-1280	-1024	-1	-1	-1	-1	4	25	0	0						Frog_fixed.avi	0
17695	1061	892.6522	476.1622	0.591804	0.4444445	570.5093	4.880153	0	895.0294	465.9135	0.441714	0.4472232	567.9476	5.120259	0	25	894	471						Frog_fixed.avi	0
17711	1062	-1280	-1024	-1	-1	-1	-1	4	-1280	-1024	-1	-1	-1	-1	4	25	0	0						Frog_fixed.avi	0
17728	1063	-1280	-1024	-1	-1	-1	-1	4	-1280	-1024	-1	-1	-1	-1	4	25	0	0						Frog_fixed.avi	0
17745	1064	-1280	-1024	-1	-1	-1	-1	4	-1280	-1024	-1	-1	-1	-1	4	25	0	0						Frog_fixed.avi	0
17761	1065	-1280	-1024	-1	-1	-1	-1	4	-1280	-1024	-1	-1	-1	-1	4	25	0	0						Frog_fixed.avi	0
17778	1066	-1280	-1024	-1	-1	-1	-1	4	-1280	-1024	-1	-1	-1	-1	4	25	0	0						Frog_fixed.avi	0
17795	1067	898.3074	460.111	0.5906604	0.4441333	569.8613	4.866128	0	897.0251	476.9495	0.4404841	0.4467796	567.209	5.09553	0	25	898	469						Frog_fixed.avi	0
17811	1068	-1280	-1024	-1	-1	-1	-1	4	-1280	-1024	-1	-1	-1	-1	4		0	0						Frog_fixed.avi	0
17828	1069	-1280	-1024	-1	-1	-1	-1	4	-1280	-1024	-1	-1	-1	-1	4		0	0						Frog_fixed.avi	0
17845	1070	-1280	-1024	-1	-1	-1	-1	4	-1280	-1024	-1	-1	-1	-1	4		0	0						Frog_fixed.avi	0
17861	1071	-1280	-1024	-1	-1	-1	-1	4	-1280	-1024	-1	-1	-1	-1	4		0	0						Frog_fixed.avi	0
17878	1072	-1280	-1024	-1	-1	-1	-1	4	-1280	-1024	-1	-1	-1	-1	4		0	0						Frog_fixed.avi	0
17894	1073	-1280	-1024	-1	-1	-1	-1	4	-1280	-1024	-1	-1	-1	-1	4		0	0						Frog_fixed.avi	0
17911	1074	-1280	-1024	-1	-1	-1	-1	4	-1280	-1024	-1	-1	-1	-1	4		0	0						Frog_fixed.avi	0
17928	1075	-1280	-1024	-1	-1	-1	-1	4	-1280	-1024	-1	-1	-1	-1	4		0	0						Frog_fixed.avi	0
17944	1076	-1280	-1024	-1	-1	-1	-1	4	-1280	-1024	-1	-1	-1	-1	4		0	0						Frog_fixed.avi	0
17961	1077	897.2507	488.7355	0.5885424	0.4419461	568.9327	4.701902	0	893.7701	484.601	0.4383365	0.4451621	566.5012	4.91493	0	26	896	487						Frog_fixed.avi	0
17978	1078	893.2993	481.5079	0.5883236	0.4419311	569.0287	4.689402	0	878.4976	486.9362	0.4380111	0.4451262	566.4634	4.897726	0	26	886	484						Frog_fixed.avi	0
17994	1079	895.2339	480.6215	0.5880938	0.4418378	568.8122	4.676039	0	890.4542	482.6461	0.4378607	0.4451423	566.3938	4.894463	0	26	893	482						Frog_fixed.avi	0
18011	1080	894.7806	481.4684	0.5878658	0.4417643	568.8874	4.664374	0	879.4007	496.894	0.4375717	0.4450242	566.1776	4.856738	0	26	887	489						Frog_fixed.avi	0
18028	1081	896.2775	481.4577	0.5876349	0.4416857	568.6392	4.655457	0	889.2692	491.7209	0.4373711	0.4449993	566.3334	4.858526	0	26	893	487						Frog_fixed.avi	0
18044	1082	896.7754	485.8939	0.5874228	0.4415081	568.639	4.627818	0	881.0877	496.0107	0.4371238	0.4449336	566.1469	4.850608	0	26	889	491						Frog_fixed.avi	0
18061	1083	-1280	-1024	-1	-1	-1	-1	4	-1280	-1024	-1	-1	-1	-1	4	26	0	0						Frog_fixed.avi	0
18078	1084	896.1191	485.4234	0.5870095	0.4411495	568.4166	4.616027	0	882.7735	486.8843	0.4367156	0.4448001	565.8484	4.829831	0	26	889	486						Frog_fixed.avi	0
18094	1085	898.3022	487.7571	0.5868431	0.4410156	568.4772	4.610252	0	878.4295	493.1299	0.4364781	0.4446308	566.1996	4.826141	0	26	888	490						Frog_fixed.avi	0
18111	1086	890.0726	487.9911	0.5865957	0.440848	568.2123	4.592072	0	879.2209	491.4096	0.4362943	0.4445045	565.8521	4.814728	0	26	885	490						Frog_fixed.avi	0
18128	1087	895.795	488.8795	0.5864611	0.4406812	568.2839	4.590495	0	882.0507	496.5848	0.4360933	0.4443204	565.7496	4.812214	0	26	889	493						Frog_fixed.avi	0
18144	1088	890.1361	494.4066	0.5862309	0.4404698	568.2084	4.591914	0	877.5065	500.0096	0.4358724	0.4441853	565.7607	4.815621	0	26	884	497						Frog_fixed.avi	0
18161	1089	892.1019	493.2001	0.5861015	0.4403302	568.0032	4.587399	0	874.6926	497.5689	0.4356931	0.4441202	565.5336	4.823109	0	26	883	495						Frog_fixed.avi	0
18178	1090	896.2616	492.2779	0.5859754	0.4401996	567.9761	4.581081	0	879.0114	494.4067	0.4355184	0.4440584	565.4886	4.832294	0	26	888	493						Frog_fixed.avi	0
18194	1091	-1280	-1024	-1	-1	-1	-1	4	-1280	-1024	-1	-1	-1	-1	4	26	0	0						Frog_fixed.avi	0
18211	1092	891.1163	493.4712	0.5856761	0.4398907	567.5092	4.584255	0	877.0936	490.7547	0.4352173	0.4438445	565.1758	4.833049	0	26	884	492						Frog_fixed.avi	0
18228	1093	889.6942	493.993	0.5855902	0.4398037	567.621	4.589472	0	879.9054	488.5747	0.4351093	0.4438421	565.1888	4.84346	0	26	885	491						Frog_fixed.avi	0
18244	1094	-1280	-1024	-1	-1	-1	-1	4	-1280	-1024	-1	-1	-1	-1	4	26	0	0						Frog_fixed.avi	0
18261	1095	-1280	-1024	-1	-1	-1	-1	4	-1280	-1024	-1	-1	-1	-1	4	26	0	0						Frog_fixed.avi	0
18277	1096	894.868	491.4517	0.5855119	0.4398336	567.3613	4.614564	0	877.7966	489.0164	0.4348783	0.4440269	564.7464	4.867956	0	26	886	490						Frog_fixed.avi	0
18294	1097	897.129	487.9947	0.5855473	0.4398384	567.2997	4.633196	0	877.7786	493.3718	0.4348805	0.4440546	564.6993	4.880849	0	26	887	491						Frog_fixed.avi	0
18311	1098	896.9879	492.4578	0.5856134	0.4397801	567.0219	4.635584	0	875.253	495.3492	0.4349181	0.4440545	564.4949	4.889497	0	26	886	494						Frog_fixed.avi	0
18327	1099	-1280	-1024	-1	-1	-1	-1	4	-1280	-1024	-1	-1	-1	-1	4	26	0	0						Frog_fixed.avi	0
18344	1100	892.8063	494.3406	0.5858068	0.4395398	566.6562	4.64646	0	877.7557	490.6617	0.4350888	0.4439913	564.35	4.918902	0	26	885	493						Frog_fixed.avi	0
18361	1101	889.0356	497.264	0.5859181	0.4394528	566.6321	4.649436	0	872.0216	482.8019	0.4351989	0.443974	564.36	4.922276	0	26	881	490						Frog_fixed.avi	0
18377	1102	-1280	-1024	-1	-1	-1	-1	4	-1280	-1024	-1	-1	-1	-1	4	26	0	0						Frog_fixed.avi	0
18394	1103	-1280	-1024	-1	-1	-1	-1	4	-1280	-1024	-1	-1	-1	-1	4	26	0	0						Frog_fixed.avi	0
18411	1104	-1280	-1024	-1	-1	-1	-1	4	-1280	-1024	-1	-1	-1	-1	4	26	0	0						Frog_fixed.avi	0
18427	1105	894.2676	493.6783	0.5867484	0.4388898	566.2845	4.699666	0	878.119	489.5595	0.4359766	0.4435199	563.8065	4.964991	0	26	886	492						Frog_fixed.avi	0
18444	1106	890.1483	492.5656	0.5869831	0.4387395	566.1207	4.711371	0	875.8058	494.7586	0.436184	0.443314	563.7715	4.982849	0	26	883	494						Frog_fixed.avi	0
18461	1107	-1280	-1024	-1	-1	-1	-1	4	-1280	-1024	-1	-1	-1	-1	4	26	0	0						Frog_fixed.avi	0
18477	1108	890.1622	490.402	0.5874203	0.4385822	565.9682	4.734827	0	873.251	485.017	0.4365888	0.4431943	563.7338	5.000714	0	26	882	488						Frog_fixed.avi	0
18494	1109	898.1763	485.7829	0.5876882	0.438513	566.1144	4.738652	0	885.098	483.1877	0.4368767	0.4431587	563.6358	5.009476	0	26	892	484						Frog_fixed.avi	0
18511	1110	896.9232	488.317	0.5878521	0.438452	565.9452	4.757147	0	873.3843	488.9339	0.4370111	0.4430867	563.7058	5.021981	0	26	885	489						Frog_fixed.avi	0
18527	1111	900.5433	496.7729	0.5880597	0.4381374	565.93	4.753181	0	877.735	483.0081	0.4372223	0.4431501	563.5491	5.045078	0	26	889	490						Frog_fixed.avi	0
18544	1112	-1280	-1024	-1	-1	-1	-1	4	-1280	-1024	-1	-1	-1	-1	4	26	0	0						Frog_fixed.avi	0
18561	1113	-1280	-1024	-1	-1	-1	-1	4	-1280	-1024	-1	-1	-1	-1	4	26	0	0						Frog_fixed.avi	0
18577	1114	-1280	-1024	-1	-1	-1	-1	4	-1280	-1024	-1	-1	-1	-1	4	26	0	0						Frog_fixed.avi	0
18594	1115	-1280	-1024	-1	-1	-1	-1	4	-1280	-1024	-1	-1	-1	-1	4	26	0	0						Frog_fixed.avi	0
18611	1116	881.6546	480.7971	0.5890616	0.4388205	566.0667	4.808172	0	881.5264	467.0714	0.4383166	0.4438657	563.9141	5.098115	0	27	882	474						Frog_fixed.avi	0
18627	1117	880.62	451.2364	0.5892853	0.4388486	566.1979	4.815883	0	869.5774	440.7811	0.4385875	0.4438458	564.0497	5.085138	0	27	875	446						Frog_fixed.avi	0
18644	1118	886.8774	455.0832	0.5896541	0.439196	566.3267	4.828992	0	867.6071	451.2723	0.4389313	0.4440243	563.8994	5.100291	0	27	877	453						Frog_fixed.avi	0
18661	1119	883.0053	452.9822	0.5899779	0.4394209	566.2963	4.826577	0	872.7253	446.4479	0.4392959	0.4440999	564.0482	5.113976	0	27	878	450						Frog_fixed.avi	0
18677	1120	-1280	-1024	-1	-1	-1	-1	4	-1280	-1024	-1	-1	-1	-1	4	27	0	0						Frog_fixed.avi	0
18694	1121	879.6581	452.9668	0.590843	0.4398932	566.4935	4.84973	0	872.0887	456.6866	0.4401424	0.4442226	564.2968	5.129159	0	27	876	455						Frog_fixed.avi	0
18711	1122	-1280	-1024	-1	-1	-1	-1	4	-1280	-1024	-1	-1	-1	-1	4	27	0	0						Frog_fixed.avi	0
18727	1123	-1280	-1024	-1	-1	-1	-1	4	-1280	-1024	-1	-1	-1	-1	4	27	0	0						Frog_fixed.avi	0
18744	1124	-1280	-1024	-1	-1	-1	-1	4	-1280	-1024	-1	-1	-1	-1	4	27	0	0						Frog_fixed.avi	0
18761	1125	-1280	-1024	-1	-1	-1	-1	4	-1280	-1024	-1	-1	-1	-1	4	27	0	0						Frog_fixed.avi	0
18777	1126	-1280	-1024	-1	-1	-1	-1	4	-1280	-1024	-1	-1	-1	-1	4	27	0	0						Frog_fixed.avi	0
18794	1127	-1280	-1024	-1	-1	-1	-1	4	-1280	-1024	-1	-1	-1	-1	4	27	0	0						Frog_fixed.avi	0
18811	1128	889.035	455.8652	0.5941828	0.4419529	567.3416	4.879739	0	881.4776	443.7393	0.4436151	0.4451875	564.9404	5.173904	0	27	885	450						Frog_fixed.avi	0
18827	1129	-1280	-1024	-1	-1	-1	-1	4	-1280	-1024	-1	-1	-1	-1	4	27	0	0						Frog_fixed.avi	0
18844	1130	-1280	-1024	-1	-1	-1	-1	4	-1280	-1024	-1	-1	-1	-1	4	27	0	0						Frog_fixed.avi	0
18860	1131	-1280	-1024	-1	-1	-1	-1	4	-1280	-1024	-1	-1	-1	-1	4	27	0	0						Frog_fixed.avi	0
18877	1132	-1280	-1024	-1	-1	-1	-1	4	-1280	-1024	-1	-1	-1	-1	4	27	0	0						Frog_fixed.avi	0
18894	1133	892.5844	449.417	0.5956958	0.4435449	568.0969	4.910443	0	874.5139	438.8143	0.4452126	0.44638	565.5462	5.174685	0	27	884	444						Frog_fixed.avi	0
18910	1134	-1280	-1024	-1	-1	-1	-1	4	-1280	-1024	-1	-1	-1	-1	4	27	0	0						Frog_fixed.avi	0
18927	1135	-1280	-1024	-1	-1	-1	-1	4	-1280	-1024	-1	-1	-1	-1	4	27	0	0						Frog_fixed.avi	0
18944	1136	-1280	-1024	-1	-1	-1	-1	4	-1280	-1024	-1	-1	-1	-1	4	27	0	0						Frog_fixed.avi	0
18960	1137	890.8059	451.3893	0.5968648	0.4444978	568.712	4.913762	0	873.396	450.4822	0.4465282	0.4466684	566.2316	5.169028	0	27	882	451						Frog_fixed.avi	0
18977	1138	-1280	-1024	-1	-1	-1	-1	4	-1280	-1024	-1	-1	-1	-1	4	27	0	0						Frog_fixed.avi	0
18994	1139	-1280	-1024	-1	-1	-1	-1	4	-1280	-1024	-1	-1	-1	-1	4	27	0	0						Frog_fixed.avi	0
19010	1140	889.65	460.7981	0.5978454	0.4446263	569.4188	4.896869	0	876.1935	441.5174	0.4476361	0.4464943	566.8954	5.17836	0	27	883	451						Frog_fixed.avi	0
19027	1141	-1280	-1024	-1	-1	-1	-1	4	-1280	-1024	-1	-1	-1	-1	4		0	0						Frog_fixed.avi	0
19044	1142	-1280	-1024	-1	-1	-1	-1	4	-1280	-1024	-1	-1	-1	-1	4		0	0						Frog_fixed.avi	0
19060	1143	-1280	-1024	-1	-1	-1	-1	4	-1280	-1024	-1	-1	-1	-1	4		0	0						Frog_fixed.avi	0
19077	1144	-1280	-1024	-1	-1	-1	-1	4	-1280	-1024	-1	-1	-1	-1	4		0	0						Frog_fixed.avi	0
19094	1145	-1280	-1024	-1	-1	-1	-1	4	-1280	-1024	-1	-1	-1	-1	4		0	0						Frog_fixed.avi	0
19110	1146	-1280	-1024	-1	-1	-1	-1	4	-1280	-1024	-1	-1	-1	-1	4		0	0						Frog_fixed.avi	0
19127	1147	-1280	-1024	-1	-1	-1	-1	4	-1280	-1024	-1	-1	-1	-1	4		0	0						Frog_fixed.avi	0
19144	1148	-1280	-1024	-1	-1	-1	-1	4	-1280	-1024	-1	-1	-1	-1	4		0	0						Frog_fixed.avi	0
19160	1149	-1280	-1024	-1	-1	-1	-1	4	-1280	-1024	-1	-1	-1	-1	4		0	0						Frog_fixed.avi	0
19177	1150	-1280	-1024	-1	-1	-1	-1	4	-1280	-1024	-1	-1	-1	-1	4		0	0						Frog_fixed.avi	0
19194	1151	-1280	-1024	-1	-1	-1	-1	4	-1280	-1024	-1	-1	-1	-1	4		0	0						Frog_fixed.avi	0
19210	1152	903.3766	494.7747	0.6010544	0.4465421	571.5491	4.931092	0	882.0983	493.6477	0.4513431	0.4473417	569.1595	5.20805	0	28	893	494						Frog_fixed.avi	0
19227	1153	901.1237	497.1624	0.6013451	0.4467966	571.8012	4.92995	0	884.3279	490.9043	0.4516944	0.4476009	569.2709	5.215632	0	28	893	494						Frog_fixed.avi	0
19244	1154	-1280	-1024	-1	-1	-1	-1	4	-1280	-1024	-1	-1	-1	-1	4	28	0	0						Frog_fixed.avi	0
19260	1155	-1280	-1024	-1	-1	-1	-1	4	-1280	-1024	-1	-1	-1	-1	4	28	0	0						Frog_fixed.avi	0
19277	1156	901.3457	496.3647	0.6022788	0.4476091	572.2086	4.931812	0	882.5818	494.3334	0.4526707	0.4482119	569.6631	5.208313	0	28	892	495						Frog_fixed.avi	0
19294	1157	906.0989	496.9454	0.6026021	0.4479041	572.4813	4.940344	0	881.4108	491.016	0.4530067	0.4483657	569.9826	5.211072	0	28	894	494						Frog_fixed.avi	0
19310	1158	-1280	-1024	-1	-1	-1	-1	4	-1280	-1024	-1	-1	-1	-1	4	28	0	0						Frog_fixed.avi	0
19327	1159	-1280	-1024	-1	-1	-1	-1	4	-1280	-1024	-1	-1	-1	-1	4	28	0	0						Frog_fixed.avi	0
19344	1160	900.1925	495.1682	0.6034837	0.4489699	573.002	4.926123	0	875.0455	489.4137	0.4539703	0.4490012	570.3259	5.195554	0	28	888	492						Frog_fixed.avi	0
19360	1161	-1280	-1024	-1	-1	-1	-1	4	-1280	-1024	-1	-1	-1	-1	4	28	0	0						Frog_fixed.avi	0
19377	1162	-1280	-1024	-1	-1	-1	-1	4	-1280	-1024	-1	-1	-1	-1	4	28	0	0						Frog_fixed.avi	0
19393	1163	886.463	493.5366	0.6042091	0.4498557	573.286	4.905336	0	867.2377	488.574	0.4548434	0.4495367	570.5685	5.174076	0	28	877	491						Frog_fixed.avi	0
19410	1164	-1280	-1024	-1	-1	-1	-1	4	-1280	-1024	-1	-1	-1	-1	4	28	0	0						Frog_fixed.avi	0
19427	1165	-1280	-1024	-1	-1	-1	-1	4	-1280	-1024	-1	-1	-1	-1	4	28	0	0						Frog_fixed.avi	0
19443	1166	-1280	-1024	-1	-1	-1	-1	4	-1280	-1024	-1	-1	-1	-1	4	28	0	0						Frog_fixed.avi	0
19460	1167	886.301	499.7327	0.6046205	0.4504308	573.7516	4.892565	0	863.6901	487.3477	0.4553536	0.4497907	571.0234	5.147347	0	28	875	494						Frog_fixed.avi	0
19477	1168	-1280	-1024	-1	-1	-1	-1	4	-1280	-1024	-1	-1	-1	-1	4	28	0	0						Frog_fixed.avi	0
19493	1169	-1280	-1024	-1	-1	-1	-1	4	-1280	-1024	-1	-1	-1	-1	4	28	0	0						Frog_fixed.avi	0
19510	1170	-1280	-1024	-1	-1	-1	-1	4	-1280	-1024	-1	-1	-1	-1	4	28	0	0						Frog_fixed.avi	0
19527	1171	-1280	-1024	-1	-1	-1	-1	4	-1280	-1024	-1	-1	-1	-1	4	28	0	0						Frog_fixed.avi	0
19543	1172	887.4365	498.2206	0.604575	0.4506524	574.0928	4.851058	0	865.0935	492.3282	0.4553818	0.4497893	571.3615	5.091982	0	28	876	495						Frog_fixed.avi	0
19560	1173	882.6553	499.8111	0.6044928	0.4506385	574.1018	4.841598	0	864.7284	491.4099	0.4553125	0.4498155	571.4214	5.097439	0	28	874	496						Frog_fixed.avi	0
19577	1174	-1280	-1024	-1	-1	-1	-1	4	-1280	-1024	-1	-1	-1	-1	4	28	0	0						Frog_fixed.avi	0
19593	1175	889.1042	507.8566	0.6041913	0.4507557	574.1166	4.827602	0	874.5737	505.3549	0.4551344	0.4500717	571.7161	5.087277	0	28	882	507						Frog_fixed.avi	0
19610	1176	1025.372	724.1882	0.6029629	0.4523737	574.3281	4.815777	0	965.6519	729.4592	0.4547914	0.4517168	571.5621	5.061064	0	29	996	727						Frog_fixed.avi	0
19627	1177	1045.535	838.4307	0.602267	0.4534532	574.4667	4.805865	0	1010.25	827.3064	0.4544489	0.4529749	571.5731	5.057159	0	29	1028	833						Frog_fixed.avi	0
19643	1178	-1280	-1024	-1	-1	-1	-1	4	-1280	-1024	-1	-1	-1	-1	4	29	0	0						Frog_fixed.avi	0
19660	1179	-1280	-1024	-1	-1	-1	-1	4	-1280	-1024	-1	-1	-1	-1	4	29	0	0						Frog_fixed.avi	0
19677	1180	1048.186	856.4149	0.6019327	0.453121	574.2679	4.762088	0	1025.969	834.6395	0.4535426	0.4530263	571.6046	5.031637	0	29	1037	846						Frog_fixed.avi	0
19693	1181	1050.305	857.3834	0.6017137	0.4529817	574.2936	4.76096	0	1026.699	840.328	0.453279	0.4530423	571.6169	5.012358	0	29	1039	849						Frog_fixed.avi	0
19710	1182	1047.09	856.2196	0.6014693	0.4527681	574.1475	4.746645	0	1024.978	836.9672	0.4529947	0.4529943	571.6323	5.012501	0	29	1036	847						Frog_fixed.avi	0
19727	1183	1045.3	858.2883	0.6012501	0.4524949	574.1987	4.743696	0	1024.533	835.7885	0.4527348	0.4528602	571.6893	5.002954	0	29	1035	847						Frog_fixed.avi	0
19743	1184	1046.2	857.0909	0.6010244	0.4522698	574.1052	4.745918	0	1024.311	836.5439	0.4524534	0.452722	571.6641	5.014565	0	29	1035	847						Frog_fixed.avi	0
19760	1185	-1280	-1024	-1	-1	-1	-1	4	-1280	-1024	-1	-1	-1	-1	4	29	0	0						Frog_fixed.avi	0
19776	1186	1046.889	855.6302	0.6006635	0.4517472	574.1191	4.723451	0	1027.775	836.9484	0.4520149	0.4524763	571.6346	5.00402	0	29	1037	846						Frog_fixed.avi	0
19793	1187	1045.805	859.5323	0.6005151	0.4515446	574.0332	4.725557	0	1024.63	841.2902	0.4518048	0.4523508	571.5795	4.990849	0	29	1035	850						Frog_fixed.avi	0
19810	1188	1053.87	861.5411	0.6003957	0.451287	574.0559	4.703464	0	1027.012	837.8758	0.4516413	0.4522471	571.6703	4.990224	0	29	1040	850						Frog_fixed.avi	0
19826	1189	1048.553	861.6111	0.6002308	0.451012	573.9841	4.688721	0	1024.055	834.1141	0.4514664	0.4521597	571.6248	4.981672	0	30	1036	848						Frog_fixed.avi	0
19843	1190	1039.946	764.866	0.6000101	0.4502565	574.1321	4.698086	0	1030.95	740.853	0.4512751	0.451353	571.8849	4.979003	0	30	1035	753						Frog_fixed.avi	0
19860	1191	-1280	-1024	-1	-1	-1	-1	4	-1280	-1024	-1	-1	-1	-1	4	30	0	0						Frog_fixed.avi	0
19876	1192	-1280	-1024	-1	-1	-1	-1	4	-1280	-1024	-1	-1	-1	-1	4	30	0	0						Frog_fixed.avi	0
19893	1193	1059.571	781.0713	0.5995745	0.4500589	573.7757	4.616722	0	1028.31	763.7455	0.4507393	0.4512168	571.7655	4.907598	0	30	1044	772						Frog_fixed.avi	0
19910	1194	1057.957	779.4982	0.5994509	0.4501428	573.7872	4.582475	0	1031.33	760.5029	0.4505996	0.4512852	571.5432	4.880703	0	30	1045	770						Frog_fixed.avi	0
19926	1195	1056.367	778.39	0.5993239	0.450212	573.7133	4.568156	0	1027.064	760.297	0.4504538	0.4513743	571.5177	4.867691	0	30	1042	769						Frog_fixed.avi	0
19943	1196	-1280	-1024	-1	-1	-1	-1	4	-1280	-1024	-1	-1	-1	-1	4	30	0	0						Frog_fixed.avi	0
19960	1197	1058.143	777.8217	0.5990446	0.4504223	573.6512	4.538926	0	1029.186	760.6763	0.4501491	0.4515073	571.4143	4.839139	0	30	1044	769						Frog_fixed.avi	0
19976	1198	1058.984	779.3877	0.5989151	0.4504593	573.6874	4.531233	0	1030.345	770.0524	0.4500006	0.4515261	571.3367	4.817882	0	30	1045	775						Frog_fixed.avi	0
19993	1199	1058.109	781.5611	0.5987308	0.45046	573.6469	4.509914	0	1029.786	761.3397	0.4498175	0.4516069	571.347	4.809299	0	30	1044	771						Frog_fixed.avi	0
20010	1200	1055.333	780.6948	0.5985805	0.4504746	573.5215	4.493134	0	1028.394	758.3957	0.449659	0.4516191	571.4301	4.793967	0	30	1042	770						Frog_fixed.avi	0
20026	1201	1058.24	775.3509	0.5984875	0.450404	573.6722	4.484549	0	1030.455	762.7653	0.4495235	0.451616	571.272	4.779672	0	30	1044	769						Frog_fixed.avi	0
20043	1202	1056.341	783.5237	0.5983431	0.4502444	573.5569	4.475168	0	1030.001	763.9104	0.4493901	0.4514878	571.1602	4.771536	0	30	1043	774						Frog_fixed.avi	0
20060	1203	1053.236	781.2183	0.5982152	0.4501392	573.5709	4.462413	0	1029.131	759.7872	0.4492757	0.451415	571.2067	4.750854	0	30	1041	771						Frog_fixed.avi	0
20076	1204	1055.705	771.814	0.5981083	0.4499686	573.4297	4.450729	0	1026.822	753.8923	0.4491327	0.4512717	571.2388	4.75367	0	30	1041	763						Frog_fixed.avi	0
20093	1205	1055.196	780.0121	0.5980242	0.4497101	573.4834	4.436713	0	1028.821	759.3439	0.4490269	0.451101	571.043	4.741952	0	30	1042	770						Frog_fixed.avi	0
20110	1206	1053.483	783.2921	0.5978841	0.4494641	573.3662	4.430414	0	1027.455	761.4488	0.4489053	0.4509239	571.0123	4.726559	0	30	1040	772						Frog_fixed.avi	0
20126	1207	1050.254	778.1117	0.5977819	0.4493538	573.3097	4.425223	0	1030.431	765.2021	0.4488133	0.4507659	571.1241	4.708428	0	30	1040	772						Frog_fixed.avi	0
20143	1208	1048.925	777.2975	0.597665	0.4492112	573.3227	4.404378	0	1023.29	765.8516	0.4486643	0.450649	571.101	4.693601	0	30	1036	772						Frog_fixed.avi	0
20160	1209	1048.358	777.78	0.5975965	0.4490094	573.259	4.380686	0	1024.796	763.6518	0.4485805	0.4505537	571.0718	4.681912	0	30	1037	771						Frog_fixed.avi	0
20176	1210	1056.842	783.4183	0.5975662	0.4488396	573.2597	4.374473	0	1024.536	763.8617	0.4485219	0.4504563	570.9571	4.672399	0	30	1041	774						Frog_fixed.avi	0
20193	1211	1051.994	788.5067	0.597482	0.4486233	573.1219	4.363638	0	1033.585	760.5164	0.4484754	0.4503421	570.7673	4.659691	0	31	1043	775						Frog_fixed.avi	0
20210	1212	1080.307	767.3192	0.5972895	0.44838	573.1547	4.346084	0	1070.382	746.8427	0.4483208	0.4501565	571.1306	4.639913	0	31	1075	757						Frog_fixed.avi	0
20226	1213	1076.324	773.6875	0.5973169	0.4483771	573.075	4.339187	0	1062.437	752.6665	0.4483339	0.4500743	571.0408	4.631486	0	31	1069	763						Frog_fixed.avi	0
20243	1214	1084.163	769.8291	0.5973832	0.4483624	573.0353	4.324778	0	1066.214	754.97	0.4483646	0.4499791	570.9477	4.614063	0	31	1075	762						Frog_fixed.avi	0
20260	1215	1081.931	771.6746	0.597449	0.448326	573.0231	4.316362	0	1063.99	752.0874	0.4484108	0.4499096	570.892	4.604726	0	31	1073	762						Frog_fixed.avi	0
20276	1216	1084.292	767.5952	0.5975534	0.4482957	573.0747	4.310319	0	1061.969	752.8143	0.4484756	0.449774	570.8363	4.586489	0	31	1073	760						Frog_fixed.avi	0
20293	1217	1081.452	773.4915	0.5976301	0.4482323	573.0053	4.295405	0	1056.159	751.6332	0.4485557	0.4496511	570.8431	4.569151	0	31	1069	763						Frog_fixed.avi	0
20309	1218	1074.069	773.4178	0.5977201	0.4482124	572.7122	4.287561	0	1058.223	752.6088	0.4486197	0.4495473	570.925	4.559045	0	31	1066	763						Frog_fixed.avi	0
20326	1219	1080.732	772.1362	0.5978683	0.448205	572.7634	4.290814	0	1067.165	754.0827	0.4487725	0.4494664	570.7341	4.55263	0	31	1074	763						Frog_fixed.avi	0
20343	1220	1083.719	777.5954	0.5980215	0.4481443	572.8395	4.279512	0	1067.588	754.1568	0.4489244	0.4494099	570.6074	4.547064	0	31	1076	766						Frog_fixed.avi	0
20359	1221	1081.703	775.2344	0.598174	0.4481128	572.6519	4.267361	0	1057.803	758.2375	0.448992	0.449358	570.5188	4.537407	0	31	1070	767						Frog_fixed.avi	0
20376	1222	1079.074	774.9064	0.5982913	0.4480728	572.5027	4.27142	0	1057.249	758.9617	0.4490809	0.4492631	570.574	4.538101	0	31	1068	767						Frog_fixed.avi	0
20393	1223	1081.345	776.1777	0.5984554	0.447978	572.5491	4.262137	0	1064.015	764.4518	0.4492522	0.4490936	570.3861	4.535911	0	31	1073	770						Frog_fixed.avi	0
20409	1224	1087.49	774.7261	0.5986148	0.4479024	572.5706	4.244702	0	1063.447	759.7071	0.4493856	0.4490285	570.4662	4.527687	0	31	1075	767						Frog_fixed.avi	0
20426	1225	1083.231	777.2028	0.5987301	0.4478253	572.3973	4.247218	0	1063.982	757.8106	0.4494934	0.4489647	570.3945	4.52749	0	31	1074	768						Frog_fixed.avi	0
20443	1226	1081.922	778.853	0.5988575	0.4477206	572.3862	4.240962	0	1058.932	756.2643	0.4496024	0.4489146	570.271	4.518902	0	31	1070	768						Frog_fixed.avi	0
20459	1227	1085.482	779.2433	0.5989823	0.447643	572.444	4.246476	0	1062.548	758.3307	0.4497298	0.4488412	570.1921	4.516402	0	31	1074	769						Frog_fixed.avi	0
20476	1228	1088.598	780.7284	0.5991305	0.4475755	572.3625	4.233381	0	1064.811	760.3632	0.4498616	0.4487338	570.0918	4.511867	0	31	1077	771						Frog_fixed.avi	0
20493	1229	1087.687	776.3585	0.5992186	0.4474649	572.3027	4.234397	0	1066.186	758.3074	0.4499417	0.4486181	570.2555	4.511564	0	31	1077	767						Frog_fixed.avi	0
20509	1230	1085.341	776.795	0.5992835	0.4473293	572.1763	4.241413	0	1060.593	758.6304	0.4499912	0.4484917	570.3196	4.515205	0	31	1073	768						Frog_fixed.avi	0
20526	1231	1079.848	777.3851	0.5993601	0.4471848	572.1838	4.226575	0	1059.47	760.7202	0.4500539	0.4483434	570.0931	4.511072	0	31	1070	769						Frog_fixed.avi	0
20543	1232	1083.889	782.2022	0.5994093	0.4470009	572.2436	4.232742	0	1060.571	759.0661	0.450101	0.4482196	570.088	4.51017	0	31	1072	771						Frog_fixed.avi	0
20559	1233	1087.835	780.814	0.5994796	0.4468994	572.1365	4.22218	0	1060.661	756.8123	0.4501438	0.448166	570.043	4.512701	0	31	1074	769						Frog_fixed.avi	0
20576	1234	1087.312	779.1548	0.5995159	0.4468399	572.1923	4.225136	0	1060.784	756.918	0.4501989	0.4481029	570.0236	4.506836	0	31	1074	768						Frog_fixed.avi	0
20593	1235	1087.583	776.8694	0.5995904	0.4467812	572.1002	4.221624	0	1059.516	758.6542	0.4502571	0.4480617	569.9947	4.502547	0	31	1074	768						Frog_fixed.avi	0
20609	1236	1088.799	778.7676	0.5996529	0.4467448	572.1373	4.208743	0	1061.942	759.9468	0.450312	0.4480293	569.965	4.507785	0	31	1075	769						Frog_fixed.avi	0
20626	1237	1086.546	777.4384	0.5997115	0.4467244	572.1326	4.208681	0	1060.726	758.6638	0.4503717	0.4479969	569.9924	4.514914	0	31	1074	768						Frog_fixed.avi	0
20643	1238	1092.077	773.4988	0.5997319	0.4467027	572.0718	4.215059	0	1066.768	756.1418	0.4504054	0.4479846	570.077	4.50957	0	31	1079	765						Frog_fixed.avi	0
20659	1239	1116.552	752.5625	0.5996723	0.4467271	572.1837	4.216635	0	1095.866	742.5198	0.4503861	0.4479708	570.0892	4.505021	0	31	1106	748						Frog_fixed.avi	0
20676	1240	1108.391	764.715	0.599738	0.4467709	572.1164	4.214823	0	1083.296	749.0128	0.4504336	0.4480444	570.2203	4.508564	0	31	1096	757						Frog_fixed.avi	0
20693	1241	1110.163	764.5903	0.5997912	0.4468329	572.0753	4.206971	0	1085.53	748.1021	0.4504781	0.448121	570.1515	4.512205	0	31	1098	756						Frog_fixed.avi	0
20709	1242	1112.096	762.47	0.5998307	0.4468797	572.034	4.200158	0	1085.559	745.7521	0.4505474	0.4481872	570.147	4.514826	0	31	1099	754						Frog_fixed.avi	0
20726	1243	1111.981	761.8004	0.5998647	0.446889	572.0789	4.209206	0	1087.269	745.419	0.4505756	0.4482266	570.0682	4.517245	0	31	1100	754						Frog_fixed.avi	0
20743	1244	1111.616	761.4294	0.5998775	0.4468609	572.14	4.207244	0	1086.203	746.4432	0.4505935	0.4482167	570.0757	4.517521	0	31	1099	754						Frog_fixed.avi	0
20759	1245	1110.31	760.8375	0.5998875	0.4468023	572.1908	4.207171	0	1087.1	745.6887	0.4506043	0.4482108	570.1122	4.516016	0	31	1099	753						Frog_fixed.avi	0
20776	1246	1109.12	759.1763	0.5998911	0.4467457	572.2213	4.208342	0	1088.113	747.7299	0.4506116	0.448195	570.0914	4.52557	0	31	1099	753						Frog_fixed.avi	0
20793	1247	1111.879	756.7682	0.5998884	0.4467193	572.2385	4.197981	0	1084.145	746.7016	0.4506146	0.4482062	570.117	4.531131	0	31	1098	752						Frog_fixed.avi	0
20809	1248	1112.507	753.4466	0.5998871	0.446724	572.2159	4.205458	0	1087.689	746.8829	0.4506213	0.4482141	570.1393	4.531427	0	31	1100	750						Frog_fixed.avi	0
20826	1249	1110.507	756.5502	0.5998656	0.4467142	572.2054	4.197587	0	1086.571	749.3644	0.4506041	0.4482214	570.1567	4.530791	0	31	1099	753						Frog_fixed.avi	0
20843	1250	1112.536	757.9089	0.5998437	0.4466948	572.2419	4.196092	0	1085.682	747.5856	0.4505893	0.4482338	570.2227	4.536588	0	31	1099	753						Frog_fixed.avi	0
20859	1251	1111.628	756.1983	0.5998049	0.4466314	572.254	4.193429	0	1087.157	747.8351	0.4505674	0.4482	570.2849	4.535544	0	31	1099	752						Frog_fixed.avi	0
20876	1252	1108.679	760.4033	0.5997594	0.4465075	572.2599	4.185695	0	1088.32	742.2448	0.4505295	0.4481257	570.4222	4.5318	0	31	1098	751						Frog_fixed.avi	0
20892	1253	1111.275	757.1295	0.5997351	0.4463969	572.3289	4.195066	0	1088.876	746.5716	0.450494	0.4480343	570.504	4.531574	0	31	1100	752						Frog_fixed.avi	0
20909	1254	1110.941	757.8676	0.5997115	0.4462779	572.403	4.186816	0	1088.078	747.0125	0.4504634	0.4479886	570.4875	4.519875	0	31	1100	752						Frog_fixed.avi	0
20926	1255	1114.319	756.911	0.599684	0.4461957	572.447	4.181855	0	1089.936	747.7981	0.450442	0.4479871	570.4465	4.508008	0	31	1102	752						Frog_fixed.avi	0
20942	1256	1116.489	760.8397	0.5996416	0.4461118	572.4846	4.168939	0	1094.898	745.0398	0.450392	0.4480028	570.4667	4.513638	0	31	1106	753						Frog_fixed.avi	0
20959	1257	1112.307	760.2318	0.5995703	0.4461128	572.4472	4.167215	0	1089.303	744.0524	0.4502779	0.4480609	570.5104	4.509443	0	31	1101	752						Frog_fixed.avi	0
20976	1258	1124.931	743.828	0.5993873	0.4461096	572.5434	4.152648	0	1100.557	730.9208	0.4500939	0.4481078	570.7094	4.507703	0	31	1113	737						Frog_fixed.avi	0
20992	1259	1128.571	747.3516	0.5992255	0.4463145	572.5778	4.146973	0	1105.23	735.9521	0.4499601	0.4482988	570.6631	4.484999	0	31	1117	742						Frog_fixed.avi	0
21009	1260	1128.809	749.1115	0.5991809	0.446553	572.588	4.140257	0	1110.274	731.3131	0.4499351	0.4485548	570.644	4.479965	0	31	1120	740						Frog_fixed.avi	0
21026	1261	1130.116	744.3489	0.5991219	0.4467745	572.6335	4.124242	0	1113.802	733.0623	0.4498529	0.4488056	570.6923	4.468542	0	31	1122	739						Frog_fixed.avi	0
21042	1262	1134.607	746.3132	0.5990937	0.4469424	572.728	4.125524	0	1107.214	736.4374	0.4497865	0.4489624	570.674	4.459231	0	31	1121	741						Frog_fixed.avi	0
21059	1263	1131.146	743.9458	0.5990457	0.4470431	572.8134	4.117781	0	1105.549	737.1497	0.4497408	0.4490257	570.7988	4.454565	0	31	1118	741						Frog_fixed.avi	0
21076	1264	1129.701	745.8535	0.5990525	0.4470425	572.8586	4.114949	0	1107.821	740.1939	0.4497368	0.4490426	570.8075	4.441882	0	31	1119	743						Frog_fixed.avi	0
21092	1265	1131.736	745.3867	0.5990469	0.4469986	572.9756	4.106314	0	1108.15	738.9314	0.4497516	0.4490283	570.8356	4.437105	0	31	1120	742						Frog_fixed.avi	0
21109	1266	1131.474	745.3203	0.5990466	0.4469444	573.0305	4.093483	0	1106.544	734.509	0.4497382	0.4490074	570.9199	4.431003	0	31	1119	740						Frog_fixed.avi	0
21126	1267	1133.46	745.8145	0.5990084	0.4468645	572.9713	4.094593	0	1107.624	732.5817	0.4497191	0.448951	570.9674	4.424658	0	31	1121	739						Frog_fixed.avi	0
21142	1268	1136.358	747.7699	0.5989684	0.446719	573.0802	4.098885	0	1100.368	734.338	0.4496565	0.4488508	571.1768	4.419944	0	31	1118	741						Frog_fixed.avi	0
21159	1269	1134.181	747.3419	0.5989103	0.4463495	573.2474	4.098317	0	1101.485	734.0514	0.4496107	0.4486159	571.2432	4.411174	0	31	1118	741						Frog_fixed.avi	0
21176	1270	1137.502	738.5604	0.5989383	0.445831	573.4232	4.098676	0	1105.416	731.0858	0.4494764	0.4481737	571.2327	4.426511	0	31	1121	735						Frog_fixed.avi	0
21192	1271	1141.176	724.562	0.5989589	0.4446311	573.6011	4.170122	0	1109.623	764.082	0.4492394	0.447379	571.3846	4.361369	0	31	1125	744						Frog_fixed.avi	0
21209	1272	-1280	-1024	-1	-1	-1	-1	4	-1280	-1024	-1	-1	-1	-1	4	31	0	0						Frog_fixed.avi	0
21226	1273	-1280	-1024	-1	-1	-1	-1	4	-1280	-1024	-1	-1	-1	-1	4	31	0	0						Frog_fixed.avi	0
21242	1274	-1280	-1024	-1	-1	-1	-1	4	-1280	-1024	-1	-1	-1	-1	4	31	0	0						Frog_fixed.avi	0
21259	1275	-1280	-1024	-1	-1	-1	-1	4	-1280	-1024	-1	-1	-1	-1	4	31	0	0						Frog_fixed.avi	0
21276	1276	-1280	-1024	-1	-1	-1	-1	4	-1280	-1024	-1	-1	-1	-1	4	31	0	0						Frog_fixed.avi	0
21292	1277	-1280	-1024	-1	-1	-1	-1	4	-1280	-1024	-1	-1	-1	-1	4	31	0	0						Frog_fixed.avi	0
21309	1278	894.2578	544.6074	0.6000369	0.442183	573.5998	4.019191	0	867.1124	517.5667	0.4504512	0.4450358	571.3846	4.362276	0	32	881	531						Frog_fixed.avi	0
21325	1279	907.7256	500.5095	0.6000506	0.4424993	573.9405	4.093097	0	876.4348	503.9611	0.4504863	0.4453185	571.7563	4.413846	0	32	892	502						Frog_fixed.avi	0
21342	1280	911.4884	498.9709	0.600062	0.4426443	573.8944	4.140581	0	876.4893	484.0152	0.4505374	0.4455639	571.7698	4.443361	0	32	894	491						Frog_fixed.avi	0
21359	1281	911.9407	501.6665	0.6001091	0.442762	573.9991	4.169506	0	879.4203	483.7917	0.4506123	0.4457038	571.8856	4.461037	0	32	896	493						Frog_fixed.avi	0
21375	1282	916.4285	498.8257	0.6001834	0.4429091	574.0303	4.171891	0	877.5477	475.2475	0.4506752	0.4458745	571.9281	4.503621	0	32	897	487						Frog_fixed.avi	0
21392	1283	-1280	-1024	-1	-1	-1	-1	4	-1280	-1024	-1	-1	-1	-1	4	32	0	0						Frog_fixed.avi	0
21409	1284	912.2396	499.2688	0.6003461	0.4433203	574.4017	4.160291	0	866.5785	488.1498	0.4508508	0.4460943	571.9274	4.471665	0	32	889	494						Frog_fixed.avi	0
21425	1285	908.9056	502.864	0.6004027	0.4434205	574.4098	4.165771	0	877.9096	484.9007	0.4510279	0.4461793	572.1766	4.473103	0	32	893	494						Frog_fixed.avi	0
21442	1286	910.8981	501.4016	0.6004903	0.4434846	574.2977	4.176325	0	877.6539	485.9512	0.4511476	0.4462091	572.0524	4.487499	0	32	894	494						Frog_fixed.avi	0
21459	1287	909.9634	499.4376	0.6006255	0.4435292	574.4764	4.179853	0	873.6432	484.8183	0.4512583	0.4461899	572.2071	4.489851	0	32	892	492						Frog_fixed.avi	0
21475	1288	911.5453	499.5642	0.6007599	0.4435434	574.706	4.191207	0	872.1973	486.1139	0.4514338	0.4461195	572.389	4.503079	0	32	892	493						Frog_fixed.avi	0
21492	1289	907.6295	500.418	0.6009007	0.4435487	574.7385	4.19271	0	876.4391	486.8774	0.4516183	0.4460848	572.2205	4.504683	0	32	892	494						Frog_fixed.avi	0
21509	1290	913.9574	497.0429	0.6011015	0.4435555	574.723	4.198817	0	876.8694	482.8002	0.4517981	0.446104	572.4521	4.511098	0	32	895	490						Frog_fixed.avi	0
21525	1291	910.8027	499.6487	0.6012914	0.4435737	574.8941	4.208249	0	876.8759	484.4321	0.4520274	0.4460955	572.5346	4.50985	0	32	894	492						Frog_fixed.avi	0
21542	1292	908.2306	500.3151	0.6014922	0.4436178	574.9943	4.215799	0	880.3961	484.6247	0.452235	0.4461125	572.4095	4.513298	0	32	894	492						Frog_fixed.avi	0
21559	1293	912.115	495.5161	0.6017173	0.4437559	575.1104	4.22101	0	877.9497	485.1353	0.4524197	0.4461588	572.8337	4.511705	0	32	895	490						Frog_fixed.avi	0
21575	1294	906.5295	496.5674	0.6018434	0.4439561	575.0574	4.231723	0	879.0213	481.8947	0.4526273	0.4462814	572.6199	4.507291	0	32	893	489						Frog_fixed.avi	0
21592	1295	913.4958	491.5539	0.6020454	0.4442853	575.24	4.225368	0	882.449	485.0475	0.4528179	0.4464426	572.7656	4.497182	0	32	898	488						Frog_fixed.avi	0
21609	1296	912.2993	494.947	0.6022454	0.4446458	575.2581	4.211157	0	879.9905	486.6928	0.4530176	0.4466929	572.769	4.477081	0	32	896	491						Frog_fixed.avi	0
21625	1297	909.8219	494.0337	0.6024346	0.4451571	575.3263	4.212272	0	884.7228	481.9811	0.4532721	0.4470708	572.7972	4.487119	0	32	897	488						Frog_fixed.avi	0
21642	1298	917.2742	492.8728	0.602688	0.4457906	575.358	4.215202	0	883.4703	486.4831	0.4534871	0.4474354	572.8676	4.456972	0	32	900	490						Frog_fixed.avi	0
21659	1299	909.9822	497.3069	0.6028977	0.446456	575.442	4.21666	0	882.0334	483.466	0.4537531	0.4479476	572.9075	4.461775	0	32	896	490						Frog_fixed.avi	0
21675	1300	916.4454	488.9041	0.6031979	0.4471369	575.3406	4.20271	0	883.9205	489.1367	0.4540118	0.4482831	572.9412	4.446122	0	32	900	489						Frog_fixed.avi	0
21692	1301	914.8127	494.9065	0.603485	0.4477395	575.4681	4.203442	0	885.3667	486.6042	0.4543499	0.4487385	573.0591	4.45364	0	32	900	491						Frog_fixed.avi	0
21709	1302	917.1323	494.5122	0.6038251	0.4483826	575.4488	4.209303	0	880.1422	487.998	0.454666	0.4490189	573.0779	4.44406	0	32	899	491						Frog_fixed.avi	0
21725	1303	918.8608	498.2846	0.6041831	0.4489483	575.4606	4.205039	0	876.6999	489.7902	0.4549693	0.4492597	573.1457	4.439336	0	32	898	494						Frog_fixed.avi	0
21742	1304	915.2252	495.8557	0.6045176	0.4493915	575.6025	4.194996	0	879.0443	485.2854	0.4553848	0.449497	573.1427	4.435535	0	32	897	491						Frog_fixed.avi	0
21759	1305	914.2059	495.0986	0.6049144	0.449726	575.5965	4.21571	0	884.1501	491.3769	0.4558271	0.4495877	573.1658	4.435459	0	32	899	493						Frog_fixed.avi	0
21775	1306	912.2503	499.2346	0.6053067	0.4498279	575.5767	4.210374	0	881.454	492.4477	0.4562229	0.4495265	573.2152	4.443984	0	32	897	496						Frog_fixed.avi	0
21792	1307	916.5875	498.122	0.6056998	0.4498014	575.5032	4.200604	0	878.674	493.9955	0.4566064	0.4492881	573.2769	4.443998	0	32	898	496						Frog_fixed.avi	0
21808	1308	916.592	493.4972	0.6061159	0.4496671	575.7607	4.204536	0	881.6983	491.3935	0.4570406	0.4490285	573.2668	4.439105	0	32	899	492						Frog_fixed.avi	0
21825	1309	914.7516	498.2888	0.6065115	0.4494474	575.9115	4.209243	0	874.6322	492.7316	0.4574158	0.4488066	573.3347	4.435555	0	32	895	496						Frog_fixed.avi	0
21842	1310	912.2316	494.867	0.6068961	0.4493017	575.803	4.204836	0	881.1565	491.1716	0.4578474	0.4484871	573.3254	4.442004	0	32	897	493						Frog_fixed.avi	0
21858	1311	913.2476	498.1015	0.6072994	0.4491723	575.852	4.212326	0	880.5953	491.7898	0.4582619	0.4482518	573.5107	4.440255	0	32	897	495						Frog_fixed.avi	0
21875	1312	911.515	501.6063	0.6076912	0.4490462	575.9476	4.214986	0	879.5407	490.3388	0.458691	0.4481132	573.6346	4.437174	0	32	896	496						Frog_fixed.avi	0
21892	1313	912.3026	497.8354	0.6081027	0.4489234	575.9861	4.213285	0	878.7877	491.03	0.4591227	0.4478865	573.8286	4.443478	0	32	896	494						Frog_fixed.avi	0
21908	1314	912.3088	500.5727	0.6085501	0.4487981	576.0975	4.206396	0	876.7435	491.5948	0.4595536	0.4476271	573.8984	4.424561	0	32	895	496						Frog_fixed.avi	0
21925	1315	912.5937	494.8471	0.6090257	0.4487365	576.1675	4.209668	0	873.7888	491.9683	0.4600429	0.4474478	573.8254	4.427199	0	32	893	493						Frog_fixed.avi	0
21942	1316	913.5674	495.5977	0.6095149	0.4487124	576.2382	4.203403	0	874.8617	491.9964	0.4605453	0.4473425	573.9116	4.434261	0	32	894	494						Frog_fixed.avi	0
21958	1317	914.6781	496.9271	0.6100254	0.4487392	576.2758	4.211062	0	875.8336	492.8416	0.4610732	0.4472456	574.1269	4.432216	0	32	895	495						Frog_fixed.avi	0
21975	1318	913.2183	497.9514	0.6105393	0.4488393	576.2574	4.208974	0	871.5687	498.4349	0.4616039	0.4471778	574.1383	4.419459	0	32	892	498						Frog_fixed.avi	0
21992	1319	911.9593	500.4326	0.611079	0.4490374	576.3033	4.218473	0	878.7092	496.9489	0.4621767	0.4472025	574.024	4.43714	0	32	895	499						Frog_fixed.avi	0
22008	1320	912.3282	499.5821	0.6116323	0.4493237	576.4069	4.208605	0	880.2709	493.4336	0.4627466	0.4473313	574.0806	4.422785	0	32	896	497						Frog_fixed.avi	0
22025	1321	911.6013	499.9613	0.6121704	0.4496791	576.4846	4.217711	0	874.4818	494.3466	0.463311	0.4474318	574.0649	4.419071	0	32	893	497						Frog_fixed.avi	0
22042	1322	915.3491	497.2428	0.6127338	0.4499806	576.5487	4.222422	0	877.0303	494.5898	0.4638809	0.4474795	574.1766	4.433012	0	32	896	496						Frog_fixed.avi	0
22058	1323	911.8661	501.4439	0.613279	0.4501853	576.5055	4.21967	0	876.8688	490.0668	0.4644545	0.4475648	574.2692	4.429544	0	32	894	496						Frog_fixed.avi	0
22075	1324	918.0321	500.1568	0.6138577	0.4504283	576.567	4.229083	0	873.4036	494.1537	0.4650099	0.4475589	574.4198	4.443377	0	32	896	497						Frog_fixed.avi	0
22092	1325	916.5739	501.9432	0.6143841	0.4505579	576.6472	4.231911	0	875.4751	490.6412	0.4655507	0.4475327	574.3618	4.443194	0	32	896	496						Frog_fixed.avi	0
22108	1326	914.5093	500.6316	0.6149159	0.4506667	576.6463	4.243592	0	875.8778	491.7281	0.4660817	0.4474649	574.3425	4.448616	0	32	895	496						Frog_fixed.avi	0
22125	1327	911.1211	501.3987	0.6154531	0.4507503	576.6619	4.238095	0	872.8735	495.3759	0.4666266	0.4474097	574.4111	4.45949	0	32	892	498						Frog_fixed.avi	0
22142	1328	914.1431	502.0184	0.6160163	0.4508203	576.7671	4.256073	0	872.9438	488.2382	0.4671791	0.4473388	574.4304	4.470377	0	32	894	495						Frog_fixed.avi	0
22158	1329	915.3144	499.1628	0.6165528	0.4508571	576.8691	4.265933	0	874.9981	491.8717	0.4677021	0.4472193	574.4595	4.493907	0	32	895	496						Frog_fixed.avi	0
22175	1330	915.0412	495.6156	0.6170694	0.4508814	576.8716	4.271316	0	871.3596	495.2355	0.4682253	0.4470739	574.4684	4.505082	0	32	893	495						Frog_fixed.avi	0
22192	1331	916.2371	496.0697	0.6175758	0.4509165	576.954	4.28143	0	870.985	494.4885	0.4687397	0.4468899	574.4927	4.506141	0	32	894	495						Frog_fixed.avi	0
22208	1332	917.3572	492.915	0.618071	0.4509952	576.9468	4.286641	0	872.7128	494.036	0.4692405	0.446806	574.5177	4.519037	0	32	895	493						Frog_fixed.avi	0
22225	1333	917.9245	491.597	0.618542	0.4510475	577.0094	4.299461	0	874.7115	497.6642	0.4697287	0.4466978	574.539	4.541447	0	32	896	495						Frog_fixed.avi	0
22242	1334	918.6315	494.6013	0.6190002	0.4511082	577.0172	4.320701	0	877.3005	492.2395	0.4701885	0.446637	574.598	4.549047	0	32	898	493						Frog_fixed.avi	0
22258	1335	920.2473	493.7428	0.6194342	0.4512077	577.0191	4.324412	0	875.7427	484.8497	0.4706157	0.4465669	574.7075	4.560449	0	32	898	489						Frog_fixed.avi	0
22275	1336	912.2102	493.288	0.6198136	0.4512835	577.1111	4.333389	0	876.3746	488.375	0.4710338	0.4464633	574.6191	4.581659	0	32	894	491						Frog_fixed.avi	0
22292	1337	917.5522	490.5077	0.6202006	0.4513804	577.3483	4.35038	0	878.8541	488.7776	0.4714298	0.4464052	574.6151	4.581889	0	32	898	490						Frog_fixed.avi	0
22308	1338	917.6869	492.0309	0.6205062	0.4515254	577.2194	4.358852	0	878.1372	482.3821	0.4717257	0.4463872	574.7493	4.598238	0	32	898	487						Frog_fixed.avi	0
22325	1339	916.3207	492.0023	0.6207816	0.4516453	577.2355	4.367933	0	873.0465	487.831	0.4720333	0.4463548	574.696	4.610788	0	32	895	490						Frog_fixed.avi	0
22342	1340	920.2462	492.83	0.6210556	0.4518022	577.2273	4.379326	0	882.4303	482.7594	0.4723288	0.4463503	574.8428	4.62138	0	32	901	488						Frog_fixed.avi	0
22358	1341	919.2135	490.7124	0.6212766	0.4518309	577.2881	4.386989	0	875.8475	488.7346	0.4725315	0.4462704	574.7302	4.631169	0	32	898	490						Frog_fixed.avi	0
22375	1342	916.2208	490.1609	0.621454	0.4517569	577.3079	4.400224	0	881.3748	491.507	0.4727379	0.4460653	574.817	4.639599	0	32	899	491						Frog_fixed.avi	0
22391	1343	920.4323	491.1484	0.6215693	0.4515721	577.382	4.404427	0	882.7725	485.4198	0.4728871	0.4458388	574.8387	4.652563	0	32	902	488						Frog_fixed.avi	0
22408	1344	917.8589	489.4286	0.6216223	0.4513299	577.4237	4.425781	0	880.7515	488.9877	0.472948	0.4455382	574.787	4.654538	0	32	899	489						Frog_fixed.avi	0
22425	1345	916.9047	495.7971	0.6216112	0.4510618	577.4014	4.421913	0	879.3387	488.9956	0.4729491	0.4452681	574.8631	4.671683	0	32	898	492						Frog_fixed.avi	0
22441	1346	918.1922	489.878	0.6215767	0.4508562	577.3865	4.428533	0	881.5567	487.141	0.4729124	0.4451298	574.9492	4.67426	0	32	900	489						Frog_fixed.avi	0
22458	1347	919.7421	489.9649	0.621496	0.4506671	577.3703	4.436033	0	882.9182	484.3955	0.4728369	0.4450211	574.9991	4.674906	0	32	901	487						Frog_fixed.avi	0
22475	1348	918.2748	493.6553	0.6213456	0.4504676	577.3669	4.431527	0	877.8059	484.0941	0.4726666	0.4449129	575.1641	4.678991	0	32	898	489						Frog_fixed.avi	0
22491	1349	919.075	490.6109	0.6211975	0.4502596	577.5265	4.444284	0	879.7689	487.4296	0.4725396	0.4448402	574.9794	4.679379	0	32	899	489						Frog_fixed.avi	0
22508	1350	921.3608	490.3318	0.6210226	0.4501053	577.4749	4.438656	0	883.0724	488.778	0.4723735	0.4447797	575.1083	4.678456	0	32	902	490						Frog_fixed.avi	0
22525	1351	918.757	490.0533	0.6208132	0.4499335	577.4481	4.443192	0	879.7864	488.5661	0.4721603	0.4447611	575.2679	4.677607	0	32	899	489						Frog_fixed.avi	0
22541	1352	919.8635	492.8041	0.6206368	0.4498116	577.5568	4.446835	0	880.6882	488.7768	0.4720056	0.444736	574.9697	4.670578	0	32	900	491						Frog_fixed.avi	0
22558	1353	921.0493	491.1575	0.6204508	0.4496827	577.4664	4.444354	0	883.7712	491.4361	0.4718226	0.444684	575.2408	4.680694	0	32	902	491						Frog_fixed.avi	0
22575	1354	919.0057	490.8269	0.6202592	0.4495827	577.6787	4.459688	0	882.5247	489.2278	0.4716302	0.4446941	575.3385	4.684619	0	32	901	490						Frog_fixed.avi	0
22591	1355	921.0906	494.3404	0.6200922	0.4494904	577.6212	4.453903	0	882.4664	492.6363	0.4714929	0.4446875	575.0413	4.689548	0	32	902	493						Frog_fixed.avi	0
22608	1356	920.7119	495.0945	0.6198809	0.4494862	577.5377	4.464562	0	889.9755	491.4144	0.4713256	0.4447646	575.2751	4.699091	0	32	905	493						Frog_fixed.avi	0
22625	1357	919.858	490.4329	0.6197194	0.4496152	577.7419	4.473342	0	882.0657	493.1242	0.4711259	0.4448719	575.2551	4.706927	0	32	901	492						Frog_fixed.avi	0
22641	1358	920.9614	493.2497	0.6195071	0.4497256	577.612	4.468672	0	887.2077	487.7844	0.4709505	0.4450595	575.1786	4.713618	0	32	904	491						Frog_fixed.avi	0
22658	1359	921.2153	496.045	0.6192623	0.4498383	577.7009	4.48463	0	886.6962	489.0407	0.4707214	0.445211	575.3353	4.70052	0	32	904	493						Frog_fixed.avi	0
22675	1360	916.548	490.1205	0.6190052	0.449923	577.65	4.483346	0	882.9669	496.4896	0.4704656	0.4453196	575.1264	4.705383	0	32	900	493						Frog_fixed.avi	0
22691	1361	919.8776	496.2716	0.6187292	0.4499074	577.746	4.484728	0	882.4634	490.1466	0.4701643	0.4454136	575.3223	4.710539	0	32	901	493						Frog_fixed.avi	0
22708	1362	918.6372	493.9489	0.6183897	0.4498172	577.7051	4.497701	0	891.0639	494.0385	0.4698901	0.445377	575.2982	4.720348	0	33	905	494						Frog_fixed.avi	0
22725	1363	918.1396	447.0254	0.6179913	0.449335	577.915	4.507301	0	901.1805	443.1897	0.4695255	0.4450318	575.1152	4.734555	0	33	910	445						Frog_fixed.avi	0
22741	1364	914.8169	455.6876	0.6176088	0.4490021	577.9257	4.503649	0	885.2332	449.486	0.4691558	0.4448407	575.3792	4.718053	0	33	900	453						Frog_fixed.avi	0
22758	1365	914.7907	451.2004	0.6172602	0.4487557	577.9061	4.514993	0	895.7908	444.8332	0.4687866	0.444717	575.3472	4.74313	0	33	905	448						Frog_fixed.avi	0
22774	1366	912.7635	452.4464	0.6168376	0.4484408	577.8555	4.514114	0	896.0096	450.7818	0.4683736	0.444454	575.3213	4.733355	0	33	904	452						Frog_fixed.avi	0
22791	1367	916.0034	452.0331	0.6164286	0.4481978	577.9281	4.521718	0	895.7408	447.6318	0.4679245	0.4443438	575.2097	4.738014	0	33	906	450						Frog_fixed.avi	0
22808	1368	917.7737	451.813	0.6159747	0.448042	577.8761	4.521215	0	895.0861	447.0442	0.4674541	0.4443195	575.167	4.742374	0	33	906	449						Frog_fixed.avi	0
22824	1369	918.3677	451.795	0.6155307	0.4479165	577.7813	4.52633	0	892.7728	445.8951	0.4669759	0.4443218	575.129	4.748421	0	33	906	449						Frog_fixed.avi	0
22841	1370	920.0262	452.6487	0.6150604	0.4477938	577.6807	4.526405	0	893.5797	448.7304	0.4664878	0.4443409	575.1101	4.752426	0	33	907	451						Frog_fixed.avi	0
22858	1371	915.4731	453.7393	0.614588	0.4476734	577.6836	4.536011	0	893.4785	448.7872	0.4659987	0.4443722	575.0945	4.752637	0	33	904	451						Frog_fixed.avi	0
22874	1372	913.19	456.3929	0.6141208	0.4476009	577.6484	4.530055	0	891.5505	450.9247	0.4655116	0.4444254	575.0173	4.763471	0	33	902	454						Frog_fixed.avi	0
22891	1373	917.9679	455.1715	0.6136475	0.4475592	577.6394	4.532632	0	891.7197	449.1149	0.4650328	0.444554	574.9473	4.76008	0	33	905	452						Frog_fixed.avi	0
22908	1374	915.4279	452.8441	0.6131576	0.4475626	577.6051	4.528238	0	894.3793	451.3944	0.4645495	0.4447049	574.9012	4.760075	0	33	905	452						Frog_fixed.avi	0
22924	1375	913.553	457.8503	0.6126718	0.4475901	577.5103	4.523482	0	894.6565	446.5423	0.4640487	0.4448648	574.993	4.769721	0	33	904	452						Frog_fixed.avi	0
22941	1376	914.0024	455.8035	0.6121852	0.4476258	577.5482	4.524916	0	892.6769	446.2094	0.4635378	0.4450155	574.9824	4.771074	0	33	903	451						Frog_fixed.avi	0
22958	1377	912.2446	459.3223	0.6117217	0.4476351	577.4849	4.527181	0	891.536	445.9715	0.463062	0.4451953	574.8937	4.794682	0	33	902	453						Frog_fixed.avi	0
22974	1378	913.4178	459.5842	0.6112973	0.4476023	577.5369	4.523233	0	891.5734	449.6428	0.4626015	0.4453399	574.8389	4.786822	0	33	902	455						Frog_fixed.avi	0
22991	1379	909.59	453.3456	0.6108537	0.4475616	577.4603	4.52088	0	886.1136	443.0943	0.462148	0.445445	574.897	4.788624	0	33	898	448						Frog_fixed.avi	0
23008	1380	907.78	457.9628	0.6104324	0.4474715	577.3638	4.516665	0	891.4258	445.0827	0.4617466	0.4455031	574.8885	4.789303	0	33	900	452						Frog_fixed.avi	0
23024	1381	911.8538	458.5285	0.6100626	0.4473542	577.2919	4.522296	0	893.7232	444.7167	0.4613566	0.4455672	574.7756	4.794952	0	33	903	452						Frog_fixed.avi	0
23041	1382	908.4924	455.1751	0.6096577	0.447246	577.2812	4.522012	0	897.6453	443.3961	0.4609677	0.4455993	574.7233	4.79695	0	33	903	449						Frog_fixed.avi	0
23058	1383	928.1526	516.1162	0.6090158	0.4476151	576.9005	4.516349	0	901.8121	510.6452	0.4605832	0.4460709	574.7423	4.796877	0	34	915	513						Frog_fixed.avi	0
23074	1384	951.5119	674.2908	0.6081249	0.4486101	576.8917	4.52193	0	919.9102	652.2023	0.4603131	0.4472632	574.602	4.819229	0	34	936	663						Frog_fixed.avi	0
23091	1385	947.4763	636.4587	0.6079524	0.4484466	576.7795	4.525875	0	927.8741	624.9605	0.4597664	0.4473415	574.6533	4.819852	0	34	938	631						Frog_fixed.avi	0
23108	1386	946.3182	673.5463	0.6075582	0.4481322	576.6348	4.519424	0	927.7607	653.6786	0.4593042	0.447193	574.5657	4.812202	0	34	937	664						Frog_fixed.avi	0
23124	1387	944.9669	665.8788	0.6072191	0.4476625	576.6544	4.520867	0	931.3561	647.2823	0.4588848	0.4469326	574.5184	4.820261	0	34	938	657						Frog_fixed.avi	0
23141	1388	949.818	666.5875	0.6068534	0.4472148	576.5913	4.529742	0	930.8169	655.9771	0.4584507	0.4466466	574.5674	4.818182	0	34	940	661						Frog_fixed.avi	0
23158	1389	948.2614	662.892	0.6064782	0.4467728	576.5837	4.534297	0	932.0892	647.886	0.4580458	0.4464235	574.6031	4.833332	0	34	940	655						Frog_fixed.avi	0
23174	1390	947.9385	664.2597	0.6060778	0.44634	576.4689	4.5301	0	928.558	651.3142	0.4576036	0.446146	574.6245	4.832027	0	34	938	658						Frog_fixed.avi	0
23191	1391	947.0377	664.902	0.6057342	0.4459456	576.5031	4.54529	0	929.3826	655.039	0.4572227	0.4458231	574.3539	4.830578	0	34	938	660						Frog_fixed.avi	0
23208	1392	952.8595	667.9176	0.6054386	0.445533	576.4581	4.537781	0	936.1163	644.1099	0.456892	0.4455975	574.4031	4.839048	0	34	944	656						Frog_fixed.avi	0
23224	1393	910.1969	726.5233	0.6052702	0.4457318	576.4631	4.535882	0	881.7991	699.0411	0.4570456	0.4456481	574.3939	4.835584	0	35	896	713						Frog_fixed.avi	0
23241	1394	868.8598	774.3346	0.6052794	0.4459614	576.2493	4.542858	0	853.8687	763.3708	0.4573639	0.4457567	573.9363	4.86051	0	35	861	769						Frog_fixed.avi	0
23258	1395	865.0065	776.3591	0.6051894	0.4455966	575.9907	4.528381	0	854.8078	751.6097	0.4569943	0.4454845	574.0933	4.83597	0	35	860	764						Frog_fixed.avi	0
23274	1396	868.7874	784.6259	0.6051642	0.4453471	576.0104	4.52769	0	851.3758	759.3992	0.4568877	0.4452443	573.9305	4.836987	0	35	860	772						Frog_fixed.avi	0
23291	1397	871.6434	776.7003	0.6051418	0.4450523	575.9517	4.523927	0	855.0905	757.8882	0.4567856	0.445011	573.8472	4.834599	0	35	863	767						Frog_fixed.avi	0
23307	1398	871.0818	783.6227	0.6051267	0.4447939	575.881	4.516574	0	852.5687	760.7891	0.4566838	0.4448342	573.7978	4.824161	0	35	862	772						Frog_fixed.avi	0
23324	1399	872.8928	781.6047	0.6050996	0.4445446	575.7886	4.505016	0	849.9788	757.8782	0.4565385	0.4446668	573.7753	4.814881	0	35	861	770						Frog_fixed.avi	0
23341	1400	868.9253	784.4238	0.6050386	0.444378	575.65	4.474337	0	845.9661	760.4775	0.4564503	0.4445929	573.5737	4.795292	0	35	857	772						Frog_fixed.avi	0
23357	1401	871.278	781.3387	0.604997	0.4443274	575.5734	4.475952	0	849.4146	762.3379	0.4563763	0.4446266	573.4005	4.787821	0	35	860	772						Frog_fixed.avi	0
23374	1402	871.9879	781.0187	0.6049531	0.4442495	575.4542	4.462217	0	853.6166	761.2111	0.4563079	0.4447516	573.3947	4.781505	0	35	863	771						Frog_fixed.avi	0
23391	1403	870.4221	786.5096	0.6048864	0.4441467	575.4102	4.448534	0	849.0939	762.1615	0.4561929	0.4448593	573.2567	4.768888	0	35	860	774						Frog_fixed.avi	0
23407	1404	870.8829	786.061	0.6048057	0.4440162	575.2168	4.437015	0	849.754	764.1346	0.4560999	0.4449286	573.1989	4.760326	0	35	860	775						Frog_fixed.avi	0
23424	1405	874.8534	783.5422	0.6047554	0.4438514	575.243	4.425975	0	847.9886	765.2376	0.45597	0.4449447	573.2131	4.755183	0	35	861	774						Frog_fixed.avi	0
23441	1406	872.3172	784.4405	0.604685	0.4436175	575.1757	4.419018	0	850.9738	767.2113	0.455873	0.4449537	573.1277	4.743841	0	35	862	776						Frog_fixed.avi	0
23457	1407	876.3395	785.1517	0.6045657	0.4432566	575.1109	4.410598	0	852.1742	767.0673	0.4557356	0.4449266	572.9687	4.728691	0	35	864	776						Frog_fixed.avi	0
23474	1408	875.5891	783.4963	0.6043937	0.4428232	575.0951	4.409591	0	845.2735	766.6648	0.455532	0.44479	572.9859	4.723212	0	35	860	775						Frog_fixed.avi	0
23491	1409	875.6414	782.5392	0.604192	0.4422905	575.1237	4.394498	0	847.649	767.2448	0.4553431	0.4445856	573.077	4.716925	0	35	862	775						Frog_fixed.avi	0
23507	1410	883.1216	720.4008	0.6037827	0.4411889	575.0727	4.39751	0	868.346	700.6082	0.4550302	0.4438375	573.1683	4.727005	0	36	876	711						Frog_fixed.avi	0
23524	1411	886.8561	573.873	0.6032731	0.4394028	575.3697	4.37809	0	895.2288	558.2051	0.4547327	0.4422539	573.4003	4.692364	0	36	891	566						Frog_fixed.avi	0
23541	1412	898.5172	559.1938	0.6029245	0.4386991	575.3888	4.378497	0	885.2806	553.0303	0.4543811	0.4417768	573.4493	4.700718	0	36	892	556						Frog_fixed.avi	0
23557	1413	902.9648	548.3195	0.6027498	0.4384869	575.2856	4.387625	0	883.3929	539.2191	0.454069	0.4417096	573.3931	4.692588	0	36	893	544						Frog_fixed.avi	0
23574	1414	900.6682	558.3752	0.6024975	0.4382396	575.3094	4.373796	0	883.7395	538.2101	0.4538283	0.4416262	573.3317	4.682238	0	36	892	548						Frog_fixed.avi	0
23591	1415	900.2137	553.357	0.6023101	0.4382654	575.1945	4.369536	0	879.7737	537.1822	0.4535826	0.4416036	573.4261	4.676039	0	36	890	545						Frog_fixed.avi	0
23607	1416	909.7821	553.8851	0.6022308	0.4384406	575.2928	4.366633	0	880.0317	538.8524	0.45344	0.4416611	573.4697	4.670045	0	36	895	546						Frog_fixed.avi	0
23624	1417	905.1047	548.6646	0.6021467	0.4387354	575.3635	4.370042	0	879.9578	542.2084	0.4533507	0.4418215	573.4956	4.670921	0	36	893	545						Frog_fixed.avi	0
23641	1418	912.1192	553.4642	0.6021757	0.4391251	575.3272	4.367975	0	881.0764	539.3997	0.4533559	0.4419624	573.4207	4.666409	0	36	897	546						Frog_fixed.avi	0
23657	1419	908.5735	551.3766	0.6022229	0.4395788	575.2317	4.364539	0	878.8901	540.7003	0.4534059	0.44218	573.2873	4.65357	0	36	894	546						Frog_fixed.avi	0
23674	1420	905.183	554.9144	0.6023176	0.4401468	575.1943	4.361615	0	875.6772	541.9372	0.4535043	0.4424619	573.4714	4.644858	0	36	890	548						Frog_fixed.avi	0
23691	1421	899.416	492.4301	0.6024727	0.4403873	575.4514	4.36166	0	890.6519	474.2337	0.4537744	0.4423469	573.5212	4.662894	0	37	895	483						Frog_fixed.avi	0
23707	1422	900.0955	497.7495	0.6026532	0.4408641	575.5892	4.335802	0	870.9476	483.4316	0.4539991	0.4424711	573.4916	4.618115	0	37	886	491						Frog_fixed.avi	0
23724	1423	896.6835	482.5495	0.6029006	0.4415906	575.619	4.342051	0	882.2632	467.8036	0.4542344	0.4429679	573.4273	4.628479	0	37	889	475						Frog_fixed.avi	0
23741	1424	899.7504	487.1002	0.6031461	0.4421022	575.7241	4.331214	0	869.6148	474.941	0.4544224	0.4432182	573.311	4.609272	0	37	885	481						Frog_fixed.avi	0
23757	1425	899.311	483.1538	0.6033859	0.442587	575.5904	4.320692	0	877.016	478.2618	0.4546689	0.4433759	573.2076	4.587917	0	37	888	481						Frog_fixed.avi	0
23774	1426	899.1195	487.3789	0.6036279	0.4428666	575.6148	4.306371	0	871.3766	473.3363	0.4548701	0.4435388	573.2525	4.580375	0	37	885	480						Frog_fixed.avi	0
23791	1427	901.671	485.7917	0.6038569	0.4430368	575.4975	4.29681	0	875.1716	476.153	0.4550665	0.4434769	573.1129	4.562703	0	37	888	481						Frog_fixed.avi	0
23807	1428	896.6183	484.3506	0.6040697	0.4430515	575.4852	4.27865	0	878.7151	480.3704	0.4552917	0.4434135	573.158	4.535601	0	37	888	482						Frog_fixed.avi	0
23824	1429	899.9344	494.8511	0.6042917	0.442939	575.3279	4.276888	0	875.6439	476.6057	0.4554406	0.4433102	573.1054	4.525001	0	37	888	486						Frog_fixed.avi	0
23841	1430	895.8268	489.6144	0.6044778	0.4428442	575.401	4.252027	0	871.4353	470.9851	0.4556079	0.4431747	572.9504	4.507388	0	37	884	480						Frog_fixed.avi	0
23857	1431	899.0453	492.1549	0.6047063	0.4427243	575.2833	4.251015	0	880.5492	474.6901	0.4558271	0.4430025	572.9639	4.497733	0	37	890	483						Frog_fixed.avi	0
23874	1432	894.9926	488.9084	0.6049015	0.4426807	575.2535	4.236139	0	868.1876	477.8775	0.4559436	0.4428704	573.0028	4.473947	0	37	882	483						Frog_fixed.avi	0
23890	1433	892.9972	490.6803	0.6050987	0.4426222	575.154	4.230768	0	875.4968	477.1862	0.4561694	0.4427766	572.6992	4.471913	0	37	884	484						Frog_fixed.avi	0
23907	1434	900.2202	490.603	0.6053433	0.442631	575.1457	4.22015	0	875.7372	476.2645	0.456376	0.4427727	572.8839	4.455348	0	37	888	483						Frog_fixed.avi	0
23924	1435	893.1193	492.3934	0.6055523	0.4425896	575.0273	4.213709	0	870.7072	483.4128	0.4565505	0.4427074	572.5889	4.458812	0	37	882	488						Frog_fixed.avi	0
23940	1436	901.3541	488.6479	0.6057921	0.4425938	574.9376	4.213147	0	870.6509	483.4988	0.4567727	0.4426537	572.5997	4.445546	0	37	886	486						Frog_fixed.avi	0
23957	1437	899.2734	491.4809	0.6060495	0.4425298	574.7709	4.205875	0	873.4171	482.8622	0.4569953	0.4426075	572.4788	4.452248	0	37	886	487						Frog_fixed.avi	0
23974	1438	900.0212	489.4281	0.6062869	0.4425152	574.7617	4.216985	0	870.9485	481.4675	0.4572197	0.4425085	572.4259	4.460234	0	37	885	485						Frog_fixed.avi	0
23990	1439	896.3254	493.25	0.6065503	0.4424629	574.5944	4.21374	0	872.8395	475.8238	0.4574744	0.4424765	572.3275	4.460337	0	37	885	485						Frog_fixed.avi	0
24007	1440	899.7757	491.9647	0.6068006	0.4424154	574.5986	4.221226	0	871.5316	475.6375	0.457705	0.4423543	572.2153	4.466112	0	37	886	484						Frog_fixed.avi	0
24024	1441	898.5204	491.4271	0.6070836	0.4424064	574.4722	4.23579	0	872.5641	474.631	0.4579701	0.4422635	572.2643	4.481557	0	37	886	483						Frog_fixed.avi	0
24040	1442	897.4103	488.6207	0.6073481	0.4423758	574.4082	4.238474	0	867.8898	476.1122	0.4581782	0.4421621	572.0623	4.48199	0	37	883	482						Frog_fixed.avi	0
24057	1443	898.8794	495.3555	0.6076046	0.4422832	574.3152	4.259768	0	871.1208	482.0168	0.4584673	0.441938	572.0728	4.480754	0	37	885	489						Frog_fixed.avi	0
24074	1444	898.4093	495.7559	0.6078538	0.4421246	574.1577	4.257893	0	869.9215	481.2442	0.4586664	0.4417369	571.9219	4.494026	0	37	884	489						Frog_fixed.avi	0
24090	1445	900.2485	490.1135	0.6080964	0.4419677	574.1749	4.26833	0	870.4986	474.984	0.4589037	0.4415355	571.8106	4.508039	0	37	885	483						Frog_fixed.avi	0
24107	1446	901.4738	491.7009	0.6083307	0.4416901	573.975	4.271787	0	870.351	477.8463	0.4591285	0.4411982	571.8205	4.515316	0	37	886	485						Frog_fixed.avi	0
24124	1447	901.8192	493.4082	0.608542	0.4414392	574.0545	4.277261	0	871.8057	475.2783	0.459326	0.4409034	571.6885	4.524369	0	37	887	484						Frog_fixed.avi	0
24140	1448	899.0248	492.9874	0.6087253	0.4411841	573.9476	4.285839	0	878.2842	478.8474	0.4595602	0.4406478	571.671	4.531434	0	37	889	486						Frog_fixed.avi	0
24157	1449	899.9414	491.9094	0.6089257	0.4409785	573.9304	4.286648	0	869.2261	480.4561	0.4596679	0.4403217	571.6629	4.531556	0	37	885	486						Frog_fixed.avi	0
24174	1450	900.5214	493.986	0.6090729	0.440697	573.96	4.298849	0	873.5537	474.3888	0.4598392	0.4400858	571.4872	4.54108	0	37	887	484						Frog_fixed.avi	0
24190	1451	901.7899	491.2726	0.6092346	0.4404078	573.7015	4.30082	0	877.9292	476.6239	0.4600084	0.4398409	571.4272	4.549929	0	37	890	484						Frog_fixed.avi	0
24207	1452	903.3846	493.8924	0.6093885	0.4401274	573.7508	4.312922	0	875.5624	483.6414	0.4601341	0.4395081	571.595	4.560532	0	37	889	489						Frog_fixed.avi	0
24223	1453	901.8324	493.3101	0.6095159	0.4398499	573.8468	4.31628	0	871.4127	475.4578	0.4602368	0.439271	571.4579	4.562518	0	37	887	484						Frog_fixed.avi	0
24240	1454	904.3207	490.3487	0.6096218	0.4395739	573.766	4.326959	0	871.514	478.9032	0.4603419	0.4390391	571.261	4.563514	0	37	888	485						Frog_fixed.avi	0
24257	1455	904.5364	488.0703	0.60971	0.439341	573.6657	4.332629	0	872.2582	486.537	0.4604489	0.4386661	571.2912	4.56626	0	37	888	487						Frog_fixed.avi	0
24273	1456	900.3395	494.2986	0.6097899	0.4390644	573.5779	4.339306	0	870.9128	481.5272	0.4605302	0.4384579	571.3912	4.578384	0	37	886	488						Frog_fixed.avi	0
24290	1457	902.8503	490.7873	0.6099016	0.4388107	573.655	4.323168	0	871.4214	482.329	0.4606086	0.4382471	571.5493	4.587089	0	37	887	487						Frog_fixed.avi	0
24307	1458	897.3624	486.9507	0.6099994	0.4386063	573.7368	4.335205	0	871.22	486.5484	0.4606852	0.4379786	571.4792	4.592841	0	37	884	487						Frog_fixed.avi	0
24323	1459	897.2843	485.5364	0.6101077	0.4383875	573.6811	4.34186	0	867.1762	487.4763	0.4607994	0.4377913	571.2147	4.590493	0	37	882	487						Frog_fixed.avi	0
24340	1460	898.4119	491.2485	0.6102148	0.4381924	573.4698	4.335774	0	870.4691	480.1263	0.4609081	0.4377118	571.1876	4.597567	0	37	884	486						Frog_fixed.avi	0
24357	1461	895.9112	486.5821	0.6103027	0.4380391	573.4455	4.337157	0	871.1499	480.5649	0.4609782	0.4376228	571.2167	4.603321	0	37	884	484						Frog_fixed.avi	0
24373	1462	895.1749	492.493	0.6103829	0.4379628	573.5166	4.340868	0	868.6522	480.656	0.4610315	0.4375706	571.2797	4.60676	0	37	882	487						Frog_fixed.avi	0
24390	1463	895.9061	490.8051	0.6104285	0.4379938	573.5666	4.341307	0	868.1615	480.51	0.4610671	0.4375831	571.3709	4.611416	0	37	882	486						Frog_fixed.avi	0
24407	1464	893.7348	489.2611	0.6104701	0.4380929	573.6103	4.348246	0	867.7817	485.7595	0.4611219	0.4376706	571.4103	4.619606	0	37	881	488						Frog_fixed.avi	0
24423	1465	895.7905	492.1033	0.6105132	0.4383023	573.6672	4.356363	0	872.3077	482.8598	0.4611779	0.4378336	571.3546	4.627005	0	37	884	487						Frog_fixed.avi	0
24440	1466	895.3893	490.8363	0.6105509	0.4385267	573.587	4.344182	0	866.5923	490.4568	0.4611826	0.4379992	571.4657	4.624544	0	37	881	491						Frog_fixed.avi	0
24457	1467	899.6522	489.2691	0.6105808	0.4387112	573.6595	4.358303	0	867.1451	484.596	0.4612233	0.4382195	571.4214	4.637672	0	37	883	487						Frog_fixed.avi	0
24473	1468	897.6281	491.9572	0.6105963	0.438839	573.6536	4.356851	0	866.243	483.9369	0.4612524	0.438359	571.3325	4.629853	0	37	882	488						Frog_fixed.avi	0
24490	1469	897.2333	491.7301	0.6106042	0.4389258	573.6516	4.353907	0	865.564	483.4328	0.461267	0.4384521	571.3732	4.63437	0	37	881	488						Frog_fixed.avi	0
24507	1470	893.8235	493.6622	0.6105898	0.4389604	573.6274	4.356483	0	863.6042	482.2262	0.4612672	0.4384558	571.382	4.63006	0	37	879	488						Frog_fixed.avi	0
24523	1471	891.3821	494.3546	0.610548	0.4389466	573.7305	4.359744	0	865.4323	485.8448	0.4612432	0.4384114	571.461	4.634284	0	37	878	490						Frog_fixed.avi	0
24540	1472	892.9064	495.2706	0.6104871	0.4389058	573.6586	4.35556	0	863.9482	486.1761	0.461171	0.4383521	571.6401	4.627735	0	37	878	491						Frog_fixed.avi	0
24557	1473	889.9872	492.116	0.6104087	0.4388827	573.6868	4.337482	0	863.7677	487.1389	0.4611234	0.4383149	571.6667	4.633422	0	37	877	490						Frog_fixed.avi	0
24573	1474	894.7646	489.4889	0.610342	0.4388383	573.717	4.331309	0	867.2101	488.3437	0.4610759	0.4383165	571.6249	4.635497	0	37	881	489						Frog_fixed.avi	0
24590	1475	888.2712	495.075	0.6101933	0.4387649	573.7995	4.330791	0	867.5012	487.1522	0.4609714	0.438353	571.5546	4.629855	0	37	878	491						Frog_fixed.avi	0
24607	1476	892.7676	495.3222	0.610077	0.4387584	573.8718	4.33298	0	862.5113	487.3098	0.4608361	0.4383676	571.6416	4.619117	0	37	878	491						Frog_fixed.avi	0
24623	1477	889.726	496.8904	0.6099241	0.4387394	573.8036	4.323234	0	860.0427	488.3331	0.4606909	0.4383988	571.8428	4.612232	0	37	875	493						Frog_fixed.avi	0
24640	1478	894.7563	494.0811	0.6098014	0.438738	573.8691	4.32507	0	862.8118	491.7719	0.4605732	0.4384772	571.8635	4.618569	0	37	879	493						Frog_fixed.avi	0
24657	1479	889.4036	496.2946	0.6095998	0.4387536	573.988	4.318162	0	863.2867	492.0509	0.4604197	0.4385687	571.83	4.615139	0	37	876	494						Frog_fixed.avi	0
24673	1480	889.7517	497.6496	0.609419	0.4388506	573.92	4.310357	0	858.2049	494.6819	0.460197	0.4387697	571.8887	4.616456	0	37	874	496						Frog_fixed.avi	0
24690	1481	888.6402	502.2311	0.6092134	0.4388815	574.0245	4.309329	0	862.7661	491.6921	0.4600848	0.4390248	571.93	4.60713	0	37	876	497						Frog_fixed.avi	0
24707	1482	885.1425	499.8881	0.6089721	0.4389394	573.9387	4.30058	0	858.4535	491.2716	0.4598414	0.4392253	572.0233	4.612449	0	37	872	496						Frog_fixed.avi	0
24723	1483	895.3183	496.2543	0.6088162	0.4390275	574.0266	4.303271	0	857.0791	497.4771	0.4596308	0.4393701	572.0435	4.608606	0	37	876	497						Frog_fixed.avi	0
24740	1484	886.4633	499.8175	0.6085554	0.4390542	574.0885	4.29641	0	858.1877	499.7264	0.4594642	0.4395506	572.1837	4.600101	0	37	872	500						Frog_fixed.avi	0
24757	1485	889.5197	501.4738	0.6083606	0.4391364	574.0561	4.294672	0	855.2332	488.7554	0.4592077	0.4398459	572.1983	4.601628	0	37	872	495						Frog_fixed.avi	0
24773	1486	888.6542	499.4589	0.6081281	0.4391724	574.1846	4.287609	0	859.638	490.5187	0.459049	0.4400075	572.0827	4.598628	0	37	874	495						Frog_fixed.avi	0
24790	1487	889.6669	501.928	0.6079045	0.4391924	574.0144	4.282694	0	858.8711	493.9918	0.4588362	0.4400989	572.1943	4.598211	0	37	874	498						Frog_fixed.avi	0
24806	1488	870.8149	507.1629	0.6078827	0.439187	574.194	4.271906	0	828.1227	499.5567	0.4587852	0.4401274	572.279	4.593969	0	37	849	503						Frog_fixed.avi	0
24823	1489	868.6605	508.1611	0.6077806	0.4391536	574.3944	4.268794	0	826.6731	507.2295	0.4586634	0.4401611	572.2322	4.596944	0	37	848	508						Frog_fixed.avi	0
24840	1490	863.1467	508.8941	0.6075707	0.4390775	574.4326	4.267667	0	829.3839	502.3662	0.4584939	0.4401674	572.3701	4.583818	0	37	846	506						Frog_fixed.avi	0
24856	1491	863.0159	511.5428	0.6074136	0.4389394	574.3147	4.261593	0	822.2753	504.5043	0.4583216	0.4400902	572.4128	4.582597	0	37	843	508						Frog_fixed.avi	0
24873	1492	867.3433	504.0034	0.607286	0.438801	574.4996	4.25777	0	827.1823	499.8926	0.4581853	0.4400567	572.3338	4.585386	0	37	847	502						Frog_fixed.avi	0
24890	1493	868.0775	507.7052	0.6071478	0.4386147	574.5196	4.25657	0	828.8535	498.0932	0.4580527	0.4400011	572.3414	4.576496	0	37	848	503						Frog_fixed.avi	0
24906	1494	868.4852	512.0419	0.6070177	0.4384689	574.4827	4.253522	0	833.5286	498.1953	0.4579322	0.4399612	572.4846	4.584692	0	37	851	505						Frog_fixed.avi	0
24923	1495	861.2317	506.7369	0.606866	0.4384105	574.5423	4.244443	0	826.0406	497.1732	0.4577693	0.439916	572.4822	4.572583	0	37	844	502						Frog_fixed.avi	0
24940	1496	866.2009	507.7491	0.60675	0.4384153	574.6526	4.262489	0	828.4387	496.7562	0.4576645	0.4399456	572.3545	4.565182	0	37	847	502						Frog_fixed.avi	0
24956	1497	865.2998	509.6537	0.6066257	0.4384639	574.6047	4.25589	0	827.4682	496.7884	0.457543	0.4400625	572.3959	4.579661	0	37	846	503						Frog_fixed.avi	0
24973	1498	864.6414	508.7505	0.6065102	0.4385736	574.5983	4.258007	0	832.6824	501.9721	0.4574355	0.4401495	572.4893	4.584025	0	37	849	505						Frog_fixed.avi	0
24990	1499	860.5175	505.4116	0.606351	0.4386372	574.605	4.260671	0	824.0977	503.4664	0.4572823	0.4402761	572.4783	4.582036	0	37	842	504						Frog_fixed.avi	0
25006	1500	865.5303	508.4012	0.6062393	0.438624	574.6686	4.253455	0	825.4664	503.8299	0.4571488	0.4403847	572.2955	4.579668	0	37	845	506						Frog_fixed.avi	0
25023	1501	864.9148	507.1069	0.6060884	0.4386408	574.6236	4.264323	0	830.4471	498.5319	0.4570209	0.4404803	572.4579	4.584888	0	37	848	503						Frog_fixed.avi	0
25040	1502	860.3765	510.662	0.6059124	0.4386461	574.7175	4.272501	0	822.3126	496.8122	0.4568153	0.4406002	572.5785	4.594285	0	37	841	504						Frog_fixed.avi	0
25056	1503	864.0772	511.1648	0.6057401	0.4386101	574.7063	4.27408	0	825.3724	494.256	0.456655	0.440688	572.3335	4.582818	0	37	845	503						Frog_fixed.avi	0
25073	1504	865.0975	508.5742	0.605536	0.4385545	574.6824	4.290154	0	827.8168	494.9819	0.4564675	0.440726	572.5451	4.596951	0	37	846	502						Frog_fixed.avi	0
25090	1505	861.4495	510.5831	0.6053025	0.4384228	574.7026	4.281831	0	825.8845	494.3386	0.4562441	0.4407364	572.4861	4.589416	0	37	844	502						Frog_fixed.avi	0
25106	1506	863.4446	510.3274	0.6050804	0.4382449	574.7083	4.295924	0	824.7346	501.1819	0.4560212	0.4406653	572.5077	4.593925	0	37	844	506						Frog_fixed.avi	0
25123	1507	861.4111	508.0538	0.6048265	0.437998	574.7294	4.294992	0	820.9378	496.2055	0.4557772	0.4405875	572.6051	4.597909	0	37	841	502						Frog_fixed.avi	0
25140	1508	863.751	509.2886	0.6046091	0.4377075	574.7574	4.297303	0	823.0431	503.0248	0.4555566	0.4403904	572.4933	4.588648	0	37	843	506						Frog_fixed.avi	0
25156	1509	862.1813	507.6368	0.6043596	0.437475	574.7776	4.296577	0	820.5787	506.0498	0.455337	0.4401864	572.6936	4.6005	0	37	841	507						Frog_fixed.avi	0
25173	1510	864.1691	507.9609	0.6041638	0.4372443	574.8079	4.310652	0	824.1962	498.048	0.4551504	0.440093	572.6495	4.612539	0	37	844	503						Frog_fixed.avi	0
25190	1511	860.73	506.8153	0.6039729	0.4370783	574.8998	4.300617	0	826.9424	494.7532	0.4549767	0.4399877	572.7275	4.614987	0	37	844	501						Frog_fixed.avi	0
25206	1512	865.0399	506.645	0.6038067	0.4370053	574.8545	4.318863	0	823.2266	493.5805	0.4548108	0.4399756	572.7648	4.613093	0	37	844	500						Frog_fixed.avi	0
25223	1513	867.8713	503.8273	0.60364	0.4369866	574.8492	4.327832	0	828.1442	491.9974	0.4546699	0.4400067	572.704	4.62337	0	37	848	498						Frog_fixed.avi	0
25240	1514	864.5611	502.7502	0.603474	0.437005	574.9965	4.318318	0	830.5816	490.6843	0.4545127	0.4400435	572.8366	4.624341	0	37	848	497						Frog_fixed.avi	0
25256	1515	865.5522	500.3163	0.6033118	0.4370736	574.8912	4.3383	0	823.7128	490.8837	0.4543544	0.4400905	572.8597	4.632002	0	37	845	496						Frog_fixed.avi	0
25273	1516	865.9189	501.6431	0.6031632	0.4371263	574.8876	4.344508	0	830.5198	494.7629	0.4542217	0.4401212	572.8126	4.640194	0	37	848	498						Frog_fixed.avi	0
25290	1517	866.9606	500.7371	0.6030303	0.4371902	574.9737	4.334645	0	831.0214	497.0299	0.4540834	0.4401661	572.7524	4.636779	0	37	849	499						Frog_fixed.avi	0
25306	1518	867.083	500.0645	0.6028791	0.4372808	574.9648	4.352549	0	829.5219	490.4943	0.4539463	0.4402848	572.9896	4.643466	0	37	848	495						Frog_fixed.avi	0
25323	1519	871.5876	500.146	0.602773	0.4374107	574.9696	4.347919	0	837.0051	490.3779	0.4538732	0.4404094	572.9824	4.643724	0	37	854	495						Frog_fixed.avi	0
25339	1520	873.9492	500.6608	0.6026991	0.4375573	574.943	4.353865	0	839.8948	488.2603	0.4538014	0.4405314	572.7626	4.637336	0	37	857	494						Frog_fixed.avi	0
25356	1521	871.7297	495.6068	0.6025964	0.4376964	574.8373	4.351942	0	842.8858	483.7311	0.4537104	0.4406438	572.7409	4.634382	0	37	857	490						Frog_fixed.avi	0
25373	1522	869.7155	491.7334	0.6025107	0.4377745	574.9233	4.353048	0	841.2308	485.0815	0.4536351	0.4406715	572.7067	4.632816	0	37	855	488						Frog_fixed.avi	0
25389	1523	871.3568	494.9079	0.6024249	0.4377097	574.8232	4.352936	0	842.5289	487.7561	0.4535357	0.4405943	572.7546	4.641326	0	37	857	491						Frog_fixed.avi	0
25406	1524	872.9226	497.3214	0.6023161	0.4376203	574.7874	4.363841	0	839.9111	486.1895	0.4534367	0.4405073	572.9822	4.644428	0	37	856	492						Frog_fixed.avi	0
25423	1525	879.1247	500.9023	0.6022546	0.4374704	574.8949	4.359495	0	845.6054	486.0764	0.4533435	0.4404181	572.8461	4.638395	0	37	862	493						Frog_fixed.avi	0
25439	1526	877.2284	499.5822	0.6021373	0.4372891	574.7652	4.364758	0	847.0453	493.0431	0.4532343	0.4402803	572.6453	4.635254	0	37	862	496						Frog_fixed.avi	0
25456	1527	877.1821	499.6862	0.6020247	0.4371603	574.7115	4.35297	0	846.5919	489.1725	0.4530815	0.4401731	572.6318	4.631435	0	37	862	494						Frog_fixed.avi	0
25473	1528	879.4113	498.9296	0.6018508	0.4369437	574.6155	4.371107	0	852.8467	483.7924	0.4529435	0.4400876	572.6736	4.630768	0	37	866	491						Frog_fixed.avi	0
25489	1529	878.4119	500.101	0.6017112	0.436625	574.6701	4.364379	0	854.5398	481.9119	0.4527606	0.4399265	572.601	4.628875	0	37	866	491						Frog_fixed.avi	0
25506	1530	883.5928	495.2983	0.6015597	0.436359	574.6115	4.359377	0	851.8867	487.4579	0.4525673	0.4396772	572.633	4.618783	0	37	868	491						Frog_fixed.avi	0
25523	1531	887.0065	495.2024	0.601504	0.4358542	574.6241	4.363747	0	856.2141	485.8124	0.4523622	0.4392939	572.687	4.627871	0	37	872	491						Frog_fixed.avi	0
25539	1532	889.4491	476.5513	0.6014171	0.434537	574.8697	4.409091	0	866.7478	480.6915	0.4520265	0.4387528	572.6884	4.679615	0	37	878	479						Frog_fixed.avi	0
25556	1533	-1280	-1024	-1	-1	-1	-1	4	-1280	-1024	-1	-1	-1	-1	4		0	0						Frog_fixed.avi	0
25573	1534	-1280	-1024	-1	-1	-1	-1	4	-1280	-1024	-1	-1	-1	-1	4		0	0						Frog_fixed.avi	0
25589	1535	-1280	-1024	-1	-1	-1	-1	4	-1280	-1024	-1	-1	-1	-1	4		0	0						Frog_fixed.avi	0
25606	1536	-1280	-1024	-1	-1	-1	-1	4	-1280	-1024	-1	-1	-1	-1	4		0	0						Frog_fixed.avi	0
25623	1537	-1280	-1024	-1	-1	-1	-1	4	-1280	-1024	-1	-1	-1	-1	4		0	0						Frog_fixed.avi	0
25639	1538	-1280	-1024	-1	-1	-1	-1	4	-1280	-1024	-1	-1	-1	-1	4		0	0						Frog_fixed.avi	0
25656	1539	-1280	-1024	-1	-1	-1	-1	4	-1280	-1024	-1	-1	-1	-1	4		0	0						Frog_fixed.avi	0
25673	1540	-1280	-1024	-1	-1	-1	-1	4	-1280	-1024	-1	-1	-1	-1	4		0	0						Frog_fixed.avi	0
25689	1541	-1280	-1024	-1	-1	-1	-1	4	-1280	-1024	-1	-1	-1	-1	4		0	0						Frog_fixed.avi	0
25706	1542	-1280	-1024	-1	-1	-1	-1	4	-1280	-1024	-1	-1	-1	-1	4		0	0						Frog_fixed.avi	0
25722	1543	-1280	-1024	-1	-1	-1	-1	4	-1280	-1024	-1	-1	-1	-1	4		0	0						Frog_fixed.avi	0
25739	1544	-1280	-1024	-1	-1	-1	-1	4	-1280	-1024	-1	-1	-1	-1	4		0	0						Frog_fixed.avi	0
25756	1545	-1280	-1024	-1	-1	-1	-1	4	-1280	-1024	-1	-1	-1	-1	4		0	0						Frog_fixed.avi	0
25772	1546	-1280	-1024	-1	-1	-1	-1	4	-1280	-1024	-1	-1	-1	-1	4		0	0						Frog_fixed.avi	0
25789	1547	-1280	-1024	-1	-1	-1	-1	4	-1280	-1024	-1	-1	-1	-1	4		0	0						Frog_fixed.avi	0
25806	1548	-1280	-1024	-1	-1	-1	-1	4	-1280	-1024	-1	-1	-1	-1	4		0	0						Frog_fixed.avi	0
25822	1549	-1280	-1024	-1	-1	-1	-1	4	-1280	-1024	-1	-1	-1	-1	4		0	0						Frog_fixed.avi	0
25839	1550	-1280	-1024	-1	-1	-1	-1	4	-1280	-1024	-1	-1	-1	-1	4		0	0						Frog_fixed.avi	0
25856	1551	921.8007	530.7032	0.5973184	0.434751	574.1323	4.360357	0	887.0275	519.6487	0.447857	0.4387251	572.2851	4.631307	0	38	904	525						Frog_fixed.avi	0
25872	1552	-1280	-1024	-1	-1	-1	-1	4	-1280	-1024	-1	-1	-1	-1	4	38	0	0						Frog_fixed.avi	0
25889	1553	-1280	-1024	-1	-1	-1	-1	4	-1280	-1024	-1	-1	-1	-1	4	38	0	0						Frog_fixed.avi	0
25906	1554	-1280	-1024	-1	-1	-1	-1	4	-1280	-1024	-1	-1	-1	-1	4	38	0	0						Frog_fixed.avi	0
25922	1555	924.5952	535.2729	0.5966902	0.434619	573.9115	4.364244	0	885.9156	522.7787	0.4472688	0.4385101	572.0879	4.642328	0	38	905	529						Frog_fixed.avi	0
25939	1556	922.2822	538.5761	0.5965703	0.4345569	573.8839	4.361879	0	889.8588	522.7295	0.447174	0.438473	572.0578	4.643273	0	38	906	531						Frog_fixed.avi	0
25956	1557	926.3294	533.1324	0.5964922	0.4345577	573.8438	4.369075	0	892.9876	518.9918	0.4470819	0.4384455	572.1129	4.649018	0	38	910	526						Frog_fixed.avi	0
25972	1558	927.0186	529.8181	0.5964136	0.4345425	574.018	4.378522	0	889.7004	520.2228	0.4469883	0.4384455	572.007	4.627604	0	38	908	525						Frog_fixed.avi	0
25989	1559	925.646	525.5901	0.5963306	0.4345303	573.8996	4.381459	0	887.3666	522.9589	0.4469129	0.4384488	571.9423	4.627691	0	38	907	524						Frog_fixed.avi	0
26006	1560	919.4568	528.5475	0.5962615	0.4344753	573.7733	4.36495	0	880.5028	523.1808	0.4468022	0.4384899	571.9015	4.616747	0	38	900	526						Frog_fixed.avi	0
26022	1561	921.0084	524.5275	0.5961735	0.4344489	573.5927	4.366085	0	885.2563	521.3953	0.4467424	0.4385809	571.8607	4.603832	0	38	903	523						Frog_fixed.avi	0
26039	1562	921.5399	529.4691	0.5961149	0.4344412	573.5398	4.3632	0	890.9075	524.5948	0.4466759	0.4385783	571.8883	4.589603	0	38	906	527						Frog_fixed.avi	0
26056	1563	924.09	532.01	0.5960749	0.4344387	573.5394	4.346876	0	891.2386	524.5775	0.4466037	0.4386441	571.7617	4.572292	0	38	908	528						Frog_fixed.avi	0
26072	1564	925.5532	530.2025	0.5960362	0.4345004	573.5826	4.352641	0	885.8472	520.8783	0.4465246	0.4387648	571.6521	4.566356	0	38	906	526						Frog_fixed.avi	0
26089	1565	922.1998	533.818	0.5959737	0.4345633	573.5502	4.337311	0	882.8854	519.9749	0.4464353	0.4388818	571.5876	4.558064	0	38	903	527						Frog_fixed.avi	0
26106	1566	920.7374	538.3141	0.5959102	0.4346102	573.411	4.33681	0	881.0861	520.2942	0.4463734	0.4390312	571.5393	4.544538	0	38	901	529						Frog_fixed.avi	0
26122	1567	920.9254	543.1498	0.5958849	0.4346924	573.3484	4.327918	0	883.9214	521.0496	0.4463471	0.4391452	571.5873	4.538136	0	38	902	532						Frog_fixed.avi	0
26139	1568	922.4341	542.2896	0.5958954	0.4348102	573.2749	4.309409	0	884.1761	526.5633	0.4463496	0.4392496	571.4462	4.517713	0	38	903	534						Frog_fixed.avi	0
26156	1569	925.1168	537.923	0.5959486	0.4349113	573.2563	4.312283	0	882.8633	529.0565	0.4463783	0.4392877	571.4006	4.502465	0	38	904	533						Frog_fixed.avi	0
26172	1570	921.3533	535.3723	0.5960355	0.4349895	573.2291	4.279531	0	878.5633	530.4133	0.4464239	0.4392946	571.3295	4.49694	0	38	900	533						Frog_fixed.avi	0
26189	1571	920.375	539.2823	0.5961056	0.4349903	573.1871	4.268394	0	882.0934	530.8767	0.446502	0.439266	571.3016	4.479744	0	38	901	535						Frog_fixed.avi	0
26206	1572	918.1953	538.3779	0.5961375	0.4349647	573.1356	4.25801	0	879.4576	528.7847	0.446586	0.4392167	571.3469	4.469245	0	38	899	534						Frog_fixed.avi	0
26222	1573	916.7878	543.559	0.5962287	0.4348744	572.9495	4.235653	0	880.8776	526.6362	0.4466746	0.4391669	571.3175	4.463986	0	38	899	535						Frog_fixed.avi	0
26239	1574	915.8399	545.4533	0.5963416	0.4348104	573.0005	4.227585	0	876.2951	526.3043	0.4467748	0.4391276	571.2971	4.4468	0	38	896	536						Frog_fixed.avi	0
26256	1575	916.4836	541.9943	0.5964342	0.4347677	572.9908	4.227324	0	878.0457	524.9477	0.4468573	0.4390935	571.2114	4.434258	0	38	897	533						Frog_fixed.avi	0
26272	1576	915.8354	539.0737	0.5964976	0.4347298	572.9706	4.212836	0	881.2202	526.8068	0.4469303	0.4390644	571.1003	4.43855	0	38	899	533						Frog_fixed.avi	0
26289	1577	919.4339	537.6447	0.5965596	0.4346726	572.9934	4.203843	0	878.2474	524.4191	0.446993	0.4390849	571.0667	4.42064	0	38	899	531						Frog_fixed.avi	0
26305	1578	918.0183	536.1369	0.5965928	0.4346419	573.0079	4.194773	0	877.9452	526.3189	0.4470407	0.4390967	571.0513	4.411439	0	38	898	531						Frog_fixed.avi	0
26322	1579	918.8342	538.6479	0.5966344	0.434621	572.9993	4.189186	0	875.1996	525.369	0.4470777	0.4391352	571.1179	4.399697	0	38	897	532						Frog_fixed.avi	0
26339	1580	918.1806	535.6516	0.5966819	0.4346032	572.9789	4.183749	0	873.1534	524.8185	0.4471214	0.4391468	571.1335	4.390011	0	38	896	530						Frog_fixed.avi	0
26355	1581	914.9255	534.6091	0.5967387	0.4345571	572.8215	4.165229	0	875.7334	523.6409	0.4471679	0.4391558	571.1987	4.392698	0	38	895	529						Frog_fixed.avi	0
26372	1582	915.7734	528.8539	0.5968029	0.4345391	572.8288	4.164968	0	877.4987	522.1887	0.4472417	0.4391487	571.1601	4.383911	0	38	897	526						Frog_fixed.avi	0
26389	1583	916.6626	532.0627	0.5969003	0.4344341	572.8612	4.160253	0	880.2361	525.622	0.4473375	0.4391256	571.1375	4.392654	0	38	898	529						Frog_fixed.avi	0
26405	1584	919.6097	534.874	0.5970393	0.4343645	573.0239	4.160559	0	877.5759	524.4108	0.4474562	0.4391112	571.0256	4.394304	0	38	899	530						Frog_fixed.avi	0
26422	1585	918.7028	533.2585	0.59714	0.4343286	572.9625	4.158864	0	874.5629	521.347	0.447585	0.4391321	571.1391	4.395164	0	38	897	527						Frog_fixed.avi	0
26439	1586	914.5515	533.4506	0.5972742	0.4343529	572.8531	4.160921	0	874.5393	524.0133	0.447697	0.4391438	571.2651	4.385327	0	38	895	529						Frog_fixed.avi	0
26455	1587	918.7599	532.8062	0.5974585	0.4343989	572.942	4.161102	0	880.502	526.4645	0.4478896	0.4391448	571.147	4.389709	0	38	900	530						Frog_fixed.avi	0
26472	1588	918.3893	533.2393	0.5976226	0.4344565	572.9744	4.16076	0	874.598	526.2148	0.448064	0.4391571	571.1263	4.391403	0	38	896	530						Frog_fixed.avi	0
26489	1589	917.2725	528.9578	0.5978123	0.4345171	572.8672	4.151572	0	877.4499	521.6746	0.4482585	0.4391705	571.2164	4.40812	0	38	897	525						Frog_fixed.avi	0
26505	1590	920.199	530.1981	0.5980599	0.4345359	572.9785	4.164981	0	878.6838	525.4554	0.4484727	0.4391483	571.0751	4.40667	0	38	899	528						Frog_fixed.avi	0
26522	1591	918.9548	524.5766	0.5982901	0.4345376	572.8926	4.164477	0	873.9856	523.3275	0.4486797	0.439106	571.287	4.407601	0	38	896	524						Frog_fixed.avi	0
26539	1592	920.368	528.7197	0.59857	0.4345303	573.007	4.168625	0	879.2758	522.0719	0.4489434	0.439072	570.9811	4.424288	0	38	900	525						Frog_fixed.avi	0
26555	1593	914.5462	520.7233	0.5987981	0.4345183	572.866	4.168469	0	870.7093	524.9995	0.4491535	0.4389729	571.2665	4.419501	0	38	893	523						Frog_fixed.avi	0
26572	1594	921.4722	525.288	0.5990553	0.4345175	572.9849	4.178418	0	875.389	527.3151	0.4494086	0.4388996	571.0117	4.438334	0	38	898	526						Frog_fixed.avi	0
26589	1595	918.3979	526.8664	0.5992823	0.434587	572.9163	4.177165	0	871.5109	525.3589	0.4496114	0.4389219	571.1981	4.444356	0	38	895	526						Frog_fixed.avi	0
26605	1596	917.3721	532.7094	0.5994861	0.4346706	572.9671	4.188482	0	876.8146	523.2845	0.449819	0.438974	571.17	4.447794	0	38	897	528						Frog_fixed.avi	0
26622	1597	917.0493	534.7328	0.5996708	0.4348818	572.8828	4.198855	0	878.7269	523.131	0.4500251	0.4391455	571.0315	4.459509	0	38	898	529						Frog_fixed.avi	0
26638	1598	913.7778	527.6538	0.5998672	0.4351828	572.9843	4.199539	0	873.6425	527.5101	0.4501766	0.4393038	571.2181	4.470593	0	38	894	528						Frog_fixed.avi	0
26655	1599	921.5536	528.6243	0.6000384	0.4353886	573.0181	4.198936	0	877.5538	527.1135	0.4503303	0.4394788	571.1851	4.477804	0	38	900	528						Frog_fixed.avi	0
26672	1600	920.0665	525.6001	0.6001392	0.4354813	573.0238	4.215312	0	878.3473	524.3874	0.4504537	0.4396486	570.9612	4.494834	0	38	899	525						Frog_fixed.avi	0
26688	1601	920.6449	530.0001	0.600265	0.4355418	572.9568	4.222106	0	880.0195	521.5888	0.4505681	0.4397568	571.0546	4.487529	0	38	900	526						Frog_fixed.avi	0
26705	1602	920.3535	528.6549	0.6003489	0.4355623	573.0027	4.223677	0	879.7739	518.6982	0.4506333	0.439805	571.2956	4.502804	0	38	900	524						Frog_fixed.avi	0
26722	1603	921.7972	529.2233	0.6004176	0.435578	573.0402	4.239663	0	879.8644	518.0306	0.4507165	0.4398158	571.4323	4.519834	0	38	901	524						Frog_fixed.avi	0
26738	1604	922.4774	529.0349	0.6004488	0.4355859	573.0678	4.248005	0	878.9697	520.1171	0.4507654	0.4398161	571.3254	4.531182	0	38	901	525						Frog_fixed.avi	0
26755	1605	924.7915	526.5767	0.6004912	0.4356209	573.1913	4.262407	0	875.4564	520.3782	0.4507973	0.4398239	571.3074	4.536145	0	38	900	523						Frog_fixed.avi	0
26772	1606	923.3231	529.3025	0.6005277	0.4356505	573.2191	4.267365	0	879.6638	517.7316	0.4508381	0.4398696	571.2986	4.543399	0	38	901	524						Frog_fixed.avi	0
26788	1607	922.3904	523.7593	0.6005518	0.4357022	573.2281	4.277174	0	881.1085	515.723	0.4508887	0.4398946	571.2694	4.555735	0	38	902	520						Frog_fixed.avi	0
26805	1608	919.9454	521.599	0.6005822	0.4357252	573.1852	4.282864	0	879.2332	514.2006	0.450939	0.4398961	571.257	4.569437	0	38	900	518						Frog_fixed.avi	0
26822	1609	919.0619	523.4889	0.6006141	0.4357472	573.1657	4.303275	0	882.8942	511.982	0.4510164	0.4398842	571.2795	4.567275	0	38	901	518						Frog_fixed.avi	0
26838	1610	919.2665	524.2851	0.6006632	0.4358134	573.2018	4.313716	0	883.7274	510.8663	0.4510748	0.4398871	571.3345	4.578436	0	38	901	518						Frog_fixed.avi	0
26855	1611	924.764	519.3502	0.600739	0.43595	573.189	4.331047	0	881.2897	511.4183	0.4511167	0.4399246	571.4606	4.604224	0	38	903	515						Frog_fixed.avi	0
26872	1612	923.9736	513.6774	0.6007915	0.4360943	573.2618	4.339126	0	884.0197	513.2762	0.4511685	0.4399794	571.5314	4.616665	0	38	904	513						Frog_fixed.avi	0
26888	1613	923.4672	515.8538	0.6008162	0.4361946	573.2776	4.362942	0	882.9733	511.7732	0.4511907	0.4400678	571.597	4.626172	0	38	903	514						Frog_fixed.avi	0
26905	1614	924.8466	516.6795	0.6008072	0.4362456	573.3384	4.364492	0	884.4565	512.3271	0.4511994	0.4401157	571.5764	4.642854	0	38	905	515						Frog_fixed.avi	0
26922	1615	921.8195	517.5112	0.6007921	0.4362511	573.3655	4.373704	0	883.8658	513.6436	0.4511973	0.4401489	571.6369	4.647547	0	38	903	516						Frog_fixed.avi	0
26938	1616	921.3639	519.3244	0.6007381	0.4362604	573.4813	4.383109	0	886.354	515.6655	0.4511854	0.440165	571.6794	4.657232	0	38	904	517						Frog_fixed.avi	0
26955	1617	919.7808	519.6942	0.6006726	0.4363039	573.4854	4.403543	0	888.96	513.3187	0.4511342	0.4402069	571.728	4.664154	0	38	904	517						Frog_fixed.avi	0
26972	1618	924.6823	518.3996	0.6006072	0.4363856	573.4061	4.406034	0	887.323	520.5519	0.4510615	0.4402507	571.6015	4.668995	0	38	906	519						Frog_fixed.avi	0
26988	1619	928.5862	517.2239	0.6005338	0.4364308	573.4895	4.420263	0	889.9553	516.9562	0.4509822	0.440289	571.584	4.686649	0	38	909	517						Frog_fixed.avi	0
27005	1620	929.455	519.3683	0.6004727	0.43641	573.5523	4.436782	0	885.4109	513.9812	0.4508977	0.4402717	571.6424	4.692322	0	38	907	517						Frog_fixed.avi	0
27022	1621	925.5245	518.9181	0.6003783	0.436353	573.5238	4.43874	0	885.6778	519.1429	0.4508236	0.4401983	571.6238	4.695092	0	38	906	519						Frog_fixed.avi	0
27038	1622	923.3719	518.4189	0.6002859	0.4362919	573.5816	4.450132	0	886.9113	513.3618	0.450753	0.4401841	571.7241	4.709744	0	38	905	516						Frog_fixed.avi	0
27055	1623	927.2148	513.1012	0.6002143	0.4362302	573.6082	4.462398	0	888.3102	511.9157	0.4506994	0.440163	571.8127	4.724346	0	38	908	513						Frog_fixed.avi	0
27072	1624	926.9428	506.3188	0.6001317	0.4361566	573.4626	4.464781	0	890.9557	507.8521	0.4506256	0.4401391	571.8317	4.723958	0	38	909	507						Frog_fixed.avi	0
27088	1625	927.7655	509.2205	0.6000459	0.4360289	573.5438	4.466413	0	889.4172	514.829	0.4505129	0.4401248	571.7125	4.737859	0	38	909	512						Frog_fixed.avi	0
27105	1626	927.6884	509.3234	0.5999743	0.4360108	573.6677	4.464697	0	886.4454	509.7867	0.4503876	0.4401407	571.6616	4.732327	0	38	907	510						Frog_fixed.avi	0
27122	1627	925.4648	511.2579	0.5998577	0.4360265	573.5569	4.468333	0	886.7264	508.7816	0.4502542	0.4402419	571.751	4.732786	0	38	906	510						Frog_fixed.avi	0
27138	1628	928.1827	508.3905	0.599734	0.4361594	573.6668	4.478896	0	890.5634	504.5708	0.4501863	0.4403701	571.7679	4.738246	0	38	909	506						Frog_fixed.avi	0
27155	1629	927.1357	511.1927	0.599632	0.4362492	573.572	4.483215	0	896.0151	505.4529	0.4501232	0.4405522	571.779	4.748436	0	38	912	508						Frog_fixed.avi	0
27172	1630	929.6027	513.5109	0.5995563	0.4363947	573.5558	4.485796	0	893.3185	507.8548	0.4500088	0.4407506	571.7579	4.742387	0	38	911	511						Frog_fixed.avi	0
27188	1631	930.2349	511.0738	0.5995025	0.4365437	573.6605	4.473126	0	893.7977	508.2713	0.4499275	0.4408992	571.7104	4.747361	0	38	912	510						Frog_fixed.avi	0
27205	1632	930.9065	510.522	0.5994611	0.4366601	573.7425	4.473598	0	892.8665	511.232	0.4498541	0.4409787	571.5892	4.74981	0	38	912	511						Frog_fixed.avi	0
27221	1633	931.6101	512.4764	0.5993952	0.4367541	573.6206	4.486954	0	891.675	513.0283	0.4497804	0.4410952	571.7805	4.747707	0	38	912	513						Frog_fixed.avi	0
27238	1634	934.1642	505.2455	0.5993549	0.4368167	573.6117	4.489208	0	893.353	507.7744	0.4497428	0.4411956	571.7657	4.748592	0	38	914	507						Frog_fixed.avi	0
27255	1635	933.7922	508.1145	0.5992984	0.43685	573.5557	4.497504	0	894.9479	510.427	0.4497105	0.4412401	571.8385	4.756038	0	38	914	509						Frog_fixed.avi	0
27271	1636	932.612	507.0975	0.5992255	0.4368902	573.6008	4.500606	0	897.8015	508.1004	0.4496869	0.4412621	571.81	4.761117	0	38	915	508						Frog_fixed.avi	0
27288	1637	926.1368	509.8614	0.5991464	0.4369232	573.512	4.505497	0	903.8101	508.548	0.4496586	0.4413033	571.767	4.764701	0	38	915	509						Frog_fixed.avi	0
27305	1638	924.0884	508.008	0.5990814	0.4368943	573.5417	4.518053	0	903.0173	507.7583	0.4496078	0.4413372	571.7664	4.775122	0	38	914	508						Frog_fixed.avi	0
27321	1639	953.8305	502.7932	0.5989395	0.4368218	573.6941	4.531915	0	921.9158	508.0193	0.4494172	0.4413556	571.6963	4.789403	0	38	938	505						Frog_fixed.avi	0
27338	1640	939.8469	517.0817	0.5988675	0.4368511	573.61	4.538823	0	903.3016	512.8898	0.4493643	0.4414084	571.6428	4.788051	0	38	922	515						Frog_fixed.avi	0
27355	1641	947.9794	512.5233	0.5988411	0.4367602	573.6071	4.540239	0	911.6029	512.7142	0.4492951	0.4413228	571.7625	4.793304	0	38	930	513						Frog_fixed.avi	0
27371	1642	941.2434	520.2889	0.5987768	0.4366398	573.6724	4.549946	0	906.687	516.4558	0.4492585	0.4412082	571.7884	4.80339	0	38	924	518						Frog_fixed.avi	0
27388	1643	943.4595	519.2582	0.5987598	0.4365313	573.6382	4.569367	0	913.0072	514.5652	0.4492593	0.4411314	571.7889	4.818923	0	38	928	517						Frog_fixed.avi	0
27405	1644	940.0665	517.487	0.5987415	0.4364888	573.6522	4.579756	0	908.5168	516.222	0.4492501	0.441116	571.7781	4.827366	0	38	924	517						Frog_fixed.avi	0
27421	1645	938.5299	514.0209	0.5987416	0.4364971	573.6893	4.587686	0	910.3422	515.3736	0.4492566	0.4411182	571.8055	4.837464	0	38	924	515						Frog_fixed.avi	0
27438	1646	939.9513	515.8458	0.598762	0.4365047	573.6877	4.596784	0	911.0928	514.4056	0.4492731	0.4411472	571.7807	4.849406	0	38	926	515						Frog_fixed.avi	0
27455	1647	938.0846	515.9762	0.5987735	0.4364858	573.67	4.603115	0	907.4273	514.0237	0.4492894	0.4411766	571.8341	4.859745	0	38	923	515						Frog_fixed.avi	0
27471	1648	939.499	511.8513	0.598805	0.4364718	573.6995	4.624894	0	908.1932	518.5511	0.4493265	0.4411404	571.8338	4.871587	0	38	924	515						Frog_fixed.avi	0
27488	1649	937.4932	512.915	0.5988359	0.4364048	573.5862	4.630332	0	910.2333	521.9177	0.4493946	0.4411126	571.751	4.880502	0	38	924	517						Frog_fixed.avi	0
27505	1650	939.616	513.4648	0.5988734	0.4363497	573.5882	4.635656	0	912.0703	521.8364	0.44945	0.4410348	571.7548	4.885273	0	38	926	518						Frog_fixed.avi	0
27521	1651	940.2454	508.3983	0.5988966	0.4363182	573.6	4.657306	0	914.8849	522.4734	0.4494807	0.4410368	571.8245	4.90014	0	38	928	515						Frog_fixed.avi	0
27538	1652	940.3986	507.2218	0.5989223	0.4363105	573.6943	4.660811	0	916.0934	523.7156	0.449524	0.4410531	571.8342	4.906704	0	38	928	515						Frog_fixed.avi	0
27555	1653	938.0015	512.5609	0.5989499	0.4363594	573.7029	4.659769	0	920.2542	517.4899	0.449583	0.4411379	571.9214	4.916849	0	38	929	515						Frog_fixed.avi	0
27571	1654	-1280	-1024	-1	-1	-1	-1	4	-1280	-1024	-1	-1	-1	-1	4	38	0	0						Frog_fixed.avi	0
27588	1655	937.1962	509.307	0.599008	0.4364889	573.7531	4.66182	0	920.5417	518.593	0.4496564	0.4412479	571.9222	4.923238	0	38	929	514						Frog_fixed.avi	0
27605	1656	935.8435	511.3152	0.599032	0.4365099	573.761	4.668925	0	918.5587	516.1448	0.4496836	0.4412797	571.8782	4.929708	0	38	927	514						Frog_fixed.avi	0
27621	1657	933.8361	514.7415	0.59909	0.4364491	573.7322	4.67023	0	917.925	515.6911	0.4497088	0.4412818	571.877	4.938188	0	38	926	515						Frog_fixed.avi	0
27638	1658	937.4106	510.5875	0.5991616	0.4364057	573.7631	4.675408	0	910.337	514.2031	0.4497259	0.4412845	571.9061	4.942854	0	38	924	512						Frog_fixed.avi	0
27655	1659	931.7536	512.2548	0.5992277	0.4363497	573.7983	4.674974	0	908.1362	515.8051	0.4497614	0.4412371	571.9468	4.942027	0	38	920	514						Frog_fixed.avi	0
27671	1660	930.1489	515.2972	0.5992665	0.4362987	573.8383	4.670197	0	909.3922	516.1998	0.4498257	0.4412057	572.0275	4.940502	0	38	920	516						Frog_fixed.avi	0
27688	1661	933.8096	510.6701	0.5993468	0.4363583	573.7529	4.678891	0	912.965	519.3179	0.4499119	0.4412307	571.9855	4.935891	0	38	923	515						Frog_fixed.avi	0
27705	1662	936.152	512.924	0.5994264	0.4364506	573.8956	4.675302	0	912.8267	515.8807	0.4499794	0.4413389	572.0469	4.934246	0	38	924	514						Frog_fixed.avi	0
27721	1663	934.578	506.0072	0.5994805	0.4366634	573.9122	4.66434	0	919.2393	513.0594	0.4500651	0.4414848	572.0464	4.935618	0	38	927	510						Frog_fixed.avi	0
27738	1664	933.5188	507.2474	0.5995272	0.4368808	573.7935	4.665807	0	916.5875	512.9612	0.4501306	0.441658	571.9246	4.928853	0	38	925	510						Frog_fixed.avi	0
27755	1665	936.3318	508.6473	0.5996208	0.437084	573.8829	4.658917	0	914.5596	517.1355	0.4501851	0.4418084	571.9861	4.924146	0	38	925	513						Frog_fixed.avi	0
27771	1666	933.5953	512.9525	0.5997009	0.437274	573.8768	4.659003	0	907.8044	515.1454	0.4502413	0.4420199	571.978	4.926764	0	38	921	514						Frog_fixed.avi	0
27788	1667	937.948	503.9788	0.5998024	0.4375111	573.9932	4.655627	0	907.6779	511.651	0.4503264	0.4421813	572.154	4.921742	0	38	923	508						Frog_fixed.avi	0
27804	1668	938.0886	505.6353	0.5999097	0.4376335	574.0075	4.640305	0	910.6211	512.0059	0.4504464	0.442286	572.0839	4.918871	0	38	924	509						Frog_fixed.avi	0
27821	1669	936.3403	507.3944	0.5999604	0.4377225	573.9803	4.64004	0	915.8633	511.8175	0.450557	0.4423498	572.1424	4.908119	0	38	926	510						Frog_fixed.avi	0
27838	1670	-1280	-1024	-1	-1	-1	-1	4	-1280	-1024	-1	-1	-1	-1	4	38	0	0						Frog_fixed.avi	0
27854	1671	930.7603	510.8153	0.600042	0.4378109	573.995	4.623652	0	918.0834	513.7742	0.4506733	0.4423524	572.0575	4.902429	0	38	924	512						Frog_fixed.avi	0
27871	1672	934.7061	506.4943	0.6001004	0.4378428	574.0699	4.612815	0	910.9325	514.0484	0.4507011	0.4423549	572.1058	4.893784	0	38	923	510						Frog_fixed.avi	0
27888	1673	933.389	505.546	0.6001307	0.4378423	574.098	4.613144	0	912.2723	510.4558	0.4507374	0.4423371	572.1744	4.895067	0	38	923	508						Frog_fixed.avi	0
27904	1674	934.251	503.5414	0.6001495	0.4377886	574.1244	4.607683	0	911.567	510.4506	0.4507669	0.4422844	572.2759	4.890213	0	38	923	507						Frog_fixed.avi	0
27921	1675	933.1583	507.2102	0.6001565	0.4377064	574.1714	4.598437	0	907.6614	510.0027	0.4507817	0.4422333	572.3231	4.880541	0	38	920	509						Frog_fixed.avi	0
27938	1676	931.936	509.6536	0.6001511	0.4375962	574.2167	4.599011	0	909.9218	510.3184	0.45079	0.4421486	572.352	4.879949	0	38	921	510						Frog_fixed.avi	0
27954	1677	935.8601	511.7928	0.6001587	0.437337	574.3364	4.60491	0	910.5327	510.7756	0.4507752	0.441995	572.4087	4.879264	0	38	923	511						Frog_fixed.avi	0
27971	1678	939.4495	514.8463	0.6002917	0.4367257	574.6207	4.611371	0	914.9117	512.4795	0.4506663	0.441649	572.5219	4.886709	0	38	927	514						Frog_fixed.avi	0
27988	1679	943.5349	1047.2	0.60021	0.4349687	574.7206	2.946912	0	-1280	-1024	-1	-1	-1	-1	4	38	944	1047						Frog_fixed.avi	0
28004	1680	-1280	-1024	-1	-1	-1	-1	4	474.7528	1076.354	0.45013	0.4402825	572.5233	2.516925	0	38	475	1076						Frog_fixed.avi	0
28021	1681	-1280	-1024	-1	-1	-1	-1	4	-1280	-1024	-1	-1	-1	-1	4		0	0						Frog_fixed.avi	0
28038	1682	-1280	-1024	-1	-1	-1	-1	4	-1280	-1024	-1	-1	-1	-1	4		0	0						Frog_fixed.avi	0
28054	1683	-1280	-1024	-1	-1	-1	-1	4	-1280	-1024	-1	-1	-1	-1	4		0	0						Frog_fixed.avi	0
28071	1684	-1280	-1024	-1	-1	-1	-1	4	-1280	-1024	-1	-1	-1	-1	4		0	0						Frog_fixed.avi	0
28088	1685	-1280	-1024	-1	-1	-1	-1	4	-1280	-1024	-1	-1	-1	-1	4		0	0						Frog_fixed.avi	0
28104	1686	-1280	-1024	-1	-1	-1	-1	4	-1280	-1024	-1	-1	-1	-1	4		0	0						Frog_fixed.avi	0
28121	1687	-1280	-1024	-1	-1	-1	-1	4	-1280	-1024	-1	-1	-1	-1	4		0	0						Frog_fixed.avi	0
28138	1688	-1280	-1024	-1	-1	-1	-1	4	-1280	-1024	-1	-1	-1	-1	4		0	0						Frog_fixed.avi	0
28154	1689	-1280	-1024	-1	-1	-1	-1	4	-1280	-1024	-1	-1	-1	-1	4		0	0						Frog_fixed.avi	0
28171	1690	-1280	-1024	-1	-1	-1	-1	4	-1280	-1024	-1	-1	-1	-1	4		0	0						Frog_fixed.avi	0
28187	1691	1004.756	724.888	0.5980299	0.4378735	574.7931	4.62301	0	-1280	-1024	-1	-1	-1	-1	4	39	1005	725						Frog_fixed.avi	0
28204	1692	-1280	-1024	-1	-1	-1	-1	4	-1280	-1024	-1	-1	-1	-1	4		0	0						Frog_fixed.avi	0
28221	1693	-1280	-1024	-1	-1	-1	-1	4	-1280	-1024	-1	-1	-1	-1	4		0	0						Frog_fixed.avi	0
28238	1694	-1280	-1024	-1	-1	-1	-1	4	-1280	-1024	-1	-1	-1	-1	4		0	0						Frog_fixed.avi	0
28254	1695	-1280	-1024	-1	-1	-1	-1	4	-1280	-1024	-1	-1	-1	-1	4		0	0						Frog_fixed.avi	0
28271	1696	-1280	-1024	-1	-1	-1	-1	4	-1280	-1024	-1	-1	-1	-1	4		0	0						Frog_fixed.avi	0
28287	1697	-1280	-1024	-1	-1	-1	-1	4	-1280	-1024	-1	-1	-1	-1	4		0	0						Frog_fixed.avi	0
28304	1698	-1280	-1024	-1	-1	-1	-1	4	-1280	-1024	-1	-1	-1	-1	4		0	0						Frog_fixed.avi	0
28321	1699	-1280	-1024	-1	-1	-1	-1	4	-1280	-1024	-1	-1	-1	-1	4		0	0						Frog_fixed.avi	0
28337	1700	1009.535	722.7155	0.5953195	0.4389105	574.8012	4.660174	0	980.575	723.7795	0.4459712	0.4443325	573.2492	4.955194	0	40	995	723						Frog_fixed.avi	0
28354	1701	996.0557	717.8346	0.5950338	0.4390151	574.7221	4.655416	0	988.8224	735.4398	0.4458636	0.4441892	573.2238	4.937531	0	40	992	727						Frog_fixed.avi	0
28371	1702	1005.68	714.5906	0.594896	0.4391024	574.8071	4.660473	0	982.2191	720.5756	0.4455498	0.4446226	573.2249	4.963029	0	40	994	718						Frog_fixed.avi	0
28387	1703	1001.689	713.849	0.5946999	0.4391536	574.8049	4.664029	0	989.3906	721.3769	0.4454359	0.4447242	573.197	4.949067	0	40	996	718						Frog_fixed.avi	0
28404	1704	997.2335	719.7851	0.5944935	0.4391538	574.6822	4.657064	0	990.6536	719.9642	0.4452823	0.4448178	573.142	4.953616	0	40	994	720						Frog_fixed.avi	0
28421	1705	1007.09	718.6901	0.5944	0.439171	574.7358	4.663126	0	983.6788	720.3262	0.4451186	0.4448305	573.2131	4.944185	0	40	995	720						Frog_fixed.avi	0
28437	1706	1047.185	765.5881	0.5939258	0.4394634	574.6201	4.645696	0	1026.033	774.5231	0.4449138	0.4452275	573.2718	4.9384	0	41	1037	770						Frog_fixed.avi	0
28454	1707	1027.388	760.0459	0.5937885	0.4394782	574.5983	4.659727	0	1013.643	768.0502	0.4447153	0.4452612	573.1883	4.93309	0	41	1021	764						Frog_fixed.avi	0
28471	1708	1043	772.105	0.5937238	0.4394267	574.5449	4.636109	0	1018.14	782.1846	0.4446023	0.4451857	573.1608	4.925154	0	41	1031	777						Frog_fixed.avi	0
28487	1709	1027.195	769.4367	0.5936107	0.4393108	574.6595	4.624721	0	1014.282	776.5219	0.4445098	0.4450614	573.1835	4.920133	0	41	1021	773						Frog_fixed.avi	0
28504	1710	1027.552	771.7123	0.5935364	0.4391859	574.6461	4.615806	0	1019.699	778.4642	0.4444597	0.4449656	573.2699	4.917561	0	41	1024	775						Frog_fixed.avi	0
28521	1711	1025.612	772.3426	0.5934932	0.4391303	574.6205	4.615898	0	1014.005	777.8276	0.4444209	0.4448841	573.209	4.895243	0	41	1020	775						Frog_fixed.avi	0
28537	1712	1022.57	774.454	0.5934798	0.4391172	574.6184	4.607687	0	1015.596	776.176	0.4444145	0.444849	573.2021	4.901116	0	41	1019	775						Frog_fixed.avi	0
28554	1713	1024.246	775.4387	0.5934932	0.4391694	574.5907	4.608576	0	1014.702	778.3647	0.4444246	0.4448619	573.1501	4.893487	0	41	1019	777						Frog_fixed.avi	0
28571	1714	1026.135	771.5952	0.5935165	0.4392764	574.5397	4.604373	0	1015.914	776.098	0.4444366	0.4449372	573.1614	4.893793	0	41	1021	774						Frog_fixed.avi	0
28587	1715	1029.201	768.5512	0.5935559	0.439373	574.4889	4.611021	0	1015.686	779.5645	0.4444718	0.4449871	573.14	4.889274	0	41	1022	774						Frog_fixed.avi	0
28604	1716	1030.14	769.8326	0.5936314	0.43944	574.4185	4.595675	0	1012.387	773.7009	0.4444945	0.4450613	573.0831	4.877537	0	41	1021	772						Frog_fixed.avi	0
28621	1717	1030.851	772.2051	0.5936756	0.4394197	574.4037	4.590362	0	1008.989	779.6851	0.4445139	0.4450062	573.0591	4.868956	0	41	1020	776						Frog_fixed.avi	0
28637	1718	1035.819	767.8867	0.5937428	0.4394207	574.4067	4.59544	0	1010.451	779.7201	0.4445966	0.4449819	572.8932	4.855673	0	41	1023	774						Frog_fixed.avi	0
28654	1719	1035.9	771.2366	0.5938249	0.439389	574.3273	4.584656	0	1013.541	776.5306	0.444659	0.4449618	572.8997	4.848931	0	41	1025	774						Frog_fixed.avi	0
28671	1720	1036.353	774.0824	0.593897	0.4393691	574.3629	4.569553	0	1013.189	776.1821	0.4447232	0.4448951	572.8321	4.833726	0	41	1025	775						Frog_fixed.avi	0
28687	1721	1030.289	775.0638	0.5939494	0.4393128	574.3466	4.547855	0	1013.967	773.4354	0.444801	0.4448379	572.7495	4.817539	0	41	1022	774						Frog_fixed.avi	0
28704	1722	1027.577	777.246	0.5939976	0.4392709	574.2284	4.529947	0	1013.264	774.9335	0.4448505	0.4447077	572.7556	4.805306	0	41	1020	776						Frog_fixed.avi	0
28720	1723	1029.087	778.2876	0.59405	0.4391623	574.0275	4.51363	0	1013.342	778.3225	0.444904	0.4445342	572.838	4.781007	0	41	1021	778						Frog_fixed.avi	0
28737	1724	1029.198	779.8972	0.5941082	0.4389786	574.0072	4.500189	0	1012.256	775.4718	0.4449553	0.4443014	572.9014	4.783607	0	41	1021	778						Frog_fixed.avi	0
28754	1725	1032.306	783.6518	0.5941926	0.4387982	574.0158	4.486235	0	1009.653	777.895	0.4450014	0.4441113	572.8013	4.749853	0	41	1021	781						Frog_fixed.avi	0
28770	1726	1033.396	778.2982	0.5942634	0.4386805	574.003	4.479833	0	1005.422	774.2574	0.4450683	0.4439444	572.6611	4.732836	0	41	1019	776						Frog_fixed.avi	0
28787	1727	1032.352	776.4695	0.5943378	0.4385348	574.057	4.463924	0	1004.304	774.4008	0.4451167	0.4437628	572.5307	4.719321	0	41	1018	775						Frog_fixed.avi	0
28804	1728	1036.961	780.5527	0.5944244	0.4383182	574.144	4.445776	0	1004.069	778.2805	0.4451643	0.4435708	572.4222	4.70084	0	41	1021	779						Frog_fixed.avi	0
28820	1729	927.1443	597.4467	0.5948783	0.4368047	574.2249	4.470347	0	931.7982	587.3873	0.4458634	0.4418678	572.584	4.712804	0	42	929	592						Frog_fixed.avi	0
28837	1730	872.2607	532.9193	0.5953804	0.4355038	574.1437	4.400082	0	854.239	527.0826	0.4465792	0.4405998	572.4449	4.670874	0	42	863	530						Frog_fixed.avi	0
28854	1731	869.5331	507.6053	0.5955127	0.4355395	574.0529	4.401582	0	845.2866	499.4531	0.4466036	0.4406	572.425	4.66335	0	42	857	504						Frog_fixed.avi	0
28870	1732	866.2881	507.223	0.5955657	0.4356126	573.8976	4.388619	0	838.1141	501.934	0.4465869	0.4406376	572.4797	4.630899	0	42	852	505						Frog_fixed.avi	0
28887	1733	865.7813	510.1134	0.5956157	0.4356406	573.785	4.376409	0	842.8598	502.3178	0.4466178	0.4406412	572.3362	4.623026	0	42	854	506						Frog_fixed.avi	0
28904	1734	867.2419	511.4901	0.5957078	0.4356808	573.7676	4.351143	0	838.0425	501.5349	0.4466086	0.4406839	572.3268	4.611746	0	42	853	507						Frog_fixed.avi	0
28920	1735	867.2075	511.3675	0.5957713	0.4357642	573.7806	4.341274	0	839.4233	499.7963	0.4466233	0.4407319	572.1741	4.592453	0	42	853	506						Frog_fixed.avi	0
28937	1736	866.8566	509.83	0.5958268	0.4357943	573.7774	4.328286	0	839.2347	499.2797	0.4466279	0.4407593	572.0831	4.590615	0	42	853	505						Frog_fixed.avi	0
28954	1737	869.4569	506.0862	0.5958897	0.4358052	573.6803	4.325844	0	837.7683	499.2094	0.4466319	0.440747	572.0289	4.577878	0	42	854	503						Frog_fixed.avi	0
28970	1738	869.9812	505.8966	0.5959036	0.4358449	573.6017	4.311233	0	837.4761	498.9024	0.4466274	0.4407909	571.9939	4.562437	0	42	854	502						Frog_fixed.avi	0
28987	1739	868.5052	505.9215	0.5959075	0.4358937	573.5676	4.309089	0	831.4812	500.5251	0.4465889	0.4408475	571.8973	4.555161	0	42	850	503						Frog_fixed.avi	0
29004	1740	867.7448	507.1932	0.5958768	0.4359586	573.4777	4.297997	0	832.2025	503.5989	0.4465362	0.4408939	571.8848	4.548848	0	42	850	505						Frog_fixed.avi	0
29020	1741	869.0989	507.0454	0.5958227	0.4360067	573.3979	4.2938	0	830.8282	506.7196	0.4464827	0.4409514	571.811	4.551236	0	42	850	507						Frog_fixed.avi	0
29037	1742	867.2051	507.9009	0.5957578	0.4360523	573.4111	4.285417	0	828.353	504.6923	0.4464054	0.4411119	571.7421	4.545128	0	42	848	506						Frog_fixed.avi	0
29054	1743	863.4578	506.7332	0.595673	0.4360677	573.2848	4.277011	0	829.6343	503.3464	0.4463207	0.4412018	571.6807	4.536796	0	42	847	505						Frog_fixed.avi	0
29070	1744	868.4766	506.067	0.595629	0.4360595	573.2681	4.275225	0	831.177	502.6413	0.4462394	0.4412729	571.7755	4.5311	0	42	850	504						Frog_fixed.avi	0
29087	1745	872.1311	506.8867	0.5955586	0.4360199	573.3835	4.263399	0	837.669	500.9433	0.4461848	0.4413431	571.7175	4.538837	0	42	855	504						Frog_fixed.avi	0
29104	1746	873.0975	506.3999	0.5954481	0.435979	573.3176	4.25831	0	833.1571	501.6569	0.446071	0.4413775	571.5887	4.519804	0	42	853	504						Frog_fixed.avi	0
29120	1747	871.6383	506.9598	0.5953408	0.4359463	573.1693	4.25653	0	833.2758	500.9448	0.4459603	0.4414423	571.5651	4.521287	0	42	852	504						Frog_fixed.avi	0
29137	1748	869.9244	507.7761	0.5952291	0.4358771	573.0704	4.246898	0	831.3232	502.3656	0.4458539	0.4414586	571.5288	4.511319	0	42	851	505						Frog_fixed.avi	0
29154	1749	875.8571	504.6116	0.5951454	0.4357992	573.1147	4.244848	0	831.9092	502.015	0.4457526	0.4414729	571.6836	4.518284	0	42	854	503						Frog_fixed.avi	0
29170	1750	878.2852	507.7003	0.5950529	0.4356635	573.2398	4.247471	0	834.7787	498.8702	0.4456619	0.4414844	571.5397	4.518975	0	42	857	503						Frog_fixed.avi	0
29187	1751	876.8934	512.5955	0.5949094	0.4355699	573.1573	4.249382	0	837.0294	496.6018	0.4455456	0.4415157	571.4698	4.517298	0	42	857	505						Frog_fixed.avi	0
29204	1752	876.2699	505.0572	0.5947611	0.4355462	573.0658	4.25536	0	837.0944	497.1167	0.4453962	0.4415241	571.4637	4.518299	0	42	857	501						Frog_fixed.avi	0
29220	1753	882.7686	506.6952	0.5946074	0.4355041	573.1477	4.258479	0	841.0215	501.0793	0.4452538	0.4415412	571.6069	4.526577	0	42	862	504						Frog_fixed.avi	0
29237	1754	886.4047	505.2457	0.5944299	0.4354457	573.1185	4.269006	0	842.1737	497.2146	0.4450939	0.4415518	571.4455	4.528656	0	42	864	501						Frog_fixed.avi	0
29254	1755	881.8539	505.092	0.5942129	0.4353426	573.1568	4.266102	0	844.3596	493.928	0.4449009	0.4415377	571.4716	4.535843	0	42	863	500						Frog_fixed.avi	0
29270	1756	887.3559	498.0367	0.5940229	0.4352675	573.2078	4.294194	0	843.2983	493.7065	0.4446946	0.4414647	571.4784	4.546283	0	42	865	496						Frog_fixed.avi	0
29287	1757	889.0372	500.7313	0.5937907	0.4351487	573.1172	4.295394	0	851.082	492.2151	0.4444987	0.4414257	571.5044	4.566741	0	42	870	496						Frog_fixed.avi	0
29303	1758	897.5736	498.5792	0.5936078	0.4350402	573.2743	4.314461	0	851.2213	493.9408	0.4442654	0.4413653	571.6422	4.575021	0	42	874	496						Frog_fixed.avi	0
29320	1759	899.7437	498.9632	0.593393	0.4349644	573.2057	4.328765	0	854.429	488.4554	0.4441004	0.4414206	571.5098	4.584337	0	42	877	494						Frog_fixed.avi	0
29337	1760	897.9078	494.8849	0.5931928	0.4349412	573.2017	4.348685	0	856.3854	490.8339	0.4438951	0.44145	571.5371	4.58927	0	42	877	493						Frog_fixed.avi	0
29353	1761	902.8241	499.8768	0.5930633	0.4349218	573.2797	4.348947	0	858.3621	491.7785	0.4437175	0.4414737	571.6409	4.608077	0	42	881	496						Frog_fixed.avi	0
29370	1762	902.1762	497.9408	0.5928175	0.434932	573.1149	4.36436	0	869.7289	487.7952	0.4435393	0.4415514	571.6141	4.630639	0	43	886	493						Frog_fixed.avi	0
29387	1763	932.2818	473.6298	0.5924749	0.4348303	573.2699	4.376214	0	903.8561	460.976	0.4432471	0.4414562	571.8527	4.626921	0	43	918	467						Frog_fixed.avi	0
29403	1764	930.6245	484.1206	0.5923266	0.4350476	573.1523	4.395603	0	895.3214	477.5204	0.4431286	0.4416433	571.7015	4.633457	0	43	913	481						Frog_fixed.avi	0
29420	1765	935.3832	472.2649	0.5921879	0.4352347	573.1685	4.409783	0	897.0052	475.2437	0.4429559	0.4417345	571.635	4.644925	0	43	916	474						Frog_fixed.avi	0
29437	1766	934.8294	473.8669	0.5920904	0.4353653	573.2107	4.41371	0	890.655	476.2938	0.4427884	0.44195	571.7577	4.653154	0	43	913	475						Frog_fixed.avi	0
29453	1767	932.6219	478.8532	0.5919261	0.4354425	573.1547	4.400028	0	904.2185	469.2481	0.4426967	0.442114	571.7949	4.680306	0	43	918	474						Frog_fixed.avi	0
29470	1768	929.9469	478.9843	0.5917577	0.4355717	573.1982	4.425756	0	897.8169	469.9577	0.4425298	0.4422652	571.6966	4.65693	0	43	914	474						Frog_fixed.avi	0
29487	1769	935.8218	475.2768	0.5916534	0.4356949	573.2147	4.427638	0	897.2828	475.1368	0.4423701	0.4423431	571.6976	4.677598	0	43	917	475						Frog_fixed.avi	0
29503	1770	928.0454	485.333	0.5914998	0.4356949	573.2659	4.434364	0	898.8751	478.0721	0.4422389	0.442436	571.7803	4.67681	0	43	913	482						Frog_fixed.avi	0
29520	1771	924.8997	487.4121	0.5913089	0.4357277	573.1523	4.440194	0	899.0981	481.222	0.4420941	0.4424671	571.7737	4.676748	0	43	912	484						Frog_fixed.avi	0
29537	1772	928.8159	481.2613	0.5911825	0.4357543	573.2365	4.449601	0	897.8535	481.445	0.4419511	0.4425124	571.7336	4.673791	0	43	913	481						Frog_fixed.avi	0
29553	1773	931.1207	486.5228	0.5910727	0.4356625	573.379	4.445637	0	894.2013	481.8388	0.4418065	0.4425454	571.8305	4.675283	0	43	913	484						Frog_fixed.avi	0
29570	1774	928.5311	485.8263	0.5909298	0.435554	573.3626	4.432544	0	900.2668	484.9315	0.4417202	0.4424979	571.8644	4.676745	0	43	914	485						Frog_fixed.avi	0
29587	1775	927.0764	486.2931	0.5907937	0.4354262	573.4329	4.432386	0	900.3705	481.001	0.441604	0.4424095	571.86	4.67904	0	43	914	484						Frog_fixed.avi	0
29603	1776	930.4086	481.0976	0.5906882	0.4352834	573.3657	4.436001	0	897.8869	476.7644	0.4414873	0.4422979	571.8593	4.672609	0	43	914	479						Frog_fixed.avi	0
29620	1777	934.3865	485.3438	0.5906256	0.4351099	573.4326	4.433491	0	891.7747	476.8409	0.4413577	0.4422015	571.9061	4.669411	0	43	913	481						Frog_fixed.avi	0
29636	1778	929.0148	486.8202	0.5905182	0.4349713	573.4799	4.437317	0	893.7133	479.5811	0.4412889	0.4420833	571.9078	4.675362	0	43	911	483						Frog_fixed.avi	0
29653	1779	926.051	490.9366	0.5904217	0.4348609	573.4613	4.435066	0	897.8244	477.2949	0.4412512	0.4420359	571.9508	4.673912	0	43	912	484						Frog_fixed.avi	0
29670	1780	926.0867	492.1632	0.5903339	0.4348155	573.5541	4.433344	0	899.4928	479.4555	0.4412012	0.4420272	571.9833	4.677011	0	43	913	486						Frog_fixed.avi	0
29686	1781	926.3553	491.7728	0.5902618	0.4348201	573.3979	4.424618	0	902.5129	476.7933	0.441163	0.4420178	572.0123	4.670434	0	43	914	484						Frog_fixed.avi	0
29703	1782	929.9622	491.2628	0.5902278	0.4348442	573.3261	4.43213	0	901.184	477.0067	0.4411202	0.442062	572.0533	4.679292	0	43	916	484						Frog_fixed.avi	0
29720	1783	923.9702	490.3196	0.5901982	0.4349265	573.3611	4.428213	0	896.8864	471.972	0.4410754	0.4421202	571.986	4.67576	0	43	910	481						Frog_fixed.avi	0
29736	1784	925.3367	488.0248	0.5901917	0.4350262	573.3356	4.438071	0	896.274	476.1462	0.4410824	0.4421921	571.9629	4.676031	0	43	911	482						Frog_fixed.avi	0
29753	1785	924.1705	487.1521	0.5902063	0.4351649	573.3596	4.433333	0	895.2164	476.1581	0.4411015	0.4422565	571.9388	4.67778	0	43	910	482						Frog_fixed.avi	0
29770	1786	923.9434	485.5046	0.5902445	0.4353226	573.4055	4.43793	0	898.0348	476.6034	0.4411472	0.4423119	572.0233	4.690574	0	43	911	481						Frog_fixed.avi	0
29786	1787	923.3978	489.8537	0.5903329	0.4353995	573.4992	4.445069	0	895.546	476.1793	0.4412127	0.4423378	571.9413	4.696495	0	43	909	483						Frog_fixed.avi	0
29803	1788	922.9703	492.0822	0.5904304	0.4354365	573.404	4.441689	0	892.4519	479.6406	0.4412882	0.4423243	571.9505	4.70508	0	43	908	486						Frog_fixed.avi	0
29820	1789	925.3505	492.9416	0.5905436	0.4354715	573.4927	4.449645	0	891.0248	477.0261	0.4413598	0.4423282	572.0596	4.703478	0	43	908	485						Frog_fixed.avi	0
29836	1790	927.5646	490.7074	0.5906562	0.4354887	573.4283	4.461493	0	892.4645	475.1185	0.4415039	0.4422919	571.9341	4.708392	0	43	910	483						Frog_fixed.avi	0
29853	1791	925.6558	490.9651	0.590755	0.4354312	573.4614	4.459908	0	897.1002	473.9584	0.4416233	0.4422776	571.9846	4.719495	0	43	911	482						Frog_fixed.avi	0
29870	1792	923.8007	485.2795	0.5908462	0.4354097	573.4907	4.469105	0	897.3578	473.8129	0.441709	0.4422374	571.8914	4.718102	0	43	911	480						Frog_fixed.avi	0
29886	1793	921.6626	481.7852	0.5909436	0.4353647	573.3278	4.468612	0	894.3204	476.0179	0.4417609	0.4421592	571.858	4.732205	0	43	908	479						Frog_fixed.avi	0
29903	1794	925.6721	486.4872	0.591019	0.4353458	573.445	4.468354	0	887.3865	474.5421	0.4417835	0.4421366	571.873	4.723997	0	43	907	481						Frog_fixed.avi	0
29920	1795	926.9202	486.5022	0.5910651	0.435362	573.4627	4.464432	0	887.6775	475.4324	0.4418212	0.4421856	571.8675	4.732384	0	43	907	481						Frog_fixed.avi	0
29936	1796	925.1832	490.3412	0.5911041	0.435388	573.4261	4.465111	0	885.937	479.5096	0.4419001	0.4422241	571.8267	4.734497	0	43	906	485						Frog_fixed.avi	0
29953	1797	923.7531	487.5707	0.5911705	0.4354596	573.3896	4.47741	0	888.5471	476.9462	0.441952	0.4422771	571.8978	4.737673	0	43	906	482						Frog_fixed.avi	0
29970	1798	919.7025	488.7854	0.5912173	0.4355261	573.3448	4.482541	0	886.7313	479.1568	0.4420269	0.4423156	571.8698	4.747293	0	43	903	484						Frog_fixed.avi	0
29986	1799	922.7795	493.5815	0.5912696	0.435567	573.4131	4.486367	0	885.8706	489.2366	0.4420962	0.4423088	571.8509	4.746084	0	43	904	491						Frog_fixed.avi	0
30003	1800	936.2379	547.3775	0.5911704	0.4360296	573.3902	4.486162	0	895.3798	546.7713	0.4422217	0.4427487	571.8098	4.756329	0	43	916	547						Frog_fixed.avi	0
30020	1801	923.6871	531.3456	0.5913156	0.4360699	573.4777	4.491253	0	895.585	527.8482	0.4422386	0.442784	571.8804	4.761014	0	43	910	530						Frog_fixed.avi	0
30036	1802	932.623	543.9057	0.5914157	0.4360767	573.3923	4.48606	0	890.6754	542.1445	0.4422758	0.442739	571.8603	4.75116	0	43	912	543						Frog_fixed.avi	0
30053	1803	930.0345	535.1769	0.5914664	0.4360877	573.4821	4.498154	0	891.7775	540.2796	0.4423082	0.4427262	571.9498	4.762489	0	43	911	538						Frog_fixed.avi	0
30070	1804	930.1165	538.0538	0.5914981	0.4361016	573.5289	4.493038	0	890.1846	541.528	0.4423476	0.4427295	572.0219	4.75899	0	43	910	540						Frog_fixed.avi	0
30086	1805	928.7489	537.1443	0.5915281	0.4360852	573.5925	4.50034	0	887.6752	542.4108	0.442365	0.4427295	572.0585	4.75616	0	43	908	540						Frog_fixed.avi	0
30103	1806	927.7509	536.8822	0.5915395	0.4360619	573.6664	4.507539	0	890.9161	541.0511	0.4423739	0.4427193	572.1144	4.760388	0	43	909	539						Frog_fixed.avi	0
30120	1807	930.2642	534.917	0.5915352	0.4360497	573.7036	4.508794	0	889.6315	539.0876	0.4423718	0.4426728	572.1479	4.767672	0	43	910	537						Frog_fixed.avi	0
30136	1808	930.6257	535.1761	0.5915269	0.4360262	573.7511	4.505611	0	892.9321	542.2746	0.4423644	0.4426093	572.1569	4.763772	0	43	912	539						Frog_fixed.avi	0
30153	1809	933.1418	536.1964	0.5915242	0.4360118	573.7939	4.507778	0	894.6895	542.1014	0.4423697	0.4425798	572.1824	4.7755	0	43	914	539						Frog_fixed.avi	0
30170	1810	932.9852	535.3849	0.591529	0.4360322	573.8314	4.512633	0	891.8923	541.3538	0.4423665	0.4425911	572.2245	4.770332	0	43	912	538						Frog_fixed.avi	0
30186	1811	933.5781	532.5696	0.5915203	0.4360721	573.8673	4.526542	0	893.1714	540.0532	0.4423739	0.4426262	572.293	4.777328	0	43	913	536						Frog_fixed.avi	0
30203	1812	932.9791	532.8248	0.5915174	0.4361439	573.9494	4.525677	0	895.0858	535.7672	0.4423703	0.4427181	572.364	4.775634	0	43	914	534						Frog_fixed.avi	0
30219	1813	929.678	532.9842	0.5914733	0.4361726	574.0712	4.528997	0	894.5311	535.9035	0.4423521	0.4428011	572.4193	4.789683	0	43	912	534						Frog_fixed.avi	0
30236	1814	929.311	533.8806	0.5914353	0.4362275	574.0798	4.528287	0	896.0224	533.1402	0.4423411	0.4428777	572.3638	4.794256	0	43	913	534						Frog_fixed.avi	0
30253	1815	924.004	535.4044	0.591379	0.4363	574.0037	4.52192	0	895.52	534.0681	0.4423126	0.4429712	572.3448	4.797323	0	43	910	535						Frog_fixed.avi	0
30269	1816	926.6139	538.7601	0.5913334	0.4363562	574.0579	4.517424	0	893.7678	533.8956	0.4422696	0.4430894	572.3452	4.789173	0	43	910	536						Frog_fixed.avi	0
30286	1817	926.6654	536.9474	0.5912732	0.4364538	574.1209	4.518813	0	893.1446	534.3317	0.442208	0.4432163	572.4718	4.792008	0	43	910	536						Frog_fixed.avi	0
30303	1818	930.1813	533.9347	0.5912003	0.4366655	574.1319	4.515235	0	894.2921	537.6227	0.4421524	0.4433528	572.5687	4.797897	0	43	912	536						Frog_fixed.avi	0
30319	1819	926.4504	531.1121	0.5911474	0.4368746	574.1686	4.519661	0	894.7634	529.4777	0.4420955	0.4435978	572.6663	4.798665	0	43	911	530						Frog_fixed.avi	0
30336	1820	923.348	519.6614	0.5911061	0.4368844	574.2073	4.521337	0	890.8707	525.5385	0.4420777	0.4435707	572.7652	4.796905	0	43	907	523						Frog_fixed.avi	0
30353	1821	918.2856	505.4821	0.591087	0.436852	574.2659	4.519823	0	877.7867	513.1572	0.4421172	0.443547	572.7263	4.800758	0	43	898	509						Frog_fixed.avi	0
30369	1822	914.0818	507.7735	0.5910574	0.4369363	574.3961	4.532771	0	880.5043	510.9724	0.4420819	0.4436443	572.7739	4.802342	0	43	897	509						Frog_fixed.avi	0
30386	1823	913.4142	503.8874	0.5910515	0.4369454	574.464	4.52375	0	880.8808	510.9721	0.4420702	0.4436403	572.8596	4.814174	0	43	897	507						Frog_fixed.avi	0
30403	1824	915.8981	506.4669	0.5910674	0.4368927	574.4905	4.522109	0	880.6179	508.1785	0.4420539	0.4436566	572.8907	4.818758	0	43	898	507						Frog_fixed.avi	0
30419	1825	913.5723	501.2169	0.5910799	0.436857	574.5781	4.521342	0	878.0115	509.5694	0.4420326	0.4436682	572.9967	4.809817	0	43	896	505						Frog_fixed.avi	0
30436	1826	918.341	503.2398	0.5911101	0.436792	574.4897	4.520785	0	880.8943	510.0778	0.4420389	0.4436556	573.0071	4.80768	0	43	900	507						Frog_fixed.avi	0
30453	1827	912.9863	504.5011	0.59109	0.4367503	574.6861	4.509122	0	878.733	510.461	0.4420284	0.4436548	573.0283	4.792675	0	43	896	507						Frog_fixed.avi	0
30469	1828	914.6934	509.2365	0.5911077	0.4367821	574.5615	4.501968	0	877.6594	512.2725	0.4420175	0.4436847	573.1232	4.794278	0	43	896	511						Frog_fixed.avi	0
30486	1829	916.7313	509.0599	0.5910878	0.4368884	574.716	4.493943	0	877.3163	512.3901	0.4420074	0.4437766	573.1545	4.770904	0	43	897	511						Frog_fixed.avi	0
30503	1830	913.2615	513.5369	0.5910921	0.4370409	574.8132	4.481798	0	878.9892	512.4772	0.4420169	0.4439251	573.0893	4.776718	0	43	896	513						Frog_fixed.avi	0
30519	1831	915.1322	515.6581	0.5910908	0.4372053	574.78	4.483549	0	879.8411	515.0562	0.4420241	0.4440601	573.1541	4.774284	0	43	897	515						Frog_fixed.avi	0
30536	1832	910.601	514.8728	0.5910974	0.4374544	574.8358	4.470488	0	878.6366	514.8319	0.4420117	0.4442239	573.1888	4.769485	0	43	895	515						Frog_fixed.avi	0
30553	1833	913.2028	509.7131	0.5911459	0.4377013	574.8386	4.468753	0	878.3261	511.6683	0.442032	0.4444337	573.1935	4.767008	0	43	896	511						Frog_fixed.avi	0
30569	1834	916.4972	511.9023	0.5912012	0.4378429	574.7954	4.46172	0	877.8221	513.4861	0.4420708	0.4445704	573.2644	4.756575	0	43	897	513						Frog_fixed.avi	0
30586	1835	918.483	516.2651	0.5912316	0.4379711	574.8008	4.455822	0	882.4939	513.3363	0.4421332	0.4447263	573.1839	4.757687	0	43	900	515						Frog_fixed.avi	0
30603	1836	916.722	513.9291	0.591274	0.4381821	574.9022	4.457811	0	880.077	515.7194	0.4421633	0.4448577	573.1895	4.7533	0	43	898	515						Frog_fixed.avi	0
30619	1837	919.1053	513.8358	0.591292	0.4383569	574.9175	4.447369	0	883.2421	519.8868	0.4421924	0.4449282	573.2305	4.748372	0	43	901	517						Frog_fixed.avi	0
30636	1838	920.538	509.9314	0.5912905	0.4384986	574.8778	4.450282	0	883.4973	523.4778	0.4421929	0.4449849	573.2468	4.746232	0	43	902	517						Frog_fixed.avi	0
30653	1839	921.9213	506.3876	0.5913014	0.4385931	574.9663	4.457326	0	881.2063	518.3884	0.4421947	0.4451564	573.2985	4.748797	0	43	902	512						Frog_fixed.avi	0
30669	1840	917.215	514.8027	0.5912653	0.4386266	574.9154	4.442719	0	882.1134	520.2838	0.442184	0.4452519	573.2978	4.740731	0	43	900	518						Frog_fixed.avi	0
30686	1841	916.182	514.6439	0.5912486	0.4386381	574.8922	4.452017	0	880.0389	519.8246	0.4421661	0.4452842	573.3123	4.736642	0	43	898	517						Frog_fixed.avi	0
30703	1842	916.9247	512.832	0.5912151	0.4386387	574.9142	4.452322	0	880.5936	517.3212	0.4421378	0.4452877	573.3854	4.740135	0	43	899	515						Frog_fixed.avi	0
30719	1843	915.2186	512.1458	0.5911648	0.4386373	575.0251	4.457352	0	876.1282	517.8243	0.4420825	0.4452895	573.4592	4.742078	0	43	896	515						Frog_fixed.avi	0
30736	1844	913.4025	515.7369	0.5911286	0.4386418	575.0364	4.45669	0	878.9272	515.9767	0.4420719	0.4452971	573.4619	4.742198	0	43	896	516						Frog_fixed.avi	0
30753	1845	909.8037	510.0638	0.5911046	0.4386411	575.0618	4.470797	0	877.7589	521.2834	0.4420423	0.4453238	573.4594	4.736615	0	43	894	516						Frog_fixed.avi	0
30769	1846	919.6138	514.3241	0.591083	0.4386395	575.0522	4.473403	0	878.248	518.2405	0.442017	0.4453748	573.4442	4.737111	0	43	899	516						Frog_fixed.avi	0
30786	1847	918.0193	511.0989	0.5910394	0.4386545	575.0067	4.470056	0	880.7122	519.5243	0.4420061	0.4454243	573.3875	4.740139	0	43	899	515						Frog_fixed.avi	0
30802	1848	919.3722	514.6708	0.5910009	0.4386496	574.9662	4.470565	0	882.9102	519.0033	0.4419876	0.4454385	573.3752	4.745469	0	43	901	517						Frog_fixed.avi	0
30819	1849	921.582	513.9031	0.5909702	0.4386124	574.977	4.483124	0	887.6636	520.0122	0.4419734	0.4454237	573.3403	4.755427	0	43	905	517						Frog_fixed.avi	0
30836	1850	917.9133	513.5268	0.5909461	0.4385322	574.9875	4.483752	0	887.8472	518.4362	0.4419622	0.4453862	573.3737	4.749712	0	43	903	516						Frog_fixed.avi	0
30852	1851	919.6229	509.5128	0.5909358	0.4384017	574.8878	4.486392	0	886.4902	516.5898	0.4419622	0.4452942	573.3236	4.757106	0	43	903	513						Frog_fixed.avi	0
30869	1852	917.9148	510.4837	0.5909339	0.4382797	574.8343	4.4901	0	889.9283	513.1254	0.4419582	0.445203	573.3278	4.768536	0	43	904	512						Frog_fixed.avi	0
30886	1853	919.4965	511.3671	0.5909496	0.4381657	574.8474	4.500344	0	887.6582	516.6774	0.4419474	0.4450685	573.3732	4.776232	0	43	904	514						Frog_fixed.avi	0
30902	1854	920.7838	513.1179	0.5909489	0.4380496	574.8143	4.5043	0	885.8672	518.9807	0.4419472	0.4449221	573.3364	4.777116	0	43	903	516						Frog_fixed.avi	0
30919	1855	-1280	-1024	-1	-1	-1	-1	4	-1280	-1024	-1	-1	-1	-1	4	43	0	0						Frog_fixed.avi	0
30936	1856	921.5343	511.2273	0.5909192	0.437943	574.758	4.518479	0	889.2891	513.292	0.4419333	0.4448012	573.2623	4.779098	0	43	905	512						Frog_fixed.avi	0
30952	1857	918.1921	514.9793	0.5908991	0.4379238	574.7325	4.518872	0	889.0917	515.183	0.4419117	0.4447501	573.2347	4.78701	0	43	904	515						Frog_fixed.avi	0
30969	1858	-1280	-1024	-1	-1	-1	-1	4	-1280	-1024	-1	-1	-1	-1	4	43	0	0						Frog_fixed.avi	0
30986	1859	918.6041	512.7194	0.5908652	0.4378409	574.7042	4.534917	0	885.3217	512.8083	0.4418094	0.4447262	573.1016	4.7939	0	43	902	513						Frog_fixed.avi	0
31003	1860	913.0586	513.0367	0.5908275	0.4378139	574.5557	4.535051	0	884.3745	509.7294	0.4417623	0.444695	572.9985	4.795185	0	43	899	511						Frog_fixed.avi	0
31019	1861	916.6832	508.3138	0.5908043	0.4377808	574.4746	4.525537	0	886.698	512.8177	0.4417086	0.4446444	572.9512	4.79572	0	43	902	511						Frog_fixed.avi	0
31036	1862	916.275	508.6541	0.5907588	0.4377686	574.4141	4.541826	0	883.4088	512.6211	0.4416244	0.4446197	572.8486	4.803426	0	43	900	511						Frog_fixed.avi	0
31053	1863	916.5066	510.3041	0.5906888	0.4377675	574.3218	4.544516	0	885.0253	514.6205	0.441552	0.4446115	572.8658	4.792798	0	43	901	512						Frog_fixed.avi	0
31069	1864	914.9625	510.7092	0.5906146	0.4377922	574.2209	4.54602	0	884.0607	512.3446	0.44147	0.4446623	572.9587	4.79069	0	43	900	512						Frog_fixed.avi	0
31086	1865	917.2157	509.7066	0.5905393	0.4378267	574.2904	4.540647	0	886.0874	510.7515	0.4413893	0.4447015	572.665	4.791008	0	43	902	510						Frog_fixed.avi	0
31103	1866	920.4568	508.1256	0.5904719	0.4379068	574.1969	4.550469	0	887.4291	512.7368	0.4412934	0.4447853	572.5554	4.796016	0	43	904	510						Frog_fixed.avi	0
31119	1867	916.4869	510.5109	0.590367	0.4379563	574.0084	4.548368	0	885.4099	513.0184	0.4411857	0.4448623	572.5385	4.794326	0	43	901	512						Frog_fixed.avi	0
31136	1868	920.0283	511.0332	0.5902167	0.4379623	573.9153	4.548904	0	885.3647	517.326	0.4410005	0.4448798	572.3948	4.795991	0	43	903	514						Frog_fixed.avi	0
31153	1869	919.0468	510.8895	0.5900324	0.4379329	573.8677	4.540055	0	884.5778	511.5179	0.4407789	0.4448993	572.3434	4.799617	0	43	902	511						Frog_fixed.avi	0
31169	1870	914.8223	509.1635	0.5898016	0.4378272	573.7711	4.527111	0	883.2199	510.1401	0.4405782	0.4448698	572.3535	4.793928	0	43	899	510						Frog_fixed.avi	0
31186	1871	915.332	512.049	0.5896037	0.4377105	573.7604	4.525127	0	885.2751	513.4728	0.4403262	0.4447764	572.2558	4.789478	0	43	900	513						Frog_fixed.avi	0
31203	1872	914.9335	513.115	0.5893669	0.4375215	573.6808	4.527398	0	885.8739	508.7056	0.4401416	0.4446933	572.1949	4.793529	0	43	900	511						Frog_fixed.avi	0
31219	1873	916.6973	517.0198	0.5891913	0.4372537	573.4902	4.525518	0	879.6371	511.1472	0.439855	0.4445316	572.1986	4.788218	0	43	898	514						Frog_fixed.avi	0
31236	1874	917.1975	515.8469	0.5889621	0.436948	573.4376	4.521864	0	889.6667	515.0991	0.4396765	0.4442827	571.9832	4.785915	0	43	903	515						Frog_fixed.avi	0
31252	1875	948.839	565.6716	0.5884686	0.4368687	573.4586	4.531301	0	907.1406	565.8596	0.439289	0.4444237	571.9769	4.797534	0	44	928	566						Frog_fixed.avi	0
31269	1876	981.4907	698.3474	0.5876366	0.4370205	573.5759	4.560038	0	930.0513	700.9127	0.4390211	0.4449026	572.017	4.793456	0	44	956	700						Frog_fixed.avi	0
31286	1877	970.8538	699.4206	0.5874067	0.4370208	573.6678	4.559932	0	934.5059	714.441	0.4386326	0.4448974	571.8658	4.790774	0	44	953	707						Frog_fixed.avi	0
31302	1878	972.8681	731.6792	0.5872125	0.4370563	573.3804	4.529368	0	938.2853	735.0737	0.4381927	0.444885	571.8269	4.789009	0	44	956	733						Frog_fixed.avi	0
31319	1879	968.9487	731.3019	0.5868801	0.4369017	573.2012	4.513044	0	938.5533	721.0285	0.437833	0.4448271	571.8342	4.804383	0	44	954	726						Frog_fixed.avi	0
31336	1880	974.3431	733.1141	0.5865864	0.436743	573.2169	4.514365	0	943.2751	726.7174	0.4374744	0.444794	571.5992	4.801247	0	44	959	730						Frog_fixed.avi	0
31352	1881	974.7425	734.5385	0.5862485	0.4365498	573.1374	4.529608	0	943.6656	724.9008	0.4371136	0.4446787	571.4809	4.804966	0	44	959	730						Frog_fixed.avi	0
31369	1882	971.3642	733.4614	0.5858801	0.4363047	572.9316	4.52799	0	941.6586	726.1852	0.4367118	0.4445279	571.4597	4.807481	0	44	957	730						Frog_fixed.avi	0
31386	1883	973.4698	736.1349	0.5854905	0.4361053	572.8443	4.529703	0	941.2535	727.746	0.4362983	0.4444059	571.6037	4.813794	0	44	957	732						Frog_fixed.avi	0
31403	1884	975.4444	732.0229	0.5851485	0.435876	572.8307	4.540505	0	945.9301	729.1664	0.4359277	0.4442892	571.3367	4.815445	0	44	961	731						Frog_fixed.avi	0
31419	1885	979.7894	734.7521	0.5847862	0.4356504	572.6857	4.548923	0	944.4622	729.7409	0.4355147	0.4441566	571.1642	4.824411	0	44	962	732						Frog_fixed.avi	0
31436	1886	975.6595	735.0203	0.5843346	0.4355097	572.5804	4.544337	0	943.9967	731.1447	0.4350591	0.4440934	571.1389	4.834467	0	44	960	733						Frog_fixed.avi	0
31452	1887	977.0426	735.7486	0.5838728	0.435349	572.5125	4.557037	0	945.7742	725.9343	0.4345815	0.4440247	571.0446	4.846143	0	44	961	731						Frog_fixed.avi	0
31469	1888	977.2533	735.5599	0.583385	0.4352134	572.4493	4.55905	0	948.2761	724.8802	0.43407	0.4439604	570.9125	4.850197	0	44	963	730						Frog_fixed.avi	0
31486	1889	978.2587	734.7803	0.5828729	0.4350548	572.4103	4.549675	0	947.7515	727.9855	0.4335328	0.4439098	570.8159	4.844675	0	44	963	731						Frog_fixed.avi	0
31502	1890	981.467	738.6775	0.5823479	0.4349414	572.3091	4.544782	0	949.6948	723.5092	0.4329865	0.4438834	570.7746	4.859321	0	44	966	731						Frog_fixed.avi	0
31519	1891	973.9031	736.5043	0.5817896	0.4348016	572.0994	4.559097	0	949.3802	726.0513	0.4324237	0.4438328	570.6194	4.864817	0	44	962	731						Frog_fixed.avi	0
31536	1892	974.0663	735.4026	0.5812819	0.4346946	571.8978	4.552838	0	945.5482	729.0512	0.431864	0.443787	570.4802	4.858339	0	44	960	732						Frog_fixed.avi	0
31552	1893	976.1212	734.2881	0.5807707	0.4344859	571.7992	4.546176	0	945.0145	728.8591	0.4313098	0.4437132	570.3255	4.863375	0	44	961	732						Frog_fixed.avi	0
31569	1894	972.6741	736.8029	0.5802235	0.4342014	571.6072	4.543611	0	943.0574	730.6772	0.430736	0.443553	570.2346	4.858511	0	44	958	734						Frog_fixed.avi	0
31586	1895	974.5979	738.7516	0.579691	0.4339158	571.4774	4.540358	0	942.9642	733.6583	0.4301604	0.4433587	570.2818	4.854313	0	44	959	736						Frog_fixed.avi	0
31602	1896	977.7869	733.7451	0.5791492	0.4336862	571.3685	4.542608	0	944.4054	732.8176	0.429594	0.443241	569.9909	4.849033	0	44	961	733						Frog_fixed.avi	0
31619	1897	979.3374	734.3347	0.5786474	0.4335343	571.2906	4.532916	0	941.5974	728.8685	0.4290309	0.4432169	569.9362	4.847097	0	44	960	732						Frog_fixed.avi	0
31636	1898	974.519	736.6489	0.5781246	0.433417	571.2015	4.523018	0	943.34	729.7568	0.4284946	0.4432393	569.7334	4.845861	0	44	959	733						Frog_fixed.avi	0
31652	1899	979.3724	733.1243	0.5776235	0.4333887	571.1096	4.5318	0	943.9374	734.3587	0.4279615	0.4433235	569.5065	4.838096	0	44	962	734						Frog_fixed.avi	0
31669	1900	978.6013	735.9817	0.577108	0.4332918	570.9361	4.532272	0	946.7104	728.2744	0.4274245	0.4435011	569.3696	4.844557	0	44	963	732						Frog_fixed.avi	0
31686	1901	976.293	735.7061	0.5765696	0.4332232	570.7011	4.528553	0	948.8567	726.6541	0.4269017	0.4436133	569.243	4.843017	0	44	963	731						Frog_fixed.avi	0
31702	1902	975.7876	735.28	0.5760331	0.4331252	570.5004	4.524984	0	947.8556	728.9247	0.42633	0.4437062	569.0058	4.843351	0	44	962	732						Frog_fixed.avi	0
31719	1903	976.6674	733.7945	0.575498	0.4330101	570.2944	4.520266	0	945.5526	728.247	0.4257653	0.4437376	568.7883	4.84197	0	44	961	731						Frog_fixed.avi	0
31736	1904	974.6394	732.3123	0.5749806	0.4328807	570.1036	4.525817	0	946.033	731.8149	0.4253306	0.4435166	568.7516	4.829198	0	44	960	732						Frog_fixed.avi	0
31752	1905	975.3058	731.921	0.57448	0.4327284	569.9492	4.52097	0	945.4963	730.8578	0.4247023	0.4437572	568.7523	4.833177	0	44	960	731						Frog_fixed.avi	0
31769	1906	975.1431	737.1548	0.5740199	0.4324584	569.8027	4.528256	0	945.6412	729.7734	0.4242412	0.4437461	568.2542	4.829828	0	44	960	733						Frog_fixed.avi	0
31785	1907	976.4763	733.5613	0.5736134	0.4322991	569.7338	4.525319	0	942.879	729.7917	0.4237849	0.4436885	568.116	4.821803	0	44	960	732						Frog_fixed.avi	0
31802	1908	987.9975	732.8881	0.5730957	0.4321777	569.4197	4.524169	0	956.1715	738.5074	0.4232816	0.4436769	568.0268	4.817049	0	45	972	736						Frog_fixed.avi	0
31819	1909	1007.112	757.3115	0.5725978	0.4320878	569.3276	4.515557	0	974.6798	753.8685	0.4227877	0.4436428	568.0145	4.803733	0	45	991	756						Frog_fixed.avi	0
31835	1910	1014.15	747.1121	0.5724342	0.4319055	569.3206	4.514989	0	978.7562	753.1407	0.4225413	0.4434071	567.7559	4.798996	0	45	996	750						Frog_fixed.avi	0
31852	1911	1009.174	749.4777	0.572155	0.4317222	568.9269	4.500745	0	979.0181	753.3213	0.4222886	0.4432528	567.703	4.786654	0	45	994	751						Frog_fixed.avi	0
31869	1912	1009.553	757.059	0.5720001	0.4315801	568.9632	4.486939	0	978.2862	746.2982	0.4220871	0.4431253	567.4709	4.778581	0	45	994	752						Frog_fixed.avi	0
31885	1913	1009.059	755.351	0.571866	0.4315128	568.7544	4.487411	0	971.7736	751.096	0.4218945	0.4429175	567.3251	4.761255	0	45	990	753						Frog_fixed.avi	0
31902	1914	1007.665	757.2544	0.5717679	0.4314952	568.594	4.47841	0	976.8284	754.4518	0.4217778	0.4426823	567.3807	4.751022	0	45	992	756						Frog_fixed.avi	0
31919	1915	1007.242	759.1998	0.5717435	0.4314938	568.4789	4.462285	0	978.2069	753.2761	0.4217359	0.4424661	567.1036	4.734548	0	45	993	756						Frog_fixed.avi	0
31935	1916	1008.901	756.4498	0.5718149	0.4314834	568.3676	4.458004	0	970.9753	751.5914	0.4217535	0.4423077	567.007	4.731309	0	45	990	754						Frog_fixed.avi	0
31952	1917	1004.496	756.0283	0.5719315	0.4315027	568.3315	4.454478	0	978.6793	753.683	0.4218952	0.4420519	566.8168	4.715583	0	45	992	755						Frog_fixed.avi	0
31969	1918	1007.725	751.8898	0.5721024	0.4315844	568.2015	4.44017	0	975.803	753.3972	0.4220169	0.4418414	566.5723	4.715007	0	45	992	753						Frog_fixed.avi	0
31985	1919	1004.51	751.1105	0.572239	0.431767	567.9448	4.433353	0	968.6874	757.6038	0.4221361	0.4416868	566.4932	4.699297	0	45	987	754						Frog_fixed.avi	0
32002	1920	1006.945	749.6852	0.5724728	0.4320244	567.807	4.423239	0	971.4029	761.0112	0.4223061	0.4416409	566.3682	4.691146	0	45	989	755						Frog_fixed.avi	0
32019	1921	1008.035	756.3886	0.5726549	0.4323076	567.7732	4.415731	0	974.4111	758.1287	0.4224881	0.4417776	566.3154	4.684983	0	45	991	757						Frog_fixed.avi	0
32035	1922	998.1906	748.7001	0.5728101	0.4327833	567.6289	4.408207	0	965.9486	753.4417	0.4226074	0.4420166	566.287	4.683654	0	45	982	751						Frog_fixed.avi	0
32052	1923	1008.547	756.437	0.5731182	0.4331514	567.6043	4.414438	0	972.7422	748.8262	0.4228681	0.4423523	566.0878	4.689088	0	45	991	753						Frog_fixed.avi	0
32069	1924	999.4384	752.0082	0.5733791	0.4336656	567.2949	4.402398	0	968.5623	754.3853	0.4231124	0.4425772	566.1285	4.680747	0	45	984	753						Frog_fixed.avi	0
32085	1925	1007.606	754.6617	0.5737652	0.434074	567.2584	4.415125	0	974.9823	754.6906	0.4234791	0.4429031	566.0019	4.676867	0	45	991	755						Frog_fixed.avi	0
32102	1926	1007.888	750.7698	0.5742019	0.4344723	567.3571	4.413273	0	974.6422	751.6517	0.4238752	0.4431632	565.915	4.68067	0	45	991	751						Frog_fixed.avi	0
32119	1927	984.2077	716.1911	0.5747383	0.4343272	567.3098	4.401673	0	968.5269	706.9641	0.4244973	0.4428079	566.0651	4.704405	0	46	976	712						Frog_fixed.avi	0
32135	1928	942.5311	567.5872	0.5754895	0.4333616	567.2759	4.404421	0	937.1575	561.2677	0.4254325	0.4416164	565.9949	4.678151	0	46	940	564						Frog_fixed.avi	0
32152	1929	939.0223	571.9246	0.5761976	0.4333782	567.369	4.407822	0	917.1656	559.0184	0.4261657	0.4414401	565.8412	4.688344	0	46	928	565						Frog_fixed.avi	0
32169	1930	940.8273	553.0542	0.5770509	0.4336787	567.2455	4.406094	0	920.4776	543.7769	0.426911	0.4414528	565.8954	4.676109	0	46	931	548						Frog_fixed.avi	0
32185	1931	945.7495	563.9109	0.5779383	0.4338111	567.2219	4.395542	0	915.6937	556.1953	0.4277461	0.4412283	565.7771	4.668975	0	46	931	560						Frog_fixed.avi	0
32202	1932	943.4254	562.3124	0.5788785	0.4338499	567.2628	4.401224	0	912.4235	562.6337	0.4286355	0.4409083	565.7948	4.674538	0	46	928	562						Frog_fixed.avi	0
32219	1933	939.8961	566.6165	0.5798669	0.4338787	567.3341	4.38778	0	914.6301	553.7448	0.4295716	0.4406811	565.8468	4.677456	0	46	927	560						Frog_fixed.avi	0
32235	1934	943.4376	567.0463	0.5808497	0.4338996	567.3513	4.3939	0	912.8222	553.754	0.4305227	0.4403418	565.9779	4.676978	0	46	928	560						Frog_fixed.avi	0
32252	1935	943.0848	568.549	0.581829	0.433943	567.4277	4.396241	0	917.4793	552.3322	0.4315102	0.4400111	565.8954	4.67978	0	46	930	560						Frog_fixed.avi	0
32269	1936	945.9622	566.0726	0.5827803	0.434095	567.4797	4.396906	0	919.4677	551.1945	0.4324659	0.4397563	565.9534	4.684857	0	46	933	559						Frog_fixed.avi	0
32285	1937	938.7525	565.3795	0.5836884	0.434285	567.6224	4.390988	0	920.088	554.2045	0.43342	0.4395097	565.9387	4.679782	0	47	929	560						Frog_fixed.avi	0
32302	1938	928.5853	481.1559	0.5846031	0.4340609	567.7193	4.395499	0	919.9712	466.542	0.4344587	0.4388036	566.1339	4.696018	0	47	924	474						Frog_fixed.avi	0
32319	1939	934.3701	508.5488	0.5855475	0.4344217	567.8185	4.398641	0	906.2974	507.8555	0.4354306	0.438777	566.1072	4.69385	0	47	920	508						Frog_fixed.avi	0
32335	1940	929.8123	498.3713	0.5864965	0.4347121	567.9716	4.395647	0	912.7844	483.0874	0.4363136	0.4387831	566.0688	4.691886	0	47	921	491						Frog_fixed.avi	0
32352	1941	934.1773	500.1792	0.5874019	0.435103	568.195	4.387702	0	902.6899	489.3733	0.4371912	0.438728	566.0929	4.680082	0	47	918	495						Frog_fixed.avi	0
32368	1942	928.6627	502.7894	0.5882547	0.4354172	568.2472	4.376885	0	899.1065	492.1964	0.4380278	0.4387467	566.2343	4.677613	0	47	914	497						Frog_fixed.avi	0
32385	1943	929.8632	503.9028	0.5891368	0.4358099	568.2196	4.367766	0	901.3271	491.7566	0.4389241	0.438775	566.2335	4.672371	0	47	916	498						Frog_fixed.avi	0
32402	1944	934.4033	499.25	0.589996	0.4361748	568.4627	4.355214	0	907.0434	491.3549	0.4398383	0.4388273	566.3816	4.665315	0	47	921	495						Frog_fixed.avi	0
32418	1945	931.3657	502.6255	0.5908179	0.436487	568.7167	4.33955	0	902.7579	491.6072	0.4406867	0.4388225	566.5363	4.647062	0	47	917	497						Frog_fixed.avi	0
32435	1946	933.795	498.6537	0.5917073	0.4367822	568.808	4.341858	0	901.2847	493.7344	0.4415231	0.4387756	566.7698	4.653734	0	47	918	496						Frog_fixed.avi	0
32452	1947	931.5272	499.5269	0.5924908	0.4369089	568.9162	4.333273	0	902.7796	493.5006	0.442403	0.438651	566.6342	4.643499	0	47	917	497						Frog_fixed.avi	0
32468	1948	931.5946	500.1671	0.5932619	0.436934	569.1006	4.32187	0	903.6127	494.0836	0.4432192	0.4384314	566.8792	4.637545	0	47	918	497						Frog_fixed.avi	0
32485	1949	933.4557	504.9085	0.5940107	0.4369662	569.309	4.320555	0	906.136	495.7877	0.4439932	0.4382564	567.1072	4.626678	0	47	920	500						Frog_fixed.avi	0
32502	1950	935.4523	504.1207	0.5947053	0.4369723	569.5059	4.312795	0	896.399	493.3406	0.444685	0.4380925	567.1934	4.615657	0	47	916	499						Frog_fixed.avi	0
32518	1951	931.0855	502.1817	0.5953539	0.4370255	569.7223	4.311153	0	907.7731	497.0728	0.4454225	0.4379518	567.3765	4.615922	0	47	919	500						Frog_fixed.avi	0
32535	1952	929.2245	506.141	0.5959594	0.4370954	569.9255	4.320026	0	903.3582	493.3263	0.4460544	0.4379031	567.579	4.623969	0	47	916	500						Frog_fixed.avi	0
32552	1953	930.697	508.2884	0.5965274	0.4372149	570.1502	4.310802	0	899.274	494.4092	0.4466371	0.437887	567.8314	4.618225	0	47	915	501						Frog_fixed.avi	0
32568	1954	931.8846	505.088	0.5970412	0.4373888	570.2832	4.308833	0	896.9186	495.6725	0.4471951	0.4379181	568.092	4.619535	0	47	914	500						Frog_fixed.avi	0
32585	1955	931.313	499.7421	0.5975068	0.4376727	570.4487	4.314788	0	895.4755	497.8194	0.4476825	0.438052	568.3657	4.618405	0	47	913	499						Frog_fixed.avi	0
32602	1956	930.8691	512.8343	0.5979419	0.4379292	570.5991	4.323746	0	897.8104	496.8287	0.4481551	0.4383423	568.3951	4.613691	0	47	914	505						Frog_fixed.avi	0
32618	1957	929.6077	499.7997	0.5983074	0.4384035	570.8279	4.325837	0	900.059	496.4423	0.4485494	0.4387177	568.5373	4.619109	0	47	915	498						Frog_fixed.avi	0
32635	1958	928.1757	507.2949	0.598636	0.4388231	570.9297	4.331888	0	896.8872	499.0081	0.448881	0.4392251	568.7261	4.615522	0	47	913	503						Frog_fixed.avi	0
32652	1959	930.812	508.5389	0.5989057	0.4394907	571.07	4.339995	0	905.484	500.515	0.4492194	0.4398714	568.9711	4.630002	0	47	918	505						Frog_fixed.avi	0
32668	1960	930.2612	502.485	0.5991432	0.4402457	571.2865	4.343009	0	900.4642	496.5542	0.4494565	0.4406051	569.2239	4.626661	0	47	915	500						Frog_fixed.avi	0
32685	1961	929.7083	507.762	0.5993487	0.4410547	571.526	4.355452	0	901.0452	499.3148	0.4497115	0.4413835	569.2863	4.644945	0	47	915	504						Frog_fixed.avi	0
32702	1962	928.8378	509.3851	0.5995609	0.4419274	571.6709	4.361102	0	897.364	496.9398	0.4499105	0.4423014	569.7292	4.649884	0	47	913	503						Frog_fixed.avi	0
32718	1963	934.6218	508.3003	0.5997878	0.4429005	571.8591	4.375233	0	900.429	497.489	0.4501953	0.4431611	569.7336	4.659962	0	47	918	503						Frog_fixed.avi	0
32735	1964	927.0548	515.207	0.6000413	0.4436101	572.0376	4.379985	0	897.4661	498.368	0.4504666	0.443877	570.197	4.665327	0	47	912	507						Frog_fixed.avi	0
32752	1965	932.8799	505.8336	0.6003149	0.4443291	572.3245	4.400515	0	901.7585	496.7696	0.4507873	0.4443792	570.1627	4.688938	0	47	917	501						Frog_fixed.avi	0
32768	1966	933.2421	504.0042	0.6006169	0.4448343	572.5324	4.393213	0	899.4644	494.7161	0.4511094	0.4447916	570.3813	4.693445	0	47	916	499						Frog_fixed.avi	0
32785	1967	931.513	503.3169	0.6009257	0.4451449	572.6953	4.416213	0	899.1782	496.1337	0.4514769	0.4449475	570.5554	4.709466	0	47	915	500						Frog_fixed.avi	0
32802	1968	929.4132	512.0149	0.6012233	0.4452674	572.8106	4.416929	0	899.5023	496.7188	0.45182	0.4450059	570.7398	4.711018	0	47	914	504						Frog_fixed.avi	0
32818	1969	936.548	506.719	0.6015152	0.4454461	573.0855	4.417378	0	897.6295	498.6408	0.4521108	0.4449615	570.9467	4.725952	0	47	917	503						Frog_fixed.avi	0
32835	1970	930.5559	508.0558	0.601721	0.4453922	573.4016	4.435967	0	900.6247	493.7072	0.4524104	0.4448479	571.0193	4.739483	0	47	916	501						Frog_fixed.avi	0
32852	1971	932.5084	509.8983	0.6019726	0.4452329	573.5384	4.436725	0	899.7687	496.1829	0.4526703	0.4445224	571.4554	4.731989	0	47	916	503						Frog_fixed.avi	0
32868	1972	932.8265	502.998	0.6021646	0.4450292	573.7181	4.45167	0	899.455	494.5768	0.4529308	0.4441148	571.3964	4.748886	0	47	916	499						Frog_fixed.avi	0
32885	1973	929.3821	505.046	0.6023715	0.4445344	574.0955	4.459421	0	901.4722	493.1584	0.4531854	0.4435051	571.6381	4.759483	0	47	915	499						Frog_fixed.avi	0
32901	1974	930.0145	504.7152	0.6025926	0.4440454	574.1421	4.464883	0	898.1921	494.2308	0.4534553	0.4427931	571.5972	4.76441	0	47	914	499						Frog_fixed.avi	0
32918	1975	932.4994	506.2967	0.6028156	0.4434594	574.4744	4.468955	0	899.2471	493.3421	0.4536941	0.4420063	571.814	4.773052	0	47	916	500						Frog_fixed.avi	0
32935	1976	932.626	509.5093	0.6030118	0.4427542	574.7609	4.477683	0	901.5863	501.3779	0.4540031	0.4410375	571.8748	4.766478	0	47	917	505						Frog_fixed.avi	0
32951	1977	930.7897	508.5398	0.6032655	0.4420407	574.869	4.47989	0	898.1863	500.8951	0.4542877	0.4401545	572.0073	4.773019	0	47	914	505						Frog_fixed.avi	0
32968	1978	929.7716	507.3824	0.603521	0.4414672	575.1611	4.482686	0	898.1729	494.7168	0.4546373	0.4393435	572.1223	4.779737	0	47	914	501						Frog_fixed.avi	0
32985	1979	929.1021	506.2109	0.6037861	0.4409489	575.2521	4.478854	0	899.6838	500.9197	0.4549607	0.4385051	572.1159	4.781896	0	47	914	504						Frog_fixed.avi	0
33001	1980	925.5203	509.5588	0.6040245	0.4403782	575.5076	4.476532	0	901.9845	502.7487	0.4552613	0.4377308	572.2501	4.78168	0	47	914	506						Frog_fixed.avi	0
33018	1981	925.9919	508.8514	0.6041925	0.4400037	575.7614	4.471351	0	901.5827	502.5525	0.4555227	0.4370787	572.3637	4.778288	0	47	914	506						Frog_fixed.avi	0
33035	1982	927.6382	505.4699	0.6043186	0.4396403	575.9218	4.476247	0	903.7672	494.4599	0.4556543	0.4365322	572.2519	4.793297	0	47	916	500						Frog_fixed.avi	0
33051	1983	925.8314	509.8769	0.6042799	0.4394835	576.1936	4.469942	0	903.2001	500.8396	0.4556642	0.4360158	572.45	4.790647	0	47	915	505						Frog_fixed.avi	0
33068	1984	926.1509	510.3678	0.6041176	0.4394184	576.2104	4.472313	0	903.395	497.7934	0.4555231	0.4356228	572.6172	4.787902	0	47	915	504						Frog_fixed.avi	0
33085	1985	925.3498	510.2904	0.6038363	0.4395119	576.3834	4.464317	0	902.7126	502.5767	0.4552673	0.4353069	572.6965	4.782655	0	47	914	506						Frog_fixed.avi	0
33101	1986	928.565	512.9767	0.603516	0.4396615	576.4175	4.451961	0	902.028	500.5046	0.4549249	0.4352068	572.908	4.771067	0	47	915	507						Frog_fixed.avi	0
33118	1987	929.4227	506.9391	0.6031009	0.4399153	576.4296	4.462593	0	904.0836	495.6653	0.454502	0.4351127	572.9274	4.779135	0	47	917	501						Frog_fixed.avi	0
33135	1988	926.1109	508.0244	0.6026651	0.4401032	576.4474	4.450198	0	903.3046	497.2036	0.4540865	0.4349788	572.9487	4.770988	0	47	915	503						Frog_fixed.avi	0
33151	1989	923.2	508.9201	0.6023132	0.440259	576.5953	4.450953	0	907.3058	494.4307	0.4537583	0.4347914	573.0731	4.777141	0	47	915	502						Frog_fixed.avi	0
33168	1990	927.0233	512.6545	0.6020643	0.4403182	576.5883	4.442508	0	905.1456	497.4699	0.4534438	0.4346282	573.2813	4.77037	0	47	916	505						Frog_fixed.avi	0
33185	1991	927.4637	512.4814	0.6018571	0.4403494	576.6567	4.438437	0	900.6125	500.2782	0.4532653	0.4344406	573.2896	4.763217	0	47	914	506						Frog_fixed.avi	0
33201	1992	929.21	511.161	0.6017905	0.4403042	576.6636	4.44385	0	904.3674	493.7268	0.453165	0.4342521	573.4227	4.747478	0	47	917	502						Frog_fixed.avi	0
[truncated: 29,347 more rows]
