# Supplementary material for: Young children integrate current observations, priors and agent information to predict others’ actions
Source: PLoS One. 2019 May 22;14(5):e0200976. doi: 10.1371/journal.pone.0200976 (PMC6530825; doi:10.1371/journal.pone.0200976)
Supplement: S1 Dataset — (ZIP) [file pone.0200976.s003.zip › PONE-D-18-19791R1_Data/24-month-olds/Anonymized_22_24-Combined-Data.tsv]

Recording name:	K_22_24
Recording resolution:	1280 x 1024
Fixation filter: Tobii fixation filter
Velocity threshold: 35
Distance threshold: 35
Timestamp	Number	GazePointXLeft	GazePointYLeft	CamXLeft	CamYLeft	DistanceLeft	PupilLeft	ValidityLeft	GazePointXRight	GazePointYRight	CamXRight	CamYRight	DistanceRight	PupilRight	ValidityRight	FixationIndex	GazePointX	GazePointY	Event	EventKey	Data1	Data2	Descriptor	StimuliName	StimuliID
7	0	559.0658	167.8303	0.5083168	0.3946358	602.2809	4.031357	0	533.1346	177.4773	0.3641231	0.4379265	597.822	4.155268	0	0	546	173						No media	0
24	1	555.7665	162.2166	0.508236	0.3946542	602.424	4.025876	0	539.9183	172.1925	0.3640698	0.4378884	597.8842	4.16067	0	0	548	167						No media	0
40	2	558.4152	163.6292	0.5081425	0.3947293	602.6484	4.030182	0	532.7064	168.0176	0.3639758	0.437924	598.093	4.153155	0	0	546	166						No media	0
57	3	560.3452	165.593	0.5081189	0.3948409	602.8356	4.01626	0	536.7487	172.4016	0.3639926	0.4380473	598.2985	4.158428	0	0	549	169						No media	0
74	4	559.8627	155.9171	0.508181	0.3950866	602.9274	4.011794	0	533.3951	168.831	0.3640774	0.4383133	598.3812	4.140691	0	0	547	162						No media	0
90	5	558.2886	160.1513	0.5083465	0.3953976	603.0621	4.002824	0	527.208	172.3492	0.3642358	0.4385372	598.3995	4.136252	0	0	543	166						No media	0
107	6	559.8975	168.3416	0.5085391	0.3956524	603.2153	4.025043	0	531.6063	177.8883	0.3644826	0.4387085	598.6502	4.143939	0	0	546	173						No media	0
124	7	556.9983	170.7964	0.5087369	0.3957469	603.384	4.037986	0	530.9147	174.8404	0.3647074	0.4387552	598.7177	4.137106	0	0	544	173						No media	0
140	8	561.9666	164.6242	0.5088992	0.3958538	603.454	4.011167	0	531.4935	180.1561	0.3648775	0.4387509	598.8702	4.14727	0	0	547	172						No media	0
157	9	555.1915	168.2128	0.5089801	0.3957372	603.6101	4.005734	0	529.8749	171.8066	0.364976	0.4386257	598.9609	4.128224	0	0	543	170						No media	0
173	10	544.0725	174.8334	0.5091195	0.3957192	603.8019	4.022478	0	525.9069	182.0426	0.3651224	0.4384954	599.2328	4.138931	0	0	535	178						No media	0
190	11	371.6424	159.8205	0.5097747	0.3959904	604.2363	4.02328	0	369.6505	169.9592	0.365932	0.4384256	599.2704	4.154028	0	1	371	165						No media	0
207	12	210.3094	134.3282	0.5105323	0.3962268	604.6784	3.998682	0	207.5467	143.9893	0.3668965	0.4382921	599.5349	4.095849	0	1	209	139						No media	0
223	13	171.5757	124.6787	0.510752	0.3963596	604.9056	3.972783	0	151.3915	125.7885	0.3671767	0.4384128	599.912	4.089277	0	1	161	125						No media	0
240	14	154.2582	113.8406	0.5108084	0.3965554	604.9999	3.979436	0	148.2528	124.5756	0.3672067	0.4385728	600.1365	4.10555	0	1	151	119						No media	0
257	15	162.4934	123.0637	0.5109308	0.3967444	605.1462	3.960977	0	148.8749	133.9188	0.3672765	0.4387493	600.1248	4.094767	0	1	156	128						No media	0
273	16	155.7926	119.1154	0.5110128	0.3969896	605.2316	3.959383	0	145.7562	129.4475	0.3673418	0.4389438	600.2217	4.099087	0	1	151	124						No media	0
290	17	158.8533	120.4235	0.5110991	0.3970492	605.3022	3.947222	0	147.6378	136.9894	0.3674435	0.4389471	600.3655	4.072568	0	1	153	129						No media	0
307	18	151.7065	114.3047	0.5111508	0.3969529	605.3762	3.936084	0	150.1081	133.8009	0.3674905	0.4388341	600.515	4.07051	0	1	151	124						No media	0
323	19	156.6068	119.3528	0.511211	0.3967499	605.5453	3.926468	0	150.2087	128.4895	0.3675607	0.4386429	600.5521	4.058148	0	1	153	124						No media	0
340	20	153.5199	117.6872	0.5113032	0.3966041	605.5984	3.936668	0	148.5228	129.4272	0.3676437	0.4384582	600.548	4.061035	0	1	151	124						No media	0
357	21	159.3528	121.0007	0.5114692	0.3965352	605.6383	3.940713	0	150.728	133.5156	0.3677953	0.4382194	600.7368	4.052542	0	1	155	127						No media	0
373	22	155.6753	118.1159	0.5116226	0.3965586	605.6954	3.929404	0	148.5083	138.7364	0.3679442	0.4381989	600.818	4.080579	0	1	152	128						No media	0
390	23	154.1657	117.8874	0.5117558	0.3966252	605.7524	3.93411	0	150.5387	133.9529	0.3681036	0.4382637	600.7644	4.063196	0	1	152	126						No media	0
407	24	158.1868	121.1303	0.5119089	0.396699	605.7687	3.946179	0	143.9008	137.9688	0.3682224	0.4383275	600.6896	4.055903	0	1	151	130						No media	0
423	25	159.4464	120.4117	0.5119688	0.3967692	605.8178	3.951775	0	145.1805	130.2951	0.3682796	0.4384493	600.7601	4.058058	0	1	152	125						No media	0
440	26	158.0938	114.3561	0.5119693	0.39684	605.8336	3.948194	0	144.9822	135.9619	0.3683015	0.4382972	600.9274	4.076153	0	1	152	125						No media	0
457	27	157.2789	119.0969	0.5119437	0.3967365	605.9414	3.966418	0	150.5155	137.158	0.3682697	0.4381925	601.0081	4.075691	0	1	154	128						No media	0
473	28	148.5921	110.9174	0.5119025	0.3966449	606.1901	3.982905	0	131.9906	120.1876	0.3682449	0.4380212	601.0158	4.09193	0	1	140	116						No media	0
490	29	32.79275	-47.37793	0.5119088	0.3964382	606.449	4.005821	0	65.99476	-20.39737	0.368649	0.4375783	601.2555	4.122693	0	2	49	-34						No media	0
507	30	5.624089	-77.94653	0.5121143	0.3961642	606.8397	4.010224	0	14.06337	-72.49271	0.3689313	0.4372666	601.5117	4.125408	0	2	10	-75						No media	0
523	31	-2.80288	-89.00369	0.5122007	0.3962146	606.5125	4.025923	0	3.362983	-85.98178	0.3690014	0.4372476	601.5231	4.153147	0	2	0	-87						No media	0
540	32	-4.788104	-92.28369	0.5123052	0.3962298	606.4491	4.030478	0	-2.71316	-98.12357	0.369065	0.4372579	601.5461	4.195186	0	2	-4	-95						No media	0
557	33	-3.883121	-98.79754	0.5123376	0.3962058	606.434	4.047547	0	-6.175752	-101.4535	0.3690856	0.4372563	601.5762	4.195597	0	2	-5	-100						No media	0
573	34	-2.307882	-92.99397	0.5123219	0.3961434	606.4011	4.048981	0	-2.07392	-97.77873	0.3690479	0.4372416	601.5951	4.211133	0	2	-2	-95						No media	0
590	35	-3.227827	-92.09185	0.5122463	0.3960259	606.4304	4.079029	0	-4.408824	-101.8725	0.3689677	0.4371909	601.6068	4.231551	0	2	-4	-97						No media	0
607	36	-16.10507	-92.39456	0.5120432	0.3959635	606.7031	4.092586	0	-0.6585744	-95.3947	0.3688142	0.4371795	601.6818	4.231395	0	2	-8	-94						No media	0
623	37	-12.23909	-95.10085	0.511884	0.3959418	606.5853	4.098444	0	-4.518053	-96.02698	0.3686	0.4371684	601.7531	4.253942	0	2	-8	-96						No media	0
640	38	-7.213265	-87.44945	0.511756	0.3959131	606.6078	4.108647	0	0.5742254	-103.819	0.3684644	0.437184	601.7227	4.276908	0	2	-3	-96						No media	0
657	39	-14.47154	-98.38622	0.5115731	0.3959768	606.8207	4.125034	0	0.03523225	-99.27982	0.3683352	0.4372245	601.8224	4.270384	0	2	-7	-99						No media	0
673	40	-17.8343	-103.7104	0.5114845	0.3960755	606.8435	4.146644	0	1.364643	-93.09643	0.3682376	0.4372904	601.8679	4.288373	0	2	-8	-98						No media	0
690	41	-13.75622	-106.4048	0.5114341	0.396167	606.8123	4.163086	0	-1.446565	-95.356	0.3681512	0.4373719	601.9805	4.31798	0	2	-8	-101						No media	0
706	42	-11.69888	-104.0735	0.5113897	0.3961555	606.7791	4.173488	0	-0.5241508	-95.81552	0.3680939	0.4374108	601.9883	4.331409	0	2	-6	-100						No media	0
723	43	-8.788535	-91.81609	0.5113105	0.3959701	606.7527	4.180304	0	-1.701839	-99.7582	0.3680151	0.4373673	601.9026	4.348197	0	2	-5	-96						No media	0
740	44	-8.950439	-108.5371	0.5111896	0.3957908	606.9579	4.201404	0	0.621189	-99.82945	0.3678873	0.437225	601.9924	4.36783	0	2	-4	-104						No media	0
756	45	-20.63784	-107.6498	0.5109901	0.3955291	607.0927	4.222019	0	-1.074092	-109.9426	0.3677101	0.4370257	602.1781	4.387199	0	2	-11	-109						No media	0
765																			MovieStart	128	0	0	Frog_fixed.avi
773	46	-11.27568	-102.2186	0.5108489	0.3953023	606.9647	4.228102	0	4.112046	-100.5954	0.3675386	0.4367757	602.2357	4.399934	0	2	-4	-101						Frog_fixed.avi	0
790	47	-15.88273	-101.5619	0.5106136	0.395171	607.328	4.237386	0	-0.7509086	-104.9062	0.3673395	0.4367257	602.2849	4.411281	0	2	-8	-103						Frog_fixed.avi	0
806	48	-16.51713	-105.7975	0.5104584	0.3952338	607.1656	4.246096	0	4.429346	-106.7935	0.3671837	0.43677	602.3809	4.440234	0	2	-6	-106						Frog_fixed.avi	0
823	49	-10.78201	-110.062	0.5102984	0.3953328	607.2334	4.273186	0	1.218518	-110.2595	0.367006	0.4369629	602.4043	4.449718	0	2	-5	-110						Frog_fixed.avi	0
840	50	-19.31779	-104.9732	0.510069	0.3954419	607.4069	4.282093	0	5.984195	-105.0068	0.366846	0.4370974	602.4216	4.464527	0	2	-7	-105						Frog_fixed.avi	0
856	51	-14.60597	-115.5842	0.5099484	0.395496	607.3114	4.301967	0	1.822114	-103.6787	0.3666811	0.4371765	602.6293	4.484974	0	2	-6	-110						Frog_fixed.avi	0
873	52	-57.00865	-113.0836	0.5098294	0.3955033	607.8703	4.325829	0	-29.5062	-100.8368	0.3666317	0.4372357	602.7984	4.477753	0	3	-43	-107						Frog_fixed.avi	0
890	53	-49.53628	-97.99426	0.5096613	0.3953189	608.105	4.339392	0	-29.99354	-97.99024	0.366495	0.4371731	602.8948	4.496902	0	3	-40	-98						Frog_fixed.avi	0
907	54	-59.49406	-101.7078	0.5094402	0.395043	608.0916	4.352131	0	-36.06271	-97.65169	0.3662625	0.4369872	602.959	4.515924	0	3	-48	-100						Frog_fixed.avi	0
923	55	-58.83965	-106.2918	0.5092046	0.3948078	608.3911	4.370133	0	-30.32917	-85.83733	0.3660877	0.4367035	603.1122	4.525146	0	3	-45	-96						Frog_fixed.avi	0
940	56	-55.48193	-104.0227	0.5090018	0.3946428	608.4318	4.363515	0	-51.67602	-113.3212	0.3659054	0.4365577	603.139	4.534239	0	3	-54	-109						Frog_fixed.avi	0
956	57	-60.19495	-94.31541	0.5087876	0.3945263	608.4949	4.370685	0	-30.80687	-87.5026	0.365691	0.4365997	603.1414	4.551821	0	3	-46	-91						Frog_fixed.avi	0
973	58	-59.87564	-105.6851	0.508577	0.3946019	608.6386	4.384768	0	-27.3511	-89.49609	0.3654959	0.4367093	603.4332	4.555951	0	3	-44	-98						Frog_fixed.avi	0
990	59	-61.40264	-104.4982	0.5083221	0.3947198	608.7592	4.396399	0	-27.40093	-89.74231	0.3652799	0.4369505	603.4961	4.54178	0	3	-44	-97						Frog_fixed.avi	0
1006	60	-58.56945	-103.7253	0.5080869	0.3948159	608.7617	4.406579	0	-32.76528	-94.40826	0.3650435	0.4371005	603.5779	4.600627	0	3	-46	-99						Frog_fixed.avi	0
1023	61	-58.77827	-109.339	0.5077913	0.3948732	608.86	4.41413	0	-50.21736	-99.39342	0.3648062	0.4371838	603.5965	4.584631	0	3	-54	-104						Frog_fixed.avi	0
1040	62	-57.9653	-105.4912	0.5075157	0.3948641	608.7919	4.423167	0	-24.7002	-84.0489	0.3645138	0.4373446	603.5989	4.576712	0	3	-41	-95						Frog_fixed.avi	0
1056	63	-63.36125	-107.3865	0.5071989	0.3948481	608.9348	4.429493	0	-19.28902	-93.37603	0.3642281	0.4373703	603.8956	4.617037	0	3	-41	-100						Frog_fixed.avi	0
1073	64	13.25308	-46.34071	0.5067592	0.3948406	608.3768	4.413961	0	31.81756	-29.10093	0.3637907	0.4374729	603.8462	4.61693	0	3	23	-38						Frog_fixed.avi	0
1090	65	338.9564	229.6753	0.5054325	0.3952078	607.8866	4.413855	0	329.9083	233.5753	0.3627249	0.4381318	604.0813	4.595354	0	4	334	232						Frog_fixed.avi	0
1106	66	561.8088	370.8983	0.5037912	0.3959997	607.7582	4.402601	0	547.2094	384.4128	0.3609958	0.4394514	604.0837	4.565772	0	4	555	378						Frog_fixed.avi	0
1123	67	731.1609	487.3357	0.5024759	0.396564	607.6719	4.385093	0	726.6376	516.0373	0.3598017	0.4401974	603.1921	4.533191	0	4	729	502						Frog_fixed.avi	0
1140	68	715.3455	473.6609	0.5022434	0.3964929	607.6313	4.378618	0	722.1133	482.4767	0.3593587	0.4403285	603.4908	4.532401	0	4	719	478						Frog_fixed.avi	0
1156	69	740.6711	496.5178	0.5020113	0.3964259	607.7261	4.358567	0	744.6396	510.8648	0.3590916	0.4403767	603.3394	4.494968	0	4	743	504						Frog_fixed.avi	0
1173	70	737.1506	489.3838	0.5017217	0.3962603	607.6978	4.333162	0	734.9865	505.3409	0.358738	0.4404115	603.4961	4.478163	0	4	736	497						Frog_fixed.avi	0
1190	71	738.5058	490.5129	0.5013577	0.3960927	607.7026	4.316378	0	741.7611	506.1624	0.3583853	0.4403757	603.4908	4.449018	0	4	740	498						Frog_fixed.avi	0
1206	72	735.6138	494.2372	0.5009844	0.3958557	607.5598	4.302859	0	741.4629	506.7026	0.3579873	0.4402905	603.4909	4.428486	0	4	739	500						Frog_fixed.avi	0
1223	73	742.2391	493.1927	0.5006425	0.3955953	607.6202	4.287227	0	736.2318	508.4383	0.3575798	0.4402206	603.5036	4.394578	0	4	739	501						Frog_fixed.avi	0
1240	74	739.3403	498.9243	0.5003175	0.3953883	607.7173	4.274345	0	741.9501	506.0494	0.3572579	0.440171	603.6091	4.380461	0	4	741	502						Frog_fixed.avi	0
1256	75	740.2365	495.2741	0.5000591	0.3952223	607.6793	4.257282	0	739.1774	507.3739	0.3570062	0.4401686	603.5065	4.357929	0	4	740	501						Frog_fixed.avi	0
1273	76	808.7383	630.2276	0.4993954	0.3961031	607.4997	4.240848	0	791.0948	638.5967	0.3566413	0.4410843	603.4628	4.328412	0	5	800	634						Frog_fixed.avi	0
1289	77	854.129	670.9627	0.4986958	0.3967974	607.6043	4.239965	0	855.9866	697.2961	0.356065	0.4418378	603.4893	4.312905	0	5	855	684						Frog_fixed.avi	0
1306	78	872.2189	682.6152	0.4984022	0.3966818	607.5451	4.21441	0	877.1931	707.626	0.355704	0.4418853	603.6295	4.281183	0	5	875	695						Frog_fixed.avi	0
1323	79	879.1957	703.8605	0.4983067	0.3965384	607.5017	4.197334	0	880.0831	720.4997	0.355498	0.4419529	603.5302	4.265078	0	5	880	712						Frog_fixed.avi	0
1339	80	879.5729	695.67	0.4981716	0.3965279	607.3683	4.185945	0	875.4998	718.2615	0.3552964	0.4421146	603.6645	4.245939	0	5	878	707						Frog_fixed.avi	0
1356	81	875.3491	692.3423	0.4980141	0.3966676	607.3384	4.174987	0	876.6962	722.6417	0.3551216	0.4422999	603.6008	4.225403	0	5	876	707						Frog_fixed.avi	0
1373	82	876.3252	693.4112	0.4979159	0.3968201	607.3156	4.161432	0	875.1563	717.1395	0.3549731	0.4425562	603.4446	4.212705	0	5	876	705						Frog_fixed.avi	0
1389	83	879.5619	697.1544	0.4978432	0.3970086	607.3062	4.13946	0	874.5551	725.3176	0.3548626	0.442778	603.4158	4.194122	0	5	877	711						Frog_fixed.avi	0
1406	84	877.1442	696.4695	0.4977933	0.3971997	607.2616	4.127697	0	871.4156	721.3667	0.3547517	0.4430597	603.3976	4.175295	0	5	874	709						Frog_fixed.avi	0
1423	85	880.1434	696.5741	0.49778	0.3974164	607.1511	4.10486	0	872.4051	718.4182	0.3546967	0.4433118	603.2956	4.149074	0	5	876	707						Frog_fixed.avi	0
1439	86	878.8812	694.5631	0.497778	0.3975596	607.0753	4.089952	0	877.1131	721.4134	0.3546504	0.4434391	603.154	4.12554	0	5	878	708						Frog_fixed.avi	0
1456	87	877.6385	698.5808	0.4977592	0.3975083	606.9322	4.071925	0	875.7737	718.54	0.3546152	0.4434246	603.0521	4.111523	0	5	877	709						Frog_fixed.avi	0
1473	88	876.6898	699.8576	0.4977323	0.397308	606.9019	4.055278	0	873.1635	719.665	0.3545722	0.443276	603.0429	4.107207	0	5	875	710						Frog_fixed.avi	0
1489	89	876.4825	695.4451	0.4977235	0.3970603	606.838	4.043047	0	870.4767	720.9084	0.3545388	0.4429714	603.0037	4.0818	0	5	873	708						Frog_fixed.avi	0
1506	90	875.2351	698.5186	0.4977331	0.3967533	606.7465	4.028571	0	868.6415	727.0988	0.3545104	0.4426443	602.9479	4.077237	0	5	872	713						Frog_fixed.avi	0
1523	91	871.014	696.7477	0.4977257	0.3963645	606.7328	4.021132	0	872.689	725.4078	0.354503	0.4422939	602.8259	4.071304	0	5	872	711						Frog_fixed.avi	0
1539	92	878.0989	696.9028	0.4977444	0.3960643	606.5605	4.005185	0	870.05	721.3403	0.3544897	0.4419833	602.7675	4.054994	0	5	874	709						Frog_fixed.avi	0
1556	93	874.8859	697.6343	0.4977435	0.3957287	606.5143	3.984593	0	870.7305	724.4069	0.3544676	0.4417781	602.6679	4.048065	0	5	873	711						Frog_fixed.avi	0
1573	94	876.3381	694.8135	0.4977121	0.3955619	606.4393	3.983335	0	875.0384	719.7418	0.3544341	0.4416693	602.5685	4.042463	0	5	876	707						Frog_fixed.avi	0
1589	95	871.2902	698.1503	0.4976184	0.3954447	606.1887	3.958236	0	870.8102	722.1617	0.3543385	0.4416612	602.3948	4.021506	0	5	871	710						Frog_fixed.avi	0
1606	96	932.6847	603.9578	0.4971055	0.3948303	606.1289	3.975827	0	942.577	646.252	0.353992	0.4411723	602.3634	4.041951	0	6	938	625						Frog_fixed.avi	0
1623	97	1011.047	520.1293	0.4963157	0.3940784	606.3582	3.938178	0	1012.668	554.8651	0.353492	0.4405699	602.5643	3.99793	0	6	1012	537						Frog_fixed.avi	0
1639	98	1015.12	511.3503	0.4960327	0.3938437	606.2349	3.948325	0	1010.433	546.9637	0.3532167	0.4404908	602.3394	4.006014	0	6	1013	529						Frog_fixed.avi	0
1656	99	1029.343	502.043	0.4958775	0.3937389	605.9313	3.94	0	1019.444	534.4179	0.3529302	0.4405088	602.2554	3.996267	0	6	1024	518						Frog_fixed.avi	0
1672	100	1022.951	507.2259	0.4956797	0.393526	605.9205	3.934741	0	1023.261	541.9244	0.3527386	0.4404097	602.0984	3.990249	0	6	1023	525						Frog_fixed.avi	0
1689	101	1022.976	506.8616	0.4955862	0.3933019	605.8739	3.917725	0	1014.457	546.8199	0.3525497	0.4403345	602.1072	3.996174	0	6	1019	527						Frog_fixed.avi	0
1706	102	1024.21	507.5287	0.4955512	0.3931246	605.804	3.919045	0	1015.595	539.9739	0.3524824	0.4402782	601.907	3.993804	0	6	1020	524						Frog_fixed.avi	0
1722	103	1026.738	505.3597	0.4955322	0.3929315	605.783	3.920087	0	1012.933	538.9319	0.3524335	0.4401724	601.8421	4.004252	0	6	1020	522						Frog_fixed.avi	0
1739	104	1030.759	505.3589	0.4955406	0.3926836	605.6582	3.903433	0	1016.408	527.7704	0.3524193	0.4400373	601.7138	3.997268	0	6	1024	517						Frog_fixed.avi	0
1756	105	1022.927	502.6757	0.4954938	0.3923048	605.4792	3.90102	0	1015.631	536.3809	0.3523882	0.4397793	601.6917	4.007104	0	6	1019	520						Frog_fixed.avi	0
1772	106	1023.98	502.9601	0.49546	0.3919807	605.3994	3.910715	0	1016.873	543.11	0.3523342	0.4395114	601.6385	4.015984	0	6	1020	523						Frog_fixed.avi	0
1789	107	1028.302	507.5197	0.4953832	0.3915837	605.3196	3.913021	0	1027.235	530.5309	0.3522322	0.4392734	601.585	4.016284	0	6	1028	519						Frog_fixed.avi	0
1806	108	1032.762	503.6057	0.4952687	0.3913088	605.0894	3.907519	0	1016.974	536.2025	0.3520897	0.4390523	601.4103	4.005497	0	6	1025	520						Frog_fixed.avi	0
1822	109	1026.744	508.6543	0.4951363	0.3911043	605.1551	3.932562	0	1016.71	535.9089	0.351924	0.4390166	601.3644	4.010652	0	6	1022	522						Frog_fixed.avi	0
1839	110	1025.969	507.9343	0.4950076	0.3909307	604.957	3.895698	0	1019.836	532.4495	0.3517714	0.439007	601.1943	4.008546	0	6	1023	520						Frog_fixed.avi	0
1856	111	1029.36	505.8527	0.4949147	0.390828	604.908	3.914206	0	1018.351	536.8622	0.3516586	0.4390386	601.0162	4.014658	0	6	1024	521						Frog_fixed.avi	0
1872	112	1027.919	509.1977	0.4948319	0.3907875	604.7004	3.920101	0	1015.795	528.447	0.351556	0.439141	600.9085	4.034513	0	6	1022	519						Frog_fixed.avi	0
1889	113	1025.794	508.3624	0.4948018	0.3907318	604.5723	3.919824	0	1016.501	535.3232	0.3515188	0.4391389	600.8345	4.033924	0	6	1021	522						Frog_fixed.avi	0
1906	114	1022.877	502.207	0.4948085	0.390616	604.4186	3.912307	0	1017.533	538.7365	0.3515061	0.4390449	600.7745	4.030898	0	6	1020	520						Frog_fixed.avi	0
1922	115	1024.907	503.7649	0.4948431	0.3905195	604.3224	3.910343	0	1017.246	537.9063	0.3515363	0.4389655	600.6501	4.025236	0	6	1021	521						Frog_fixed.avi	0
1939	116	1023.089	507.7224	0.4949102	0.3904241	604.2392	3.90847	0	1013.544	537.9735	0.351574	0.4388889	600.5543	4.029929	0	6	1018	523						Frog_fixed.avi	0
1956	117	1023.613	498.6812	0.4950331	0.3903726	603.9279	3.90377	0	1014.135	537.8693	0.3516399	0.438825	600.4718	4.020359	0	6	1019	518						Frog_fixed.avi	0
1972	118	1028.362	500.4869	0.4951523	0.3902937	603.9172	3.901671	0	1012.346	540.9309	0.3517249	0.4387718	600.3401	4.035171	0	6	1020	521						Frog_fixed.avi	0
1989	119	1025.24	501.0423	0.4952523	0.3902456	603.8332	3.892578	0	1017	542.3022	0.3518352	0.4387214	600.2272	4.019838	0	6	1021	522						Frog_fixed.avi	0
2006	120	1024.038	501.2726	0.4953566	0.3902051	603.7719	3.890784	0	1010.133	541.6639	0.3518905	0.4387066	600.1819	4.035687	0	6	1017	521						Frog_fixed.avi	0
2022	121	1019.093	502.8802	0.4954038	0.3901895	603.6721	3.906579	0	1017.67	538.7172	0.3519558	0.4386832	599.9437	4.037983	0	6	1018	521						Frog_fixed.avi	0
2039	122	1024.53	504.2761	0.4954174	0.3900616	603.5443	3.905179	0	1018.253	539.5823	0.3519488	0.4386202	599.8734	4.046536	0	6	1021	522						Frog_fixed.avi	0
2056	123	1026.048	504.2674	0.4954324	0.3899452	603.3292	3.904157	0	1017.438	531.4526	0.3519171	0.4385329	599.6741	4.036795	0	6	1022	518						Frog_fixed.avi	0
2072	124	1026.575	493.8831	0.495408	0.3897927	603.207	3.913997	0	1016.896	528.6175	0.3518648	0.4384477	599.532	4.048067	0	6	1022	511						Frog_fixed.avi	0
2089	125	1017.481	503.1591	0.4953351	0.3896126	603.1641	3.920692	0	1018.985	538.5275	0.3518367	0.4382355	599.4469	4.060346	0	6	1018	521						Frog_fixed.avi	0
2106	126	1027.063	498.2798	0.4953146	0.3894263	603.0178	3.906556	0	1015.085	533.8515	0.3517675	0.4380855	599.5086	4.076376	0	6	1021	516						Frog_fixed.avi	0
2122	127	1026.929	497.4831	0.4953131	0.3892569	602.9449	3.929447	0	1013.949	539.1642	0.3517516	0.4379482	599.4441	4.07478	0	6	1020	518						Frog_fixed.avi	0
2139	128	1030.636	496.2648	0.4953679	0.3891238	602.6492	3.94283	0	1018.254	535.7534	0.3517668	0.437911	599.3376	4.095223	0	6	1024	516						Frog_fixed.avi	0
2156	129	1025.118	496.9874	0.4953958	0.3890203	602.5474	3.940613	0	1015.777	529.8428	0.3518044	0.4378762	599.2525	4.102427	0	6	1020	513						Frog_fixed.avi	0
2172	130	1024.534	495.6124	0.4954166	0.3889561	602.4578	3.950967	0	1016.094	529.9066	0.351839	0.4378608	599.0011	4.115046	0	6	1020	513						Frog_fixed.avi	0
2189	131	1022.579	497.9096	0.4954247	0.3889041	602.3153	3.959948	0	1016.186	532.7375	0.3518473	0.4378208	598.8812	4.116401	0	6	1019	515						Frog_fixed.avi	0
2206	132	1017.536	497.6266	0.4953821	0.3888364	602.0345	3.971468	0	1014.693	532.2826	0.3518192	0.4377873	598.7512	4.141086	0	6	1016	515						Frog_fixed.avi	0
2222	133	1018.945	489.0974	0.495365	0.3887831	601.9313	3.96449	0	1014.396	527.8812	0.3517613	0.4377455	598.5358	4.132884	0	6	1017	508						Frog_fixed.avi	0
2239	134	1016.262	490.4251	0.4953309	0.3887266	601.8048	3.995831	0	1007.68	531.2604	0.3516717	0.4377208	598.4081	4.157281	0	6	1012	511						Frog_fixed.avi	0
2255	135	1016.322	488.4738	0.4952835	0.3886925	601.7268	4.002172	0	1008.053	529.6813	0.3516113	0.4377168	598.3447	4.164284	0	6	1012	509						Frog_fixed.avi	0
2272	136	1021.776	487.7075	0.4952456	0.3886911	601.6681	4.02612	0	1012.32	528.9952	0.3515792	0.4377351	598.2462	4.172777	0	6	1017	508						Frog_fixed.avi	0
2289	137	1028.918	483.6196	0.4952188	0.3886751	601.5954	4.030888	0	1014.415	528.8123	0.3515449	0.4377589	598.1876	4.177365	0	6	1022	506						Frog_fixed.avi	0
2305	138	1024.341	486.6193	0.4952005	0.3886655	601.5002	4.051042	0	1016.394	525.967	0.3515087	0.4377794	598.1174	4.185964	0	6	1020	506						Frog_fixed.avi	0
2322	139	1018.733	488.116	0.4951694	0.3886219	601.3489	4.058538	0	1017.135	520.2521	0.3514984	0.4377724	598.0906	4.19838	0	6	1018	504						Frog_fixed.avi	0
2339	140	1021.703	493.8434	0.4951701	0.3884571	601.187	4.061499	0	1013.671	519.775	0.3514857	0.4376968	597.9885	4.217868	0	6	1018	507						Frog_fixed.avi	0
2355	141	1019.258	493.0967	0.4951474	0.3883109	601.1176	4.075953	0	1014.415	518.0872	0.3514532	0.4375681	597.8275	4.233569	0	6	1017	506						Frog_fixed.avi	0
2372	142	1020.307	491.4733	0.4951271	0.3881046	601.0176	4.100811	0	1013.416	524.6141	0.3514091	0.4373304	597.759	4.23949	0	6	1017	508						Frog_fixed.avi	0
2389	143	1020.13	491.578	0.4950927	0.3879126	600.8178	4.099834	0	1009.084	527.0402	0.351349	0.4371988	597.6847	4.244747	0	6	1015	509						Frog_fixed.avi	0
2405	144	1022.258	490.02	0.4950525	0.3877521	600.8461	4.105105	0	1010.921	521.5008	0.3512993	0.4371079	597.5753	4.246854	0	6	1017	506						Frog_fixed.avi	0
2422	145	1022.292	495.0451	0.4950244	0.3876078	600.7298	4.114527	0	1012.54	514.8935	0.3512402	0.4370481	597.5031	4.260895	0	6	1017	505						Frog_fixed.avi	0
2439	146	1022.89	493.9211	0.4949989	0.3875829	600.6633	4.118508	0	1013.103	513.2264	0.3511995	0.4370539	597.4619	4.263378	0	6	1018	504						Frog_fixed.avi	0
2455	147	1022.087	495.045	0.4949661	0.3876331	600.7108	4.12604	0	1011.867	514.6487	0.3511661	0.4370989	597.4392	4.267597	0	6	1017	505						Frog_fixed.avi	0
2472	148	1021.365	490.9333	0.4949672	0.387801	600.6862	4.134588	0	1007.141	520.4093	0.3511367	0.4372215	597.2797	4.282084	0	6	1014	506						Frog_fixed.avi	0
2489	149	1022.305	492.3416	0.495021	0.3879604	600.4882	4.144792	0	1013.026	517.9438	0.351169	0.4373699	597.3209	4.286952	0	6	1018	505						Frog_fixed.avi	0
2505	150	1020.84	489.4127	0.4950625	0.3880695	600.4946	4.152074	0	1013.848	511.6911	0.3512054	0.4375245	597.2926	4.282877	0	6	1017	501						Frog_fixed.avi	0
2522	151	1018.338	492.777	0.4951356	0.3881735	600.4672	4.156656	0	1011.956	512.0117	0.3512747	0.4376034	597.2282	4.301641	0	6	1015	502						Frog_fixed.avi	0
2539	152	1022.615	487.6265	0.495249	0.3882571	600.5358	4.153373	0	1011.89	511.7115	0.3513512	0.437669	597.1384	4.299889	0	6	1017	500						Frog_fixed.avi	0
2555	153	1018.608	489.9822	0.4953668	0.3883314	600.3909	4.151077	0	1010.458	512.1358	0.3514613	0.4377351	597.0787	4.302943	0	6	1015	501						Frog_fixed.avi	0
2572	154	1025.327	497.6137	0.4955281	0.3883746	600.2955	4.159971	0	1013.136	512.2282	0.3516036	0.4377584	597.0715	4.310667	0	6	1019	505						Frog_fixed.avi	0
2589	155	1025.484	497.6858	0.4956325	0.3884111	600.4006	4.158243	0	1013.849	512.2579	0.3516999	0.4377761	597.1592	4.318346	0	6	1020	505						Frog_fixed.avi	0
2605	156	1021.514	495.1901	0.4956698	0.3885585	600.2791	4.161628	0	1009.019	514.5217	0.3517704	0.4378104	597.0959	4.321188	0	6	1015	505						Frog_fixed.avi	0
2622	157	1023.784	496.0558	0.4957525	0.3886392	600.2978	4.174458	0	1010.15	512.3931	0.3517996	0.437896	597.1529	4.333615	0	6	1017	504						Frog_fixed.avi	0
2639	158	1024.084	497.3101	0.4957684	0.3887256	600.2104	4.167315	0	1011.184	509.2794	0.3518314	0.4380198	597.0023	4.325589	0	6	1018	503						Frog_fixed.avi	0
2655	159	1023.261	494.3571	0.4957819	0.3888668	600.2006	4.177202	0	1009.558	510.6181	0.3518203	0.4381469	597.0236	4.338987	0	6	1016	502						Frog_fixed.avi	0
2672	160	1024.664	494.8862	0.4957891	0.3890418	600.1613	4.177182	0	1011.505	508.9523	0.3518214	0.4383607	596.9999	4.338673	0	6	1018	502						Frog_fixed.avi	0
2689	161	1025.598	498.7439	0.4958251	0.3892487	600.1307	4.171909	0	1007.328	515.7916	0.3518517	0.4385274	596.9615	4.33614	0	6	1016	507						Frog_fixed.avi	0
2705	162	1025.907	495.7244	0.4959143	0.389522	600.1398	4.164122	0	1010.856	508.9232	0.3519232	0.4387244	596.871	4.340364	0	6	1018	502						Frog_fixed.avi	0
2722	163	1023.978	498.3155	0.4960396	0.3897798	600.0958	4.18797	0	1016.208	506.4497	0.3520541	0.438943	596.8712	4.347763	0	6	1020	502						Frog_fixed.avi	0
2739	164	1025.856	501.6808	0.4962108	0.3900345	600.1481	4.179998	0	1012.904	510.5311	0.352227	0.4392059	596.9446	4.369209	0	6	1019	506						Frog_fixed.avi	0
2755	165	1022.487	499.765	0.4963821	0.3903088	600.077	4.187257	0	1017.022	508.3745	0.3523861	0.4393609	596.8955	4.344396	0	6	1020	504						Frog_fixed.avi	0
2772	166	1027.569	492.7223	0.4965553	0.3905044	600.0124	4.180229	0	1008.814	509.4239	0.3525203	0.439493	596.8399	4.375993	0	6	1018	501						Frog_fixed.avi	0
2788	167	1022.795	493.3318	0.496654	0.3906204	600.0607	4.202194	0	1008.821	511.7224	0.3526649	0.4395336	596.8752	4.376122	0	6	1016	503						Frog_fixed.avi	0
2805	168	1025.683	496.07	0.4967366	0.3907034	600.1653	4.213293	0	1015.489	509.7469	0.3527292	0.4395468	596.983	4.377538	0	6	1021	503						Frog_fixed.avi	0
2822	169	1028.699	491.2647	0.496733	0.3907754	600.2156	4.225936	0	1011.408	509.8449	0.3527292	0.4396037	596.8448	4.377188	0	6	1020	501						Frog_fixed.avi	0
2838	170	1028.12	498.2411	0.4967038	0.3908414	600.24	4.223119	0	1012.553	510.2961	0.352694	0.4396769	596.9241	4.39007	0	6	1020	504						Frog_fixed.avi	0
2855	171	1023.165	491.9977	0.4965941	0.3909932	600.1788	4.225255	0	1017.959	507.5841	0.3526052	0.4397896	596.9726	4.398394	0	6	1021	500						Frog_fixed.avi	0
2872	172	1026.918	490.7065	0.4964866	0.3910815	600.1924	4.23587	0	1012.844	497.2137	0.3524674	0.439977	596.986	4.403063	0	6	1020	494						Frog_fixed.avi	0
2888	173	1025.056	490.6011	0.496326	0.3911084	600.2461	4.252226	0	1021.591	498.0515	0.352363	0.4400637	597.0144	4.401343	0	6	1023	494						Frog_fixed.avi	0
2905	174	1023.034	491.4996	0.4961552	0.3910858	600.2454	4.254238	0	1017.227	503.0974	0.3522096	0.4400951	597.1943	4.42977	0	6	1020	497						Frog_fixed.avi	0
2922	175	1026.834	483.5454	0.4960018	0.3910397	600.2678	4.265107	0	1016.633	502	0.3520184	0.4400949	597.2255	4.442113	0	6	1022	493						Frog_fixed.avi	0
2938	176	1022.73	491.4645	0.4957918	0.3908529	600.3431	4.284843	0	1018.636	496.2466	0.351852	0.4400884	597.1516	4.443747	0	6	1021	494						Frog_fixed.avi	0
2955	177	1026.985	485.8501	0.4956109	0.3906879	600.2851	4.291887	0	1019.964	498.4426	0.3516782	0.4400303	597.2899	4.452801	0	6	1023	492						Frog_fixed.avi	0
2972	178	1029.703	484.169	0.4954518	0.3905603	600.2945	4.292083	0	1015.459	497.0647	0.3514618	0.4400023	597.1734	4.467383	0	6	1023	491						Frog_fixed.avi	0
2988	179	1020.512	486.0228	0.4952618	0.3904996	600.4233	4.299414	0	1018.783	497.5978	0.3513053	0.4400191	597.2496	4.469828	0	6	1020	492						Frog_fixed.avi	0
3005	180	1025.285	481.829	0.4951254	0.3905364	600.3344	4.331905	0	1023.637	499.2938	0.351181	0.4401223	597.3127	4.475668	0	6	1024	491						Frog_fixed.avi	0
3022	181	1024.268	484.5081	0.4950348	0.3907098	600.3304	4.332108	0	1018.111	501.157	0.3510548	0.440357	597.4497	4.485465	0	6	1021	493						Frog_fixed.avi	0
3038	182	1028.679	475.6607	0.4949514	0.3910356	600.4213	4.352668	0	1018.637	494.8718	0.3509938	0.4407613	597.3054	4.497696	0	6	1024	485						Frog_fixed.avi	0
3055	183	1023.302	486.6837	0.4949017	0.3913698	600.3708	4.352597	0	1013.746	502.3059	0.3509225	0.4411309	597.1837	4.503728	0	6	1019	494						Frog_fixed.avi	0
3072	184	1021.905	477.5605	0.4948175	0.3917803	600.2917	4.355417	0	1011.404	495.2509	0.3508491	0.4415722	597.2119	4.51312	0	6	1017	486						Frog_fixed.avi	0
3088	185	1019.905	481.1522	0.4947624	0.3921083	600.3972	4.388632	0	1020.776	497.7152	0.3508042	0.4418555	597.2126	4.52516	0	6	1020	489						Frog_fixed.avi	0
3105	186	1017.841	485.1931	0.4947187	0.3923814	600.4388	4.379303	0	1020.898	499.8817	0.3507585	0.4421446	597.2689	4.528658	0	6	1019	493						Frog_fixed.avi	0
3122	187	1017.874	476.9299	0.4946913	0.3926371	600.2669	4.389965	0	1021.158	492.9422	0.350727	0.4424207	597.2946	4.543935	0	6	1020	485						Frog_fixed.avi	0
3138	188	1020.045	475.1888	0.4946743	0.3928186	600.2587	4.416148	0	1020.802	490.3408	0.3507262	0.4425696	597.3275	4.562758	0	6	1020	483						Frog_fixed.avi	0
3155	189	1021.646	476.8152	0.494694	0.3929298	600.4119	4.422996	0	1018.42	494.1937	0.350745	0.4426636	597.2713	4.568298	0	6	1020	486						Frog_fixed.avi	0
3171	190	1020.936	477.0424	0.4947114	0.3929986	600.4638	4.417834	0	1020.279	494.3595	0.3507581	0.4427491	597.3032	4.582981	0	6	1021	486						Frog_fixed.avi	0
3188	191	1020.866	480.1016	0.4947323	0.3930399	600.4367	4.427627	0	1017.776	489.7592	0.350777	0.4428202	597.2991	4.592421	0	6	1019	485						Frog_fixed.avi	0
3205	192	1022.773	471.1798	0.4947461	0.3931046	600.4573	4.430807	0	1017.32	490.3784	0.350786	0.4428526	597.3466	4.59576	0	6	1020	481						Frog_fixed.avi	0
3221	193	1023.127	474.7824	0.4947307	0.3931627	600.4454	4.432652	0	1018.582	493.8406	0.3507764	0.4429126	597.319	4.604628	0	6	1021	484						Frog_fixed.avi	0
3238	194	1029.533	478.5739	0.4947042	0.3932438	600.4286	4.44347	0	1017.563	497.6013	0.3507471	0.4429908	597.3162	4.607187	0	6	1024	488						Frog_fixed.avi	0
3255	195	1025.662	475.3619	0.494645	0.3934247	600.2822	4.454426	0	1018.646	489.3722	0.3507101	0.4431798	597.3515	4.625015	0	6	1022	482						Frog_fixed.avi	0
3271	196	1025.605	474.4373	0.4946163	0.3936062	600.3274	4.464035	0	1015.324	492.7688	0.3506735	0.443338	597.426	4.613395	0	6	1020	484						Frog_fixed.avi	0
3288	197	1023.941	470.5478	0.494576	0.3938002	600.3745	4.476836	0	1021.753	489.0565	0.3506747	0.44355	597.3772	4.641797	0	6	1023	480						Frog_fixed.avi	0
3305	198	1025.104	474.3362	0.4945641	0.3940004	600.3466	4.489737	0	1020.047	489.7303	0.350668	0.4437717	597.3969	4.645337	0	6	1023	482						Frog_fixed.avi	0
3321	199	1025.363	472.1575	0.4945658	0.3942045	600.3647	4.48707	0	1018.994	486.6711	0.3506739	0.4440372	597.4169	4.658587	0	6	1022	479						Frog_fixed.avi	0
3338	200	1025.258	472.8096	0.4945757	0.3944239	600.3865	4.49502	0	1018.259	493.7068	0.350703	0.444218	597.3998	4.667932	0	6	1022	483						Frog_fixed.avi	0
3355	201	1023.601	475.0914	0.4945878	0.3945812	600.4589	4.500414	0	1017.616	488.7548	0.3507391	0.4443641	597.3834	4.661983	0	6	1021	482						Frog_fixed.avi	0
3371	202	1025.7	468.015	0.4946445	0.394758	600.558	4.506992	0	1015.691	489.3242	0.3507819	0.4445201	597.3798	4.673791	0	6	1021	479						Frog_fixed.avi	0
3388	203	1024.656	472.4257	0.4946842	0.3949272	600.5743	4.521671	0	1017.116	485.3289	0.3508255	0.4447025	597.4112	4.686059	0	6	1021	479						Frog_fixed.avi	0
3405	204	1018.989	473.9999	0.494711	0.3951345	600.5911	4.519743	0	1014.127	488.1454	0.350865	0.444881	597.3806	4.694605	0	6	1017	481						Frog_fixed.avi	0
3421	205	1022.92	469.4119	0.4947295	0.3952898	600.6145	4.527755	0	1013.808	487.2714	0.3508992	0.4449964	597.4006	4.709255	0	6	1018	478						Frog_fixed.avi	0
3438	206	1019.508	473.9683	0.4947321	0.3954049	600.6613	4.538098	0	1013.788	494.0671	0.3509336	0.4451102	597.584	4.709213	0	6	1017	484						Frog_fixed.avi	0
3455	207	1022.362	472.9495	0.4947454	0.3955244	600.6983	4.551575	0	1017.47	494.2234	0.3509618	0.4452561	597.5821	4.728972	0	6	1020	484						Frog_fixed.avi	0
3471	208	1020.091	474.7192	0.4947339	0.3956193	600.7255	4.558002	0	1024.241	503.6728	0.3510055	0.4450465	597.5821	4.7189	0	6	1022	489						Frog_fixed.avi	0
3488	209	1021.638	477.9814	0.4947172	0.395723	600.7427	4.568179	0	1017.549	492.2745	0.3509592	0.4454595	597.5852	4.741379	0	6	1020	485						Frog_fixed.avi	0
3505	210	1025.679	514.2708	0.4946384	0.3961996	600.7503	4.569567	0	1016.078	531.0269	0.3509555	0.445794	597.7953	4.750055	0	6	1021	523						Frog_fixed.avi	0
3521	211	1019.99	506.3502	0.4946514	0.396399	600.8349	4.586034	0	1020.268	523.9211	0.3509439	0.445989	597.9153	4.753868	0	6	1020	515						Frog_fixed.avi	0
3538	212	1021.955	512.2063	0.4946644	0.396495	600.8895	4.575078	0	1023.362	523.2827	0.350977	0.4460861	597.8996	4.757489	0	6	1023	518						Frog_fixed.avi	0
3555	213	-1280	-1024	-1	-1	-1	-1	4	-1280	-1024	-1	-1	-1	-1	4	6	0	0						Frog_fixed.avi	0
3571	214	-1280	-1024	-1	-1	-1	-1	4	-1280	-1024	-1	-1	-1	-1	4	6	0	0						Frog_fixed.avi	0
3588	215	1019.641	509.4155	0.4948561	0.3967982	600.8809	4.634114	0	1022.118	523.202	0.351128	0.4464705	598.0131	4.776865	0	6	1021	516						Frog_fixed.avi	0
3605	216	-1280	-1024	-1	-1	-1	-1	4	-1280	-1024	-1	-1	-1	-1	4	6	0	0						Frog_fixed.avi	0
3621	217	1021.421	507.2764	0.4950095	0.3970072	600.7731	4.604599	0	1020.539	526.2171	0.3512447	0.4465977	597.888	4.784527	0	6	1021	517						Frog_fixed.avi	0
3638	218	1021.674	507.852	0.4950584	0.397139	600.937	4.60526	0	1020.895	524.81	0.3512743	0.4466949	597.9046	4.775808	0	6	1021	516						Frog_fixed.avi	0
3655	219	1019.919	508.1971	0.4950875	0.3972974	600.9357	4.612257	0	1021.859	525.3201	0.3513138	0.4468659	597.9783	4.763901	0	6	1021	517						Frog_fixed.avi	0
3671	220	-1280	-1024	-1	-1	-1	-1	4	-1280	-1024	-1	-1	-1	-1	4	6	0	0						Frog_fixed.avi	0
3688	221	-1280	-1024	-1	-1	-1	-1	4	-1280	-1024	-1	-1	-1	-1	4	6	0	0						Frog_fixed.avi	0
3704	222	1017.263	508.4932	0.495158	0.3978875	600.9385	4.609951	0	1016.439	530.6896	0.3513753	0.4474893	598.0493	4.74147	0	6	1017	520						Frog_fixed.avi	0
3721	223	1017.746	501.529	0.4951794	0.3979911	600.8833	4.617342	0	1022.28	524.3441	0.3513998	0.4476185	598.0862	4.759239	0	6	1020	513						Frog_fixed.avi	0
3738	224	1015.975	508.0999	0.4952125	0.3980182	600.8683	4.594174	0	1022.528	520.538	0.3514393	0.4476901	598.1192	4.749408	0	6	1019	514						Frog_fixed.avi	0
3754	225	1015.795	503.7907	0.4952553	0.3980159	600.9	4.582235	0	1022.863	519.2998	0.3514885	0.4476884	597.9706	4.743122	0	6	1019	512						Frog_fixed.avi	0
3771	226	1014.057	506.6892	0.4953032	0.3979858	600.9064	4.568023	0	1027.054	524.7411	0.3515298	0.4476083	598.0634	4.742801	0	6	1021	516						Frog_fixed.avi	0
3788	227	1011.106	507.5137	0.495362	0.397946	600.8936	4.561819	0	1023.192	522.3932	0.3515756	0.4475731	598.058	4.724344	0	6	1017	515						Frog_fixed.avi	0
3804	228	1016.579	511.4445	0.4954608	0.3978887	600.7262	4.556631	0	1023.659	521.1037	0.3516553	0.4475305	597.9558	4.713894	0	6	1020	516						Frog_fixed.avi	0
3821	229	1017.484	508.8608	0.4955436	0.3979123	600.6736	4.550779	0	1025.954	523.9694	0.3517337	0.4475124	597.8467	4.714075	0	6	1022	516						Frog_fixed.avi	0
3838	230	1017.406	507.2381	0.4956428	0.3979607	600.7423	4.542042	0	1020.248	524.7285	0.3518152	0.4475792	597.7856	4.683647	0	6	1019	516						Frog_fixed.avi	0
3854	231	1015.065	515.1878	0.4957212	0.3980436	600.7927	4.514084	0	1024.117	521.5109	0.351893	0.447629	597.8351	4.70092	0	6	1020	518						Frog_fixed.avi	0
3871	232	1012.453	512.7028	0.4957799	0.398182	600.6635	4.499481	0	1021.981	531.7417	0.3519631	0.4477203	597.8014	4.662212	0	6	1017	522						Frog_fixed.avi	0
3888	233	1028.588	509.1221	0.4957779	0.3983807	600.6337	4.501359	0	1037.488	534.9246	0.351952	0.4478672	597.6454	4.660361	0	6	1033	522						Frog_fixed.avi	0
3904	234	1042.512	516.2396	0.4957569	0.3985943	600.6249	4.498823	0	1042.079	534.4216	0.3519572	0.4481296	597.6593	4.644112	0	6	1042	525						Frog_fixed.avi	0
3921	235	1031.462	518.3376	0.4958256	0.39876	600.5658	4.47722	0	1047.176	535.4986	0.3520213	0.4482448	597.666	4.650289	0	6	1039	527						Frog_fixed.avi	0
3938	236	1036.944	521.2274	0.4958811	0.398899	600.6043	4.47121	0	1049.937	536.9955	0.3520792	0.448407	597.73	4.647416	0	6	1043	529						Frog_fixed.avi	0
3954	237	1035.79	518.6817	0.4959478	0.3990669	600.5216	4.472752	0	1046.337	541.3918	0.352171	0.4485359	597.5806	4.631697	0	6	1041	530						Frog_fixed.avi	0
3971	238	1036.583	516.4867	0.4960501	0.3991625	600.3892	4.477459	0	1043.279	541.3142	0.3522508	0.4486372	597.5032	4.629165	0	6	1040	529						Frog_fixed.avi	0
3988	239	1039.661	514.049	0.4961367	0.3992346	600.345	4.474412	0	1039.107	541.1613	0.3523349	0.4487067	597.403	4.618069	0	6	1039	528						Frog_fixed.avi	0
4004	240	1042.02	512.827	0.4962422	0.3992659	600.3856	4.477293	0	1040.449	542.3942	0.3524237	0.448715	597.4415	4.61255	0	6	1041	528						Frog_fixed.avi	0
4021	241	1039.748	515.6089	0.4963215	0.3993063	600.2826	4.453945	0	1044.192	539.5159	0.3525058	0.4487282	597.401	4.608583	0	6	1042	528						Frog_fixed.avi	0
4038	242	1035.199	511.9021	0.4963964	0.3993554	600.4357	4.462242	0	1042.602	541.2042	0.3525997	0.4487249	597.3904	4.596428	0	6	1039	527						Frog_fixed.avi	0
4054	243	1036.686	516.6813	0.4964917	0.3993981	600.2948	4.449837	0	1042.023	540.4444	0.3526741	0.4487665	597.4763	4.598372	0	6	1039	529						Frog_fixed.avi	0
4071	244	1036.534	517.0299	0.4965495	0.3993985	600.2908	4.47341	0	1040.81	535.2213	0.3527462	0.4487787	597.4181	4.603378	0	6	1039	526						Frog_fixed.avi	0
4088	245	1036.063	515.4858	0.4966123	0.3993986	600.3046	4.464796	0	1040.814	531.441	0.3528011	0.4488104	597.4172	4.60044	0	6	1038	523						Frog_fixed.avi	0
4104	246	1031.994	516.5471	0.4966606	0.3994133	600.2984	4.464182	0	1037.494	536.8766	0.3528605	0.4487598	597.3644	4.607608	0	6	1035	527						Frog_fixed.avi	0
4121	247	1037.153	513.8866	0.4967168	0.3994362	600.3497	4.454574	0	1037.865	538.0042	0.3529129	0.4487577	597.4042	4.590727	0	6	1038	526						Frog_fixed.avi	0
4138	248	1037.462	519.0958	0.4967408	0.3994954	600.3428	4.455339	0	1037.914	530.9102	0.352929	0.4488603	597.3031	4.608451	0	6	1038	525						Frog_fixed.avi	0
4154	249	1031.012	515.3376	0.4967813	0.399556	600.2788	4.444636	0	1037.123	525.5807	0.3529581	0.4489207	597.3066	4.596072	0	6	1034	520						Frog_fixed.avi	0
4171	250	1034.775	520.4398	0.4968273	0.3995906	600.2898	4.448692	0	1040.978	525.3884	0.3529891	0.4489782	597.4264	4.604514	0	6	1038	523						Frog_fixed.avi	0
4188	251	1032.847	517.2896	0.496851	0.3996225	600.2944	4.450451	0	1039.461	529.4846	0.352997	0.4490044	597.4891	4.597759	0	6	1036	523						Frog_fixed.avi	0
4204	252	1031.592	517.9874	0.4968781	0.3996143	600.2307	4.449158	0	1040.217	524.2532	0.3530189	0.4490003	597.4218	4.594623	0	6	1036	521						Frog_fixed.avi	0
4221	253	1033.575	516.6217	0.4969406	0.3996321	600.2183	4.438799	0	1038.205	525.8449	0.3530552	0.4489917	597.4916	4.581587	0	6	1036	521						Frog_fixed.avi	0
4238	254	1037.201	516.3073	0.4969941	0.399707	600.2606	4.442625	0	1041.743	527.4998	0.3531239	0.4490798	597.507	4.575338	0	6	1039	522						Frog_fixed.avi	0
4254	255	1035.061	513.7434	0.497061	0.3998942	600.2845	4.436951	0	1041.792	529.1746	0.3531896	0.4492027	597.5098	4.569433	0	6	1038	521						Frog_fixed.avi	0
4271	256	1035.741	514.7695	0.4971377	0.4001031	600.2953	4.444736	0	1039.453	528.7692	0.3532579	0.4493352	597.4931	4.559843	0	6	1038	522						Frog_fixed.avi	0
4287	257	1035.73	517.4408	0.4972251	0.4002653	600.3669	4.418141	0	1038.129	528.7332	0.3533099	0.4494388	597.4618	4.562169	0	6	1037	523						Frog_fixed.avi	0
4304	258	1033.777	517.4	0.4973117	0.4003868	600.3889	4.414268	0	1038.174	530.165	0.3533953	0.4495097	597.5182	4.560906	0	6	1036	524						Frog_fixed.avi	0
4321	259	1030.243	515.0089	0.4973676	0.4004324	600.3969	4.411704	0	1039.055	528.9144	0.3534627	0.4495452	597.5165	4.546207	0	6	1035	522						Frog_fixed.avi	0
4337	260	1036.093	517.1383	0.4974712	0.4004448	600.3959	4.418574	0	1033.469	529.9284	0.3535234	0.4495325	597.5682	4.535866	0	6	1035	524						Frog_fixed.avi	0
4354	261	1034.113	514.1109	0.4975176	0.4004258	600.4894	4.408863	0	1035.016	526.4689	0.3535735	0.4494867	597.6019	4.537421	0	6	1035	520						Frog_fixed.avi	0
4371	262	1034.002	514.2498	0.4975595	0.4004304	600.4727	4.408917	0	1039.183	529.8859	0.3536496	0.449453	597.5954	4.531538	0	6	1037	522						Frog_fixed.avi	0
4387	263	1031.51	514.2021	0.4975824	0.4004358	600.5417	4.414099	0	1040.806	526.2258	0.3536803	0.449415	597.6357	4.529743	0	6	1036	520						Frog_fixed.avi	0
4404	264	1032.056	518.1606	0.4976337	0.4004558	600.6339	4.406297	0	1036.804	528.1008	0.3537066	0.4494635	597.665	4.534041	0	6	1034	523						Frog_fixed.avi	0
4421	265	1035.158	516.1894	0.4976604	0.4005603	600.6578	4.418899	0	1037.251	526.0667	0.3537149	0.4495487	597.6707	4.514878	0	6	1036	521						Frog_fixed.avi	0
4437	266	1033.241	511.5438	0.4976715	0.4007175	600.6202	4.411386	0	1032.305	526.2938	0.3537406	0.4497372	597.669	4.526863	0	6	1033	519						Frog_fixed.avi	0
4454	267	1035.334	515.8256	0.4976838	0.4008544	600.6703	4.402851	0	1035.678	529.0156	0.3537526	0.4498861	597.668	4.532184	0	6	1036	522						Frog_fixed.avi	0
4471	268	1037.322	516.1468	0.4976876	0.4010083	600.6848	4.403646	0	1036.594	531.1776	0.3537708	0.4500521	597.684	4.536021	0	6	1037	524						Frog_fixed.avi	0
4487	269	1030.437	517.5066	0.4976714	0.4011131	600.6857	4.398132	0	1030.934	529.3554	0.3537634	0.4502301	597.7148	4.533736	0	6	1031	523						Frog_fixed.avi	0
4504	270	1035.395	518.8403	0.4976637	0.4012297	600.707	4.409645	0	1030.534	527.4541	0.3537477	0.4503288	597.7415	4.543262	0	6	1033	523						Frog_fixed.avi	0
4521	271	1032.957	515.3181	0.497647	0.4013273	600.7351	4.41043	0	1030.701	517.2576	0.3537245	0.4504551	597.7972	4.53561	0	6	1032	516						Frog_fixed.avi	0
4537	272	1035.852	517.8158	0.4976527	0.40137	600.7382	4.42147	0	1030.836	518.6458	0.3537129	0.4504397	597.8207	4.544841	0	6	1033	518						Frog_fixed.avi	0
4554	273	1033.915	517.2449	0.4976578	0.4013881	600.8116	4.416759	0	1032.063	525.2342	0.3537256	0.4503616	597.8024	4.554266	0	6	1033	521						Frog_fixed.avi	0
4571	274	1033.58	515.4132	0.4976667	0.4013506	600.8294	4.420484	0	1027.548	526.8986	0.3537426	0.4503132	597.817	4.551848	0	6	1031	521						Frog_fixed.avi	0
4587	275	1035.964	511.6333	0.4976713	0.4012614	600.8649	4.418652	0	1027.084	528.9424	0.3537535	0.4501821	597.772	4.570567	0	6	1032	520						Frog_fixed.avi	0
4604	276	1033.605	515.1985	0.4976267	0.4011049	600.9047	4.419928	0	1031.753	519.7596	0.3537253	0.4500872	597.8212	4.569202	0	6	1033	517						Frog_fixed.avi	0
4621	277	1038.622	510.6133	0.4975519	0.4009698	600.7746	4.424091	0	1029.969	522.4893	0.3536569	0.4499878	597.9478	4.582809	0	6	1034	517						Frog_fixed.avi	0
4637	278	1030.691	508.3824	0.4974221	0.4008067	600.8765	4.428269	0	1032.754	521.5496	0.353565	0.4499282	597.9717	4.585891	0	6	1032	515						Frog_fixed.avi	0
4654	279	1033.148	508.689	0.4972869	0.4007052	600.7269	4.435126	0	1032.843	518.749	0.353433	0.4498966	597.8366	4.587651	0	6	1033	514						Frog_fixed.avi	0
4670	280	1041.099	508.8064	0.4971344	0.4006557	600.7796	4.449076	0	1028.389	525.5238	0.353264	0.4499322	597.7652	4.613155	0	6	1035	517						Frog_fixed.avi	0
4687	281	1033.526	506.86	0.496944	0.4007162	600.837	4.445131	0	1030.355	515.7507	0.353098	0.4500058	597.9577	4.598608	0	6	1032	511						Frog_fixed.avi	0
4704	282	1037.776	506.1577	0.4967915	0.4007543	600.6335	4.443194	0	1037.816	521.595	0.3529561	0.4500909	597.7908	4.620546	0	6	1038	514						Frog_fixed.avi	0
4720	283	1039.753	503.5151	0.4966576	0.400814	600.6766	4.467878	0	1030.166	520.1501	0.3528112	0.4501776	597.6989	4.606962	0	6	1035	512						Frog_fixed.avi	0
4737	284	1040.758	500.1714	0.4965577	0.400846	600.4925	4.46168	0	1033.667	526.139	0.3527136	0.4502667	597.6841	4.636416	0	6	1037	513						Frog_fixed.avi	0
4754	285	1042.392	503.2977	0.4964905	0.4008503	600.5445	4.460041	0	1034.139	524.2905	0.3526344	0.4503576	597.6674	4.638895	0	6	1038	514						Frog_fixed.avi	0
4770	286	1040.876	502.8914	0.4964283	0.400862	600.5298	4.461022	0	1036.49	520.946	0.3525377	0.4503962	597.6262	4.643282	0	6	1039	512						Frog_fixed.avi	0
4787	287	1043.445	498.4031	0.4963844	0.4008496	600.4578	4.475839	0	1038.344	520.412	0.3524804	0.4503971	597.496	4.639631	0	6	1041	509						Frog_fixed.avi	0
4804	288	1040.249	503.6768	0.4963361	0.4008766	600.3341	4.462868	0	1031.715	515.98	0.3523963	0.4504722	597.3682	4.647339	0	6	1036	510						Frog_fixed.avi	0
4820	289	1042.404	501.3233	0.4963155	0.4009857	600.2719	4.488841	0	1034.159	515.041	0.3523632	0.4505741	597.3101	4.66324	0	6	1038	508						Frog_fixed.avi	0
4837	290	1043.833	502.4516	0.4962868	0.4011362	600.2258	4.488827	0	1036.64	517.3032	0.3523348	0.4507335	597.2558	4.671212	0	6	1040	510						Frog_fixed.avi	0
4854	291	1044.997	504.5822	0.4962633	0.401323	600.1594	4.488867	0	1035.787	512.8784	0.352277	0.4509372	597.2933	4.683128	0	6	1040	509						Frog_fixed.avi	0
4870	292	1041.436	499.8801	0.4962108	0.4015498	600.0419	4.48761	0	1037.815	521.1074	0.3522457	0.451124	597.2312	4.681774	0	6	1040	510						Frog_fixed.avi	0
4887	293	1039.566	501.8057	0.4961888	0.4016907	600.0314	4.495796	0	1038.272	512.7484	0.3521969	0.451349	597.2344	4.701501	0	6	1039	507						Frog_fixed.avi	0
4904	294	1038.782	500.3144	0.4961569	0.4018211	599.9508	4.49501	0	1040.602	512.3322	0.3521718	0.4514842	597.1653	4.668654	0	6	1040	506						Frog_fixed.avi	0
4920	295	1037.199	505.6879	0.4961553	0.401877	599.918	4.486375	0	1038.462	517.7368	0.352164	0.4515577	597.1219	4.682762	0	6	1038	512						Frog_fixed.avi	0
4937	296	1035.475	504.126	0.4961563	0.4018998	599.903	4.483609	0	1042.781	514.2048	0.3521644	0.4516275	597.0693	4.687096	0	6	1039	509						Frog_fixed.avi	0
4954	297	1035.606	505.8734	0.4961765	0.4019267	599.8939	4.488292	0	1043.499	514.744	0.3521871	0.4516365	597.0851	4.696794	0	6	1040	510						Frog_fixed.avi	0
4970	298	1030.491	505.4736	0.4962014	0.4019473	599.8448	4.47851	0	1039.367	515.7883	0.3521986	0.4516569	597.0934	4.682637	0	6	1035	511						Frog_fixed.avi	0
4987	299	1036.686	505.7318	0.4962501	0.4019419	599.7678	4.479049	0	1039.679	512.8143	0.3522441	0.4516455	597.1085	4.690382	0	6	1038	509						Frog_fixed.avi	0
5004	300	1036.867	505.9194	0.49634	0.4019278	599.7461	4.487717	0	1035.754	518.0596	0.3522969	0.451621	597.0476	4.690921	0	6	1036	512						Frog_fixed.avi	0
5020	301	1039.556	507.9217	0.4963823	0.4019062	599.7867	4.470168	0	1038.658	514.146	0.3523365	0.4515407	597.0367	4.694514	0	6	1039	511						Frog_fixed.avi	0
5037	302	1038.548	508.8773	0.4964298	0.4018816	599.7538	4.46395	0	1039.884	519.6653	0.3523871	0.4514685	596.9885	4.676428	0	6	1039	514						Frog_fixed.avi	0
5054	303	1038.932	508.8838	0.4964795	0.4018773	599.8632	4.468483	0	1037.268	517.3541	0.3524188	0.451466	596.9719	4.677858	0	6	1038	513						Frog_fixed.avi	0
5070	304	1034.25	507.7433	0.496497	0.4019857	599.7904	4.477203	0	1036.141	519.0155	0.3524452	0.4515357	596.9741	4.67408	0	6	1035	513						Frog_fixed.avi	0
5087	305	1034.18	512.7736	0.4965447	0.4020842	599.8493	4.466803	0	1037.251	511.3319	0.3524802	0.4516866	596.9825	4.689073	0	6	1036	512						Frog_fixed.avi	0
5104	306	1032.902	512.1918	0.4965611	0.4021861	599.8963	4.480114	0	1038.062	514.9919	0.3525236	0.4517923	597.0717	4.679983	0	6	1035	514						Frog_fixed.avi	0
5120	307	1037.246	509.1165	0.4965898	0.4022754	599.8951	4.485087	0	1040.09	513.5375	0.3525852	0.4518839	597.0516	4.695751	0	6	1039	511						Frog_fixed.avi	0
5137	308	1034.536	505.742	0.4966156	0.4023715	599.9233	4.481748	0	1038.4	519.4997	0.3526263	0.4519266	597.0952	4.68505	0	6	1036	513						Frog_fixed.avi	0
5154	309	1032.307	512.1833	0.4966122	0.4024913	599.9516	4.489717	0	1047.291	523.7354	0.3526467	0.4519956	597.1491	4.689054	0	6	1040	518						Frog_fixed.avi	0
5170	310	1043.206	541.6572	0.496565	0.4028178	599.923	4.489822	0	1049.007	549.7098	0.3526455	0.4522566	597.2233	4.70165	0	6	1046	546						Frog_fixed.avi	0
5187	311	1032.255	530.9766	0.4966287	0.4028595	599.9213	4.489622	0	1054.544	537.2102	0.3527015	0.4522439	597.28	4.700982	0	6	1043	534						Frog_fixed.avi	0
5203	312	1038.894	537.0385	0.4966596	0.4028628	599.9579	4.493879	0	1044.296	547.8541	0.3527526	0.4522391	597.3155	4.682045	0	6	1042	542						Frog_fixed.avi	0
5220	313	1040.818	532.4907	0.4967321	0.4028696	600.0901	4.497827	0	1045.494	543.7576	0.3528045	0.452219	597.3292	4.698753	0	6	1043	538						Frog_fixed.avi	0
5237	314	1038.476	533.2638	0.4967731	0.4028448	600.1025	4.493282	0	1042.948	543.965	0.3528516	0.4522026	597.2895	4.693386	0	6	1041	539						Frog_fixed.avi	0
5253	315	1039.157	533.7748	0.4968147	0.4027834	600.1255	4.493735	0	1040.498	543.3889	0.3528897	0.4521752	597.3175	4.686037	0	6	1040	539						Frog_fixed.avi	0
5270	316	1038.932	539.0475	0.4968287	0.4026954	600.1227	4.496471	0	1039.693	544.9014	0.3529331	0.4521255	597.3788	4.681929	0	6	1039	542						Frog_fixed.avi	0
5287	317	1037.27	533.9734	0.4968287	0.4026376	600.1801	4.511778	0	1042.328	547.9863	0.3529589	0.4520281	597.4689	4.678041	0	6	1040	541						Frog_fixed.avi	0
5303	318	1039.036	536.3411	0.4968165	0.4026197	600.2311	4.507681	0	1044.219	550.1523	0.3529535	0.4519936	597.5366	4.683508	0	6	1042	543						Frog_fixed.avi	0
5320	319	1036.312	531.1434	0.496812	0.4026624	600.247	4.514842	0	1047.582	545.425	0.3529604	0.4520351	597.5487	4.685325	0	6	1042	538						Frog_fixed.avi	0
5337	320	1037.215	537.72	0.496804	0.402708	600.2192	4.511517	0	1042.161	543.5268	0.3529414	0.4521376	597.5692	4.690106	0	6	1040	541						Frog_fixed.avi	0
5353	321	1036.507	536.4901	0.4967844	0.402727	600.3065	4.507462	0	1039.992	545.405	0.3529038	0.4521882	597.5509	4.691592	0	6	1038	541						Frog_fixed.avi	0
5370	322	1038.351	531.9555	0.4967592	0.4027832	600.3425	4.504504	0	1044.463	543.8894	0.3528765	0.4522476	597.5048	4.693871	0	6	1041	538						Frog_fixed.avi	0
5387	323	1038.493	530.9453	0.4967642	0.4028614	600.3801	4.508601	0	1042.03	546.1957	0.3528539	0.4523306	597.5281	4.68962	0	6	1040	539						Frog_fixed.avi	0
5403	324	1039.513	535.8539	0.4967649	0.4029174	600.3264	4.512753	0	1039.192	548.0886	0.3528419	0.4523707	597.5489	4.677696	0	6	1039	542						Frog_fixed.avi	0
5420	325	1021.213	537.9805	0.4968125	0.4031193	600.3014	4.506079	0	1023.534	549.0359	0.3529055	0.4523951	597.5128	4.690952	0	6	1022	544						Frog_fixed.avi	0
5437	326	1019.908	541.5009	0.4968477	0.4032681	600.3536	4.519452	0	1029.869	559.646	0.3529606	0.4524503	597.6214	4.674586	0	6	1025	551						Frog_fixed.avi	0
5453	327	1022.642	542.0388	0.4969093	0.4033731	600.1907	4.498974	0	1027.382	557.0257	0.3529742	0.4524804	597.6915	4.677645	0	6	1025	550						Frog_fixed.avi	0
5470	328	1021.089	547.1517	0.4969379	0.4034309	600.3226	4.495062	0	1026.195	559.6036	0.3529898	0.4525138	597.6866	4.672068	0	6	1024	553						Frog_fixed.avi	0
5487	329	1019.12	548.0491	0.4969577	0.4034743	600.3102	4.502021	0	1029.285	554.3364	0.3530019	0.4525599	597.7224	4.671825	0	6	1024	551						Frog_fixed.avi	0
5503	330	1019.042	545.7898	0.4969884	0.4034649	600.3792	4.508683	0	1025.967	551.1321	0.3530347	0.452587	597.7598	4.654705	0	6	1023	548						Frog_fixed.avi	0
5520	331	1018.069	547.2526	0.4969885	0.4034255	600.3367	4.495046	0	1023.728	551.8151	0.3530117	0.4525862	597.8149	4.654021	0	6	1021	550						Frog_fixed.avi	0
5537	332	1020.963	545.5663	0.4969403	0.4033236	600.3352	4.484526	0	1029.582	557.442	0.3529889	0.4524456	597.7977	4.642779	0	6	1025	552						Frog_fixed.avi	0
5553	333	1013.713	549.8811	0.4968572	0.403105	600.4536	4.481906	0	1030.727	550.5599	0.3529239	0.4522756	597.8663	4.637847	0	6	1022	550						Frog_fixed.avi	0
5570	334	1018.175	541.8578	0.4967889	0.402915	600.4494	4.474518	0	1030.292	554.6974	0.3528474	0.4520108	597.8895	4.625615	0	6	1024	548						Frog_fixed.avi	0
5587	335	1016.744	543.0754	0.4967197	0.4027318	600.4935	4.468427	0	1025.633	554.9107	0.3527628	0.4518003	597.8796	4.616793	0	6	1021	549						Frog_fixed.avi	0
5603	336	1017.632	544.6271	0.4966687	0.4025886	600.5986	4.458738	0	1027.356	550.4976	0.3527142	0.4516322	597.9196	4.614934	0	6	1022	548						Frog_fixed.avi	0
5620	337	1016.154	545.0667	0.4966218	0.4024423	600.5894	4.451774	0	1023.982	553.264	0.3526891	0.45147	597.9545	4.612092	0	6	1020	549						Frog_fixed.avi	0
5637	338	1015.438	546.032	0.4965988	0.4023153	600.5793	4.446319	0	1028.405	548.584	0.3526624	0.4513221	598.0063	4.60221	0	6	1022	547						Frog_fixed.avi	0
5653	339	1022.914	543.8585	0.496612	0.4021791	600.7415	4.445409	0	1026.799	557.4122	0.3526464	0.4511201	598.1343	4.598114	0	6	1025	551						Frog_fixed.avi	0
5670	340	1015.698	541.4665	0.4966414	0.4021504	600.8292	4.434823	0	1027.811	554.7054	0.3527122	0.4510506	598.1141	4.58795	0	6	1022	548						Frog_fixed.avi	0
5687	341	1017.114	546.4478	0.4966905	0.4021696	600.8663	4.406633	0	1027.391	551.3556	0.3527716	0.4510435	598.2493	4.579378	0	6	1022	549						Frog_fixed.avi	0
5703	342	1015.823	547.6735	0.4967363	0.4022377	600.9304	4.399722	0	1029.184	557.8301	0.3528339	0.45106	598.3092	4.565973	0	6	1023	553						Frog_fixed.avi	0
5720	343	1021.533	545.9131	0.4968021	0.4023795	600.9902	4.397607	0	1025.878	557.3226	0.3528918	0.4511446	598.4115	4.549006	0	6	1024	552						Frog_fixed.avi	0
5737	344	1017.639	542.0903	0.4968428	0.4024871	601.0364	4.372065	0	1027.038	555.6398	0.3529479	0.4512774	598.4971	4.530416	0	6	1022	549						Frog_fixed.avi	0
5753	345	1016.747	536.4843	0.4968325	0.4026086	601.1122	4.36644	0	1030.998	555.2486	0.3529513	0.4513472	598.5836	4.528537	0	6	1024	546						Frog_fixed.avi	0
5770	346	1016.678	540.0358	0.4968003	0.4026754	601.1519	4.352161	0	1028.197	554.1083	0.3529347	0.4513681	598.6455	4.525921	0	6	1022	547						Frog_fixed.avi	0
5786	347	1015.766	539.0155	0.4967604	0.402683	601.2523	4.349128	0	1029.202	557.6475	0.352895	0.4513668	598.6518	4.51515	0	6	1022	548						Frog_fixed.avi	0
5803	348	1015.781	534.8959	0.4966868	0.4026504	601.1641	4.329814	0	1027.279	557.7499	0.3528288	0.4513326	598.6315	4.510532	0	6	1022	546						Frog_fixed.avi	0
5820	349	1017.261	538.7505	0.4966212	0.402596	601.2147	4.319901	0	1028.127	563.1608	0.3527619	0.4512254	598.6377	4.500242	0	6	1023	551						Frog_fixed.avi	0
5836	350	1020.338	542.481	0.4965295	0.4024827	601.4291	4.321638	0	1025.506	563.5248	0.3526811	0.4511278	598.7104	4.493847	0	6	1023	553						Frog_fixed.avi	0
5853	351	933.5139	615.2513	0.4967269	0.4028753	601.2342	4.279188	0	936.8806	625.3966	0.3530231	0.4514363	598.6792	4.474169	0	7	935	620						Frog_fixed.avi	0
5870	352	903.2556	709.2604	0.4968477	0.4035527	601.2255	4.274463	0	903.2722	729.9418	0.3534231	0.451988	598.6016	4.491868	0	7	903	720						Frog_fixed.avi	0
5886	353	890.5426	708.4252	0.4968341	0.4034768	601.2746	4.270809	0	905.209	733.0558	0.3533392	0.4519906	598.6755	4.481777	0	7	898	721						Frog_fixed.avi	0
5903	354	890.6247	731.1447	0.4968214	0.4032908	601.2281	4.248244	0	895.5892	751.6242	0.3532294	0.4517936	598.6976	4.451148	0	7	893	741						Frog_fixed.avi	0
5920	355	889.887	721.3319	0.4967654	0.4031307	601.1622	4.245084	0	898.4252	743.5278	0.3531229	0.4517189	598.5438	4.4578	0	7	894	732						Frog_fixed.avi	0
5936	356	894.2252	721.7189	0.4967103	0.4028986	600.9833	4.233358	0	898.8687	744.0998	0.3530298	0.4516334	598.4052	4.44592	0	7	897	733						Frog_fixed.avi	0
5953	357	891.4401	723.8102	0.4966689	0.4027444	600.8847	4.221732	0	899.8434	748.2517	0.3529079	0.4515535	598.3216	4.449258	0	7	896	736						Frog_fixed.avi	0
5970	358	889.2481	722.4107	0.4965827	0.402611	600.6632	4.223602	0	898.8134	743.2947	0.3527654	0.4515057	598.1103	4.438405	0	7	894	733						Frog_fixed.avi	0
5986	359	890.8345	720.7535	0.4965099	0.4024604	600.5606	4.233066	0	897.5752	744.5929	0.3526499	0.4514043	598.0278	4.429667	0	7	894	733						Frog_fixed.avi	0
6003	360	889.8704	719.4631	0.4964243	0.4023138	600.536	4.230643	0	901.3875	744.4555	0.3525032	0.4512382	598.0148	4.428947	0	7	896	732						Frog_fixed.avi	0
6020	361	887.8745	719.7318	0.4963561	0.4021601	600.2916	4.218934	0	900.3373	745.6711	0.3523855	0.451131	597.8199	4.425283	0	7	894	733						Frog_fixed.avi	0
6036	362	892.4478	717.8162	0.496353	0.4021037	600.1568	4.213914	0	897.1998	741.6204	0.3523174	0.4510866	597.5689	4.422928	0	7	895	730						Frog_fixed.avi	0
6053	363	891.398	721.4587	0.4963977	0.4020832	599.905	4.205913	0	897.055	744.6858	0.3523138	0.4510661	597.4285	4.408949	0	7	894	733						Frog_fixed.avi	0
6070	364	893.0563	723.9725	0.4964522	0.4020531	599.7992	4.199548	0	899.3976	741.774	0.3523339	0.4510305	597.2863	4.399488	0	7	896	733						Frog_fixed.avi	0
6086	365	892.3151	726.0098	0.4965637	0.4019768	599.6942	4.195161	0	897.4663	750.4433	0.3523977	0.4509008	597.0744	4.395158	0	7	895	738						Frog_fixed.avi	0
6103	366	887.7817	729.8478	0.4967233	0.4018976	599.4968	4.185874	0	897.5443	748.3281	0.3525113	0.4508055	596.94	4.387661	0	7	893	739						Frog_fixed.avi	0
6120	367	893.4669	724.5633	0.4969085	0.4018573	599.3047	4.179878	0	902.4802	748.5077	0.3526737	0.4507038	596.793	4.384341	0	7	898	737						Frog_fixed.avi	0
6136	368	891.5555	724.1071	0.4971066	0.4018203	599.231	4.168925	0	902.2192	746.0768	0.3528141	0.4506502	596.7075	4.374196	0	7	897	735						Frog_fixed.avi	0
6153	369	890.3135	724.5629	0.4972993	0.4018167	598.8702	4.169413	0	904.2179	744.5276	0.3529835	0.4505794	596.3594	4.352248	0	7	897	735						Frog_fixed.avi	0
6170	370	883.8182	724.6438	0.4974412	0.4017684	598.7673	4.16126	0	903.0585	743.0931	0.3531037	0.4505075	596.2106	4.360112	0	7	893	734						Frog_fixed.avi	0
6186	371	888.788	725.9231	0.4975847	0.4016733	598.7489	4.152355	0	901.1225	747.7646	0.3532147	0.4503721	596.1257	4.349304	0	7	895	737						Frog_fixed.avi	0
6203	372	893.9466	723.6653	0.4977231	0.4015962	598.531	4.138466	0	900.699	748.1527	0.3533078	0.4502711	595.9871	4.322599	0	7	897	736						Frog_fixed.avi	0
6220	373	892.1583	722.2462	0.4978017	0.4014432	598.3997	4.133616	0	901.4501	751.3849	0.3533609	0.4500903	595.8332	4.309012	0	7	897	737						Frog_fixed.avi	0
6236	374	937.6198	759.3808	0.497588	0.401628	598.0676	4.125405	0	947.4801	788.9013	0.3532077	0.4502107	595.6952	4.297145	0	8	943	774						Frog_fixed.avi	0
6253	375	934.6289	759.749	0.4975812	0.4016081	597.996	4.114608	0	946.6485	790.2777	0.3532082	0.4501353	595.5706	4.285138	0	8	941	775						Frog_fixed.avi	0
6270	376	939.6106	766.444	0.4977299	0.4014246	597.8925	4.089236	0	943.5826	796.7656	0.3532637	0.4499249	595.3904	4.270588	0	8	942	782						Frog_fixed.avi	0
6286	377	943.3753	766.123	0.4978825	0.401403	597.7963	4.081412	0	947.9456	793.2274	0.3534096	0.4498657	595.1247	4.262761	0	8	946	780						Frog_fixed.avi	0
6303	378	936.1904	766.3111	0.4980315	0.4013305	597.533	4.074667	0	949.0043	784.5465	0.3535151	0.4497817	595.0865	4.259315	0	8	943	775						Frog_fixed.avi	0
6319	379	938.0305	762.355	0.4981764	0.4012732	597.5391	4.06334	0	952.7739	784.1806	0.3536341	0.4497048	595.0421	4.264568	0	8	945	773						Frog_fixed.avi	0
6336	380	938.8724	763.5617	0.498312	0.4012683	597.4135	4.057219	0	951.6782	783.2581	0.3537599	0.4496902	594.8639	4.255224	0	8	945	773						Frog_fixed.avi	0
6353	381	943.2939	763.8857	0.4984893	0.4012318	597.2402	4.04218	0	946.8248	787.9833	0.3538862	0.4496018	594.6713	4.225854	0	8	945	776						Frog_fixed.avi	0
6369	382	935.9041	761.2574	0.4985734	0.4011558	597.1132	4.036377	0	947.1877	786.4028	0.3539644	0.4494769	594.5692	4.23832	0	8	942	774						Frog_fixed.avi	0
6386	383	936.7548	762.5548	0.4986235	0.4011407	597.0096	4.024873	0	946.8589	789.2593	0.3539935	0.4494023	594.462	4.227571	0	8	942	776						Frog_fixed.avi	0
6403	384	938.97	761.0652	0.4986752	0.4011317	596.9048	4.013298	0	944.4742	788.1311	0.3540292	0.4493469	594.3471	4.220666	0	8	942	775						Frog_fixed.avi	0
6419	385	936.2756	763.053	0.4986721	0.4010743	596.8414	4.01616	0	946.5268	788.8145	0.3540061	0.4492677	594.3009	4.232248	0	8	941	776						Frog_fixed.avi	0
6436	386	939.7903	761.3395	0.498621	0.401006	596.7751	4.006225	0	947.6712	794.033	0.3539475	0.4491574	594.2527	4.228135	0	8	944	778						Frog_fixed.avi	0
6453	387	938.0682	760.4605	0.4985802	0.4009365	596.7306	3.993455	0	948.4744	793.0585	0.3538877	0.4491009	594.2175	4.207353	0	8	943	777						Frog_fixed.avi	0
6469	388	940.1221	758.093	0.4985485	0.400866	596.6306	3.986222	0	953.8714	788.3593	0.353859	0.4490563	594.1321	4.199368	0	8	947	773						Frog_fixed.avi	0
6486	389	958.0987	718.0087	0.4982773	0.4003226	596.4057	3.993862	0	982.8762	750.5785	0.3536995	0.4486343	593.9756	4.213175	0	9	970	734						Frog_fixed.avi	0
6503	390	984.8762	597.0375	0.4978291	0.3992646	596.5792	3.988672	0	1007.656	627.3521	0.3535497	0.4475965	594.1166	4.187742	0	9	996	612						Frog_fixed.avi	0
6519	391	1002.608	564.3513	0.4976921	0.3986435	596.6746	3.978423	0	1010.314	596.9492	0.3534916	0.4470372	594.16	4.195655	0	9	1006	581						Frog_fixed.avi	0
6536	392	1000.4	554.7644	0.4977047	0.398377	596.5371	3.9817	0	1017.64	587.3315	0.3534055	0.4468754	594.0803	4.202406	0	9	1009	571						Frog_fixed.avi	0
6553	393	1008.016	557.4924	0.4976697	0.3980218	596.5007	3.99399	0	1011.363	583.4629	0.3532938	0.4466616	593.9766	4.177513	0	9	1010	570						Frog_fixed.avi	0
6569	394	1002.74	549.8297	0.4976507	0.3977151	596.3743	3.968419	0	1008.13	583.9065	0.3531975	0.446458	593.7891	4.196553	0	9	1005	567						Frog_fixed.avi	0
6586	395	1001.598	557.0475	0.4976406	0.397518	596.3306	3.96478	0	1008.394	586.5764	0.3531218	0.4462503	593.8219	4.173429	0	9	1005	572						Frog_fixed.avi	0
6603	396	1002.792	558.8845	0.497647	0.3973958	596.274	3.95737	0	1009.438	588.8359	0.3530834	0.4461344	593.7708	4.15204	0	9	1006	574						Frog_fixed.avi	0
6619	397	1002.672	561.5429	0.4976644	0.397387	596.2418	3.963253	0	1009.101	584.9846	0.353064	0.4461344	593.6986	4.14928	0	9	1006	573						Frog_fixed.avi	0
6636	398	1003.426	557.6819	0.4977366	0.397489	596.1224	3.961171	0	1011.292	584.6147	0.3530889	0.4461749	593.6587	4.159667	0	9	1007	571						Frog_fixed.avi	0
6653	399	1002.451	559.1249	0.4978263	0.3975503	595.9887	3.974335	0	1008.32	587.2718	0.3531649	0.4462665	593.4862	4.163417	0	9	1005	573						Frog_fixed.avi	0
6669	400	1000.068	553.3166	0.4979153	0.3975747	595.9015	3.965313	0	1004.368	585.726	0.3532195	0.4462616	593.4149	4.172666	0	9	1002	570						Frog_fixed.avi	0
6686	401	1004.584	555.1516	0.4980566	0.3975538	595.8979	3.965498	0	1011.125	583.481	0.3533216	0.4462034	593.4286	4.163649	0	9	1008	569						Frog_fixed.avi	0
6702	402	1004.635	554.3574	0.4982115	0.3975382	595.9912	3.966691	0	1007.447	579.0872	0.3534365	0.4460922	593.4312	4.167933	0	9	1006	567						Frog_fixed.avi	0
6719	403	1004.522	553.7755	0.4984067	0.3975111	595.8021	3.980104	0	1007.343	583.1747	0.353585	0.4459676	593.4875	4.181694	0	9	1006	568						Frog_fixed.avi	0
6736	404	1005.671	558.9874	0.4986323	0.3975011	595.8845	3.991697	0	1004.72	577.7755	0.3537719	0.4458314	593.284	4.190085	0	9	1005	568						Frog_fixed.avi	0
6752	405	1005.044	555.3113	0.4988964	0.3974242	595.6746	3.992108	0	1006.919	579.5043	0.3540158	0.4456587	593.4193	4.193166	0	9	1006	567						Frog_fixed.avi	0
6769	406	1007.47	553.6384	0.4992207	0.3973209	595.621	3.999094	0	1008.674	579.9667	0.3542828	0.4454262	593.2146	4.211975	0	9	1008	567						Frog_fixed.avi	0
6786	407	1004.339	556.2537	0.4995166	0.3972743	595.6855	4.013045	0	1004.339	576.6954	0.3545742	0.4452054	593.2793	4.196796	0	9	1004	566						Frog_fixed.avi	0
6802	408	1004.292	553.4162	0.4998445	0.3971564	595.53	4.005232	0	1003.66	575.6653	0.3548468	0.4449778	593.0959	4.213645	0	9	1004	565						Frog_fixed.avi	0
6819	409	1003.874	553.3323	0.500163	0.397065	595.3715	4.013698	0	1004.75	580.1575	0.355147	0.4446774	593.0584	4.21662	0	9	1004	567						Frog_fixed.avi	0
6836	410	1003.091	549.4865	0.5004188	0.3969102	595.4433	4.01931	0	1006.56	572.9805	0.3553548	0.4443713	592.9908	4.233937	0	9	1005	561						Frog_fixed.avi	0
6852	411	1007.993	557.5917	0.5006849	0.3967175	595.2869	4.025284	0	1013.85	572.9564	0.3556282	0.4440793	592.9213	4.233902	0	9	1011	565						Frog_fixed.avi	0
6869	412	1021.682	533.2708	0.5009832	0.3965882	595.4238	4.027376	0	1023.877	558.9207	0.3559424	0.4437881	592.7992	4.234752	0	9	1023	546						Frog_fixed.avi	0
6886	413	1022.007	535.0519	0.5013778	0.3966786	595.264	4.043775	0	1020.109	561.4806	0.356333	0.4437226	592.7175	4.255033	0	9	1021	548						Frog_fixed.avi	0
6902	414	1023.926	530.7784	0.501794	0.3967074	595.2185	4.049859	0	1027.777	551.7475	0.3567251	0.4436178	592.7227	4.267485	0	9	1026	541						Frog_fixed.avi	0
6919	415	1021.679	532.5072	0.5021883	0.3967977	595.0861	4.057745	0	1027.184	554.0518	0.3570738	0.4435836	592.5746	4.278568	0	9	1024	543						Frog_fixed.avi	0
6936	416	1021.235	532.4564	0.5025491	0.3968884	594.9453	4.051528	0	1019.178	560.747	0.3574037	0.4435597	592.4981	4.280279	0	9	1020	547						Frog_fixed.avi	0
6952	417	1023.489	532.3129	0.5028238	0.396779	594.9567	4.073768	0	1023.618	556.8056	0.3576704	0.4433796	592.4331	4.28416	0	9	1024	545						Frog_fixed.avi	0
6969	418	1017.457	537.0758	0.5029411	0.3966441	594.9726	4.094532	0	1025.952	551.7612	0.3577758	0.443133	592.3829	4.292993	0	9	1022	544						Frog_fixed.avi	0
6986	419	1022.243	528.7007	0.5031697	0.3966899	594.8415	4.099669	0	1019.886	551.4633	0.357944	0.4431073	592.2568	4.309979	0	9	1021	540						Frog_fixed.avi	0
7002	420	1020.154	530.2712	0.5034134	0.3967212	594.7464	4.107478	0	1017.848	555.4437	0.3581991	0.4430642	592.1006	4.317175	0	9	1019	543						Frog_fixed.avi	0
7019	421	1026.769	526.5021	0.5037011	0.3968464	594.6509	4.10576	0	1018.684	548.4468	0.3584303	0.4432144	592.1108	4.335602	0	9	1023	537						Frog_fixed.avi	0
7036	422	1022.658	533.6736	0.504003	0.3971684	594.4567	4.115688	0	1022.02	550.6756	0.3587238	0.4434264	591.8746	4.336315	0	9	1022	542						Frog_fixed.avi	0
7052	423	1018.589	534.8257	0.5043685	0.3973903	594.3638	4.14037	0	1022.504	542.0836	0.3590804	0.4435747	591.7748	4.355654	0	9	1021	538						Frog_fixed.avi	0
7069	424	1024.039	530.5247	0.5046163	0.3973441	594.183	4.154441	0	1028.097	543.8129	0.3593071	0.4434473	591.6678	4.371702	0	9	1026	537						Frog_fixed.avi	0
7086	425	1020.479	529.3109	0.5046839	0.3971	594.1659	4.172511	0	1024.375	541.482	0.3593286	0.4431106	591.6804	4.381546	0	9	1022	535						Frog_fixed.avi	0
7102	426	1024.544	527.2897	0.5047937	0.3967775	594.1318	4.175309	0	1029.43	545.6973	0.3594061	0.4427843	591.7197	4.376213	0	9	1027	536						Frog_fixed.avi	0
7119	427	1024.824	528.2408	0.504936	0.3966016	593.9742	4.165673	0	1027.941	546.244	0.359518	0.44262	591.5892	4.401713	0	9	1026	537						Frog_fixed.avi	0
7136	428	1025.128	524.8947	0.5050054	0.3967137	594.0131	4.17529	0	1026.953	540.9724	0.3595542	0.4426279	591.5089	4.405308	0	9	1026	533						Frog_fixed.avi	0
7152	429	1019.614	526.075	0.5051388	0.396944	593.9919	4.205431	0	1029.559	537.6772	0.3596486	0.4427553	591.4075	4.4119	0	9	1025	532						Frog_fixed.avi	0
7169	430	1022.563	528.0702	0.5053672	0.39726	593.8093	4.199436	0	1027.059	541.2447	0.3598246	0.4429882	591.3632	4.427413	0	9	1025	535						Frog_fixed.avi	0
7186	431	1023.005	526.7867	0.5054969	0.3976455	593.7891	4.199055	0	1025.78	541.4822	0.3599691	0.4433537	591.2427	4.425939	0	9	1024	534						Frog_fixed.avi	0
7202	432	1020.791	523.0532	0.5055599	0.3978779	593.7515	4.221148	0	1027.224	541.3884	0.3600274	0.4435326	591.2057	4.431405	0	9	1024	532						Frog_fixed.avi	0
7219	433	1019.236	525.5631	0.5056227	0.3980031	593.714	4.225911	0	1027.184	545.2505	0.3600733	0.4435956	591.1222	4.416264	0	9	1023	535						Frog_fixed.avi	0
7236	434	1023.792	529.9163	0.505668	0.3980433	593.7026	4.21625	0	1029.823	537.9195	0.360103	0.4435943	591.0791	4.423889	0	9	1027	534						Frog_fixed.avi	0
7252	435	1021.496	524.8644	0.5056839	0.3980059	593.6976	4.217913	0	1028.343	541.645	0.3601114	0.4435144	591.048	4.419641	0	9	1025	533						Frog_fixed.avi	0
7269	436	1022.243	523.5307	0.5057181	0.3979972	593.6694	4.222074	0	1032.123	537.809	0.3601439	0.4435006	591.0712	4.421569	0	9	1027	531						Frog_fixed.avi	0
7285	437	1044.488	515.7037	0.5058275	0.3981328	593.6813	4.217512	0	1050.176	528.1225	0.3602605	0.4436053	591.0598	4.437642	0	9	1047	522						Frog_fixed.avi	0
7302	438	1034.903	518.8092	0.5060346	0.3985228	593.7264	4.207644	0	1042.606	532.2169	0.3604996	0.4439149	590.9726	4.432678	0	9	1039	526						Frog_fixed.avi	0
7319	439	1036.343	515.401	0.5061923	0.3989321	593.6946	4.213502	0	1046.442	526.6976	0.3606785	0.4443427	591.0339	4.441055	0	9	1041	521						Frog_fixed.avi	0
7335	440	1034.228	512.2461	0.5062621	0.3993348	593.6944	4.204989	0	1041.105	529.7913	0.3607328	0.4447013	591.0948	4.441916	0	9	1038	521						Frog_fixed.avi	0
7352	441	1036.195	512.3584	0.5061939	0.3995771	593.7015	4.214141	0	1045.413	526.1204	0.3606742	0.4449642	591.0978	4.431033	0	9	1041	519						Frog_fixed.avi	0
7369	442	1035.409	514.7087	0.5059704	0.3996667	593.7919	4.206247	0	1044.593	528.9471	0.3604365	0.4450511	591.2375	4.427905	0	9	1040	522						Frog_fixed.avi	0
7385	443	1035.713	511.0872	0.5057247	0.3996805	593.9005	4.218162	0	1045.31	526.9317	0.3602105	0.445036	591.2397	4.424236	0	9	1041	519						Frog_fixed.avi	0
7402	444	1035.925	512.5436	0.5055875	0.3996747	593.957	4.213641	0	1040.897	526.95	0.3600744	0.444996	591.3564	4.425734	0	9	1038	520						Frog_fixed.avi	0
7419	445	1035.658	510.205	0.5055439	0.3996847	594.0892	4.205999	0	1041.509	528.8719	0.3600237	0.4449796	591.5228	4.409129	0	9	1039	520						Frog_fixed.avi	0
7435	446	1034.526	509.423	0.5056242	0.3997197	594.073	4.215879	0	1041.517	526.0082	0.3601243	0.4449534	591.5243	4.425126	0	9	1038	518						Frog_fixed.avi	0
7452	447	1035.044	512.9906	0.5058277	0.3997049	594.188	4.225037	0	1045.717	523.0707	0.3603492	0.4449107	591.7096	4.430853	0	9	1040	518						Frog_fixed.avi	0
7469	448	1030.111	515.7856	0.506084	0.3996839	594.21	4.207974	0	1040.435	528.1751	0.3606051	0.4448563	591.62	4.416945	0	9	1035	522						Frog_fixed.avi	0
7485	449	1033.651	508.9865	0.5063253	0.3995936	594.3022	4.218442	0	1048.445	522.0508	0.3608668	0.444673	591.8071	4.441648	0	9	1041	516						Frog_fixed.avi	0
7502	450	1040.117	507.7922	0.5064949	0.3993942	594.4247	4.214337	0	1046.184	526.6413	0.3610443	0.4444259	591.8204	4.431436	0	9	1043	517						Frog_fixed.avi	0
7519	451	1033.896	508.2648	0.5065657	0.3991603	594.4945	4.212211	0	1041.52	515.9364	0.3611133	0.4441865	591.8953	4.431572	0	9	1038	512						Frog_fixed.avi	0
7535	452	1033.517	512.1556	0.506556	0.3990425	594.5828	4.234611	0	1041.26	532.7579	0.3611337	0.4439382	592.067	4.4304	0	9	1037	522						Frog_fixed.avi	0
7552	453	1032.244	511.5757	0.5065453	0.3991873	594.7048	4.222191	0	1041.004	519.0429	0.3611164	0.4440691	592.0964	4.44132	0	9	1037	515						Frog_fixed.avi	0
7569	454	1031.574	509.5127	0.5065098	0.3995726	594.8007	4.227747	0	1043.226	521.6935	0.3611203	0.4443563	592.2499	4.445988	0	9	1037	516						Frog_fixed.avi	0
7585	455	1032.828	512.8448	0.5065053	0.4001227	594.9703	4.233422	0	1039.265	522.9383	0.3611239	0.4448679	592.2955	4.439251	0	9	1036	518						Frog_fixed.avi	0
7602	456	1029.891	507.2743	0.5065287	0.4006717	594.8896	4.240153	0	1039.583	527.1645	0.3611591	0.4453442	592.3366	4.425816	0	9	1035	517						Frog_fixed.avi	0
7619	457	1030.641	512.1723	0.506533	0.401052	594.9459	4.244877	0	1039.24	522.6708	0.3611659	0.4456876	592.4835	4.439768	0	9	1035	517						Frog_fixed.avi	0
7635	458	1028.14	508.3161	0.5065033	0.4012093	595.13	4.245231	0	1040.03	520.0396	0.361172	0.4457472	592.6311	4.444058	0	9	1034	514						Frog_fixed.avi	0
7652	459	1022.278	515.4828	0.5066395	0.4011115	595.2975	4.244231	0	1030.596	525.7817	0.3612706	0.4455413	592.6585	4.44698	0	9	1026	521						Frog_fixed.avi	0
7669	460	985.4559	512.8792	0.5068757	0.4008168	595.2336	4.251873	0	995.2638	513.1787	0.3615122	0.4452343	592.7286	4.461051	0	9	990	513						Frog_fixed.avi	0
7685	461	993.251	509.8639	0.507002	0.400513	595.4293	4.244471	0	1009.802	511.0861	0.3616516	0.4449235	592.823	4.453914	0	9	1002	510						Frog_fixed.avi	0
7702	462	990.9296	510.9681	0.5071899	0.4003116	595.3564	4.246735	0	992.0306	515.3187	0.3618129	0.4446461	592.8652	4.460269	0	9	991	513						Frog_fixed.avi	0
7719	463	990.9998	506.4352	0.507414	0.4002763	595.4556	4.250402	0	1000.281	512.2328	0.3620293	0.444544	592.9464	4.462976	0	9	996	509						Frog_fixed.avi	0
7735	464	988.9047	509.187	0.5076211	0.4004126	595.3876	4.240401	0	999.0854	512.5713	0.3622294	0.4446108	592.9274	4.460032	0	9	994	511						Frog_fixed.avi	0
7752	465	988.916	509.8311	0.5077279	0.4006827	595.3808	4.244449	0	993.2181	509.0907	0.3623328	0.444893	592.9534	4.466796	0	9	991	509						Frog_fixed.avi	0
7769	466	988.7316	512.9312	0.5077979	0.4010436	595.4997	4.238533	0	991.3427	519.1296	0.3623883	0.4451665	592.9552	4.449612	0	9	990	516						Frog_fixed.avi	0
7785	467	988.733	511.9179	0.5077721	0.4013825	595.6052	4.239003	0	992.7459	517.9995	0.3623586	0.4454453	593.0226	4.45239	0	9	991	515						Frog_fixed.avi	0
7802	468	993.3017	503.353	0.507672	0.4016697	595.5303	4.237609	0	989.8495	513.9226	0.3622608	0.4456794	593.1055	4.460657	0	9	992	509						Frog_fixed.avi	0
7819	469	988.4923	509.8183	0.5075868	0.4018965	595.7001	4.246935	0	1002.399	510.4517	0.3621833	0.4458297	593.2382	4.463968	0	9	995	510						Frog_fixed.avi	0
7835	470	988.0624	505.8172	0.5075786	0.4021272	595.7816	4.232126	0	998.5453	513.8647	0.3621804	0.4459539	593.2549	4.461229	0	9	993	510						Frog_fixed.avi	0
7852	471	991.5392	507.1064	0.5076878	0.4023773	595.7393	4.222506	0	994.3685	517.3662	0.3622637	0.4461192	593.2538	4.449347	0	9	993	512						Frog_fixed.avi	0
7868	472	990.1165	506.5085	0.5078788	0.4025881	595.9023	4.233651	0	999.9596	515.2514	0.3624661	0.4462292	593.3963	4.457216	0	9	995	511						Frog_fixed.avi	0
7885	473	988.9807	506.2354	0.508182	0.4027293	595.8276	4.227527	0	993.5228	515.9214	0.3627606	0.4463318	593.3608	4.460728	0	9	991	511						Frog_fixed.avi	0
7902	474	989.4742	507.1956	0.5084847	0.4028281	596.0312	4.221519	0	998.8709	499.7018	0.3630888	0.4464699	593.5109	4.458523	0	9	994	503						Frog_fixed.avi	0
7918	475	988.2524	504.9422	0.5087546	0.4028701	595.975	4.221729	0	995.6949	514.2039	0.3633654	0.4463672	593.5008	4.4397	0	9	992	510						Frog_fixed.avi	0
7935	476	991.3473	506.1831	0.508936	0.4029106	596.1181	4.222603	0	997.6362	511.4393	0.3635478	0.446328	593.6178	4.435515	0	9	994	509						Frog_fixed.avi	0
7952	477	988.9196	503.6759	0.5090379	0.4029629	596.1718	4.201898	0	993.6138	514.1301	0.3636443	0.4462775	593.653	4.4405	0	9	991	509						Frog_fixed.avi	0
7968	478	990.0474	506.8363	0.5091062	0.4030999	596.3085	4.197709	0	996.7402	508.5683	0.3637166	0.4463433	593.6518	4.432769	0	9	993	508						Frog_fixed.avi	0
7985	479	989.842	507.9786	0.5091427	0.4033262	596.3677	4.171525	0	995.2811	506.6694	0.3637727	0.446506	593.7795	4.424508	0	9	993	507						Frog_fixed.avi	0
8002	480	990.8317	507.1394	0.5091772	0.4036481	596.457	4.193877	0	1000.462	508.9946	0.363822	0.4467103	593.9006	4.415589	0	9	996	508						Frog_fixed.avi	0
8018	481	988.08	507.5961	0.5092124	0.4040042	596.588	4.18262	0	1001.379	514.3881	0.3638644	0.4469714	593.951	4.406551	0	9	995	511						Frog_fixed.avi	0
8035	482	989.1721	504.3559	0.5092456	0.4043032	596.5766	4.166441	0	999.7858	511.7514	0.3639245	0.447292	594.0015	4.384584	0	9	994	508						Frog_fixed.avi	0
8052	483	1045.406	510.9396	0.5090986	0.4045901	596.7543	4.184883	0	1054.057	524.85	0.3638288	0.4474643	594.2617	4.369722	0	9	1050	518						Frog_fixed.avi	0
8068	484	1022.396	508.3939	0.5092022	0.4047334	596.7703	4.177856	0	1029.609	519.4473	0.3639604	0.4475041	594.2291	4.372032	0	9	1026	514						Frog_fixed.avi	0
8085	485	1031.436	509.2647	0.5093518	0.4047802	596.8902	4.166145	0	1037.601	518.1525	0.3641141	0.4474524	594.2048	4.366786	0	9	1035	514						Frog_fixed.avi	0
8102	486	1030.969	510.171	0.5095766	0.4047659	596.9237	4.169765	0	1039.506	516.4722	0.3643567	0.4473854	594.4337	4.373519	0	9	1035	513						Frog_fixed.avi	0
8118	487	1033.623	509.0717	0.5098132	0.4048291	597.1203	4.170753	0	1032.77	519.9674	0.3645918	0.4473463	594.4157	4.355295	0	9	1033	515						Frog_fixed.avi	0
8135	488	1028.553	500.9986	0.5100679	0.4049516	597.1501	4.178273	0	1036.097	515.6205	0.3648589	0.4473903	594.6807	4.382261	0	9	1032	508						Frog_fixed.avi	0
8152	489	1031.621	503.0648	0.5103262	0.4051953	597.2498	4.183731	0	1033.506	522.1584	0.3651503	0.4475213	594.7195	4.361893	0	9	1033	513						Frog_fixed.avi	0
8168	490	1025.732	511.0319	0.5105667	0.4054797	597.3026	4.17277	0	1033.692	514.5404	0.3653923	0.4477204	594.7507	4.372916	0	9	1030	513						Frog_fixed.avi	0
8185	491	1028.241	501.2549	0.5107313	0.4058801	597.493	4.176998	0	1030.889	516.6184	0.3655732	0.4479288	594.8432	4.359621	0	9	1030	509						Frog_fixed.avi	0
8202	492	1026.898	505.4229	0.5108414	0.4062349	597.54	4.188933	0	1036.613	515.6678	0.3657177	0.4482442	594.9958	4.367105	0	9	1032	511						Frog_fixed.avi	0
8218	493	1022.662	506.8663	0.5109227	0.406583	597.7977	4.182543	0	1031.962	515.4112	0.3657779	0.4484503	595.1791	4.357352	0	9	1027	511						Frog_fixed.avi	0
8235	494	1020.484	507.9291	0.5110077	0.40682	597.744	4.19276	0	1030.149	515.0075	0.3658237	0.4485883	595.2405	4.377049	0	9	1025	511						Frog_fixed.avi	0
8252	495	1025.264	504.109	0.5111142	0.4069589	597.95	4.18437	0	1031.983	515.8574	0.3659316	0.4486112	595.2839	4.351468	0	9	1029	510						Frog_fixed.avi	0
8268	496	1024.011	509.4937	0.5112444	0.4070378	598.0007	4.182171	0	1028.302	516.3323	0.3660555	0.4485753	595.4091	4.366752	0	9	1026	513						Frog_fixed.avi	0
8285	497	1018.558	516.9666	0.5114467	0.407051	598.0902	4.184355	0	1026.605	516.3376	0.3662605	0.4484532	595.4893	4.366674	0	9	1023	517						Frog_fixed.avi	0
8302	498	1019.196	511.9209	0.5117311	0.4070379	598.1545	4.183619	0	1031.034	515.7593	0.3665463	0.4482901	595.7563	4.35299	0	9	1025	514						Frog_fixed.avi	0
8318	499	1020.735	511.0179	0.5120624	0.4069828	598.3481	4.17702	0	1028.244	511.6909	0.3668349	0.4481335	595.6582	4.342505	0	9	1024	511						Frog_fixed.avi	0
8335	500	1019.679	508.1828	0.5123905	0.4069382	598.3509	4.200788	0	1026.055	521.2045	0.367184	0.4478812	595.7631	4.343121	0	9	1023	515						Frog_fixed.avi	0
8352	501	1021.921	507.6182	0.5126873	0.4068855	598.3467	4.185121	0	1026.973	513.4458	0.3674594	0.4477271	595.8955	4.336817	0	9	1024	511						Frog_fixed.avi	0
8368	502	1021.834	506.9919	0.5128958	0.4068453	598.4949	4.171853	0	1024.813	515.9976	0.367677	0.4475586	595.9131	4.334357	0	9	1023	511						Frog_fixed.avi	0
8385	503	1023.099	503.876	0.5130379	0.4068669	598.6143	4.174181	0	1025.333	516.7583	0.3677897	0.4474785	595.9153	4.32132	0	9	1024	510						Frog_fixed.avi	0
8401	504	1026.25	505.6231	0.5130821	0.4069467	598.6982	4.16049	0	1032.136	518.7355	0.3678535	0.4474666	596.0963	4.30913	0	9	1029	512						Frog_fixed.avi	0
8418	505	1016.423	517.4089	0.5130996	0.4071078	598.7216	4.159597	0	1032.9	519.0818	0.3678673	0.44757	596.2236	4.313429	0	9	1025	518						Frog_fixed.avi	0
8435	506	1023.084	508.4813	0.5131037	0.4074329	598.777	4.157666	0	1033.702	516.6865	0.3678599	0.4477904	596.1885	4.313967	0	9	1028	513						Frog_fixed.avi	0
8451	507	1022.371	510.9122	0.5131156	0.4077702	598.7336	4.162424	0	1031.419	520.1005	0.3678662	0.4481098	596.1808	4.313004	0	9	1027	516						Frog_fixed.avi	0
8468	508	1020.725	509.9118	0.513152	0.4080771	598.8619	4.157212	0	1031.638	522.3319	0.3678942	0.4483333	596.3165	4.314147	0	9	1026	516						Frog_fixed.avi	0
8485	509	1020.867	503.1558	0.5131968	0.4082599	598.8205	4.143485	0	1030.052	513.3384	0.3679003	0.448537	596.1583	4.307244	0	9	1025	508						Frog_fixed.avi	0
8501	510	1025.236	500.9736	0.5132681	0.408362	598.6588	4.144369	0	1028.598	517.286	0.3679376	0.4485698	596.1259	4.303215	0	9	1027	509						Frog_fixed.avi	0
8518	511	1023.401	503.0243	0.5133351	0.4083524	598.6266	4.155714	0	1030.342	518.1285	0.368036	0.4485096	596.132	4.326618	0	9	1027	511						Frog_fixed.avi	0
8535	512	1022.665	497.4122	0.5134023	0.4082799	598.5818	4.162317	0	1027.171	517.9695	0.3680858	0.4484099	596.1222	4.322875	0	9	1025	508						Frog_fixed.avi	0
8551	513	1025.777	503.7024	0.5134768	0.4081536	598.4858	4.162952	0	1024.488	517.1946	0.3681588	0.4483212	596.0701	4.319207	0	9	1025	510						Frog_fixed.avi	0
8568	514	1022.518	505.5332	0.5135462	0.4081111	598.5082	4.154123	0	1022.235	519.2407	0.3682214	0.4482898	595.9308	4.321953	0	9	1022	512						Frog_fixed.avi	0
8585	515	1021.47	503.1071	0.5135724	0.4081558	598.4863	4.151894	0	1019.826	520.4454	0.3682407	0.4483172	595.9259	4.326106	0	9	1021	512						Frog_fixed.avi	0
8601	516	1023.392	502.3419	0.5135562	0.4082606	598.4672	4.16233	0	1020.895	515.5483	0.3682276	0.4484334	595.9125	4.317607	0	9	1022	509						Frog_fixed.avi	0
8618	517	1026.485	499.9546	0.5135158	0.4084821	598.368	4.176378	0	1024.3	526.0884	0.3681689	0.4486208	595.8686	4.319823	0	9	1025	513						Frog_fixed.avi	0
8635	518	1022.257	507.3904	0.51338	0.4086636	598.2565	4.174735	0	1026.928	517.3052	0.3680457	0.4488986	595.8788	4.331999	0	9	1025	512						Frog_fixed.avi	0
8651	519	1026.028	504.2628	0.5132181	0.4089105	598.1719	4.168224	0	1028.204	518.7758	0.3678575	0.4490986	595.8581	4.336237	0	9	1027	512						Frog_fixed.avi	0
8668	520	912.7417	578.2405	0.5134797	0.4095938	598.1573	4.174823	0	911.6603	575.0405	0.3682646	0.4497604	595.7021	4.348352	0	10	912	577						Frog_fixed.avi	0
8685	521	830.5305	648.2269	0.513944	0.4104408	597.9846	4.180515	0	827.078	659.502	0.3688746	0.4505035	595.5393	4.361338	0	10	829	654						Frog_fixed.avi	0
8701	522	807.2762	657.5048	0.5139898	0.4105724	597.9941	4.163687	0	810.473	656.4633	0.3688895	0.4507349	595.4199	4.368364	0	10	809	657						Frog_fixed.avi	0
8718	523	796.623	671.6395	0.5139964	0.4105757	597.9049	4.163742	0	799.6266	668.6904	0.3688084	0.4507464	595.5187	4.368845	0	10	798	670						Frog_fixed.avi	0
8735	524	800.7045	666.5158	0.51407	0.4105647	597.7087	4.180428	0	803.7135	667.2034	0.3688246	0.4507549	595.4584	4.368349	0	10	802	667						Frog_fixed.avi	0
8751	525	799.3859	660.6848	0.5141715	0.4104934	597.6689	4.176806	0	803.0758	668.2764	0.368888	0.4507452	595.2535	4.372165	0	10	801	664						Frog_fixed.avi	0
8768	526	800.9312	665.7191	0.5142682	0.4104112	597.5941	4.166168	0	801.0856	668.0137	0.3689255	0.4507226	595.1753	4.381463	0	10	801	667						Frog_fixed.avi	0
8784	527	800.759	663.7275	0.5143297	0.4103437	597.4443	4.173676	0	804.1376	668.6324	0.3689566	0.4507354	595.0734	4.379154	0	10	802	666						Frog_fixed.avi	0
8801	528	796.0819	664.9647	0.5143244	0.4102959	597.3711	4.163231	0	807.9419	670.8503	0.3689135	0.4508048	595.0029	4.388019	0	10	802	668						Frog_fixed.avi	0
8818	529	802.4061	665.7413	0.5142722	0.4103267	597.3197	4.157819	0	802.0654	666.3014	0.3687978	0.4509041	595.0828	4.387766	0	10	802	666						Frog_fixed.avi	0
8834	530	803.3883	667.0749	0.5141228	0.4104944	597.1804	4.167769	0	804.0406	669.6009	0.3686174	0.451042	595.0268	4.374383	0	10	804	668						Frog_fixed.avi	0
8851	531	804.7762	663.1306	0.5139873	0.4107324	597.1077	4.148306	0	802.2877	666.8152	0.3684354	0.451339	594.8735	4.391448	0	10	804	665						Frog_fixed.avi	0
8868	532	801.4694	666.2373	0.5138289	0.4110398	597.0712	4.135503	0	801.0342	667.4708	0.3682579	0.4516553	594.8958	4.384301	0	10	801	667						Frog_fixed.avi	0
8884	533	797.97	667.2722	0.513703	0.4113767	596.8891	4.12791	0	804.911	668.9257	0.3681155	0.4519907	594.8307	4.385262	0	10	801	668						Frog_fixed.avi	0
8901	534	801.2426	664.8604	0.5136397	0.4116517	596.9061	4.137446	0	800.1541	671.4954	0.3680206	0.4523675	594.6351	4.358102	0	10	801	668						Frog_fixed.avi	0
8918	535	803.4985	665.4067	0.5136223	0.41179	596.8166	4.118497	0	800.28	671.8948	0.3679779	0.4525669	594.5965	4.352518	0	10	802	669						Frog_fixed.avi	0
8934	536	895.2892	667.8142	0.5131044	0.4118862	596.7755	4.099798	0	902.9163	680.9057	0.3675574	0.4527381	594.4458	4.35252	0	11	899	674						Frog_fixed.avi	0
8951	537	979.6644	619.3475	0.5124956	0.4115795	596.8079	4.075595	0	992.3479	637.2521	0.3671104	0.4525084	594.5587	4.305234	0	11	986	628						Frog_fixed.avi	0
8968	538	988.8344	617.4829	0.5124601	0.4112757	596.6877	4.059637	0	994.3939	626.4743	0.3670878	0.4522484	594.5634	4.299417	0	11	992	622						Frog_fixed.avi	0
8984	539	995.9864	616.0925	0.5126287	0.4111321	596.6581	4.057137	0	1014.591	629.0161	0.3671875	0.4520702	594.5304	4.296696	0	11	1005	623						Frog_fixed.avi	0
9001	540	991.8548	615.3649	0.5127635	0.4110446	596.5934	4.03367	0	1012.902	624.7594	0.3673207	0.4519606	594.4832	4.255708	0	11	1002	620						Frog_fixed.avi	0
9018	541	997.4664	615.007	0.5129334	0.411044	596.5562	4.012349	0	1011.338	622.7217	0.3674108	0.4519289	594.4357	4.235476	0	11	1004	619						Frog_fixed.avi	0
9034	542	994.1708	612.1504	0.5130876	0.4111832	596.514	4.015274	0	1002.653	624.9274	0.3675019	0.4519085	594.3327	4.232587	0	11	998	619						Frog_fixed.avi	0
9051	543	987.8824	616.7233	0.5132369	0.4113605	596.5151	4.00507	0	1004.918	624.7073	0.3676187	0.4518853	594.2314	4.21124	0	11	996	621						Frog_fixed.avi	0
9068	544	996.9199	613.1542	0.5134305	0.4115192	596.427	3.974403	0	1007.716	622.1541	0.3677337	0.4517746	594.2736	4.203272	0	11	1002	618						Frog_fixed.avi	0
9084	545	995.4462	615.9546	0.513633	0.4117271	596.4926	3.984644	0	1006.691	629.8176	0.367903	0.4515935	594.2034	4.203082	0	11	1001	623						Frog_fixed.avi	0
9101	546	993.7926	614.1328	0.5139316	0.4118739	596.4378	3.972205	0	999.9243	619.2245	0.368131	0.4513776	594.1003	4.19151	0	11	997	617						Frog_fixed.avi	0
9118	547	993.8486	612.1816	0.514389	0.4120662	596.4564	3.959576	0	1004.811	625.2107	0.3685197	0.4509486	594.0594	4.173208	0	11	999	619						Frog_fixed.avi	0
9134	548	994.7521	611.7061	0.5149769	0.4121439	596.5959	3.957185	0	1001.762	618.983	0.3690514	0.4505562	594.0817	4.188314	0	11	998	615						Frog_fixed.avi	0
9151	549	995.1642	614.8186	0.5156893	0.4121634	596.6285	3.970908	0	1006.724	627.9221	0.36977	0.4499821	593.8788	4.177849	0	11	1001	621						Frog_fixed.avi	0
9168	550	996.4468	608.2756	0.5165222	0.4121098	596.7611	3.953995	0	1002.943	623.3284	0.3705225	0.4494399	593.8925	4.178017	0	11	1000	616						Frog_fixed.avi	0
9184	551	992.505	609.4122	0.5173362	0.4120576	596.8887	3.967862	0	1004.828	621.166	0.3713331	0.4488886	593.7664	4.181417	0	11	999	615						Frog_fixed.avi	0
9201	552	999.2662	606.0224	0.5180866	0.4119864	596.9037	3.964113	0	1001.962	619.9881	0.3720469	0.4483717	593.8475	4.18488	0	11	1001	613						Frog_fixed.avi	0
9218	553	998.2273	606.4528	0.5187394	0.4118956	597.0837	3.972897	0	1002.622	616.9716	0.3726654	0.4479121	593.7385	4.171397	0	11	1000	612						Frog_fixed.avi	0
9234	554	994.1226	612.7876	0.5192285	0.4118651	597.1794	3.978042	0	1002.161	623.7643	0.3731457	0.4475507	593.6334	4.187777	0	11	998	618						Frog_fixed.avi	0
9251	555	996.5768	606.5371	0.5195382	0.4118618	597.1216	3.961475	0	1008.077	618.428	0.3734534	0.447267	593.831	4.182385	0	11	1002	612						Frog_fixed.avi	0
9268	556	997.5698	608.9484	0.5197452	0.4119251	597.2407	3.965664	0	1007.122	619.8983	0.3736331	0.4471346	593.7246	4.176143	0	11	1002	614						Frog_fixed.avi	0
9284	557	991.5613	606.6854	0.5198219	0.4120742	597.2744	3.959545	0	1002.133	615.8915	0.3737177	0.4470908	593.6708	4.188663	0	11	997	611						Frog_fixed.avi	0
9301	558	1034.514	667.7745	0.5195721	0.4128449	597.1567	3.959378	0	1050.308	679.3451	0.3736403	0.4475673	593.7394	4.181427	0	12	1042	674						Frog_fixed.avi	0
9318	559	1064.334	783.3792	0.5192097	0.414075	597.1434	3.950579	0	1069.566	793.5156	0.3735555	0.448522	593.7315	4.189988	0	12	1067	788						Frog_fixed.avi	0
9334	560	1057.733	778.4529	0.5192844	0.4141105	597.2167	3.955564	0	1076.33	798.3303	0.3734808	0.4485605	593.7809	4.200623	0	12	1067	788						Frog_fixed.avi	0
9351	561	1062.179	800.1875	0.5193409	0.4139659	597.1904	3.954595	0	1080.373	810.4586	0.3734423	0.4483981	593.7424	4.186911	0	12	1071	805						Frog_fixed.avi	0
9367	562	1063.968	788.6187	0.5194147	0.4138136	597.1343	3.950783	0	1076.69	804.8392	0.3734283	0.4482224	593.627	4.196035	0	12	1070	797						Frog_fixed.avi	0
9384	563	1064.734	795.2221	0.5194465	0.4135181	597.0001	3.948511	0	1078.466	807.9311	0.3733866	0.4478756	593.6213	4.202752	0	12	1072	802						Frog_fixed.avi	0
9401	564	1065.221	795.1658	0.5195104	0.413279	597.009	3.966301	0	1082.765	805.8414	0.37338	0.4475977	593.4932	4.213987	0	12	1074	801						Frog_fixed.avi	0
9417	565	1059.882	799.3421	0.5195485	0.4132044	596.9341	3.97664	0	1079.374	802.9432	0.3733534	0.4474324	593.397	4.228944	0	12	1070	801						Frog_fixed.avi	0
9434	566	1063.105	795.2738	0.5195953	0.4132384	596.8641	3.98351	0	1079.468	800.011	0.3733351	0.4473582	593.2944	4.222722	0	12	1071	798						Frog_fixed.avi	0
9451	567	1062.658	794.5476	0.5196205	0.4133816	596.783	3.986172	0	1080.323	799.6208	0.3733154	0.4473698	593.2418	4.241997	0	12	1071	797						Frog_fixed.avi	0
9467	568	1062.595	789.5275	0.5196227	0.4136114	596.6635	3.984521	0	1078.945	802.1901	0.3732819	0.4474442	593.1174	4.245491	0	12	1071	796						Frog_fixed.avi	0
9484	569	1059.715	796.087	0.5195986	0.4138002	596.5488	4.002635	0	1087.908	801.975	0.3732081	0.4475315	593.0786	4.258747	0	12	1074	799						Frog_fixed.avi	0
9501	570	1065.159	798.5773	0.5195477	0.4138805	596.4677	4.018392	0	1085.135	801.9175	0.373114	0.4475757	592.9241	4.275771	0	12	1075	800						Frog_fixed.avi	0
9517	571	1059.014	796.2969	0.519471	0.4138967	596.34	4.036977	0	1079.734	801.1147	0.3729695	0.4475139	592.7758	4.27281	0	12	1069	799						Frog_fixed.avi	0
9534	572	1060.947	793.5386	0.5193918	0.4138288	596.1276	4.029749	0	1079.134	799.8928	0.3728884	0.4474095	592.6187	4.290971	0	12	1070	797						Frog_fixed.avi	0
9551	573	1059.725	793.437	0.5193539	0.4136725	595.9867	4.043141	0	1085.909	799.7521	0.3728209	0.4472018	592.5432	4.305532	0	12	1073	797						Frog_fixed.avi	0
9567	574	1061.487	792.9335	0.5193439	0.4134499	595.9116	4.050494	0	1085.808	799.8279	0.3727758	0.4470084	592.3485	4.329134	0	12	1074	796						Frog_fixed.avi	0
9584	575	1061.369	793.8063	0.5193621	0.4132848	595.7311	4.068399	0	1089.624	797.9598	0.3727768	0.4468681	592.2472	4.346004	0	12	1075	796						Frog_fixed.avi	0
9601	576	1060.547	797.7952	0.519394	0.4131477	595.5364	4.065316	0	1089.372	801.4506	0.37277	0.4467897	592.0582	4.341369	0	12	1075	800						Frog_fixed.avi	0
9617	577	1065.241	791.1217	0.519415	0.4130611	595.3148	4.077654	0	1084.944	797.202	0.3727424	0.4467063	591.8331	4.33527	0	12	1075	794						Frog_fixed.avi	0
9634	578	1060.536	792.8378	0.5193896	0.4129755	595.142	4.077088	0	1085.814	797.5135	0.372689	0.4466692	591.5805	4.336327	0	12	1073	795						Frog_fixed.avi	0
9651	579	1066.399	788.976	0.5193256	0.4129283	594.9543	4.082797	0	1083.23	796.0612	0.3725927	0.4466442	591.4773	4.351867	0	12	1075	793						Frog_fixed.avi	0
9667	580	1065.373	790.3077	0.51922	0.4128917	594.7629	4.086362	0	1077.931	798.376	0.3724383	0.446627	591.2862	4.353735	0	12	1072	794						Frog_fixed.avi	0
9684	581	1059.604	791.1074	0.5190816	0.4128878	594.5401	4.095146	0	1079.974	796.835	0.3722706	0.4466383	591.1184	4.345027	0	12	1070	794						Frog_fixed.avi	0
9701	582	1065.584	793.1292	0.5189843	0.4128829	594.3889	4.09721	0	1087.987	797.1776	0.3721697	0.4466465	590.9291	4.35518	0	12	1077	795						Frog_fixed.avi	0
9717	583	1068.488	792.0329	0.5189301	0.4128672	594.2206	4.091862	0	1086.638	798.3325	0.3720753	0.4466364	590.7721	4.357656	0	12	1078	795						Frog_fixed.avi	0
9734	584	1066.174	791.2742	0.5189151	0.4127979	593.9739	4.097502	0	1085.876	795.9367	0.3720354	0.4465695	590.556	4.36093	0	12	1076	794						Frog_fixed.avi	0
9751	585	1064.645	794.4902	0.5189603	0.4126949	593.7843	4.099285	0	1085.078	798.8913	0.3720562	0.4463957	590.3605	4.358263	0	12	1075	797						Frog_fixed.avi	0
9767	586	1071.558	794.8403	0.5190444	0.4125247	593.6231	4.09619	0	1083.289	799.1525	0.3721005	0.4462002	590.204	4.361806	0	12	1077	797						Frog_fixed.avi	0
9784	587	1030.679	748.0809	0.5192659	0.4118316	593.4664	4.109216	0	1052.506	761.0263	0.3723376	0.4454317	590.0328	4.3575	0	13	1042	755						Frog_fixed.avi	0
9801	588	998.0456	666.5413	0.5194126	0.4106264	593.3511	4.12471	0	1020.709	682.5544	0.3726377	0.4441105	589.8469	4.360286	0	13	1009	675						Frog_fixed.avi	0
9817	589	1004.672	633.5146	0.5193241	0.4095162	593.3314	4.1163	0	1013.432	648.3071	0.3726146	0.4429141	589.8094	4.365657	0	13	1009	641						Frog_fixed.avi	0
9834	590	998.7985	637.8703	0.5193124	0.4085155	593.1752	4.137088	0	1016.744	635.0912	0.3724839	0.4417791	589.7778	4.360959	0	13	1008	636						Frog_fixed.avi	0
9851	591	1001.608	637.3041	0.5192379	0.4073928	593.0483	4.144694	0	1015.591	637.0236	0.3723368	0.4404656	589.7589	4.372696	0	13	1009	637						Frog_fixed.avi	0
9867	592	996.8395	637.1412	0.519116	0.4063711	592.9728	4.133916	0	1020.987	641.6763	0.3721719	0.4392625	589.6525	4.364228	0	13	1009	639						Frog_fixed.avi	0
9884	593	1000.558	636.4398	0.5190227	0.4054253	592.9247	4.123172	0	1015.527	637.1142	0.3719834	0.4382518	589.7111	4.353322	0	13	1008	637						Frog_fixed.avi	0
9900	594	998.7208	634.4609	0.5189545	0.4046188	592.892	4.125455	0	1016.23	635.0305	0.3718336	0.4373773	589.7064	4.354904	0	13	1007	635						Frog_fixed.avi	0
9917	595	997.9448	633.2727	0.5188838	0.4038818	592.7947	4.123284	0	1019.538	635.2145	0.3717386	0.4365755	589.7825	4.359469	0	13	1009	634						Frog_fixed.avi	0
9934	596	997.7378	626.7162	0.5188665	0.4032232	592.7943	4.115828	0	1019.67	627.929	0.3716981	0.4357874	589.8092	4.361712	0	13	1009	627						Frog_fixed.avi	0
9950	597	1001.363	630.9588	0.5189453	0.4026638	592.941	4.107907	0	1015.902	636.2497	0.3717171	0.4350629	589.9221	4.348421	0	13	1009	634						Frog_fixed.avi	0
9967	598	999.935	633.2875	0.5190585	0.4022243	592.9304	4.091766	0	1015.843	634.9479	0.3718416	0.4345374	590.101	4.340858	0	13	1008	634						Frog_fixed.avi	0
9984	599	996.9421	637.5343	0.5193087	0.4019774	592.9396	4.097848	0	1013.898	636.6708	0.3720559	0.4341337	590.252	4.33494	0	13	1005	637						Frog_fixed.avi	0
10000	600	996.8271	635.1216	0.5196198	0.4018904	593.1389	4.08831	0	1016.017	631.3322	0.3723855	0.4339076	590.2905	4.324049	0	13	1006	633						Frog_fixed.avi	0
10017	601	1001.048	631.6274	0.5200294	0.4018857	593.159	4.068151	0	1015.434	635.8289	0.3727784	0.4337629	590.49	4.307023	0	13	1008	634						Frog_fixed.avi	0
10034	602	1001.651	634.3939	0.5205022	0.4019066	593.2724	4.050252	0	1014.178	631.8069	0.3732551	0.4336898	590.5919	4.300186	0	13	1008	633						Frog_fixed.avi	0
10050	603	1000.407	632.8218	0.5210077	0.4019798	593.3845	4.04826	0	1010.892	632.723	0.3737564	0.4336492	590.692	4.296868	0	13	1006	633						Frog_fixed.avi	0
10067	604	997.3622	630.3073	0.5214806	0.4020611	593.5074	4.041744	0	1007.142	631.9297	0.3742513	0.4335019	590.7997	4.289578	0	13	1002	631						Frog_fixed.avi	0
10084	605	995.3375	632.5403	0.5219179	0.4020727	593.6524	4.039886	0	1012.75	631.2072	0.3747104	0.4332864	590.8726	4.296603	0	13	1004	632						Frog_fixed.avi	0
10100	606	995.4797	550.4375	0.5222501	0.4015884	593.9534	4.06003	0	1018.619	566.8431	0.3751505	0.4325271	591.1252	4.28756	0	14	1007	559						Frog_fixed.avi	0
10117	607	1007.058	528.9625	0.5225338	0.4010924	594.0422	4.017627	0	1017.561	533.5638	0.375625	0.4318177	591.2158	4.263671	0	14	1012	531						Frog_fixed.avi	0
10134	608	1011.225	520.6464	0.5229772	0.4009047	594.0547	4.021967	0	1018.138	524.6081	0.3760419	0.4314693	591.2809	4.266736	0	14	1015	523						Frog_fixed.avi	0
10150	609	1008.621	517.5856	0.5234046	0.4006334	594.0035	4.011527	0	1012.274	526.1318	0.3764185	0.4309932	591.2556	4.238416	0	14	1010	522						Frog_fixed.avi	0
10167	610	1010.404	519.2381	0.5238871	0.4003855	594.0881	4.015198	0	1015.09	520.1643	0.3768388	0.4305599	591.368	4.244386	0	14	1013	520						Frog_fixed.avi	0
10184	611	1005.381	520.492	0.524315	0.4001361	594.1526	4.032453	0	1012.872	523.9899	0.3772707	0.4300852	591.2824	4.254312	0	14	1009	522						Frog_fixed.avi	0
10200	612	1004.525	517.821	0.524781	0.3999427	594.1388	4.012884	0	1010.567	522.9891	0.3776944	0.4297832	591.2791	4.256065	0	14	1008	520						Frog_fixed.avi	0
10217	613	1004.994	517.9334	0.5252534	0.3997708	594.1859	4.019309	0	1007.732	519.6855	0.3781303	0.4295137	591.3149	4.247805	0	14	1006	519						Frog_fixed.avi	0
10234	614	1002.29	518.9721	0.5257142	0.3996855	594.16	4.018279	0	1010.461	520.9033	0.3785722	0.4292149	591.3187	4.234567	0	14	1006	520						Frog_fixed.avi	0
10250	615	998.9661	523.3062	0.5261716	0.3996531	594.0961	4.014811	0	1009.648	519.275	0.3790289	0.4290674	591.3286	4.252533	0	14	1004	521						Frog_fixed.avi	0
10267	616	1003.181	517.8273	0.5266351	0.3996882	593.9516	4.023391	0	1008.467	519.2906	0.3794884	0.4289727	591.3216	4.257818	0	14	1006	519						Frog_fixed.avi	0
10284	617	1002.404	516.3913	0.5271146	0.3998021	593.8959	4.025186	0	1005.364	519.5629	0.3799379	0.4289141	591.1609	4.24951	0	14	1004	518						Frog_fixed.avi	0
10300	618	1001.475	516.9609	0.5276324	0.4000167	593.8746	4.049499	0	1006.038	521.2989	0.3804157	0.4289214	591.0898	4.262762	0	14	1004	519						Frog_fixed.avi	0
10317	619	1000.344	519.3576	0.5281565	0.4002759	593.7778	4.038442	0	1006.324	520.188	0.3809252	0.4289802	591.029	4.277236	0	14	1003	520						Frog_fixed.avi	0
10334	620	1001.917	520.1572	0.5286902	0.4005574	593.6727	4.045122	0	1008.038	518.987	0.3814564	0.4290468	590.897	4.272935	0	14	1005	520						Frog_fixed.avi	0
10350	621	1004.777	516.3129	0.5292715	0.4008359	593.7122	4.068326	0	1006.408	519.2074	0.3819912	0.429077	590.8397	4.273226	0	14	1006	518						Frog_fixed.avi	0
10367	622	1006.618	514.688	0.5298643	0.4010326	593.4982	4.06461	0	1008.568	519.3103	0.3825647	0.4290253	590.8134	4.288584	0	14	1008	517						Frog_fixed.avi	0
10383	623	1005.384	517.5461	0.5304435	0.4011526	593.4046	4.066442	0	1006.479	516.5304	0.3831262	0.4288971	590.7289	4.305226	0	14	1006	517						Frog_fixed.avi	0
10400	624	1004.394	514.5544	0.5310338	0.4012519	593.3896	4.078884	0	1006.955	515.0881	0.3836805	0.4287508	590.5497	4.311149	0	14	1006	515						Frog_fixed.avi	0
10417	625	1007.776	516.3282	0.5316054	0.4012999	593.2872	4.093567	0	1007.515	522.3818	0.3842032	0.4285094	590.5033	4.309913	0	14	1008	519						Frog_fixed.avi	0
10433	626	1004.126	511.6923	0.5321437	0.4013152	593.2128	4.079954	0	1007.245	516.2	0.3847178	0.4283962	590.4186	4.319905	0	14	1006	514						Frog_fixed.avi	0
10450	627	1007.659	512.4929	0.5326821	0.4013388	593.0086	4.08542	0	1008.649	520.4038	0.3851945	0.4282568	590.3055	4.327409	0	14	1008	516						Frog_fixed.avi	0
10467	628	1004.657	517.1001	0.5331666	0.4013665	592.9197	4.088385	0	1002.195	520.5862	0.3856265	0.4281482	590.0259	4.315982	0	14	1003	519						Frog_fixed.avi	0
10483	629	1005.897	508.4191	0.5336294	0.4014287	592.7662	4.086944	0	999.9136	519.9984	0.3860209	0.4280652	589.915	4.316194	0	14	1003	514						Frog_fixed.avi	0
10500	630	1001.154	520.9706	0.5340356	0.4015308	592.7404	4.078997	0	1004.018	515.9465	0.3864406	0.4279796	589.842	4.322882	0	14	1003	518						Frog_fixed.avi	0
10517	631	1000.913	512.7589	0.5344798	0.4017437	592.6444	4.085104	0	1002.018	515.7539	0.3868474	0.4279492	589.8065	4.331419	0	14	1001	514						Frog_fixed.avi	0
10533	632	999.3276	510.0582	0.5349434	0.4019556	592.5647	4.077317	0	1000.642	522.9617	0.387246	0.4278581	589.6763	4.319759	0	14	1000	517						Frog_fixed.avi	0
10550	633	997.3431	516.9102	0.5353855	0.4021944	592.4518	4.077913	0	995.0284	525.2727	0.3876687	0.4278559	589.6854	4.318071	0	14	996	521						Frog_fixed.avi	0
10567	634	998.6292	510.884	0.5358719	0.4024934	592.457	4.075435	0	999.1511	517.5569	0.388119	0.4278255	589.6107	4.323956	0	14	999	514						Frog_fixed.avi	0
10583	635	994.2876	507.1598	0.5363384	0.4028043	592.4299	4.077584	0	999.251	522.48	0.3885591	0.4277615	589.4903	4.332468	0	14	997	515						Frog_fixed.avi	0
10600	636	999.7019	517.3039	0.5368149	0.4030513	592.3768	4.084569	0	998.1714	521.0901	0.3890089	0.4277055	589.4521	4.316871	0	14	999	519						Frog_fixed.avi	0
10617	637	994.6841	511.8867	0.5372776	0.4033832	592.3625	4.068789	0	997.4187	516.2711	0.3894443	0.4276949	589.4847	4.327085	0	14	996	514						Frog_fixed.avi	0
10633	638	1000.265	513.8381	0.5377239	0.4037253	592.3728	4.088522	0	995.6076	521.6542	0.3898532	0.4276757	589.4102	4.321961	0	14	998	518						Frog_fixed.avi	0
10650	639	995.1948	507.4608	0.5381613	0.40405	592.3302	4.061431	0	999.5645	526.0334	0.3902828	0.4277173	589.4462	4.322938	0	14	997	517						Frog_fixed.avi	0
10667	640	994.314	515.3755	0.5385549	0.4043713	592.3868	4.079971	0	992.4643	527.71	0.390663	0.4277614	589.6192	4.325377	0	14	993	522						Frog_fixed.avi	0
10683	641	997.2823	514.4709	0.5389774	0.4047127	592.4241	4.063859	0	991.0083	517.4377	0.3910583	0.4279304	589.5195	4.325215	0	14	994	516						Frog_fixed.avi	0
10700	642	952.373	541.6316	0.5395849	0.4052867	592.2923	4.067834	0	948.3704	533.9254	0.3916898	0.4281662	589.7092	4.330414	0	15	950	538						Frog_fixed.avi	0
10717	643	946.4393	559.049	0.5400681	0.4057632	592.2216	4.093286	0	942.3697	562.9664	0.3922408	0.428466	589.527	4.341723	0	15	944	561						Frog_fixed.avi	0
10733	644	933.3213	559.9039	0.5404574	0.4059616	592.452	4.081315	0	936.5405	550.0759	0.3925838	0.4285023	589.6191	4.338005	0	15	935	555						Frog_fixed.avi	0
10750	645	930.993	555.2745	0.5408275	0.4062422	592.3941	4.079581	0	930.1531	559.7844	0.3929881	0.4285821	589.6522	4.346318	0	15	931	558						Frog_fixed.avi	0
10767	646	934.1367	555.7111	0.5412269	0.4064813	592.3933	4.08758	0	936.311	559.2786	0.3933729	0.4286458	589.7452	4.345647	0	15	935	557						Frog_fixed.avi	0
10783	647	928.837	556.2014	0.5415965	0.4067397	592.3884	4.089965	0	931.8887	552.2942	0.3937394	0.428706	589.7659	4.350144	0	15	930	554						Frog_fixed.avi	0
10800	648	934.1855	556.1606	0.5419387	0.4069905	592.5661	4.099262	0	928.6554	554.5494	0.3940678	0.4288166	589.7684	4.326086	0	15	931	555						Frog_fixed.avi	0
10817	649	934.222	558.914	0.542245	0.4072964	592.5615	4.122354	0	933.8482	546.373	0.3943741	0.4289086	589.925	4.35956	0	15	934	553						Frog_fixed.avi	0
10833	650	926.7579	563.1013	0.5425008	0.4076081	592.6585	4.11224	0	928.3591	554.0656	0.3946472	0.4289992	589.9778	4.356643	0	15	928	559						Frog_fixed.avi	0
10850	651	931.3923	553.695	0.5427389	0.4079288	592.7104	4.120786	0	926.9946	555.2465	0.3948863	0.4291529	590.0245	4.359513	0	15	929	554						Frog_fixed.avi	0
10866	652	935.1304	555.6895	0.5429565	0.4082794	592.8261	4.141695	0	923.7884	555.4178	0.3950963	0.42934	590.1024	4.360594	0	15	929	556						Frog_fixed.avi	0
10883	653	932.231	557.2343	0.5431498	0.4086396	592.7745	4.137796	0	930.9164	549.7612	0.3953039	0.4296014	590.1443	4.359672	0	15	932	553						Frog_fixed.avi	0
10900	654	930.0058	555.3869	0.5432857	0.4089578	592.9229	4.14983	0	925.2579	552.4192	0.3954465	0.4297795	590.2051	4.37254	0	15	928	554						Frog_fixed.avi	0
10916	655	926.3602	553.1609	0.5434101	0.4092476	593.0169	4.161965	0	924.2289	551.7769	0.3956029	0.4299558	590.2746	4.382042	0	15	925	552						Frog_fixed.avi	0
10933	656	925.6183	559.3492	0.5435989	0.4095482	592.8958	4.152704	0	925.2064	550.2764	0.395745	0.4300887	590.4669	4.387788	0	15	925	555						Frog_fixed.avi	0
10950	657	927.0022	554.3424	0.5437455	0.4097685	593.0357	4.175375	0	921.7962	549.8682	0.3959309	0.4301733	590.3813	4.384956	0	15	924	552						Frog_fixed.avi	0
10966	658	927.1716	551.0776	0.5439226	0.4099016	593.1432	4.177904	0	920.1222	553.6927	0.3960925	0.4302273	590.4963	4.394012	0	15	924	552						Frog_fixed.avi	0
10983	659	921.1968	555.5026	0.5441016	0.4099731	593.1918	4.185956	0	922.749	556.5686	0.3962631	0.4302093	590.5703	4.410014	0	15	922	556						Frog_fixed.avi	0
11000	660	924.9787	551.787	0.5442964	0.4100234	593.1123	4.194956	0	923.6097	551.702	0.3964621	0.4301917	590.61	4.409845	0	15	924	552						Frog_fixed.avi	0
11016	661	920.3272	552.1563	0.5444656	0.4100599	593.2059	4.192421	0	917.589	551.0737	0.3966306	0.4301879	590.5818	4.41553	0	15	919	552						Frog_fixed.avi	0
11033	662	925.9274	552.2117	0.5446622	0.4101778	593.138	4.193654	0	921.4718	551.3984	0.396782	0.4302175	590.7098	4.420337	0	15	924	552						Frog_fixed.avi	0
11050	663	924.4074	554.9747	0.5448121	0.4103031	593.2943	4.208176	0	919.2375	548.2902	0.3969588	0.4303019	590.6458	4.430903	0	15	922	552						Frog_fixed.avi	0
11066	664	924.006	553.644	0.5449194	0.4104981	593.3281	4.21816	0	917.8807	548.333	0.3970737	0.4304314	590.6381	4.422984	0	15	921	551						Frog_fixed.avi	0
11083	665	917.673	553.416	0.5450128	0.4107017	593.2645	4.213139	0	920.7806	546.8946	0.3971666	0.430557	590.6689	4.44105	0	15	919	550						Frog_fixed.avi	0
11100	666	920.0137	555.7546	0.545076	0.4108683	593.256	4.22412	0	917.6406	550.9597	0.3972188	0.4306664	590.6737	4.43818	0	15	919	553						Frog_fixed.avi	0
11116	667	918.5782	556.3871	0.5451787	0.411091	593.1277	4.225706	0	915.9395	545.3577	0.3972612	0.4308031	590.6461	4.446061	0	15	917	551						Frog_fixed.avi	0
11133	668	920.1684	556.6113	0.5452504	0.4113099	593.1261	4.223697	0	916.3549	545.8791	0.3973305	0.4309512	590.6103	4.447946	0	15	918	551						Frog_fixed.avi	0
11150	669	920.5396	552.0334	0.5453801	0.411517	593.1753	4.239959	0	921.7286	547.0947	0.3974642	0.4310842	590.5483	4.461717	0	15	921	550						Frog_fixed.avi	0
11166	670	913.1695	555.7256	0.5455022	0.4117083	593.0445	4.240458	0	913.8535	542.2228	0.3975906	0.4312566	590.4448	4.461015	0	15	914	549						Frog_fixed.avi	0
11183	671	914.554	554.9681	0.5456929	0.4119391	592.9191	4.251718	0	912.7982	542.7461	0.3977418	0.4313927	590.5278	4.477703	0	15	914	549						Frog_fixed.avi	0
11200	672	913.9886	554.2713	0.5458895	0.4121568	593.0245	4.256207	0	910.2734	545.8941	0.3979278	0.4315309	590.3198	4.463635	0	15	912	550						Frog_fixed.avi	0
11216	673	910.3472	550.9375	0.5460693	0.4123656	592.8794	4.263187	0	915.1083	542.9985	0.3981109	0.4316296	590.2318	4.480784	0	15	913	547						Frog_fixed.avi	0
11233	674	910.7496	553.7352	0.5462558	0.4125479	592.7451	4.284171	0	909.9332	539.9009	0.3982312	0.4317036	590.2574	4.494547	0	15	910	547						Frog_fixed.avi	0
11250	675	914.8304	554.1538	0.5464169	0.4126795	592.7452	4.300663	0	911.5164	545.2371	0.3983926	0.4317312	590.0745	4.48877	0	15	913	550						Frog_fixed.avi	0
11266	676	914.5526	554.6755	0.5465695	0.4128174	592.5021	4.295407	0	907.3638	541.9852	0.398513	0.4317862	590.002	4.500141	0	15	911	548						Frog_fixed.avi	0
11283	677	910.3882	554.7366	0.5467103	0.4129553	592.5089	4.306539	0	904.5704	544.5662	0.3986507	0.4318344	589.9464	4.50105	0	15	907	550						Frog_fixed.avi	0
11300	678	908.9264	557.2566	0.5468824	0.4131255	592.3881	4.305868	0	907.3868	541.4509	0.3988063	0.4318933	589.9366	4.523411	0	15	908	549						Frog_fixed.avi	0
11316	679	907.4871	553.5965	0.5470765	0.4132789	592.2374	4.310284	0	914.7794	540.8291	0.3989727	0.4319499	589.7897	4.52844	0	15	911	547						Frog_fixed.avi	0
11333	680	906.556	548.186	0.5472835	0.4134914	592.2746	4.328795	0	905.1221	539.7197	0.3991522	0.4319927	589.8492	4.53708	0	15	906	544						Frog_fixed.avi	0
11350	681	907.0585	551.5826	0.5475476	0.4136388	592.0678	4.333953	0	909.2216	535.2244	0.3993997	0.4320857	589.655	4.539784	0	15	908	543						Frog_fixed.avi	0
11366	682	908.7045	544.5829	0.5478169	0.4138785	591.9619	4.357108	0	904.9232	536.1906	0.399625	0.4321301	589.6298	4.542798	0	15	907	540						Frog_fixed.avi	0
11383	683	907.3003	548.2161	0.5480934	0.4140348	591.9077	4.36245	0	911.2879	534.1895	0.3999183	0.4321804	589.4877	4.552135	0	15	909	541						Frog_fixed.avi	0
11399	684	913.5187	543.4156	0.5483985	0.4142688	591.6979	4.358228	0	900.7615	534.2628	0.4001489	0.4322259	589.4502	4.561658	0	15	907	539						Frog_fixed.avi	0
11416	685	901.2202	549.9038	0.5486586	0.414442	591.7778	4.366072	0	910.4424	534.8879	0.4004703	0.4322928	589.2876	4.563333	0	15	906	542						Frog_fixed.avi	0
11433	686	902.8147	549.2623	0.5489906	0.4147611	591.6279	4.386226	0	903.3889	528.3384	0.400728	0.432423	589.1995	4.576244	0	15	903	539						Frog_fixed.avi	0
11449	687	903.113	549.7585	0.5492502	0.4150938	591.4604	4.383758	0	906.8868	530.249	0.4010049	0.4325622	589.1867	4.569291	0	15	905	540						Frog_fixed.avi	0
11466	688	900.5645	547.5039	0.5495339	0.4154008	591.4106	4.390891	0	910.0173	534.442	0.4012607	0.4327314	589.0938	4.589699	0	15	905	541						Frog_fixed.avi	0
11483	689	900.2152	544.2452	0.5497936	0.4157138	591.3665	4.394556	0	909.65	526.2829	0.4014679	0.4329408	588.9841	4.589661	0	15	905	535						Frog_fixed.avi	0
11499	690	895.7056	544.4372	0.5500175	0.4159858	591.1891	4.392739	0	904.218	531.4738	0.4016501	0.4330677	588.9176	4.599591	0	15	900	538						Frog_fixed.avi	0
11516	691	903.3963	541.986	0.5502619	0.4162699	590.9787	4.408184	0	903.454	531.3858	0.4018283	0.4331625	588.7585	4.599277	0	15	903	537						Frog_fixed.avi	0
11533	692	896.0963	549.11	0.550485	0.4165048	591.0635	4.413286	0	903.5218	533.3092	0.4020348	0.4332451	588.8431	4.614262	0	15	900	541						Frog_fixed.avi	0
11549	693	901.7715	548.5259	0.5507798	0.4167573	590.8484	4.417986	0	905.9466	527.8719	0.4022751	0.4333095	588.726	4.632507	0	15	904	538						Frog_fixed.avi	0
11566	694	895.0634	547.2917	0.5510875	0.4169424	590.8514	4.416081	0	905.4122	525.9875	0.4026034	0.4333497	588.6318	4.611586	0	15	900	537						Frog_fixed.avi	0
11583	695	890.6464	493.3102	0.5514261	0.416906	590.8106	4.42956	0	903.4595	479.3412	0.402983	0.4331827	588.6202	4.634235	0	16	897	486						Frog_fixed.avi	0
11599	696	896.5107	508.525	0.5517743	0.4171013	590.6857	4.420798	0	900.189	492.0637	0.4033473	0.4332236	588.4655	4.628704	0	16	898	500						Frog_fixed.avi	0
11616	697	889.8353	495.0851	0.5521634	0.4173591	590.7404	4.424433	0	903.0803	478.3311	0.4036897	0.4333482	588.4462	4.63749	0	16	896	487						Frog_fixed.avi	0
11633	698	892.9595	500.3963	0.5524915	0.4175585	590.5939	4.435813	0	901.8763	483.327	0.403988	0.4333884	588.3982	4.632209	0	16	897	492						Frog_fixed.avi	0
11649	699	887.2255	501.4095	0.5528117	0.4177596	590.5063	4.435801	0	899.3079	487.619	0.4042799	0.4334807	588.3167	4.627661	0	16	893	495						Frog_fixed.avi	0
11666	700	885.4959	502.6252	0.5530921	0.4180234	590.4691	4.426475	0	900.0665	480.755	0.404547	0.4336429	588.219	4.634908	0	16	893	492						Frog_fixed.avi	0
11683	701	888.9811	499.5052	0.5533862	0.4180783	590.4721	4.39676	0	897.7402	485.0068	0.4047941	0.4337783	588.1923	4.630724	0	16	893	492						Frog_fixed.avi	0
11699	702	888.2601	501.1272	0.5536438	0.4185855	590.4673	4.438737	0	902.4966	482.8762	0.4050534	0.4339532	588.1512	4.64455	0	16	895	492						Frog_fixed.avi	0
11716	703	885.0184	499.3769	0.5538846	0.4189684	590.2233	4.422191	0	903.0485	479.2357	0.4052894	0.4342118	588.1044	4.642795	0	16	894	489						Frog_fixed.avi	0
11733	704	883.7003	501.5399	0.5541627	0.4193047	590.1467	4.427644	0	898.9413	480.112	0.4055361	0.4344995	588.0398	4.627383	0	16	891	491						Frog_fixed.avi	0
11749	705	880.8332	498.9077	0.5543986	0.4197556	590.054	4.421816	0	894.7671	484.9572	0.4057758	0.4347692	587.9995	4.623291	0	16	888	492						Frog_fixed.avi	0
11766	706	884.7586	504.2517	0.5546625	0.4200911	590.0415	4.443109	0	897.6519	481.056	0.4060147	0.4350641	587.9002	4.628228	0	16	891	493						Frog_fixed.avi	0
11783	707	888.5494	500.6693	0.5548909	0.4205259	589.9818	4.428389	0	895.4888	480.3563	0.4062179	0.4354094	587.8777	4.62578	0	16	892	491						Frog_fixed.avi	0
11799	708	886.0294	500.6559	0.5550953	0.4209254	589.8635	4.419609	0	889.4802	480.2043	0.4063897	0.4358329	587.7972	4.619624	0	16	888	490						Frog_fixed.avi	0
11816	709	885.5824	495.2663	0.5552862	0.4214771	589.9196	4.417555	0	891.6788	487.6259	0.4065531	0.4363043	587.6225	4.626272	0	16	889	491						Frog_fixed.avi	0
11833	710	885.2099	499.564	0.5553972	0.4220275	589.8039	4.411169	0	893.2471	482.8423	0.4066692	0.4368679	587.5844	4.627721	0	16	889	491						Frog_fixed.avi	0
11849	711	884.6802	499.5464	0.5554604	0.4225912	589.5207	4.419455	0	890.8904	483.5706	0.4067248	0.4374224	587.4578	4.633816	0	16	888	492						Frog_fixed.avi	0
11866	712	889.442	496.9575	0.5554782	0.4231934	589.3987	4.410029	0	887.4814	488.7183	0.4067204	0.4379202	587.4044	4.604158	0	16	888	493						Frog_fixed.avi	0
11883	713	888.8898	495.1159	0.5554919	0.4236792	589.2871	4.410387	0	891.0623	487.875	0.4067032	0.4383142	587.3623	4.618677	0	16	890	491						Frog_fixed.avi	0
11899	714	886.8402	496.6331	0.5554801	0.4239857	589.1917	4.404919	0	891.2672	484.1137	0.4066982	0.4386131	587.1948	4.613859	0	16	889	490						Frog_fixed.avi	0
11916	715	887.2796	498.3787	0.5554845	0.4241412	589.06	4.418029	0	890.4882	483.4565	0.4066902	0.4387381	587.0076	4.623515	0	16	889	491						Frog_fixed.avi	0
11933	716	885.3951	498.8429	0.5554993	0.4241588	589.0067	4.395632	0	891.6509	479.549	0.4066787	0.4387589	586.9711	4.627639	0	16	889	489						Frog_fixed.avi	0
11949	717	888.8943	493.3724	0.5555288	0.4240533	588.9258	4.392366	0	892.118	483.8749	0.4066865	0.4386759	586.8591	4.617724	0	16	891	489						Frog_fixed.avi	0
11966	718	888.5259	494.3571	0.5555575	0.4238636	588.8786	4.391253	0	890.8292	484.8457	0.4067115	0.4385329	586.8307	4.602184	0	16	890	490						Frog_fixed.avi	0
11982	719	887.5911	496.8618	0.5555727	0.4236082	588.7784	4.395014	0	886.4758	487.0672	0.4067238	0.4383137	586.8329	4.612635	0	16	887	492						Frog_fixed.avi	0
11999	720	885.4932	491.4165	0.5555971	0.4233159	588.7104	4.389208	0	887.5018	478.8404	0.4067088	0.4381836	586.6785	4.623891	0	16	886	485						Frog_fixed.avi	0
12016	721	866.9591	506.2304	0.5557005	0.4232022	588.7434	4.384908	0	864.4315	494.4167	0.4067891	0.4381322	586.7336	4.61343	0	17	866	500						Frog_fixed.avi	0
12032	722	863.1722	522.1508	0.5557493	0.4232089	588.5504	4.397084	0	856.2922	514.5697	0.4068592	0.438263	586.459	4.617672	0	17	860	518						Frog_fixed.avi	0
12049	723	854.8638	520.5516	0.5556804	0.4231709	588.4215	4.390697	0	853.012	506.2391	0.4067272	0.4383326	586.4705	4.606875	0	17	854	513						Frog_fixed.avi	0
12066	724	852.2766	529.5613	0.5556017	0.4233103	588.4783	4.376774	0	852.4082	513.8937	0.406645	0.4385921	586.4052	4.605252	0	17	852	522						Frog_fixed.avi	0
12082	725	856.0908	527.24	0.555505	0.4236273	588.3763	4.38156	0	856.61	510.9044	0.4065447	0.4390408	586.2676	4.5972	0	17	856	519						Frog_fixed.avi	0
12099	726	853.3085	529.5861	0.5553993	0.4241056	588.2322	4.384325	0	852.3829	509.2978	0.4064124	0.439622	586.2516	4.616948	0	17	853	519						Frog_fixed.avi	0
12116	727	851.147	525.9446	0.5552818	0.4247222	588.1633	4.391038	0	854.9755	510.9988	0.4062776	0.4403273	586.207	4.618252	0	17	853	518						Frog_fixed.avi	0
12132	728	853.4407	519.9573	0.555203	0.4254011	588.1281	4.381546	0	858.017	507.8407	0.4061647	0.4410625	586.2651	4.618414	0	17	856	514						Frog_fixed.avi	0
12149	729	850.6404	525.9172	0.555107	0.4259966	588.1782	4.382578	0	851.9644	509.4927	0.4060631	0.4417391	586.1294	4.597634	0	17	851	518						Frog_fixed.avi	0
12166	730	851.8417	527.1035	0.5550335	0.4264802	587.9783	4.392532	0	852.9307	514.7805	0.4060047	0.4422612	586.0228	4.601258	0	17	852	521						Frog_fixed.avi	0
12182	731	851.1104	522.2067	0.5550148	0.4268557	587.9266	4.37658	0	847.4311	510.9012	0.4059391	0.4427186	585.8817	4.604174	0	17	849	517						Frog_fixed.avi	0
12199	732	849.895	525.3069	0.5550079	0.4271719	587.8668	4.395738	0	850.0803	509.8441	0.4059463	0.4430981	585.92	4.596973	0	17	850	518						Frog_fixed.avi	0
12216	733	848.1137	525.6763	0.5550116	0.4274832	587.8119	4.385964	0	847.4884	513.8688	0.405937	0.4435212	585.7722	4.589492	0	17	848	520						Frog_fixed.avi	0
12232	734	846.9697	521.9502	0.5550278	0.4277906	587.7156	4.374888	0	852.7203	510.7947	0.4059459	0.4438829	585.6971	4.580867	0	17	850	516						Frog_fixed.avi	0
12249	735	851.7507	522.1116	0.5550464	0.4280556	587.4589	4.395844	0	850.2399	508.5699	0.4059272	0.4442401	585.6584	4.593966	0	17	851	515						Frog_fixed.avi	0
12266	736	850.6176	527.6425	0.5550353	0.4283382	587.3666	4.379727	0	847.4246	511.3431	0.405892	0.4444726	585.6164	4.596198	0	17	849	519						Frog_fixed.avi	0
12282	737	851.6713	519.8055	0.5550429	0.4285963	587.147	4.375293	0	849.2526	514.6392	0.4058808	0.4446917	585.5547	4.565771	0	17	850	517						Frog_fixed.avi	0
12299	738	845.351	516.9677	0.555056	0.4288567	587.0478	4.359723	0	848.388	514.1227	0.4058614	0.4448616	585.4966	4.564752	0	17	847	516						Frog_fixed.avi	0
12316	739	844.6143	524.1653	0.5550979	0.4290591	586.9144	4.356947	0	849.4907	511.8928	0.4058984	0.4450055	585.4168	4.564398	0	17	847	518						Frog_fixed.avi	0
12332	740	844.7164	525.1403	0.5552012	0.4292713	586.8234	4.341939	0	843.0983	513.9633	0.4059628	0.4451327	585.3374	4.540053	0	17	844	520						Frog_fixed.avi	0
12349	741	848.1527	522.7204	0.5553654	0.4294361	586.7847	4.339694	0	847.4797	515.1367	0.40613	0.4452022	585.2838	4.545266	0	17	848	519						Frog_fixed.avi	0
12366	742	843.7683	520.4	0.5556025	0.4295667	586.6288	4.332909	0	851.1218	517.9219	0.4063578	0.4452848	585.2639	4.536418	0	17	847	519						Frog_fixed.avi	0
12382	743	843.7017	519.1566	0.5558956	0.4296857	586.5656	4.322233	0	846.0393	515.8303	0.4066305	0.4453427	585.1895	4.525772	0	17	845	517						Frog_fixed.avi	0
12399	744	845.6293	524.7322	0.556195	0.4297868	586.4383	4.326055	0	849.4911	516.4917	0.4069358	0.4454043	585.0705	4.517257	0	17	848	521						Frog_fixed.avi	0
12416	745	843.119	518.3967	0.556529	0.4299382	586.3849	4.310107	0	848.4274	512.3184	0.4072419	0.4454779	585.0072	4.515947	0	17	846	515						Frog_fixed.avi	0
12432	746	845.1416	522.5487	0.556864	0.4301165	586.3974	4.29811	0	850.2709	514.4289	0.4075705	0.4455932	584.8306	4.504973	0	17	848	518						Frog_fixed.avi	0
12449	747	845.9205	518.9775	0.5571309	0.4303444	586.2814	4.300652	0	850.1111	507.7655	0.4078593	0.4458212	584.8412	4.51791	0	17	848	513						Frog_fixed.avi	0
12465	748	842.7637	525.991	0.5574092	0.4306207	586.2041	4.277112	0	847.287	512.9244	0.4081053	0.4460807	584.7488	4.514285	0	17	845	519						Frog_fixed.avi	0
12482	749	842.1105	520.2751	0.5576013	0.4310396	586.1165	4.283018	0	852.6529	510.214	0.4083231	0.4463758	584.6517	4.522554	0	17	847	515						Frog_fixed.avi	0
12499	750	841.8989	526.3235	0.557775	0.4313906	586.0234	4.280392	0	850.0438	510.392	0.4084812	0.4467227	584.6212	4.494328	0	17	846	518						Frog_fixed.avi	0
12515	751	846.0601	523.3884	0.5579129	0.4317589	586.0361	4.280304	0	847.6182	517.0412	0.408591	0.4469733	584.4982	4.50563	0	17	847	520						Frog_fixed.avi	0
12532	752	843.9915	514.6441	0.5579916	0.4320316	585.8959	4.277728	0	846.7877	514.93	0.4086499	0.447176	584.4772	4.490253	0	17	845	515						Frog_fixed.avi	0
12549	753	844.4043	519.9858	0.558084	0.4322117	585.8369	4.272831	0	852.2073	512.3992	0.4087382	0.4473407	584.4352	4.504931	0	17	848	516						Frog_fixed.avi	0
12565	754	845.2802	515.7028	0.5582059	0.4323344	585.7557	4.275188	0	851.8424	511.2274	0.4088153	0.4475341	584.3301	4.505329	0	17	849	513						Frog_fixed.avi	0
12582	755	843.3395	520.7549	0.5583206	0.4324191	585.6725	4.261311	0	849.65	511.7145	0.4089039	0.4475843	584.4067	4.498149	0	17	846	516						Frog_fixed.avi	0
12599	756	849.4197	518.0684	0.5584642	0.4324136	585.6895	4.283649	0	850.5509	509.8193	0.4090277	0.4475637	584.2464	4.505407	0	17	850	514						Frog_fixed.avi	0
12615	757	846.6417	514.2128	0.5585796	0.4324066	585.632	4.281012	0	852.1105	510.6947	0.4091553	0.4475107	584.15	4.498295	0	17	849	512						Frog_fixed.avi	0
12632	758	846.8721	516.4924	0.5587593	0.432444	585.381	4.276445	0	850.0588	507.4964	0.4092889	0.4475212	584.078	4.509984	0	17	848	512						Frog_fixed.avi	0
12649	759	844.3851	521.219	0.5589374	0.4325321	585.407	4.29356	0	851.0735	510.9699	0.4094462	0.4475345	584.0755	4.520987	0	17	848	516						Frog_fixed.avi	0
12665	760	847.8366	516.4301	0.5591061	0.4326532	585.2353	4.289169	0	852.6727	505.5141	0.4096027	0.4475611	583.9833	4.513369	0	17	850	511						Frog_fixed.avi	0
12682	761	851.9262	516.3199	0.559184	0.4328023	585.0762	4.301651	0	863.8826	513.1678	0.4096786	0.4476337	583.8154	4.509776	0	18	858	515						Frog_fixed.avi	0
12699	762	897.1483	536.7006	0.5591753	0.4330424	585.17	4.303026	0	901.7565	530.9144	0.4096853	0.447776	583.7441	4.51453	0	18	899	534						Frog_fixed.avi	0
12715	763	880.7641	524.2318	0.5594073	0.4331352	585.0963	4.308984	0	885.9359	525.6539	0.4098787	0.447811	583.5931	4.511357	0	18	883	525						Frog_fixed.avi	0
12732	764	889.9481	531.7987	0.5596464	0.4332724	584.9658	4.307917	0	892.4216	530.8052	0.4101236	0.4478191	583.5338	4.499305	0	18	891	531						Frog_fixed.avi	0
12749	765	886.2725	526.6469	0.5599065	0.4333952	584.9196	4.310978	0	891.5436	524.9994	0.4103504	0.4478031	583.424	4.524938	0	18	889	526						Frog_fixed.avi	0
12765	766	886.1486	527.0239	0.560205	0.4334963	584.7355	4.308169	0	892.1835	525.9238	0.4106436	0.4477561	583.3005	4.514541	0	18	889	526						Frog_fixed.avi	0
12782	767	888.665	521.8417	0.5605885	0.4336122	584.8292	4.313232	0	894.183	522.4246	0.4109523	0.4476803	583.2057	4.513004	0	18	891	522						Frog_fixed.avi	0
12799	768	881.177	524.0993	0.5609628	0.4337363	584.6317	4.307341	0	893.2627	527.4794	0.4113231	0.4475712	583.1815	4.511425	0	18	887	526						Frog_fixed.avi	0
12815	769	887.8899	523.0505	0.5613906	0.4337696	584.6468	4.326512	0	891.5546	524.1819	0.4117345	0.4473859	583.1462	4.513881	0	18	890	524						Frog_fixed.avi	0
12832	770	885.9723	524.2083	0.5618653	0.4337716	584.5779	4.325551	0	891.0859	526.8381	0.4121799	0.447199	582.9507	4.519374	0	18	889	526						Frog_fixed.avi	0
12849	771	884.0171	520.8303	0.562357	0.4337333	584.5515	4.322746	0	889.327	525.5371	0.4126597	0.4469275	582.8538	4.503471	0	18	887	523						Frog_fixed.avi	0
12865	772	880.6589	525.4388	0.5628409	0.4336106	584.5325	4.322413	0	888.7218	524.8022	0.4131403	0.4465793	582.75	4.516517	0	18	885	525						Frog_fixed.avi	0
12882	773	883.5483	525.8231	0.5633211	0.433476	584.4068	4.322508	0	890.5798	523.7559	0.4136004	0.4462483	582.6647	4.503359	0	18	887	525						Frog_fixed.avi	0
12898	774	884.6913	529.861	0.5637608	0.4333109	584.3149	4.323926	0	892.1661	525.2734	0.4140472	0.4459196	582.4988	4.506226	0	18	888	528						Frog_fixed.avi	0
12915	775	884.8071	522.4448	0.5642105	0.4331911	584.2935	4.325383	0	894.0638	523.3886	0.4144789	0.4455526	582.3741	4.51779	0	18	889	523						Frog_fixed.avi	0
12932	776	882.9366	523.5579	0.5646494	0.4330965	584.3019	4.328131	0	894.9203	521.9299	0.4148917	0.4452638	582.3304	4.512767	0	18	889	523						Frog_fixed.avi	0
12948	777	882.5162	523.4979	0.56507	0.4330512	584.1567	4.323317	0	893.3557	521.257	0.4152929	0.4450409	582.1884	4.5174	0	18	888	522						Frog_fixed.avi	0
12965	778	880.7451	526.1159	0.5654983	0.433059	584.0436	4.341829	0	893.3134	525.1306	0.4157093	0.4448194	582.1396	4.52493	0	18	887	526						Frog_fixed.avi	0
12982	779	882.6379	524.4001	0.5659148	0.4331082	583.9824	4.336057	0	891.0931	522.4238	0.4160967	0.4446927	582.0491	4.515182	0	18	887	523						Frog_fixed.avi	0
12998	780	878.8405	521.4264	0.5663314	0.433245	583.8145	4.33568	0	892.9839	520.1121	0.4165106	0.4445691	582.007	4.522769	0	18	886	521						Frog_fixed.avi	0
13015	781	882.1951	525.8688	0.5667761	0.4334136	583.7585	4.334801	0	889.1992	526.7327	0.4169501	0.4445228	581.8473	4.516166	0	18	886	526						Frog_fixed.avi	0
13032	782	880.1735	523.537	0.5672175	0.4336098	583.8342	4.338035	0	893.1179	522.717	0.417381	0.4445066	581.6422	4.532608	0	18	887	523						Frog_fixed.avi	0
13048	783	878.7043	523.3583	0.5676321	0.433816	583.6421	4.339743	0	894.6943	523.8564	0.4177823	0.4444706	581.5256	4.5313	0	18	887	524						Frog_fixed.avi	0
13065	784	875.6531	527.5898	0.568038	0.4339382	583.6186	4.339253	0	893.7411	523.2773	0.4181676	0.4443827	581.5088	4.5298	0	18	885	525						Frog_fixed.avi	0
13082	785	881.6019	522.7952	0.5684139	0.4340797	583.5187	4.344435	0	896.3221	519.6368	0.4185411	0.4442734	581.4443	4.538422	0	18	889	521						Frog_fixed.avi	0
13098	786	883.7604	523.6164	0.5687844	0.4341577	583.4811	4.348698	0	894.4277	523.4838	0.4188736	0.4441019	581.3437	4.541076	0	18	889	524						Frog_fixed.avi	0
13115	787	879.9196	523.4936	0.5691011	0.4341394	583.4374	4.349419	0	892.7072	523.681	0.4191671	0.4439836	581.2564	4.543288	0	18	886	524						Frog_fixed.avi	0
13132	788	881.8341	522.6421	0.5693746	0.434073	583.2509	4.353731	0	895.5759	524.2414	0.4194524	0.4437946	581.1277	4.536236	0	18	889	523						Frog_fixed.avi	0
13148	789	880.8553	526.0565	0.5696824	0.4339271	583.1846	4.348473	0	898.7206	522.5313	0.4196956	0.4435828	581.0062	4.557296	0	18	890	524						Frog_fixed.avi	0
13165	790	884.5238	521.2267	0.5699193	0.4337549	583.1418	4.362422	0	895.6662	525.2787	0.4199086	0.4432556	580.9903	4.554371	0	18	890	523						Frog_fixed.avi	0
13182	791	888.5489	522.0746	0.5701584	0.4335304	583.0653	4.360499	0	897.0776	519.6713	0.4201126	0.4429733	580.8655	4.564101	0	18	893	521						Frog_fixed.avi	0
13198	792	885.9244	525.9757	0.5703532	0.4333398	583.0517	4.358677	0	896.7566	521.2729	0.4202883	0.4427298	580.7974	4.552145	0	18	891	524						Frog_fixed.avi	0
13215	793	883.5317	529.5444	0.5705366	0.4331799	582.8804	4.351182	0	895.8645	526.9891	0.4204581	0.4424803	580.7042	4.568685	0	18	890	528						Frog_fixed.avi	0
13232	794	878.7731	533.8368	0.5706807	0.4331236	582.864	4.353226	0	899.0305	520.9714	0.4205905	0.4423952	580.6343	4.574785	0	18	889	527						Frog_fixed.avi	0
13248	795	883.4889	527.1862	0.5708073	0.4331158	582.9036	4.375271	0	896.9199	517.5085	0.4206793	0.4423444	580.5239	4.571097	0	18	890	522						Frog_fixed.avi	0
13265	796	883.6303	527.0408	0.5708782	0.4330806	582.8541	4.381856	0	897.9646	520.8649	0.4207475	0.4422701	580.529	4.574593	0	18	891	524						Frog_fixed.avi	0
13282	797	884.7863	526.4857	0.5709234	0.43308	582.7344	4.38383	0	895.5283	519.492	0.420776	0.4422051	580.4876	4.573868	0	18	890	523						Frog_fixed.avi	0
13298	798	885.0789	527.0104	0.5709565	0.4330781	582.6345	4.369022	0	895.6055	519.909	0.4207875	0.4421834	580.4891	4.581937	0	18	890	523						Frog_fixed.avi	0
13315	799	885.1212	527.4985	0.5709671	0.4330649	582.6454	4.372527	0	895.1265	520.2762	0.4207813	0.4422145	580.4462	4.581744	0	18	890	524						Frog_fixed.avi	0
13332	800	882.5586	527.3533	0.5709162	0.4331006	582.7268	4.374993	0	897.5586	514.6093	0.4207632	0.4422679	580.4269	4.591891	0	18	890	521						Frog_fixed.avi	0
13348	801	883.1053	528.0938	0.5708662	0.4331114	582.7178	4.377239	0	895.1779	518.2967	0.4207058	0.4422927	580.3492	4.582578	0	18	889	523						Frog_fixed.avi	0
13365	802	886.2716	526.87	0.5708141	0.4331177	582.8184	4.373545	0	895.6857	517.4144	0.4206442	0.4423277	580.3298	4.585145	0	18	891	522						Frog_fixed.avi	0
13382	803	882.9601	530.6991	0.5707118	0.4331171	582.6874	4.374202	0	896.2114	515.3667	0.4205687	0.4423454	580.3392	4.591731	0	18	890	523						Frog_fixed.avi	0
13398	804	884.6312	526.5782	0.5706124	0.433144	582.6475	4.374031	0	890.875	517.5927	0.4204622	0.4423496	580.2866	4.584928	0	18	888	522						Frog_fixed.avi	0
13415	805	884.2128	527.2388	0.5704578	0.4332468	582.575	4.357016	0	895.3104	511.4932	0.420303	0.4422943	580.391	4.588173	0	18	890	519						Frog_fixed.avi	0
13432	806	881.1843	526.4515	0.5702865	0.4333001	582.7446	4.352377	0	894.8633	516.6608	0.4201505	0.4421664	580.3376	4.579628	0	18	888	522						Frog_fixed.avi	0
13448	807	881.5203	526.9723	0.5701306	0.4333609	582.6035	4.352819	0	889.5434	517.725	0.4199912	0.4421145	580.3267	4.572458	0	18	886	522						Frog_fixed.avi	0
13465	808	880.2992	528.9474	0.5699905	0.4333949	582.4833	4.352514	0	892.1757	516.6356	0.419865	0.4420644	580.3924	4.571792	0	18	886	523						Frog_fixed.avi	0
13481	809	884.6902	527.8469	0.5699154	0.4333827	582.7094	4.362586	0	893.3511	517.843	0.419761	0.4420123	580.4562	4.579094	0	18	889	523						Frog_fixed.avi	0
13498	810	885.4778	524.3206	0.569874	0.4333471	582.7521	4.364246	0	898.2855	513.4909	0.4197096	0.441983	580.4241	4.59155	0	18	892	519						Frog_fixed.avi	0
13515	811	881.0365	523.101	0.5698164	0.4332526	582.7457	4.36234	0	897.6882	508.874	0.4196768	0.4419304	580.3616	4.586614	0	18	889	516						Frog_fixed.avi	0
13531	812	880.8278	526.8367	0.5697759	0.433115	582.6361	4.356198	0	894.1444	513.7546	0.4196398	0.4418457	580.3754	4.569392	0	18	887	520						Frog_fixed.avi	0
13548	813	881.6684	525.5438	0.5697717	0.4330216	582.5707	4.364858	0	897.1038	516.3187	0.4196402	0.4416501	580.3612	4.57203	0	18	889	521						Frog_fixed.avi	0
13565	814	883.5989	519.9308	0.5698448	0.4328677	582.6254	4.364733	0	892.0057	514.1047	0.41967	0.441521	580.3391	4.57028	0	18	888	517						Frog_fixed.avi	0
13581	815	884.1562	521.0213	0.5699327	0.432746	582.5751	4.365983	0	891.7251	513.9759	0.4197585	0.4413424	580.3819	4.572972	0	18	888	517						Frog_fixed.avi	0
13598	816	881.6486	525.6708	0.5700539	0.4326769	582.2926	4.353425	0	891.4855	509.2863	0.4199123	0.4412111	580.2731	4.576615	0	18	887	517						Frog_fixed.avi	0
13615	817	886.9213	522.5598	0.5702655	0.432598	582.3644	4.362811	0	896.3404	512.9479	0.4201029	0.4410576	580.1666	4.581067	0	18	892	518						Frog_fixed.avi	0
13631	818	886.4272	526.1317	0.5704669	0.4325304	582.2559	4.365289	0	893.0492	513.1834	0.4202742	0.4408634	580.2368	4.572609	0	18	890	520						Frog_fixed.avi	0
13648	819	882.2838	524.1894	0.5706453	0.4324222	582.2042	4.363449	0	891.142	509.7324	0.4204609	0.4407355	580.0464	4.573297	0	18	887	517						Frog_fixed.avi	0
13665	820	878.64	530.4222	0.5708247	0.4323335	582.186	4.352569	0	893.5035	510.9088	0.4206416	0.4405499	579.9781	4.564833	0	18	886	521						Frog_fixed.avi	0
13681	821	884.429	522.188	0.5709838	0.4322388	582.0798	4.356036	0	892.2297	514.5328	0.4207807	0.4403642	579.8875	4.57298	0	18	888	518						Frog_fixed.avi	0
13698	822	881.0245	518.3911	0.5711003	0.4321682	581.9492	4.354145	0	893.7947	514.6203	0.4208947	0.4400889	579.8047	4.558826	0	18	887	517						Frog_fixed.avi	0
13715	823	882.1593	518.95	0.5712072	0.4320314	581.8743	4.355937	0	892.6028	512.6332	0.4209721	0.4399686	579.7269	4.570756	0	18	887	516						Frog_fixed.avi	0
13731	824	883.7647	520.1148	0.5712826	0.4319359	581.8096	4.365461	0	895.2312	511.6038	0.421018	0.4398412	579.5408	4.569544	0	18	889	516						Frog_fixed.avi	0
13748	825	888.1166	522.6738	0.5713341	0.4317711	581.6193	4.365409	0	896.1233	515.7688	0.4210325	0.439641	579.433	4.575565	0	18	892	519						Frog_fixed.avi	0
13765	826	886.5623	524.0496	0.57132	0.4315731	581.5031	4.37711	0	894.9899	512.9692	0.4209927	0.4394807	579.3753	4.564671	0	18	891	519						Frog_fixed.avi	0
13781	827	880.4223	522.9078	0.5712895	0.4314153	581.4402	4.355562	0	892.3801	517.1421	0.420911	0.4392457	579.3435	4.568569	0	18	886	520						Frog_fixed.avi	0
13798	828	882.7076	520.3409	0.5712064	0.4312452	581.3727	4.352171	0	889.7108	511.5261	0.4208249	0.4391379	579.2726	4.576343	0	18	886	516						Frog_fixed.avi	0
13815	829	884.4065	518.4694	0.5711254	0.4310731	581.2889	4.361229	0	892.8601	514.4002	0.4207123	0.4389833	579.1273	4.571326	0	18	889	516						Frog_fixed.avi	0
13831	830	888.6371	522.3961	0.5710276	0.4307971	581.2888	4.392247	0	892.3621	516.1682	0.420554	0.4388094	579.1273	4.570292	0	18	890	519						Frog_fixed.avi	0
13848	831	884.8698	515.9274	0.5708703	0.4305855	581.0521	4.367104	0	896.8909	510.5703	0.4204281	0.4386404	578.9326	4.576248	0	18	891	513						Frog_fixed.avi	0
13865	832	885.8644	517.4225	0.5707278	0.4302767	580.8752	4.370615	0	892.6464	516.811	0.4202482	0.4383642	578.8479	4.580826	0	18	889	517						Frog_fixed.avi	0
13881	833	885.5322	522.9197	0.5706214	0.429845	580.8596	4.376379	0	896.7078	513.3145	0.420094	0.4381455	578.8222	4.584138	0	18	891	518						Frog_fixed.avi	0
13898	834	884.2257	521.0211	0.5704876	0.4293669	580.7967	4.365721	0	894.3433	509.1225	0.4199553	0.4377875	578.7207	4.57705	0	18	889	515						Frog_fixed.avi	0
13915	835	882.1685	522.3372	0.5703766	0.4287381	580.5845	4.366275	0	896.8985	504.3776	0.4198357	0.4372897	578.525	4.59469	0	18	890	513						Frog_fixed.avi	0
13931	836	882.6776	518.1927	0.5702958	0.4280133	580.4638	4.368519	0	898.4551	512.9393	0.4197435	0.4367239	578.4807	4.584605	0	18	891	516						Frog_fixed.avi	0
13948	837	886.4533	518.7842	0.5702839	0.4271985	580.4111	4.370806	0	896.5997	513.0244	0.4196999	0.4361139	578.3245	4.582763	0	18	892	516						Frog_fixed.avi	0
13965	838	883.0674	520.7373	0.570307	0.4262758	580.3135	4.377031	0	897.2781	507.001	0.4197146	0.435569	578.1868	4.585442	0	18	890	514						Frog_fixed.avi	0
13981	839	880.7917	516.3254	0.5703272	0.4253482	580.2084	4.37802	0	900.3036	510.7686	0.4197586	0.4349177	578.0903	4.577569	0	18	891	514						Frog_fixed.avi	0
13998	840	883.4878	522.1723	0.5703878	0.4242832	580.2131	4.382048	0	898.6386	511.2672	0.4198031	0.4341941	578.062	4.587576	0	18	891	517						Frog_fixed.avi	0
14015	841	883.1202	522.8152	0.5704001	0.4232595	580.182	4.382799	0	897.746	509.8788	0.4198248	0.4333812	578.0472	4.582617	0	18	890	516						Frog_fixed.avi	0
14031	842	881.8841	516.3303	0.5703645	0.4220643	580.2526	4.37182	0	900.686	512.3788	0.4198262	0.4324128	577.9816	4.574605	0	18	891	514						Frog_fixed.avi	0
14048	843	886.1774	520.1171	0.5702966	0.4208097	580.3491	4.363472	0	897.5447	513.5505	0.4197541	0.4314139	578.0754	4.576088	0	18	892	517						Frog_fixed.avi	0
14064	844	886.5894	518.8155	0.5701553	0.4194718	580.541	4.3743	0	898.5162	517.8798	0.4196259	0.4303356	578.1514	4.574335	0	18	893	518						Frog_fixed.avi	0
14081	845	883.162	517.4482	0.5699112	0.4181208	580.5812	4.377769	0	895.4038	511.2796	0.4194216	0.4294161	578.2563	4.571188	0	18	889	514						Frog_fixed.avi	0
14098	846	885.0533	521.146	0.5696628	0.4168002	580.8011	4.366332	0	895.1855	513.0613	0.4192183	0.4285976	578.3813	4.564617	0	18	890	517						Frog_fixed.avi	0
14114	847	882.0253	518.9587	0.5693126	0.4156211	580.9053	4.379011	0	895.9641	512.9434	0.4189603	0.4279731	578.5701	4.573629	0	18	889	516						Frog_fixed.avi	0
14131	848	885.3016	514.9555	0.5690113	0.4147932	581.1495	4.371179	0	899.3864	509.1941	0.4186931	0.4276469	578.5856	4.569773	0	18	892	512						Frog_fixed.avi	0
14148	849	888.3192	519.3591	0.5686039	0.4142955	581.3635	4.367072	0	895.4854	507.9747	0.4183337	0.4275045	578.7084	4.571496	0	18	892	514						Frog_fixed.avi	0
14164	850	885.4517	514.3802	0.5681186	0.4139947	581.6011	4.369506	0	898.8407	507.5914	0.4179005	0.427468	578.8826	4.566603	0	18	892	511						Frog_fixed.avi	0
14181	851	883.6694	516.8727	0.5675787	0.4137543	581.7047	4.369824	0	896.9606	509.5968	0.4174215	0.4275069	579.0019	4.562258	0	18	890	513						Frog_fixed.avi	0
14198	852	886.5199	511.8411	0.5670136	0.4135944	581.8604	4.364948	0	895.8983	507.9709	0.4168821	0.427599	579.1456	4.559916	0	18	891	510						Frog_fixed.avi	0
14214	853	885.1005	514.4387	0.5663663	0.4133965	582.077	4.363215	0	891.6968	506.8374	0.4163043	0.4277	579.3733	4.566005	0	18	888	511						Frog_fixed.avi	0
14231	854	886.1125	515.0518	0.5657367	0.4131877	582.1417	4.36612	0	895.9164	505.2279	0.4157047	0.4277677	579.4903	4.562417	0	18	891	510						Frog_fixed.avi	0
14248	855	883.8098	512.4448	0.5651115	0.4129458	582.277	4.368007	0	893.1425	513.311	0.4151183	0.4278497	579.7288	4.561684	0	18	888	513						Frog_fixed.avi	0
14264	856	887.893	512.7287	0.5645124	0.4127248	582.4839	4.359464	0	899.5283	505.3145	0.4145522	0.4279209	579.8235	4.574108	0	18	894	509						Frog_fixed.avi	0
14281	857	885.4831	517.3173	0.5639153	0.4124716	582.7335	4.368708	0	895.2214	502.5235	0.4139594	0.4280461	579.9839	4.574574	0	18	890	510						Frog_fixed.avi	0
14298	858	886.729	514.786	0.5633151	0.4122466	582.7396	4.36606	0	895.5122	504.922	0.4133792	0.4281191	580.1899	4.572866	0	18	891	510						Frog_fixed.avi	0
14314	859	883.2433	516.7458	0.5627522	0.4120405	582.8207	4.368773	0	895.9554	507.2657	0.4128439	0.4281968	580.3152	4.573596	0	18	890	512						Frog_fixed.avi	0
14331	860	883.8894	516.117	0.5622457	0.4119641	582.9168	4.367069	0	896.4714	501.8781	0.4123545	0.4282614	580.3957	4.582538	0	18	890	509						Frog_fixed.avi	0
14348	861	885.0637	510.8949	0.561834	0.4119043	583.0864	4.366337	0	894.7485	505.3744	0.4119393	0.4283332	580.5093	4.57935	0	18	890	508						Frog_fixed.avi	0
14364	862	884.309	514.1967	0.5614651	0.4118689	583.1235	4.358945	0	895.2631	502.4502	0.411617	0.4284651	580.6129	4.590543	0	18	890	508						Frog_fixed.avi	0
14381	863	887.2263	512.313	0.5612051	0.4119063	583.151	4.367833	0	895.3214	504.1552	0.4113437	0.4285991	580.7139	4.590711	0	18	891	508						Frog_fixed.avi	0
14397	864	884.5448	514.0907	0.5609801	0.4118944	583.2926	4.367351	0	897.5468	505.4742	0.4111529	0.4286955	580.717	4.593513	0	18	891	510						Frog_fixed.avi	0
14414	865	887.1921	513.2332	0.5608587	0.411917	583.3395	4.378468	0	895.5945	507.6799	0.411029	0.4288451	580.8127	4.594581	0	18	891	510						Frog_fixed.avi	0
14431	866	886.236	512.7371	0.560766	0.4119269	583.4443	4.36572	0	894.8964	501.6927	0.4109314	0.4289172	580.8044	4.587667	0	18	891	507						Frog_fixed.avi	0
14447	867	882.8076	511.185	0.5606624	0.4118553	583.4732	4.37367	0	891.6949	501.0903	0.4108474	0.4288991	580.9169	4.592669	0	18	887	506						Frog_fixed.avi	0
14464	868	884.5187	514.7513	0.5605862	0.411688	583.4448	4.371312	0	893.9337	502.5802	0.4107866	0.4288157	580.8909	4.594735	0	18	889	509						Frog_fixed.avi	0
14481	869	884.3371	510.9344	0.560494	0.4115348	583.4566	4.377767	0	897.9833	504.4644	0.4107236	0.4286701	580.9362	4.602175	0	18	891	508						Frog_fixed.avi	0
14497	870	882.9755	511.7926	0.5604084	0.4113393	583.497	4.385923	0	896.0842	503.4123	0.4106246	0.4286056	580.9052	4.60426	0	18	890	508						Frog_fixed.avi	0
14514	871	882.7843	515.8253	0.5603037	0.4111262	583.5287	4.373512	0	897.9132	495.388	0.4105116	0.4285391	580.8732	4.609192	0	18	890	506						Frog_fixed.avi	0
14531	872	880.4822	513.9725	0.5600994	0.4108758	583.5045	4.374594	0	896.7335	499.0302	0.4103316	0.4284951	580.9098	4.606374	0	18	889	507						Frog_fixed.avi	0
14548	873	881.2573	510.9008	0.5598748	0.4105994	583.4292	4.37677	0	895.7398	501.4898	0.4101159	0.4284442	580.8362	4.599009	0	18	888	506						Frog_fixed.avi	0
14564	874	885.1788	512.1599	0.5595757	0.4103216	583.3774	4.367243	0	901.0941	497.9521	0.4098166	0.428398	580.8582	4.616868	0	18	893	505						Frog_fixed.avi	0
14581	875	883.1582	515.102	0.5592571	0.4100468	583.3311	4.378605	0	902.8879	498.3008	0.409497	0.4284956	580.8494	4.628715	0	18	893	507						Frog_fixed.avi	0
14597	876	883.6494	521.4971	0.5588896	0.4099421	583.4012	4.36977	0	901.6703	509.6953	0.4091478	0.4286283	580.7439	4.616036	0	18	893	516						Frog_fixed.avi	0
14614	877	885.9073	540.8304	0.5584503	0.4100085	583.2013	4.384895	0	900.5018	530.117	0.4087522	0.4290333	580.6862	4.612776	0	18	893	535						Frog_fixed.avi	0
14631	878	880.774	532.2018	0.5579992	0.4100047	583.0334	4.370325	0	897.6489	519.482	0.4082858	0.4292892	580.7377	4.608265	0	18	889	526						Frog_fixed.avi	0
14647	879	883.0104	538.6125	0.5575107	0.410036	583.0155	4.380449	0	903.395	523.7165	0.407825	0.4295533	580.7234	4.635544	0	18	893	531						Frog_fixed.avi	0
14664	880	-1280	-1024	-1	-1	-1	-1	4	-1280	-1024	-1	-1	-1	-1	4	18	0	0						Frog_fixed.avi	0
14681	881	881.8732	539.0253	0.5564715	0.4101306	583.0138	4.38341	0	898.884	523.7854	0.4067737	0.4301638	580.7407	4.619514	0	18	890	531						Frog_fixed.avi	0
14697	882	884.9269	534.3748	0.5559313	0.4101838	583.045	4.385757	0	902.5319	522.2808	0.4062432	0.4304676	580.6379	4.628133	0	18	894	528						Frog_fixed.avi	0
14714	883	885.8779	535.2953	0.5553895	0.4101793	583.093	4.389059	0	901.5513	522.1069	0.4056964	0.4307171	580.6526	4.628587	0	18	894	529						Frog_fixed.avi	0
14731	884	880.889	538.8978	0.554832	0.4100739	583.0132	4.382802	0	897.7383	525.0858	0.4051774	0.4309056	580.606	4.63372	0	18	889	532						Frog_fixed.avi	0
14747	885	882.3444	537.4079	0.5543166	0.4099553	583.0138	4.382796	0	899.0998	529.6128	0.4046794	0.431013	580.6005	4.636128	0	18	891	534						Frog_fixed.avi	0
14764	886	881.84	540.492	0.553831	0.4097136	583.0078	4.385343	0	901.4186	524.8303	0.404197	0.4310489	580.6293	4.634242	0	18	892	533						Frog_fixed.avi	0
14781	887	880.1669	536.956	0.5533416	0.409492	582.9641	4.38514	0	905.125	523.8929	0.4037378	0.4310347	580.651	4.635029	0	18	893	530						Frog_fixed.avi	0
14797	888	884.0638	537.6747	0.5528628	0.4092001	583.0187	4.377865	0	903.1973	522.3234	0.4032563	0.4309819	580.6601	4.629097	0	18	894	530						Frog_fixed.avi	0
14814	889	884.7317	539.307	0.552388	0.4088864	583.128	4.391754	0	905.404	516.8413	0.402776	0.4309274	580.7496	4.649955	0	18	895	528						Frog_fixed.avi	0
14831	890	879.6298	536.5988	0.5518727	0.4086974	583.0005	4.390249	0	907.0068	516.1478	0.4022796	0.4309483	580.7614	4.650385	0	18	893	526						Frog_fixed.avi	0
14847	891	885.4885	533.3197	0.5514078	0.4085768	583.1047	4.397668	0	905.4474	523.7553	0.4017911	0.431024	580.7728	4.631842	0	18	895	529						Frog_fixed.avi	0
14864	892	882.532	532.5999	0.5508841	0.4085086	583.0614	4.386707	0	905.311	515.4415	0.4012989	0.4312801	580.759	4.643791	0	18	894	524						Frog_fixed.avi	0
14881	893	885.3434	533.4319	0.5504223	0.4085516	583.1147	4.394141	0	903.1845	517.5426	0.4008068	0.431505	580.8051	4.637645	0	18	894	525						Frog_fixed.avi	0
14897	894	881.6545	536.9413	0.5499566	0.4086812	583.1086	4.401909	0	903.3017	521.3331	0.4003462	0.4318598	580.8442	4.650481	0	18	892	529						Frog_fixed.avi	0
14914	895	881.4265	528.6155	0.5495258	0.4089491	583.0394	4.397074	0	898.3979	518.8531	0.3999177	0.432372	580.944	4.644985	0	18	890	524						Frog_fixed.avi	0
14931	896	881.6001	534.1201	0.5491375	0.4092065	583.1461	4.392557	0	900.7122	519.7349	0.3995762	0.4327905	580.9142	4.642971	0	18	891	527						Frog_fixed.avi	0
14947	897	877.5323	534.4609	0.5488235	0.4094391	583.1365	4.400286	0	905.2898	512.3221	0.3992674	0.4331924	580.9268	4.649309	0	18	891	523						Frog_fixed.avi	0
14964	898	879.6174	536.8577	0.5485361	0.4095718	583.1891	4.401859	0	901.3739	521.5865	0.3989702	0.4334463	581.0965	4.635829	0	18	890	529						Frog_fixed.avi	0
14980	899	882.3681	536.9481	0.5483161	0.4096246	583.2068	4.414041	0	906.3571	511.1884	0.3987667	0.4337142	581.0098	4.650838	0	18	894	524						Frog_fixed.avi	0
14997	900	880.8706	534.6515	0.5481109	0.4096278	583.3009	4.412526	0	903.5869	515.1989	0.3985752	0.4338195	581.1134	4.652617	0	18	892	525						Frog_fixed.avi	0
15014	901	881.7704	532.6606	0.5479358	0.4095654	583.3418	4.410996	0	903.7753	514.7507	0.398389	0.4338527	581.2117	4.659442	0	18	893	524						Frog_fixed.avi	0
15031	902	880.4556	538.0475	0.5477261	0.4094743	583.4725	4.420281	0	908.0854	511.8954	0.3982415	0.433852	581.2682	4.658336	0	18	894	525						Frog_fixed.avi	0
15047	903	881.2975	534.6794	0.5475259	0.409358	583.4331	4.411964	0	904.0901	509.6173	0.398023	0.433819	581.5273	4.670465	0	18	893	522						Frog_fixed.avi	0
15064	904	878.6834	533.5765	0.5472956	0.4092202	583.6569	4.413258	0	907.9999	508.4592	0.3978465	0.4338223	581.4318	4.662518	0	18	893	521						Frog_fixed.avi	0
15081	905	875.777	533.1806	0.5470236	0.4091728	583.5582	4.410953	0	907.0828	507.4479	0.3976082	0.4338712	581.6172	4.67331	0	18	891	520						Frog_fixed.avi	0
15097	906	883.0075	535.734	0.5468214	0.4092038	583.8889	4.428121	0	906.4042	511.0953	0.3974162	0.4340151	581.5726	4.673617	0	18	895	523						Frog_fixed.avi	0
15114	907	876.0178	532.0383	0.5465891	0.4093297	583.8216	4.429278	0	901.4397	510.9499	0.3972077	0.4341766	581.686	4.670279	0	18	889	521						Frog_fixed.avi	0
15130	908	881.4304	534.9897	0.5463952	0.4094365	583.8519	4.439304	0	904.3082	511.9596	0.3970235	0.434406	581.8719	4.666089	0	18	893	523						Frog_fixed.avi	0
15147	909	877.2876	530.8174	0.5461925	0.4095147	583.9229	4.452424	0	905.2001	506.872	0.396875	0.4346374	581.7764	4.68027	0	18	891	519						Frog_fixed.avi	0
15164	910	881.4954	535.1907	0.5460258	0.4095707	583.9641	4.45821	0	903.9422	506.844	0.3967029	0.434812	581.8698	4.689238	0	18	893	521						Frog_fixed.avi	0
15180	911	876.6913	529.3644	0.5458353	0.4095718	584.1378	4.44288	0	901.2529	505.9144	0.3965399	0.4348561	581.9727	4.699415	0	18	889	518						Frog_fixed.avi	0
15197	912	881.4595	526.657	0.5456456	0.4095269	584.1151	4.471009	0	901.6202	512.428	0.3963848	0.4349219	582.0056	4.688197	0	18	892	520						Frog_fixed.avi	0
15214	913	882.1636	529.4417	0.54549	0.4094882	584.1515	4.473209	0	905.7468	508.1241	0.396234	0.4349566	582.0042	4.700607	0	18	894	519						Frog_fixed.avi	0
15230	914	881.7205	529.0512	0.5453414	0.4094595	584.2543	4.47438	0	904.6288	507.7635	0.3961006	0.4350397	582.1361	4.708551	0	18	893	518						Frog_fixed.avi	0
15247	915	878.3857	528.8036	0.5451824	0.4094585	584.2484	4.478866	0	908.7451	507.8739	0.3960061	0.4351556	582.1704	4.703768	0	18	894	518						Frog_fixed.avi	0
15264	916	884.3334	526.8903	0.5450414	0.4094945	584.2944	4.494122	0	906.8646	505.48	0.3958649	0.4353427	582.2377	4.713365	0	18	896	516						Frog_fixed.avi	0
15280	917	876.186	524.9639	0.544863	0.4095581	584.3828	4.484393	0	903.917	504.2186	0.3957052	0.4355359	582.2386	4.7199	0	18	890	515						Frog_fixed.avi	0
15297	918	881.7771	526.3688	0.5446521	0.4095896	584.4177	4.506975	0	907.6694	503.0365	0.3955399	0.4356893	582.3395	4.725168	0	18	895	515						Frog_fixed.avi	0
15314	919	874.7997	528.3047	0.5444103	0.4095631	584.4919	4.508845	0	909.2651	499.5192	0.3953262	0.4357935	582.4224	4.737669	0	18	892	514						Frog_fixed.avi	0
15330	920	876.9183	530.0736	0.5441271	0.409504	584.5436	4.524007	0	907.4675	506.5457	0.3950634	0.4358117	582.4987	4.730955	0	18	892	518						Frog_fixed.avi	0
15347	921	874.8022	521.245	0.5438432	0.4094388	584.6225	4.538452	0	907.4697	507.0174	0.3948002	0.4358144	582.6176	4.749524	0	18	891	514						Frog_fixed.avi	0
15364	922	880.7889	522.5851	0.5435925	0.4093916	584.6571	4.541588	0	905.7229	509.2194	0.3945615	0.4358465	582.5892	4.744924	0	18	893	516						Frog_fixed.avi	0
15380	923	-1280	-1024	-1	-1	-1	-1	4	-1280	-1024	-1	-1	-1	-1	4	18	0	0						Frog_fixed.avi	0
15397	924	876.4868	517.3504	0.5432159	0.4093434	584.8023	4.543701	0	905.8328	499.376	0.3941845	0.4360723	582.5865	4.759761	0	18	891	508						Frog_fixed.avi	0
15414	925	879.6482	516.6284	0.5430648	0.4093645	584.798	4.560797	0	908.8511	503.3105	0.3940478	0.4361506	582.7815	4.762376	0	18	894	510						Frog_fixed.avi	0
15430	926	874.2889	516.1366	0.5428941	0.4093551	584.8956	4.5598	0	908.916	500.8561	0.3938968	0.4362106	582.8698	4.776778	0	18	892	508						Frog_fixed.avi	0
15447	927	876.8453	520.2053	0.5427701	0.4093637	584.9243	4.564875	0	904.1909	499.6747	0.3937455	0.4362777	583.0851	4.78586	0	18	891	510						Frog_fixed.avi	0
15464	928	881.8455	519.0172	0.54264	0.4094299	585.0309	4.571335	0	904.9899	505.0278	0.3936224	0.4363849	583.0327	4.777304	0	18	893	512						Frog_fixed.avi	0
15480	929	-1280	-1024	-1	-1	-1	-1	4	-1280	-1024	-1	-1	-1	-1	4	18	0	0						Frog_fixed.avi	0
15497	930	874.7723	530.1533	0.5423631	0.4096324	585.0491	4.567816	0	909.8099	507.2541	0.3934065	0.4366833	583.1345	4.779246	0	18	892	519						Frog_fixed.avi	0
15513	931	-1280	-1024	-1	-1	-1	-1	4	-1280	-1024	-1	-1	-1	-1	4	18	0	0						Frog_fixed.avi	0
15530	932	876.3819	521.4621	0.5421301	0.410008	585.1445	4.579137	0	909.5624	500.0975	0.3931908	0.4371507	583.2797	4.789866	0	18	893	511						Frog_fixed.avi	0
15547	933	-1280	-1024	-1	-1	-1	-1	4	-1280	-1024	-1	-1	-1	-1	4	18	0	0						Frog_fixed.avi	0
15563	934	876.4587	530.1471	0.5418794	0.4104323	585.4225	4.573048	0	912.9492	504.2973	0.3929706	0.4375944	583.3677	4.802926	0	18	895	517						Frog_fixed.avi	0
15580	935	873.9853	521.183	0.5417188	0.4106596	585.3133	4.575865	0	906.4758	498.3636	0.3927979	0.4378314	583.5988	4.799801	0	18	890	510						Frog_fixed.avi	0
15597	936	877.067	520.1203	0.5415867	0.4107541	585.5746	4.583906	0	910.4176	501.9432	0.3926848	0.4379787	583.5115	4.808943	0	18	894	511						Frog_fixed.avi	0
15613	937	874.9951	521.7747	0.5414013	0.4108113	585.5308	4.589046	0	911.063	496.197	0.3925351	0.4381461	583.5757	4.815109	0	18	893	509						Frog_fixed.avi	0
15630	938	871.7004	522.4876	0.541236	0.410839	585.5153	4.574597	0	910.4985	496.7226	0.3923984	0.4382248	583.5111	4.814098	0	18	891	510						Frog_fixed.avi	0
15647	939	872.2183	521.9155	0.5411162	0.4108075	585.6057	4.568306	0	906.4066	498.083	0.3922589	0.4382325	583.602	4.810513	0	18	889	510						Frog_fixed.avi	0
15663	940	870.5863	521.2288	0.5409719	0.4107336	585.5754	4.58275	0	908.8373	497.428	0.3921385	0.4382157	583.605	4.802546	0	18	890	509						Frog_fixed.avi	0
15680	941	871.2843	526.2512	0.5408465	0.4106002	585.5004	4.575769	0	910.1617	497.2492	0.3920276	0.4381225	583.6455	4.814578	0	18	891	512						Frog_fixed.avi	0
15697	942	865.2231	528.2226	0.5407246	0.4103992	585.5583	4.555344	0	908.5874	498.6596	0.391912	0.437988	583.6016	4.790105	0	18	887	513						Frog_fixed.avi	0
15713	943	869.8701	525.1476	0.5406229	0.4102798	585.6343	4.568174	0	905.6137	496.6365	0.3917868	0.4379005	583.774	4.816693	0	18	888	511						Frog_fixed.avi	0
15730	944	871.1653	523.6544	0.5404969	0.4102033	585.6021	4.564981	0	913.2947	497.2826	0.3917315	0.4378606	583.5899	4.805652	0	18	892	510						Frog_fixed.avi	0
15747	945	873.335	523.9214	0.5403682	0.4101908	585.5621	4.556459	0	915.1782	495.192	0.3916038	0.4379002	583.6703	4.796649	0	18	894	510						Frog_fixed.avi	0
15763	946	869.4753	520.3012	0.5402023	0.410217	585.6723	4.559884	0	908.9751	496.5992	0.3914402	0.438012	583.563	4.782054	0	18	889	508						Frog_fixed.avi	0
15780	947	884.4327	540.0185	0.539932	0.4104521	585.5573	4.551161	0	923.7385	519.9714	0.3912197	0.438364	583.5667	4.794288	0	18	904	530						Frog_fixed.avi	0
15797	948	887.8961	562.244	0.5396656	0.4108021	585.6009	4.549941	0	922.5601	533.8208	0.3909713	0.4388325	583.5347	4.799829	0	18	905	548						Frog_fixed.avi	0
15813	949	886.3062	550.3029	0.539476	0.410989	585.4999	4.537758	0	923.7668	534.2169	0.3907682	0.4390313	583.5793	4.790885	0	18	905	542						Frog_fixed.avi	0
15830	950	883.6742	561.3456	0.5392579	0.4111101	585.4162	4.542685	0	927.813	537.7809	0.3905787	0.4393347	583.4844	4.785283	0	18	906	550						Frog_fixed.avi	0
15847	951	886.8365	553.2463	0.5390596	0.4112017	585.537	4.548158	0	923.7396	533.5443	0.3903717	0.439551	583.5063	4.786716	0	18	905	543						Frog_fixed.avi	0
15863	952	886.206	554.9899	0.5388815	0.4112277	585.3975	4.546015	0	928.1227	535.5318	0.3901943	0.4396528	583.4537	4.784031	0	18	907	545						Frog_fixed.avi	0
15880	953	-1280	-1024	-1	-1	-1	-1	4	-1280	-1024	-1	-1	-1	-1	4	18	0	0						Frog_fixed.avi	0
15897	954	-1280	-1024	-1	-1	-1	-1	4	-1280	-1024	-1	-1	-1	-1	4	18	0	0						Frog_fixed.avi	0
15913	955	883.3479	551.6486	0.538532	0.4110244	585.3761	4.541271	0	922.3826	530.2159	0.3898465	0.4395882	583.4595	4.809986	0	18	903	541						Frog_fixed.avi	0
15930	956	884.1478	552.1107	0.5384696	0.4108704	585.3411	4.540129	0	923.1566	535.656	0.3897943	0.439469	583.4445	4.804314	0	18	904	544						Frog_fixed.avi	0
15947	957	880.6656	553.7939	0.5384151	0.4107015	585.2661	4.545898	0	926.0566	533.8785	0.3897391	0.439396	583.4554	4.807056	0	18	903	544						Frog_fixed.avi	0
15963	958	885.1421	550.0062	0.5383644	0.4105696	585.2049	4.55808	0	928.6193	540.5158	0.3896811	0.4392883	583.3107	4.80723	0	18	907	545						Frog_fixed.avi	0
15980	959	883.1632	551.7721	0.5382742	0.4104615	585.1667	4.557729	0	928.9816	536.0384	0.3895726	0.4392959	583.332	4.819077	0	18	906	544						Frog_fixed.avi	0
15997	960	890.5667	549.915	0.5381716	0.4104179	585.1729	4.569966	0	924.8468	535.8377	0.3894155	0.4393463	583.2974	4.816642	0	18	908	543						Frog_fixed.avi	0
16013	961	882.9628	550.592	0.5379859	0.4103802	585.2016	4.570532	0	928.4362	531.5737	0.3892549	0.4393691	583.3484	4.828927	0	18	906	541						Frog_fixed.avi	0
16030	962	-1280	-1024	-1	-1	-1	-1	4	-1280	-1024	-1	-1	-1	-1	4	18	0	0						Frog_fixed.avi	0
16047	963	889.1326	547.9022	0.5377067	0.4105312	585.1878	4.585286	0	926.6129	532.725	0.3889507	0.4396192	583.2119	4.833042	0	18	908	540						Frog_fixed.avi	0
16063	964	888.8933	542.5419	0.5376105	0.4106545	585.2777	4.595315	0	929.6656	532.846	0.3888633	0.4397795	583.2156	4.841811	0	18	909	538						Frog_fixed.avi	0
16080	965	885.4626	550.0239	0.5375551	0.4107519	585.2194	4.591196	0	929.5089	535.1196	0.3887908	0.4399516	583.4052	4.841649	0	18	907	543						Frog_fixed.avi	0
16096	966	885.4282	550.399	0.5375581	0.4108474	585.1873	4.587191	0	928.7436	537.6446	0.3887935	0.4400938	583.4226	4.838991	0	18	907	544						Frog_fixed.avi	0
16113	967	885.675	548.663	0.5376329	0.410916	585.2555	4.589208	0	928.5731	531.2272	0.3888666	0.4402053	583.3031	4.836001	0	18	907	540						Frog_fixed.avi	0
16130	968	889.2651	550.3547	0.5377324	0.4109367	585.176	4.596596	0	926.2307	532.0775	0.3889657	0.4402252	583.2281	4.83654	0	18	908	541						Frog_fixed.avi	0
16146	969	886.5468	549.3996	0.5378147	0.4109943	585.0827	4.598747	0	926.9493	533.2411	0.3890834	0.4402798	583.2951	4.844593	0	18	907	541						Frog_fixed.avi	0
16163	970	885.6037	553.1334	0.5379457	0.4110803	585.2014	4.587895	0	928.0624	533.7346	0.3892046	0.4403393	583.36	4.837204	0	18	907	543						Frog_fixed.avi	0
16180	971	853.8992	552.9599	0.5381399	0.4111603	585.3281	4.58827	0	900.5682	528.5602	0.3894322	0.4404508	583.2664	4.829757	0	18	877	541						Frog_fixed.avi	0
16196	972	876.3254	544.3945	0.5381899	0.4113246	585.2404	4.59105	0	911.9691	528.4051	0.3894807	0.4405427	583.267	4.823672	0	18	894	536						Frog_fixed.avi	0
16213	973	869.8193	549.821	0.5382202	0.41148	585.2048	4.581203	0	910.624	533.0416	0.3895314	0.4406692	583.3142	4.813185	0	18	890	541						Frog_fixed.avi	0
16230	974	867.5083	550.2593	0.5382043	0.4116012	585.2972	4.584946	0	913.6658	536.6978	0.3895364	0.4407991	583.3787	4.801182	0	18	891	543						Frog_fixed.avi	0
16246	975	864.7991	557.0558	0.5382031	0.4116692	585.3633	4.565896	0	907.3258	531.8647	0.3895148	0.4409467	583.2844	4.798849	0	18	886	544						Frog_fixed.avi	0
16263	976	866.4666	550.9712	0.5382043	0.4117629	585.3083	4.573711	0	909.8163	525.1426	0.389502	0.4410022	583.3511	4.795388	0	18	888	538						Frog_fixed.avi	0
16280	977	865.4514	551.1635	0.5382084	0.4117223	585.2529	4.563582	0	911.996	525.9625	0.3895378	0.440993	583.3406	4.794844	0	18	889	539						Frog_fixed.avi	0
16296	978	865.5295	553.7935	0.5382194	0.4116423	585.411	4.563153	0	914.4799	531.2593	0.3895606	0.4409008	583.437	4.78668	0	18	890	543						Frog_fixed.avi	0
16313	979	869.5637	552.2758	0.5382829	0.4115986	585.2273	4.55465	0	913.4071	529.4479	0.3896304	0.4408404	583.4941	4.785124	0	18	891	541						Frog_fixed.avi	0
16330	980	867.2706	551.1119	0.538384	0.4115328	585.3237	4.54755	0	914.5511	531.0031	0.3897331	0.4407749	583.5739	4.781006	0	18	891	541						Frog_fixed.avi	0
16346	981	866.0352	552.6845	0.5384797	0.4115001	585.3779	4.540806	0	904.2135	529.0437	0.389815	0.4407254	583.5693	4.775877	0	18	885	541						Frog_fixed.avi	0
16363	982	867.8772	547.0662	0.5385424	0.4114765	585.3589	4.5458	0	908.7513	530.3367	0.3898752	0.4406954	583.5912	4.779889	0	18	888	539						Frog_fixed.avi	0
16380	983	873.0317	544.6117	0.5385603	0.4114797	585.4619	4.538828	0	912.3868	528.3585	0.3899098	0.4407648	583.5217	4.760811	0	18	893	536						Frog_fixed.avi	0
16396	984	864.0532	549.3925	0.5384813	0.4115322	585.3796	4.528285	0	908.9044	528.0472	0.3898624	0.4409209	583.5652	4.750481	0	18	886	539						Frog_fixed.avi	0
16413	985	872.4545	554.1601	0.5383775	0.4116171	585.3583	4.524041	0	909.053	528.795	0.3897632	0.4410636	583.6299	4.753512	0	18	891	541						Frog_fixed.avi	0
16430	986	866.5596	549.8115	0.5382184	0.4117808	585.3913	4.527067	0	913.9769	527.5792	0.3896211	0.4412408	583.5991	4.739598	0	18	890	539						Frog_fixed.avi	0
16446	987	868.5471	547.9074	0.5380268	0.4118911	585.3738	4.521324	0	915.7966	527.7235	0.3894587	0.4413842	583.6213	4.744469	0	18	892	538						Frog_fixed.avi	0
16463	988	868.7534	548.2508	0.5378454	0.4119542	585.4274	4.519469	0	910.1515	532.9293	0.3892561	0.4414767	583.6842	4.720201	0	18	889	541						Frog_fixed.avi	0
16480	989	864.3309	546.7859	0.5376755	0.4119685	585.5117	4.505867	0	916.9416	526.4955	0.3891031	0.4415271	583.6085	4.720673	0	18	891	537						Frog_fixed.avi	0
16496	990	870.5155	544.6974	0.5375476	0.4119313	585.3939	4.504857	0	916.8582	533.9616	0.3889749	0.4415154	583.706	4.715279	0	18	894	539						Frog_fixed.avi	0
16513	991	873.0911	545.1231	0.5374368	0.4118041	585.4412	4.503242	0	914.8145	531.6027	0.3888286	0.4414822	583.691	4.698368	0	18	894	538						Frog_fixed.avi	0
16530	992	866.1078	548.143	0.5373333	0.4115593	585.3795	4.485924	0	915.1725	529.6124	0.3887467	0.4414147	583.673	4.69453	0	18	891	539						Frog_fixed.avi	0
16546	993	869.5877	543.0499	0.5372375	0.411285	585.3697	4.484793	0	912.3254	530.9844	0.3886295	0.4412626	583.6439	4.686352	0	18	891	537						Frog_fixed.avi	0
16563	994	869.2127	545.9564	0.5371006	0.4110433	585.4014	4.477432	0	916.0198	525.743	0.3884589	0.4410805	583.557	4.687349	0	18	893	536						Frog_fixed.avi	0
16580	995	868.9252	548.6876	0.5369157	0.4107916	585.3182	4.465002	0	914.7706	524.007	0.3882764	0.4408845	583.6585	4.682386	0	18	892	536						Frog_fixed.avi	0
16596	996	865.2424	543.9921	0.5367383	0.4106671	585.2474	4.452166	0	911.9882	529.2101	0.3881049	0.4407986	583.579	4.660522	0	18	889	537						Frog_fixed.avi	0
16613	997	872.0775	549.7581	0.5365507	0.4106159	585.2602	4.464247	0	914.0637	523.0317	0.3878981	0.4409064	583.5281	4.670437	0	18	893	536						Frog_fixed.avi	0
16630	998	870.9423	547.9425	0.5363593	0.410711	585.1945	4.448861	0	910.9514	528.7021	0.3877205	0.441087	583.4884	4.651175	0	18	891	538						Frog_fixed.avi	0
16646	999	872.9072	542.4827	0.5361924	0.4108455	585.2683	4.452502	0	909.8203	524.7313	0.3875454	0.4413414	583.4827	4.65694	0	18	891	534						Frog_fixed.avi	0
16663	1000	871.8643	544.2961	0.5360436	0.4110325	585.1503	4.444771	0	911.8196	525.2701	0.3873872	0.4415711	583.4073	4.647257	0	18	892	535						Frog_fixed.avi	0
16679	1001	870.3608	551.5458	0.5359187	0.4111855	585.112	4.44119	0	912.0016	526.494	0.3872477	0.4418333	583.462	4.646971	0	18	891	539						Frog_fixed.avi	0
16696	1002	869.2465	548.4174	0.5358022	0.4113861	585.0436	4.428859	0	911.8812	529.1199	0.3871505	0.4420227	583.3762	4.640359	0	18	891	539						Frog_fixed.avi	0
16713	1003	873.0961	549.363	0.5357525	0.4115207	585.0868	4.433852	0	908.5037	524.4563	0.3870764	0.4421913	583.4035	4.6469	0	18	891	537						Frog_fixed.avi	0
16729	1004	874.0689	549.2893	0.5357314	0.4116072	585.0868	4.433195	0	912.9461	524.2896	0.3870343	0.4422705	583.3861	4.644316	0	18	894	537						Frog_fixed.avi	0
16746	1005	875.27	544.8422	0.535709	0.4117064	585.0956	4.440942	0	911.7041	524.4583	0.3870201	0.4423396	583.3613	4.644724	0	18	893	535						Frog_fixed.avi	0
16763	1006	875.3806	544.3656	0.5357004	0.4117151	585.084	4.438192	0	910.2664	524.6191	0.3870161	0.4423811	583.3782	4.631815	0	18	893	534						Frog_fixed.avi	0
16779	1007	875.9321	546.5464	0.5356778	0.4116721	585.0986	4.44623	0	909.9418	524.4094	0.3869669	0.4423823	583.3324	4.646425	0	18	893	535						Frog_fixed.avi	0
16796	1008	876.5776	546.6162	0.5355836	0.4116062	585.1322	4.447626	0	911.1201	522.4512	0.3869051	0.442347	583.3437	4.639009	0	18	894	535						Frog_fixed.avi	0
16813	1009	875.217	546.6724	0.5354931	0.4115368	585.0819	4.450121	0	911.775	525.1365	0.3868018	0.442297	583.4255	4.63641	0	18	893	536						Frog_fixed.avi	0
16829	1010	871.8776	545.7709	0.5353764	0.4114973	585.0833	4.440405	0	910.8538	523.0894	0.3867062	0.4422869	583.4209	4.636232	0	18	891	534						Frog_fixed.avi	0
16846	1011	874.5405	540.2552	0.5352579	0.4114866	585.1216	4.459972	0	911.1215	522.189	0.3865889	0.4423074	583.4179	4.642089	0	18	893	531						Frog_fixed.avi	0
16863	1012	877.4443	546.8781	0.5351267	0.4114809	585.3212	4.462424	0	913.0913	522.6321	0.386471	0.4423336	583.4654	4.642804	0	18	895	535						Frog_fixed.avi	0
16879	1013	877.0319	544.0436	0.5350025	0.411473	585.1705	4.451952	0	913.8433	519.9981	0.3863658	0.4423859	583.4862	4.648605	0	18	895	532						Frog_fixed.avi	0
16896	1014	873.2262	544.78	0.5349244	0.4114743	585.2164	4.451596	0	911.223	522.8859	0.386288	0.4424188	583.637	4.643682	0	18	892	534						Frog_fixed.avi	0
16913	1015	872.0039	544.7761	0.5348651	0.4114751	585.2529	4.448792	0	911.6317	520.7014	0.386259	0.4424464	583.6297	4.657851	0	18	892	533						Frog_fixed.avi	0
16929	1016	872.0052	544.4893	0.5348614	0.4114257	585.3206	4.466131	0	914.3979	521.8124	0.3862599	0.4424317	583.6424	4.651331	0	18	893	533						Frog_fixed.avi	0
16946	1017	872.0826	547.0318	0.5348834	0.4114221	585.3038	4.444911	0	907.8845	519.0131	0.3862854	0.4424187	583.7247	4.655512	0	18	890	533						Frog_fixed.avi	0
16963	1018	878.5833	543.2722	0.5349178	0.4114425	585.3781	4.465808	0	909.4417	513.5046	0.3863165	0.4424904	583.76	4.663136	0	18	894	528						Frog_fixed.avi	0
16979	1019	877.0219	545.3331	0.5349404	0.4114797	585.4733	4.475922	0	906.1702	517.4972	0.386353	0.4425427	583.8118	4.658484	0	18	892	531						Frog_fixed.avi	0
16996	1020	874.7647	543.6415	0.5349536	0.4115171	585.5201	4.472658	0	909.5468	516.7952	0.3864058	0.4425828	583.7656	4.669473	0	18	892	530						Frog_fixed.avi	0
17013	1021	874.6451	545.7751	0.5349585	0.4115381	585.5679	4.473103	0	909.3627	517.456	0.3864278	0.4426122	583.8531	4.673304	0	18	892	532						Frog_fixed.avi	0
17029	1022	876.5246	543.2567	0.5349427	0.4115438	585.6074	4.476757	0	909.1019	513.6104	0.3864294	0.4426255	583.9134	4.680423	0	18	893	528						Frog_fixed.avi	0
17046	1023	875.9465	541.1328	0.5349284	0.4115616	585.6628	4.486604	0	909.6024	519.2466	0.3864267	0.4426372	583.9785	4.676338	0	18	893	530						Frog_fixed.avi	0
17063	1024	873.8467	538.2673	0.5349099	0.4115913	585.7056	4.486616	0	908.4204	516.1477	0.3864295	0.4426253	583.9722	4.687306	0	18	891	527						Frog_fixed.avi	0
17079	1025	876.0377	542.2087	0.534898	0.4115763	585.7937	4.493577	0	903.2089	515.5771	0.3864055	0.4426106	584.1356	4.678887	0	18	890	529						Frog_fixed.avi	0
17096	1026	875.4001	535.7646	0.5349168	0.4115583	585.8077	4.49576	0	905.3453	512.1266	0.3864225	0.4425629	584.1611	4.689232	0	18	890	524						Frog_fixed.avi	0
17113	1027	880.0077	534.4318	0.5349608	0.4114321	585.8136	4.515897	0	910.4844	520.2473	0.3864691	0.4423856	584.1052	4.679116	0	18	895	527						Frog_fixed.avi	0
17129	1028	872.9285	536.5499	0.5350164	0.4112118	585.8917	4.501637	0	909.9377	512.3732	0.3865159	0.4421873	584.1684	4.684843	0	18	891	524						Frog_fixed.avi	0
17146	1029	876.8678	536.438	0.5350695	0.4109827	585.8651	4.491138	0	907.0678	516.6635	0.3865495	0.4419166	584.2263	4.677943	0	18	892	527						Frog_fixed.avi	0
17163	1030	874.7623	537.0226	0.5351182	0.4106774	585.9033	4.495744	0	910.1533	512.5427	0.3865965	0.4415622	584.2359	4.689724	0	18	892	525						Frog_fixed.avi	0
17179	1031	873.1288	537.2676	0.5351535	0.4104138	585.8879	4.495039	0	905.4666	517.3102	0.3866252	0.4412947	584.2648	4.680618	0	18	889	527						Frog_fixed.avi	0
17196	1032	875.9061	534.3885	0.5351969	0.4102328	585.8641	4.49366	0	908.447	514.2484	0.3866747	0.4410503	584.2446	4.679873	0	18	892	524						Frog_fixed.avi	0
17213	1033	871.1449	535.9713	0.5352273	0.4100691	585.882	4.480673	0	907.7903	505.3936	0.3866978	0.4408738	584.2128	4.671426	0	18	889	521						Frog_fixed.avi	0
17229	1034	875.1816	541.1021	0.5352538	0.4099209	585.9024	4.475619	0	906.7654	514.0975	0.3867122	0.4406677	584.175	4.668043	0	18	891	528						Frog_fixed.avi	0
17246	1035	876.7499	538.2083	0.5352468	0.4099132	585.9426	4.4801	0	909.2621	519.9538	0.3867022	0.4405981	584.1707	4.666142	0	18	893	529						Frog_fixed.avi	0
17262	1036	882.9194	555.9239	0.5351903	0.4099269	585.8506	4.464639	0	910.3999	536.0203	0.3866845	0.4406213	584.1175	4.664555	0	18	897	546						Frog_fixed.avi	0
17279	1037	878.6423	553.5367	0.535197	0.409849	585.8237	4.451555	0	910.1893	529.1749	0.3866502	0.440556	584.1703	4.668208	0	18	894	541						Frog_fixed.avi	0
17296	1038	880.1199	556.213	0.5351863	0.4097999	585.8196	4.45088	0	906.6996	538.6873	0.386648	0.4404793	584.0872	4.652644	0	18	893	547						Frog_fixed.avi	0
17312	1039	880.1353	552.2972	0.5351945	0.4097472	585.8149	4.447729	0	910.2756	526.9623	0.3866348	0.4404601	584.0648	4.652154	0	18	895	540						Frog_fixed.avi	0
17329	1040	882.5249	551.3018	0.5351963	0.4096853	585.8032	4.450266	0	909.6726	534.1916	0.3866527	0.4403572	584.006	4.652361	0	18	896	543						Frog_fixed.avi	0
17346	1041	878.5349	550.2733	0.5352198	0.4095676	585.8207	4.455234	0	910.8809	532.6993	0.3866508	0.4402607	584.0343	4.645108	0	18	895	541						Frog_fixed.avi	0
17362	1042	883.5627	550.2242	0.5352582	0.4094625	585.8309	4.461175	0	911.8379	532.5847	0.3866928	0.4400543	583.9885	4.63736	0	18	898	541						Frog_fixed.avi	0
17379	1043	883.1906	551.6702	0.5353224	0.4092825	585.6673	4.45182	0	908.9188	539.1002	0.386726	0.4398199	583.8865	4.648121	0	18	896	545						Frog_fixed.avi	0
17396	1044	881.7908	554.4856	0.5353603	0.4090362	585.6048	4.44522	0	908.0714	532.9509	0.3867495	0.4396199	583.8874	4.64057	0	18	895	544						Frog_fixed.avi	0
17412	1045	884.1505	555.2782	0.5353968	0.4087649	585.5847	4.452116	0	908.158	533.3849	0.386782	0.4393753	583.798	4.639367	0	18	896	544						Frog_fixed.avi	0
17429	1046	882.8706	549.9901	0.5353922	0.4085292	585.5686	4.448944	0	907.4237	533.3359	0.3867742	0.4391033	583.8109	4.627298	0	18	895	542						Frog_fixed.avi	0
17446	1047	880.043	548.614	0.5353741	0.4082584	585.477	4.43238	0	905.4883	538.0894	0.3867517	0.4388363	583.8153	4.635232	0	18	893	543						Frog_fixed.avi	0
17462	1048	882.5199	551.573	0.5353118	0.407983	585.5107	4.439444	0	909.2476	532.3715	0.3866977	0.438615	583.7578	4.626261	0	18	896	542						Frog_fixed.avi	0
17479	1049	883.1803	548.6266	0.5352421	0.4077735	585.4413	4.442116	0	907.5848	536.9977	0.3866241	0.4383439	583.745	4.621496	0	18	895	543						Frog_fixed.avi	0
17496	1050	881.5107	550.2389	0.5351658	0.4075511	585.5452	4.440145	0	902.9203	537.152	0.3865331	0.4381331	583.6917	4.636126	0	18	892	544						Frog_fixed.avi	0
17512	1051	882.872	548.0761	0.5350997	0.4073997	585.4859	4.426847	0	904.1984	533.7898	0.3864502	0.4379772	583.6247	4.622295	0	18	894	541						Frog_fixed.avi	0
17529	1052	882.9036	551.918	0.5350422	0.4072323	585.3445	4.423432	0	902.5374	535.6119	0.3864019	0.4378473	583.6019	4.612191	0	18	893	544						Frog_fixed.avi	0
17546	1053	877.4615	552.5129	0.5350017	0.4071234	585.2595	4.424254	0	901.217	537.556	0.3863722	0.4377846	583.5278	4.610408	0	18	889	545						Frog_fixed.avi	0
17562	1054	882.8779	546.8792	0.5349799	0.4070529	585.2388	4.440817	0	900.0635	535.988	0.3863207	0.4377265	583.642	4.600407	0	18	891	541						Frog_fixed.avi	0
17579	1055	879.8923	547.2897	0.5349671	0.4069579	585.2023	4.422495	0	900.2252	536.8013	0.3863075	0.4376054	583.6149	4.611169	0	18	890	542						Frog_fixed.avi	0
17596	1056	881.8393	546.1445	0.5349813	0.406869	585.1487	4.426713	0	900.8804	533.2621	0.3863226	0.4375242	583.5209	4.614084	0	18	891	540						Frog_fixed.avi	0
17612	1057	879.9747	549.2727	0.534995	0.4067806	585.1307	4.424671	0	901.1624	534.1536	0.3863412	0.437412	583.4848	4.601442	0	18	891	542						Frog_fixed.avi	0
17629	1058	883.5144	549.2357	0.5350063	0.4067391	585.0737	4.423613	0	901.4554	534.4877	0.3863713	0.4373515	583.3661	4.593576	0	18	892	542						Frog_fixed.avi	0
17645	1059	881.1297	550.7725	0.5350387	0.4067252	585.0417	4.416906	0	905.0733	533.4946	0.3863989	0.437319	583.2717	4.5925	0	18	893	542						Frog_fixed.avi	0
17662	1060	886.0308	549.6119	0.5350576	0.4067089	585.003	4.410661	0	902.8777	531.2996	0.3863877	0.4373127	583.2844	4.596039	0	18	894	540						Frog_fixed.avi	0
17679	1061	884.2173	550.2754	0.5350288	0.4066642	584.9208	4.417955	0	907.3087	533.0209	0.3863604	0.4372577	583.2134	4.576217	0	18	896	542						Frog_fixed.avi	0
17695	1062	883.3712	548.3937	0.5349951	0.4065948	584.9276	4.405815	0	904.6963	535.0321	0.3862889	0.4371817	583.2359	4.570205	0	18	894	542						Frog_fixed.avi	0
17712	1063	885.5566	547.5624	0.5349659	0.4065188	584.8505	4.397586	0	907.0366	533.9083	0.3862334	0.4370748	583.2341	4.569615	0	18	896	541						Frog_fixed.avi	0
17729	1064	885.6918	554.6475	0.5349385	0.4063994	584.8486	4.396353	0	906.7814	532.1857	0.3862115	0.4369984	583.1512	4.560686	0	18	896	543						Frog_fixed.avi	0
17746	1065	888.4707	555.2822	0.5349542	0.4063959	584.7863	4.401324	0	904.5345	534.6425	0.3862109	0.4369784	583.1136	4.565996	0	18	897	545						Frog_fixed.avi	0
17762	1066	889.5242	550.4511	0.5349963	0.4064579	584.7473	4.392641	0	904.7883	534.6328	0.3862402	0.4370047	583.1413	4.550196	0	18	897	543						Frog_fixed.avi	0
17779	1067	887.3664	549.8787	0.535054	0.4064917	584.7819	4.389436	0	906.8085	536.5552	0.3863159	0.437028	583.0421	4.555679	0	18	897	543						Frog_fixed.avi	0
17795	1068	886.1205	548.5007	0.5351485	0.4065268	584.6451	4.382226	0	902.5059	533.8234	0.3863663	0.4370441	583.0207	4.552041	0	18	894	541						Frog_fixed.avi	0
17812	1069	886.6249	549.0151	0.5352433	0.4065574	584.7198	4.380771	0	900.377	533.8708	0.3864496	0.4370596	582.9139	4.554849	0	18	894	541						Frog_fixed.avi	0
17829	1070	885.2024	546.4534	0.5353173	0.406551	584.5786	4.379583	0	899.6146	534.4772	0.3865255	0.4370439	582.8901	4.553966	0	18	892	540						Frog_fixed.avi	0
17845	1071	884.1527	545.7138	0.5354099	0.4065137	584.4749	4.380135	0	900.8841	531.7686	0.3866178	0.4370053	582.7535	4.545355	0	18	893	539						Frog_fixed.avi	0
17862	1072	884.0001	549.3113	0.5354831	0.4064803	584.5648	4.384051	0	897.4287	535.6922	0.3866678	0.4369649	582.8245	4.542599	0	18	891	543						Frog_fixed.avi	0
17879	1073	885.9128	550.0854	0.5355678	0.4064827	584.4471	4.371922	0	901.802	532.9256	0.3867307	0.4369286	582.8979	4.553979	0	18	894	542						Frog_fixed.avi	0
17895	1074	881.3726	551.0115	0.5356292	0.4064592	584.4512	4.370823	0	902.4005	534.8226	0.3868029	0.4368854	582.7797	4.543932	0	18	892	543						Frog_fixed.avi	0
17912	1075	884.3781	553.2953	0.5356739	0.4064199	584.4295	4.378532	0	900.4382	532.8817	0.3868359	0.4368155	582.789	4.559133	0	18	892	543						Frog_fixed.avi	0
17929	1076	880.4727	554.1738	0.535678	0.4063726	584.3399	4.391171	0	898.6018	536.1803	0.3868285	0.436724	582.6578	4.552381	0	18	890	545						Frog_fixed.avi	0
17945	1077	879.2412	555.4603	0.535665	0.4063281	584.348	4.3887	0	899.8096	540.1659	0.386816	0.4366294	582.5783	4.54561	0	18	890	548						Frog_fixed.avi	0
17962	1078	884.0152	546.7806	0.5356487	0.4062757	584.2959	4.38537	0	899.4006	533.6752	0.3867857	0.4365515	582.4929	4.56383	0	18	892	540						Frog_fixed.avi	0
17979	1079	880.5725	548.5175	0.5356208	0.4061694	584.2668	4.389629	0	898.9521	530.2609	0.3867382	0.436421	582.5798	4.563688	0	18	890	539						Frog_fixed.avi	0
17995	1080	881.1798	543.6154	0.5355757	0.4058837	584.1179	4.394001	0	899.3324	530.5817	0.3867178	0.4361913	582.3641	4.572354	0	19	890	537						Frog_fixed.avi	0
18012	1081	889.4332	484.3458	0.5354391	0.4054091	584.2991	4.395054	0	910.0281	477.9235	0.3867057	0.4357146	582.6006	4.571553	0	19	900	481						Frog_fixed.avi	0
18029	1082	887.8576	499.1822	0.5354197	0.4051535	584.1392	4.414886	0	907.1125	486.4303	0.3867297	0.4355458	582.4719	4.578587	0	19	897	493						Frog_fixed.avi	0
18045	1083	890.213	491.0447	0.5354183	0.4050029	584.0749	4.421133	0	908.6789	473.5776	0.3866575	0.4354007	582.4678	4.584957	0	19	899	482						Frog_fixed.avi	0
18062	1084	889.6417	500.5355	0.5353784	0.4047758	584.0845	4.429285	0	908.3679	478.5427	0.3865929	0.4352902	582.3883	4.580216	0	19	899	490						Frog_fixed.avi	0
18079	1085	890.397	498.0028	0.5352846	0.4046665	583.8677	4.422989	0	910.9775	478.6427	0.3865248	0.4352573	582.1696	4.590909	0	19	901	488						Frog_fixed.avi	0
18095	1086	889.1354	496.0905	0.5351553	0.4046264	583.8548	4.428868	0	911.1425	476.938	0.386375	0.4352962	582.1278	4.593184	0	19	900	487						Frog_fixed.avi	0
18112	1087	886.9861	491.0236	0.5349827	0.4046252	583.8011	4.428854	0	909.603	479.6034	0.3861988	0.4353814	582.1041	4.596483	0	19	898	485						Frog_fixed.avi	0
18129	1088	885.46	495.1026	0.5347978	0.4046566	583.7218	4.433996	0	912.0977	470.6978	0.3860142	0.4354914	582.0326	4.611531	0	19	899	483						Frog_fixed.avi	0
18145	1089	886.7721	494.9832	0.5346485	0.4047105	583.5973	4.442061	0	911.3708	473.2487	0.3858483	0.4356408	581.959	4.610855	0	19	899	484						Frog_fixed.avi	0
18162	1090	890.2643	496.8436	0.5344877	0.4047501	583.5377	4.448592	0	914.353	473.3905	0.3856819	0.4357655	581.8462	4.630588	0	19	902	485						Frog_fixed.avi	0
18178	1091	889.6351	496.7161	0.5343136	0.4047406	583.5601	4.464019	0	911.8159	479.3523	0.3855144	0.4358266	581.7847	4.634671	0	19	901	488						Frog_fixed.avi	0
18195	1092	890.2985	493.1145	0.5342058	0.4047102	583.3704	4.460326	0	910.7123	474.2166	0.3853864	0.4358881	581.7191	4.627067	0	19	901	484						Frog_fixed.avi	0
18212	1093	889.065	494.0838	0.5341001	0.4046655	583.2629	4.459253	0	910.0427	480.8355	0.3852428	0.435901	581.7034	4.62435	0	19	900	487						Frog_fixed.avi	0
18228	1094	893.6465	486.74	0.5339853	0.404568	583.312	4.4763	0	910.9915	476.826	0.3851116	0.4358974	581.6563	4.633137	0	19	902	482						Frog_fixed.avi	0
18245	1095	890.606	482.7054	0.5338687	0.4044605	583.1824	4.479172	0	910.1682	472.9239	0.3849689	0.4358056	581.6548	4.642991	0	19	900	478						Frog_fixed.avi	0
18262	1096	886.6484	489.6461	0.53375	0.4042936	583.1371	4.470526	0	910.2203	470.1663	0.3848592	0.4357266	581.5004	4.64684	0	19	898	480						Frog_fixed.avi	0
18278	1097	888.3729	489.2689	0.5336603	0.4041842	582.983	4.47929	0	912.3367	467.8376	0.3847613	0.435697	581.4694	4.673611	0	19	900	479						Frog_fixed.avi	0
18295	1098	889.1745	490.5098	0.5336018	0.4041327	582.9659	4.485075	0	909.8599	468.2702	0.384671	0.4356852	581.348	4.655871	0	19	900	479						Frog_fixed.avi	0
18312	1099	896.6714	484.7172	0.5335522	0.4040855	583.0317	4.49243	0	908.1763	471.6637	0.3845691	0.4357	581.381	4.666677	0	19	902	478						Frog_fixed.avi	0
18328	1100	893.3765	495.1	0.5334499	0.4039894	582.8318	4.504811	0	912.0614	468.8814	0.3844793	0.4357053	581.3454	4.679776	0	19	903	482						Frog_fixed.avi	0
18345	1101	892.7975	493.7725	0.5333475	0.4039373	582.7848	4.504285	0	911.5771	468.8879	0.3843631	0.4357302	581.1841	4.689011	0	19	902	481						Frog_fixed.avi	0
18362	1102	890.578	489.5303	0.5332431	0.4039059	582.608	4.507511	0	909.2457	469.8161	0.3842531	0.4357338	581.1735	4.693581	0	19	900	480						Frog_fixed.avi	0
18378	1103	888.6479	490.6426	0.5331547	0.4038713	582.7032	4.514988	0	907.998	469.9001	0.3841582	0.435742	581.0936	4.691916	0	19	898	480						Frog_fixed.avi	0
18395	1104	891.4294	490.0328	0.5331109	0.4038681	582.6284	4.518837	0	908.921	470.6085	0.3840959	0.4357803	581.0352	4.704557	0	19	900	480						Frog_fixed.avi	0
18412	1105	895.6708	486.3869	0.5330945	0.4039018	582.5706	4.535875	0	906.8912	475.0555	0.3840325	0.4358003	581.0661	4.708622	0	19	901	481						Frog_fixed.avi	0
18428	1106	894.3489	488.5117	0.5331123	0.4039746	582.6118	4.536119	0	907.1722	472.8845	0.3840278	0.4358785	581.0473	4.715889	0	19	901	481						Frog_fixed.avi	0
18445	1107	892.3302	484.7716	0.5331377	0.404145	582.5605	4.516778	0	902.6648	468.1218	0.384059	0.4360997	580.799	4.731246	0	19	897	476						Frog_fixed.avi	0
18462	1108	891.6667	489.149	0.5331697	0.4043	582.4147	4.51452	0	909.6733	472.4223	0.3841255	0.4363182	580.7355	4.73043	0	19	901	481						Frog_fixed.avi	0
18478	1109	896.5262	488.5009	0.5332021	0.4044718	582.2427	4.54531	0	906.5358	473.6777	0.3841371	0.4365236	580.6718	4.736026	0	19	902	481						Frog_fixed.avi	0
18495	1110	895.3937	484.4505	0.5332065	0.4046438	582.1472	4.550226	0	906.4649	474.6747	0.3841329	0.4366527	580.6209	4.741402	0	19	901	480						Frog_fixed.avi	0
18512	1111	894.4955	483.988	0.5331721	0.4047576	582.1727	4.559017	0	906.3972	472.8034	0.3840976	0.4367561	580.6326	4.75352	0	19	900	478						Frog_fixed.avi	0
18528	1112	897.3003	483.3517	0.5331298	0.4048319	582.2857	4.557557	0	904.1913	469.7306	0.3840381	0.4369	580.5459	4.771832	0	19	901	477						Frog_fixed.avi	0
18545	1113	899.3497	479.0435	0.5330807	0.4049381	582.1656	4.57002	0	904.4463	471.3896	0.3840014	0.4370189	580.5466	4.777095	0	19	902	475						Frog_fixed.avi	0
18562	1114	-1280	-1024	-1	-1	-1	-1	4	-1280	-1024	-1	-1	-1	-1	4	19	0	0						Frog_fixed.avi	0
18578	1115	892.6056	480.8095	0.533032	0.4051473	582.1541	4.576714	0	899.3277	469.8267	0.3839518	0.4372597	580.5763	4.782166	0	19	896	475						Frog_fixed.avi	0
18595	1116	894.6843	479.772	0.5330013	0.4052502	582.0731	4.576813	0	900.545	470.4533	0.3839343	0.4373246	580.5853	4.789583	0	19	898	475						Frog_fixed.avi	0
18612	1117	894.8038	483.7967	0.5329558	0.4052932	582.0353	4.587799	0	903.3136	472.6056	0.3839022	0.4373679	580.6425	4.796974	0	19	899	478						Frog_fixed.avi	0
18628	1118	892.4866	479.8078	0.5329028	0.4053352	582.0705	4.59867	0	903.0419	472.6077	0.3838694	0.4374441	580.6006	4.804554	0	19	898	476						Frog_fixed.avi	0
18645	1119	893.2288	483.8666	0.5328477	0.4053936	582.0482	4.606023	0	904.6078	471.0817	0.383832	0.4375473	580.6272	4.808276	0	19	899	477						Frog_fixed.avi	0
18662	1120	889.9305	479.549	0.5327924	0.4054524	582.1396	4.610485	0	906.5233	466.6284	0.3837977	0.4377234	580.5854	4.818647	0	19	898	473						Frog_fixed.avi	0
18678	1121	-1280	-1024	-1	-1	-1	-1	4	-1280	-1024	-1	-1	-1	-1	4	19	0	0						Frog_fixed.avi	0
18695	1122	887.6044	485.028	0.5326291	0.4055898	582.1578	4.622644	0	905.9966	463.6458	0.3836574	0.4380346	580.7239	4.835065	0	19	897	474						Frog_fixed.avi	0
18712	1123	890.1594	481.0684	0.5325157	0.4058495	582.2814	4.638476	0	905.3781	479.0292	0.3835862	0.4382339	580.8078	4.843777	0	19	898	480						Frog_fixed.avi	0
18728	1124	919.416	550.1661	0.5322381	0.4065318	582.3708	4.64072	0	929.0214	551.566	0.3834031	0.4389295	580.8271	4.840671	0	20	924	551						Frog_fixed.avi	0
18745	1125	909.9288	587.7913	0.5320423	0.407029	582.4948	4.643983	0	932.2665	591.6871	0.3833345	0.4394814	580.8229	4.851016	0	20	921	590						Frog_fixed.avi	0
18761	1126	912.2928	575.3369	0.5320092	0.4070365	582.4542	4.6478	0	940.7948	579.6876	0.3832318	0.4395349	580.9266	4.84304	0	20	927	578						Frog_fixed.avi	0
18778	1127	913.4741	585.0913	0.5319289	0.4070505	582.562	4.658015	0	933.3874	588.4635	0.3831465	0.4395978	580.9625	4.846923	0	20	923	587						Frog_fixed.avi	0
18795	1128	913.6602	584.5899	0.531849	0.407042	582.6694	4.664846	0	929.5076	589.2968	0.3830217	0.4396281	581.0456	4.851864	0	20	922	587						Frog_fixed.avi	0
18811	1129	909.7525	586.9769	0.53175	0.4070069	582.726	4.6642	0	934.5111	585.5884	0.382929	0.4396673	581.1471	4.87363	0	20	922	586						Frog_fixed.avi	0
18828	1130	906.8336	588.7077	0.5316748	0.4069798	582.884	4.665649	0	935.6817	584.5056	0.3828556	0.4397345	581.1448	4.861922	0	20	921	587						Frog_fixed.avi	0
18845	1131	909.6871	583.5148	0.5315822	0.4069924	582.9788	4.667595	0	934.3313	585.0713	0.3827614	0.4397795	581.3483	4.87433	0	20	922	584						Frog_fixed.avi	0
18861	1132	913.689	583.8726	0.5314838	0.4069967	583.1022	4.69279	0	936.9155	586.9119	0.3826835	0.4398357	581.4463	4.873117	0	20	925	585						Frog_fixed.avi	0
18878	1133	911.1176	586.4166	0.5313535	0.4070297	583.2006	4.685079	0	931.9547	587.577	0.3825365	0.4399334	581.6309	4.875054	0	20	922	587						Frog_fixed.avi	0
18895	1134	904.3461	587.2012	0.5311463	0.4070234	583.2095	4.670857	0	938.9636	588.0319	0.3823923	0.4399919	581.7126	4.880269	0	20	922	588						Frog_fixed.avi	0
18911	1135	911.5162	592.4017	0.5308862	0.4070907	583.2717	4.684725	0	938.5184	592.3426	0.3821585	0.4402066	581.7812	4.888231	0	20	925	592						Frog_fixed.avi	0
18928	1136	982.9852	746.3606	0.5301805	0.4083464	583.4808	4.673994	0	986.953	752.4301	0.3817892	0.4413569	581.9131	4.891966	0	21	985	749						Frog_fixed.avi	0
18945	1137	987.9059	773.4689	0.5295817	0.4090409	583.6698	4.671646	0	1025.178	788.3027	0.3813414	0.4420862	582.234	4.905944	0	21	1007	781						Frog_fixed.avi	0
18961	1138	987.5034	786.4545	0.5293401	0.4088009	583.7534	4.653406	0	1027.463	791.8926	0.3809708	0.4420351	582.4666	4.889166	0	21	1007	789						Frog_fixed.avi	0
18978	1139	993.3291	796.2984	0.5291292	0.4087591	583.8967	4.661277	0	1029.21	806.5485	0.3806781	0.4420305	582.5889	4.885292	0	21	1011	801						Frog_fixed.avi	0
18995	1140	989.6728	788.8957	0.5289165	0.4089512	584.0596	4.65799	0	1028.781	797.071	0.3804888	0.4422661	582.678	4.881353	0	21	1009	793						Frog_fixed.avi	0
19011	1141	988.2336	794.8992	0.5287361	0.4091023	584.1497	4.654239	0	1027.384	801.8364	0.3802978	0.442616	582.8232	4.890018	0	21	1008	798						Frog_fixed.avi	0
19028	1142	990.5415	795.6136	0.5285544	0.4092858	584.2407	4.651966	0	1026.759	802.8262	0.3800997	0.4428879	582.8938	4.887515	0	21	1009	799						Frog_fixed.avi	0
19045	1143	990.0342	795.4235	0.5283628	0.4094532	584.3526	4.636084	0	1030.103	806.3489	0.3799239	0.4431324	582.9841	4.875299	0	21	1010	801						Frog_fixed.avi	0
19061	1144	993.4923	797.3174	0.5281368	0.4095443	584.45	4.6439	0	1026.511	802.0709	0.3797087	0.443383	583.1649	4.878672	0	21	1010	800						Frog_fixed.avi	0
19078	1145	992.0638	793.2529	0.5279087	0.4096521	584.5329	4.631089	0	1025.725	801.7658	0.3794914	0.4435431	583.1776	4.877166	0	21	1009	798						Frog_fixed.avi	0
19095	1146	990.28	792.1783	0.5276759	0.4097144	584.573	4.620976	0	1025.746	807.4214	0.3792691	0.4437025	583.4081	4.859235	0	21	1008	800						Frog_fixed.avi	0
19111	1147	991.8395	793.3565	0.5274246	0.4097998	584.6992	4.611153	0	1025.904	806.0844	0.3790486	0.4438565	583.4204	4.857253	0	21	1009	800						Frog_fixed.avi	0
19128	1148	991.9943	797.2742	0.5271761	0.4098319	584.7289	4.594929	0	1026.063	804.4764	0.3787946	0.4440292	583.6044	4.846568	0	21	1009	801						Frog_fixed.avi	0
19145	1149	992.2727	797.4171	0.5269305	0.4098785	584.9105	4.575821	0	1023.738	803.5218	0.3785924	0.4442054	583.5052	4.827538	0	21	1008	800						Frog_fixed.avi	0
19161	1150	990.1995	796.5148	0.5266633	0.4098943	585.0468	4.564588	0	1024.051	805.8553	0.3783603	0.4443233	583.6413	4.814594	0	21	1007	801						Frog_fixed.avi	0
19178	1151	991.124	800.6744	0.5264372	0.4098442	585.0712	4.543625	0	1027.817	810.0424	0.3781512	0.4443816	583.7555	4.79556	0	21	1009	805						Frog_fixed.avi	0
19195	1152	991.3932	795.1928	0.5261748	0.4097584	585.1546	4.5349	0	1025.805	806.6992	0.377918	0.4443981	583.7189	4.783495	0	21	1009	801						Frog_fixed.avi	0
19211	1153	992.8374	799.0986	0.5259624	0.4096117	585.2051	4.508938	0	1024.318	811.715	0.3777081	0.4444019	583.8768	4.753008	0	21	1009	805						Frog_fixed.avi	0
19228	1154	996.8275	795.4312	0.5257485	0.4095286	585.1979	4.50619	0	1022.799	808.5772	0.3775131	0.4444522	583.9255	4.747174	0	21	1010	802						Frog_fixed.avi	0
19245	1155	991.7523	796.3148	0.5255427	0.4094875	585.2195	4.482168	0	1019.669	810.2714	0.3773308	0.4445676	583.9435	4.725494	0	21	1006	803						Frog_fixed.avi	0
19261	1156	993.7021	800.1922	0.525387	0.4094789	585.3058	4.457213	0	1023.17	813.4522	0.3772032	0.4447194	583.976	4.689118	0	21	1008	807						Frog_fixed.avi	0
19278	1157	987.812	801.8456	0.5252156	0.4095252	585.4155	4.432489	0	1021.843	809.6734	0.3770756	0.4449144	584.0405	4.682486	0	21	1005	806						Frog_fixed.avi	0
19294	1158	988.2883	802.465	0.5250706	0.4096013	585.2906	4.412105	0	1019.876	808.867	0.3769513	0.4450896	583.961	4.659767	0	21	1004	806						Frog_fixed.avi	0
19311	1159	991.7833	797.4366	0.5249404	0.4097235	585.2656	4.394453	0	1019.493	810.6656	0.3768188	0.4452161	584.0248	4.637301	0	21	1006	804						Frog_fixed.avi	0
19328	1160	989.1327	795.4799	0.5248035	0.4097821	585.2168	4.392577	0	1022.701	813.6074	0.3766829	0.4453234	584.059	4.628923	0	21	1006	805						Frog_fixed.avi	0
19344	1161	987.579	797.2726	0.5246742	0.4098349	585.2623	4.372756	0	1014.87	812.4963	0.3765731	0.4454462	583.9937	4.606867	0	21	1001	805						Frog_fixed.avi	0
19361	1162	989.3994	796.1141	0.5246021	0.4098629	585.2155	4.35859	0	1022.317	813.9967	0.3764818	0.4455395	583.9841	4.597777	0	21	1006	805						Frog_fixed.avi	0
19378	1163	987.7295	801.1232	0.524532	0.4098756	585.2368	4.332099	0	1024.8	810.6714	0.3763934	0.445605	584.0898	4.59171	0	21	1006	806						Frog_fixed.avi	0
19394	1164	989.4822	798.4666	0.5244882	0.409922	585.2247	4.319937	0	1019.956	809.9666	0.3763311	0.4457221	583.9779	4.576262	0	21	1005	804						Frog_fixed.avi	0
19411	1165	989.8065	803.8188	0.5244669	0.4099477	585.2331	4.30973	0	1021.108	810.6831	0.3763116	0.4457687	583.9099	4.561502	0	21	1005	807						Frog_fixed.avi	0
19428	1166	989.8782	801.4669	0.5244589	0.4100345	585.1925	4.30342	0	1018.316	816.2688	0.3762983	0.4458773	583.9482	4.535769	0	21	1004	809						Frog_fixed.avi	0
19444	1167	989.334	801.0225	0.524467	0.4101905	585.1831	4.292621	0	1020.079	817.5023	0.37631	0.4460474	583.8862	4.517566	0	21	1005	809						Frog_fixed.avi	0
19461	1168	987.6692	801.9633	0.5244764	0.4103513	585.1383	4.276749	0	1018.015	818.666	0.3763207	0.4462368	583.8926	4.504169	0	21	1003	810						Frog_fixed.avi	0
19478	1169	984.7988	803.2386	0.5244742	0.4105108	585.1702	4.248922	0	1014.317	816.5063	0.3763138	0.4464828	583.8817	4.489293	0	21	1000	810						Frog_fixed.avi	0
19494	1170	989.4401	799.9105	0.5244471	0.4106354	585.1475	4.245612	0	1019.182	816.8299	0.3762946	0.4466294	583.9011	4.471879	0	21	1004	808						Frog_fixed.avi	0
19511	1171	985.8019	804.3334	0.5244091	0.4106925	585.1223	4.224124	0	1020.371	817.2024	0.3762638	0.4467417	583.8881	4.46688	0	21	1003	811						Frog_fixed.avi	0
19528	1172	990.623	803.8815	0.52438	0.4107249	585.131	4.211464	0	1024.051	818.3108	0.376224	0.4468256	583.8963	4.451284	0	21	1007	811						Frog_fixed.avi	0
19544	1173	991.3428	803.0142	0.5243368	0.4107746	585.105	4.194283	0	1021.65	822.017	0.3761856	0.4468982	583.9197	4.436789	0	21	1006	813						Frog_fixed.avi	0
19561	1174	988.6694	801.0295	0.5243031	0.4108578	585.1121	4.192945	0	1020.108	817.9044	0.3761496	0.4469968	583.9798	4.413949	0	21	1004	809						Frog_fixed.avi	0
19578	1175	988.9275	799.0897	0.5243071	0.4109435	585.1335	4.168181	0	1019.683	818.5221	0.3761487	0.4470956	583.9384	4.401267	0	21	1004	809						Frog_fixed.avi	0
19594	1176	985.8698	801.4407	0.5243142	0.4110382	585.0792	4.157266	0	1022.471	821.1301	0.3761806	0.4472263	583.8738	4.386569	0	21	1004	811						Frog_fixed.avi	0
19611	1177	982.6159	806.7305	0.5243354	0.4110821	585.0757	4.129595	0	1019.738	816.0776	0.376199	0.4473709	583.8597	4.380192	0	21	1001	811						Frog_fixed.avi	0
19628	1178	985.5896	809.4951	0.5243422	0.4111243	585.064	4.125144	0	1018.349	813.9654	0.3762028	0.4474563	583.8876	4.369508	0	21	1002	812						Frog_fixed.avi	0
19644	1179	987.6039	804.4316	0.5243387	0.411158	585.0587	4.110044	0	1015.906	816.575	0.3762188	0.4475197	583.8631	4.355009	0	21	1002	811						Frog_fixed.avi	0
19661	1180	985.6841	804.0318	0.5243266	0.4112076	585.0814	4.102532	0	1018.328	818.1199	0.3762082	0.4475705	583.9092	4.343767	0	21	1002	811						Frog_fixed.avi	0
19678	1181	985.6841	798.3937	0.5242922	0.4113232	585.0851	4.101527	0	1014.853	819.8607	0.3761741	0.447694	583.9844	4.338266	0	21	1000	809						Frog_fixed.avi	0
19694	1182	986.1553	799.2819	0.5242569	0.4114549	585.0875	4.091357	0	1019.803	821.2065	0.3761444	0.4478279	583.9814	4.32319	0	21	1003	810						Frog_fixed.avi	0
19711	1183	987.9837	800.655	0.5241815	0.4116367	585.1642	4.083965	0	1019.903	819.1159	0.3761135	0.44804	583.9628	4.311021	0	21	1004	810						Frog_fixed.avi	0
19728	1184	986.702	800.5077	0.5241172	0.4117964	585.1213	4.073501	0	1015.864	818.4001	0.3760424	0.4482477	583.9907	4.307467	0	21	1001	809						Frog_fixed.avi	0
19744	1185	987.4327	801.3219	0.5240538	0.4119348	585.1887	4.064934	0	1017.728	822.425	0.3759837	0.4484158	583.9301	4.304345	0	21	1003	812						Frog_fixed.avi	0
19761	1186	986.0861	801.9377	0.523984	0.4120546	585.2125	4.061157	0	1011.238	822.7036	0.3758941	0.4485695	583.9359	4.285868	0	21	999	812						Frog_fixed.avi	0
19778	1187	987.2669	797.5804	0.5239049	0.4121091	585.251	4.056334	0	1012.256	820.8721	0.375831	0.4486542	583.9899	4.277368	0	21	1000	809						Frog_fixed.avi	0
19794	1188	985.3396	798.4059	0.5238132	0.4120988	585.2118	4.040519	0	1016.79	821.2302	0.3757752	0.4487187	584.0144	4.261235	0	21	1001	810						Frog_fixed.avi	0
19811	1189	985.5048	798.2206	0.5237481	0.4120844	585.2466	4.041692	0	1011.183	820.3327	0.3757105	0.4487891	584.035	4.25948	0	21	998	809						Frog_fixed.avi	0
19828	1190	982.7557	796.0519	0.523657	0.4120859	585.2791	4.0264	0	1012.376	816.2251	0.3756687	0.4488229	584.0825	4.253335	0	21	998	806						Frog_fixed.avi	0
19844	1191	1005.39	807.4946	0.5234653	0.4121965	585.3129	4.019053	0	1039.66	829.3561	0.3755219	0.4489946	584.1082	4.256154	0	22	1023	818						Frog_fixed.avi	0
19861	1192	1034.327	824.7524	0.523263	0.4124095	585.4006	4.016459	0	1057.442	844.3544	0.3753378	0.4492144	584.1807	4.238191	0	22	1046	835						Frog_fixed.avi	0
19877	1193	1028.908	819.9824	0.5232139	0.4125106	585.4843	4.005965	0	1058.063	838.6699	0.375318	0.4493423	584.1196	4.23262	0	22	1043	829						Frog_fixed.avi	0
19894	1194	1039.376	826.4682	0.5231794	0.4126448	585.5377	4.004416	0	1063.48	846.5489	0.3752729	0.4494606	584.1454	4.237401	0	22	1051	837						Frog_fixed.avi	0
19911	1195	1032.289	826.0784	0.5231099	0.4127596	585.5023	3.994374	0	1058.188	839.6935	0.3752032	0.4497101	584.1962	4.228124	0	22	1045	833						Frog_fixed.avi	0
19927	1196	1035.233	821.2294	0.5230387	0.4129286	585.4409	3.987561	0	1065.725	842.6161	0.3751293	0.4499186	584.2059	4.222402	0	22	1050	832						Frog_fixed.avi	0
19944	1197	1032.57	824.4763	0.5229472	0.4130711	585.4281	3.982976	0	1064.037	841.6921	0.375023	0.4501268	584.1992	4.21227	0	22	1048	833						Frog_fixed.avi	0
19961	1198	1036.849	821.0075	0.5228423	0.4132159	585.4882	3.978534	0	1059.992	845.2502	0.3748702	0.4503068	584.2167	4.218914	0	22	1048	833						Frog_fixed.avi	0
19977	1199	1032.991	821.3995	0.5227113	0.4133563	585.5175	3.986421	0	1060.188	843.218	0.3747459	0.4504706	584.1894	4.200164	0	22	1047	832						Frog_fixed.avi	0
19994	1200	1038.473	820.0278	0.5225997	0.413504	585.4207	3.97344	0	1062.395	844.5944	0.3746491	0.450657	584.1964	4.20585	0	22	1050	832						Frog_fixed.avi	0
20011	1201	1034.043	820.8885	0.5225082	0.413659	585.4012	3.986883	0	1062.012	843.7629	0.3745645	0.450827	584.259	4.207417	0	22	1048	832						Frog_fixed.avi	0
20027	1202	1037.407	818.5377	0.5224466	0.4137805	585.4084	3.98146	0	1059.076	840.2098	0.3744982	0.4510238	584.1943	4.20376	0	22	1048	829						Frog_fixed.avi	0
20044	1203	1039.757	820.4553	0.5223954	0.4138354	585.438	3.968271	0	1062.385	842.4408	0.3744396	0.4512086	584.1653	4.212246	0	22	1051	831						Frog_fixed.avi	0
20061	1204	1041.602	819.8901	0.5223337	0.4138736	585.4741	3.9744	0	1060.738	840.4651	0.3743654	0.4513946	584.1511	4.217938	0	22	1051	830						Frog_fixed.avi	0
20077	1205	1040.278	818.6664	0.5222226	0.4138553	585.5534	3.982641	0	1062.583	840.7405	0.3742858	0.4514708	584.1088	4.225872	0	22	1051	830						Frog_fixed.avi	0
20094	1206	1041.338	819.1256	0.5221106	0.413794	585.3949	3.985067	0	1060.101	839.6463	0.3741605	0.4514895	584.217	4.223394	0	22	1051	829						Frog_fixed.avi	0
20111	1207	1037.774	821.437	0.5219654	0.4137247	585.4308	3.992735	0	1060.552	845.0019	0.3740358	0.4514617	584.2162	4.230092	0	22	1049	833						Frog_fixed.avi	0
20127	1208	1041.431	816.7126	0.5218201	0.4137076	585.3524	3.974898	0	1062.328	839.6017	0.3738643	0.4514765	584.1148	4.224378	0	22	1052	828						Frog_fixed.avi	0
20144	1209	1033.203	821.5186	0.5217016	0.4137493	585.4608	3.993346	0	1060.803	839.7968	0.3737623	0.4515161	584.1381	4.214948	0	22	1047	831						Frog_fixed.avi	0
20161	1210	1038.078	822.9472	0.5216267	0.4137734	585.2748	4.001501	0	1059.933	839.9921	0.3736969	0.4516015	584.1278	4.226542	0	22	1049	831						Frog_fixed.avi	0
20177	1211	1041.185	823.212	0.5215929	0.413828	585.2473	3.994457	0	1063.289	840.5062	0.3736595	0.4517072	584.1303	4.231712	0	22	1052	832						Frog_fixed.avi	0
20194	1212	1038.085	823.3857	0.5216025	0.4139105	585.2051	4.000379	0	1062.763	843.7333	0.3736493	0.4518047	584.0335	4.2315	0	22	1050	834						Frog_fixed.avi	0
20210	1213	1037.223	823.0035	0.5215926	0.4139452	585.1567	3.990052	0	1063.653	839.9246	0.3736487	0.4519116	584.0071	4.234058	0	22	1050	831						Frog_fixed.avi	0
20227	1214	1003.179	818.7651	0.521704	0.4139779	585.0808	3.98133	0	1029.457	834.6699	0.3737927	0.451982	583.9024	4.221597	0	23	1016	827						Frog_fixed.avi	0
20244	1215	986.8265	830.8494	0.5218581	0.4140518	585.0579	4.000638	0	1005.765	853.1826	0.3739401	0.4521071	583.8416	4.232786	0	23	996	842						Frog_fixed.avi	0
20260	1216	993.3629	825.3618	0.5218129	0.4141017	585.1416	3.975231	0	1004.732	839.7413	0.3738503	0.4521905	583.9163	4.223617	0	23	999	833						Frog_fixed.avi	0
20277	1217	989.542	827.9601	0.521794	0.4142143	585.1083	3.993477	0	999.4047	846.7009	0.3738262	0.4522939	583.8791	4.219312	0	23	994	837						Frog_fixed.avi	0
20294	1218	990.3022	829.8523	0.5217631	0.4143384	585.0782	3.988708	0	1004.587	846.587	0.3737943	0.4524491	583.8211	4.209661	0	23	997	838						Frog_fixed.avi	0
20310	1219	988.2144	830.5439	0.5217236	0.4145258	584.9766	3.987319	0	1005.483	843.5342	0.373775	0.452615	583.7975	4.219729	0	23	997	837						Frog_fixed.avi	0
20327	1220	987.0566	827.0125	0.5216832	0.414651	585.0382	3.982114	0	1006.339	842.6339	0.373751	0.4527978	583.736	4.215065	0	23	997	835						Frog_fixed.avi	0
20344	1221	984.5102	828.3564	0.5216587	0.4146758	585.0149	3.979003	0	1003.741	849.3863	0.3737128	0.4528623	583.772	4.22243	0	23	994	839						Frog_fixed.avi	0
20360	1222	986.9056	826.1538	0.521623	0.4146602	584.9813	3.984786	0	1005.046	848.7163	0.3736893	0.4528775	583.7333	4.216582	0	23	996	837						Frog_fixed.avi	0
20377	1223	987.5402	828.3435	0.5215948	0.4146107	584.9231	3.980131	0	1008.705	845.7013	0.3736572	0.4528681	583.744	4.222236	0	23	998	837						Frog_fixed.avi	0
20394	1224	990.0171	829.9178	0.5215644	0.4145363	584.9088	3.986211	0	1001.506	845.679	0.3736175	0.4528041	583.7231	4.215559	0	23	996	838						Frog_fixed.avi	0
20410	1225	984.6654	832.6407	0.5215302	0.414405	584.9839	3.99577	0	1003.486	842.1866	0.3735989	0.4527047	583.7838	4.210892	0	23	994	837						Frog_fixed.avi	0
20427	1226	990.0357	827.7689	0.5215405	0.414302	585.0265	3.998852	0	1001.157	844.3844	0.3736077	0.4525881	583.8505	4.211009	0	23	996	836						Frog_fixed.avi	0
20444	1227	987.4756	824.9746	0.5215824	0.4142046	585.0184	3.998146	0	1001.373	842.2368	0.373667	0.4524674	583.8664	4.213731	0	23	994	834						Frog_fixed.avi	0
20460	1228	972.608	838.8069	0.5217171	0.4141221	584.9432	3.999754	0	988.3762	852.0928	0.3738118	0.4524057	583.9398	4.195982	0	23	980	845						Frog_fixed.avi	0
20477	1229	955.6672	849.842	0.5218856	0.4142107	584.9603	4.003056	0	972.862	864.9537	0.374036	0.4524403	583.9402	4.217754	0	23	964	857						Frog_fixed.avi	0
20494	1230	960.8141	846.5178	0.522028	0.4141562	585.0638	4.00197	0	976.5903	857.6664	0.3741443	0.4523572	584.0283	4.211667	0	23	969	852						Frog_fixed.avi	0
20510	1231	958.5519	853.0337	0.522163	0.4141135	585.0629	4.003877	0	974.8071	860.3692	0.3742587	0.4523006	584.0412	4.210517	0	23	967	857						Frog_fixed.avi	0
20527	1232	960.6888	846.3967	0.5223089	0.414103	585.0487	4.004793	0	975.5096	859.5112	0.3743541	0.452224	584.1249	4.209793	0	23	968	853						Frog_fixed.avi	0
20544	1233	958.7656	849.7235	0.5224704	0.4141126	585.1212	3.995838	0	974.6221	860.9598	0.3745105	0.4520786	584.2612	4.21371	0	23	967	855						Frog_fixed.avi	0
20560	1234	963.269	845.6989	0.5227067	0.4141176	585.1917	4.009437	0	976.6541	859.4412	0.3747257	0.451986	584.2486	4.206171	0	23	970	853						Frog_fixed.avi	0
20577	1235	958.7537	851.376	0.5229826	0.4142059	585.2213	3.997409	0	971.3113	863.0776	0.3749713	0.4519272	584.4489	4.203885	0	23	965	857						Frog_fixed.avi	0
20594	1236	958.6345	848.9982	0.523327	0.4143049	585.2024	4.005902	0	971.6082	862.2159	0.3753269	0.4519419	584.4105	4.200799	0	23	965	856						Frog_fixed.avi	0
20610	1237	956.2167	852.0128	0.5237174	0.4144429	585.36	4.005766	0	975.1226	865.2381	0.3756921	0.4519372	584.4391	4.207539	0	23	966	859						Frog_fixed.avi	0
20627	1238	961.2817	847.4314	0.5241228	0.4146492	585.3206	4.015552	0	973.0775	861.1241	0.376057	0.4519542	584.6158	4.222624	0	23	967	854						Frog_fixed.avi	0
20644	1239	958.9319	844.8688	0.5245121	0.4147869	585.3784	4.028407	0	973.2209	859.6346	0.3764607	0.4519362	584.6062	4.207266	0	23	966	852						Frog_fixed.avi	0
20660	1240	963.1857	846.4134	0.5249106	0.4148546	585.3917	4.018312	0	971.3158	862.1168	0.376835	0.4518817	584.6295	4.203517	0	23	967	854						Frog_fixed.avi	0
20677	1241	960.523	843.0169	0.5252651	0.4148487	585.5314	4.027547	0	976.6533	856.1609	0.3771915	0.4517612	584.5901	4.209898	0	23	969	850						Frog_fixed.avi	0
20694	1242	964.6213	846.049	0.5256121	0.4147624	585.6333	4.035851	0	973.7526	855.2997	0.3775124	0.4516034	584.7869	4.221767	0	23	969	851						Frog_fixed.avi	0
20710	1243	960.7635	845.0081	0.5259058	0.4146691	585.5982	4.027586	0	975.1468	861.1066	0.3778238	0.4513367	584.7759	4.218431	0	23	968	853						Frog_fixed.avi	0
20727	1244	959.9752	851.237	0.5261828	0.4144922	585.6689	4.022161	0	972.3386	860.818	0.3780822	0.4511082	584.8747	4.216303	0	23	966	856						Frog_fixed.avi	0
20744	1245	959.3297	854.0388	0.5264152	0.4143226	585.7156	4.033178	0	974.4199	859.3289	0.378323	0.4508449	584.9327	4.225084	0	23	967	857						Frog_fixed.avi	0
20760	1246	964.4596	849.3041	0.5266054	0.4141671	585.8135	4.035006	0	969.9183	855.88	0.3784762	0.4506069	584.9696	4.223969	0	23	967	853						Frog_fixed.avi	0
20777	1247	958.6169	846.4921	0.5267133	0.4139864	585.7445	4.041548	0	976.0168	855.9726	0.3786016	0.4502787	584.8783	4.246419	0	23	967	851						Frog_fixed.avi	0
20793	1248	957.4059	848.0251	0.5267976	0.4137733	585.8331	4.046432	0	971.7952	856.6548	0.3786744	0.4499925	584.8822	4.229533	0	23	965	852						Frog_fixed.avi	0
20810	1249	960.3702	851.2502	0.5268757	0.4135335	585.7783	4.044744	0	974.9822	864.2281	0.3787485	0.4496917	584.9307	4.241636	0	23	968	858						Frog_fixed.avi	0
20827	1250	964.8662	845.9724	0.5269191	0.413318	585.7903	4.061563	0	974.8462	855.7338	0.3787986	0.4494877	584.9587	4.247138	0	23	970	851						Frog_fixed.avi	0
20843	1251	895.7848	732.766	0.5271639	0.4122371	585.8771	4.091807	0	926.1823	755.4407	0.3792038	0.4483777	584.9954	4.256806	0	24	911	744						Frog_fixed.avi	0
20860	1252	871.6345	646.7242	0.5272913	0.4110104	586.0845	4.078325	0	903.1275	650.7959	0.3796635	0.4471803	585.1007	4.254056	0	24	887	649						Frog_fixed.avi	0
20877	1253	873.7111	622.7103	0.5273482	0.410574	586.1117	4.083682	0	889.1422	624.3228	0.3797489	0.4467281	585.066	4.252906	0	24	881	624						Frog_fixed.avi	0
20893	1254	866.5766	607.4653	0.5274261	0.4103166	586.002	4.108258	0	888.4385	616.5933	0.3796935	0.4464312	585.1255	4.261633	0	24	878	612						Frog_fixed.avi	0
20910	1255	872.436	606.3991	0.5274919	0.4098844	586.1094	4.076788	0	884.6189	611.7863	0.3795774	0.4460096	585.1561	4.27791	0	24	879	609						Frog_fixed.avi	0
20927	1256	876.0219	604.9455	0.5274842	0.4093973	586.2652	4.11916	0	883.9987	607.7647	0.3794693	0.4454769	585.2794	4.271544	0	24	880	606						Frog_fixed.avi	0
20943	1257	876.4586	603.4913	0.5273738	0.4093351	586.2429	4.109391	0	887.7777	603.9243	0.379362	0.4454932	585.3284	4.296547	0	24	882	604						Frog_fixed.avi	0
20960	1258	878.8147	603.8292	0.5272124	0.4092842	586.2432	4.11995	0	889.3868	602.6124	0.3792278	0.4456371	585.37	4.276073	0	24	884	603						Frog_fixed.avi	0
20977	1259	879.4903	602.0956	0.526968	0.409059	586.204	4.118691	0	888.4415	602.7847	0.379026	0.4457219	585.3434	4.276865	0	24	884	602						Frog_fixed.avi	0
20993	1260	885.3992	600.5773	0.5266765	0.4086589	586.173	4.123594	0	889.5942	602.6298	0.3788027	0.4455625	585.4072	4.285839	0	24	887	602						Frog_fixed.avi	0
21010	1261	884.2363	602.8283	0.5263452	0.4081764	586.3329	4.116789	0	886.1409	604.9787	0.3784946	0.4453069	585.4048	4.284646	0	24	885	604						Frog_fixed.avi	0
21027	1262	879.6724	607.5532	0.5260047	0.4076903	586.2459	4.105074	0	890.5424	600.8453	0.3781913	0.4450747	585.5141	4.276121	0	24	885	604						Frog_fixed.avi	0
21043	1263	882.8474	600.017	0.525684	0.4072692	586.2292	4.116019	0	890.5188	600.1613	0.3778854	0.4448256	585.5145	4.284513	0	24	887	600						Frog_fixed.avi	0
21060	1264	881.9014	599.3942	0.5253857	0.4068781	586.3521	4.101762	0	884.9273	603.3034	0.3775802	0.4446104	585.6074	4.286469	0	24	883	601						Frog_fixed.avi	0
21077	1265	884.1598	595.9194	0.5251319	0.4065666	586.2257	4.093544	0	882.9493	602.4236	0.3773248	0.4444582	585.6442	4.282165	0	24	884	599						Frog_fixed.avi	0
21093	1266	882.2289	601.9567	0.5248971	0.4062805	586.3164	4.11166	0	886.0385	602.2911	0.3770839	0.4443046	585.6831	4.272127	0	24	884	602						Frog_fixed.avi	0
21110	1267	887.7106	590.2574	0.5247462	0.4060879	586.2224	4.084927	0	888.167	592.7624	0.3769161	0.4441205	585.6354	4.27598	0	25	888	592						Frog_fixed.avi	0
21127	1268	889.0357	532.4376	0.5246028	0.4058493	586.3069	4.077392	0	900.0913	541.0707	0.3769366	0.4437366	585.5897	4.263036	0	25	895	537						Frog_fixed.avi	0
21143	1269	891.312	537.9527	0.5246359	0.4059835	586.2179	4.073142	0	891.1053	549.4579	0.3769951	0.443832	585.4415	4.257221	0	25	891	544						Frog_fixed.avi	0
21160	1270	893.0708	528.8104	0.524783	0.4062445	586.2155	4.053218	0	896.5066	538.3511	0.377074	0.4440483	585.52	4.253526	0	25	895	534						Frog_fixed.avi	0
21177	1271	891.7721	529.4793	0.524964	0.4064807	586.0921	4.03125	0	899.0827	534.5635	0.377205	0.4442326	585.4008	4.231826	0	25	895	532						Frog_fixed.avi	0
21193	1272	894.3023	533.3358	0.5251465	0.4066172	586.045	4.034408	0	897.2405	536.2054	0.3773651	0.4443042	585.3337	4.218184	0	25	896	535						Frog_fixed.avi	0
21210	1273	888.6122	532.9315	0.5253526	0.4066845	586.1481	4.003404	0	893.4987	538.7243	0.3775289	0.444301	585.2251	4.213367	0	25	891	536						Frog_fixed.avi	0
21227	1274	892.9833	533.6474	0.5255727	0.4066231	586.0822	4.011415	0	898.804	534.3986	0.3777167	0.4441897	585.1462	4.186494	0	25	896	534						Frog_fixed.avi	0
21243	1275	888.356	536.6357	0.5257367	0.4063635	585.9694	3.982185	0	898.0429	537.7928	0.3778908	0.4439305	585.1337	4.182306	0	25	893	537						Frog_fixed.avi	0
21260	1276	891.5364	528.5589	0.5259324	0.4060759	585.9312	3.986428	0	897.6474	537.2884	0.3780284	0.4436076	585.1267	4.187485	0	25	895	533						Frog_fixed.avi	0
21277	1277	894.042	524.5815	0.526112	0.4057314	585.9522	3.9758	0	901.0756	529.8135	0.3782309	0.4433175	584.9306	4.171743	0	25	898	527						Frog_fixed.avi	0
21293	1278	888.258	532.7014	0.526297	0.4053783	585.9764	3.988575	0	897.561	538.7136	0.3784238	0.4429601	584.8856	4.161999	0	25	893	536						Frog_fixed.avi	0
21310	1279	893.4031	524.9211	0.526493	0.4050151	585.8418	3.978513	0	895.0522	532.5589	0.3785815	0.4426738	584.8419	4.166864	0	25	894	529						Frog_fixed.avi	0
21327	1280	896.447	532.1855	0.5266838	0.4047076	585.7827	3.972866	0	896.0392	533.3649	0.3787612	0.4423448	584.7849	4.15589	0	25	896	533						Frog_fixed.avi	0
21343	1281	891.1598	526.0181	0.5268682	0.4044511	585.7176	3.975651	0	897.176	532.7059	0.378942	0.4420594	584.7664	4.168794	0	25	894	529						Frog_fixed.avi	0
21360	1282	894.4138	529.9727	0.5270519	0.4041811	585.6544	3.975774	0	893.3424	529.0121	0.379094	0.4417951	584.6458	4.158052	0	25	894	529						Frog_fixed.avi	0
21376	1283	889.945	533.8311	0.5272352	0.403995	585.6561	3.98346	0	892.7639	531.763	0.3792906	0.4415301	584.5986	4.162127	0	25	891	533						Frog_fixed.avi	0
21393	1284	892.4885	531.1602	0.5274844	0.4038419	585.462	3.964364	0	893.4786	534.657	0.3794898	0.4412749	584.6334	4.158809	0	25	893	533						Frog_fixed.avi	0
21410	1285	887.464	529.3304	0.5277243	0.4037515	585.5031	3.983882	0	892.6298	529.2022	0.3797181	0.4411053	584.4429	4.159459	0	25	890	529						Frog_fixed.avi	0
21426	1286	893.7701	528.101	0.5279958	0.4036325	585.4044	4.00128	0	893.7971	526.252	0.379961	0.4409173	584.4463	4.158423	0	25	894	527						Frog_fixed.avi	0
21443	1287	893.385	526.1188	0.5282337	0.4034166	585.352	3.991365	0	891.6415	533.2699	0.380201	0.4406117	584.2668	4.152981	0	25	893	530						Frog_fixed.avi	0
21460	1288	894.6609	524.8549	0.5284862	0.4031655	585.2202	3.98573	0	894.7745	526.0559	0.3804229	0.4403741	584.2251	4.16784	0	25	895	525						Frog_fixed.avi	0
21476	1289	897.8936	529.6224	0.5286824	0.4029583	585.2471	3.990434	0	891.9522	531.7358	0.3806173	0.4401504	584.1638	4.164662	0	25	895	531						Frog_fixed.avi	0
21493	1290	893.7089	525.1227	0.5288269	0.4027483	585.051	3.999952	0	889.5313	525.0884	0.380749	0.4398757	584.0273	4.170378	0	25	892	525						Frog_fixed.avi	0
21510	1291	895.8335	496.9771	0.5288623	0.4023782	584.9736	4.00224	0	897.24	502.1806	0.3808377	0.4395047	584.022	4.168877	0	25	897	500						Frog_fixed.avi	0
21526	1292	897.8547	503.6251	0.5288723	0.4022052	584.94	4.005064	0	895.2094	503.5535	0.3808475	0.4393406	583.9865	4.166906	0	25	897	504						Frog_fixed.avi	0
21543	1293	898.1152	499.7511	0.528834	0.4020566	584.8676	3.99235	0	896.7291	500.862	0.3807881	0.4391401	583.9136	4.194813	0	25	897	500						Frog_fixed.avi	0
21560	1294	904.1327	500.6531	0.5287414	0.4019105	584.8953	4.000645	0	899.4585	500.3064	0.3806684	0.439	583.9347	4.176284	0	25	902	500						Frog_fixed.avi	0
21576	1295	899.5234	501.7972	0.528557	0.4017583	584.8212	3.985796	0	896.4017	500.4513	0.3805064	0.4389274	583.8361	4.186548	0	25	898	501						Frog_fixed.avi	0
21593	1296	899.4628	498.0836	0.5283918	0.4014774	584.7245	4.010436	0	894.4156	501.821	0.3803124	0.4387347	583.8652	4.188447	0	25	897	500						Frog_fixed.avi	0
21610	1297	900.4779	503.2468	0.5282065	0.4011552	584.6658	3.995934	0	897.2993	500.5973	0.3801227	0.4385836	583.7868	4.180006	0	25	899	502						Frog_fixed.avi	0
21626	1298	894.9035	508.4934	0.5279725	0.400774	584.5383	4.005424	0	894.6139	505.3128	0.37988	0.438355	583.926	4.193626	0	25	895	507						Frog_fixed.avi	0
21643	1299	899.4014	496.7347	0.5277903	0.4004666	584.6484	4.00268	0	892.7159	500.4158	0.3796619	0.4381865	583.8383	4.201141	0	25	896	499						Frog_fixed.avi	0
21660	1300	896.3592	503.6127	0.5275306	0.4001297	584.6096	4.005493	0	890.8702	496.7133	0.3794034	0.4379871	583.819	4.20345	0	25	894	500						Frog_fixed.avi	0
21676	1301	900.3361	501.5202	0.5273519	0.3998533	584.5427	4.008025	0	895.951	495.5395	0.3792247	0.4377926	583.7296	4.210777	0	25	898	499						Frog_fixed.avi	0
21693	1302	899.4404	492.759	0.5271733	0.3996986	584.5255	4.000018	0	895.3204	498.9711	0.3790389	0.4376873	583.6484	4.195733	0	25	897	496						Frog_fixed.avi	0
21710	1303	897.0248	499.0549	0.5270275	0.3996247	584.5529	4.008295	0	897.2645	499.9333	0.3788679	0.4376564	583.7221	4.214904	0	25	897	499						Frog_fixed.avi	0
21726	1304	899.7122	504.0262	0.5268962	0.3995989	584.4344	4.012126	0	892.8682	499.1063	0.378752	0.4377185	583.572	4.216464	0	25	896	502						Frog_fixed.avi	0
21743	1305	900.7444	501.7383	0.5268013	0.3996539	584.5197	4.011903	0	901.8574	501.6715	0.378631	0.4378362	583.5292	4.226937	0	25	901	502						Frog_fixed.avi	0
21760	1306	905.1528	493.2729	0.5266514	0.3997115	584.4211	4.004808	0	895.5448	498.9073	0.3784779	0.4380301	583.4595	4.232167	0	25	900	496						Frog_fixed.avi	0
21776	1307	902.6556	502.6465	0.5264731	0.399746	584.3993	4.028707	0	891.5058	501.7469	0.378302	0.4382026	583.5349	4.24712	0	25	897	502						Frog_fixed.avi	0
21793	1308	897.8656	501.9176	0.526261	0.3997461	584.2994	4.035218	0	896.5454	502.2002	0.3780992	0.4383459	583.4362	4.242507	0	25	897	502						Frog_fixed.avi	0
21810	1309	901.4158	503.3587	0.5259735	0.3997201	584.3723	4.044197	0	892.6235	494.9145	0.3778197	0.4385124	583.5037	4.264334	0	25	897	499						Frog_fixed.avi	0
21826	1310	898.1587	500.2125	0.5256839	0.3997041	584.2525	4.041029	0	896.8702	496.1472	0.3775322	0.4385609	583.3626	4.27666	0	25	898	498						Frog_fixed.avi	0
21843	1311	902.9102	501.7143	0.5253835	0.3996546	584.2624	4.055126	0	894.6453	503.1777	0.3772314	0.4386132	583.4601	4.286381	0	25	899	502						Frog_fixed.avi	0
21860	1312	897.768	497.9081	0.5250564	0.3996172	584.1691	4.055527	0	895.2857	496.0658	0.3769396	0.4386806	583.4505	4.294886	0	25	897	497						Frog_fixed.avi	0
21876	1313	900.4382	502.6223	0.5248187	0.3996404	584.138	4.073445	0	897.3171	494.8915	0.3766895	0.4387921	583.4163	4.309535	0	25	899	499						Frog_fixed.avi	0
21893	1314	901.0892	502.3621	0.5245889	0.3996593	584.1691	4.099608	0	896.1848	499.0774	0.3764732	0.4389224	583.3167	4.313758	0	25	899	501						Frog_fixed.avi	0
21910	1315	901.3164	499.7362	0.5243984	0.3997206	584.1204	4.09289	0	895.6959	499.2874	0.3762668	0.4390925	583.4709	4.323087	0	25	899	500						Frog_fixed.avi	0
21926	1316	901.5848	506.6839	0.5241857	0.3997835	584.0829	4.118189	0	898.4138	495.8772	0.3760877	0.4392701	583.376	4.33321	0	25	900	501						Frog_fixed.avi	0
21943	1317	899.0867	496.2055	0.523946	0.3998166	584.1959	4.130375	0	898.4805	494.2544	0.3758638	0.4393803	583.4312	4.356324	0	25	899	495						Frog_fixed.avi	0
21959	1318	904.615	500.8801	0.5236828	0.3998075	584.0951	4.146651	0	898.9074	492.9529	0.3756201	0.4394692	583.3735	4.372572	0	25	902	497						Frog_fixed.avi	0
21976	1319	900.2306	500.6541	0.5233749	0.3997873	584.0494	4.15853	0	896.9978	495.1822	0.3753264	0.4395479	583.4393	4.37637	0	25	899	498						Frog_fixed.avi	0
21993	1320	903.4237	495.3357	0.5230743	0.3997445	584.0955	4.164798	0	895.3979	499.3848	0.3750551	0.4396499	583.4632	4.395428	0	25	899	497						Frog_fixed.avi	0
22009	1321	903.1509	494.5677	0.5227838	0.3997493	584.0494	4.19205	0	900.5088	498.0192	0.37478	0.4397947	583.5125	4.403277	0	25	902	496						Frog_fixed.avi	0
22026	1322	897.5665	498.4317	0.5224966	0.3997642	584.171	4.197792	0	901.986	493.9453	0.3745512	0.4399662	583.4183	4.420796	0	25	900	496						Frog_fixed.avi	0
22043	1323	902.2126	498.2011	0.5222694	0.3997959	583.9994	4.203978	0	900.5601	487.5644	0.3743085	0.4402101	583.525	4.422269	0	25	901	493						Frog_fixed.avi	0
22059	1324	898.2642	501.7093	0.52201	0.3998613	584.1448	4.229318	0	899.9595	494.2235	0.3741171	0.4404147	583.412	4.430285	0	25	899	498						Frog_fixed.avi	0
22076	1325	899.5166	499.0481	0.5217863	0.3998523	584.0505	4.239961	0	905.1193	486.9152	0.3739018	0.4405445	583.3845	4.446345	0	25	902	493						Frog_fixed.avi	0
22093	1326	903.4001	498.8974	0.5215107	0.3998391	584.1564	4.246249	0	900.684	495.7337	0.3736682	0.4405889	583.4348	4.45344	0	25	902	497						Frog_fixed.avi	0
22109	1327	901.585	497.0184	0.5212721	0.3997788	584.1046	4.255922	0	900.769	493.8684	0.373428	0.4406165	583.4381	4.455778	0	25	901	495						Frog_fixed.avi	0
22126	1328	900.1047	490.3387	0.5209997	0.3997213	584.2917	4.261561	0	900.2416	493.5382	0.3732116	0.4406122	583.547	4.46361	0	25	900	492						Frog_fixed.avi	0
22143	1329	902.6622	492.3213	0.5208072	0.3996594	584.2139	4.263682	0	905.9026	491.9628	0.3729936	0.4406273	583.6404	4.480702	0	25	904	492						Frog_fixed.avi	0
22159	1330	900.3504	488.3029	0.5205795	0.3996053	584.223	4.26999	0	903.1691	489.5331	0.372782	0.4406774	583.6808	4.482495	0	25	902	489						Frog_fixed.avi	0
22176	1331	902.8134	493.863	0.5204249	0.39955	584.3371	4.278923	0	903.6854	493.8784	0.3726044	0.4406905	583.6409	4.484542	0	25	903	494						Frog_fixed.avi	0
22193	1332	902.7351	492.109	0.5202343	0.3995521	584.4354	4.265708	0	903.2032	490.7819	0.3724359	0.4407554	583.8464	4.482552	0	25	903	491						Frog_fixed.avi	0
22209	1333	902.0031	489.3293	0.520043	0.3995501	584.5364	4.264318	0	906.6955	486.7042	0.3722972	0.4407869	583.8397	4.489602	0	25	904	488						Frog_fixed.avi	0
22226	1334	907.698	488.478	0.5199049	0.3994954	584.5928	4.270942	0	906.0439	489.5721	0.3721539	0.4407996	583.9822	4.499358	0	25	907	489						Frog_fixed.avi	0
22243	1335	903.8997	488.6501	0.51974	0.3994634	584.7639	4.259443	0	905.4802	482.1209	0.3720124	0.440884	584.156	4.501885	0	25	905	485						Frog_fixed.avi	0
22259	1336	902.3928	490.6597	0.5195957	0.3993915	584.8373	4.256781	0	902.5457	484.7208	0.3718967	0.4408879	584.3274	4.500176	0	25	902	488						Frog_fixed.avi	0
22276	1337	904.4403	492.0731	0.5194944	0.3993406	584.9554	4.249086	0	904.8979	483.6953	0.3718524	0.4409371	584.3112	4.494609	0	25	905	488						Frog_fixed.avi	0
22292	1338	902.8552	496.9796	0.5194505	0.3993357	585.0767	4.255681	0	904.7171	486.6492	0.3718387	0.440993	584.4662	4.492434	0	25	904	492						Frog_fixed.avi	0
22309	1339	902.4879	495.3885	0.5194432	0.3993694	585.1811	4.24262	0	900.5255	492.1304	0.3718696	0.4410797	584.6459	4.490015	0	25	902	494						Frog_fixed.avi	0
22326	1340	907.3605	491.2531	0.5194877	0.3994835	585.3188	4.244015	0	900.2048	490.5752	0.3719102	0.4411863	584.8356	4.47494	0	25	904	491						Frog_fixed.avi	0
22342	1341	906.9916	483.9957	0.5195336	0.3996426	585.4886	4.243279	0	903.2313	489.5703	0.3719866	0.4412998	584.9596	4.473883	0	25	905	487						Frog_fixed.avi	0
22359	1342	919.8791	473.6317	0.5195087	0.3996759	585.6581	4.232689	0	916.0375	480.8746	0.3720207	0.4413346	585.1006	4.462073	0	25	918	477						Frog_fixed.avi	0
22376	1343	918.4414	479.3936	0.5195822	0.3997131	585.8566	4.23771	0	908.7455	488.957	0.3721417	0.4413799	585.3012	4.481981	0	25	914	484						Frog_fixed.avi	0
22392	1344	920.2136	478.6108	0.5196351	0.3997605	585.9959	4.225317	0	917.3713	479.8571	0.372234	0.441437	585.4001	4.478786	0	25	919	479						Frog_fixed.avi	0
22409	1345	919.027	481.8228	0.5196767	0.3998009	586.0897	4.236447	0	912.4121	483.9803	0.3723065	0.4414935	585.5625	4.475994	0	25	916	483						Frog_fixed.avi	0
22426	1346	917.5217	486.5084	0.519698	0.3998898	586.1635	4.22098	0	910.9158	486.3217	0.3723682	0.4415874	585.7088	4.46797	0	25	914	486						Frog_fixed.avi	0
22442	1347	916.601	483.859	0.5197555	0.4000681	586.3916	4.227086	0	908.7067	481.9994	0.3724435	0.4417356	585.8458	4.455908	0	25	913	483						Frog_fixed.avi	0
22459	1348	917.3321	481.9597	0.5198165	0.4001839	586.5435	4.224734	0	909.8261	484.4946	0.3725339	0.4418239	586.0248	4.450891	0	25	914	483						Frog_fixed.avi	0
22476	1349	920.4686	479.9716	0.5198845	0.4002885	586.7235	4.224535	0	910.3317	480.7227	0.3726171	0.4418701	586.2289	4.46125	0	25	915	480						Frog_fixed.avi	0
22492	1350	920.257	479.5271	0.5199536	0.4002965	586.9372	4.226295	0	914.4257	477.284	0.3726968	0.4418634	586.4155	4.469032	0	25	917	478						Frog_fixed.avi	0
22509	1351	919.7302	477.6116	0.5199924	0.400263	587.0029	4.228175	0	911.9095	482.4709	0.3727784	0.4417925	586.461	4.454676	0	25	916	480						Frog_fixed.avi	0
22526	1352	921.0079	483.1885	0.5199947	0.4001344	587.1266	4.229843	0	913.3317	484.0772	0.3728356	0.4416157	586.6277	4.447501	0	25	917	484						Frog_fixed.avi	0
22542	1353	920.6658	479.6544	0.5200029	0.4000283	587.1898	4.229074	0	913.0275	485.5865	0.3728631	0.441492	586.7616	4.452889	0	25	917	483						Frog_fixed.avi	0
22559	1354	918.1058	488.1945	0.5199878	0.3998713	587.3338	4.247102	0	910.8341	480.6809	0.3728817	0.4413759	586.8283	4.464229	0	25	914	484						Frog_fixed.avi	0
22576	1355	921.8362	482.5644	0.5199735	0.3997901	587.488	4.237513	0	913.9802	480.5646	0.3728906	0.4413086	586.9139	4.452792	0	25	918	482						Frog_fixed.avi	0
22592	1356	920.3464	481.1141	0.5199614	0.3998016	587.5597	4.237271	0	911.7328	479.9287	0.3728777	0.4413075	587.0585	4.46262	0	25	916	481						Frog_fixed.avi	0
22609	1357	921.5344	480.6945	0.519936	0.399876	587.6294	4.238849	0	915.6692	480.3677	0.3728632	0.4413451	587.1846	4.447598	0	25	919	481						Frog_fixed.avi	0
22626	1358	919.1898	486.5074	0.519897	0.4000405	587.7075	4.240213	0	912.6175	485.9945	0.3728383	0.4414387	587.2371	4.449999	0	25	916	486						Frog_fixed.avi	0
22642	1359	917.9271	485.322	0.5198395	0.400168	587.8192	4.237771	0	910.5765	486.6267	0.3727817	0.4415775	587.2976	4.458894	0	25	914	486						Frog_fixed.avi	0
22659	1360	920.8679	478.9052	0.5197474	0.4003067	587.8725	4.238678	0	912.727	480.8866	0.3726817	0.4417381	587.2551	4.448633	0	25	917	480						Frog_fixed.avi	0
22676	1361	920.9414	479.3439	0.5196015	0.400361	587.8542	4.252852	0	914.1445	483.2113	0.3725613	0.4418318	587.3183	4.448976	0	25	918	481						Frog_fixed.avi	0
22692	1362	917.4462	479.026	0.5194319	0.4003424	587.7745	4.245339	0	918.2278	480.5813	0.3723997	0.4419004	587.3558	4.455018	0	25	918	480						Frog_fixed.avi	0
22709	1363	917.0385	481.4649	0.5192901	0.4003219	587.9092	4.255064	0	910.9931	486.7416	0.3722074	0.4419219	587.3793	4.451176	0	25	914	484						Frog_fixed.avi	0
22726	1364	916.3062	483.4307	0.519084	0.4002674	587.8736	4.251418	0	912.9977	483.0286	0.3720363	0.4419316	587.3624	4.441441	0	25	915	483						Frog_fixed.avi	0
22742	1365	919.4563	482.372	0.5189058	0.4001964	587.8235	4.251053	0	916.1921	483.2326	0.3718558	0.4419347	587.5271	4.440556	0	25	918	483						Frog_fixed.avi	0
22759	1366	917.0015	481.8767	0.5187698	0.4002052	588.0596	4.253507	0	911.8724	482.6015	0.3717068	0.4419985	587.4339	4.451422	0	25	914	482						Frog_fixed.avi	0
22776	1367	919.4684	482.8557	0.5186006	0.4002197	587.9317	4.259722	0	914.934	482.8797	0.3715521	0.4420978	587.3826	4.452947	0	25	917	483						Frog_fixed.avi	0
22792	1368	914.8333	481.2224	0.5184147	0.4002856	587.85	4.254435	0	915.256	483.7089	0.3713753	0.442186	587.5262	4.460938	0	25	915	482						Frog_fixed.avi	0
22809	1369	917.677	479.7144	0.5182051	0.4002873	587.9527	4.263104	0	915.4541	483.6559	0.3711639	0.4422715	587.4782	4.452518	0	25	917	482						Frog_fixed.avi	0
22826	1370	916.8091	483.4702	0.517964	0.4002596	587.7794	4.263619	0	916.1016	483.0831	0.3709273	0.4423303	587.4669	4.469129	0	25	916	483						Frog_fixed.avi	0
22842	1371	914.7631	479.8163	0.5177052	0.4002635	587.9204	4.277643	0	919.981	484.8237	0.3706687	0.442387	587.4579	4.458909	0	25	917	482						Frog_fixed.avi	0
22859	1372	917.0398	478.6541	0.5174558	0.400285	587.7775	4.26702	0	914.5322	480.2885	0.370417	0.4425396	587.4578	4.469262	0	25	916	479						Frog_fixed.avi	0
22875	1373	917.0203	481.4285	0.517253	0.4003903	587.8813	4.290057	0	913.1696	478.2114	0.3701767	0.4426627	587.3304	4.477453	0	25	915	480						Frog_fixed.avi	0
22892	1374	918.3157	476.267	0.517031	0.40047	587.8409	4.287419	0	914.2803	480.9817	0.3699937	0.4428064	587.3982	4.468809	0	25	916	479						Frog_fixed.avi	0
22909	1375	916.262	485.5258	0.5168546	0.4005601	587.8165	4.299442	0	910.0215	480.1165	0.3697956	0.442954	587.4009	4.471013	0	25	913	483						Frog_fixed.avi	0
22925	1376	913.8293	479.2529	0.5166891	0.4006298	587.829	4.296986	0	915.1331	479.8575	0.3696671	0.4430737	587.3809	4.479894	0	25	914	480						Frog_fixed.avi	0
22942	1377	911.2841	482.4891	0.5165243	0.4006938	587.6409	4.31169	0	913.7671	479.6674	0.3695047	0.4431478	587.3292	4.493162	0	25	913	481						Frog_fixed.avi	0
22959	1378	915.4166	476.8974	0.5163805	0.400787	587.7242	4.309602	0	907.1968	482.7187	0.3693115	0.4432182	587.3855	4.495319	0	25	911	480						Frog_fixed.avi	0
22975	1379	911.3638	475.5271	0.5161747	0.4008125	587.8104	4.318994	0	911.297	480.966	0.3691452	0.4433265	587.2273	4.485617	0	25	911	478						Frog_fixed.avi	0
22992	1380	913.0482	472.4997	0.515979	0.400884	587.5912	4.316697	0	913.0486	476.6508	0.368951	0.4434249	587.2741	4.494202	0	25	913	475						Frog_fixed.avi	0
23009	1381	915.1177	476.9891	0.51581	0.4009605	587.7092	4.323046	0	909.2203	481.4545	0.3687385	0.4435183	587.2585	4.493961	0	25	912	479						Frog_fixed.avi	0
23025	1382	910.4546	477.6353	0.5155804	0.401101	587.6004	4.341116	0	914.1771	477.6951	0.3685415	0.443685	587.2196	4.494395	0	25	912	478						Frog_fixed.avi	0
23042	1383	910.8683	477.1692	0.5154134	0.4012106	587.5314	4.336845	0	910.9705	472.0914	0.3683285	0.4437659	587.2455	4.526411	0	25	911	475						Frog_fixed.avi	0
23059	1384	911.7859	474.2524	0.515226	0.4013149	587.533	4.35096	0	910.6708	476.6542	0.3681582	0.4438804	587.1238	4.51959	0	25	911	475						Frog_fixed.avi	0
23075	1385	913.2466	473.2814	0.5150719	0.4013411	587.5427	4.355263	0	911.892	477.7549	0.3680151	0.4439251	587.1566	4.510565	0	25	913	476						Frog_fixed.avi	0
23092	1386	911.1614	475.3923	0.5149392	0.4013243	587.5327	4.346973	0	911.2681	476.209	0.3678717	0.4439206	587.1799	4.532401	0	25	911	476						Frog_fixed.avi	0
23109	1387	910.897	473.0372	0.5148032	0.40126	587.4554	4.365085	0	907.9233	479.7848	0.3677736	0.4438942	587.1883	4.534421	0	26	909	476						Frog_fixed.avi	0
23125	1388	913.1696	549.9263	0.5146922	0.401517	587.6076	4.369525	0	897.0486	548.2488	0.3677895	0.4442169	587.1056	4.550112	0	26	905	549						Frog_fixed.avi	0
23142	1389	903.9662	515.7269	0.5147606	0.4013543	587.4858	4.38785	0	907.8247	523.7732	0.3678208	0.4441463	587.0544	4.542206	0	26	906	520						Frog_fixed.avi	0
23159	1390	906.1671	533.6921	0.5148728	0.40114	587.5604	4.373352	0	908.0858	544.4471	0.3679442	0.443996	587.0168	4.528497	0	26	907	539						Frog_fixed.avi	0
23175	1391	904.5832	530.1674	0.5150103	0.4010402	587.4354	4.381442	0	905.2802	541.2139	0.3680899	0.4439439	586.9081	4.537559	0	26	905	536						Frog_fixed.avi	0
23192	1392	905.8097	529.6877	0.5152043	0.401006	587.416	4.383002	0	904.5875	541.0466	0.3682644	0.4439102	586.9171	4.531888	0	26	905	535						Frog_fixed.avi	0
23209	1393	904.3171	529.9246	0.5154145	0.4009748	587.4854	4.381712	0	908.5173	536.5254	0.3684429	0.4439086	586.9092	4.533908	0	26	906	533						Frog_fixed.avi	0
23225	1394	903.4751	530.978	0.5155841	0.400995	587.4241	4.38675	0	905.3265	539.2191	0.3686067	0.4439256	586.7866	4.524893	0	26	904	535						Frog_fixed.avi	0
23242	1395	904.7828	529.5634	0.5157516	0.4009489	587.3121	4.376539	0	902.0834	540.0339	0.3687126	0.4439176	586.7484	4.529901	0	26	903	535						Frog_fixed.avi	0
23259	1396	903.5119	530.7755	0.5158864	0.4008905	587.4047	4.385742	0	899.1141	540.287	0.3688096	0.4438048	586.7847	4.550904	0	26	901	536						Frog_fixed.avi	0
23275	1397	903.8285	529.0801	0.5159838	0.400799	587.2735	4.377949	0	907.6378	535.3284	0.3689034	0.4437235	586.6978	4.55826	0	26	906	532						Frog_fixed.avi	0
23292	1398	901.9208	534.2814	0.5160494	0.400717	587.1931	4.38275	0	907.1204	537.6605	0.3689859	0.4436156	586.6907	4.537143	0	26	905	536						Frog_fixed.avi	0
23309	1399	904.4979	532.1069	0.5161589	0.4006926	587.2693	4.38564	0	907.8291	535.874	0.3690809	0.4435332	586.6915	4.538036	0	26	906	534						Frog_fixed.avi	0
23325	1400	903.8605	531.7939	0.5163106	0.4007344	587.1204	4.380547	0	901.7251	534.5266	0.3691813	0.4434778	586.6432	4.535061	0	26	903	533						Frog_fixed.avi	0
23342	1401	906.0615	530.1689	0.516488	0.4008131	587.1331	4.372742	0	899.8054	535.614	0.3693202	0.443412	586.5583	4.538542	0	26	903	533						Frog_fixed.avi	0
23359	1402	903.9884	529.4384	0.5166582	0.4008201	587.2183	4.370206	0	905.1256	532.0486	0.3695146	0.4433286	586.6953	4.522928	0	26	905	531						Frog_fixed.avi	0
23375	1403	902.3252	530.9369	0.5169114	0.400714	587.2044	4.365982	0	903.978	537.9654	0.3697127	0.4431565	586.6647	4.51293	0	26	903	534						Frog_fixed.avi	0
23392	1404	904.691	527.9899	0.5171102	0.4006323	587.3093	4.383066	0	906.1548	536.5823	0.3699248	0.442967	586.72	4.536614	0	26	905	532						Frog_fixed.avi	0
23409	1405	900.0906	523.0228	0.517321	0.4005357	587.2129	4.3831	0	903.714	533.1589	0.3701292	0.4427915	586.6686	4.51894	0	26	902	528						Frog_fixed.avi	0
23425	1406	901.8155	523.8569	0.5175119	0.400443	587.1976	4.377966	0	904.2468	529.7128	0.3703033	0.4426129	586.6317	4.519982	0	26	903	527						Frog_fixed.avi	0
23442	1407	901.3241	524.1838	0.5176714	0.4003553	587.3049	4.364473	0	902.2275	537.3491	0.3704676	0.4423834	586.7325	4.494062	0	26	902	531						Frog_fixed.avi	0
23458	1408	899.0192	523.8932	0.5178099	0.4003241	587.3185	4.348433	0	902.9102	536.4028	0.3705932	0.4422662	586.7571	4.499371	0	26	901	530						Frog_fixed.avi	0
23475	1409	900.1694	520.4856	0.5179367	0.4003358	587.3339	4.347348	0	899.5372	537.5351	0.3707004	0.442176	586.7813	4.484972	0	26	900	529						Frog_fixed.avi	0
23492	1410	897.6948	523.0652	0.5180497	0.4004017	587.3253	4.340692	0	898.4509	540.6446	0.3707995	0.4421327	586.8624	4.486613	0	26	898	532						Frog_fixed.avi	0
23508	1411	898.5117	523.5428	0.5181352	0.4004667	587.4613	4.322937	0	905.1154	535.4139	0.3709267	0.4421186	586.7922	4.475179	0	26	902	529						Frog_fixed.avi	0
23525	1412	899.7224	524.0526	0.5182188	0.4005439	587.3752	4.315276	0	901.7359	534.0409	0.3709864	0.4421299	586.8146	4.469721	0	26	901	529						Frog_fixed.avi	0
23542	1413	897.2906	528.0098	0.5182585	0.4006287	587.3786	4.302964	0	901.6046	534.7906	0.3710536	0.4421732	586.8661	4.449598	0	26	899	531						Frog_fixed.avi	0
23558	1414	905.4254	529.1403	0.518319	0.4007496	587.4429	4.30015	0	903.2251	534.1154	0.371098	0.4422944	586.8375	4.440924	0	26	904	532						Frog_fixed.avi	0
23575	1415	904.0156	526.2696	0.5183496	0.4009076	587.5569	4.295977	0	904.8663	530.4365	0.3711376	0.4424443	586.8572	4.430946	0	26	904	528						Frog_fixed.avi	0
23592	1416	903.7018	521.0795	0.5183884	0.4010647	587.5228	4.295088	0	901.4002	530.9761	0.3711852	0.4425586	586.8626	4.401462	0	26	903	526						Frog_fixed.avi	0
23608	1417	902.8636	524.5675	0.5184303	0.401187	587.4666	4.268889	0	900.1152	530.3978	0.3712464	0.4426602	586.811	4.400407	0	26	901	527						Frog_fixed.avi	0
23625	1418	904.0698	526.6547	0.5184978	0.4013255	587.4891	4.265303	0	904.2404	537.7061	0.3713589	0.44276	586.8918	4.382018	0	26	904	532						Frog_fixed.avi	0
23642	1419	903.9414	526.8154	0.5185792	0.4014533	587.575	4.261726	0	900.7905	536.1168	0.3714427	0.4428809	586.9542	4.375224	0	26	902	531						Frog_fixed.avi	0
23658	1420	895.559	529.3163	0.5186321	0.4015457	587.6904	4.255777	0	898.8115	535.7099	0.3715172	0.4429356	586.9956	4.36967	0	26	897	533						Frog_fixed.avi	0
23675	1421	899.5243	527.4397	0.5186838	0.4016253	587.6984	4.249675	0	900.0118	532.2136	0.3715868	0.4429528	586.9772	4.367684	0	26	900	530						Frog_fixed.avi	0
23692	1422	898.9371	525.7228	0.5187231	0.4016006	587.7938	4.237552	0	899.469	531.2474	0.3716383	0.4428847	587.042	4.352994	0	26	899	528						Frog_fixed.avi	0
23708	1423	902.5413	527.9	0.5187773	0.4014879	587.7795	4.237737	0	897.9465	537.691	0.3716717	0.4427337	587.0706	4.337346	0	26	900	533						Frog_fixed.avi	0
23725	1424	907.7587	525.8401	0.5187954	0.4013648	587.8633	4.225702	0	897.1061	532.9942	0.3716936	0.4425808	587.0781	4.329115	0	26	902	529						Frog_fixed.avi	0
23742	1425	902.3545	530.4577	0.5188157	0.4012026	587.921	4.226694	0	900.3361	536.3	0.3717451	0.4423912	587.1883	4.33565	0	26	901	533						Frog_fixed.avi	0
23758	1426	902.9877	524.5746	0.5188498	0.4010731	587.9745	4.219221	0	895.0302	529.0418	0.3717712	0.4422695	587.2704	4.324512	0	26	899	527						Frog_fixed.avi	0
23775	1427	897.6337	529.5525	0.5188711	0.40098	587.883	4.209133	0	898.4547	534.22	0.3717896	0.4421362	587.388	4.320405	0	26	898	532						Frog_fixed.avi	0
23792	1428	897.5604	527.8326	0.5189041	0.4009868	587.9857	4.213966	0	900.2679	534.3138	0.371836	0.442065	587.4949	4.315353	0	26	899	531						Frog_fixed.avi	0
23808	1429	900.0861	526.4924	0.5189638	0.4010976	588.1156	4.187972	0	894.6461	533.4615	0.37187	0.4420955	587.6281	4.307724	0	26	897	530						Frog_fixed.avi	0
23825	1430	898.3995	525.0872	0.5190269	0.4012476	588.2049	4.189241	0	896.7891	532.6511	0.3719374	0.4421753	587.6351	4.306671	0	26	898	529						Frog_fixed.avi	0
23842	1431	896.6473	525.0999	0.5191079	0.4014504	588.2405	4.183357	0	896.7126	533.3843	0.372053	0.4423498	587.6951	4.304493	0	26	897	529						Frog_fixed.avi	0
23858	1432	895.5692	526.1848	0.5192146	0.4017262	588.4352	4.179326	0	895.915	533.3477	0.3721467	0.4425606	587.7495	4.28232	0	26	896	530						Frog_fixed.avi	0
23875	1433	894.2243	527.2523	0.5192979	0.4019696	588.5488	4.185923	0	896.9922	536.2405	0.3722612	0.442705	587.8788	4.296962	0	26	896	532						Frog_fixed.avi	0
23892	1434	896.3014	529.4749	0.519442	0.4021865	588.5909	4.181469	0	893.3816	532.3751	0.3723727	0.4428501	587.9661	4.286695	0	26	895	531						Frog_fixed.avi	0
23908	1435	893.6211	524.8359	0.5195817	0.4024243	588.6457	4.161311	0	893.4009	532.9406	0.3725376	0.4429672	587.9477	4.265349	0	26	894	529						Frog_fixed.avi	0
23925	1436	894.2964	531.8672	0.5197314	0.4025609	588.7758	4.153997	0	893.8791	532.6779	0.372705	0.4430466	588.1343	4.273499	0	26	894	532						Frog_fixed.avi	0
23942	1437	890.2579	524.5827	0.519872	0.4027036	588.954	4.150526	0	889.6811	535.7303	0.372851	0.4430882	588.1735	4.268964	0	26	890	530						Frog_fixed.avi	0
23958	1438	888.5052	528.551	0.5200182	0.4027886	589.0279	4.14478	0	896.3611	534.8511	0.3730224	0.4430822	588.2193	4.255318	0	26	892	532						Frog_fixed.avi	0
23975	1439	891.4765	530.5967	0.5201628	0.4028149	589.1558	4.145144	0	890.8102	536.053	0.373172	0.4430845	588.4238	4.250069	0	26	891	533						Frog_fixed.avi	0
23991	1440	891.5325	525.2504	0.5202678	0.4028513	589.2928	4.135928	0	887.5405	534.9548	0.3732721	0.4430764	588.5188	4.234132	0	26	890	530						Frog_fixed.avi	0
24008	1441	886.1578	528.9592	0.5203272	0.402874	589.4598	4.135219	0	887.3075	537.9839	0.3733532	0.4430001	588.5419	4.231968	0	26	887	533						Frog_fixed.avi	0
24025	1442	887.3182	529.2496	0.5203941	0.4029002	589.517	4.135449	0	887.21	541.763	0.3734327	0.4429611	588.7381	4.231359	0	26	887	536						Frog_fixed.avi	0
24041	1443	889.3188	529.3378	0.5204662	0.4029287	589.7701	4.137499	0	887.9218	537.8619	0.3734951	0.4429477	588.8528	4.218843	0	26	889	534						Frog_fixed.avi	0
24058	1444	889.2835	527.9572	0.5205253	0.402977	589.8087	4.126373	0	888.2138	538.9302	0.3735814	0.4429319	589.0364	4.221865	0	26	889	533						Frog_fixed.avi	0
24075	1445	852.5212	523.917	0.5207649	0.4030331	589.8369	4.116091	0	858.3196	527.9223	0.3738411	0.4429197	588.9708	4.220755	0	26	855	526						Frog_fixed.avi	0
24091	1446	872.926	517.5572	0.5208861	0.4030762	590.0168	4.124797	0	872.9583	524.9016	0.3740083	0.4428623	589.1036	4.219469	0	26	873	521						Frog_fixed.avi	0
24108	1447	858.4979	522.723	0.5209684	0.4031297	590.0573	4.111704	0	859.3137	523.4254	0.3740927	0.4428535	589.1164	4.214912	0	26	859	523						Frog_fixed.avi	0
24125	1448	859.3054	522.992	0.5210127	0.4031708	590.1039	4.110335	0	860.6031	524.7345	0.3741561	0.442817	589.092	4.228335	0	26	860	524						Frog_fixed.avi	0
24141	1449	860.8785	521.4954	0.5210302	0.4030767	590.168	4.107468	0	861.5723	525.309	0.3741888	0.442708	589.0996	4.217016	0	26	861	523						Frog_fixed.avi	0
24158	1450	860.5629	515.9603	0.5210201	0.4029963	590.2173	4.120254	0	863.009	521.7686	0.3741827	0.4426299	589.1716	4.228479	0	26	862	519						Frog_fixed.avi	0
24175	1451	865.2968	516.2786	0.520983	0.4029222	590.2586	4.125199	0	862.7937	525.2917	0.3741493	0.4425285	589.2075	4.212611	0	26	864	521						Frog_fixed.avi	0
24191	1452	867.1876	516.1966	0.5208941	0.4027984	590.406	4.128622	0	867.3043	524.1733	0.3740615	0.4423921	589.343	4.238573	0	26	867	520						Frog_fixed.avi	0
24208	1453	862.692	521.4318	0.5207456	0.4026713	590.3914	4.118795	0	866.9219	524.8204	0.373952	0.4423003	589.4485	4.246251	0	26	865	523						Frog_fixed.avi	0
24225	1454	861.8649	517.6414	0.5205612	0.4025552	590.4976	4.11727	0	862.7074	522.9614	0.3737792	0.4422519	589.4272	4.242601	0	26	862	520						Frog_fixed.avi	0
24241	1455	864.8428	517.3442	0.5203284	0.4024181	590.4291	4.140186	0	863.6437	523.7119	0.3735545	0.4421468	589.472	4.263074	0	26	864	521						Frog_fixed.avi	0
24258	1456	863.9306	513.3566	0.5200571	0.4021218	590.628	4.146524	0	865.6985	523.4232	0.3732935	0.4420139	589.4651	4.256648	0	26	865	518						Frog_fixed.avi	0
24275	1457	861.2404	518.5203	0.5197224	0.4017791	590.6749	4.137737	0	862.9822	521.6046	0.3729784	0.4418166	589.5333	4.266044	0	26	862	520						Frog_fixed.avi	0
24291	1458	865.2129	517.1339	0.5194225	0.4013616	590.6615	4.157181	0	860.561	524.7104	0.3726601	0.4415015	589.4192	4.262288	0	26	863	521						Frog_fixed.avi	0
24308	1459	865.4041	520.6135	0.5191049	0.4009195	590.6987	4.158185	0	867.9261	524.2288	0.3723526	0.4411335	589.6093	4.280829	0	26	867	522						Frog_fixed.avi	0
24325	1460	865.2289	517.4407	0.5188406	0.4005056	590.7148	4.161327	0	867.4739	519.5874	0.3720718	0.4408507	589.5394	4.28545	0	26	866	519						Frog_fixed.avi	0
24341	1461	862.98	519.7576	0.5186195	0.4001062	590.7189	4.158649	0	864.9537	519.3859	0.3718709	0.4405277	589.6298	4.287013	0	26	864	520						Frog_fixed.avi	0
24358	1462	864.9133	520.6278	0.5184503	0.3997752	590.6797	4.165689	0	859.9971	519.4157	0.3717125	0.4403033	589.4728	4.269813	0	26	862	520						Frog_fixed.avi	0
24375	1463	864.8751	515.7828	0.5183214	0.399496	590.7381	4.151456	0	864.2319	517.2299	0.3715545	0.4401241	589.6057	4.289332	0	26	865	517						Frog_fixed.avi	0
24391	1464	860.6132	514.0586	0.5181623	0.3992707	590.7411	4.152931	0	865.5005	519.2559	0.3714315	0.4398976	589.6069	4.283331	0	26	863	517						Frog_fixed.avi	0
24408	1465	865.0971	517.8941	0.5180314	0.3990729	590.6958	4.162976	0	863.8218	517.5438	0.3712816	0.4397489	589.5441	4.284382	0	26	864	518						Frog_fixed.avi	0
24425	1466	863.053	514.9836	0.5178446	0.3988837	590.7282	4.150851	0	865.0765	515.812	0.3710736	0.4396059	589.5451	4.288482	0	26	864	515						Frog_fixed.avi	0
24441	1467	862.3292	514.3337	0.5176327	0.3987025	590.6428	4.140786	0	866.1298	519.499	0.3708755	0.4394378	589.6664	4.29128	0	26	864	517						Frog_fixed.avi	0
24458	1468	861.9251	516.8938	0.5174271	0.398533	590.5758	4.141019	0	860.632	515.6631	0.3706587	0.4393294	589.4436	4.263156	0	26	861	516						Frog_fixed.avi	0
24474	1469	859.3413	517.2943	0.5172221	0.3984564	590.5956	4.137961	0	860.9146	518.1451	0.3704627	0.4392766	589.6246	4.276556	0	26	860	518						Frog_fixed.avi	0
24491	1470	857.15	513.6044	0.517081	0.3983879	590.4439	4.147276	0	858.5813	526.4255	0.3703097	0.4391672	589.5237	4.261547	0	26	858	520						Frog_fixed.avi	0
24508	1471	864.595	514.2827	0.5169353	0.3982666	590.3857	4.142653	0	859.6964	520.3041	0.3701478	0.4391089	589.3873	4.265738	0	26	862	517						Frog_fixed.avi	0
24524	1472	862.8394	515.1524	0.5167779	0.3981324	590.2209	4.136941	0	861.1393	519.8201	0.3699997	0.4389586	589.4406	4.27347	0	26	862	517						Frog_fixed.avi	0
24541	1473	853.262	520.8657	0.5167286	0.3979416	590.1701	4.127383	0	851.5308	516.0695	0.3699433	0.4387973	589.416	4.283834	0	26	852	518						Frog_fixed.avi	0
24558	1474	842.1614	520.9512	0.5166716	0.3976958	590.15	4.131484	0	842.0734	527.4999	0.3699014	0.4386026	589.3348	4.291237	0	26	842	524						Frog_fixed.avi	0
24574	1475	838.7993	523.4302	0.516577	0.397343	590.0004	4.131344	0	846.0684	526.1281	0.3698025	0.4383084	589.1921	4.290777	0	26	842	525						Frog_fixed.avi	0
24591	1476	843.9874	527.0094	0.5165144	0.3969787	589.9177	4.120039	0	840.5184	527.4058	0.3696975	0.4379995	589.1077	4.306801	0	26	842	527						Frog_fixed.avi	0
24608	1477	838.8647	523.6456	0.5163996	0.3965927	589.7034	4.132418	0	844.5059	523.1755	0.3696161	0.4377381	588.9653	4.312959	0	26	842	523						Frog_fixed.avi	0
24624	1478	843.6807	516.9503	0.5162959	0.3963294	589.6446	4.135642	0	842.8619	525.295	0.3694828	0.4375035	588.8848	4.315419	0	26	843	521						Frog_fixed.avi	0
24641	1479	841.2759	523.2227	0.5161438	0.3960776	589.4172	4.135937	0	837.218	520.7438	0.3693046	0.4373735	588.7598	4.324682	0	26	839	522						Frog_fixed.avi	0
24658	1480	839.6123	519.6869	0.5159549	0.3959123	589.3939	4.150144	0	845.501	523.3969	0.3691454	0.437276	588.6103	4.348178	0	26	843	522						Frog_fixed.avi	0
24674	1481	836.9006	519.0818	0.5157451	0.3957468	589.172	4.143653	0	838.686	522.5244	0.3688936	0.4372149	588.4869	4.359262	0	26	838	521						Frog_fixed.avi	0
24691	1482	840.6763	521.3121	0.5155098	0.3956708	588.9946	4.170492	0	838.78	526.0167	0.3686555	0.4372051	588.3714	4.356532	0	26	840	524						Frog_fixed.avi	0
24708	1483	838.8413	521.3127	0.515249	0.3955739	588.8682	4.1632	0	840.4341	529.7583	0.3683771	0.4372011	588.1882	4.375248	0	26	840	526						Frog_fixed.avi	0
24724	1484	838.3314	519.618	0.5149918	0.3954917	588.6933	4.162961	0	838.0408	523.3247	0.3681153	0.4372779	587.9959	4.390694	0	26	838	521						Frog_fixed.avi	0
24741	1485	839.8784	521.7595	0.5147396	0.3954093	588.5001	4.193621	0	845.7983	523.6535	0.3678298	0.4372912	587.9042	4.395984	0	26	843	523						Frog_fixed.avi	0
24758	1486	841.63	523.7213	0.5145029	0.3952498	588.3077	4.18982	0	841.4646	521.7129	0.3675796	0.4373164	587.5862	4.40366	0	26	842	523						Frog_fixed.avi	0
24774	1487	841.7477	518.9783	0.5142924	0.3951384	588.2401	4.205548	0	841.7275	525.2986	0.3673276	0.4373115	587.4846	4.416915	0	26	842	522						Frog_fixed.avi	0
24791	1488	839.5648	525.2704	0.5140707	0.3949321	587.9205	4.212218	0	839.9588	519.7164	0.3670771	0.4372948	587.2183	4.430775	0	26	840	522						Frog_fixed.avi	0
24808	1489	842.7183	523.9504	0.5138718	0.3948015	587.7467	4.223453	0	839.8656	520.16	0.3668387	0.4372631	587.1512	4.420935	0	26	841	522						Frog_fixed.avi	0
24824	1490	836.3254	521.1956	0.5136464	0.3946794	587.579	4.228559	0	844.3793	516.9606	0.3666236	0.4372526	586.8491	4.458916	0	26	840	519						Frog_fixed.avi	0
24841	1491	842.1128	516.3732	0.5134504	0.3946301	587.3217	4.246507	0	846.0751	522.1328	0.3663903	0.4372953	586.6918	4.46319	0	26	844	519						Frog_fixed.avi	0
24858	1492	838.45	515.6964	0.5132354	0.3946017	587.1652	4.254485	0	841.1379	519.0419	0.3661462	0.437383	586.5711	4.461143	0	26	840	517						Frog_fixed.avi	0
24874	1493	842.7584	516.662	0.5130263	0.3945988	587.0099	4.260255	0	845.5127	523.6216	0.3659271	0.4375022	586.4329	4.459399	0	26	844	520						Frog_fixed.avi	0
24891	1494	844.1625	511.5264	0.5128161	0.3946334	586.8086	4.268277	0	843.495	517.9793	0.3656778	0.4377069	586.2746	4.459186	0	26	844	515						Frog_fixed.avi	0
24908	1495	842.598	520.7207	0.5126145	0.3946529	586.7191	4.267135	0	843.1475	514.3177	0.3654499	0.437852	585.9957	4.479656	0	26	843	518						Frog_fixed.avi	0
24924	1496	842.6947	516.4476	0.5124382	0.3946989	586.5633	4.27565	0	846.3102	511.7334	0.3652825	0.4379947	585.8791	4.486055	0	26	845	514						Frog_fixed.avi	0
24941	1497	848.8523	513.8295	0.5122948	0.394688	586.3649	4.284207	0	849.1089	516.7136	0.3650838	0.438093	585.8304	4.493507	0	26	849	515						Frog_fixed.avi	0
24957	1498	848.5392	517.114	0.5121585	0.394612	586.258	4.291549	0	851.7294	514.4004	0.3649572	0.438135	585.5848	4.489918	0	26	850	516						Frog_fixed.avi	0
24974	1499	844.0476	520.596	0.5120571	0.3945048	586.147	4.288186	0	850.9943	518.1224	0.3648502	0.438114	585.5454	4.493697	0	26	848	519						Frog_fixed.avi	0
24991	1500	848.1829	520.7266	0.5120354	0.3944181	585.9309	4.287899	0	852.1809	514.6289	0.3648082	0.4381148	585.4718	4.490835	0	26	850	518						Frog_fixed.avi	0
25007	1501	846.4037	520.8635	0.5120418	0.3943614	585.8322	4.29296	0	852.4806	513.6074	0.364793	0.4381573	585.3228	4.498805	0	26	849	517						Frog_fixed.avi	0
25024	1502	855.1047	515.0663	0.5120428	0.3943065	585.7028	4.291266	0	854.5336	513.3873	0.3647799	0.4381539	585.2043	4.500138	0	26	855	514						Frog_fixed.avi	0
25041	1503	857.1138	512.7516	0.512032	0.3942291	585.5913	4.298862	0	856.5518	509.0521	0.3647669	0.438169	585.0943	4.513439	0	26	857	511						Frog_fixed.avi	0
25057	1504	856.9544	513.2743	0.5120324	0.3942243	585.4587	4.311685	0	856.6064	508.5446	0.3647497	0.4381952	584.9883	4.510286	0	26	857	511						Frog_fixed.avi	0
25074	1505	861.9401	509.7343	0.5120459	0.3942255	585.3691	4.310804	0	856.8942	508.8059	0.3647422	0.438218	584.8817	4.514566	0	26	859	509						Frog_fixed.avi	0
25091	1506	860.567	508.4134	0.5120474	0.3942639	585.2681	4.318984	0	862.2402	504.3068	0.3647476	0.4382707	584.7473	4.512205	0	26	861	506						Frog_fixed.avi	0
25107	1507	862.5177	516.9755	0.512036	0.3943609	585.1503	4.319071	0	867.2515	510.407	0.3647278	0.438362	584.6535	4.516479	0	27	865	514						Frog_fixed.avi	0
25124	1508	896.9894	519.9105	0.5118764	0.3944785	585.0667	4.328661	0	906.8995	517.6205	0.3646048	0.4384984	584.6408	4.525069	0	27	902	519						Frog_fixed.avi	0
25141	1509	887.59	517.2689	0.5119187	0.3944444	584.896	4.332131	0	894.7169	516.6328	0.3646433	0.4384822	584.5175	4.516941	0	27	891	517						Frog_fixed.avi	0
25157	1510	892.6174	518.1365	0.5119725	0.3943974	584.8166	4.320009	0	900.3876	512.2106	0.3646815	0.4384334	584.4701	4.519444	0	27	897	515						Frog_fixed.avi	0
25174	1511	894.6616	519.0313	0.5120816	0.3942729	584.8157	4.320817	0	896.2894	514.6273	0.364763	0.4382865	584.4135	4.523894	0	27	895	517						Frog_fixed.avi	0
25191	1512	896.234	518.2369	0.5121899	0.3941504	584.8459	4.347068	0	896.4389	515.0766	0.3648794	0.4381221	584.4034	4.529094	0	27	896	517						Frog_fixed.avi	0
25207	1513	893.8254	510.085	0.5123416	0.394032	584.754	4.333834	0	899.2657	512.9177	0.3649692	0.4379255	584.4517	4.532303	0	27	897	512						Frog_fixed.avi	0
25224	1514	896.7188	515.4891	0.5124534	0.3938216	584.6201	4.339465	0	902.8177	514.09	0.3651029	0.4376674	584.2687	4.533272	0	27	900	515						Frog_fixed.avi	0
25241	1515	896.9257	515.454	0.5125745	0.3936366	584.6693	4.330745	0	903.388	507.9692	0.3652022	0.437407	584.2863	4.544077	0	27	900	512						Frog_fixed.avi	0
25257	1516	900.2551	515.9927	0.5126756	0.3934346	584.7109	4.343499	0	903.552	516.2422	0.3653192	0.4372015	584.1395	4.548535	0	27	902	516						Frog_fixed.avi	0
25274	1517	898.4702	508.2238	0.512771	0.3933071	584.5419	4.337554	0	901.4548	516.1804	0.3653683	0.4371005	584.1133	4.537863	0	27	900	512						Frog_fixed.avi	0
25291	1518	900.7455	506.0801	0.5128376	0.393183	584.6715	4.352999	0	900.2969	511.0417	0.3653967	0.437028	584.1918	4.538294	0	27	901	509						Frog_fixed.avi	0
25307	1519	904.4175	510.8253	0.5128521	0.3930676	584.6406	4.348266	0	897.2382	516.0557	0.3653828	0.436991	584.1159	4.540199	0	27	901	513						Frog_fixed.avi	0
25324	1520	902.6471	510.3259	0.5128264	0.3930373	584.6331	4.348946	0	903.1362	516.3903	0.3653591	0.4369891	584.1067	4.541891	0	27	903	513						Frog_fixed.avi	0
25341	1521	903.4144	509.3721	0.5127644	0.3930996	584.5778	4.360276	0	902.6588	514.1707	0.3653302	0.4370615	584.0892	4.553964	0	27	903	512						Frog_fixed.avi	0
25357	1522	901.4662	508.4988	0.5127322	0.3932312	584.5497	4.359134	0	905.329	508.3139	0.3652934	0.437209	584.1398	4.555994	0	27	903	508						Frog_fixed.avi	0
25374	1523	902.0342	509.7074	0.5127052	0.3934016	584.6155	4.365684	0	906.5272	504.805	0.3652682	0.437403	584.1931	4.556829	0	27	904	507						Frog_fixed.avi	0
25391	1524	901.2352	516.709	0.5127105	0.3936347	584.6761	4.35549	0	904.5767	509.7099	0.3652611	0.4376304	584.2077	4.558466	0	27	903	513						Frog_fixed.avi	0
25407	1525	901.6868	509.0649	0.5127255	0.3938663	584.6405	4.360158	0	903.4991	510.8265	0.3652579	0.4377961	584.2697	4.561869	0	27	903	510						Frog_fixed.avi	0
25424	1526	899.6741	510.8465	0.5127035	0.3940272	584.7932	4.358771	0	901.3928	511.8111	0.3652565	0.4379399	584.3339	4.551348	0	27	901	511						Frog_fixed.avi	0
25441	1527	899.4195	515.4193	0.5126716	0.3940767	584.8543	4.363468	0	901.8674	507.1223	0.3652287	0.4380432	584.3722	4.557905	0	27	901	511						Frog_fixed.avi	0
25457	1528	903.76	510.5141	0.5126306	0.3940587	584.8553	4.370625	0	900.0096	512.8576	0.3651864	0.4380469	584.4418	4.556991	0	27	902	512						Frog_fixed.avi	0
25474	1529	903.9249	508.5218	0.5125353	0.3939835	584.8553	4.353867	0	901.114	506.7846	0.3651003	0.4380462	584.5348	4.556754	0	27	903	508						Frog_fixed.avi	0
25490	1530	900.326	511.4919	0.512367	0.393855	584.9916	4.368004	0	903.7304	507.9189	0.3649577	0.437967	584.6993	4.56641	0	27	902	510						Frog_fixed.avi	0
25507	1531	903.5515	510.1603	0.5121802	0.3937493	585.0586	4.356302	0	900.5432	508.4017	0.3647809	0.4378886	584.6099	4.568223	0	27	902	509						Frog_fixed.avi	0
25524	1532	899.3487	517.0932	0.5119503	0.3936007	585.012	4.367962	0	903.3459	506.2366	0.364596	0.4378686	584.7722	4.565917	0	27	901	512						Frog_fixed.avi	0
25540	1533	901.6055	513.8564	0.5117401	0.3935783	585.2565	4.357917	0	904.9293	507.5446	0.3643904	0.4378963	584.8922	4.574192	0	27	903	511						Frog_fixed.avi	0
25557	1534	903.5774	511.5325	0.511518	0.3935925	585.1934	4.368062	0	902.8699	509.5439	0.3641875	0.4379947	584.8463	4.566968	0	27	903	511						Frog_fixed.avi	0
25574	1535	900.7227	514.2558	0.5112956	0.3936542	585.4314	4.355917	0	901.861	511.3948	0.3639918	0.4381616	585.0432	4.571032	0	27	901	513						Frog_fixed.avi	0
25590	1536	906.4737	506.3665	0.5110968	0.3937867	585.3369	4.368151	0	905.5981	510.0541	0.3638248	0.4383344	585.0616	4.571482	0	27	906	508						Frog_fixed.avi	0
25607	1537	902.2091	508.868	0.5108961	0.3939062	585.3514	4.365674	0	901.7609	508.2757	0.3636468	0.4385984	585.0227	4.566345	0	27	902	509						Frog_fixed.avi	0
25624	1538	902.9044	511.3389	0.5107411	0.394008	585.467	4.373711	0	899.3798	508.5734	0.363496	0.4387744	585.1484	4.566866	0	27	901	510						Frog_fixed.avi	0
25640	1539	906.7871	511.0556	0.5105677	0.3940926	585.4634	4.375764	0	907.4882	504.0958	0.3633666	0.4389151	585.2407	4.575237	0	27	907	508						Frog_fixed.avi	0
25657	1540	905.6719	512.5266	0.5104303	0.3941833	585.4955	4.389329	0	904.2952	506.3583	0.3632472	0.4390712	585.2252	4.563314	0	27	905	509						Frog_fixed.avi	0
25674	1541	899.8029	514.0495	0.5102873	0.394247	585.6582	4.381443	0	902.8396	500.7417	0.3631225	0.4392489	585.2411	4.590494	0	27	901	507						Frog_fixed.avi	0
25690	1542	903.6614	522.1902	0.5101242	0.3943441	585.6024	4.373564	0	903.5558	510.5477	0.363015	0.4393922	585.3591	4.575773	0	28	904	516						Frog_fixed.avi	0
25707	1543	912.3102	564.4741	0.509882	0.3946267	585.8782	4.395787	0	912.3088	555.731	0.3628916	0.4397055	585.3704	4.565106	0	28	912	560						Frog_fixed.avi	0
25724	1544	906.4641	540.8768	0.5097623	0.3945687	585.7927	4.392258	0	914.6871	537.3551	0.3627326	0.4397364	585.4551	4.58565	0	28	911	539						Frog_fixed.avi	0
25740	1545	912.7585	555.7217	0.509562	0.3945121	585.8881	4.406459	0	915.1315	548.7109	0.3625797	0.4397683	585.5647	4.571095	0	28	914	552						Frog_fixed.avi	0
25757	1546	909.6335	548.8754	0.5093829	0.3944969	585.9299	4.405075	0	913.5916	542.4255	0.3624164	0.4397668	585.4857	4.568629	0	28	912	546						Frog_fixed.avi	0
25774	1547	906.1774	547.0211	0.5092151	0.3944936	585.9618	4.400171	0	914.2467	543.1354	0.3622527	0.4397826	585.5967	4.570746	0	28	910	545						Frog_fixed.avi	0
25790	1548	910.7638	554.3267	0.5090727	0.3944573	586.0194	4.413196	0	913.1107	544.8837	0.3621096	0.4398313	585.6857	4.577719	0	28	912	550						Frog_fixed.avi	0
25807	1549	907.2604	548.7325	0.508952	0.3944451	586.1376	4.408408	0	917.5027	540.4526	0.3620287	0.4398962	585.6679	4.59806	0	28	912	545						Frog_fixed.avi	0
25824	1550	910.1218	549.5378	0.508872	0.3944099	586.119	4.402374	0	914.1263	543.4927	0.3619312	0.4399416	585.6587	4.578967	0	28	912	547						Frog_fixed.avi	0
25840	1551	910.4071	548.7534	0.5088159	0.3943634	586.1042	4.400851	0	915.0815	541.4493	0.3618658	0.4400326	585.7124	4.578848	0	28	913	545						Frog_fixed.avi	0
25857	1552	906.4982	546.2831	0.5087424	0.394338	586.1456	4.396415	0	913.9014	540.0812	0.3618156	0.4400549	585.7853	4.571864	0	28	910	543						Frog_fixed.avi	0
25874	1553	908.4698	548.3685	0.5087001	0.3943455	586.2283	4.398227	0	913.7211	542.8946	0.361763	0.4400558	585.8495	4.573217	0	28	911	546						Frog_fixed.avi	0
25890	1554	910.3773	549.0356	0.5086601	0.3943876	586.2454	4.396025	0	915.8463	541.2416	0.3617258	0.4401461	585.9359	4.57964	0	28	913	545						Frog_fixed.avi	0
25907	1555	909.0728	552.6883	0.5086511	0.394573	586.3574	4.389102	0	919.4818	540.0347	0.361711	0.4403252	586.0483	4.586246	0	28	914	546						Frog_fixed.avi	0
25924	1556	906.9476	554.4423	0.5086561	0.3948552	586.3752	4.389855	0	915.2914	539.0208	0.3617265	0.4406015	586.014	4.576179	0	28	911	547						Frog_fixed.avi	0
25940	1557	908.9423	545.946	0.5086592	0.3951696	586.3457	4.389327	0	915.1041	538.473	0.361742	0.4409231	586.0447	4.570696	0	28	912	542						Frog_fixed.avi	0
25957	1558	908.5859	547.2432	0.5086706	0.3953998	586.4769	4.399668	0	908.8181	543.8741	0.3617238	0.441156	586.2222	4.567486	0	28	909	546						Frog_fixed.avi	0
25974	1559	906.7285	556.8167	0.508653	0.3955727	586.5751	4.389503	0	909.8063	542.7336	0.3617215	0.4413143	586.27	4.571957	0	28	908	550						Frog_fixed.avi	0
25990	1560	905.0627	554.9465	0.5086231	0.395666	586.614	4.389533	0	911.7393	543.5444	0.3616979	0.4414107	586.3292	4.570946	0	28	908	549						Frog_fixed.avi	0
26007	1561	903.3447	554.0193	0.5085702	0.3956815	586.7873	4.384596	0	911.8109	541.8807	0.3616732	0.4414466	586.3827	4.561728	0	28	908	548						Frog_fixed.avi	0
26024	1562	904.6693	550.595	0.5085279	0.3956707	586.8857	4.370854	0	910.9866	542.5948	0.361656	0.4414034	586.4445	4.55684	0	28	908	547						Frog_fixed.avi	0
26040	1563	905.2383	547.6476	0.5085146	0.3956287	586.8851	4.368046	0	913.3129	542.4659	0.3616477	0.4413729	586.5289	4.56275	0	28	909	545						Frog_fixed.avi	0
26057	1564	906.0173	550.1902	0.5085003	0.3955914	586.9478	4.367589	0	911.1418	547.1627	0.361649	0.4413413	586.6431	4.544137	0	28	909	549						Frog_fixed.avi	0
26073	1565	906.3119	546.3146	0.50849	0.3955768	587.0267	4.357923	0	911.5309	543.3121	0.3616444	0.441345	586.6844	4.552256	0	28	909	545						Frog_fixed.avi	0
26090	1566	907.843	545.5372	0.5084826	0.3955746	587.1237	4.355698	0	914.2703	542.7278	0.361656	0.44139	586.7485	4.535994	0	28	911	544						Frog_fixed.avi	0
26107	1567	906.1375	546.65	0.508459	0.3955882	587.1924	4.351379	0	911.0494	543.5773	0.3616459	0.4414519	586.8325	4.529672	0	28	909	545						Frog_fixed.avi	0
26123	1568	906.4496	543.6953	0.5084069	0.3956475	587.319	4.350581	0	911.4745	542.208	0.361627	0.4415393	586.9092	4.526678	0	28	909	543						Frog_fixed.avi	0
26140	1569	905.3027	547.3931	0.5083018	0.3956966	587.2728	4.349095	0	911.7163	538.4462	0.361565	0.4416801	586.9937	4.527172	0	28	909	543						Frog_fixed.avi	0
26157	1570	908.1392	545.1837	0.508171	0.3957915	587.5245	4.352531	0	914.2084	538.5253	0.3614766	0.4418135	587.1703	4.520675	0	28	911	542						Frog_fixed.avi	0
26173	1571	907.4333	544.7196	0.5080655	0.3959014	587.5106	4.351809	0	911.7394	540.1324	0.361362	0.4419787	587.3491	4.519781	0	28	910	542						Frog_fixed.avi	0
26190	1572	906.2632	542.8418	0.5079452	0.3959863	587.5996	4.341883	0	905.9326	546.53	0.3612747	0.4421414	587.3953	4.51198	0	28	906	545						Frog_fixed.avi	0
26207	1573	908.515	538.6877	0.5078608	0.3960356	587.7286	4.332713	0	910.5207	545.0433	0.3612148	0.4422643	587.4334	4.520227	0	28	910	542						Frog_fixed.avi	0
26223	1574	901.9562	540.7864	0.5077435	0.3960699	587.8433	4.349358	0	911.5831	542.9092	0.3611718	0.4423698	587.5217	4.51512	0	28	907	542						Frog_fixed.avi	0
26240	1575	907.0226	541.7222	0.5076906	0.3960744	587.8419	4.337691	0	912.3689	535.2424	0.3611239	0.4424876	587.5093	4.507476	0	28	910	538						Frog_fixed.avi	0
26257	1576	910.8904	540.8204	0.5076313	0.3960375	587.96	4.325296	0	912.0048	531.7485	0.3610807	0.4425168	587.6721	4.519201	0	28	911	536						Frog_fixed.avi	0
26273	1577	907.196	540.7289	0.5075321	0.3959362	588.0878	4.330413	0	907.2726	534.9505	0.3610342	0.4424925	587.7496	4.506575	0	28	907	538						Frog_fixed.avi	0
26290	1578	905.7752	539.3608	0.5074189	0.3957872	588.1689	4.326718	0	909.5114	535.8008	0.3609532	0.4423701	587.92	4.4953	0	28	908	538						Frog_fixed.avi	0
26307	1579	907.9455	537.5081	0.5072815	0.3956399	588.3705	4.322521	0	910.3546	537.9292	0.3608577	0.4422787	588.0847	4.485625	0	28	909	538						Frog_fixed.avi	0
26323	1580	903.8671	537.2888	0.5071151	0.3955113	588.3773	4.302418	0	913.6589	531.3129	0.3607181	0.4422059	588.2567	4.49484	0	28	909	534						Frog_fixed.avi	0
26340	1581	908.0512	536.1492	0.5069343	0.395386	588.5348	4.29972	0	914.6125	529.2011	0.3605644	0.4421724	588.289	4.495251	0	28	911	533						Frog_fixed.avi	0
26357	1582	909.6627	537.9334	0.506746	0.3953026	588.6447	4.298075	0	909.8047	529.9861	0.3603764	0.4422094	588.3332	4.48419	0	28	910	534						Frog_fixed.avi	0
26373	1583	905.712	534.2562	0.5065187	0.395265	588.6651	4.296619	0	914.3316	532.4728	0.3601856	0.4423018	588.5323	4.487938	0	28	910	533						Frog_fixed.avi	0
26390	1584	908.9717	539.3284	0.5062745	0.3952457	588.7484	4.289875	0	912.8704	532.2302	0.3599491	0.4423789	588.6347	4.483479	0	28	911	536						Frog_fixed.avi	0
26407	1585	909.3664	534.9144	0.5060347	0.3952129	588.816	4.283212	0	919.6583	525.7359	0.359719	0.4424813	588.6306	4.484787	0	28	915	530						Frog_fixed.avi	0
26423	1586	911.307	540.8971	0.505779	0.3951782	588.8325	4.280773	0	916.3729	526.0342	0.3594716	0.4424991	588.7661	4.496599	0	28	914	533						Frog_fixed.avi	0
26440	1587	912.1896	535.5112	0.5055494	0.3951462	588.9663	4.289813	0	925.2358	520.923	0.3592651	0.4425515	588.7191	4.501224	0	28	919	528						Frog_fixed.avi	0
26457	1588	919.5437	533.0344	0.5053435	0.3951259	589.0386	4.282926	0	918.974	528.8336	0.3590874	0.4426034	588.8682	4.487109	0	28	919	531						Frog_fixed.avi	0
26473	1589	918.5066	534.2779	0.5051484	0.3951324	589.1924	4.281261	0	923.0926	524.1451	0.3589059	0.4426932	588.8258	4.496359	0	28	921	529						Frog_fixed.avi	0
26490	1590	910.9124	536.5373	0.5049559	0.3951457	589.2557	4.267975	0	920.784	526.7663	0.3587446	0.4427964	588.8815	4.498335	0	28	916	532						Frog_fixed.avi	0
26507	1591	916.0742	533.1967	0.5048038	0.3951777	589.2178	4.281012	0	919.968	531.5471	0.3585942	0.4429505	589.088	4.483872	0	28	918	532						Frog_fixed.avi	0
26523	1592	917.0875	533.9102	0.5046625	0.3951945	589.2941	4.291812	0	919.7986	527.1865	0.3584871	0.4430783	589.1411	4.488374	0	28	918	531						Frog_fixed.avi	0
26540	1593	915.797	530.7097	0.5044899	0.3951644	589.3912	4.288	0	923.9047	527.7911	0.3583505	0.4431452	589.1303	4.498461	0	28	920	529						Frog_fixed.avi	0
26557	1594	912.6703	533.1233	0.5043271	0.3950844	589.4365	4.300364	0	921.7518	519.3867	0.3581949	0.4432257	589.1797	4.504382	0	28	917	526						Frog_fixed.avi	0
26573	1595	917.1407	529.9943	0.5041481	0.3949337	589.5139	4.291613	0	921.228	519.4038	0.3580497	0.4432313	589.286	4.509416	0	28	919	525						Frog_fixed.avi	0
26590	1596	913.4534	528.5715	0.5039414	0.3947815	589.5704	4.285978	0	926.0367	525.6115	0.3578919	0.4431145	589.4102	4.516675	0	28	920	527						Frog_fixed.avi	0
26607	1597	916.2352	528.1616	0.5037381	0.3946134	589.7245	4.300535	0	924.6387	523.6531	0.3577246	0.4430872	589.4855	4.523803	0	28	920	526						Frog_fixed.avi	0
26623	1598	913.7773	524.3278	0.5035368	0.3945107	589.8897	4.309982	0	927.1965	518.184	0.3575414	0.4430922	589.6559	4.529056	0	28	920	521						Frog_fixed.avi	0
26640	1599	911.7599	522.9122	0.5033675	0.394378	589.9547	4.315735	0	925.5349	521.3339	0.3574171	0.4430113	589.8022	4.532507	0	28	919	522						Frog_fixed.avi	0
26656	1600	911.065	524.7676	0.5032052	0.3942305	590.179	4.326343	0	923.524	525.3129	0.357295	0.442932	589.9001	4.540617	0	28	917	525						Frog_fixed.avi	0
26673	1601	915.0892	527.5627	0.5030506	0.394119	590.2269	4.344948	0	920.6536	519.1417	0.3571543	0.4428263	590.0994	4.543776	0	28	918	523						Frog_fixed.avi	0
26690	1602	914.8681	520.5725	0.5028938	0.3939874	590.4229	4.33159	0	925.4047	517.7056	0.3570276	0.4427387	590.0928	4.556938	0	28	920	519						Frog_fixed.avi	0
26706	1603	917.6354	518.6539	0.5026749	0.3939092	590.5384	4.355059	0	925.899	517.1023	0.3568689	0.4427073	590.3362	4.564307	0	28	922	518						Frog_fixed.avi	0
26723	1604	912.8875	517.9594	0.5024565	0.3938381	590.6749	4.360123	0	928.8012	517.5792	0.3566869	0.4427083	590.5566	4.56774	0	28	921	518						Frog_fixed.avi	0
26740	1605	918.3432	519.7636	0.5022098	0.3937999	590.7704	4.364605	0	926.9702	515.1764	0.356485	0.4427274	590.622	4.583282	0	28	923	517						Frog_fixed.avi	0
26756	1606	914.5096	515.3507	0.5019492	0.3937598	590.9329	4.375836	0	929.6225	513.4893	0.3562627	0.4427979	590.8386	4.591249	0	28	922	514						Frog_fixed.avi	0
26773	1607	914.9231	514.7617	0.5016854	0.393772	591.0709	4.379094	0	933.2227	510.4051	0.3560626	0.4428916	590.9706	4.60783	0	28	924	513						Frog_fixed.avi	0
26790	1608	927.5389	510.6407	0.5013407	0.3937027	591.2951	4.398331	0	943.7178	507.2163	0.3557647	0.4429655	591.1256	4.619614	0	28	936	509						Frog_fixed.avi	0
26806	1609	932.1994	489.8296	0.5009714	0.393631	591.5001	4.391868	0	949.6225	488.7519	0.3555418	0.4430156	591.3526	4.621265	0	28	941	489						Frog_fixed.avi	0
26823	1610	936.8039	494.0986	0.5007259	0.3937088	591.6552	4.410059	0	950.3207	495.5927	0.3552932	0.4431433	591.4969	4.625459	0	28	944	495						Frog_fixed.avi	0
26840	1611	933.4348	488.4412	0.5003949	0.3936802	591.7564	4.416902	0	954.5255	479.6517	0.355043	0.4432801	591.6537	4.629801	0	28	944	484						Frog_fixed.avi	0
26856	1612	936.3455	490.5049	0.5000879	0.3935924	591.8461	4.414765	0	947.5189	489.6519	0.3547664	0.443314	591.8247	4.630184	0	28	942	490						Frog_fixed.avi	0
26873	1613	930.2328	487.8403	0.4997419	0.3934909	592.1172	4.439664	0	947.9108	493.6037	0.3544834	0.4432964	591.959	4.615955	0	28	939	491						Frog_fixed.avi	0
26890	1614	928.9933	491.0182	0.49941	0.3933147	592.2441	4.433775	0	946.5884	492.11	0.3541948	0.4431657	592.1682	4.647249	0	28	938	492						Frog_fixed.avi	0
26906	1615	932.6206	487.7445	0.4990947	0.3931361	592.4169	4.434128	0	949.9728	491.1243	0.3539028	0.4430715	592.3284	4.621696	0	28	941	489						Frog_fixed.avi	0
26923	1616	929.6975	494.9623	0.4987852	0.3928918	592.5668	4.431475	0	947.3901	491.6049	0.3536531	0.4429525	592.5319	4.6419	0	28	939	493						Frog_fixed.avi	0
26940	1617	929.7692	490.4285	0.4985333	0.3926535	592.7986	4.438694	0	950.4407	489.466	0.35342	0.4428741	592.6485	4.637455	0	28	940	490						Frog_fixed.avi	0
26956	1618	933.1344	485.7913	0.4982737	0.3924279	592.9079	4.433095	0	952.7559	493.7345	0.3532171	0.4427887	592.9052	4.628089	0	28	943	490						Frog_fixed.avi	0
26973	1619	930.6635	489.449	0.498026	0.3922164	593.1437	4.424257	0	947.6686	490.9984	0.3530004	0.4427219	593.1208	4.624045	0	28	939	490						Frog_fixed.avi	0
26989	1620	931.5253	490.8326	0.4977796	0.3920701	593.2089	4.434543	0	949.1086	491.622	0.3527929	0.442673	593.1709	4.632888	0	28	940	491						Frog_fixed.avi	0
27006	1621	921.4465	492.8545	0.4975151	0.3920643	593.405	4.426533	0	948.3746	494.8548	0.3525961	0.4427397	593.4578	4.628477	0	28	935	494						Frog_fixed.avi	0
27023	1622	930.8568	488.7454	0.4973097	0.3921529	593.5511	4.436741	0	943.9338	487.8293	0.3524059	0.442895	593.6154	4.629778	0	28	937	488						Frog_fixed.avi	0
27039	1623	924.6422	488.5401	0.497107	0.3923628	593.8236	4.416481	0	941.1094	488.5395	0.3522343	0.4432082	593.6336	4.617432	0	28	933	489						Frog_fixed.avi	0
27056	1624	926.3087	485.7665	0.4969321	0.392655	593.8799	4.430111	0	945.4845	489.7888	0.3520842	0.4434521	593.9349	4.628648	0	28	936	488						Frog_fixed.avi	0
27073	1625	922.9474	491.5634	0.4968089	0.3929114	594.1996	4.426753	0	946.0859	485.5332	0.3520028	0.4437185	594.0588	4.626352	0	28	935	489						Frog_fixed.avi	0
27089	1626	921.8045	488.3589	0.4967191	0.3931277	594.3066	4.429702	0	943.2738	490.4169	0.3519346	0.4438982	594.2884	4.622782	0	28	933	489						Frog_fixed.avi	0
27106	1627	921.0728	488.4241	0.4966528	0.3932485	594.3045	4.430132	0	941.8958	484.053	0.3519028	0.444071	594.4532	4.609461	0	28	931	486						Frog_fixed.avi	0
27123	1628	925.281	491.2951	0.4966506	0.3933497	594.5649	4.41327	0	942.2156	489.9274	0.3519062	0.4440992	594.5208	4.603733	0	28	934	491						Frog_fixed.avi	0
27139	1629	922.3513	487.4616	0.4966446	0.3933398	594.6933	4.423863	0	940.5231	484.369	0.351918	0.4440563	594.6314	4.601538	0	28	931	486						Frog_fixed.avi	0
27156	1630	917.8691	491.7387	0.4966461	0.3932305	594.8	4.412528	0	937.1909	484.9537	0.351938	0.4438995	594.7586	4.610662	0	28	928	488						Frog_fixed.avi	0
27173	1631	915.5621	486.2107	0.4966315	0.3931008	594.9034	4.408318	0	931.1823	488.0088	0.3519512	0.4437176	594.8695	4.618526	0	28	923	487						Frog_fixed.avi	0
27189	1632	916.964	491.4566	0.4966355	0.3929417	595.048	4.410637	0	933.2556	487.2797	0.3519666	0.4435448	594.91	4.60746	0	28	925	489						Frog_fixed.avi	0
27206	1633	919.3836	497.3166	0.4966094	0.3929308	595.1533	4.411441	0	937.6177	497.7263	0.3519835	0.4434976	595.1555	4.610195	0	28	929	498						Frog_fixed.avi	0
27223	1634	925.734	545.2178	0.4965378	0.3931926	595.3586	4.413014	0	935.3021	542.0472	0.3519855	0.4437331	595.2272	4.62113	0	28	931	544						Frog_fixed.avi	0
27239	1635	919.9017	528.0961	0.4965428	0.3931709	595.3698	4.404272	0	941.475	529.3491	0.3519951	0.4437563	595.3073	4.613779	0	28	931	529						Frog_fixed.avi	0
27256	1636	919.7909	537.4435	0.4964983	0.3932015	595.3226	4.412416	0	937.1119	538.1945	0.3520004	0.4437943	595.3134	4.607952	0	28	928	538						Frog_fixed.avi	0
27273	1637	921.23	539.3448	0.4964814	0.3932636	595.2433	4.410625	0	939.0049	538.4234	0.3519869	0.4439094	595.3188	4.611646	0	28	930	539						Frog_fixed.avi	0
27289	1638	922.9138	536.2176	0.496453	0.3933623	595.3175	4.418852	0	939.1638	532.4095	0.3519686	0.4440533	595.3962	4.626203	0	28	931	534						Frog_fixed.avi	0
27306	1639	924.2687	537.3991	0.4964448	0.3934526	595.2599	4.421933	0	936.0324	531.8035	0.3519557	0.4441497	595.3758	4.625717	0	28	930	535						Frog_fixed.avi	0
27323	1640	921.7192	538.3752	0.4964487	0.3935261	595.2867	4.42626	0	940.795	533.9536	0.3519675	0.4442556	595.3603	4.634835	0	28	931	536						Frog_fixed.avi	0
27339	1641	920.0161	537.7985	0.4964809	0.3936208	595.2876	4.449349	0	942.3337	537.0412	0.3520052	0.4443447	595.3788	4.636246	0	28	931	537						Frog_fixed.avi	0
27356	1642	921.4961	540.6794	0.4965582	0.3937227	595.3584	4.428026	0	943.1747	539.4924	0.3520513	0.4444191	595.395	4.636949	0	28	932	540						Frog_fixed.avi	0
27373	1643	923.2068	537.7529	0.4966354	0.3937691	595.2767	4.437602	0	941.999	538.2273	0.3521201	0.4444906	595.3667	4.643739	0	28	933	538						Frog_fixed.avi	0
27389	1644	921.0392	541.0039	0.4966856	0.3937857	595.2111	4.446517	0	943.0712	538.4378	0.3521966	0.4444975	595.2347	4.641446	0	28	932	540						Frog_fixed.avi	0
27406	1645	922.2791	536.3149	0.4967297	0.3937642	595.2085	4.460987	0	940.614	542.6083	0.3522234	0.444447	595.2641	4.647201	0	28	931	539						Frog_fixed.avi	0
27423	1646	920.1407	536.1815	0.4967477	0.3937145	595.2404	4.470243	0	941.5402	540.5761	0.3522301	0.4443999	595.241	4.65415	0	28	931	538						Frog_fixed.avi	0
27439	1647	922.5347	534.7739	0.4967393	0.3936803	595.2372	4.478215	0	940.6921	538.8257	0.352239	0.444348	595.2312	4.674214	0	28	932	537						Frog_fixed.avi	0
27456	1648	922.0959	535.8697	0.4967109	0.3936559	595.2147	4.472382	0	945.6803	534.6296	0.3522106	0.4443168	595.2505	4.687563	0	28	934	535						Frog_fixed.avi	0
27473	1649	924.1257	534.1316	0.49669	0.3936086	595.1838	4.482344	0	947.3688	536.4456	0.3521816	0.444332	595.2308	4.680571	0	28	936	535						Frog_fixed.avi	0
27489	1650	921.0438	539.9214	0.4966589	0.393577	595.1707	4.478068	0	943.8038	533.4679	0.3521267	0.4443613	595.2684	4.701161	0	28	932	537						Frog_fixed.avi	0
27506	1651	920.3741	536.4575	0.4966324	0.3935662	595.1602	4.491852	0	948.3481	536.3766	0.3520913	0.4443928	595.2569	4.697585	0	28	934	536						Frog_fixed.avi	0
27523	1652	-1280	-1024	-1	-1	-1	-1	4	-1280	-1024	-1	-1	-1	-1	4	28	0	0						Frog_fixed.avi	0
27539	1653	921.586	535.9431	0.4964993	0.3936292	595.1186	4.495341	0	946.7209	539.0825	0.3519692	0.4445216	595.265	4.71218	0	28	934	538						Frog_fixed.avi	0
27556	1654	926.0925	538.8667	0.4964585	0.39371	595.1146	4.494016	0	947.9299	543.9843	0.3519188	0.4446436	595.1935	4.712455	0	28	937	541						Frog_fixed.avi	0
27572	1655	926.7273	537.0244	0.4964067	0.3938358	595.1357	4.498961	0	942.7598	535.8838	0.3518612	0.4448558	595.1436	4.712635	0	28	935	536						Frog_fixed.avi	0
27589	1656	922.1368	537.5377	0.4963712	0.3939964	595.1766	4.491323	0	944.8264	532.7513	0.3518341	0.4449985	595.153	4.729214	0	28	933	535						Frog_fixed.avi	0
27606	1657	924.0131	540.5764	0.4963683	0.3941345	595.1851	4.489149	0	945.6357	533.1129	0.3518024	0.4451455	595.2478	4.734024	0	28	935	537						Frog_fixed.avi	0
27622	1658	924.8813	535.9979	0.4963924	0.3942726	595.1785	4.499788	0	942.5046	541.0187	0.3518273	0.4452918	595.2798	4.689761	0	28	934	539						Frog_fixed.avi	0
27639	1659	925.7009	536.6986	0.4964362	0.3943853	595.1951	4.502312	0	946.5911	537.8619	0.3519048	0.4454526	595.268	4.700391	0	28	936	537						Frog_fixed.avi	0
27656	1660	925.1403	536.6606	0.4964886	0.394462	595.2198	4.496467	0	951.1838	536.7209	0.3519639	0.4455316	595.3328	4.711335	0	28	938	537						Frog_fixed.avi	0
27672	1661	923.9103	539.9879	0.4965282	0.3944901	595.2491	4.487223	0	947.4856	537.1096	0.3520104	0.4455575	595.3812	4.701748	0	28	936	539						Frog_fixed.avi	0
27689	1662	925.6049	536.1862	0.4965987	0.3945045	595.2873	4.478163	0	952.5485	537.5856	0.3520673	0.4455504	595.4905	4.694706	0	28	939	537						Frog_fixed.avi	0
27706	1663	930.574	536.7195	0.4966502	0.394529	595.3128	4.479008	0	950.0494	537.0543	0.3521205	0.4455529	595.5246	4.674085	0	28	940	537						Frog_fixed.avi	0
27722	1664	926.1335	538.6947	0.4966979	0.3945384	595.3434	4.485152	0	951.3403	535.1795	0.3521759	0.4455399	595.5419	4.681219	0	28	939	537						Frog_fixed.avi	0
27739	1665	926.2336	536.8663	0.4967577	0.3945078	595.3907	4.4731	0	949.2104	536.0417	0.3522319	0.445485	595.5012	4.685033	0	28	938	536						Frog_fixed.avi	0
27756	1666	925.6841	535.3367	0.4968206	0.3944031	595.4565	4.464196	0	943.5302	532.1602	0.35229	0.4453283	595.564	4.670448	0	28	935	534						Frog_fixed.avi	0
27772	1667	929.5275	536.6052	0.4968935	0.3942656	595.4575	4.448025	0	944.6979	533.4084	0.3523748	0.4451669	595.6544	4.676591	0	28	937	535						Frog_fixed.avi	0
27789	1668	931.3391	538.0811	0.4969944	0.3940548	595.5909	4.440142	0	952.3862	528.1143	0.35248	0.4449992	595.7158	4.675776	0	28	942	533						Frog_fixed.avi	0
27806	1669	925.9536	541.3076	0.4970734	0.3938626	595.5967	4.426345	0	955.8754	532.8729	0.3525676	0.4447325	595.7585	4.658961	0	28	941	537						Frog_fixed.avi	0
27822	1670	928.2104	535.7941	0.4971509	0.3936666	595.4646	4.428469	0	949.7112	532.6145	0.3526378	0.4445001	595.7161	4.643406	0	28	939	534						Frog_fixed.avi	0
27839	1671	929.9053	534.5533	0.4972301	0.3934388	595.5604	4.422222	0	945.3411	531.5394	0.3527009	0.4442403	595.7006	4.637305	0	28	938	533						Frog_fixed.avi	0
27856	1672	926.529	541.0957	0.4973157	0.3931695	595.5215	4.419042	0	946.7687	526.4267	0.3528076	0.4439322	595.6992	4.63483	0	28	937	534						Frog_fixed.avi	0
27872	1673	922.9724	537.7728	0.4974343	0.3929426	595.5148	4.410586	0	947.0933	531.0878	0.3529201	0.4436304	595.7785	4.635175	0	28	935	534						Frog_fixed.avi	0
27889	1674	931.1412	535.1675	0.4975945	0.3927746	595.5751	4.413787	0	945.5775	532.6866	0.3530732	0.443445	595.7679	4.624022	0	28	938	534						Frog_fixed.avi	0
27906	1675	930.2984	532.3098	0.4977735	0.3926298	595.5286	4.413294	0	945.4991	521.8056	0.3532214	0.4433074	595.6422	4.622674	0	28	938	527						Frog_fixed.avi	0
27922	1676	927.8124	539.9441	0.4979103	0.3924747	595.4822	4.393256	0	943.0038	530.2066	0.3533652	0.4430982	595.7358	4.604826	0	28	935	535						Frog_fixed.avi	0
27939	1677	927.8065	537.4162	0.4980501	0.3923927	595.5646	4.398501	0	942.6027	532.7754	0.3535098	0.4429806	595.6233	4.600692	0	28	935	535						Frog_fixed.avi	0
27956	1678	929.4639	537.0721	0.4981662	0.3923275	595.3718	4.386959	0	943.0316	535.6281	0.3536144	0.4428419	595.6074	4.593416	0	28	936	536						Frog_fixed.avi	0
27972	1679	927.2136	536.3455	0.4982308	0.3923344	595.3474	4.381896	0	945.1111	533.3431	0.3536718	0.442784	595.5566	4.588546	0	28	936	535						Frog_fixed.avi	0
27989	1680	928.0149	536.7342	0.4983009	0.3923582	595.3964	4.381565	0	946.0513	530.6996	0.353725	0.4427595	595.4671	4.570693	0	28	937	534						Frog_fixed.avi	0
28006	1681	926.9103	539.8757	0.498363	0.3922993	595.2988	4.374632	0	943.4461	528.5728	0.3537583	0.4426861	595.405	4.574069	0	28	935	534						Frog_fixed.avi	0
28022	1682	925.3761	531.8389	0.4984219	0.3921733	595.264	4.360317	0	940.7242	528.9191	0.3537823	0.4425631	595.3448	4.577111	0	28	933	530						Frog_fixed.avi	0
28039	1683	927.7811	534.9587	0.4984555	0.3919516	595.1469	4.375763	0	939.8974	519.6904	0.353788	0.4424263	595.2831	4.575719	0	28	934	527						Frog_fixed.avi	0
28056	1684	923.7366	536.3444	0.4984817	0.3916761	595.0692	4.368288	0	936.2908	527.8519	0.3537851	0.4420902	595.2408	4.564518	0	28	930	532						Frog_fixed.avi	0
28072	1685	926.5995	533.2302	0.4985366	0.3913579	594.8599	4.359384	0	939.7195	526.5126	0.3538174	0.441789	595.0375	4.553563	0	28	933	530						Frog_fixed.avi	0
28089	1686	925.6638	528.2374	0.4985687	0.391032	594.7797	4.367319	0	935.663	529.2297	0.3538286	0.4414321	594.9799	4.544634	0	28	931	529						Frog_fixed.avi	0
28106	1687	920.9943	534.9729	0.4985834	0.3906386	594.6539	4.354169	0	937.443	529.3965	0.3538252	0.4410408	594.8541	4.538825	0	28	929	532						Frog_fixed.avi	0
28122	1688	873.8449	518.7179	0.4988531	0.3902682	594.6924	4.360577	0	891.2509	509.358	0.3540355	0.4406501	594.7978	4.559711	0	29	883	514						Frog_fixed.avi	0
28139	1689	882.8888	506.4223	0.4989364	0.3899478	594.6046	4.342832	0	890.786	503.3284	0.3541802	0.4403437	594.6551	4.55442	0	29	887	505						Frog_fixed.avi	0
28155	1690	868.2085	505.5459	0.4989857	0.3898686	594.3667	4.347201	0	881.2318	497.5557	0.3541718	0.4402354	594.5777	4.564663	0	29	875	502						Frog_fixed.avi	0
28172	1691	872.9613	502.3819	0.49901	0.3898044	594.2364	4.341429	0	882.9676	494.2087	0.3541547	0.4401672	594.3567	4.550624	0	29	878	498						Frog_fixed.avi	0
28189	1692	871.2359	500.7137	0.4989866	0.3898035	594.0768	4.35056	0	882.7636	494.2746	0.3541006	0.440188	594.12	4.552864	0	29	877	497						Frog_fixed.avi	0
28205	1693	868.6968	502.1548	0.498913	0.3897781	593.8436	4.332347	0	880.626	496.9132	0.3539942	0.4402056	594.0764	4.560055	0	29	875	500						Frog_fixed.avi	0
28222	1694	864.256	500.8828	0.4987674	0.3897627	593.6895	4.338538	0	883.3373	492.7835	0.3538628	0.440206	593.9404	4.564321	0	29	874	497						Frog_fixed.avi	0
28239	1695	866.981	504.0504	0.4986791	0.3897513	593.4839	4.342684	0	880.2738	497.244	0.353715	0.4402312	593.6166	4.555835	0	29	874	501						Frog_fixed.avi	0
28255	1696	866.4985	501.1548	0.4986104	0.3897192	593.3019	4.342463	0	881.0374	492.0254	0.3536057	0.4402756	593.6248	4.560037	0	29	874	497						Frog_fixed.avi	0
28272	1697	863.8971	501.7753	0.4985458	0.3896549	593.1388	4.346792	0	884.9633	494.9506	0.3535493	0.4402604	593.4437	4.557089	0	29	874	498						Frog_fixed.avi	0
28289	1698	866.2644	502.2718	0.4985236	0.3895133	592.9527	4.334371	0	883.8268	493.8037	0.3534836	0.4401405	593.2096	4.559006	0	29	875	498						Frog_fixed.avi	0
28305	1699	864.9756	506.3057	0.4985358	0.3893614	592.7645	4.335	0	876.0761	494.5662	0.3534655	0.4399878	593.0245	4.56509	0	29	871	500						Frog_fixed.avi	0
28322	1700	860.8766	504.6694	0.4985912	0.3892586	592.6461	4.347204	0	877.3554	495.2347	0.3535055	0.4399108	592.8239	4.570275	0	29	869	500						Frog_fixed.avi	0
28339	1701	866.9762	501.2289	0.4986502	0.3891353	592.3842	4.348715	0	880.3037	498.4288	0.3535721	0.439815	592.6079	4.566739	0	29	874	500						Frog_fixed.avi	0
28355	1702	862.4301	499.1887	0.4986904	0.3889712	592.2529	4.344442	0	877.4842	498.9208	0.353589	0.4397024	592.4996	4.573476	0	29	870	499						Frog_fixed.avi	0
28372	1703	861.6504	498.0669	0.4987025	0.3888382	592.1411	4.35497	0	876.4622	489.3906	0.3535847	0.4396419	592.3495	4.587803	0	29	869	494						Frog_fixed.avi	0
28389	1704	864.9921	501.4032	0.4986681	0.3887498	591.9747	4.345279	0	872.45	498.7561	0.3535303	0.4395775	592.1625	4.587546	0	29	869	500						Frog_fixed.avi	0
28405	1705	859.8744	501.9969	0.4985007	0.3886618	591.8653	4.339452	0	877.527	496.3465	0.3533721	0.4395563	592.1619	4.586314	0	29	869	499						Frog_fixed.avi	0
28422	1706	861.6039	506.7278	0.4982776	0.3885827	591.6914	4.337499	0	873.8422	486.6436	0.3531184	0.4396034	591.8772	4.595513	0	29	868	497						Frog_fixed.avi	0
28439	1707	865.3425	495.6219	0.4980232	0.3885965	591.4864	4.350199	0	872.583	494.7542	0.3528482	0.4396597	591.9665	4.598011	0	29	869	495						Frog_fixed.avi	0
28455	1708	858.0303	498.3259	0.497776	0.3886146	591.4039	4.334605	0	870.2871	498.2863	0.3526015	0.439751	591.6857	4.591401	0	29	864	498						Frog_fixed.avi	0
28472	1709	860.126	501.354	0.4975654	0.3885993	591.1804	4.330206	0	869.8058	493.3383	0.3524002	0.4398144	591.5379	4.591906	0	29	865	497						Frog_fixed.avi	0
28489	1710	860.7104	499.7364	0.497436	0.3886122	591.0816	4.332564	0	872.2469	495.167	0.3522541	0.4398662	591.4498	4.599717	0	29	866	497						Frog_fixed.avi	0
28505	1711	859.8842	499.8609	0.4974055	0.3885981	590.9477	4.331729	0	869.6563	497.2246	0.3522088	0.439879	591.2914	4.59714	0	29	865	499						Frog_fixed.avi	0
28522	1712	859.6844	498.873	0.4974347	0.3884461	590.8293	4.341483	0	867.3817	497.4982	0.3522275	0.4397969	591.1418	4.603647	0	29	864	498						Frog_fixed.avi	0
28539	1713	854.1644	498.9955	0.4974424	0.3881108	590.7621	4.332845	0	869.898	497.3882	0.3522278	0.4395292	591.067	4.605711	0	29	862	498						Frog_fixed.avi	0
28555	1714	859.3677	504.5914	0.497439	0.3877002	590.6327	4.329391	0	866.3444	497.1512	0.3522073	0.4392424	590.9106	4.594656	0	29	863	501						Frog_fixed.avi	0
28572	1715	856.8397	498.8485	0.4973944	0.3873052	590.5983	4.316157	0	868.5795	493.3597	0.3521531	0.4388868	590.941	4.615864	0	30	863	496						Frog_fixed.avi	0
28589	1716	825.9894	545.1736	0.4973824	0.3873572	590.5541	4.319167	0	833.4457	539.3548	0.3521869	0.4389262	590.7734	4.603079	0	30	830	542						Frog_fixed.avi	0
28605	1717	831.1539	526.6664	0.4972176	0.3873848	590.5787	4.325902	0	848.6432	529.1549	0.3520092	0.4389884	590.7429	4.61164	0	30	840	528						Frog_fixed.avi	0
28622	1718	832.3243	539.4896	0.497075	0.3875693	590.3411	4.322676	0	836.149	535.58	0.3518425	0.4392166	590.5948	4.602135	0	30	834	538						Frog_fixed.avi	0
28639	1719	829.2316	539.6669	0.4968874	0.3878775	590.218	4.32333	0	840.6702	536.305	0.3516352	0.4395384	590.6467	4.613833	0	30	835	538						Frog_fixed.avi	0
28655	1720	827.6337	539.8777	0.4966581	0.3881486	590.2592	4.309088	0	837.0447	538.2314	0.351397	0.4398674	590.4741	4.614683	0	30	832	539						Frog_fixed.avi	0
28672	1721	830.6156	542.0449	0.4964605	0.3883305	590.1514	4.314521	0	840.7883	537.3876	0.3511577	0.4401287	590.4972	4.603967	0	30	836	540						Frog_fixed.avi	0
28688	1722	829.9856	540.7189	0.4962464	0.3883571	590.0417	4.309405	0	832.577	538.0592	0.350928	0.440207	590.3334	4.600115	0	30	831	539						Frog_fixed.avi	0
28705	1723	827.9846	542.5123	0.496087	0.3881624	589.962	4.311199	0	838.949	538.921	0.3507894	0.4400985	590.2783	4.61884	0	30	833	541						Frog_fixed.avi	0
28722	1724	830.5457	539.2339	0.4960079	0.3878263	589.9161	4.312254	0	841.2124	534.5583	0.3506627	0.4398025	590.337	4.616656	0	30	836	537						Frog_fixed.avi	0
28738	1725	830.3468	542.2924	0.4960131	0.3874057	589.9084	4.320224	0	839.1381	535.4404	0.3506815	0.4394704	590.3002	4.630362	0	30	835	539						Frog_fixed.avi	0
28755	1726	828.9479	542.389	0.4960918	0.3871087	589.8969	4.33115	0	838.519	533.1256	0.3507857	0.4392257	590.205	4.6287	0	30	834	538						Frog_fixed.avi	0
28772	1727	830.0481	536.4859	0.4962461	0.3869656	589.8524	4.335435	0	835.6817	530.7776	0.3509194	0.4390615	590.1015	4.615091	0	30	833	534						Frog_fixed.avi	0
28788	1728	831.8352	537.7415	0.4963538	0.386903	589.7516	4.33487	0	837.5527	537.4405	0.3510205	0.4390502	590.1958	4.616172	0	30	835	538						Frog_fixed.avi	0
28805	1729	830.3631	539.7377	0.4963445	0.3869629	589.6949	4.337018	0	836.9089	537.8211	0.3510137	0.4391316	590.1431	4.620662	0	30	834	539						Frog_fixed.avi	0
28822	1730	827.8192	539.4451	0.4961919	0.3870573	589.6036	4.345908	0	835.9694	534.433	0.3508693	0.4393103	589.989	4.63131	0	30	832	537						Frog_fixed.avi	0
28838	1731	833.3074	539.0135	0.4959048	0.3872399	589.6029	4.353854	0	836.5705	532.4673	0.3505517	0.4395244	589.9123	4.623405	0	30	835	536						Frog_fixed.avi	0
28855	1732	829.2285	543.561	0.4955383	0.3874684	589.7158	4.355095	0	841.6729	531.4286	0.3502204	0.4397886	589.8853	4.640828	0	30	835	537						Frog_fixed.avi	0
28872	1733	829.454	539.4138	0.4951818	0.3877608	589.5217	4.360364	0	836.3592	533.5293	0.3498577	0.4401086	589.9922	4.645981	0	30	833	536						Frog_fixed.avi	0
28888	1734	835.8025	539.8495	0.4948958	0.3880453	589.5405	4.368019	0	836.9617	534.819	0.3495583	0.4403913	589.858	4.635195	0	30	836	537						Frog_fixed.avi	0
28905	1735	827.929	545.6765	0.4946994	0.3882456	589.5102	4.373824	0	834.3091	534.9412	0.3493822	0.4406786	589.9256	4.645257	0	30	831	540						Frog_fixed.avi	0
28922	1736	828.6533	543.6767	0.4946353	0.3883553	589.5013	4.381134	0	832.3416	531.4937	0.3493382	0.4408813	589.9034	4.657572	0	30	830	538						Frog_fixed.avi	0
28938	1737	831.4012	542.2475	0.4946693	0.388373	589.4685	4.37807	0	833.873	535.0573	0.3493819	0.4409755	589.8809	4.648035	0	30	833	539						Frog_fixed.avi	0
28955	1738	830.3237	546.3063	0.4947243	0.3882794	589.4387	4.380287	0	837.2813	532.675	0.3494568	0.4409721	589.8608	4.666803	0	30	834	539						Frog_fixed.avi	0
28972	1739	829.6557	536.9315	0.4947584	0.388062	589.4505	4.387113	0	838.6945	531.1982	0.3494944	0.440874	589.853	4.663902	0	30	834	534						Frog_fixed.avi	0
28988	1740	830.3503	535.5671	0.4946803	0.3878728	589.4348	4.387855	0	836.4119	531.1025	0.3494509	0.4407054	589.8896	4.658749	0	30	833	533						Frog_fixed.avi	0
29005	1741	832.6599	539.6901	0.4945236	0.3877159	589.5916	4.388288	0	837.8527	535.7945	0.3493191	0.4406287	589.9334	4.642858	0	30	835	538						Frog_fixed.avi	0
29022	1742	831.9393	539.8665	0.4942383	0.3877525	589.4684	4.378428	0	838.4857	529.8771	0.349054	0.4406978	589.8715	4.648291	0	30	835	535						Frog_fixed.avi	0
29038	1743	836.9434	537.5554	0.4938872	0.38792	589.595	4.386715	0	842.7685	528.6378	0.3487503	0.4409707	589.9296	4.649636	0	30	840	533						Frog_fixed.avi	0
29055	1744	827.8853	540.4655	0.4935026	0.3883161	589.5791	4.377355	0	840.9954	531.3686	0.3483846	0.4414001	589.999	4.640695	0	30	834	536						Frog_fixed.avi	0
29072	1745	830.5934	537.7999	0.4931538	0.3887395	589.6544	4.372765	0	842.5233	528.2463	0.3480404	0.4419186	589.9162	4.649235	0	30	837	533						Frog_fixed.avi	0
29088	1746	829.5353	540.3863	0.4928895	0.3891821	589.5864	4.361684	0	845.4683	529.6608	0.3477784	0.4424899	589.9117	4.640038	0	30	838	535						Frog_fixed.avi	0
29105	1747	902.6537	528.8853	0.492348	0.3895057	589.5765	4.372892	0	921.9963	525.2764	0.3472772	0.4429544	589.9776	4.649722	0	31	912	527						Frog_fixed.avi	0
29121	1748	897.6293	526.9612	0.4919992	0.389661	589.5815	4.368136	0	908.6935	524.6984	0.3469802	0.4431264	590.0605	4.628918	0	31	903	526						Frog_fixed.avi	0
29138	1749	911.0858	528.7042	0.4919101	0.3895956	589.5407	4.343811	0	926.5701	522.7421	0.3468952	0.4430966	590.0421	4.607639	0	31	919	526						Frog_fixed.avi	0
29155	1750	910.7827	533.479	0.4918787	0.3893319	589.5966	4.343077	0	920.8194	522.5137	0.3468519	0.4429336	590.1308	4.608438	0	31	916	528						Frog_fixed.avi	0
29171	1751	907.4789	528.1145	0.4919171	0.3891414	589.5731	4.338674	0	927.9847	518.7364	0.3468881	0.4427044	590.1581	4.628892	0	31	918	523						Frog_fixed.avi	0
29188	1752	906.5547	529.8885	0.4919895	0.3889507	589.5903	4.335364	0	919.2599	521.4438	0.3469534	0.4425862	590.1293	4.607386	0	31	913	526						Frog_fixed.avi	0
29205	1753	905.9406	532.6688	0.4920404	0.3889087	589.6881	4.333805	0	920.8552	521.4689	0.3470018	0.4425747	590.1168	4.599639	0	31	913	527						Frog_fixed.avi	0
29221	1754	907.1802	529.4097	0.4920471	0.3890451	589.7308	4.338102	0	919.7042	518.3674	0.3469948	0.4427433	590.1722	4.607798	0	31	913	524						Frog_fixed.avi	0
29238	1755	905.4904	529.3675	0.4919385	0.3892649	589.6326	4.326574	0	920.1111	525.9998	0.3469148	0.4430321	590.2444	4.593892	0	31	913	528						Frog_fixed.avi	0
29255	1756	908.169	524.5349	0.4917306	0.3896403	589.7043	4.334307	0	929.4597	521.9734	0.3467333	0.4434453	590.3134	4.597534	0	31	919	523						Frog_fixed.avi	0
29271	1757	905.0229	528.9073	0.4914206	0.3899544	589.7373	4.318727	0	920.1669	526.5669	0.346425	0.4438446	590.3589	4.59763	0	31	913	528						Frog_fixed.avi	0
29288	1758	904.313	522.3299	0.4911039	0.3902796	589.8915	4.321292	0	922.3442	523.5817	0.3461133	0.4442071	590.4278	4.587014	0	31	913	523						Frog_fixed.avi	0
29305	1759	909.2871	524.9484	0.4908327	0.3904986	589.8871	4.322529	0	922.4584	524.1351	0.3458468	0.4444597	590.416	4.581652	0	31	916	525						Frog_fixed.avi	0
29321	1760	900.4688	527.9866	0.4906506	0.3906356	589.9816	4.301136	0	923.5257	518.5217	0.345678	0.4446215	590.555	4.592352	0	31	912	523						Frog_fixed.avi	0
29338	1761	904.983	529.3983	0.4906334	0.3906846	589.9931	4.309415	0	923.3838	523.6487	0.345674	0.4447089	590.5987	4.569934	0	31	914	527						Frog_fixed.avi	0
29355	1762	903.3245	526.3715	0.4908043	0.3906949	589.9933	4.30087	0	918.9698	522.5424	0.3458294	0.4447237	590.5486	4.580651	0	31	911	524						Frog_fixed.avi	0
29371	1763	905.0558	524.1332	0.4910671	0.3906549	590.0233	4.30825	0	922.9351	522.4098	0.3460865	0.4446629	590.6882	4.582759	0	31	914	523						Frog_fixed.avi	0
29388	1764	902.2471	527.0433	0.4913656	0.3906097	590.0651	4.285146	0	919.3562	521.2418	0.3464116	0.4446163	590.6779	4.562943	0	31	911	524						Frog_fixed.avi	0
29405	1765	905.0732	521.2648	0.4916339	0.3906413	590.0875	4.297075	0	921.1974	519.1376	0.3466878	0.4445683	590.7024	4.569003	0	31	913	520						Frog_fixed.avi	0
29421	1766	903.0792	524.8096	0.4918288	0.390715	590.1227	4.288889	0	916.0599	524.5236	0.3468606	0.4445745	590.6918	4.563586	0	31	910	525						Frog_fixed.avi	0
29438	1767	902.2356	524.1464	0.4918535	0.3908178	590.1503	4.300431	0	917.9634	525.4408	0.3469026	0.444628	590.7784	4.558426	0	31	910	525						Frog_fixed.avi	0
29455	1768	900.7268	522.9451	0.4917354	0.3910274	590.3507	4.312134	0	914.8737	515.9586	0.3467736	0.4448254	590.821	4.560136	0	31	908	519						Frog_fixed.avi	0
29471	1769	907.4661	520.8585	0.4915419	0.3913046	590.3386	4.322771	0	922.8987	513.8036	0.3465973	0.4450254	590.9615	4.571673	0	31	915	517						Frog_fixed.avi	0
29488	1770	905.6183	521.6772	0.491313	0.3915935	590.3717	4.292761	0	921.4115	515.7358	0.3463799	0.4453716	590.9933	4.582019	0	31	914	519						Frog_fixed.avi	0
29505	1771	905.9144	523.3524	0.4910975	0.3919381	590.4765	4.311674	0	914.9976	518.9012	0.346155	0.4457392	591.0948	4.562865	0	31	910	521						Frog_fixed.avi	0
29521	1772	904.7009	520.9175	0.4909554	0.3922549	590.5516	4.311624	0	919.5242	514.9196	0.3460398	0.4460666	591.0574	4.569764	0	31	912	518						Frog_fixed.avi	0
29538	1773	903.5621	522.4741	0.4909002	0.3924332	590.6226	4.305921	0	917.3026	518.1454	0.3459825	0.4462744	591.1376	4.559015	0	31	910	520						Frog_fixed.avi	0
29555	1774	907.3126	519.2311	0.490923	0.3924522	590.6285	4.322444	0	921.8539	513.675	0.3460261	0.4462615	591.2034	4.56998	0	31	915	516						Frog_fixed.avi	0
29571	1775	904.3698	524.0156	0.4909772	0.3922997	590.6605	4.317196	0	918.0746	513.1898	0.346099	0.4460228	591.2401	4.585183	0	31	911	519						Frog_fixed.avi	0
29588	1776	907.1404	516.381	0.4910764	0.3919999	590.7442	4.345097	0	913.7574	514.0176	0.3461918	0.4457426	591.2375	4.573063	0	31	910	515						Frog_fixed.avi	0
29604	1777	906.6864	519.7731	0.4911626	0.3916877	590.8395	4.330788	0	912.1984	508.7986	0.346285	0.4453819	591.3647	4.596191	0	31	909	514						Frog_fixed.avi	0
29621	1778	909.7446	517.6523	0.4911927	0.3914399	590.8776	4.352089	0	914.2937	509.9146	0.3463114	0.4451411	591.4728	4.603592	0	31	912	514						Frog_fixed.avi	0
29638	1779	910.4969	517.327	0.4911459	0.391317	590.9087	4.35639	0	911.673	512.6409	0.3462617	0.4450742	591.3296	4.605351	0	31	911	515						Frog_fixed.avi	0
29654	1780	905.7897	518.7623	0.4909675	0.3913447	590.9943	4.356516	0	914.8404	510.524	0.3461069	0.4451773	591.4579	4.609879	0	31	910	515						Frog_fixed.avi	0
29671	1781	907.8212	521.1354	0.4906754	0.3915141	591.0208	4.353386	0	915.0294	510.4294	0.3457986	0.445391	591.5791	4.620604	0	31	911	516						Frog_fixed.avi	0
29688	1782	906.0175	520.8093	0.4902818	0.3917475	591.2379	4.371981	0	920.7941	507.1766	0.3454389	0.4457118	591.6316	4.621361	0	31	913	514						Frog_fixed.avi	0
29704	1783	906.3335	518.7258	0.4898351	0.3920735	591.2838	4.381474	0	917.2321	506.4586	0.3449954	0.4460568	591.7321	4.641724	0	31	912	513						Frog_fixed.avi	0
29721	1784	903.5444	483.6424	0.4893459	0.3921379	591.4655	4.385461	0	917.6001	478.5837	0.3445701	0.4461978	591.8134	4.645462	0	31	911	481						Frog_fixed.avi	0
29738	1785	907.6542	488.9577	0.4889433	0.3922744	591.4102	4.388249	0	919.295	486.1312	0.3442261	0.4463957	591.9017	4.669398	0	31	913	488						Frog_fixed.avi	0
29754	1786	907.1362	486.7873	0.4886698	0.3923576	591.4221	4.40398	0	919.7687	471.5707	0.3439463	0.4466102	591.9977	4.670446	0	31	913	479						Frog_fixed.avi	0
29771	1787	913.3795	481.4008	0.4884886	0.3923329	591.5667	4.404315	0	923.0494	475.4851	0.3437786	0.4467072	592.1674	4.676008	0	31	918	478						Frog_fixed.avi	0
29788	1788	912.5135	484.0388	0.4883851	0.392262	591.6505	4.408544	0	916.7098	476.0459	0.3437046	0.4467602	592.219	4.683408	0	31	915	480						Frog_fixed.avi	0
29804	1789	913.4048	485.3532	0.4883858	0.3921717	591.6927	4.413426	0	922.2146	475.9253	0.3437086	0.4467731	592.3076	4.695585	0	31	918	481						Frog_fixed.avi	0
29821	1790	910.5899	482.9401	0.4883524	0.3921125	591.7335	4.426432	0	917.4147	474.3467	0.3436959	0.4468033	592.4241	4.701652	0	31	914	479						Frog_fixed.avi	0
29838	1791	908.7396	487.9374	0.4882922	0.3920421	591.7887	4.429681	0	920.1189	475.246	0.343664	0.4468302	592.4075	4.710516	0	31	914	482						Frog_fixed.avi	0
29854	1792	911.538	486.8209	0.4881411	0.3920101	591.7875	4.423003	0	918.4054	471.4522	0.343531	0.4468464	592.3002	4.706103	0	31	915	479						Frog_fixed.avi	0
29871	1793	914.011	481.8482	0.4879149	0.3920634	591.8852	4.426931	0	918.9515	481.2466	0.3433256	0.4469122	592.4637	4.711068	0	31	916	482						Frog_fixed.avi	0
29888	1794	909.9343	486.7623	0.4876174	0.3921335	591.9374	4.433978	0	916.2926	478.0021	0.3430644	0.447072	592.4867	4.703712	0	31	913	482						Frog_fixed.avi	0
29904	1795	909.8907	479.6436	0.4873303	0.3922986	591.9291	4.441191	0	915.8805	471.9568	0.3427714	0.4473109	592.5997	4.7133	0	31	913	476						Frog_fixed.avi	0
29921	1796	907.1302	479.1575	0.4870551	0.3924963	592.0565	4.444749	0	915.448	471.0905	0.3424981	0.4475342	592.5649	4.731732	0	31	911	475						Frog_fixed.avi	0
29938	1797	911.4154	484.0096	0.4868895	0.3927309	592.0336	4.43531	0	917.7761	472.756	0.3423418	0.4478167	592.6376	4.724403	0	31	915	478						Frog_fixed.avi	0
29954	1798	909.3403	483.3471	0.4867836	0.3930125	592.0256	4.437118	0	917.2921	466.1689	0.3422683	0.448133	592.6753	4.733038	0	31	913	475						Frog_fixed.avi	0
29971	1799	910.4305	478.2905	0.4867732	0.3932325	592.0268	4.444001	0	915.3126	468.8441	0.3422639	0.4483543	592.7287	4.717138	0	31	913	474						Frog_fixed.avi	0
29988	1800	909.3884	477.5388	0.48684	0.3933201	592.1038	4.448254	0	916.3195	473.5145	0.3423361	0.4484088	592.663	4.724133	0	31	913	476						Frog_fixed.avi	0
30004	1801	908.9951	478.6331	0.4869305	0.3932582	592.1103	4.449263	0	913.158	471.3576	0.3424152	0.4483681	592.7084	4.719779	0	31	911	475						Frog_fixed.avi	0
30021	1802	910.7631	481.3023	0.487	0.3931278	592.1606	4.460836	0	915.8372	470.6868	0.3425411	0.4481994	592.6677	4.720068	0	31	913	476						Frog_fixed.avi	0
30038	1803	909.6762	482.9148	0.4870474	0.3929566	592.1966	4.452261	0	918.4014	477.0825	0.342611	0.4479868	592.7684	4.712046	0	31	914	480						Frog_fixed.avi	0
30054	1804	909.7919	483.7653	0.4870727	0.3928763	592.0878	4.456233	0	913.1003	475.9201	0.3426154	0.4478813	592.7343	4.702223	0	31	911	480						Frog_fixed.avi	0
30071	1805	912.1506	481.9282	0.4870049	0.3929049	592.2081	4.458396	0	918.9436	469.7729	0.3425733	0.4479432	592.8105	4.713091	0	31	916	476						Frog_fixed.avi	0
30088	1806	914.5487	477.2063	0.4869193	0.3930793	592.1417	4.45411	0	913.2107	468.9279	0.3424587	0.4481677	592.707	4.714519	0	31	914	473						Frog_fixed.avi	0
30104	1807	915.957	479.1398	0.4867459	0.3933139	592.1817	4.459832	0	916.7769	470.0949	0.342319	0.4484145	592.7077	4.71679	0	31	916	475						Frog_fixed.avi	0
30121	1808	909.2651	478.2191	0.4865161	0.3936532	592.2144	4.462767	0	912.5968	474.3685	0.3421346	0.448757	592.754	4.720413	0	31	911	476						Frog_fixed.avi	0
30138	1809	921.0627	519.285	0.4862289	0.3942312	592.1303	4.465224	0	924.4809	512.056	0.341902	0.4493243	592.7159	4.713214	0	31	923	516						Frog_fixed.avi	0
30154	1810	915.7631	505.5432	0.4860158	0.3944854	592.2279	4.477981	0	921.4713	489.4707	0.3416966	0.4496754	592.7987	4.731257	0	31	919	498						Frog_fixed.avi	0
30171	1811	-1280	-1024	-1	-1	-1	-1	4	-1280	-1024	-1	-1	-1	-1	4	31	0	0						Frog_fixed.avi	0
30187	1812	920.0683	511.8994	0.4857092	0.3945817	592.1635	4.469543	0	921.8139	499.7928	0.3413869	0.4499187	592.7935	4.71969	0	31	921	506						Frog_fixed.avi	0
30204	1813	922.5349	509.6208	0.4856565	0.3944989	592.2286	4.476079	0	920.2837	498.8383	0.3413322	0.4499404	592.7218	4.722612	0	31	921	504						Frog_fixed.avi	0
30221	1814	920.2996	507.6695	0.485629	0.3944176	592.2422	4.475896	0	918.0786	500.7878	0.3412962	0.4499331	592.8293	4.726318	0	31	919	504						Frog_fixed.avi	0
30237	1815	918.2715	509.6491	0.4855864	0.3943494	592.3908	4.48534	0	916.8911	507.2817	0.3412748	0.4499402	592.8595	4.725667	0	31	918	508						Frog_fixed.avi	0
30254	1816	914.289	508.6065	0.485544	0.3944704	592.2969	4.475263	0	917.2288	505.9756	0.3412562	0.4500718	592.8576	4.728885	0	31	916	507						Frog_fixed.avi	0
30271	1817	909.9219	504.3837	0.4854965	0.3946955	592.3032	4.481072	0	917.4209	498.8117	0.3412249	0.4503721	592.8888	4.731065	0	31	914	502						Frog_fixed.avi	0
30287	1818	-1280	-1024	-1	-1	-1	-1	4	-1280	-1024	-1	-1	-1	-1	4	31	0	0						Frog_fixed.avi	0
30304	1819	915.1259	505.963	0.4853235	0.3954087	592.3461	4.489795	0	924.2469	498.0629	0.3410676	0.4511971	592.9039	4.747674	0	31	920	502						Frog_fixed.avi	0
30321	1820	913.9324	506.4614	0.4852284	0.3957553	592.2742	4.475632	0	920.8057	498.5312	0.3409532	0.4516203	593.0179	4.736073	0	31	917	502						Frog_fixed.avi	0
30337	1821	919.8441	502.955	0.4851558	0.3960589	592.4361	4.478969	0	919.8257	497.7108	0.3408889	0.4519429	593.0418	4.735091	0	31	920	500						Frog_fixed.avi	0
30354	1822	913.9037	504.2315	0.4850879	0.3962224	592.6182	4.475077	0	919.0081	496.1894	0.3408302	0.4521562	593.0235	4.742009	0	31	916	500						Frog_fixed.avi	0
30371	1823	914.0662	504.9837	0.4851374	0.3963343	592.6568	4.469884	0	919.31	499.1657	0.3408932	0.4522497	593.119	4.744854	0	31	917	502						Frog_fixed.avi	0
30387	1824	919.6312	503.5721	0.4852844	0.3964157	592.6683	4.48293	0	920.9526	497.8858	0.3410327	0.4522646	593.3242	4.760409	0	31	920	501						Frog_fixed.avi	0
30404	1825	919.9995	500.7611	0.4854903	0.3964246	592.7431	4.485846	0	920.666	493.8235	0.3412421	0.4522248	593.2424	4.74946	0	31	920	497						Frog_fixed.avi	0
30421	1826	917.506	503.9471	0.4857501	0.3964052	592.8167	4.485595	0	923.5471	495.8364	0.3415095	0.4521406	593.3734	4.74154	0	31	921	500						Frog_fixed.avi	0
30437	1827	917.7048	500.6128	0.4860175	0.3963881	592.8703	4.494482	0	919.2754	498.5202	0.341794	0.452027	593.4756	4.734774	0	31	918	500						Frog_fixed.avi	0
30454	1828	915.9598	503.7431	0.4862632	0.3963815	592.9377	4.479653	0	924.5864	495.337	0.3420462	0.4519976	593.5148	4.72944	0	31	920	500						Frog_fixed.avi	0
30471	1829	915.5054	505.1396	0.4864262	0.3964549	593.1066	4.473468	0	922.1913	497.1325	0.342223	0.4519858	593.6031	4.724965	0	31	919	501						Frog_fixed.avi	0
30487	1830	916.2954	502.5464	0.4865156	0.3966345	593.1199	4.471709	0	919.8798	494.6154	0.3423171	0.4521174	593.6324	4.731394	0	31	918	499						Frog_fixed.avi	0
30504	1831	916.8674	499.7986	0.4865375	0.3968826	593.1557	4.462729	0	920.8823	501.5678	0.3423554	0.4522885	593.7868	4.711107	0	31	919	501						Frog_fixed.avi	0
30521	1832	919.242	501.6035	0.4865112	0.3972167	593.2526	4.485429	0	924.2075	496.2903	0.3423286	0.4526034	593.8975	4.720609	0	31	922	499						Frog_fixed.avi	0
30537	1833	917.5789	504.2963	0.4864514	0.3976249	593.4017	4.45299	0	921.6	494.91	0.3422862	0.4529651	593.9499	4.703995	0	31	920	500						Frog_fixed.avi	0
30554	1834	919.3546	495.6582	0.4864089	0.3980362	593.4267	4.473302	0	925.0009	498.337	0.3422524	0.4533198	593.9349	4.694003	0	31	922	497						Frog_fixed.avi	0
30571	1835	920.3134	502.8564	0.4863915	0.3983559	593.5003	4.45609	0	926.2896	495.4101	0.3422509	0.4535992	594.0158	4.694353	0	31	923	499						Frog_fixed.avi	0
30587	1836	919.7355	502.2968	0.4863739	0.3985446	593.5693	4.461681	0	921.7152	504.2949	0.3422502	0.453842	594.0951	4.664601	0	31	921	503						Frog_fixed.avi	0
30604	1837	922.8741	500.4958	0.4863804	0.3985796	593.6409	4.463553	0	930.1091	497.0344	0.3422967	0.4539207	594.1831	4.676179	0	31	926	499						Frog_fixed.avi	0
30621	1838	918.191	502.8407	0.4863668	0.3985069	593.6181	4.45523	0	929.0598	501.0301	0.3423176	0.4539064	594.2394	4.66307	0	31	924	502						Frog_fixed.avi	0
30637	1839	915.9789	499.6037	0.4862967	0.3983635	593.712	4.449119	0	925.9811	503.7263	0.3423046	0.4538342	594.344	4.654395	0	31	921	502						Frog_fixed.avi	0
30654	1840	917.6418	499.1921	0.4862304	0.3981828	593.7518	4.45685	0	930.826	497.6641	0.3422585	0.4536701	594.3522	4.652361	0	31	924	498						Frog_fixed.avi	0
30671	1841	917.4169	497.7695	0.4861442	0.3980619	593.7838	4.457152	0	929.5099	497.8912	0.3421822	0.4535905	594.324	4.663011	0	31	923	498						Frog_fixed.avi	0
30687	1842	922.1112	497.7053	0.4860081	0.3980279	593.8134	4.458328	0	924.7932	497.907	0.34206	0.4535905	594.434	4.655303	0	31	923	498						Frog_fixed.avi	0
30704	1843	918.1946	492.0896	0.4858609	0.3980855	593.8916	4.458559	0	919.7165	499.4402	0.3419038	0.4537187	594.4386	4.639238	0	31	919	496						Frog_fixed.avi	0
30721	1844	917.4723	500.7401	0.4856764	0.3981726	593.8412	4.452301	0	925.9204	498.4249	0.3417603	0.4538525	594.4355	4.629322	0	31	922	500						Frog_fixed.avi	0
30737	1845	920.4904	494.3216	0.4854926	0.3983154	593.7975	4.455726	0	920.1783	498.8164	0.3415479	0.4540447	594.351	4.638384	0	31	920	497						Frog_fixed.avi	0
30754	1846	922.9142	472.1505	0.4852737	0.3982271	594.0038	4.469378	0	930.9435	478.4014	0.3413559	0.4540498	594.5479	4.643883	0	31	927	475						Frog_fixed.avi	0
30770	1847	926.4402	463.9694	0.4850645	0.3981752	593.8824	4.438787	0	926.6717	472.7482	0.3411874	0.4540463	594.5672	4.62972	0	31	927	468						Frog_fixed.avi	0
30787	1848	923.0547	465.9349	0.48494	0.3981811	593.8295	4.458125	0	928.7169	467.8972	0.3410346	0.4540621	594.4283	4.651129	0	31	926	467						Frog_fixed.avi	0
30804	1849	924.5364	464.3709	0.4848436	0.3981681	593.9691	4.463897	0	927.4859	466.9916	0.3409323	0.4540344	594.4824	4.660882	0	31	926	466						Frog_fixed.avi	0
30820	1850	922.6907	460.95	0.4848237	0.3982678	593.9888	4.463392	0	926.5455	465.8757	0.3409144	0.4541183	594.4913	4.653376	0	31	925	463						Frog_fixed.avi	0
30837	1851	920.3981	462.2216	0.484855	0.3984205	593.9598	4.466405	0	927.3458	463.456	0.3409321	0.4542829	594.525	4.658642	0	31	924	463						Frog_fixed.avi	0
30854	1852	919.6597	467.4205	0.484914	0.3986236	593.761	4.465175	0	925.8157	458.8944	0.3409722	0.4545015	594.4556	4.661502	0	31	923	463						Frog_fixed.avi	0
30870	1853	924.6671	470.1803	0.4849721	0.3988088	593.7	4.468849	0	925.08	464.2102	0.3409945	0.4546041	594.3792	4.673391	0	31	925	467						Frog_fixed.avi	0
30887	1854	922.8071	462.0158	0.4849842	0.3989265	593.6318	4.455091	0	924.5426	471.017	0.3410003	0.4546716	594.343	4.67627	0	31	924	467						Frog_fixed.avi	0
30904	1855	924.3763	466.6432	0.4849589	0.3989631	593.6369	4.471226	0	928.3594	465.1537	0.3409478	0.4546855	594.3029	4.666875	0	31	926	466						Frog_fixed.avi	0
30920	1856	925.867	468.5985	0.4848862	0.3988893	593.6273	4.476393	0	928.9349	462.5635	0.3408638	0.4546394	594.3438	4.669985	0	31	927	466						Frog_fixed.avi	0
30937	1857	922.6508	470.1375	0.4847561	0.3987556	593.5913	4.474529	0	930.8374	465.2118	0.3407495	0.4544402	594.291	4.668195	0	31	927	468						Frog_fixed.avi	0
30954	1858	922.7625	463.3765	0.4846886	0.3985424	593.4988	4.471743	0	929.2994	464.5431	0.3406669	0.4542612	594.205	4.686417	0	31	926	464						Frog_fixed.avi	0
30970	1859	918.8951	460.7532	0.4846539	0.398292	593.3926	4.467789	0	928.3203	463.2734	0.3405949	0.4540475	594.142	4.687923	0	31	924	462						Frog_fixed.avi	0
30987	1860	921.3511	467.9835	0.4846729	0.3980038	593.3342	4.462463	0	921.7704	465.6829	0.3405881	0.4538339	594.0696	4.682969	0	31	922	467						Frog_fixed.avi	0
31004	1861	920.2996	470.4464	0.4847133	0.3977744	593.2881	4.466835	0	930.7626	464.9667	0.340666	0.4535812	593.9658	4.682965	0	31	926	468						Frog_fixed.avi	0
31020	1862	923.1633	463.8889	0.4848491	0.3976003	593	4.479198	0	927.7498	463.5197	0.3407618	0.4534405	593.802	4.686854	0	31	925	464						Frog_fixed.avi	0
31037	1863	920.066	464.1235	0.4850329	0.3975106	592.9688	4.47715	0	929.7552	464.7446	0.3409102	0.453317	593.7454	4.697244	0	31	925	464						Frog_fixed.avi	0
31054	1864	923.2555	466.9797	0.4852173	0.3974083	592.814	4.463934	0	929.6725	457.8706	0.3410559	0.4531934	593.6683	4.711246	0	31	926	462						Frog_fixed.avi	0
31070	1865	922.648	465.6269	0.4853764	0.3973035	592.6561	4.463805	0	928.5351	465.7151	0.341205	0.4530419	593.4147	4.704827	0	31	926	466						Frog_fixed.avi	0
31087	1866	919.7994	469.5742	0.4855531	0.397175	592.6989	4.475002	0	925.3027	464.1974	0.3413377	0.452827	593.3621	4.714575	0	31	923	467						Frog_fixed.avi	0
31103	1867	920.5167	466.0545	0.4857143	0.3970607	592.4733	4.469459	0	927.9556	464.3614	0.3414779	0.4526333	593.2315	4.707563	0	31	924	465						Frog_fixed.avi	0
31120	1868	924.1511	465.477	0.485879	0.3970023	592.3411	4.470274	0	928.4228	463.2842	0.3416196	0.4524733	593.1113	4.722145	0	31	926	464						Frog_fixed.avi	0
31137	1869	916.9446	466.5878	0.4860707	0.3970356	592.3893	4.471367	0	920.7705	464.7944	0.3417672	0.4524154	592.9986	4.702659	0	31	919	466						Frog_fixed.avi	0
31153	1870	924.4318	462.926	0.4863461	0.3971119	592.1168	4.466458	0	924.0748	462.374	0.3419823	0.4523925	592.9285	4.716325	0	31	924	463						Frog_fixed.avi	0
31170	1871	922.584	469.6021	0.4866183	0.3971169	592.0118	4.480482	0	925.0693	458.224	0.342237	0.4523056	592.7097	4.730276	0	31	924	464						Frog_fixed.avi	0
31187	1872	924.798	467.5571	0.4869231	0.3970666	591.8317	4.470115	0	921.915	463.0577	0.3424621	0.4521402	592.6381	4.716305	0	31	923	465						Frog_fixed.avi	0
31203	1873	922.9617	466.8157	0.4872387	0.3969095	591.8012	4.48175	0	927.0923	467.2383	0.3427966	0.451853	592.4938	4.730947	0	31	925	467						Frog_fixed.avi	0
31220	1874	918.2863	469.2791	0.4875165	0.3966274	591.7388	4.463825	0	925.6579	461.7759	0.343069	0.4514794	592.4141	4.740268	0	31	922	466						Frog_fixed.avi	0
31237	1875	919.2539	469.7578	0.487801	0.3963474	591.6049	4.468131	0	927.2084	461.9962	0.3433003	0.4509951	592.4251	4.736606	0	31	923	466						Frog_fixed.avi	0
31253	1876	920.8066	469.542	0.4880577	0.395977	591.512	4.473495	0	923.5374	460.503	0.3435107	0.4505638	592.2344	4.727417	0	31	922	465						Frog_fixed.avi	0
31270	1877	919.1407	470.5963	0.4883356	0.3957402	591.4216	4.462112	0	923.2776	462.206	0.3437658	0.4502121	592.2507	4.739128	0	31	921	466						Frog_fixed.avi	0
31287	1878	922.1655	469.194	0.4886096	0.3956169	591.3243	4.476921	0	927.1649	459.7932	0.3440017	0.4499976	592.0884	4.743716	0	31	925	464						Frog_fixed.avi	0
31303	1879	916.002	471.2134	0.4888745	0.395598	591.2982	4.467996	0	925.528	459.835	0.3442329	0.4498958	592.1247	4.747711	0	31	921	466						Frog_fixed.avi	0
31320	1880	915.3354	469.1057	0.4891398	0.395665	591.1388	4.470228	0	924.2122	462.4944	0.344449	0.4498654	591.9604	4.740623	0	31	920	466						Frog_fixed.avi	0
31337	1881	915.7021	467.3009	0.4893583	0.3957795	591.1326	4.475029	0	923.5956	460.2384	0.3446255	0.4498629	591.8058	4.749307	0	31	920	464						Frog_fixed.avi	0
31353	1882	915.1774	466.733	0.4895442	0.3958565	590.9944	4.478112	0	924.9371	461.2069	0.3447917	0.4498771	591.8378	4.752965	0	31	920	464						Frog_fixed.avi	0
31370	1883	917.4563	462.9329	0.4897224	0.395912	590.9138	4.491467	0	927.1573	464.3146	0.3449369	0.4498471	591.7595	4.741718	0	31	922	464						Frog_fixed.avi	0
31387	1884	916.8252	464.9767	0.489904	0.3959735	590.8392	4.490479	0	926.6376	461.5096	0.345067	0.4498078	591.6217	4.756517	0	31	922	463						Frog_fixed.avi	0
31403	1885	917.7943	466.3891	0.4900846	0.3960091	590.732	4.503438	0	921.8865	464.3111	0.345225	0.4497625	591.4509	4.743078	0	31	920	465						Frog_fixed.avi	0
31420	1886	912.9279	466.1136	0.4902872	0.3960044	590.7279	4.502078	0	926.6791	457.8387	0.3454097	0.4496978	591.4985	4.768796	0	31	920	462						Frog_fixed.avi	0
31437	1887	914.7119	467.6006	0.4905101	0.395954	590.5331	4.509487	0	927.2262	464.2963	0.3456112	0.4495706	591.3383	4.760933	0	31	921	466						Frog_fixed.avi	0
31453	1888	-1280	-1024	-1	-1	-1	-1	4	-1280	-1024	-1	-1	-1	-1	4	31	0	0						Frog_fixed.avi	0
31470	1889	921.1025	467.0831	0.4909221	0.3957867	590.412	4.513199	0	927.1858	458.0287	0.3459583	0.449348	591.335	4.76907	0	31	924	463						Frog_fixed.avi	0
31487	1890	916.8596	463.943	0.4910561	0.3956652	590.2109	4.518898	0	924.7888	462.2274	0.3460861	0.4491944	591.1008	4.780197	0	31	921	463						Frog_fixed.avi	0
31503	1891	912.0787	459.888	0.4911288	0.3954997	590.0964	4.527183	0	925.3851	461.816	0.3461617	0.449035	590.9543	4.773224	0	31	919	461						Frog_fixed.avi	0
31520	1892	914.436	462.0764	0.4911683	0.3953195	590.0388	4.535857	0	922.6681	466.8572	0.3461875	0.448825	590.8361	4.77321	0	31	919	464						Frog_fixed.avi	0
31537	1893	916.929	464.5459	0.4911177	0.3951872	589.8815	4.542573	0	928.9109	466.4631	0.3461378	0.4486775	590.7641	4.789352	0	31	923	466						Frog_fixed.avi	0
31553	1894	941.1118	479.1848	0.4910746	0.3951771	589.9	4.547686	0	953.8427	476.0742	0.3460585	0.4486248	590.7078	4.799725	0	31	947	478						Frog_fixed.avi	0
31570	1895	931.6629	472.1913	0.4911546	0.395152	589.6904	4.555461	0	950.2182	473.2172	0.3461447	0.4485319	590.4709	4.799519	0	31	941	473						Frog_fixed.avi	0
31587	1896	938.9074	473.0287	0.49134	0.3951059	589.4514	4.558135	0	951.3207	474.5369	0.3462888	0.4484946	590.3383	4.807292	0	31	945	474						Frog_fixed.avi	0
31603	1897	937.0424	472.4063	0.4915641	0.3951247	589.544	4.562702	0	945.0001	476.503	0.3464603	0.448422	590.1102	4.798111	0	31	941	474						Frog_fixed.avi	0
31620	1898	932.7504	472.5138	0.4918041	0.395088	589.2203	4.552215	0	949.9519	471.3156	0.3466841	0.4483503	590.0661	4.807806	0	31	941	472						Frog_fixed.avi	0
31637	1899	-1280	-1024	-1	-1	-1	-1	4	-1280	-1024	-1	-1	-1	-1	4	31	0	0						Frog_fixed.avi	0
31653	1900	-1280	-1024	-1	-1	-1	-1	4	-1280	-1024	-1	-1	-1	-1	4	31	0	0						Frog_fixed.avi	0
31670	1901	931.4636	470.1556	0.4926601	0.3948491	588.8554	4.580082	0	948.0387	475.4376	0.347392	0.4477245	589.8555	4.82124	0	31	940	473						Frog_fixed.avi	0
31686	1902	934.8756	472.0503	0.4929067	0.3947321	588.7977	4.583324	0	948.3197	476.4479	0.3476078	0.447534	589.4257	4.806017	0	31	942	474						Frog_fixed.avi	0
31703	1903	934.9955	464.4564	0.4931746	0.3946857	588.6877	4.588364	0	951.7986	468.0805	0.3478361	0.4473618	589.3313	4.830973	0	31	943	466						Frog_fixed.avi	0
31720	1904	934.194	467.6819	0.4933708	0.3945981	588.4955	4.57739	0	951.7693	465.8645	0.348027	0.4471424	589.2257	4.829229	0	31	943	467						Frog_fixed.avi	0
31736	1905	932.5602	468.5831	0.4936332	0.3945135	588.3744	4.57794	0	948.1295	474.6374	0.348213	0.4469415	589.0146	4.817192	0	31	940	472						Frog_fixed.avi	0
31753	1906	-1280	-1024	-1	-1	-1	-1	4	-1280	-1024	-1	-1	-1	-1	4	31	0	0						Frog_fixed.avi	0
31770	1907	937.4713	465.3795	0.4940253	0.3941953	588.3898	4.619835	0	950.4853	470.7024	0.3485327	0.4464304	588.9229	4.822194	0	31	944	468						Frog_fixed.avi	0
31786	1908	935.3622	468.7438	0.4942228	0.3939449	587.9279	4.599138	0	945.6469	476.5171	0.3486947	0.4461128	588.6629	4.81579	0	31	941	473						Frog_fixed.avi	0
31803	1909	936.9324	465.5612	0.4944192	0.3936244	587.8732	4.589878	0	947.6901	468.3986	0.3488201	0.4457863	588.4938	4.804712	0	31	942	467						Frog_fixed.avi	0
31820	1910	937.4194	465.377	0.4946051	0.3932968	587.6822	4.598021	0	947.8129	473.6969	0.3489641	0.4453232	588.4446	4.816697	0	31	943	470						Frog_fixed.avi	0
31836	1911	935.5782	467.7613	0.4947779	0.3929696	587.6794	4.610074	0	948.093	474.3424	0.3491144	0.4449226	588.3082	4.80271	0	31	942	471						Frog_fixed.avi	0
31853	1912	-1280	-1024	-1	-1	-1	-1	4	-1280	-1024	-1	-1	-1	-1	4	31	0	0						Frog_fixed.avi	0
31870	1913	933.7439	471.3415	0.4952078	0.392513	587.381	4.614298	0	949.7089	472.6219	0.3494318	0.4443467	588.2902	4.810731	0	31	942	472						Frog_fixed.avi	0
31886	1914	937.7949	470.4783	0.4954573	0.3924847	587.182	4.612039	0	947.8492	469.7558	0.3496476	0.4442731	587.8673	4.8302	0	31	943	470						Frog_fixed.avi	0
31903	1915	935.0262	472.3578	0.4956352	0.3925406	587.0249	4.615608	0	951.4243	469.8899	0.3498057	0.4442711	587.7772	4.832939	0	31	943	471						Frog_fixed.avi	0
31920	1916	938.8105	468.5007	0.4958035	0.3926525	586.786	4.625344	0	953.4672	467.9841	0.3499029	0.4442828	587.6407	4.840014	0	31	946	468						Frog_fixed.avi	0
31936	1917	936.5606	470.4057	0.4959105	0.3927174	586.7283	4.608764	0	951.6995	473.9572	0.3499915	0.4443105	587.4057	4.814777	0	31	944	472						Frog_fixed.avi	0
31953	1918	-1280	-1024	-1	-1	-1	-1	4	-1280	-1024	-1	-1	-1	-1	4	31	0	0						Frog_fixed.avi	0
31970	1919	-1280	-1024	-1	-1	-1	-1	4	-1280	-1024	-1	-1	-1	-1	4	31	0	0						Frog_fixed.avi	0
31986	1920	940.1678	468.6943	0.496154	0.3927304	586.3706	4.614706	0	950.2533	467.8379	0.350088	0.444192	587.4011	4.836826	0	31	945	468						Frog_fixed.avi	0
32003	1921	935.8536	469.2536	0.496234	0.3926406	586.2025	4.618565	0	943.8529	473.4139	0.3501789	0.4440027	586.9264	4.827467	0	31	940	471						Frog_fixed.avi	0
32020	1922	935.4042	468.2084	0.4963778	0.3924469	586.1027	4.61479	0	943.6411	465.3512	0.3502885	0.4437999	586.8967	4.835844	0	31	940	467						Frog_fixed.avi	0
32036	1923	935.2958	469.6743	0.4965387	0.3922678	585.989	4.622191	0	947.5208	467.7575	0.3504538	0.4435749	586.7631	4.838423	0	31	941	469						Frog_fixed.avi	0
32053	1924	939.7703	468.9203	0.4967224	0.3920394	585.9471	4.621325	0	948.0394	462.4803	0.3505777	0.4433342	586.6926	4.847193	0	31	944	466						Frog_fixed.avi	0
32070	1925	930.2335	470.8521	0.496839	0.3918573	585.7677	4.618555	0	949.8392	461.7547	0.3506969	0.4430786	586.5493	4.848424	0	31	940	466						Frog_fixed.avi	0
32086	1926	932.2716	469.8083	0.496998	0.3917145	585.6494	4.628464	0	938.4987	471.8122	0.3508042	0.4428947	586.4523	4.839499	0	31	935	471						Frog_fixed.avi	0
32103	1927	930.8141	468.0995	0.4971165	0.3916336	585.5936	4.622754	0	943.1312	465.6477	0.350928	0.4427898	586.3604	4.857472	0	31	937	467						Frog_fixed.avi	0
32120	1928	-1280	-1024	-1	-1	-1	-1	4	-1280	-1024	-1	-1	-1	-1	4	31	0	0						Frog_fixed.avi	0
32136	1929	927.0782	472.8869	0.4973476	0.3917133	585.6019	4.633542	0	941.3281	468.0016	0.3511414	0.442766	586.3618	4.855522	0	31	934	470						Frog_fixed.avi	0
32153	1930	929.3887	467.3328	0.497499	0.3918864	585.4147	4.636782	0	940.5708	470.6537	0.3512505	0.4428807	586.3321	4.858972	0	31	935	469						Frog_fixed.avi	0
32170	1931	927.5419	473.5652	0.4976523	0.392107	585.4656	4.628083	0	942.2356	468.9064	0.3514196	0.4430272	586.2648	4.85765	0	31	935	471						Frog_fixed.avi	0
32186	1932	924.9525	477.4429	0.4978175	0.3923823	585.515	4.627637	0	943.9521	461.4648	0.3515766	0.4432949	586.2385	4.870632	0	31	934	469						Frog_fixed.avi	0
32203	1933	927.9015	471.4698	0.4979718	0.392615	585.3082	4.638179	0	945.3931	458.7144	0.351718	0.4434935	586.3012	4.876904	0	31	937	465						Frog_fixed.avi	0
32220	1934	930.504	470.4932	0.498133	0.3928845	585.5043	4.624168	0	943.489	474.7628	0.351889	0.4436125	586.0907	4.866416	0	31	937	473						Frog_fixed.avi	0
32236	1935	930.3411	473.9189	0.4982718	0.3930796	585.5204	4.632511	0	938.5516	468.5187	0.3519945	0.4437406	586.2493	4.879291	0	31	934	471						Frog_fixed.avi	0
32253	1936	919.7326	474.1628	0.4983371	0.3931732	585.6352	4.632212	0	945.163	467.0689	0.3521082	0.4438114	586.3346	4.87315	0	31	932	471						Frog_fixed.avi	0
32269	1937	921.4718	473.7915	0.4983898	0.3932476	585.5869	4.64071	0	940.6243	468.9363	0.3521817	0.4438232	586.3881	4.872132	0	31	931	471						Frog_fixed.avi	0
32286	1938	926.1044	473.8994	0.4984716	0.3932366	585.6158	4.643751	0	938.3239	466.6754	0.3522293	0.4438351	586.4267	4.89043	0	31	932	470						Frog_fixed.avi	0
32303	1939	924.984	471.9494	0.4985148	0.3932353	585.681	4.650488	0	939.299	467.8105	0.3522833	0.4438406	586.4227	4.879962	0	31	932	470						Frog_fixed.avi	0
32319	1940	923.187	471.215	0.498543	0.3932009	585.7189	4.647218	0	939.736	470.1353	0.3523142	0.4438336	586.4536	4.870524	0	31	931	471						Frog_fixed.avi	0
32336	1941	919.5427	472.9644	0.4985517	0.3931234	585.7299	4.641773	0	939.3242	470.2217	0.352315	0.4437673	586.6663	4.885759	0	31	929	472						Frog_fixed.avi	0
32353	1942	922.9898	468.6971	0.4985445	0.3930521	585.8382	4.645751	0	936.9446	469.761	0.3523159	0.4437055	586.7438	4.881926	0	31	930	469						Frog_fixed.avi	0
32369	1943	920.0574	473.2486	0.4985278	0.3929736	585.8743	4.641178	0	935.5297	468.5886	0.3523045	0.4436597	586.8117	4.885469	0	31	928	471						Frog_fixed.avi	0
32386	1944	921.3876	471.9563	0.4985264	0.3929895	585.95	4.644927	0	934.7327	470.5096	0.3523057	0.4436788	586.9105	4.893362	0	31	928	471						Frog_fixed.avi	0
32403	1945	920.9448	472.1857	0.4985402	0.3930829	586.0529	4.640819	0	940.6536	467.4514	0.3523445	0.4437449	586.9858	4.905036	0	31	931	470						Frog_fixed.avi	0
32419	1946	898.7485	501.8612	0.4986277	0.3933729	586.1755	4.642105	0	919.819	492.6181	0.3524774	0.4440738	587.0153	4.886747	0	31	909	497						Frog_fixed.avi	0
32436	1947	903.97	501.3515	0.498678	0.3936785	586.2024	4.647958	0	928.9075	502.4729	0.3525507	0.4443341	587.0211	4.877573	0	31	916	502						Frog_fixed.avi	0
32453	1948	900.9881	503.5712	0.4987512	0.3938867	586.2274	4.647578	0	924.5179	500.0154	0.3526064	0.4445242	587.0591	4.871653	0	31	913	502						Frog_fixed.avi	0
32469	1949	-1280	-1024	-1	-1	-1	-1	4	-1280	-1024	-1	-1	-1	-1	4	31	0	0						Frog_fixed.avi	0
32486	1950	899.8632	506.0287	0.4988927	0.3943084	586.2909	4.626008	0	923.8547	502.2244	0.3527628	0.4449468	587.0532	4.876665	0	31	912	504						Frog_fixed.avi	0
32503	1951	901.5836	502.1454	0.4989643	0.3945095	586.3938	4.641644	0	927.6832	500.3652	0.3528362	0.4451202	587.3928	4.872082	0	31	915	501						Frog_fixed.avi	0
32519	1952	902.5089	502.5321	0.4990152	0.3946081	586.4894	4.638554	0	923.8635	504.2161	0.3528921	0.445213	587.4301	4.862805	0	31	913	503						Frog_fixed.avi	0
32536	1953	902.6647	500.4646	0.4990348	0.3947107	586.6718	4.648676	0	921.8518	503.0509	0.352932	0.4453268	587.4485	4.860619	0	31	912	502						Frog_fixed.avi	0
32553	1954	-1280	-1024	-1	-1	-1	-1	4	-1280	-1024	-1	-1	-1	-1	4	31	0	0						Frog_fixed.avi	0
32569	1955	-1280	-1024	-1	-1	-1	-1	4	-1280	-1024	-1	-1	-1	-1	4	31	0	0						Frog_fixed.avi	0
32586	1956	-1280	-1024	-1	-1	-1	-1	4	-1280	-1024	-1	-1	-1	-1	4	31	0	0						Frog_fixed.avi	0
32603	1957	-1280	-1024	-1	-1	-1	-1	4	-1280	-1024	-1	-1	-1	-1	4	31	0	0						Frog_fixed.avi	0
32619	1958	-1280	-1024	-1	-1	-1	-1	4	-1280	-1024	-1	-1	-1	-1	4	31	0	0						Frog_fixed.avi	0
32636	1959	-1280	-1024	-1	-1	-1	-1	4	-1280	-1024	-1	-1	-1	-1	4	31	0	0						Frog_fixed.avi	0
32653	1960	901.9712	502.9045	0.4987217	0.3951379	586.653	4.608572	0	927.2831	498.8823	0.3527198	0.4459735	587.6446	4.838983	0	31	915	501						Frog_fixed.avi	0
32669	1961	900.9085	501.5103	0.4987034	0.3951668	586.7465	4.601501	0	926.2335	505.0228	0.3527243	0.44604	587.7385	4.826405	0	31	914	503						Frog_fixed.avi	0
32686	1962	901.5966	501.0726	0.4987254	0.3951637	586.7769	4.605684	0	928.4946	496.2653	0.3527475	0.4460872	587.7671	4.832259	0	31	915	499						Frog_fixed.avi	0
32703	1963	902.7552	500.7355	0.4987738	0.395155	586.8109	4.591031	0	928.8311	501.5282	0.3528148	0.4460991	587.8181	4.81605	0	31	916	501						Frog_fixed.avi	0
32719	1964	904.3796	512.5316	0.4988524	0.3953017	586.8782	4.579418	0	926.6649	516.7499	0.3529389	0.4462476	587.7403	4.819751	0	31	916	515						Frog_fixed.avi	0
32736	1965	-1280	-1024	-1	-1	-1	-1	4	-1280	-1024	-1	-1	-1	-1	4	32	0	0						Frog_fixed.avi	0
32753	1966	906.6847	542.2375	0.499204	0.3956681	587.0192	4.554484	0	934.7792	543.5367	0.3533485	0.4465912	587.7195	4.773986	0	32	921	543						Frog_fixed.avi	0
32769	1967	914.8011	557.0217	0.4994403	0.3957462	587.0812	4.543192	0	934.0607	551.1442	0.3535493	0.4466408	587.7513	4.768364	0	32	924	554						Frog_fixed.avi	0
32786	1968	903.2783	549.7173	0.4996436	0.3958973	587.1657	4.518787	0	935.3005	549.7788	0.353788	0.4466436	587.8329	4.75644	0	32	919	550						Frog_fixed.avi	0
32802	1969	909.7568	552.3685	0.4998707	0.3959638	587.1269	4.515813	0	932.4085	550.5873	0.3539709	0.4466386	587.8148	4.737223	0	32	921	551						Frog_fixed.avi	0
32819	1970	905.8679	550.4399	0.5000798	0.3960216	587.1604	4.499637	0	933.2916	547.5236	0.3541628	0.4466033	587.9244	4.72921	0	32	920	549						Frog_fixed.avi	0
32836	1971	905.6222	554.2606	0.5002794	0.3960135	587.1892	4.491774	0	933.6852	545.4923	0.354338	0.4465396	587.9032	4.733026	0	32	920	550						Frog_fixed.avi	0
32852	1972	907.3766	555.7841	0.5004733	0.3959998	587.3047	4.478077	0	928.5728	553.5996	0.354477	0.4463638	587.9103	4.6983	0	32	918	555						Frog_fixed.avi	0
32869	1973	905.4883	552.5724	0.5006505	0.3959878	587.3276	4.467757	0	932.2473	549.6156	0.3546639	0.4462536	587.9696	4.695662	0	32	919	551						Frog_fixed.avi	0
32886	1974	904.8053	551.6342	0.5008863	0.3960208	587.2487	4.460976	0	926.7382	558.5544	0.354867	0.4461763	588.0038	4.665554	0	32	916	555						Frog_fixed.avi	0
32902	1975	904.0997	550.9498	0.5011591	0.3961261	587.2877	4.441303	0	932.8743	552.5125	0.3551282	0.4462097	587.9903	4.670763	0	32	918	552						Frog_fixed.avi	0
32919	1976	902.2547	555.0923	0.5014703	0.3963171	587.3193	4.433678	0	926.9945	553.684	0.355404	0.446326	587.973	4.662902	0	32	915	554						Frog_fixed.avi	0
32936	1977	904.8939	558.0028	0.5017831	0.3965102	587.2282	4.415395	0	932.1984	553.0289	0.3557239	0.4464356	588.0104	4.638361	0	32	919	556						Frog_fixed.avi	0
32952	1978	904.1076	551.3513	0.5020984	0.3967544	587.2996	4.410911	0	926.8097	550.0941	0.3560072	0.4465965	587.8928	4.638568	0	32	915	551						Frog_fixed.avi	0
32969	1979	904.9585	551.0764	0.5024187	0.3969547	587.3029	4.39405	0	927.9205	550.3195	0.3563207	0.4466824	587.9195	4.631058	0	32	916	551						Frog_fixed.avi	0
32986	1980	900.1279	555.4357	0.5026903	0.397141	587.3782	4.384265	0	928.4653	549.3383	0.3565912	0.4467423	587.9427	4.617284	0	32	914	552						Frog_fixed.avi	0
33002	1981	902.0474	555.687	0.5029967	0.3973033	587.3276	4.375224	0	926.822	554.3316	0.3568515	0.4467959	587.9718	4.603436	0	32	914	555						Frog_fixed.avi	0
33019	1982	901.5647	552.5204	0.5032347	0.3975115	587.3147	4.366032	0	928.4351	552.6127	0.3570991	0.4468473	587.9006	4.595263	0	32	915	553						Frog_fixed.avi	0
33036	1983	905.8084	553.7894	0.5034471	0.3976888	587.3209	4.354059	0	927.6802	555.6909	0.3572806	0.4469094	587.9509	4.581719	0	32	917	555						Frog_fixed.avi	0
33052	1984	902.6849	557.4997	0.5036196	0.3979025	587.2829	4.352554	0	920.5508	553.4885	0.3574226	0.447075	587.9126	4.560851	0	32	912	555						Frog_fixed.avi	0
33069	1985	901.0968	556.6052	0.5037557	0.3980989	587.2383	4.346499	0	923.095	553.5298	0.3575529	0.4472016	587.8431	4.555712	0	32	912	555						Frog_fixed.avi	0
33086	1986	904.787	555.9849	0.5038387	0.398306	587.1492	4.342111	0	920.2654	549.7894	0.3576113	0.4473672	587.8092	4.562426	0	32	913	553						Frog_fixed.avi	0
33102	1987	903.0164	556.2811	0.5038746	0.3984298	587.135	4.346837	0	924.4159	550.9764	0.3576719	0.4474966	587.7669	4.539857	0	32	914	554						Frog_fixed.avi	0
33119	1988	900.8754	555.9308	0.5038936	0.3985858	587.0683	4.330018	0	923.0512	558.3386	0.3576787	0.4476298	587.7638	4.540208	0	32	912	557						Frog_fixed.avi	0
33136	1989	901.2237	556.2183	0.5038832	0.3986782	587.0008	4.328706	0	925.6609	553.5198	0.3576742	0.4478001	587.6909	4.535564	0	32	913	555						Frog_fixed.avi	0
33152	1990	899.9494	555.2677	0.5038437	0.3987564	586.9567	4.325167	0	922.3022	552.934	0.3576435	0.4479205	587.6276	4.526691	0	32	911	554						Frog_fixed.avi	0
33169	1991	899.804	558.4733	0.5038061	0.3988023	586.9014	4.320906	0	920.4758	550.6504	0.3576047	0.4480304	587.5874	4.527542	0	32	910	555						Frog_fixed.avi	0
33185	1992	903.0358	557.5697	0.5037534	0.3988468	586.8525	4.315993	0	920.3515	541.4966	0.3575509	0.4481617	587.4946	4.528179	0	32	912	550						Frog_fixed.avi	0
[truncated: 29,311 more rows]
