# Supplementary material for: Young children integrate current observations, priors and agent information to predict others’ actions
Source: PLoS One. 2019 May 22;14(5):e0200976. doi: 10.1371/journal.pone.0200976 (PMC6530825; doi:10.1371/journal.pone.0200976)
Supplement: S1 Dataset — (ZIP) [file pone.0200976.s003.zip › PONE-D-18-19791R1_Data/24-month-olds/Anonymized_23_24-Combined-Data.tsv]

Recording name:	K_23_24
Recording resolution:	1280 x 1024
Fixation filter: Tobii fixation filter
Velocity threshold: 35
Distance threshold: 35
Timestamp	Number	GazePointXLeft	GazePointYLeft	CamXLeft	CamYLeft	DistanceLeft	PupilLeft	ValidityLeft	GazePointXRight	GazePointYRight	CamXRight	CamYRight	DistanceRight	PupilRight	ValidityRight	FixationIndex	GazePointX	GazePointY	Event	EventKey	Data1	Data2	Descriptor	StimuliName	StimuliID
9	0	-1280	-1024	-1	-1	-1	-1	4	-1280	-1024	-1	-1	-1	-1	4		0	0						No media	0
26	1	-1280	-1024	-1	-1	-1	-1	4	-1280	-1024	-1	-1	-1	-1	4		0	0						No media	0
42	2	245.404	527.3355	0.489462	0.4374209	558.1049	3.285085	0	224.0677	531.996	0.3339126	0.4759436	553.3319	3.274976	0	1	235	530						No media	0
59	3	240.0699	534.9036	0.4900219	0.4378764	558.1425	3.277484	0	227.6683	525.3354	0.3344705	0.4763482	553.4521	3.26324	0	1	234	530						No media	0
76	4	240.2234	528.5031	0.490534	0.4381566	558.1451	3.272735	0	231.6537	528.7495	0.3349944	0.4764463	553.4539	3.277171	0	1	236	529						No media	0
92	5	234.4543	528.4709	0.4910409	0.4381273	558.2369	3.263351	0	229.1267	530.8033	0.3355113	0.4761816	553.5328	3.268213	0	1	232	530						No media	0
109	6	244.3018	534.1268	0.4915576	0.4378945	558.3984	3.275445	0	224.6988	535.2696	0.3359894	0.4757761	553.6865	3.262636	0	1	235	535						No media	0
126	7	241.7593	526.1102	0.4920598	0.4377881	558.6272	3.25138	0	230.9745	534.128	0.3365224	0.4753125	553.7729	3.25454	0	1	236	530						No media	0
142	8	244.1035	522.2941	0.4926339	0.4376628	559.0323	3.262202	0	229.1182	534.9432	0.3370597	0.4748689	553.9852	3.265181	0	1	237	529						No media	0
159	9	244.9574	526.8978	0.4931844	0.4374754	559.2711	3.251588	0	229.2924	534.9671	0.3376439	0.4743666	553.973	3.243852	0	1	237	531						No media	0
176	10	241.6634	532.4986	0.4937	0.4372476	559.3508	3.258126	0	234.9554	538.8446	0.3382025	0.4738407	554.1416	3.247566	0	1	238	536						No media	0
192	11	243.9835	530.5148	0.4942106	0.437063	559.4681	3.246242	0	231.396	527.3383	0.3387042	0.4733262	554.2479	3.230826	0	1	238	529						No media	0
209	12	243.7817	522.8325	0.4946937	0.4369271	559.5935	3.246504	0	230.1352	531.1044	0.339204	0.4727666	554.3221	3.242957	0	1	237	527						No media	0
225	13	133.9492	531.1176	0.4954822	0.4368735	559.9937	3.255915	0	122.3389	546.0645	0.3403116	0.4722637	554.5859	3.259921	0	2	128	539						No media	0
242	14	65.77631	529.7673	0.4961506	0.4367358	560.1606	3.239926	0	69.64771	544.9152	0.3412687	0.4717657	554.4376	3.252284	0	2	68	537						No media	0
259	15	71.47227	533.246	0.4966664	0.4365426	560.338	3.252186	0	81.33299	544.1115	0.3416463	0.4713303	554.6073	3.256843	0	2	76	539						No media	0
275	16	67.11647	540.6951	0.4971874	0.4364131	560.502	3.246069	0	72.99284	550.0582	0.3421445	0.4710253	554.6078	3.254405	0	2	70	545						No media	0
292	17	70.59978	532.4406	0.4976703	0.4365512	560.6661	3.247834	0	79.02734	547.2103	0.342598	0.4708688	554.7072	3.257134	0	2	75	540						No media	0
309	18	73.16257	530.6896	0.4981951	0.4369137	560.9	3.241407	0	78.04388	544.4343	0.3431253	0.4708751	554.6191	3.249069	0	2	76	538						No media	0
325	19	70.34047	535.1756	0.4987087	0.437281	560.9911	3.234826	0	75.98652	544.4571	0.3436452	0.4710538	554.644	3.233977	0	2	73	540						No media	0
342	20	66.89577	535.3417	0.499126	0.4378545	561.03	3.235074	0	73.16476	547.709	0.3440808	0.4712959	554.7613	3.210167	0	2	70	542						No media	0
359	21	55.2207	525.3555	0.499427	0.4383786	561.1	3.216175	0	80.64313	548.5764	0.3444369	0.471522	554.6977	3.210527	0	2	68	537						No media	0
375	22	65.25821	535.711	0.4997887	0.4386786	561.1012	3.193456	0	78.37553	544.894	0.3447444	0.4716803	554.6116	3.20801	0	2	72	540						No media	0
392	23	62.91167	534.749	0.4999828	0.4387376	561.2157	3.180367	0	79.36719	548.037	0.3449683	0.4715273	554.5795	3.176848	0	2	71	541						No media	0
409	24	72.19707	526.8489	0.5002134	0.4385887	561.1492	3.144184	0	77.06338	546.8624	0.3451162	0.4712147	554.5885	3.166018	0	2	75	537						No media	0
425	25	63.42688	534.298	0.5003239	0.438095	561.1472	3.13945	0	79.57597	550.2518	0.3452526	0.4706904	554.4916	3.165462	0	2	72	542						No media	0
442	26	62.68676	526.9418	0.5004978	0.4375489	561.2141	3.123295	0	72.40154	542.4352	0.3454164	0.4701276	554.4049	3.120285	0	2	68	535						No media	0
459	27	235.2536	536.8253	0.5000115	0.4367173	560.4661	3.104274	0	233.9299	550.55	0.3448703	0.4693256	554.2889	3.10596	0	3	235	544						No media	0
475	28	434.5462	544.8145	0.4989765	0.4358763	560.3307	3.14194	0	421.0663	548.4122	0.3437346	0.4686099	554.3168	3.082644	0	3	428	547						No media	0
492	29	484.899	541.0114	0.4986903	0.4351288	560.2621	3.122724	0	476.2172	548.1685	0.3433708	0.468068	554.4636	3.064139	0	3	481	545						No media	0
509	30	500.0834	535.8568	0.4989748	0.4344061	559.9445	3.106513	0	478.2415	546.7373	0.3435435	0.4676555	554.1973	3.062728	0	3	489	541						No media	0
525	31	499.7847	534.6673	0.499016	0.4336416	559.8344	3.09062	0	479.0338	551.914	0.3435095	0.4672056	554.1265	3.050056	0	3	489	543						No media	0
542	32	496.4985	542.0044	0.4989496	0.4329236	559.7297	3.102631	0	478.9142	551.4022	0.3434058	0.4666027	554.1488	3.047955	0	3	488	547						No media	0
559	33	496.5172	547.0881	0.4988421	0.4322227	559.6427	3.090467	0	466.4326	553.6569	0.3432047	0.4664173	554.1518	3.073097	0	3	481	550						No media	0
575	34	487.9128	535.5806	0.4986493	0.4318724	559.6503	3.095011	0	472.4491	549.7508	0.3430453	0.4661101	554.1349	3.060524	0	3	480	543						No media	0
592	35	499.2819	541.6698	0.4985818	0.4315069	559.5792	3.105253	0	464.3623	540.4281	0.3428682	0.4659404	554.1346	3.048304	0	3	482	541						No media	0
609	36	500.8996	545.5556	0.4985515	0.4313492	559.5533	3.123199	0	469.2062	538.8775	0.3428136	0.4659286	554.077	3.056941	0	3	485	542						No media	0
625	37	498.5075	543.473	0.4986189	0.4314624	559.4663	3.13493	0	467.5002	548.902	0.3428715	0.4660394	554.005	3.081676	0	3	483	546						No media	0
642	38	494.3346	545.5996	0.498736	0.4315057	559.2205	3.127207	0	472.0067	554.4203	0.3430565	0.465879	553.9697	3.121419	0	3	483	550						No media	0
659	39	500.6452	551.5678	0.498998	0.4314883	559.2688	3.149603	0	461.9664	546.8147	0.3431722	0.4660836	553.9728	3.111216	0	3	481	549						No media	0
675	40	496.5496	546.4775	0.4992729	0.4313891	559.1083	3.146538	0	467.8548	549.8275	0.3435008	0.465909	553.6347	3.121161	0	3	482	548						No media	0
692	41	495.7867	544.1133	0.4996141	0.4312417	559.2458	3.168927	0	465.8333	550.5204	0.3438113	0.4655806	553.5979	3.141026	0	3	481	547						No media	0
709	42	497.937	548.5612	0.4999817	0.4308993	559.1116	3.201858	0	461.4503	539.8217	0.3441186	0.4651519	553.6219	3.138601	0	3	480	544						No media	0
725	43	498.8665	545.0375	0.5003363	0.4304963	558.8977	3.19698	0	464.819	554.4489	0.3444825	0.4646702	553.4234	3.170742	0	3	482	550						No media	0
742	44	496.0008	543.3979	0.5006488	0.4301583	559.0251	3.219138	0	461.3021	548.1952	0.3447802	0.4642894	553.352	3.189246	0	3	479	546						No media	0
758	45	499.9154	551.9819	0.5008662	0.4297538	558.8489	3.227375	0	461.3326	551.441	0.3449868	0.4638814	553.355	3.201487	0	3	481	552						No media	0
775	46	496.2028	546.4665	0.5009888	0.4295903	558.9432	3.250916	0	459.8248	547.2966	0.3450894	0.4636456	553.4266	3.218382	0	3	478	547						No media	0
792	47	495.5137	540.8021	0.5010195	0.4294989	558.9598	3.267262	0	462.6149	551.1476	0.3451338	0.4635236	553.3057	3.245083	0	3	479	546						No media	0
808	48	493.8222	538.6707	0.5009335	0.4294607	558.8105	3.265731	0	458.2721	545.8256	0.3450221	0.4635387	553.3616	3.258937	0	3	476	542						No media	0
825	49	606.3201	688.7051	0.4998831	0.4305686	558.4955	3.317976	0	567.5085	681.0601	0.3445365	0.4646167	553.1142	3.274289	0	3	587	685						No media	0
842	50	712.4407	926.056	0.4983192	0.432699	558.68	3.358407	0	669.7177	922.7026	0.3437785	0.4664999	553.3132	3.306839	0	4	691	924						No media	0
858	51	719.7118	1090.794	0.4976701	0.434035	558.5904	3.344508	0	697.6028	1090.014	0.3434464	0.4679767	553.3735	3.320189	0	4	709	1090						No media	0
875	52	722.1585	1093.628	0.4975367	0.433872	558.5078	3.351355	0	698.613	1103.045	0.343055	0.4682911	553.2398	3.322737	0	4	710	1098						No media	0
892	53	710.1638	1120.007	0.4974827	0.4340063	558.3344	3.364804	0	688.8356	1148.462	0.342623	0.4688345	553.2885	3.31074	0	4	699	1134						No media	0
908	54	714.4545	1108.743	0.4973521	0.4341014	558.3835	3.375698	0	691.3186	1139.759	0.3422843	0.4693711	553.2916	3.332361	0	4	703	1124						No media	0
925	55	729.1723	1113.618	0.4972025	0.4341769	558.3118	3.417356	0	688.0068	1140.729	0.3419644	0.4697651	553.3214	3.349777	0	4	709	1127						No media	0
931																			MovieStart	128	0	0	Frog_fixed.avi
942	56	714.8654	1112.305	0.496999	0.4342363	558.0345	3.389372	0	684.4164	1140.463	0.3416741	0.4701259	553.2767	3.351944	0	4	700	1126						Frog_fixed.avi	0
958	57	717.9543	1112.388	0.4967734	0.4343358	558.1347	3.397871	0	687.2283	1142.678	0.3413543	0.4705104	553.3309	3.365384	0	4	703	1128						Frog_fixed.avi	0
975	58	716.114	1111.598	0.4964602	0.4344069	557.9988	3.414317	0	684.2805	1137.703	0.3409727	0.4708608	553.3658	3.375815	0	4	700	1125						Frog_fixed.avi	0
992	59	718.4863	1117.862	0.4960785	0.4345145	557.9598	3.420035	0	687.5714	1141.011	0.3405783	0.4712472	553.3401	3.366828	0	4	703	1129						Frog_fixed.avi	0
1008	60	719.0113	1119.15	0.4956229	0.4346676	557.9464	3.43018	0	686.7011	1135.931	0.3401097	0.4716042	553.4066	3.383507	0	4	703	1128						Frog_fixed.avi	0
1025	61	722.2913	1110.831	0.4951394	0.4348813	557.9181	3.431401	0	686.2849	1142.646	0.3395861	0.4719322	553.5388	3.397326	0	4	704	1127						Frog_fixed.avi	0
1042	62	721.3622	1114.681	0.4946223	0.4350255	557.9413	3.447586	0	686.4239	1141.239	0.3390586	0.4723062	553.6384	3.402723	0	4	704	1128						Frog_fixed.avi	0
1058	63	721.4507	1116.984	0.4941311	0.4351732	558.0156	3.449033	0	683.5282	1141.126	0.3385826	0.4726293	553.705	3.412731	0	4	702	1129						Frog_fixed.avi	0
1075	64	722.7544	1117.137	0.4936798	0.4353093	558.1222	3.457142	0	682.0559	1143.12	0.3381405	0.4729842	553.7988	3.410352	0	4	702	1130						Frog_fixed.avi	0
1092	65	720.6345	1123.825	0.4932877	0.4355033	558.1933	3.465989	0	686.5186	1140.385	0.3377748	0.4733807	553.7955	3.41695	0	4	704	1132						Frog_fixed.avi	0
1108	66	716.5452	1116.593	0.4929262	0.4357559	558.3396	3.478151	0	687.5795	1144.009	0.337453	0.4737382	553.9462	3.407611	0	4	702	1130						Frog_fixed.avi	0
1125	67	725.3304	1118.366	0.4926443	0.4360141	558.3001	3.487585	0	686.0282	1145.207	0.3371784	0.4741415	554.0618	3.429656	0	4	706	1132						Frog_fixed.avi	0
1141	68	725.0389	1116.399	0.4924035	0.4362514	558.3519	3.493178	0	683.7766	1145.186	0.3369596	0.4745189	554.111	3.435766	0	4	704	1131						Frog_fixed.avi	0
1158	69	722.7272	1124.927	0.4921542	0.4364111	558.3766	3.489032	0	682.5115	1144.978	0.336747	0.4748353	554.075	3.448533	0	4	703	1135						Frog_fixed.avi	0
1175	70	728.1306	1120.776	0.4918968	0.4365556	558.4868	3.503369	0	682.7036	1143.442	0.3364891	0.4750402	554.271	3.444507	0	4	705	1132						Frog_fixed.avi	0
1191	71	725.9711	1126.287	0.4915463	0.4365825	558.4161	3.51714	0	681.4886	1142.364	0.3361797	0.4751711	554.3264	3.449837	0	4	704	1134						Frog_fixed.avi	0
1208	72	704.9897	1025.933	0.4912272	0.4358553	558.6897	3.534995	0	682.6706	1049.671	0.3360008	0.4744554	554.4724	3.449333	0	4	694	1038						Frog_fixed.avi	0
1225	73	691.1259	853.0158	0.4907767	0.4342538	558.9682	3.529447	0	669.9642	867.1254	0.3360491	0.472778	554.5558	3.449334	0	5	681	860						Frog_fixed.avi	0
1241	74	689.77	735.4353	0.4903388	0.4330014	559.0095	3.502033	0	676.6583	741.9962	0.3358726	0.4715929	554.6591	3.450124	0	5	683	739						Frog_fixed.avi	0
1258	75	690.5798	742.0758	0.4901001	0.4327866	559.1702	3.50745	0	667.6575	759.3375	0.3353956	0.4715379	554.7677	3.429203	0	5	679	751						Frog_fixed.avi	0
1275	76	691.2639	712.1949	0.4899198	0.43218	559.0265	3.441191	0	664.2924	747.0352	0.3350016	0.4711711	554.8223	3.395946	0	5	678	730						Frog_fixed.avi	0
1291	77	695.7861	730.3253	0.4896955	0.431494	559.386	3.43067	0	669.7601	755.5374	0.3347166	0.4706446	554.9097	3.357472	0	5	683	743						Frog_fixed.avi	0
1308	78	694.1625	725.5096	0.4895033	0.4309266	559.1693	3.389657	0	665.9336	747.5437	0.3344596	0.4701689	555.014	3.327517	0	5	680	737						Frog_fixed.avi	0
1325	79	690.9272	725.6321	0.4893214	0.4304617	559.4107	3.33879	0	662.3734	749.5848	0.3342814	0.4697672	555.1454	3.279773	0	5	677	738						Frog_fixed.avi	0
1341	80	696.3321	734.6075	0.4891892	0.4301741	559.6325	3.321449	0	664.0212	743.9322	0.3341391	0.4696442	555.2346	3.235524	0	5	680	739						Frog_fixed.avi	0
1358	81	698.4488	730.4827	0.4890963	0.4300807	559.5486	3.278013	0	665.9131	739.2998	0.3340175	0.4696504	555.3396	3.201405	0	5	682	735						Frog_fixed.avi	0
1375	82	699.5834	737.5468	0.4889655	0.4301284	559.6073	3.26784	0	660.1514	741.7466	0.3338839	0.469868	555.4382	3.161829	0	5	680	740						Frog_fixed.avi	0
1391	83	693.2492	726.2946	0.488842	0.4303175	559.6776	3.215471	0	661.8285	746.0769	0.3337923	0.470198	555.4632	3.142294	0	5	678	736						Frog_fixed.avi	0
1408	84	715.3607	743.9171	0.4885177	0.4305474	559.4465	3.185278	0	682.5736	744.5512	0.3334725	0.4706918	555.3969	3.101407	0	5	699	744						Frog_fixed.avi	0
1425	85	897.2128	774.0521	0.4870537	0.4312574	559.6412	3.155129	0	870.4346	797.1345	0.3323949	0.4712598	555.8303	3.097783	0	6	884	786						Frog_fixed.avi	0
1441	86	969.4066	791.0808	0.4861939	0.4316638	560.0338	3.147936	0	939.2964	812.4973	0.3315709	0.4718884	556.1151	3.050214	0	6	954	802						Frog_fixed.avi	0
1458	87	955.5095	802.5116	0.4861372	0.4318793	559.7824	3.135519	0	931.4088	818.2834	0.3313343	0.4724142	555.9863	3.049492	0	6	943	810						Frog_fixed.avi	0
1475	88	958.7609	799.3773	0.4858219	0.4320375	559.9418	3.101565	0	933.823	823.0079	0.3310252	0.4727592	556.1708	3.012602	0	6	946	811						Frog_fixed.avi	0
1491	89	953.6447	796.585	0.4856164	0.4321401	559.8439	3.077378	0	928.5025	815.8696	0.3307532	0.4731201	556.1802	2.993296	0	6	941	806						Frog_fixed.avi	0
1508	90	961.5671	798.241	0.4853778	0.4321767	559.8279	3.061923	0	930.9929	818.6484	0.3304995	0.4733623	556.3366	2.963531	0	6	946	808						Frog_fixed.avi	0
1525	91	959.1055	782.4863	0.4851743	0.4322512	559.9644	3.013782	0	928.6561	822.449	0.3302833	0.4735304	556.3603	2.946419	0	6	944	802						Frog_fixed.avi	0
1541	92	964.0435	796.0807	0.4849883	0.4322609	559.9623	3.017156	0	924.8552	824.5618	0.3300918	0.473745	556.5378	2.95124	0	6	944	810						Frog_fixed.avi	0
1558	93	954.4423	799.9891	0.484794	0.4323656	559.9395	3.026854	0	923.847	825.8083	0.329958	0.4739963	556.5695	2.941578	0	6	939	813						Frog_fixed.avi	0
1575	94	968.4907	794.3555	0.4846976	0.4325327	559.9713	2.98605	0	930.0805	822.3463	0.3298347	0.4742555	556.6285	2.904524	0	6	949	808						Frog_fixed.avi	0
1591	95	965.2283	788.8851	0.4845587	0.4328103	560.0099	2.989106	0	925.8104	828.7587	0.3297322	0.474577	556.5781	2.912279	0	6	946	809						Frog_fixed.avi	0
1608	96	964.7322	796.5035	0.4844696	0.4331031	560.0115	2.987951	0	930.8053	818.8577	0.3296156	0.4749634	556.7214	2.898447	0	6	948	808						Frog_fixed.avi	0
1625	97	957.5933	804.4903	0.4843494	0.4335458	560.1304	3.005934	0	921.0987	829.7957	0.3295465	0.475322	556.7299	2.92864	0	6	939	817						Frog_fixed.avi	0
1641	98	956.6837	801.6635	0.4842665	0.4339549	559.9376	2.998175	0	925.7104	824.0419	0.3294605	0.4757123	556.7558	2.901977	0	6	941	813						Frog_fixed.avi	0
1658	99	961.7985	798.1041	0.4842241	0.4343686	559.8636	2.989815	0	923.9141	824.6144	0.3293762	0.476034	556.7535	2.894191	0	6	943	811						Frog_fixed.avi	0
1675	100	962.4926	796.2705	0.4841668	0.434685	560.0392	2.979444	0	922.2513	829.1937	0.3293181	0.476321	556.7895	2.917377	0	6	942	813						Frog_fixed.avi	0
1691	101	962.3186	806.5535	0.4841527	0.4348874	560.0396	3.004782	0	925.7852	826.5207	0.3292921	0.4764966	556.7938	2.91224	0	6	944	817						Frog_fixed.avi	0
1708	102	965.0776	800.1414	0.4841393	0.4350202	560.0414	2.988286	0	932.4397	818.794	0.329293	0.4766032	556.7827	2.897223	0	6	949	809						Frog_fixed.avi	0
1724	103	966.8543	796.0081	0.4841329	0.435041	560.0358	2.983448	0	931.2763	820.2381	0.3293112	0.4766503	556.7523	2.90316	0	6	949	808						Frog_fixed.avi	0
1741	104	966.5659	796.1038	0.4840825	0.434952	560.0596	2.987107	0	930.5618	820.2214	0.329283	0.4766187	556.7689	2.889961	0	6	949	808						Frog_fixed.avi	0
1758	105	966.6957	804.6091	0.4839954	0.4347269	560.0156	2.986052	0	927.663	825.4265	0.3292068	0.476505	556.701	2.8941	0	6	947	815						Frog_fixed.avi	0
1774	106	960.7013	801.7505	0.4838577	0.4345061	560.0191	2.988464	0	921.9416	822.4963	0.3290962	0.4763565	556.7904	2.890934	0	6	941	812						Frog_fixed.avi	0
1791	107	969.6052	791.9006	0.4837395	0.4341814	559.838	2.972102	0	920.3595	828.2314	0.3289644	0.4760953	556.8045	2.900954	0	6	945	810						Frog_fixed.avi	0
1808	108	963.2012	767.0985	0.4833577	0.4335176	559.9897	2.986219	0	938.5267	796.4995	0.3287712	0.4755787	556.9303	2.904866	0	6	951	782						Frog_fixed.avi	0
1824	109	1001.062	596.8274	0.4826913	0.4319889	560.032	2.959967	0	994.9529	615.0283	0.3286315	0.4740575	557.3131	2.868536	0	7	998	606						Frog_fixed.avi	0
1841	110	1029.951	516.9573	0.4821749	0.431186	560.059	2.945508	0	1024.977	531.0646	0.3283942	0.4732931	557.4438	2.843216	0	7	1027	524						Frog_fixed.avi	0
1858	111	1024.131	536.4315	0.4818338	0.4309681	559.9865	2.979931	0	1014.619	544.9864	0.3278334	0.473438	557.4139	2.839075	0	7	1019	541						Frog_fixed.avi	0
1874	112	1025.473	528.8209	0.4813747	0.4304557	559.9186	2.969247	0	1012.841	540.9984	0.327206	0.4733182	557.5197	2.834452	0	7	1019	535						Frog_fixed.avi	0
1891	113	1026.408	528.5345	0.4808089	0.4300673	559.8039	2.974087	0	1009.701	544.9729	0.3265848	0.4731913	557.486	2.84929	0	7	1018	537						Frog_fixed.avi	0
1908	114	1032.343	530.2466	0.4802428	0.4296405	559.7555	2.967763	0	1014.333	541.1506	0.3259392	0.473157	557.5021	2.847767	0	7	1023	536						Frog_fixed.avi	0
1924	115	1034.457	521.0508	0.4796081	0.429386	559.6135	2.957111	0	1014.115	540.9607	0.3252363	0.4731788	557.6424	2.828432	0	7	1024	531						Frog_fixed.avi	0
1941	116	1029.725	528.6255	0.478906	0.4291092	559.5577	2.962667	0	1010.053	547.8219	0.3245573	0.4732188	557.6039	2.867015	0	7	1020	538						Frog_fixed.avi	0
1958	117	1031.822	525.5623	0.4783006	0.4290449	559.6752	2.968122	0	1016.249	539.9462	0.3239112	0.4733201	557.6719	2.849996	0	7	1024	533						Frog_fixed.avi	0
1974	118	1031.494	529.1243	0.4777395	0.4290989	559.5731	2.969069	0	1005.653	548.7621	0.3233075	0.4735084	557.825	2.869223	0	7	1019	539						Frog_fixed.avi	0
1991	119	1031.451	523.4583	0.4772547	0.4293431	559.499	2.977223	0	1006.308	541.7442	0.3228315	0.4738391	557.7611	2.852442	0	7	1019	533						Frog_fixed.avi	0
2008	120	1028.113	530.3881	0.4768238	0.4295647	559.5281	2.985919	0	1012.606	546.1551	0.3224253	0.4741515	557.7539	2.861517	0	7	1020	538						Frog_fixed.avi	0
2024	121	1028.651	531.9074	0.4764954	0.4298472	559.2996	2.970778	0	1009.578	547.1613	0.3220757	0.4745113	557.8017	2.849412	0	7	1019	540						Frog_fixed.avi	0
2041	122	1029.648	529.3611	0.4762309	0.4302345	559.2794	2.973025	0	1010.646	542.5932	0.3217674	0.4748865	557.9107	2.845756	0	7	1020	536						Frog_fixed.avi	0
2058	123	1034.87	524.5684	0.4759421	0.4305091	559.3664	2.967357	0	1008.111	548.6915	0.3214961	0.475181	557.8558	2.851151	0	7	1021	537						Frog_fixed.avi	0
2074	124	1034.239	526.8441	0.4756551	0.4306791	559.3473	2.95926	0	1005.847	550.5781	0.3212094	0.4755225	557.8671	2.85991	0	7	1020	539						Frog_fixed.avi	0
2091	125	1034.832	527.9439	0.4753384	0.4309477	559.5335	2.963796	0	1010.225	553.5605	0.3209251	0.4757766	557.7558	2.863283	0	7	1023	541						Frog_fixed.avi	0
2108	126	1031.862	531.4138	0.4750085	0.4311351	559.3094	2.95641	0	1009.809	550.6899	0.320578	0.4759995	557.813	2.860024	0	7	1021	541						Frog_fixed.avi	0
2124	127	1033.122	530.1431	0.4746497	0.4312459	559.2905	2.950997	0	1005.391	545.171	0.3202175	0.4762855	557.8215	2.865071	0	7	1019	538						Frog_fixed.avi	0
2141	128	1027.109	536.504	0.4742494	0.4312578	559.3729	2.946895	0	1004.556	550.2249	0.3198171	0.4764058	557.856	2.859668	0	7	1016	543						Frog_fixed.avi	0
2158	129	1027.825	532.9479	0.4738217	0.431226	559.3384	2.959169	0	1011.705	548.5751	0.3194356	0.47646	557.7258	2.861745	0	7	1020	541						Frog_fixed.avi	0
2174	130	1031.797	529.001	0.4733558	0.4311323	559.3784	2.962584	0	1007.513	548.0895	0.3189824	0.4764082	557.7372	2.873258	0	7	1020	539						Frog_fixed.avi	0
2191	131	1026.307	503.782	0.4729185	0.4306916	559.5309	2.969643	0	1014.046	519.9288	0.3186134	0.4760253	557.8177	2.863631	0	8	1020	512						Frog_fixed.avi	0
2208	132	1030.452	467.3119	0.4723731	0.4303261	559.4573	2.962912	0	1022.778	484.2484	0.3182634	0.4755672	557.8813	2.872826	0	8	1027	476						Frog_fixed.avi	0
2224	133	1033.294	479.0507	0.4718807	0.4301079	559.5007	2.978117	0	1018.96	498.3882	0.3177201	0.4754882	557.9296	2.897536	0	8	1026	489						Frog_fixed.avi	0
2241	134	1030.911	487.7416	0.4713947	0.4297203	559.3896	2.996537	0	1019.08	496.764	0.317197	0.4753128	557.9453	2.889992	0	8	1025	492						Frog_fixed.avi	0
2257	135	1031.923	486.6097	0.4708354	0.4295469	559.2985	2.991985	0	1021.413	497.3177	0.3166411	0.4752196	557.9747	2.897511	0	8	1027	492						Frog_fixed.avi	0
2274	136	1029.96	477.7567	0.4702443	0.4294815	559.1216	3.001597	0	1016.57	497.9298	0.3160484	0.4752282	558.0025	2.919564	0	8	1023	488						Frog_fixed.avi	0
2291	137	1034.201	482.6394	0.4695924	0.4294518	559.0778	3.015086	0	1016.995	497.7339	0.3154286	0.4753954	557.9768	2.912502	0	8	1026	490						Frog_fixed.avi	0
2307	138	1027.141	477.0983	0.4688886	0.4294716	559.2036	3.042204	0	1015.201	500.5935	0.3147648	0.4755696	558.0997	2.938562	0	8	1021	489						Frog_fixed.avi	0
2324	139	1034.334	476.9958	0.468221	0.4294102	558.8856	3.028893	0	1012.945	502.8718	0.3140997	0.4757052	558.1301	2.962998	0	8	1024	490						Frog_fixed.avi	0
2341	140	1029.801	485.2036	0.4675086	0.4292747	559.0485	3.036259	0	1008.443	500.4042	0.3134005	0.475725	558.2709	2.960649	0	8	1019	493						Frog_fixed.avi	0
2357	141	1025.056	489.8798	0.4668007	0.4289591	558.9558	3.031197	0	1009.564	504.7549	0.3127646	0.4756156	558.3203	2.979295	0	8	1017	497						Frog_fixed.avi	0
2374	142	1025.585	488.0665	0.4661933	0.4286892	558.8549	3.064218	0	1010.705	503.3604	0.3121684	0.4754138	558.3642	2.986051	0	8	1018	496						Frog_fixed.avi	0
2391	143	1029.125	494.5253	0.4656594	0.4282705	558.9093	3.064411	0	1011.282	505.4675	0.311654	0.4750812	558.4044	2.995142	0	8	1020	500						Frog_fixed.avi	0
2407	144	1025.368	488.6881	0.4651924	0.427928	558.8495	3.075713	0	1009.307	504.873	0.3112172	0.474787	558.4811	3.005896	0	8	1017	497						Frog_fixed.avi	0
2424	145	1028.885	488.1541	0.4648351	0.4275743	558.8672	3.081315	0	1005.893	507.3502	0.3108528	0.474474	558.5634	3.020521	0	8	1017	498						Frog_fixed.avi	0
2441	146	1022.541	493.3876	0.4645785	0.4271754	558.7891	3.094893	0	1007.805	510.9836	0.3105518	0.4741483	558.6589	3.022729	0	8	1015	502						Frog_fixed.avi	0
2457	147	1023.085	494.4176	0.4643176	0.4269159	558.7679	3.122669	0	1012.131	506.2374	0.3103355	0.4738785	558.5819	3.037126	0	8	1018	500						Frog_fixed.avi	0
2474	148	1028.747	491.8027	0.4641234	0.4265002	558.7759	3.122348	0	1014.156	507.5159	0.310131	0.4735853	558.5661	3.056891	0	8	1021	500						Frog_fixed.avi	0
2491	149	1026.176	487.5194	0.4638443	0.4262306	558.7344	3.113373	0	1006.051	508.0669	0.3098734	0.4733042	558.5638	3.071382	0	8	1016	498						Frog_fixed.avi	0
2507	150	1028.414	491.1679	0.4635848	0.4258425	558.6434	3.112473	0	1010.621	508.3797	0.3096168	0.4731101	558.6127	3.071166	0	8	1020	500						Frog_fixed.avi	0
2524	151	1026.536	491.3893	0.4632283	0.4255112	558.5527	3.135973	0	1010.543	505.4756	0.3092851	0.4729371	558.6354	3.081423	0	8	1019	498						Frog_fixed.avi	0
2541	152	1014.942	492.2674	0.4628132	0.4252242	558.518	3.123937	0	1006.195	510.1739	0.3089219	0.4726923	558.713	3.07443	0	8	1011	501						Frog_fixed.avi	0
2557	153	1023.547	497.1136	0.4624815	0.4247999	558.3602	3.137977	0	1004.188	510.1738	0.3085564	0.4725406	558.8137	3.091303	0	8	1014	504						Frog_fixed.avi	0
2574	154	1028.492	486.7862	0.4621674	0.4246148	558.2848	3.135184	0	1002.047	511.979	0.308285	0.4724013	558.719	3.087006	0	8	1015	499						Frog_fixed.avi	0
2591	155	1019.708	488.6607	0.4618437	0.4242254	558.3639	3.144818	0	1006.701	505.3941	0.3080226	0.4721982	558.8277	3.090062	0	8	1013	497						Frog_fixed.avi	0
2607	156	1024.37	490.9979	0.4617116	0.4238443	558.2067	3.153989	0	1004.109	513.3333	0.3078759	0.4718412	558.8467	3.094674	0	8	1014	502						Frog_fixed.avi	0
2624	157	1028.693	487.2641	0.4616584	0.4234678	558.1925	3.145343	0	1006.42	507.8444	0.3078224	0.4714982	558.8071	3.10711	0	8	1018	498						Frog_fixed.avi	0
2641	158	1026.343	488.2844	0.4616809	0.4230141	558.1503	3.154542	0	1006.79	510.3297	0.3078646	0.4709612	558.8773	3.104472	0	8	1017	499						Frog_fixed.avi	0
2657	159	1026.748	488.2805	0.4617802	0.4224275	558.241	3.161278	0	1004.499	510.1302	0.307968	0.470408	558.9706	3.117769	0	8	1016	499						Frog_fixed.avi	0
2674	160	1021.769	493.2026	0.4619196	0.4218792	558.1631	3.174468	0	1006.378	510.9456	0.3081048	0.4698047	559.0322	3.125164	0	8	1014	502						Frog_fixed.avi	0
2691	161	1027.482	488.6055	0.4621383	0.4213944	558.1688	3.180861	0	1002.859	514.9	0.3083099	0.4692141	558.8928	3.14526	0	8	1015	502						Frog_fixed.avi	0
2707	162	1019.21	490.8578	0.4623259	0.4209481	558.227	3.173865	0	1006.63	510.4001	0.3085327	0.4687781	558.9999	3.128423	0	8	1013	501						Frog_fixed.avi	0
2724	163	1026.318	497.1516	0.4625925	0.4206538	558.236	3.182989	0	1005.106	511.6941	0.3087686	0.468474	558.9364	3.141984	0	8	1016	504						Frog_fixed.avi	0
2741	164	1020.692	491.0721	0.4627976	0.4205389	558.2731	3.176173	0	1006.322	502.9099	0.308989	0.4683478	559.0226	3.134313	0	8	1014	497						Frog_fixed.avi	0
2757	165	1022.055	491.7658	0.4630193	0.4205535	558.2866	3.186677	0	1005.079	506.6502	0.309217	0.4683065	558.9626	3.156102	0	8	1014	499						Frog_fixed.avi	0
2774	166	1025.85	493.8353	0.4632265	0.4205123	558.2499	3.193635	0	1004.673	508.3898	0.3094106	0.4682616	559.0211	3.169636	0	8	1015	501						Frog_fixed.avi	0
2791	167	1015.879	487.3538	0.4633422	0.4204796	558.3745	3.188208	0	1003.6	507.7721	0.3095697	0.4681852	559.1246	3.175312	0	8	1010	498						Frog_fixed.avi	0
2807	168	1026.603	490.4553	0.4635635	0.4204015	558.3899	3.214015	0	1006.723	509.0121	0.3097692	0.4679906	559.0941	3.17276	0	8	1017	500						Frog_fixed.avi	0
2824	169	1024.935	488.7632	0.4637469	0.4202338	558.3503	3.201072	0	1003.404	511.4728	0.3099306	0.4677378	559.1752	3.169651	0	8	1014	500						Frog_fixed.avi	0
2840	170	1019.997	498.1762	0.4638665	0.4199576	558.4573	3.216834	0	1000.035	506.3795	0.3100921	0.4675015	559.283	3.168562	0	8	1010	502						Frog_fixed.avi	0
2857	171	1036.238	457.5282	0.4639343	0.4197756	558.6747	3.222122	0	1030.003	475.9332	0.3102821	0.4670446	559.3428	3.187018	0	8	1033	467						Frog_fixed.avi	0
2874	172	1040.922	464.2938	0.4641097	0.4196318	558.6516	3.222837	0	1023.275	483.3239	0.3104572	0.4668127	559.406	3.189795	0	8	1032	474						Frog_fixed.avi	0
2890	173	1038.008	461.5093	0.4642641	0.4194784	558.4606	3.221825	0	1020.272	482.4741	0.3105354	0.4667122	559.486	3.208893	0	8	1029	472						Frog_fixed.avi	0
2907	174	1038.367	463.5782	0.4643489	0.4193414	558.6434	3.231633	0	1021.483	477.2552	0.3105903	0.4665949	559.5237	3.194162	0	8	1030	470						Frog_fixed.avi	0
2924	175	1036.264	467.5531	0.464405	0.4192259	558.7401	3.233449	0	1016.693	482.3287	0.310616	0.4665462	559.5477	3.199033	0	8	1026	475						Frog_fixed.avi	0
2940	176	1039.235	468.271	0.4644088	0.4192696	558.8214	3.243098	0	1016.041	484.4506	0.3106149	0.4665849	559.5747	3.218198	0	8	1028	476						Frog_fixed.avi	0
2957	177	1033.62	461.6751	0.4643973	0.4194899	558.8334	3.247544	0	1021.387	482.7812	0.3105933	0.4667042	559.6086	3.216801	0	8	1028	472						Frog_fixed.avi	0
2974	178	1035.116	460.0077	0.4643885	0.4197362	558.7857	3.268372	0	1022.517	484.4636	0.3105727	0.4668922	559.6243	3.225105	0	8	1029	472						Frog_fixed.avi	0
2990	179	1034.706	469.6386	0.4643853	0.4200384	558.7324	3.266836	0	1023.721	482.0977	0.3105561	0.4672153	559.6329	3.222549	0	8	1029	476						Frog_fixed.avi	0
3007	180	1034.877	459.4723	0.4643905	0.4204482	558.8171	3.270683	0	1020.395	479.5359	0.3105483	0.4674915	559.6254	3.234045	0	8	1028	470						Frog_fixed.avi	0
3024	181	1037.349	463.9342	0.4644753	0.4206684	558.6732	3.282149	0	1025.015	479.4447	0.3105808	0.4677067	559.6122	3.244874	0	8	1031	472						Frog_fixed.avi	0
3040	182	1041.162	465.7456	0.4645647	0.4208764	558.7314	3.281231	0	1027.097	476.1385	0.3106445	0.4679347	559.6813	3.244122	0	8	1034	471						Frog_fixed.avi	0
3057	183	1037.329	466.1515	0.4646553	0.4210133	558.7122	3.297419	0	1024.28	479.6571	0.310744	0.4680557	559.5744	3.267976	0	8	1031	473						Frog_fixed.avi	0
3073	184	1035.97	457.5859	0.4647276	0.4210871	558.5244	3.29649	0	1026.24	469.8974	0.3108115	0.4680614	559.6381	3.266253	0	8	1031	464						Frog_fixed.avi	0
3090	185	1034.436	458.3507	0.4647713	0.4210137	558.5233	3.298807	0	1027.909	474.335	0.3108644	0.4679273	559.6354	3.276277	0	8	1031	466						Frog_fixed.avi	0
3107	186	1029.206	465.2053	0.4647871	0.4207634	558.6015	3.312829	0	1029.584	476.1931	0.3108925	0.4676969	559.6724	3.289158	0	8	1029	471						Frog_fixed.avi	0
3123	187	1035.178	460.1154	0.4648317	0.4206221	558.7369	3.329055	0	1023.432	478.8925	0.3109083	0.4674991	559.6697	3.302354	0	8	1029	470						Frog_fixed.avi	0
3140	188	1032.369	459.807	0.4648512	0.4204749	558.7522	3.336335	0	1024.365	480.3688	0.3109177	0.4672644	559.663	3.314031	0	8	1028	470						Frog_fixed.avi	0
3157	189	1028.26	458.5637	0.4648635	0.4202653	558.7901	3.338624	0	1023.53	478.3192	0.3109256	0.4669489	559.6432	3.314003	0	8	1026	468						Frog_fixed.avi	0
3173	190	1029.025	461.7129	0.4648995	0.4200696	558.7881	3.342174	0	1025.608	476.1983	0.3109485	0.4668179	559.6237	3.320205	0	8	1027	469						Frog_fixed.avi	0
3190	191	1031.072	468.543	0.4649608	0.4199692	558.6652	3.357667	0	1024.253	473.1356	0.3109787	0.4667369	559.6145	3.344311	0	8	1028	471						Frog_fixed.avi	0
3207	192	1032.347	465.0526	0.4650304	0.4199692	558.6581	3.366858	0	1027.592	476.4247	0.3110284	0.4667031	559.5731	3.349459	0	8	1030	471						Frog_fixed.avi	0
3223	193	1033.834	466.0881	0.4651207	0.420069	558.6525	3.376201	0	1024.884	473.7215	0.3110752	0.4667225	559.5802	3.350521	0	8	1029	470						Frog_fixed.avi	0
3240	194	1030.091	469.1197	0.4652141	0.4201413	558.4693	3.388239	0	1025.234	475.704	0.3111633	0.46676	559.5933	3.365259	0	8	1028	472						Frog_fixed.avi	0
3257	195	1028.046	464.8831	0.4652852	0.4202581	558.418	3.393003	0	1025.572	474.9949	0.3113115	0.4668044	559.4309	3.370403	0	8	1027	470						Frog_fixed.avi	0
3273	196	1027.2	465.2145	0.4653864	0.4203311	558.5721	3.395599	0	1027.464	474.0061	0.3114157	0.466814	559.4431	3.385027	0	8	1027	470						Frog_fixed.avi	0
3290	197	1034.159	458.3615	0.4655419	0.4203979	558.4334	3.395122	0	1026.5	478.9916	0.311501	0.4668126	559.4554	3.397058	0	8	1030	469						Frog_fixed.avi	0
3307	198	1030.771	461.7915	0.4656473	0.4203927	558.3811	3.416584	0	1024.161	476.2244	0.3115781	0.4667777	559.4299	3.392217	0	8	1027	469						Frog_fixed.avi	0
3323	199	1030.414	459.0003	0.4657262	0.420353	558.2908	3.413343	0	1028.693	472.761	0.3116908	0.4667256	559.2435	3.389838	0	8	1030	466						Frog_fixed.avi	0
3340	200	1024.39	464.9705	0.4657592	0.4202578	558.3044	3.43547	0	1031.166	473.5387	0.3117666	0.466618	559.2351	3.400694	0	8	1028	469						Frog_fixed.avi	0
3357	201	1021.154	467.6538	0.4658186	0.4200311	558.2641	3.433515	0	1031.045	472.5667	0.3118275	0.4664378	559.2216	3.424707	0	8	1026	470						Frog_fixed.avi	0
3373	202	1027.462	469.4902	0.4659317	0.4198617	558.1761	3.439167	0	1025.677	479.2657	0.3118752	0.4661982	559.1784	3.434502	0	8	1027	474						Frog_fixed.avi	0
3390	203	1027.06	464.181	0.4659828	0.4197874	558.1514	3.456653	0	1030.84	473.6667	0.3118924	0.4660686	559.1527	3.417176	0	8	1029	469						Frog_fixed.avi	0
3407	204	1026.32	463.4996	0.4660165	0.4196875	558.1127	3.470023	0	1029.177	473.2802	0.3119069	0.4659851	559.1004	3.430057	0	8	1028	468						Frog_fixed.avi	0
3423	205	1025.125	467.1041	0.4660455	0.4196157	558.0167	3.491429	0	1028.181	474.294	0.3119041	0.4659064	559.0753	3.429317	0	8	1027	471						Frog_fixed.avi	0
3440	206	1025.292	465.4723	0.4660672	0.4196353	557.9323	3.483449	0	1028.681	475.1621	0.3119126	0.4658684	559.006	3.44874	0	8	1027	470						Frog_fixed.avi	0
3457	207	1024.646	464.8726	0.4661092	0.4197161	557.8521	3.495463	0	1031.958	469.4772	0.3119208	0.4659306	558.9838	3.446845	0	8	1028	467						Frog_fixed.avi	0
3473	208	1023.74	470.3475	0.4661485	0.4198288	557.8672	3.482682	0	1028.552	476.5578	0.3119577	0.4660267	558.9344	3.456979	0	8	1026	473						Frog_fixed.avi	0
3490	209	1021.897	465.6917	0.4662375	0.4201575	557.9611	3.494697	0	1026.38	477.3675	0.3120131	0.4662074	558.8961	3.469788	0	8	1024	472						Frog_fixed.avi	0
3507	210	1023.536	460.5595	0.4663711	0.4205304	557.6649	3.510468	0	1028.584	472.5395	0.3121324	0.4665214	558.7637	3.466943	0	8	1026	467						Frog_fixed.avi	0
3523	211	1018.951	469.4057	0.4665088	0.4207135	557.6251	3.509774	0	1028.599	476.5544	0.3122419	0.4667079	558.6815	3.475739	0	8	1024	473						Frog_fixed.avi	0
3540	212	1019.278	461.3032	0.466659	0.4210046	557.6951	3.517063	0	1028.669	476.0622	0.3123544	0.4668148	558.5665	3.478354	0	8	1024	469						Frog_fixed.avi	0
3556	213	1022.719	466.9419	0.4668138	0.4210888	557.5945	3.528063	0	1023.587	477.3835	0.3124668	0.4668343	558.6129	3.47997	0	8	1023	472						Frog_fixed.avi	0
3573	214	1018.912	465.7785	0.4669367	0.4211007	557.3674	3.529343	0	1026.117	480.6613	0.312609	0.466814	558.5086	3.503951	0	8	1023	473						Frog_fixed.avi	0
3590	215	1016.69	465.3687	0.4670597	0.4210641	557.4138	3.533336	0	1023.416	477.1644	0.3127152	0.4667119	558.5102	3.491986	0	8	1020	471						Frog_fixed.avi	0
3606	216	1017.061	474.9127	0.4671697	0.4209084	557.6045	3.547643	0	1026.657	472.8329	0.3128241	0.4665971	558.483	3.497482	0	8	1022	474						Frog_fixed.avi	0
3623	217	1024.303	473.2778	0.4673198	0.4207279	557.4835	3.549039	0	1028.082	474.5877	0.3129283	0.4664708	558.4688	3.503107	0	8	1026	474						Frog_fixed.avi	0
3640	218	1015.653	469.1128	0.4673905	0.4206432	557.4001	3.548136	0	1022.055	478.5123	0.3130071	0.4662272	558.5187	3.503171	0	8	1019	474						Frog_fixed.avi	0
3656	219	1016.138	468.5662	0.4674898	0.4205482	557.3122	3.553726	0	1024.424	479.903	0.3131298	0.4660991	558.4152	3.514723	0	8	1020	474						Frog_fixed.avi	0
3673	220	1016.146	465.0529	0.467568	0.4205093	557.4249	3.56129	0	1026.753	479.4544	0.313206	0.4660001	558.4427	3.524904	0	8	1021	472						Frog_fixed.avi	0
3690	221	1015.483	463.1726	0.4676253	0.4204616	557.5422	3.563279	0	1024.906	475.1824	0.3132847	0.4659239	558.429	3.521014	0	8	1020	469						Frog_fixed.avi	0
3706	222	1021.435	465.0315	0.4677368	0.4204152	557.4767	3.566569	0	1027.145	474.5659	0.313367	0.4658824	558.3903	3.520368	0	8	1024	470						Frog_fixed.avi	0
3723	223	1023.541	464.9097	0.4678517	0.4203454	557.4118	3.566365	0	1025.114	478.1542	0.3134649	0.4658222	558.4965	3.534154	0	8	1024	472						Frog_fixed.avi	0
3740	224	1017.027	467.344	0.4679564	0.4202901	557.1914	3.565664	0	1024.721	473.6403	0.3136187	0.4657526	558.4686	3.525264	0	8	1021	470						Frog_fixed.avi	0
3756	225	1019.956	465.8199	0.4680817	0.4202702	557.4283	3.566366	0	1028.751	477.5258	0.3137664	0.4656966	558.4811	3.534289	0	8	1024	472						Frog_fixed.avi	0
3773	226	1023.311	468.9806	0.4682674	0.420286	557.4918	3.569922	0	1026.348	476.4777	0.3139257	0.4656609	558.4835	3.527019	0	8	1025	473						Frog_fixed.avi	0
3790	227	1021.369	471.612	0.4684145	0.4203199	557.2949	3.582997	0	1024.495	481.0778	0.3141028	0.4656519	558.4962	3.534375	0	8	1023	476						Frog_fixed.avi	0
3806	228	1017.393	469.2446	0.4685626	0.4204316	557.4495	3.577074	0	1024.503	478.408	0.3142537	0.4656596	558.5256	3.531425	0	8	1021	474						Frog_fixed.avi	0
3823	229	1018.13	467.9619	0.4686812	0.4204802	557.6455	3.58118	0	1024.975	483.7733	0.3143832	0.4655896	558.5373	3.539003	0	8	1022	476						Frog_fixed.avi	0
3840	230	1020.264	468.4073	0.4688361	0.4204865	557.484	3.573334	0	1023.009	480.3481	0.3144991	0.4655589	558.6426	3.54084	0	8	1022	474						Frog_fixed.avi	0
3856	231	1021.659	470.9418	0.4689508	0.4205009	557.342	3.583458	0	1020.715	482.911	0.3145892	0.4654348	558.7306	3.52913	0	8	1021	477						Frog_fixed.avi	0
3873	232	1018.801	470.6467	0.4690547	0.4205229	557.4942	3.587121	0	1023.376	486.5479	0.3147329	0.4653988	558.591	3.536294	0	8	1021	479						Frog_fixed.avi	0
3890	233	1017.589	472.0486	0.4691496	0.4205497	557.6834	3.593254	0	1024.246	483.4904	0.3148178	0.4654354	558.6175	3.523438	0	8	1021	478						Frog_fixed.avi	0
3906	234	1020.128	476.4713	0.4692814	0.4205836	557.5083	3.599492	0	1022.614	484.938	0.3149028	0.4655151	558.5786	3.538009	0	8	1021	481						Frog_fixed.avi	0
3923	235	1020.271	476.4646	0.469391	0.4206213	557.4821	3.594074	0	1020.804	485.0206	0.3149898	0.4655704	558.6808	3.533883	0	8	1021	481						Frog_fixed.avi	0
3940	236	1019.5	481.3642	0.4695019	0.420633	557.5092	3.580692	0	1025.538	480.7353	0.3151124	0.4656559	558.5972	3.540888	0	8	1023	481						Frog_fixed.avi	0
3956	237	1018.353	484.1541	0.4695883	0.4206599	557.5825	3.583338	0	1022.518	481.6451	0.3152014	0.4656965	558.6019	3.539145	0	8	1020	483						Frog_fixed.avi	0
3973	238	1023.309	483.6906	0.4697089	0.4207387	557.5078	3.577906	0	1024.004	484.9875	0.3152947	0.4657741	558.5699	3.540054	0	8	1024	484						Frog_fixed.avi	0
3990	239	1023.539	480.4539	0.4698004	0.420882	557.5592	3.572901	0	1021.905	484.0808	0.3153666	0.46586	558.5794	3.54219	0	8	1023	482						Frog_fixed.avi	0
4006	240	1018.161	487.5567	0.4698685	0.4210157	557.4587	3.596621	0	1020.275	486.3403	0.3154328	0.4659701	558.6428	3.537408	0	8	1019	487						Frog_fixed.avi	0
4023	241	1021.446	477.0331	0.4699437	0.4211898	557.3099	3.58054	0	1020.828	482.2805	0.3154967	0.4660327	558.6708	3.540879	0	8	1021	480						Frog_fixed.avi	0
4040	242	1021.478	476.3396	0.4700111	0.421246	557.451	3.590646	0	1022.746	482.1893	0.3155452	0.4660713	558.7064	3.528272	0	8	1022	479						Frog_fixed.avi	0
4056	243	1019.318	477.9307	0.4700407	0.4212365	557.5168	3.604341	0	1023.753	482.8344	0.3156241	0.4660808	558.5563	3.543284	0	8	1022	480						Frog_fixed.avi	0
4073	244	1017.379	484.3152	0.4700504	0.421179	557.5843	3.604037	0	1018.632	482.8479	0.3156466	0.4660451	558.5824	3.544376	0	8	1018	484						Frog_fixed.avi	0
4090	245	1018.282	483.7495	0.4700603	0.4210744	557.5756	3.5969	0	1021.122	483.9801	0.315662	0.465986	558.6198	3.548821	0	8	1020	484						Frog_fixed.avi	0
4106	246	1019.382	481.3989	0.47006	0.4209663	557.5646	3.593657	0	1020.65	485.3515	0.3156743	0.4659078	558.62	3.541431	0	8	1020	483						Frog_fixed.avi	0
4123	247	1019.868	489.3323	0.47007	0.4207506	557.5154	3.598233	0	1019.652	484.717	0.3156853	0.4658556	558.6207	3.541113	0	8	1020	487						Frog_fixed.avi	0
4139	248	1018.583	486.8938	0.4700524	0.4206731	557.5116	3.593693	0	1018.115	484.4344	0.3156748	0.4658072	558.6214	3.543636	0	8	1018	486						Frog_fixed.avi	0
4156	249	1021	487.9726	0.470023	0.4206147	557.4323	3.611914	0	1018.466	481.0904	0.3156484	0.4658052	558.6052	3.547557	0	8	1020	485						Frog_fixed.avi	0
4173	250	1017.964	485.5871	0.4699548	0.4205753	557.2795	3.610335	0	1020.393	487.5071	0.3156032	0.465796	558.5895	3.562632	0	8	1019	487						Frog_fixed.avi	0
4189	251	1022.861	478.041	0.4698727	0.4205012	557.2773	3.603755	0	1017.374	483.1486	0.3154926	0.4657755	558.6769	3.557706	0	8	1020	481						Frog_fixed.avi	0
4206	252	1022.779	477.9543	0.4697402	0.4203507	557.3743	3.606848	0	1018.553	483.8297	0.3154113	0.465746	558.5329	3.569614	0	8	1021	481						Frog_fixed.avi	0
4223	253	1016.257	489.7286	0.4695556	0.4201031	557.3424	3.609871	0	1019.009	481.8937	0.3152901	0.4657129	558.5542	3.55057	0	8	1018	486						Frog_fixed.avi	0
4239	254	1018.525	479.9058	0.4694058	0.4199908	557.28	3.607124	0	1017.082	483.8045	0.3151582	0.4656739	558.5596	3.569592	0	8	1018	482						Frog_fixed.avi	0
4256	255	1022.319	480.7789	0.4692301	0.4198248	557.2646	3.613162	0	1017.239	481.9496	0.314963	0.4656666	558.6829	3.561132	0	8	1020	481						Frog_fixed.avi	0
4273	256	1016.225	483.6727	0.469001	0.4197412	557.2263	3.623658	0	1018.905	484.2843	0.3148102	0.4656715	558.576	3.563473	0	8	1018	484						Frog_fixed.avi	0
4289	257	1022.276	475.703	0.4688403	0.4197391	557.1783	3.619335	0	1016.948	478.5196	0.3146383	0.4656867	558.6129	3.563627	0	8	1020	477						Frog_fixed.avi	0
4306	258	1016.766	473.8476	0.4686045	0.4196652	557.3582	3.617964	0	1017.887	481.2194	0.3144494	0.4656906	558.6975	3.559259	0	8	1017	478						Frog_fixed.avi	0
4323	259	1018.426	475.7292	0.4684694	0.4195622	557.1162	3.611104	0	1015.565	484.5247	0.3143276	0.465616	558.6024	3.563858	0	8	1017	480						Frog_fixed.avi	0
4339	260	1023.43	480.7094	0.4683509	0.4193781	557.2137	3.612495	0	1016.961	485.2278	0.3142117	0.4655706	558.6075	3.566971	0	8	1020	483						Frog_fixed.avi	0
4356	261	1019.79	484.7894	0.4682178	0.4191862	557.1642	3.604964	0	1017.837	483.6523	0.314133	0.4655024	558.6309	3.564314	0	8	1019	484						Frog_fixed.avi	0
4373	262	1021.847	483.1446	0.4681444	0.4190912	557.075	3.621752	0	1016.347	484.549	0.3140411	0.4654026	558.8355	3.557066	0	8	1019	484						Frog_fixed.avi	0
4389	263	1022.23	477.1277	0.4680701	0.4189899	557.2271	3.61873	0	1014.228	486.7736	0.3140174	0.4653309	558.8762	3.560856	0	8	1018	482						Frog_fixed.avi	0
4406	264	1015.238	478.4617	0.4680215	0.4188384	557.1541	3.619794	0	1014.858	484.2749	0.3140044	0.4652529	558.8633	3.555008	0	8	1015	481						Frog_fixed.avi	0
4423	265	1016.671	481.0154	0.4679964	0.4186189	557.0881	3.620798	0	1016.159	484.027	0.3139757	0.465185	558.8965	3.553195	0	8	1016	483						Frog_fixed.avi	0
4439	266	1021.217	477.5751	0.4679497	0.4184175	557.1539	3.605203	0	1011.938	486.2768	0.3139259	0.4651273	558.9393	3.549903	0	8	1017	482						Frog_fixed.avi	0
4456	267	1025.89	474.6381	0.4678894	0.4183693	557.3035	3.599252	0	1014.927	485.2234	0.3138759	0.4650869	558.9532	3.557022	0	8	1020	480						Frog_fixed.avi	0
4473	268	1021.094	483.5371	0.4678187	0.4183364	557.4218	3.608982	0	1016.245	484.3503	0.313805	0.4651318	559.0134	3.547266	0	8	1019	484						Frog_fixed.avi	0
4489	269	1020.322	484.6803	0.4677543	0.418625	557.5336	3.616835	0	1015.185	486.3741	0.3137539	0.4652673	559.0958	3.546674	0	8	1018	486						Frog_fixed.avi	0
4506	270	1017.471	477.1527	0.4676859	0.4189497	557.7031	3.612943	0	1015.79	488.0791	0.3137342	0.4654532	559.1725	3.532502	0	8	1017	483						Frog_fixed.avi	0
4523	271	1024.477	481.5145	0.4677585	0.4192165	557.5964	3.600624	0	1011.472	488.2562	0.3137535	0.4657638	559.325	3.539315	0	8	1018	485						Frog_fixed.avi	0
4539	272	1021.715	476.2719	0.4678241	0.4195704	557.709	3.594544	0	1013.693	488.1291	0.3138522	0.4659365	559.4421	3.533376	0	8	1018	482						Frog_fixed.avi	0
4556	273	1020.948	483.1159	0.4679856	0.4198287	557.7321	3.599482	0	1015.436	488.4247	0.3140037	0.4660634	559.5338	3.516079	0	8	1018	486						Frog_fixed.avi	0
4573	274	1022.883	481.1311	0.4682061	0.4200953	557.9905	3.577424	0	1010.829	486.8353	0.3141952	0.4662054	559.8096	3.514046	0	8	1017	484						Frog_fixed.avi	0
4589	275	1020.697	474.6107	0.4684815	0.4204818	557.9476	3.583469	0	1015.446	489.4492	0.3145085	0.4663958	559.7792	3.514147	0	8	1018	482						Frog_fixed.avi	0
4606	276	1020.191	479.5999	0.4687475	0.4208005	558.032	3.565556	0	1013.083	490.9261	0.3148335	0.4666369	559.9108	3.512897	0	8	1017	485						Frog_fixed.avi	0
4623	277	1022.858	478.2614	0.4691005	0.4212733	558.0428	3.580708	0	1010.481	487.8386	0.315133	0.4668911	560.0919	3.496834	0	8	1017	483						Frog_fixed.avi	0
4639	278	1017.968	484.7903	0.4693474	0.4216509	558.1331	3.55958	0	1010.516	483.2562	0.3154449	0.4672616	560.1102	3.493181	0	8	1014	484						Frog_fixed.avi	0
4656	279	1025.748	483.2303	0.4696312	0.422134	558.1786	3.563682	0	1007.252	493.1194	0.3156918	0.4675404	560.3365	3.492341	0	8	1016	488						Frog_fixed.avi	0
4672	280	1014.889	486.3747	0.4697812	0.4225078	558.4105	3.568326	0	1009.904	494.4916	0.3159268	0.4677951	560.2998	3.491991	0	8	1012	490						Frog_fixed.avi	0
4689	281	1020.131	482.7938	0.4699858	0.4229334	558.45	3.571723	0	1011.238	485.7874	0.316113	0.4680921	560.4334	3.467181	0	8	1016	484						Frog_fixed.avi	0
4706	282	1022.402	484.0154	0.4701219	0.4231953	558.5363	3.559084	0	1005	494.765	0.3162367	0.4682362	560.5555	3.483744	0	8	1014	489						Frog_fixed.avi	0
4722	283	1016.322	490.9063	0.4702694	0.4233108	558.5854	3.553639	0	1013.552	489.5448	0.3164476	0.4683234	560.5404	3.477339	0	8	1015	490						Frog_fixed.avi	0
4739	284	1025.264	490.3349	0.4704899	0.4233526	558.7469	3.557404	0	1007.522	493.0705	0.3166532	0.4683015	560.6757	3.475991	0	8	1016	492						Frog_fixed.avi	0
4756	285	1016.782	493.9733	0.4706843	0.4233446	558.5851	3.563445	0	1013.377	489.3178	0.3169048	0.4682354	560.732	3.465975	0	8	1015	492						Frog_fixed.avi	0
4772	286	1027.053	490.3255	0.4709856	0.4233013	558.8709	3.561369	0	1007.315	488.6262	0.3171776	0.4681052	560.8204	3.463199	0	8	1017	489						Frog_fixed.avi	0
4789	287	1023.317	490.0276	0.4712707	0.4232154	558.9014	3.536967	0	1012.278	492.8085	0.3175054	0.4678805	560.8992	3.453068	0	8	1018	491						Frog_fixed.avi	0
4806	288	1022.224	490.4414	0.4715717	0.4232668	558.8075	3.541495	0	1007.21	492.7105	0.3178093	0.467771	561.064	3.454314	0	8	1015	492						Frog_fixed.avi	0
4822	289	1026.235	487.661	0.4719053	0.4233052	559.1055	3.540915	0	1010.576	491.0203	0.3181554	0.4676968	560.9405	3.449188	0	8	1018	489						Frog_fixed.avi	0
4839	290	1025.033	488.5078	0.4722138	0.4235099	558.8297	3.543689	0	1012.069	490.3972	0.3184708	0.4676945	561.0149	3.449397	0	8	1019	489						Frog_fixed.avi	0
4856	291	1025.718	486.7283	0.472463	0.4237271	558.9862	3.550552	0	1012.401	491.2179	0.3187197	0.4677822	561.0919	3.453099	0	8	1019	489						Frog_fixed.avi	0
4872	292	1028.885	491.9627	0.4727005	0.4239331	558.9002	3.545379	0	1011.887	495.3332	0.3189634	0.4678821	561.0545	3.451111	0	8	1020	494						Frog_fixed.avi	0
4889	293	1026.259	483.0168	0.4728666	0.4243292	559.1676	3.536771	0	1009.72	489.4907	0.3191401	0.4681312	561.0355	3.440319	0	8	1018	486						Frog_fixed.avi	0
4906	294	1025.616	487.0457	0.4730318	0.4246018	558.8903	3.507774	0	1008.49	492.6086	0.3192721	0.4682765	561.127	3.455032	0	8	1017	490						Frog_fixed.avi	0
4922	295	1024.428	497.3025	0.4731648	0.4247665	558.9287	3.529638	0	1012.588	490.0266	0.3194319	0.4684505	560.9992	3.444096	0	8	1019	494						Frog_fixed.avi	0
4939	296	1024.956	489.2032	0.4733113	0.4249755	558.9894	3.528985	0	1012.256	491.4066	0.3195331	0.4685934	560.9616	3.445269	0	8	1019	490						Frog_fixed.avi	0
4956	297	1028.886	485.031	0.4734676	0.4251103	558.9182	3.527834	0	1011.884	492.3067	0.3196418	0.4686893	560.9302	3.448598	0	8	1020	489						Frog_fixed.avi	0
4972	298	1026.231	483.4673	0.4736023	0.4252517	558.6315	3.519063	0	1011.547	494.1235	0.3197867	0.4687899	560.7932	3.4554	0	8	1019	489						Frog_fixed.avi	0
4989	299	1026.134	486.3494	0.4737307	0.4253424	558.7712	3.534977	0	1010.799	493.0424	0.3199017	0.4688031	560.8411	3.455805	0	8	1018	490						Frog_fixed.avi	0
5006	300	1022.686	479.8214	0.4738367	0.4254034	558.8878	3.516587	0	1009.139	491.5045	0.3200153	0.4688725	560.8129	3.47207	0	8	1016	486						Frog_fixed.avi	0
5022	301	1025.142	487.721	0.473998	0.4254821	558.6226	3.506909	0	1007.146	493.8572	0.3201163	0.4688452	560.7805	3.452354	0	8	1016	491						Frog_fixed.avi	0
5039	302	1023.047	489.592	0.474109	0.4255051	558.5408	3.50547	0	1008.467	497.71	0.3202057	0.4688336	560.7799	3.458293	0	8	1016	494						Frog_fixed.avi	0
5055	303	1023.088	493.6859	0.4741901	0.4255354	558.5874	3.508217	0	1013.732	491.7706	0.3202923	0.4688146	560.6157	3.443925	0	8	1018	493						Frog_fixed.avi	0
5072	304	1021.642	493.8109	0.474237	0.4255574	558.561	3.506787	0	1008.495	501.9254	0.3203373	0.4687729	560.5806	3.458485	0	8	1015	498						Frog_fixed.avi	0
5089	305	1023.995	492.5734	0.474295	0.4255874	558.3988	3.505288	0	1009.479	499.9449	0.320351	0.4686714	560.5302	3.461329	0	8	1017	496						Frog_fixed.avi	0
5105	306	1024.45	495.3951	0.4742931	0.4256028	558.3855	3.506714	0	1007.83	502.8228	0.3203464	0.4686519	560.5131	3.451836	0	8	1016	499						Frog_fixed.avi	0
5122	307	1016.931	493.1818	0.4742405	0.4257308	558.5067	3.505143	0	1011.632	499.9637	0.3203161	0.4686682	560.5076	3.458031	0	8	1014	497						Frog_fixed.avi	0
5139	308	1018.887	486.5265	0.4741857	0.4258814	558.3875	3.498048	0	1005.026	502.3636	0.3202421	0.468684	560.6371	3.448444	0	8	1012	494						Frog_fixed.avi	0
5155	309	1017.036	490.6223	0.4741565	0.4259529	558.3919	3.495129	0	1009.809	502.7672	0.32024	0.4687753	560.4632	3.460151	0	8	1013	497						Frog_fixed.avi	0
5172	310	1021.639	492.4503	0.4741407	0.4259837	558.3647	3.504208	0	1008.215	504.3181	0.3201678	0.4687941	560.5911	3.471499	0	8	1015	498						Frog_fixed.avi	0
5189	311	1022.779	491.0229	0.4741296	0.4260228	558.3828	3.497318	0	1010.55	501.7162	0.32014	0.4687735	560.5351	3.464861	0	8	1017	496						Frog_fixed.avi	0
5205	312	1022.493	490.7229	0.4741238	0.4260369	558.3912	3.501198	0	1006.923	508.1896	0.3201339	0.4687006	560.5496	3.460465	0	8	1015	499						Frog_fixed.avi	0
5222	313	1023.639	489.5466	0.4741273	0.4260584	558.3985	3.493795	0	1006.736	510.6662	0.3201447	0.4686874	560.561	3.46883	0	8	1015	500						Frog_fixed.avi	0
5239	314	1024.379	491.7491	0.474134	0.4260933	558.4138	3.511312	0	1007.169	506.2564	0.320159	0.4687085	560.5775	3.468479	0	8	1016	499						Frog_fixed.avi	0
5255	315	1022.493	491.3011	0.4741411	0.4261516	558.431	3.519074	0	1011.746	504.2105	0.3201786	0.4687851	560.5874	3.464307	0	8	1017	498						Frog_fixed.avi	0
5272	316	1023.253	496.3217	0.4741391	0.4261709	558.4411	3.509739	0	1006.318	500.2178	0.3201763	0.4687726	560.5895	3.467978	0	8	1015	498						Frog_fixed.avi	0
5289	317	1022.457	496.5846	0.4741141	0.426206	558.4518	3.516117	0	1007.45	509.6085	0.3201407	0.4687176	560.6	3.470355	0	8	1015	503						Frog_fixed.avi	0
5305	318	1025.094	492.3084	0.4740449	0.4262999	558.5712	3.49708	0	1007.709	504.4136	0.3200968	0.4687825	560.5995	3.478024	0	8	1016	498						Frog_fixed.avi	0
5322	319	1024.555	500.2177	0.4739724	0.4263801	558.7053	3.513702	0	1010.968	506.0607	0.3200283	0.4688841	560.614	3.475796	0	8	1018	503						Frog_fixed.avi	0
5339	320	1016.396	494.5569	0.4738082	0.4265977	558.8777	3.517757	0	1007.657	508.8461	0.3199211	0.4689993	560.6529	3.489079	0	8	1012	502						Frog_fixed.avi	0
5355	321	1024.125	490.7202	0.4736989	0.4268928	558.7464	3.520924	0	1012.077	504.836	0.3197953	0.4691602	560.6499	3.468362	0	8	1018	498						Frog_fixed.avi	0
5372	322	1022.113	495.0751	0.47357	0.4270709	558.8097	3.524778	0	1005.651	505.3975	0.3196552	0.4692997	560.762	3.482248	0	8	1014	500						Frog_fixed.avi	0
5389	323	1024.307	498.0569	0.4734551	0.4271811	558.9351	3.530529	0	1010.264	505.5392	0.3195481	0.4694487	560.8165	3.477581	0	8	1017	502						Frog_fixed.avi	0
5405	324	1022.844	498.714	0.4733227	0.4272223	559.0508	3.519198	0	1007.104	512.7943	0.3194509	0.4695116	560.8374	3.484501	0	8	1015	506						Frog_fixed.avi	0
5422	325	1025.854	497.6042	0.4732458	0.4271754	559.0431	3.524062	0	1007.974	511.3853	0.3193813	0.4695284	560.8679	3.490682	0	8	1017	504						Frog_fixed.avi	0
5439	326	1022.459	492.4416	0.4732248	0.4270825	559.028	3.514667	0	1007.358	507.3128	0.3193486	0.4694635	560.8684	3.493919	0	8	1015	500						Frog_fixed.avi	0
5455	327	1021.989	490.6941	0.4732385	0.4269719	559.0414	3.526795	0	1010.853	506.1449	0.3193474	0.4693412	560.9008	3.497806	0	8	1016	498						Frog_fixed.avi	0
5472	328	1025.763	494.1284	0.4732879	0.4267843	559.1622	3.532617	0	1013.166	500.8942	0.3193796	0.469205	560.9386	3.49458	0	8	1019	498						Frog_fixed.avi	0
5489	329	1024.166	485.2639	0.4733613	0.4266501	559.3444	3.532367	0	1011.126	503.172	0.319446	0.4690583	560.9919	3.500941	0	8	1018	494						Frog_fixed.avi	0
5505	330	1018.922	495.6193	0.4734223	0.4265089	559.3504	3.54202	0	1010.765	504.2997	0.3195119	0.4689285	561.012	3.509334	0	8	1015	500						Frog_fixed.avi	0
5522	331	1018.747	502.52	0.473515	0.4264085	559.1618	3.54797	0	1009.28	506.9527	0.3195797	0.4688107	560.9904	3.508467	0	8	1014	505						Frog_fixed.avi	0
5539	332	1024.044	502.0946	0.4736249	0.4263919	559.2451	3.538761	0	1007.664	513.9232	0.3196476	0.4686836	561.0341	3.523299	0	8	1016	508						Frog_fixed.avi	0
5555	333	1023.242	496.4153	0.4737233	0.4263656	559.3597	3.546218	0	1006.997	510.9655	0.319713	0.4686137	561.0588	3.524564	0	8	1015	504						Frog_fixed.avi	0
5572	334	1025.281	489.9758	0.4738309	0.4262886	559.3937	3.553265	0	1011.575	507.6523	0.3198583	0.4685367	560.9753	3.521899	0	8	1018	499						Frog_fixed.avi	0
5589	335	1017.495	494.3142	0.4739338	0.4261919	559.5264	3.554446	0	1009.832	503.879	0.3199858	0.4684399	561.0446	3.522324	0	8	1014	499						Frog_fixed.avi	0
5605	336	1023.063	490.3611	0.4741311	0.4260349	559.4247	3.537035	0	1009.355	501.2878	0.320117	0.4683364	561.022	3.533975	0	8	1016	496						Frog_fixed.avi	0
5622	337	1029.949	495.5329	0.4743036	0.4257996	559.5289	3.545115	0	1009.612	501.7822	0.3202585	0.4682245	561.1974	3.533975	0	8	1020	499						Frog_fixed.avi	0
5638	338	1016.097	491.2262	0.4743889	0.4256897	559.5428	3.540773	0	1013.85	500.9856	0.3204403	0.468136	561.1409	3.532501	0	8	1015	496						Frog_fixed.avi	0
5655	339	1022.846	493.9137	0.4745656	0.4255234	559.5965	3.539679	0	1014.249	503.5566	0.3205942	0.4680012	561.1718	3.532751	0	8	1019	499						Frog_fixed.avi	0
5672	340	1027.06	485.5526	0.4747469	0.4254032	559.61	3.526869	0	1011.224	509.857	0.3207613	0.4678419	561.3248	3.541382	0	8	1019	498						Frog_fixed.avi	0
5688	341	1017.149	495.9635	0.474871	0.4251698	559.6453	3.531818	0	1011.14	509.8087	0.3209787	0.4676872	561.2435	3.543724	0	8	1014	503						Frog_fixed.avi	0
5705	342	1023.661	493.9389	0.4750988	0.424993	559.7292	3.536432	0	1011.779	507.3684	0.3211653	0.4675505	561.2883	3.539938	0	8	1018	501						Frog_fixed.avi	0
5722	343	1022.681	496.0855	0.4752997	0.4249489	559.816	3.531124	0	1016.063	504.7963	0.3213902	0.4674313	561.3631	3.55091	0	8	1019	500						Frog_fixed.avi	0
5738	344	1018.334	492.3109	0.475504	0.4249732	559.9333	3.543384	0	1014.306	498.1716	0.3216079	0.4673721	561.3723	3.545754	0	8	1016	495						Frog_fixed.avi	0
5755	345	1025.575	490.1887	0.4757753	0.4250721	559.8761	3.523632	0	1014.788	503.7979	0.3218137	0.4673438	561.5335	3.549423	0	8	1020	497						Frog_fixed.avi	0
5772	346	1019.824	489.9294	0.4759684	0.4253104	560.0338	3.528127	0	1015.286	506.8258	0.3220559	0.4673541	561.4474	3.557192	0	8	1018	498						Frog_fixed.avi	0
5788	347	1023.389	496.753	0.476227	0.4254464	559.9279	3.533333	0	1012.823	506.9516	0.3222701	0.4673975	561.6094	3.546985	0	8	1018	502						Frog_fixed.avi	0
5805	348	1023.157	501.0225	0.4764155	0.4255446	560.0296	3.517642	0	1015.54	508.6729	0.3224867	0.4674408	561.4529	3.54908	0	9	1019	505						Frog_fixed.avi	0
5822	349	1031.797	525.7051	0.4764752	0.4259523	560.2053	3.535497	0	1033.264	538.4274	0.3226537	0.4675837	561.5761	3.560344	0	9	1033	532						Frog_fixed.avi	0
5838	350	1028.233	524.2889	0.4767061	0.4258561	560.1604	3.525687	0	1023.093	530.7485	0.3228151	0.4675035	561.6791	3.556365	0	9	1026	528						Frog_fixed.avi	0
5855	351	1029.942	524.6359	0.4768521	0.4258009	560.1334	3.516844	0	1022.841	544.0382	0.3229753	0.4673888	561.6085	3.552898	0	9	1026	534						Frog_fixed.avi	0
5872	352	1030.013	525.9977	0.476997	0.4256804	560.3801	3.52155	0	1020.405	541.2256	0.32311	0.467207	561.6799	3.55493	0	9	1025	534						Frog_fixed.avi	0
5888	353	1031.514	527.7806	0.477144	0.4256202	560.3677	3.523077	0	1026.186	536.2455	0.3232237	0.4669873	561.7624	3.525193	0	9	1029	532						Frog_fixed.avi	0
5905	354	1028.487	521.7048	0.4772603	0.4255523	560.3544	3.511345	0	1020.471	539.889	0.3233101	0.4668435	561.8674	3.54301	0	9	1024	531						Frog_fixed.avi	0
5922	355	1035.306	524.684	0.4774292	0.4254774	560.3963	3.525792	0	1026.243	533.2701	0.3234544	0.4667415	561.7496	3.558419	0	9	1031	529						Frog_fixed.avi	0
5938	356	1030.948	521.2056	0.4775392	0.4254361	560.6523	3.524428	0	1022.933	534.5899	0.323569	0.4666373	561.8133	3.550205	0	9	1027	528						Frog_fixed.avi	0
5955	357	1027.012	520.2206	0.4776818	0.4254021	560.5642	3.512256	0	1021.705	537.6175	0.3236678	0.4665546	561.894	3.549562	0	9	1024	529						Frog_fixed.avi	0
5972	358	1032.327	515.7982	0.4778852	0.4254232	560.5703	3.510885	0	1021.984	540.7083	0.3237967	0.4664447	561.9504	3.536502	0	9	1027	528						Frog_fixed.avi	0
5988	359	1030.483	523.2538	0.4780467	0.4254123	560.7635	3.514803	0	1020.249	538.0726	0.3239834	0.4664867	561.9035	3.54951	0	9	1025	531						Frog_fixed.avi	0
6005	360	1027.495	522.0968	0.4782648	0.4255404	560.7234	3.507545	0	1022.211	540.4315	0.3241631	0.4665646	561.9456	3.551679	0	9	1025	531						Frog_fixed.avi	0
6022	361	1031.315	527.7035	0.4784554	0.4256333	560.9045	3.51921	0	1020.821	536.1264	0.3242975	0.4666679	561.9986	3.538389	0	9	1026	532						Frog_fixed.avi	0
6038	362	1025.207	526.6527	0.4785875	0.4258913	560.837	3.514518	0	1018.488	535.1973	0.3244816	0.466783	561.8677	3.542428	0	9	1022	531						Frog_fixed.avi	0
6055	363	1032.418	523.0442	0.4788146	0.4261791	560.835	3.522972	0	1023.357	535.0085	0.3246328	0.4669234	561.9474	3.529832	0	9	1028	529						Frog_fixed.avi	0
6072	364	1015.09	535.3314	0.4790907	0.4263881	560.933	3.513457	0	997.3554	547.5513	0.3248875	0.467047	562.061	3.537079	0	9	1006	541						Frog_fixed.avi	0
6088	365	816.5296	670.2888	0.4800961	0.4276457	560.9178	3.508811	0	779.899	675.5878	0.3265855	0.4678057	561.6273	3.533352	0	10	798	673						Frog_fixed.avi	0
6105	366	641.988	829.5501	0.4812955	0.4289092	561.1328	3.504384	0	596.2188	811.1074	0.3284212	0.4688285	561.0858	3.543355	0	10	619	820						Frog_fixed.avi	0
6122	367	531.8177	878.9232	0.4822558	0.4292286	561.2284	3.513031	0	500.4509	874.2399	0.3293436	0.4689361	561.1602	3.521171	0	10	516	877						Frog_fixed.avi	0
6138	368	539.9045	873.4573	0.4828144	0.4295857	561.1827	3.501148	0	510.4273	867.9604	0.3294602	0.4689656	561.4081	3.504606	0	10	525	871						Frog_fixed.avi	0
6155	369	530.5961	878.6414	0.4833702	0.4298607	561.2609	3.486775	0	495.4698	874.6962	0.3297743	0.4690742	561.2659	3.502362	0	10	513	877						Frog_fixed.avi	0
6171	370	539.101	876.9687	0.4839082	0.430107	561.2399	3.487159	0	499.9203	873.8099	0.3301043	0.4689698	561.2227	3.495114	0	10	520	875						Frog_fixed.avi	0
6188	371	533.9454	879.9359	0.4844199	0.4302725	561.1924	3.490163	0	497.3441	876.2082	0.3304617	0.4688376	561.0925	3.50679	0	10	516	878						Frog_fixed.avi	0
6205	372	535.1298	880.5844	0.4849374	0.4304293	561.1971	3.492661	0	496.0567	877.257	0.3308606	0.4686352	561.0087	3.495999	0	10	516	879						Frog_fixed.avi	0
6221	373	532.7884	877.2297	0.4854067	0.4305671	561.2114	3.481774	0	494.1528	880.3386	0.3312566	0.4685165	560.9433	3.498402	0	10	513	879						Frog_fixed.avi	0
6238	374	533.1005	878.0966	0.4858786	0.4306897	561.2468	3.475621	0	489.6178	876.1002	0.3316131	0.468414	560.8653	3.48787	0	10	511	877						Frog_fixed.avi	0
6255	375	534.0151	877.6089	0.4863076	0.4308609	561.3458	3.494946	0	493.2233	874.1661	0.331971	0.4683665	560.7568	3.487952	0	10	514	876						Frog_fixed.avi	0
6271	376	529.6479	875.3108	0.4866416	0.4309762	561.3725	3.485186	0	494.5481	874.8052	0.332319	0.4682867	560.6667	3.482663	0	10	512	875						Frog_fixed.avi	0
6288	377	530.2188	880.8022	0.486991	0.4310445	561.1282	3.467313	0	491.5033	876.2441	0.3325994	0.4681633	560.6635	3.463604	0	10	511	879						Frog_fixed.avi	0
6305	378	528.7821	879.4288	0.4872945	0.4311523	561.1738	3.47813	0	491.6367	879.3592	0.3328685	0.4680713	560.5842	3.459924	0	10	510	879						Frog_fixed.avi	0
6321	379	534.0803	883.3041	0.4875361	0.4312158	561.2119	3.469207	0	486.2259	876.4276	0.333079	0.4680004	560.5377	3.447623	0	10	510	880						Frog_fixed.avi	0
6338	380	531.8754	881.7546	0.4877571	0.4313167	561.0981	3.456775	0	491.9465	880.1481	0.3332855	0.4679307	560.4737	3.433252	0	10	512	881						Frog_fixed.avi	0
6355	381	531.2638	881.0934	0.4879093	0.4313465	561.0614	3.433863	0	493.5327	877.5207	0.33341	0.467839	560.5094	3.416651	0	10	512	879						Frog_fixed.avi	0
6371	382	531.1705	887.8897	0.4879867	0.4313374	561.0562	3.424118	0	496.1554	880.5095	0.3334911	0.4677626	560.4402	3.395483	0	10	514	884						Frog_fixed.avi	0
6388	383	528.8181	883.1606	0.4880267	0.43133	561.0822	3.408718	0	489.883	878.6013	0.3335105	0.4677197	560.4704	3.368386	0	10	509	881						Frog_fixed.avi	0
6405	384	523.5671	880.2671	0.4880355	0.431272	560.9796	3.382784	0	490.3356	877.6689	0.3335062	0.4676687	560.3898	3.352604	0	10	507	879						Frog_fixed.avi	0
6421	385	644.5069	854.9446	0.4872402	0.4307327	560.5147	3.381889	0	621.2065	840.2006	0.3329071	0.4670306	560.3914	3.347176	0	10	633	848						Frog_fixed.avi	0
6438	386	813.9358	725.071	0.4857809	0.4297639	560.7778	3.345647	0	807.4554	712.0777	0.3318285	0.4657628	560.8578	3.299063	0	11	811	719						Frog_fixed.avi	0
6455	387	908.946	589.3218	0.48497	0.4285821	561.0858	3.333178	0	923.641	578.3799	0.3311647	0.4645945	561.2052	3.261214	0	11	916	584						Frog_fixed.avi	0
6471	388	948.1341	564.8262	0.4848494	0.428025	560.8539	3.307252	0	948.8347	548.3151	0.330944	0.4643525	561.0862	3.242438	0	11	948	557						Frog_fixed.avi	0
6488	389	942.1083	557.8375	0.4849721	0.4278779	560.7277	3.321297	0	947.2439	542.3043	0.3308302	0.4643446	560.9752	3.249642	0	11	945	550						Frog_fixed.avi	0
6505	390	945.9039	547.7816	0.4850722	0.4276295	560.5833	3.274765	0	942.3767	542.6902	0.3307913	0.4641416	560.9207	3.221017	0	11	944	545						Frog_fixed.avi	0
6521	391	951.9824	558.2316	0.4852602	0.4274465	560.5257	3.263437	0	938.33	549.5641	0.3308342	0.4639537	560.8755	3.204548	0	11	945	554						Frog_fixed.avi	0
6538	392	951.004	556.9831	0.4854751	0.4273898	560.6467	3.256108	0	940.4177	548.7198	0.3309487	0.4637982	560.8636	3.190843	0	11	946	553						Frog_fixed.avi	0
6554	393	949.6528	566.8616	0.4857011	0.4273024	560.4883	3.257965	0	932.2723	549.0575	0.3311205	0.4637383	560.8442	3.178809	0	11	941	558						Frog_fixed.avi	0
6571	394	952.4389	555.6002	0.4859663	0.4273233	560.6201	3.241881	0	937.4945	553.3399	0.3313661	0.4636961	560.7948	3.195207	0	11	945	554						Frog_fixed.avi	0
6588	395	950.8459	557.3454	0.4862148	0.4272404	560.5138	3.231574	0	933.3489	549.8831	0.3315521	0.4635965	560.8156	3.178161	0	11	942	554						Frog_fixed.avi	0
6604	396	944.667	557.8021	0.4864235	0.4272054	560.5568	3.220785	0	938.2927	548.5067	0.3317786	0.4634854	560.8129	3.164518	0	11	941	553						Frog_fixed.avi	0
6621	397	946.9971	549.1463	0.4866051	0.4272454	560.4693	3.194593	0	934.4024	548.7256	0.3319419	0.4633892	560.8251	3.158878	0	11	941	549						Frog_fixed.avi	0
6638	398	953.4984	560.1871	0.4866344	0.427283	560.3334	3.216054	0	951.337	551.5084	0.3320212	0.4633421	560.8578	3.155149	0	12	952	556						Frog_fixed.avi	0
6654	399	1025.049	534.3817	0.4863745	0.4273921	560.7837	3.202038	0	1017.36	521.0374	0.3318984	0.4632598	561.1351	3.129375	0	12	1021	528						Frog_fixed.avi	0
6671	400	1009.939	529.2034	0.4864866	0.4275309	560.7535	3.18239	0	1008.188	525.918	0.3319856	0.4633213	561.1291	3.116876	0	12	1009	528						Frog_fixed.avi	0
6688	401	1017.976	531.1005	0.4866591	0.4277352	560.6572	3.207848	0	1012.234	523.9549	0.3320796	0.4633815	561.1426	3.11155	0	12	1015	528						Frog_fixed.avi	0
6704	402	1015.736	527.3276	0.4868068	0.4278201	560.6745	3.177478	0	1011.87	524.6414	0.3321654	0.4634065	561.2463	3.099166	0	12	1014	526						Frog_fixed.avi	0
6721	403	1015.068	529.0117	0.4869196	0.4278116	560.7684	3.172225	0	1010.1	530.2226	0.3323075	0.4634396	561.1874	3.111832	0	12	1013	530						Frog_fixed.avi	0
6738	404	1011.518	525.4152	0.4869814	0.427777	560.8923	3.152804	0	1007.239	527.8192	0.3324116	0.4634031	561.1929	3.104589	0	12	1009	527						Frog_fixed.avi	0
6754	405	1015.501	530.2642	0.4870505	0.4277512	560.9521	3.172782	0	1008.57	524.6614	0.3324895	0.4633594	561.2086	3.076763	0	12	1012	527						Frog_fixed.avi	0
6771	406	1015.792	529.9213	0.4871407	0.4276848	560.8708	3.170194	0	1011.415	525.0695	0.3325492	0.4632908	561.3481	3.087644	0	12	1014	527						Frog_fixed.avi	0
6788	407	1019.279	533.6023	0.48719	0.4275292	560.9268	3.165707	0	1011.815	527.7425	0.3325996	0.4631768	561.4199	3.093519	0	12	1016	531						Frog_fixed.avi	0
6804	408	1021.15	532.4458	0.4872176	0.4274301	561.0062	3.166984	0	1006.53	530.4582	0.332623	0.4630747	561.5162	3.091531	0	12	1014	531						Frog_fixed.avi	0
6821	409	1019.269	538.0422	0.4871998	0.4272958	561.0448	3.171275	0	1008.666	529.7786	0.3326229	0.4630345	561.5901	3.102964	0	12	1014	534						Frog_fixed.avi	0
6838	410	1019.06	534.6003	0.4871383	0.427231	561.0773	3.179124	0	1009.797	523.7296	0.3325957	0.4630236	561.5926	3.096775	0	12	1014	529						Frog_fixed.avi	0
6854	411	1012.847	537.1869	0.4869966	0.4271601	561.1594	3.186324	0	1007.345	531.6079	0.3325036	0.4630427	561.6061	3.117567	0	12	1010	534						Frog_fixed.avi	0
6871	412	1016.832	529.3869	0.4868602	0.4271368	561.1088	3.179627	0	1009.222	536.6606	0.3323611	0.4630724	561.6276	3.126511	0	12	1013	533						Frog_fixed.avi	0
6888	413	1017.285	524.3362	0.4866583	0.4270557	561.2766	3.178293	0	1009.661	533.1361	0.3321549	0.4631156	561.7921	3.141891	0	12	1013	529						Frog_fixed.avi	0
6904	414	1015.592	527.7592	0.4864599	0.4268882	561.1257	3.208447	0	1008.852	531.1732	0.3319862	0.4631718	561.7426	3.130726	0	12	1012	529						Frog_fixed.avi	0
6921	415	1019.796	534.1262	0.4862928	0.4266444	561.3381	3.210145	0	1008.021	534.1385	0.3317708	0.4630948	561.9183	3.146084	0	12	1014	534						Frog_fixed.avi	0
6938	416	1019.128	521.1536	0.4860461	0.4263614	561.3913	3.225376	0	1019.353	513.338	0.3316201	0.4629307	561.998	3.15583	0	12	1019	517						Frog_fixed.avi	0
6954	417	1019.294	495.1365	0.4858509	0.4262328	561.4018	3.212531	0	1019.94	493.0916	0.3315411	0.4628095	562.0176	3.149977	0	12	1020	494						Frog_fixed.avi	0
6971	418	1021.712	499.4522	0.4857122	0.4262918	561.4781	3.242984	0	1018.736	505.657	0.3313636	0.4629368	562.0151	3.164901	0	12	1020	503						Frog_fixed.avi	0
6988	419	1018.611	496.954	0.4855666	0.4263025	561.48	3.235003	0	1015.279	499.011	0.3311861	0.4629641	562.1326	3.180464	0	12	1017	498						Frog_fixed.avi	0
7004	420	1020.46	499.4044	0.4854226	0.4264322	561.3886	3.258287	0	1016.56	502.4597	0.3310447	0.4630871	562.1469	3.18327	0	12	1019	501						Frog_fixed.avi	0
7021	421	1019.77	501.9087	0.4853228	0.4266105	561.5248	3.270548	0	1020.24	493.0373	0.3309035	0.4632956	562.1168	3.189261	0	12	1020	497						Frog_fixed.avi	0
7038	422	1020.927	500.0562	0.4851583	0.4268259	561.6753	3.27374	0	1010.46	499.3786	0.3307483	0.4634425	562.1875	3.194814	0	12	1016	500						Frog_fixed.avi	0
7054	423	1018.732	498.5365	0.48507	0.4269761	561.5168	3.273111	0	1017.052	498.2798	0.3306592	0.4635843	562.1938	3.203213	0	12	1018	498						Frog_fixed.avi	0
7071	424	1019.945	502.2381	0.4849937	0.4270865	561.4854	3.28543	0	1017.304	499.102	0.3305784	0.4637078	562.2223	3.18628	0	12	1019	501						Frog_fixed.avi	0
7088	425	1018.982	503.2184	0.4849027	0.4271621	561.5499	3.286396	0	1016.416	500.0924	0.3305151	0.4638027	562.271	3.209481	0	12	1018	502						Frog_fixed.avi	0
7104	426	1017.543	505.8658	0.4848322	0.4271853	561.6272	3.313008	0	1013.044	501.5955	0.3304666	0.4638467	562.3246	3.225265	0	12	1015	504						Frog_fixed.avi	0
7121	427	1018.124	502.5627	0.4847729	0.4271681	561.6697	3.30391	0	1009.195	506.9525	0.3303902	0.4638761	562.5083	3.231501	0	12	1014	505						Frog_fixed.avi	0
7138	428	1015.641	504.4363	0.4846841	0.4271262	561.8804	3.315779	0	1008.896	503.467	0.3303462	0.463887	562.5279	3.242967	0	12	1012	504						Frog_fixed.avi	0
7154	429	1017.424	501.3266	0.484633	0.4270926	561.8073	3.324603	0	1011.519	508.7593	0.3302907	0.4638786	562.5583	3.255777	0	12	1014	505						Frog_fixed.avi	0
7171	430	1017.387	500.7149	0.4845693	0.427109	561.7488	3.315987	0	1015.628	499.504	0.3302399	0.4639004	562.5761	3.25358	0	12	1017	500						Frog_fixed.avi	0
7188	431	1017.912	506.73	0.484487	0.4271814	561.834	3.336207	0	1017.427	500.4434	0.3301878	0.4640651	562.612	3.25178	0	12	1018	504						Frog_fixed.avi	0
7204	432	1011.424	510.4715	0.4844223	0.4273521	561.839	3.343965	0	1015.841	498.833	0.3301544	0.4642173	562.5989	3.256868	0	12	1014	505						Frog_fixed.avi	0
7221	433	1013.073	513.1937	0.4843831	0.4275489	561.764	3.356795	0	1018.612	494.2876	0.3301416	0.4644363	562.627	3.254216	0	12	1016	504						Frog_fixed.avi	0
7238	434	1016.365	506.1868	0.4844242	0.4278565	561.9285	3.352102	0	1018.282	503.4543	0.3301612	0.4646396	562.7465	3.276575	0	12	1017	505						Frog_fixed.avi	0
7254	435	1015.005	506.2845	0.4844907	0.4280302	561.9575	3.34862	0	1011.488	500.5734	0.3302321	0.4648892	562.7344	3.287999	0	12	1013	503						Frog_fixed.avi	0
7271	436	1021.215	506.8017	0.4846195	0.4282591	562.0297	3.371685	0	1019.214	496.3554	0.3303342	0.4649889	562.8401	3.274214	0	12	1020	502						Frog_fixed.avi	0
7288	437	1017.113	501.8011	0.4847281	0.4284479	562.1295	3.37885	0	1017.112	495.9681	0.3304976	0.4650371	562.7863	3.294647	0	12	1017	499						Frog_fixed.avi	0
7304	438	1015.958	506.607	0.4849247	0.4286127	562.0876	3.384853	0	1013.83	495.0641	0.3306638	0.4650703	562.8249	3.29187	0	12	1015	501						Frog_fixed.avi	0
7321	439	1019.047	511.3252	0.4851253	0.4287501	562.0556	3.384186	0	1018.871	494.5295	0.3308337	0.4650825	562.9788	3.289573	0	12	1019	503						Frog_fixed.avi	0
7337	440	1010.774	510.6873	0.4852608	0.4289406	562.1329	3.396209	0	1018.19	493.3263	0.3310198	0.4651192	562.8802	3.297925	0	12	1014	502						Frog_fixed.avi	0
7354	441	1018.084	508.19	0.4854387	0.4291638	562.111	3.410441	0	1015.888	496.592	0.3311621	0.4651996	562.8771	3.31968	0	12	1017	502						Frog_fixed.avi	0
7371	442	1014.932	507.0511	0.485576	0.429482	562.0923	3.423116	0	1012.835	502.2936	0.3312545	0.4653107	562.9304	3.336794	0	12	1014	505						Frog_fixed.avi	0
7387	443	1016.677	508.5301	0.4856737	0.4297166	562.1838	3.431107	0	1010.647	503.6082	0.3313182	0.4654529	562.9434	3.33369	0	12	1014	506						Frog_fixed.avi	0
7404	444	1013.592	507.7614	0.4857441	0.4298616	562.116	3.43716	0	1016.391	502.2972	0.3314129	0.4656373	562.7641	3.358525	0	12	1015	505						Frog_fixed.avi	0
7421	445	1011.268	506.0391	0.4858429	0.4299347	561.9193	3.459379	0	1017.905	493.7407	0.3314673	0.4657277	562.7631	3.350561	0	12	1015	500						Frog_fixed.avi	0
7437	446	1015.25	506.2276	0.4860151	0.4299814	561.973	3.466803	0	1012.606	497.3608	0.3315684	0.4657252	562.7074	3.365215	0	12	1014	502						Frog_fixed.avi	0
7454	447	1014.098	500.9882	0.486185	0.4300273	562.1222	3.466336	0	1013.841	496.1378	0.3317101	0.4656367	562.678	3.363338	0	12	1014	499						Frog_fixed.avi	0
7471	448	1013.606	506.5394	0.4863869	0.4299244	561.9052	3.482069	0	1012.407	504.0746	0.3318863	0.4654829	562.7638	3.38387	0	12	1013	505						Frog_fixed.avi	0
7487	449	1014.818	499.6182	0.4866809	0.429971	562.0303	3.485221	0	1015.452	501.5692	0.3321551	0.4654063	562.592	3.384682	0	12	1015	501						Frog_fixed.avi	0
7504	450	1014.87	505.5403	0.48698	0.4299296	561.8273	3.502704	0	1009.757	506.0385	0.3324439	0.4653421	562.4822	3.410217	0	12	1012	506						Frog_fixed.avi	0
7521	451	1009.946	508.0626	0.4872872	0.4299938	561.7523	3.504149	0	1011.234	498.8791	0.3327178	0.4652943	562.4423	3.416897	0	12	1011	503						Frog_fixed.avi	0
7537	452	1010.745	503.7037	0.4876235	0.4301463	561.7751	3.522949	0	1014.055	498.0681	0.3330243	0.4652728	562.347	3.401998	0	12	1012	501						Frog_fixed.avi	0
7554	453	1012.357	502.7876	0.4879628	0.4302277	561.4475	3.524959	0	1010.354	502.8593	0.3332732	0.4652539	562.3128	3.431265	0	12	1011	503						Frog_fixed.avi	0
7571	454	1006.79	506.1151	0.4882	0.4302641	561.6714	3.531632	0	1013.523	503.2614	0.3335571	0.4652166	562.1164	3.443714	0	12	1010	505						Frog_fixed.avi	0
7587	455	1012.151	502.0689	0.4884765	0.4303095	561.3182	3.534354	0	1012.549	504.4384	0.3337207	0.4651624	562.0569	3.441891	0	12	1012	503						Frog_fixed.avi	0
7604	456	1009.045	502.2598	0.4886003	0.4303406	561.4713	3.54325	0	1013.106	498.279	0.333899	0.4651171	561.8486	3.452542	0	12	1011	500						Frog_fixed.avi	0
7621	457	1008.734	501.7118	0.488791	0.4303648	561.0962	3.543516	0	1015.001	501.7541	0.3340288	0.4650669	561.7147	3.460904	0	12	1012	502						Frog_fixed.avi	0
7637	458	1006.793	504.8928	0.4889392	0.4302799	561.0403	3.539237	0	1014.427	503.3854	0.3341393	0.464939	561.664	3.470775	0	12	1011	504						Frog_fixed.avi	0
7654	459	1011.219	506.0545	0.4891513	0.430234	560.9413	3.548634	0	1017.442	510.049	0.3343208	0.4646919	561.4587	3.474341	0	12	1014	508						Frog_fixed.avi	0
7671	460	1007.389	507.5898	0.489416	0.4300819	560.8664	3.539474	0	1011.68	507.1361	0.3345403	0.4644788	561.2961	3.483168	0	12	1010	507						Frog_fixed.avi	0
7687	461	1009.347	511.4585	0.4897486	0.4298387	560.712	3.535949	0	1017.271	505.0948	0.3348441	0.464244	561.1912	3.485039	0	12	1013	508						Frog_fixed.avi	0
7704	462	1008.978	504.2859	0.4901209	0.4296302	560.5302	3.535873	0	1015.599	511.5666	0.3351703	0.4638621	561.166	3.485276	0	12	1012	508						Frog_fixed.avi	0
7721	463	1002.381	506.3589	0.4904474	0.4293086	560.5807	3.519531	0	1011.23	508.72	0.3355185	0.4634999	560.9071	3.48625	0	12	1007	508						Frog_fixed.avi	0
7737	464	1007.169	510.9254	0.490804	0.4288514	560.3895	3.538869	0	1016.838	510.6576	0.3358322	0.4629563	560.7665	3.49621	0	12	1012	511						Frog_fixed.avi	0
7754	465	1005.202	507.8675	0.4910271	0.4285482	560.2206	3.548301	0	1011.555	512.0708	0.3360159	0.4624345	560.7152	3.519736	0	12	1008	510						Frog_fixed.avi	0
7771	466	1002.072	517.3857	0.4911401	0.4281015	560.1053	3.55313	0	1015.084	508.3408	0.3361418	0.4618935	560.5555	3.496544	0	12	1009	513						Frog_fixed.avi	0
7787	467	1008.867	506.2996	0.4912322	0.4279432	560.1133	3.54842	0	1012.719	512.8223	0.3361659	0.4613927	560.4424	3.513558	0	12	1011	510						Frog_fixed.avi	0
7804	468	1011.475	505.1399	0.4912075	0.4278909	560.0587	3.553751	0	1017.264	506.9895	0.3361037	0.4611071	560.3815	3.499141	0	12	1014	506						Frog_fixed.avi	0
7821	469	1010.906	509.4053	0.4911132	0.4279431	559.9222	3.543272	0	1014.568	507.7367	0.3359496	0.4609484	560.405	3.525844	0	12	1013	509						Frog_fixed.avi	0
7837	470	1014.189	508.0068	0.4909911	0.4280677	560.1043	3.550612	0	1013.641	510.6547	0.3358075	0.4608875	560.2266	3.517329	0	12	1014	509						Frog_fixed.avi	0
7854	471	1008.826	512.8029	0.4908375	0.4283221	560.1779	3.560243	0	1015.505	510.7503	0.335672	0.4609294	560.1753	3.5251	0	12	1012	512						Frog_fixed.avi	0
7871	472	1009.65	509.8456	0.4907498	0.4285809	560.104	3.543726	0	1016.153	507.5093	0.3355638	0.4609908	560.1286	3.52989	0	12	1013	509						Frog_fixed.avi	0
7887	473	1009.25	511.5396	0.4907289	0.4286909	560.0389	3.564449	0	1012.154	508.8691	0.3354677	0.4610314	560.1763	3.526254	0	12	1011	510						Frog_fixed.avi	0
7904	474	1012.66	510.7733	0.4907249	0.4287441	560.05	3.564318	0	1013.988	511.1176	0.3354353	0.4610737	560.1072	3.531334	0	12	1013	511						Frog_fixed.avi	0
7920	475	1012.304	512.0428	0.490737	0.4288006	560.0571	3.562175	0	1013.355	510.3229	0.3354142	0.4611113	560.084	3.543363	0	12	1013	511						Frog_fixed.avi	0
7937	476	1009.104	514.0125	0.4907383	0.4289156	560.0887	3.560817	0	1012.596	512.5286	0.3353947	0.4611737	560.056	3.540872	0	12	1011	513						Frog_fixed.avi	0
7954	477	1010.972	516.4898	0.4907308	0.4291394	560.0892	3.570957	0	1011.305	520.4173	0.3353731	0.4612601	559.9771	3.565418	0	12	1011	518						Frog_fixed.avi	0
7970	478	1007.645	513.1135	0.4906819	0.4293899	559.9243	3.568536	0	1012.133	516.8386	0.3353113	0.4613965	559.9856	3.543942	0	12	1010	515						Frog_fixed.avi	0
7987	479	1009.363	518.2571	0.4905863	0.4296298	560.1166	3.576564	0	1010.783	512.9183	0.3352022	0.4616772	560.0096	3.557078	0	12	1010	516						Frog_fixed.avi	0
8004	480	1011.238	516.0538	0.4903794	0.4299031	560.4198	3.585291	0	1009.868	517.7755	0.3349789	0.4619594	560.1443	3.566288	0	12	1011	517						Frog_fixed.avi	0
8020	481	1007.938	512.9213	0.4901241	0.4302419	560.1931	3.562522	0	1009.415	516.7008	0.3347297	0.4622982	560.0641	3.560204	0	12	1009	515						Frog_fixed.avi	0
8037	482	1012.536	513.9553	0.4897992	0.4304656	560.3929	3.574083	0	1011.564	514.8194	0.334413	0.4627384	560.1584	3.557251	0	12	1012	514						Frog_fixed.avi	0
8054	483	1011.231	514.5886	0.4894532	0.4307235	560.6709	3.580514	0	1004.204	521.106	0.3340562	0.4630595	560.3029	3.571926	0	12	1008	518						Frog_fixed.avi	0
8070	484	1006.1	515.8507	0.4891191	0.4308732	560.3672	3.555407	0	1008.783	517.6038	0.3337805	0.4634015	560.1658	3.5663	0	12	1007	517						Frog_fixed.avi	0
8087	485	1013.638	508.3728	0.4888521	0.4310362	560.6282	3.56382	0	1008.018	517.6157	0.3335109	0.4636377	560.3693	3.568321	0	12	1011	513						Frog_fixed.avi	0
8104	486	1008.641	516.1671	0.4886622	0.4310614	560.5785	3.565109	0	1015.443	520.1553	0.3333622	0.4638393	560.3787	3.565849	0	12	1012	518						Frog_fixed.avi	0
8120	487	1003.567	515.7153	0.4885467	0.4310367	560.6133	3.559686	0	1010.84	516.2731	0.3332923	0.4639872	560.3502	3.559977	0	12	1007	516						Frog_fixed.avi	0
8137	488	1005.578	519.2968	0.4885499	0.4309627	560.602	3.551901	0	1012.52	511.6661	0.3333314	0.4641017	560.4369	3.560679	0	12	1009	515						Frog_fixed.avi	0
8154	489	1009.747	522.4728	0.4886752	0.430795	560.6627	3.563915	0	1009.832	516.5815	0.3334301	0.4640306	560.5219	3.570132	0	12	1010	520						Frog_fixed.avi	0
8170	490	1014.817	515.2994	0.4888368	0.4306808	560.8021	3.558751	0	1008.754	517.1934	0.333569	0.4638777	560.6022	3.574276	0	12	1012	516						Frog_fixed.avi	0
8187	491	1007.074	515.6613	0.4889598	0.430557	560.7943	3.575298	0	1013.158	519.4031	0.3337714	0.4637724	560.5106	3.573729	0	12	1010	518						Frog_fixed.avi	0
8204	492	1011.599	513.0207	0.4891304	0.4304111	560.7205	3.561962	0	1012.955	515.2246	0.3339241	0.4636684	560.5497	3.581761	0	12	1012	514						Frog_fixed.avi	0
8220	493	1012.302	513.1647	0.4892476	0.4303147	560.6818	3.570661	0	1009.482	516.7471	0.3340078	0.4635619	560.6306	3.598105	0	12	1011	515						Frog_fixed.avi	0
8237	494	1011.708	517.3911	0.489311	0.4302111	560.6068	3.575701	0	1004.025	521.0117	0.3340545	0.4634666	560.6385	3.583646	0	12	1008	519						Frog_fixed.avi	0
8254	495	1031.097	510.969	0.4891361	0.4299931	560.7271	3.580191	0	1040.095	505.2152	0.3339924	0.46335	560.7561	3.599447	0	12	1036	508						Frog_fixed.avi	0
8270	496	1022.911	510.3175	0.4891609	0.429913	560.7473	3.585572	0	1027.05	502.2251	0.3340222	0.463246	560.7043	3.581504	0	12	1025	506						Frog_fixed.avi	0
8287	497	1022.211	510.4876	0.4891917	0.4299035	560.7327	3.600672	0	1027.442	503.1506	0.3340352	0.4633253	560.7323	3.611395	0	12	1025	507						Frog_fixed.avi	0
8304	498	1021.017	511.4066	0.4892191	0.4298553	560.7065	3.598564	0	1024.131	504.1752	0.334048	0.4633277	560.7327	3.600264	0	12	1023	508						Frog_fixed.avi	0
8320	499	1018.57	516.7193	0.4892777	0.4297041	560.7615	3.610825	0	1026.095	504.893	0.3341458	0.4632911	560.567	3.611408	0	12	1022	511						Frog_fixed.avi	0
8337	500	1020.381	514.4007	0.489349	0.4295905	560.6624	3.601277	0	1022.698	508.6056	0.3342164	0.463105	560.5408	3.604887	0	12	1022	512						Frog_fixed.avi	0
8354	501	1021.468	506.5165	0.4894087	0.4293871	560.7958	3.599805	0	1025.964	507.6757	0.3342981	0.4629348	560.5952	3.615141	0	12	1024	507						Frog_fixed.avi	0
8370	502	1017.989	510.6919	0.489458	0.4290285	560.6996	3.612758	0	1024.415	505.3065	0.3343464	0.4627071	560.6111	3.629439	0	12	1021	508						Frog_fixed.avi	0
8387	503	1017.859	510.3392	0.4894463	0.4286852	560.7586	3.603392	0	1027.221	507.3205	0.3343287	0.4623995	560.6011	3.608069	0	12	1023	509						Frog_fixed.avi	0
8404	504	1022.975	505.7794	0.4894043	0.4283031	560.8079	3.606289	0	1022.883	505.5483	0.3342565	0.4621365	560.6002	3.603555	0	12	1023	506						Frog_fixed.avi	0
8420	505	1017.975	509.8366	0.4892385	0.427984	560.6997	3.608839	0	1017.342	507.0356	0.3340508	0.4619714	560.7263	3.622302	0	12	1018	508						Frog_fixed.avi	0
8437	506	1015.949	511.2833	0.4889376	0.42779	560.9034	3.602754	0	1019.654	507.8593	0.3338372	0.4619784	560.6757	3.612095	0	12	1018	510						Frog_fixed.avi	0
8454	507	1015.85	505.7989	0.488564	0.4277789	560.7861	3.608359	0	1019.686	509.4791	0.3334722	0.4621181	560.8123	3.613612	0	12	1018	508						Frog_fixed.avi	0
8470	508	1017.928	511.3429	0.4881334	0.4279565	560.9164	3.602738	0	1016.399	502.9453	0.3330305	0.4625773	560.8621	3.613742	0	12	1017	507						Frog_fixed.avi	0
8487	509	1014.738	508.1026	0.4875826	0.4283147	560.866	3.596629	0	1018.568	504.1074	0.3325353	0.4630531	560.9342	3.604927	0	12	1017	506						Frog_fixed.avi	0
8503	510	1014.205	512.5997	0.4870055	0.4287718	561.1563	3.594821	0	1018.429	510.1477	0.3319978	0.4636851	561.0101	3.600249	0	12	1016	511						Frog_fixed.avi	0
8520	511	1015.414	504.2358	0.4864566	0.4292853	561.1539	3.602068	0	1020.504	508.933	0.3314582	0.4642919	561.1395	3.60116	0	12	1018	507						Frog_fixed.avi	0
8537	512	1020.16	509.0916	0.4859154	0.4296154	561.2877	3.595525	0	1017.303	507.258	0.3309184	0.4647294	561.3121	3.589135	0	12	1019	508						Frog_fixed.avi	0
8553	513	1016.139	515.3924	0.4853626	0.429893	561.5476	3.59639	0	1016.6	509.7875	0.3304283	0.4651664	561.4447	3.596053	0	12	1016	513						Frog_fixed.avi	0
8570	514	1021.53	515.1785	0.4848489	0.430191	561.707	3.591689	0	1016.497	509.3617	0.3299698	0.4654798	561.6429	3.589718	0	12	1019	512						Frog_fixed.avi	0
8587	515	1015.507	516.3762	0.4843651	0.4304571	561.8499	3.600506	0	1019.059	508.945	0.3295613	0.465875	561.8909	3.597846	0	12	1017	513						Frog_fixed.avi	0
8603	516	1015.629	518.5899	0.4839374	0.4307722	562.0462	3.578833	0	1019.906	509.5917	0.3291721	0.4662008	562.1055	3.5866	0	12	1018	514						Frog_fixed.avi	0
8620	517	1015.355	515.9069	0.4835595	0.4312027	562.2553	3.57964	0	1015.398	510.0936	0.3287985	0.4666699	562.3421	3.597481	0	12	1015	513						Frog_fixed.avi	0
8637	518	1021.972	512.3326	0.4832004	0.4317433	562.4168	3.573123	0	1016.209	511.8065	0.3284942	0.4671156	562.4269	3.580318	0	12	1019	512						Frog_fixed.avi	0
8653	519	1014.895	510.731	0.4828067	0.4324566	562.723	3.577091	0	1015.528	512.5476	0.3281707	0.4676703	562.5448	3.597772	0	12	1015	512						Frog_fixed.avi	0
8670	520	1024.375	517.5688	0.4825328	0.4331757	563.0043	3.576808	0	1016.116	509.8196	0.3278492	0.4682331	562.86	3.602244	0	12	1020	514						Frog_fixed.avi	0
8687	521	1017.454	514.3253	0.4822518	0.434061	563.0673	3.572426	0	1016.006	512.6904	0.3276227	0.4687064	562.857	3.594264	0	12	1017	514						Frog_fixed.avi	0
8703	522	1016.58	518.6722	0.4820943	0.4349262	563.3275	3.573919	0	1016.179	510.1884	0.3274887	0.4692034	562.946	3.593547	0	12	1016	514						Frog_fixed.avi	0
8720	523	1011.069	514.9241	0.48207	0.4357909	563.6055	3.568022	0	1016.347	513.0527	0.3274529	0.4695197	563.1467	3.589836	0	12	1014	514						Frog_fixed.avi	0
8737	524	1022.265	516.1229	0.4823106	0.4364969	563.7955	3.564873	0	1014.603	511.9949	0.3276387	0.4698347	563.0516	3.590237	0	12	1018	514						Frog_fixed.avi	0
8753	525	1017.755	517.698	0.4826116	0.437169	563.9805	3.570858	0	1015.006	511.4254	0.327919	0.4699796	563.1809	3.578304	0	12	1016	515						Frog_fixed.avi	0
8770	526	1018.885	525.2774	0.4830748	0.4376861	564.1347	3.566408	0	1013.575	514.7388	0.3283672	0.4700026	563.0872	3.583574	0	12	1016	520						Frog_fixed.avi	0
8787	527	1018.538	518.4956	0.4836968	0.4382138	564.5201	3.57878	0	1012.736	508.6985	0.328936	0.4698027	563.1099	3.583854	0	12	1016	514						Frog_fixed.avi	0
8803	528	991.5316	521.0125	0.484767	0.4385213	564.7103	3.552688	0	987.1357	513.4283	0.3299368	0.469113	563.0701	3.582841	0	12	989	517						Frog_fixed.avi	0
8820	529	746.0757	526.7927	0.4874699	0.4388433	565.2535	3.562937	0	730.765	510.6871	0.33283	0.4678012	562.6163	3.596354	0	12	738	519						Frog_fixed.avi	0
8837	530	489.297	572.9982	0.4911507	0.4394107	565.9346	3.534046	0	451.8385	537.2651	0.336906	0.4660871	562.1554	3.625791	0	13	471	555						Frog_fixed.avi	0
8853	531	183.8551	602.429	0.4955722	0.4401561	566.9261	3.534368	0	141.8674	548.3262	0.3418081	0.463917	561.9026	3.637196	0	13	163	575						Frog_fixed.avi	0
8870	532	-183.5249	644.8779	0.5005941	0.4411138	568.5183	3.539948	0	-186.0818	595.5727	0.3476022	0.4613679	562.0491	3.636285	0	13	-185	620						Frog_fixed.avi	0
8887	533	-612.5629	699.9337	0.5067666	0.442287	568.5231	3.539201	0	-581.7006	610.1948	0.3540629	0.4586529	562.4133	3.63564	0	13	-597	655						Frog_fixed.avi	0
8903	534	-1301.83	746.1929	0.5126756	0.4437567	568.5231	3.571344	0	-1116.055	641.9009	0.3610558	0.4560295	563.176	3.676113	0	13	-1209	694						Frog_fixed.avi	0
8920	535	-1280	-1024	-1	-1	-1	-1	4	-1735.225	687.2362	0.3689441	0.4534055	563.178	3.700987	0	13	-1735	687						Frog_fixed.avi	0
8937	536	-1280	-1024	-1	-1	-1	-1	4	-1280	-1024	-1	-1	-1	-1	4		0	0						Frog_fixed.avi	0
8953	537	-1280	-1024	-1	-1	-1	-1	4	-1280	-1024	-1	-1	-1	-1	4		0	0						Frog_fixed.avi	0
8970	538	-1280	-1024	-1	-1	-1	-1	4	-1280	-1024	-1	-1	-1	-1	4		0	0						Frog_fixed.avi	0
8987	539	-1280	-1024	-1	-1	-1	-1	4	-1280	-1024	-1	-1	-1	-1	4		0	0						Frog_fixed.avi	0
9003	540	-1280	-1024	-1	-1	-1	-1	4	-1280	-1024	-1	-1	-1	-1	4		0	0						Frog_fixed.avi	0
9020	541	-1280	-1024	-1	-1	-1	-1	4	-1280	-1024	-1	-1	-1	-1	4		0	0						Frog_fixed.avi	0
9036	542	-1280	-1024	-1	-1	-1	-1	4	-1280	-1024	-1	-1	-1	-1	4		0	0						Frog_fixed.avi	0
9053	543	-1280	-1024	-1	-1	-1	-1	4	-1280	-1024	-1	-1	-1	-1	4		0	0						Frog_fixed.avi	0
9070	544	-1280	-1024	-1	-1	-1	-1	4	-1280	-1024	-1	-1	-1	-1	4		0	0						Frog_fixed.avi	0
9086	545	-324.25	1283.982	0.5724045	0.4656278	574.8002	3.986502	0	-1280	-1024	-1	-1	-1	-1	4	14	-324	1284						Frog_fixed.avi	0
9103	546	-1280	-1024	-1	-1	-1	-1	4	-1280	-1024	-1	-1	-1	-1	4	14	0	0						Frog_fixed.avi	0
9120	547	-1280	-1024	-1	-1	-1	-1	4	-1280	-1024	-1	-1	-1	-1	4	14	0	0						Frog_fixed.avi	0
9136	548	-1280	-1024	-1	-1	-1	-1	4	-1280	-1024	-1	-1	-1	-1	4	14	0	0						Frog_fixed.avi	0
9153	549	-1280	-1024	-1	-1	-1	-1	4	-1280	-1024	-1	-1	-1	-1	4	14	0	0						Frog_fixed.avi	0
9170	550	-1280	-1024	-1	-1	-1	-1	4	339.87	466.2425	0.4748524	0.4521405	574.8053	5.377382	0	14	340	466						Frog_fixed.avi	0
9186	551	-1280	-1024	-1	-1	-1	-1	4	-1280	-1024	-1	-1	-1	-1	4		0	0						Frog_fixed.avi	0
9203	552	-1280	-1024	-1	-1	-1	-1	4	-1280	-1024	-1	-1	-1	-1	4		0	0						Frog_fixed.avi	0
9220	553	-1280	-1024	-1	-1	-1	-1	4	-1280	-1024	-1	-1	-1	-1	4		0	0						Frog_fixed.avi	0
9236	554	-1280	-1024	-1	-1	-1	-1	4	-1280	-1024	-1	-1	-1	-1	4		0	0						Frog_fixed.avi	0
9253	555	-1280	-1024	-1	-1	-1	-1	4	-1280	-1024	-1	-1	-1	-1	4		0	0						Frog_fixed.avi	0
9270	556	-1280	-1024	-1	-1	-1	-1	4	-1280	-1024	-1	-1	-1	-1	4		0	0						Frog_fixed.avi	0
9286	557	-1280	-1024	-1	-1	-1	-1	4	-1280	-1024	-1	-1	-1	-1	4		0	0						Frog_fixed.avi	0
9303	558	-1280	-1024	-1	-1	-1	-1	4	154.1946	868.4417	0.5058585	0.4536726	586.5532	4.599407	0	15	154	868						Frog_fixed.avi	0
9320	559	-1280	-1024	-1	-1	-1	-1	4	181.4093	927.8127	0.5083749	0.454026	586.5532	4.041728	0	15	181	928						Frog_fixed.avi	0
9336	560	-1280	-1024	-1	-1	-1	-1	4	370.2976	1250.336	0.5118299	0.452503	586.5532	3.869261	0	15	370	1250						Frog_fixed.avi	0
9353	561	-1280	-1024	-1	-1	-1	-1	4	374.8539	1154.855	0.5143734	0.4537697	586.5532	3.955938	0	15	375	1155						Frog_fixed.avi	0
9370	562	-1280	-1024	-1	-1	-1	-1	4	-1280	-1024	-1	-1	-1	-1	4	15	0	0						Frog_fixed.avi	0
9386	563	-1280	-1024	-1	-1	-1	-1	4	402.0546	1007.651	0.5219445	0.4569609	586.5532	3.614276	0	15	402	1008						Frog_fixed.avi	0
9403	564	-1280	-1024	-1	-1	-1	-1	4	391.5358	649.5334	0.5271754	0.4620415	586.5532	3.476956	0	15	392	650						Frog_fixed.avi	0
9420	565	-1280	-1024	-1	-1	-1	-1	4	-1280	-1024	-1	-1	-1	-1	4	15	0	0						Frog_fixed.avi	0
9436	566	-1280	-1024	-1	-1	-1	-1	4	480.9512	1045.46	0.5255893	0.4595256	438.8552	2.367265	0	15	481	1045						Frog_fixed.avi	0
9453	567	-1280	-1024	-1	-1	-1	-1	4	-1280	-1024	-1	-1	-1	-1	4		0	0						Frog_fixed.avi	0
9470	568	-1280	-1024	-1	-1	-1	-1	4	-1280	-1024	-1	-1	-1	-1	4		0	0						Frog_fixed.avi	0
9486	569	-1280	-1024	-1	-1	-1	-1	4	-1280	-1024	-1	-1	-1	-1	4		0	0						Frog_fixed.avi	0
9503	570	-1280	-1024	-1	-1	-1	-1	4	-1280	-1024	-1	-1	-1	-1	4		0	0						Frog_fixed.avi	0
9520	571	-1280	-1024	-1	-1	-1	-1	4	-1280	-1024	-1	-1	-1	-1	4		0	0						Frog_fixed.avi	0
9536	572	-1280	-1024	-1	-1	-1	-1	4	-1280	-1024	-1	-1	-1	-1	4		0	0						Frog_fixed.avi	0
9553	573	-1280	-1024	-1	-1	-1	-1	4	-1280	-1024	-1	-1	-1	-1	4		0	0						Frog_fixed.avi	0
9570	574	-1280	-1024	-1	-1	-1	-1	4	-1280	-1024	-1	-1	-1	-1	4		0	0						Frog_fixed.avi	0
9586	575	-1280	-1024	-1	-1	-1	-1	4	-1280	-1024	-1	-1	-1	-1	4		0	0						Frog_fixed.avi	0
9603	576	-1280	-1024	-1	-1	-1	-1	4	-1280	-1024	-1	-1	-1	-1	4		0	0						Frog_fixed.avi	0
9619	577	-1280	-1024	-1	-1	-1	-1	4	-1280	-1024	-1	-1	-1	-1	4		0	0						Frog_fixed.avi	0
9636	578	-1280	-1024	-1	-1	-1	-1	4	-1280	-1024	-1	-1	-1	-1	4		0	0						Frog_fixed.avi	0
9653	579	-1280	-1024	-1	-1	-1	-1	4	-1280	-1024	-1	-1	-1	-1	4		0	0						Frog_fixed.avi	0
9669	580	-1280	-1024	-1	-1	-1	-1	4	-1280	-1024	-1	-1	-1	-1	4		0	0						Frog_fixed.avi	0
9686	581	-1280	-1024	-1	-1	-1	-1	4	-1280	-1024	-1	-1	-1	-1	4		0	0						Frog_fixed.avi	0
9703	582	-1280	-1024	-1	-1	-1	-1	4	-1280	-1024	-1	-1	-1	-1	4		0	0						Frog_fixed.avi	0
9719	583	-1280	-1024	-1	-1	-1	-1	4	-1280	-1024	-1	-1	-1	-1	4		0	0						Frog_fixed.avi	0
9736	584	-1280	-1024	-1	-1	-1	-1	4	-1280	-1024	-1	-1	-1	-1	4		0	0						Frog_fixed.avi	0
9753	585	-1280	-1024	-1	-1	-1	-1	4	-1280	-1024	-1	-1	-1	-1	4		0	0						Frog_fixed.avi	0
9769	586	-1280	-1024	-1	-1	-1	-1	4	-1280	-1024	-1	-1	-1	-1	4		0	0						Frog_fixed.avi	0
9786	587	-1280	-1024	-1	-1	-1	-1	4	-1280	-1024	-1	-1	-1	-1	4		0	0						Frog_fixed.avi	0
9803	588	-1280	-1024	-1	-1	-1	-1	4	-1280	-1024	-1	-1	-1	-1	4		0	0						Frog_fixed.avi	0
9819	589	-1280	-1024	-1	-1	-1	-1	4	-1280	-1024	-1	-1	-1	-1	4		0	0						Frog_fixed.avi	0
9836	590	-1280	-1024	-1	-1	-1	-1	4	-1280	-1024	-1	-1	-1	-1	4		0	0						Frog_fixed.avi	0
9853	591	-1280	-1024	-1	-1	-1	-1	4	-1280	-1024	-1	-1	-1	-1	4		0	0						Frog_fixed.avi	0
9869	592	-1280	-1024	-1	-1	-1	-1	4	-1280	-1024	-1	-1	-1	-1	4		0	0						Frog_fixed.avi	0
9886	593	-1280	-1024	-1	-1	-1	-1	4	-1280	-1024	-1	-1	-1	-1	4		0	0						Frog_fixed.avi	0
9903	594	-1280	-1024	-1	-1	-1	-1	4	-1280	-1024	-1	-1	-1	-1	4		0	0						Frog_fixed.avi	0
9919	595	-1280	-1024	-1	-1	-1	-1	4	-1280	-1024	-1	-1	-1	-1	4		0	0						Frog_fixed.avi	0
9936	596	-1280	-1024	-1	-1	-1	-1	4	-1280	-1024	-1	-1	-1	-1	4		0	0						Frog_fixed.avi	0
9953	597	-1280	-1024	-1	-1	-1	-1	4	-1280	-1024	-1	-1	-1	-1	4		0	0						Frog_fixed.avi	0
9969	598	-1280	-1024	-1	-1	-1	-1	4	-1280	-1024	-1	-1	-1	-1	4		0	0						Frog_fixed.avi	0
9986	599	-1280	-1024	-1	-1	-1	-1	4	-1280	-1024	-1	-1	-1	-1	4		0	0						Frog_fixed.avi	0
10003	600	-1280	-1024	-1	-1	-1	-1	4	-1280	-1024	-1	-1	-1	-1	4		0	0						Frog_fixed.avi	0
10019	601	-1280	-1024	-1	-1	-1	-1	4	-1280	-1024	-1	-1	-1	-1	4		0	0						Frog_fixed.avi	0
10036	602	-1280	-1024	-1	-1	-1	-1	4	-1280	-1024	-1	-1	-1	-1	4		0	0						Frog_fixed.avi	0
10053	603	-1280	-1024	-1	-1	-1	-1	4	-1280	-1024	-1	-1	-1	-1	4		0	0						Frog_fixed.avi	0
10069	604	-1280	-1024	-1	-1	-1	-1	4	-1280	-1024	-1	-1	-1	-1	4		0	0						Frog_fixed.avi	0
10086	605	-1280	-1024	-1	-1	-1	-1	4	-1280	-1024	-1	-1	-1	-1	4		0	0						Frog_fixed.avi	0
10103	606	-1280	-1024	-1	-1	-1	-1	4	-1280	-1024	-1	-1	-1	-1	4		0	0						Frog_fixed.avi	0
10119	607	-1280	-1024	-1	-1	-1	-1	4	-1280	-1024	-1	-1	-1	-1	4		0	0						Frog_fixed.avi	0
10136	608	-1280	-1024	-1	-1	-1	-1	4	-1280	-1024	-1	-1	-1	-1	4		0	0						Frog_fixed.avi	0
10153	609	-1280	-1024	-1	-1	-1	-1	4	-1280	-1024	-1	-1	-1	-1	4		0	0						Frog_fixed.avi	0
10169	610	-1280	-1024	-1	-1	-1	-1	4	-1280	-1024	-1	-1	-1	-1	4		0	0						Frog_fixed.avi	0
10186	611	-1280	-1024	-1	-1	-1	-1	4	-1280	-1024	-1	-1	-1	-1	4		0	0						Frog_fixed.avi	0
10202	612	-1280	-1024	-1	-1	-1	-1	4	-1280	-1024	-1	-1	-1	-1	4		0	0						Frog_fixed.avi	0
10219	613	-1280	-1024	-1	-1	-1	-1	4	-1280	-1024	-1	-1	-1	-1	4		0	0						Frog_fixed.avi	0
10236	614	-1280	-1024	-1	-1	-1	-1	4	-1280	-1024	-1	-1	-1	-1	4		0	0						Frog_fixed.avi	0
10252	615	-1280	-1024	-1	-1	-1	-1	4	-1280	-1024	-1	-1	-1	-1	4		0	0						Frog_fixed.avi	0
10269	616	-1280	-1024	-1	-1	-1	-1	4	-1280	-1024	-1	-1	-1	-1	4		0	0						Frog_fixed.avi	0
10286	617	-1280	-1024	-1	-1	-1	-1	4	-1280	-1024	-1	-1	-1	-1	4		0	0						Frog_fixed.avi	0
10303	618	-1280	-1024	-1	-1	-1	-1	4	-1280	-1024	-1	-1	-1	-1	4		0	0						Frog_fixed.avi	0
10320	619	-1280	-1024	-1	-1	-1	-1	4	-1280	-1024	-1	-1	-1	-1	4		0	0						Frog_fixed.avi	0
10337	620	-1280	-1024	-1	-1	-1	-1	4	-1280	-1024	-1	-1	-1	-1	4		0	0						Frog_fixed.avi	0
10354	621	-1280	-1024	-1	-1	-1	-1	4	-1280	-1024	-1	-1	-1	-1	4		0	0						Frog_fixed.avi	0
10370	622	-1280	-1024	-1	-1	-1	-1	4	-1280	-1024	-1	-1	-1	-1	4		0	0						Frog_fixed.avi	0
10387	623	-1280	-1024	-1	-1	-1	-1	4	-1280	-1024	-1	-1	-1	-1	4		0	0						Frog_fixed.avi	0
10404	624	-1280	-1024	-1	-1	-1	-1	4	-1280	-1024	-1	-1	-1	-1	4		0	0						Frog_fixed.avi	0
10420	625	-1280	-1024	-1	-1	-1	-1	4	-1280	-1024	-1	-1	-1	-1	4		0	0						Frog_fixed.avi	0
10436	626	-1280	-1024	-1	-1	-1	-1	4	-1280	-1024	-1	-1	-1	-1	4		0	0						Frog_fixed.avi	0
10452	627	-1280	-1024	-1	-1	-1	-1	4	-1280	-1024	-1	-1	-1	-1	4		0	0						Frog_fixed.avi	0
10469	628	-1280	-1024	-1	-1	-1	-1	4	-1280	-1024	-1	-1	-1	-1	4		0	0						Frog_fixed.avi	0
10486	629	-1280	-1024	-1	-1	-1	-1	4	-1280	-1024	-1	-1	-1	-1	4		0	0						Frog_fixed.avi	0
10502	630	-1280	-1024	-1	-1	-1	-1	4	-1280	-1024	-1	-1	-1	-1	4		0	0						Frog_fixed.avi	0
10519	631	-1280	-1024	-1	-1	-1	-1	4	-1280	-1024	-1	-1	-1	-1	4		0	0						Frog_fixed.avi	0
10536	632	-1280	-1024	-1	-1	-1	-1	4	-1280	-1024	-1	-1	-1	-1	4		0	0						Frog_fixed.avi	0
10552	633	-1280	-1024	-1	-1	-1	-1	4	-1280	-1024	-1	-1	-1	-1	4		0	0						Frog_fixed.avi	0
10569	634	-1280	-1024	-1	-1	-1	-1	4	-1280	-1024	-1	-1	-1	-1	4		0	0						Frog_fixed.avi	0
10586	635	-1280	-1024	-1	-1	-1	-1	4	-1280	-1024	-1	-1	-1	-1	4		0	0						Frog_fixed.avi	0
10603	636	-1280	-1024	-1	-1	-1	-1	4	-1280	-1024	-1	-1	-1	-1	4		0	0						Frog_fixed.avi	0
10621	637	-1280	-1024	-1	-1	-1	-1	4	-1280	-1024	-1	-1	-1	-1	4		0	0						Frog_fixed.avi	0
10637	638	-1280	-1024	-1	-1	-1	-1	4	-1280	-1024	-1	-1	-1	-1	4		0	0						Frog_fixed.avi	0
10653	639	-1280	-1024	-1	-1	-1	-1	4	-1280	-1024	-1	-1	-1	-1	4		0	0						Frog_fixed.avi	0
10670	640	-1280	-1024	-1	-1	-1	-1	4	-1280	-1024	-1	-1	-1	-1	4		0	0						Frog_fixed.avi	0
10686	641	-1280	-1024	-1	-1	-1	-1	4	-1280	-1024	-1	-1	-1	-1	4		0	0						Frog_fixed.avi	0
10703	642	-1280	-1024	-1	-1	-1	-1	4	-1280	-1024	-1	-1	-1	-1	4		0	0						Frog_fixed.avi	0
10719	643	-1280	-1024	-1	-1	-1	-1	4	-1280	-1024	-1	-1	-1	-1	4		0	0						Frog_fixed.avi	0
10736	644	-1280	-1024	-1	-1	-1	-1	4	-1280	-1024	-1	-1	-1	-1	4		0	0						Frog_fixed.avi	0
10752	645	-1280	-1024	-1	-1	-1	-1	4	-1280	-1024	-1	-1	-1	-1	4		0	0						Frog_fixed.avi	0
10769	646	-1280	-1024	-1	-1	-1	-1	4	-1280	-1024	-1	-1	-1	-1	4		0	0						Frog_fixed.avi	0
10785	647	-1280	-1024	-1	-1	-1	-1	4	586.8441	626.9819	0.449509	0.447809	565.8281	3.688858	0	16	587	627						Frog_fixed.avi	0
10802	648	574.7047	670.175	0.5807905	0.4744055	588.0779	3.771017	0	570.7817	651.6771	0.4368972	0.4475736	557.5085	3.642806	0	16	573	661						Frog_fixed.avi	0
10819	649	590.5909	698.2656	0.5729669	0.47077	574.6669	3.695385	0	575.3984	655.5504	0.4268271	0.4475273	558.0927	3.65341	0	16	583	677						Frog_fixed.avi	0
10835	650	586.3616	692.5211	0.5657428	0.4676991	573.6483	3.706972	0	576.3097	660.4332	0.4175581	0.4475845	558.4785	3.646569	0	16	581	676						Frog_fixed.avi	0
10852	651	579.6571	699.1713	0.5590701	0.4647917	572.6062	3.698373	0	575.8689	662.7	0.4093136	0.4476534	558.868	3.650959	0	16	578	681						Frog_fixed.avi	0
10869	652	588.4626	698.4985	0.5531555	0.4621871	571.854	3.699058	0	578.9639	657.9071	0.4021696	0.4477619	559.1938	3.656955	0	16	584	678						Frog_fixed.avi	0
10885	653	579.8853	699.8934	0.5479118	0.459841	571.3733	3.683923	0	576.9514	665.3082	0.3960363	0.4480441	559.7206	3.644886	0	16	578	683						Frog_fixed.avi	0
10902	654	583.0981	692.223	0.5433699	0.4578865	570.8967	3.683224	0	576.7811	658.2263	0.3908418	0.4485078	559.9485	3.643277	0	16	580	675						Frog_fixed.avi	0
10919	655	586.179	702.4562	0.5393606	0.4561833	570.6614	3.709099	0	580.2274	667.2433	0.3863548	0.4490826	560.2255	3.649147	0	16	583	685						Frog_fixed.avi	0
10935	656	763.2953	675.6698	0.5344954	0.4546463	570.6136	3.718636	0	779.7683	651.814	0.3815289	0.4495674	560.6916	3.698977	0	17	772	664						Frog_fixed.avi	0
10952	657	901.0511	602.0131	0.5298852	0.4526965	570.9798	3.731702	0	920.5828	579.7382	0.3769215	0.4497915	561.4584	3.65611	0	17	911	591						Frog_fixed.avi	0
10969	658	894.9114	588.041	0.52674	0.4512843	570.8745	3.73607	0	906.4099	578.8906	0.3735269	0.4504441	561.496	3.656578	0	17	901	583						Frog_fixed.avi	0
10985	659	913.2194	582.571	0.5236676	0.4501558	570.3761	3.751454	0	925.4153	563.1388	0.3701384	0.45134	561.7079	3.67362	0	17	919	573						Frog_fixed.avi	0
11002	660	906.7007	589.6555	0.5206275	0.4491361	570.2571	3.739046	0	905.8371	573.7785	0.3667594	0.4519851	561.9101	3.656833	0	17	906	582						Frog_fixed.avi	0
11019	661	906.5629	587.1535	0.5175961	0.4483341	570.1271	3.730921	0	910.3129	578.6876	0.3634919	0.4527172	562.0428	3.651328	0	17	908	583						Frog_fixed.avi	0
11035	662	905.7791	587.3433	0.5145978	0.4476493	570.0383	3.727002	0	910.6921	571.8877	0.3602524	0.4534655	562.1696	3.620551	0	17	908	580						Frog_fixed.avi	0
11052	663	907.9431	579.722	0.5116772	0.4471786	569.9216	3.704335	0	909.5934	569.3065	0.3571616	0.4541752	562.3678	3.611866	0	17	909	575						Frog_fixed.avi	0
11069	664	910.3062	583.66	0.5089409	0.4467093	569.5333	3.701069	0	907.9962	567.7753	0.3542816	0.4547957	562.5237	3.594626	0	17	909	576						Frog_fixed.avi	0
11085	665	909.8187	588.4209	0.506399	0.4463189	569.3145	3.698195	0	905.747	572.1653	0.3515834	0.4553504	562.7493	3.565347	0	17	908	580						Frog_fixed.avi	0
11102	666	907.3852	589.7179	0.5041298	0.4459556	569.2584	3.687186	0	905.2084	573.3392	0.3492404	0.4558481	562.8151	3.559591	0	17	906	582						Frog_fixed.avi	0
11118	667	905.444	580.1238	0.5021241	0.4456979	569.0409	3.662294	0	904.1136	571.4993	0.3471118	0.4563531	562.9551	3.542854	0	17	905	576						Frog_fixed.avi	0
11135	668	909.3407	583.467	0.5004013	0.4452963	569.0179	3.64934	0	902.5817	581.0052	0.3453382	0.4567017	563.0389	3.542773	0	17	906	582						Frog_fixed.avi	0
11152	669	910.1982	583.3247	0.4989187	0.4449311	568.8448	3.654044	0	901.5301	574.2869	0.3438184	0.4571425	563.1641	3.549203	0	17	906	579						Frog_fixed.avi	0
11168	670	906.7917	581.8727	0.4976424	0.4445114	568.7211	3.630579	0	900.5916	574.0856	0.3425125	0.4573804	563.1625	3.52648	0	17	904	578						Frog_fixed.avi	0
11185	671	908.406	580.5013	0.4965377	0.4440502	568.4818	3.632571	0	899.7538	577.1918	0.3413391	0.4574329	563.371	3.518794	0	17	904	579						Frog_fixed.avi	0
11202	672	908.8574	579.6379	0.4955023	0.4435246	568.4683	3.611686	0	907.4789	570.184	0.3402801	0.4573547	563.3834	3.50042	0	17	908	575						Frog_fixed.avi	0
11218	673	909.5429	587.9316	0.4945277	0.4429216	568.3644	3.615433	0	904.9633	571.4382	0.33927	0.4571977	563.4331	3.512264	0	17	907	580						Frog_fixed.avi	0
11235	674	912.2665	578.2425	0.4935815	0.4424108	568.1896	3.603123	0	903.0908	568.7723	0.3382872	0.4569246	563.4309	3.50808	0	17	908	574						Frog_fixed.avi	0
11252	675	908.798	578.3101	0.4926003	0.4418527	568.1609	3.585051	0	907.4905	570.3179	0.3372951	0.456488	563.4926	3.493251	0	17	908	574						Frog_fixed.avi	0
11268	676	908.6403	581.2415	0.4916378	0.4412144	568.0517	3.57378	0	905.1404	576.6885	0.3362943	0.4559414	563.5463	3.474852	0	17	907	579						Frog_fixed.avi	0
11285	677	895.2819	567.9106	0.4907453	0.4402956	567.7791	3.58023	0	895.5157	550.9501	0.3353546	0.4551058	563.6699	3.490802	0	18	895	559						Frog_fixed.avi	0
11302	678	892.9119	518.5985	0.4898595	0.4392128	567.7587	3.577384	0	901.2957	497.3507	0.3345852	0.4539428	563.8356	3.452739	0	18	897	508						Frog_fixed.avi	0
11318	679	903.9575	526.259	0.4890651	0.4383143	567.6209	3.565409	0	895.7019	513.188	0.3337116	0.4530878	563.9273	3.459864	0	18	900	520						Frog_fixed.avi	0
11335	680	892.7066	523.7968	0.488347	0.4372403	567.436	3.549107	0	900.2207	501.2447	0.3329338	0.4521667	564.1298	3.438371	0	18	896	513						Frog_fixed.avi	0
11352	681	894.9228	522.5983	0.4878114	0.4361603	567.3979	3.532067	0	894.1098	512.836	0.3323317	0.4510477	564.1349	3.432803	0	18	895	518						Frog_fixed.avi	0
11368	682	895.8467	523.3157	0.4874769	0.4349375	567.3594	3.550999	0	894.8963	503.6847	0.3319389	0.4498388	564.3045	3.418623	0	18	895	514						Frog_fixed.avi	0
11385	683	892.4292	516.5689	0.4872946	0.4334317	567.3093	3.522151	0	892.8083	510.2858	0.3317744	0.448343	564.2439	3.422403	0	18	893	513						Frog_fixed.avi	0
11402	684	898.7729	522.7922	0.4874391	0.4316529	567.3488	3.522745	0	895.6538	507.3463	0.3318746	0.4466998	564.3624	3.416131	0	18	897	515						Frog_fixed.avi	0
11418	685	891.0004	530.2366	0.4877427	0.4297662	567.5088	3.517085	0	896.9109	507.3467	0.3322399	0.4450446	564.2068	3.41621	0	18	894	519						Frog_fixed.avi	0
11435	686	898.7259	525.5048	0.4883006	0.4280941	567.4588	3.499591	0	897.34	514.2048	0.3327698	0.443475	564.1667	3.394883	0	18	898	520						Frog_fixed.avi	0
11452	687	898.4236	529.495	0.4888806	0.4265172	567.5461	3.496594	0	900.6201	511.3924	0.3333903	0.4421839	564.1848	3.397777	0	18	900	520						Frog_fixed.avi	0
11468	688	897.9329	519.5179	0.4894829	0.42539	567.6312	3.48613	0	897.7529	509.0112	0.3340075	0.4411022	564.1902	3.383915	0	18	898	514						Frog_fixed.avi	0
11485	689	902.9152	519.3473	0.49003	0.4242381	567.7585	3.478884	0	896.2396	508.6594	0.3345618	0.4403034	564.1625	3.37287	0	18	900	514						Frog_fixed.avi	0
11502	690	901.9552	522.9684	0.4905023	0.4234303	567.7887	3.476027	0	901.1445	505.0361	0.3350935	0.4397095	563.9572	3.359981	0	18	902	514						Frog_fixed.avi	0
11518	691	898.9531	512.765	0.4908946	0.4229116	567.6989	3.453431	0	901.6615	507.1924	0.3355053	0.439219	564.024	3.362553	0	18	900	510						Frog_fixed.avi	0
11535	692	899.4937	513.9489	0.4912414	0.4222953	567.7583	3.430428	0	901.4655	507.7204	0.3359072	0.4386356	563.864	3.351496	0	18	900	511						Frog_fixed.avi	0
11552	693	895.6042	521.7225	0.4915766	0.4216085	567.6952	3.439717	0	896.4143	514.1052	0.3362305	0.4379264	563.7662	3.343817	0	18	896	518						Frog_fixed.avi	0
11568	694	901.1107	520.3704	0.4918815	0.4208616	567.5456	3.425554	0	897.7476	507.1092	0.3364998	0.4371776	563.8436	3.322741	0	18	899	514						Frog_fixed.avi	0
11585	695	900.5769	508.8842	0.4921311	0.4202436	567.5244	3.408344	0	897.7188	508.1256	0.3367795	0.4363362	563.6791	3.313982	0	18	899	509						Frog_fixed.avi	0
11602	696	899.0787	512.1552	0.4923851	0.4193928	567.5056	3.394501	0	897.8735	509.0063	0.3370624	0.435465	563.5735	3.312106	0	18	898	511						Frog_fixed.avi	0
11618	697	895.7397	509.3174	0.49262	0.4186326	567.4827	3.389975	0	890.2941	509.5197	0.3372822	0.434564	563.5815	3.311958	0	18	893	509						Frog_fixed.avi	0
11635	698	895.6521	518.4938	0.4928724	0.4176559	567.4442	3.380646	0	891.4938	504.8769	0.3375694	0.4336993	563.5014	3.29468	0	18	894	512						Frog_fixed.avi	0
11652	699	895.5392	513.0103	0.4931197	0.4168993	567.5007	3.384083	0	892.1086	505.2366	0.3378122	0.4327986	563.4694	3.288682	0	18	894	509						Frog_fixed.avi	0
11668	700	894.2098	518.8975	0.4934198	0.4159639	567.4257	3.376531	0	891.749	505.0988	0.3381425	0.4319179	563.4135	3.29387	0	18	893	512						Frog_fixed.avi	0
11685	701	890.9708	521.0045	0.4937286	0.4151717	567.2863	3.368855	0	889.9717	502.3121	0.3384382	0.4310701	563.3987	3.272841	0	18	890	512						Frog_fixed.avi	0
11701	702	893.4845	517.9099	0.4940897	0.4144835	567.4533	3.376147	0	892.8608	500.6284	0.3388355	0.4302454	563.1912	3.272958	0	18	893	509						Frog_fixed.avi	0
11718	703	895.5612	511.2968	0.4944788	0.4138077	567.3651	3.352644	0	890.7717	504.9688	0.3392254	0.4294367	563.1342	3.287837	0	18	893	508						Frog_fixed.avi	0
11735	704	892.4649	511.7225	0.4948938	0.4132786	567.3234	3.370572	0	890.8041	499.558	0.3396638	0.4286301	563.0178	3.265549	0	18	892	506						Frog_fixed.avi	0
11751	705	890.316	523.8535	0.4953655	0.4127033	567.2786	3.366822	0	890.386	501.3358	0.3401497	0.4278525	562.8976	3.264821	0	18	890	513						Frog_fixed.avi	0
11768	706	891.6465	510.3381	0.4959	0.412397	567.203	3.353316	0	892.3575	498.0307	0.3406854	0.4270996	562.719	3.267069	0	18	892	504						Frog_fixed.avi	0
11785	707	890.9177	517.5782	0.4964661	0.4119724	567.2533	3.336505	0	889.3804	499.8325	0.3412406	0.4263534	562.6033	3.255269	0	18	890	509						Frog_fixed.avi	0
11801	708	887.7864	510.2386	0.497081	0.4117468	567.2087	3.334857	0	888.2385	503.7908	0.3418653	0.4256439	562.3161	3.246345	0	18	888	507						Frog_fixed.avi	0
11818	709	886.1915	515.9941	0.4977199	0.411451	566.9295	3.329324	0	888.8739	501.1	0.342481	0.4249182	562.1786	3.244778	0	18	888	509						Frog_fixed.avi	0
11835	710	887.9206	516.4739	0.498403	0.4111022	567.0007	3.323196	0	883.5883	505.1058	0.3431167	0.424186	561.9788	3.240078	0	18	886	511						Frog_fixed.avi	0
11851	711	885.5919	508.426	0.499049	0.4108801	567.1265	3.327215	0	883.1454	506.511	0.3437482	0.4234822	561.8633	3.227683	0	18	884	507						Frog_fixed.avi	0
11868	712	882.972	515.4323	0.4996932	0.4105676	566.798	3.299438	0	887.8724	504.7434	0.3444275	0.4228745	561.626	3.232341	0	18	885	510						Frog_fixed.avi	0
11885	713	884.9573	518.7905	0.500339	0.4103225	566.8434	3.301243	0	882.2891	503.8122	0.3450596	0.4223169	561.507	3.21714	0	18	884	511						Frog_fixed.avi	0
11901	714	887.6312	516.9606	0.5009518	0.4102078	566.8442	3.305958	0	883.024	507.7447	0.3456568	0.4217418	561.419	3.214473	0	18	885	512						Frog_fixed.avi	0
11918	715	880.1636	512.1555	0.501595	0.4101671	566.8334	3.295032	0	879.0126	506.6349	0.346331	0.4213382	561.1675	3.221045	0	19	880	509						Frog_fixed.avi	0
11935	716	843.2352	546.5351	0.5023625	0.4102743	566.6365	3.279646	0	843.0957	537.8639	0.347167	0.4210049	560.8397	3.210017	0	19	843	542						Frog_fixed.avi	0
11951	717	852.0984	543.6206	0.5029427	0.4103112	566.7377	3.283795	0	850.6172	527.7262	0.3477258	0.420779	560.7881	3.195264	0	19	851	536						Frog_fixed.avi	0
11968	718	853.8422	539.4582	0.5035679	0.4104793	566.7139	3.272922	0	843.8407	532.6016	0.3482928	0.4206289	560.6249	3.198656	0	19	849	536						Frog_fixed.avi	0
11985	719	852.636	537.8514	0.5041362	0.4107486	566.5909	3.27116	0	847.0239	528.6938	0.348881	0.4205775	560.4586	3.196365	0	19	850	533						Frog_fixed.avi	0
12001	720	851.6862	534.9343	0.5046998	0.411072	566.4966	3.250138	0	840.9401	531.795	0.3494349	0.4206189	560.4428	3.188297	0	19	846	533						Frog_fixed.avi	0
12018	721	847.9821	542.2054	0.5052362	0.4114281	566.299	3.255945	0	841.7632	530.6426	0.3500117	0.4207653	560.1808	3.183472	0	19	845	536						Frog_fixed.avi	0
12035	722	850.0061	542.6518	0.5057594	0.4118779	566.3027	3.257647	0	842.6359	533.0924	0.3505394	0.4209457	560.001	3.168708	0	19	846	538						Frog_fixed.avi	0
12051	723	847.4055	537.5438	0.5062304	0.4123489	566.2191	3.251476	0	842.0604	529.9226	0.3509979	0.4211918	559.9694	3.168414	0	19	845	534						Frog_fixed.avi	0
12068	724	850.7466	539.2542	0.5066418	0.4127237	566.2621	3.249648	0	838.1948	531.0655	0.3513683	0.421467	559.9586	3.167814	0	19	844	535						Frog_fixed.avi	0
12085	725	845.2037	545.949	0.5069168	0.4130701	566.1544	3.266744	0	841.6273	521.3005	0.3516834	0.4216717	559.6824	3.149642	0	19	843	534						Frog_fixed.avi	0
12101	726	850.9777	541.1812	0.5071795	0.4133624	566.0452	3.24489	0	839.0374	532.0923	0.3519276	0.4218118	559.6013	3.171212	0	19	845	537						Frog_fixed.avi	0
12118	727	846.4496	540.4285	0.5072951	0.4135397	566.1005	3.227639	0	839.9531	534.226	0.3520652	0.4219209	559.57	3.159667	0	19	843	537						Frog_fixed.avi	0
12135	728	844.1517	546.8711	0.5074252	0.4136249	565.8907	3.243297	0	834.2453	536.6069	0.3521722	0.4220402	559.4509	3.173062	0	19	839	542						Frog_fixed.avi	0
12151	729	844.8837	542.1167	0.5074669	0.4137169	565.8025	3.229738	0	836.9841	531.5732	0.352195	0.4220835	559.4521	3.156221	0	19	841	537						Frog_fixed.avi	0
12168	730	843.4479	538.1042	0.5074602	0.4137121	565.7042	3.223325	0	834.6492	535.1435	0.3521793	0.4220684	559.3384	3.158194	0	19	839	537						Frog_fixed.avi	0
12185	731	841.1882	542.0206	0.5074073	0.4136847	565.5381	3.239629	0	829.4803	534.4172	0.3520994	0.4220073	559.33	3.166326	0	19	835	538						Frog_fixed.avi	0
12201	732	847.8313	534.0904	0.5073358	0.4136555	565.5532	3.226428	0	830.8682	535.849	0.3519628	0.4218591	559.2829	3.169327	0	19	839	535						Frog_fixed.avi	0
12218	733	840.2061	540.0059	0.5071282	0.413482	565.4929	3.222112	0	830.2307	533.9358	0.3517226	0.4216629	559.2944	3.156094	0	19	835	537						Frog_fixed.avi	0
12234	734	844.8691	540.8409	0.5069035	0.4132727	565.2069	3.226949	0	829.3137	537.3774	0.3514053	0.42119	559.1095	3.151638	0	19	837	539						Frog_fixed.avi	0
12251	735	845.0345	539.2706	0.5064633	0.4128362	565.0613	3.232017	0	833.1247	534.7033	0.3509116	0.4204502	559.0518	3.170165	0	19	839	537						Frog_fixed.avi	0
12268	736	843.9795	534.8423	0.5059088	0.412268	564.7999	3.22376	0	833.7849	527.4194	0.3502756	0.4195286	559.0099	3.144804	0	19	839	531						Frog_fixed.avi	0
12284	737	838.9655	535.877	0.5051967	0.411663	564.3683	3.216239	0	832.0842	530.1381	0.3494596	0.418498	559.0371	3.164743	0	19	836	533						Frog_fixed.avi	0
12301	738	836.8589	540.8121	0.5044125	0.4110617	564.2831	3.226673	0	833.2277	527.4805	0.3485976	0.4175652	559.0424	3.162849	0	19	835	534						Frog_fixed.avi	0
12318	739	848.4781	539.4772	0.5036722	0.4105473	564.0028	3.235916	0	834.4583	524.6534	0.3476771	0.4167249	559.0966	3.166036	0	19	841	532						Frog_fixed.avi	0
12334	740	840.9857	535.7052	0.5028656	0.4101208	563.5672	3.235019	0	830.2859	531.2457	0.3468414	0.4159676	558.9323	3.180748	0	19	836	533						Frog_fixed.avi	0
12351	741	842.3889	539.9275	0.5022099	0.409527	563.3458	3.233796	0	833.9495	525.7594	0.3460335	0.4152167	558.9897	3.164226	0	19	838	533						Frog_fixed.avi	0
12368	742	842.0029	531.446	0.5016406	0.4091297	563.0023	3.223751	0	834.8687	526.9581	0.3453929	0.4145028	558.8997	3.161848	0	19	838	529						Frog_fixed.avi	0
12384	743	839.0139	540.3505	0.5011993	0.4086317	562.8329	3.233383	0	833.4026	524.1006	0.3448793	0.4139164	558.8663	3.144188	0	19	836	532						Frog_fixed.avi	0
12401	744	846.2298	534.2767	0.5009519	0.4082796	562.6132	3.244386	0	834.4467	526.9086	0.3445113	0.4134149	558.8107	3.184832	0	19	840	531						Frog_fixed.avi	0
12418	745	844.4033	538.9552	0.5007594	0.4078793	562.3354	3.219822	0	834.3314	533.3726	0.3442819	0.4129101	558.8773	3.176909	0	19	839	536						Frog_fixed.avi	0
12434	746	838.4171	531.3128	0.5007082	0.407643	562.1441	3.225912	0	828.4586	530.1063	0.3442093	0.4126427	558.7573	3.189289	0	19	833	531						Frog_fixed.avi	0
12451	747	843.4762	533.758	0.5007785	0.407245	561.9291	3.220077	0	833.4948	526.608	0.3442294	0.4123825	558.6799	3.174507	0	19	838	530						Frog_fixed.avi	0
12468	748	843.2754	538.1748	0.5009124	0.4069928	561.8032	3.24129	0	835.207	526.6195	0.344335	0.4122276	558.4598	3.170043	0	19	839	532						Frog_fixed.avi	0
12484	749	842.1439	530.0198	0.5010322	0.4067824	561.9573	3.229872	0	833.3002	523.5419	0.3444353	0.4120733	558.4121	3.161319	0	19	838	527						Frog_fixed.avi	0
12501	750	842.1023	535.0731	0.5011448	0.4065256	561.6618	3.239409	0	831.7015	528.676	0.3445155	0.4120077	558.3334	3.191398	0	19	837	532						Frog_fixed.avi	0
12518	751	840.2788	532.5938	0.5012228	0.4063649	561.4436	3.22624	0	833.5663	524.8279	0.3445874	0.4119283	558.1728	3.173218	0	19	837	529						Frog_fixed.avi	0
12534	752	844.0942	531.1611	0.5012691	0.4062081	561.4113	3.21693	0	831.2546	517.5463	0.3446068	0.4118522	558.1293	3.16202	0	19	838	524						Frog_fixed.avi	0
12551	753	844.3361	532.1339	0.5012701	0.4060382	561.2278	3.25006	0	829.3577	525.4322	0.3445883	0.4117228	558.0886	3.173016	0	19	837	529						Frog_fixed.avi	0
12568	754	844.2602	534.7458	0.5011958	0.4057179	561.3403	3.242308	0	831.9886	527.4783	0.344508	0.4115146	558.0897	3.181538	0	19	838	531						Frog_fixed.avi	0
12584	755	842.0737	535.6736	0.5010476	0.4054457	561.3226	3.24094	0	828.5028	532.9668	0.3443645	0.4112715	558.0292	3.194984	0	19	835	534						Frog_fixed.avi	0
12601	756	843.5983	538.3137	0.500815	0.405175	561.1656	3.266078	0	827.4331	521.4692	0.344119	0.4110785	558.1221	3.172912	0	19	836	530						Frog_fixed.avi	0
12618	757	846.8359	539.1927	0.5005397	0.4047118	561.3092	3.251926	0	827.1743	533.8566	0.3438504	0.4108014	558.1345	3.204568	0	19	837	537						Frog_fixed.avi	0
12634	758	848.489	520.5897	0.5001559	0.4043352	561.4365	3.2699	0	836.8	522.1599	0.3434858	0.410434	558.2966	3.214027	0	19	843	521						Frog_fixed.avi	0
12651	759	852.1183	508.3198	0.4996207	0.4037831	561.4212	3.285916	0	847.4468	490.9272	0.3431065	0.4101684	558.4882	3.200799	0	19	850	500						Frog_fixed.avi	0
12668	760	855.6241	509.1315	0.4992326	0.403499	561.4554	3.270739	0	839.6312	507.5632	0.3426814	0.4101175	558.5972	3.212586	0	19	848	508						Frog_fixed.avi	0
12684	761	857.1398	507.5407	0.498742	0.4031301	561.4777	3.263245	0	846.906	503.1602	0.3422006	0.4100329	558.6826	3.220843	0	19	852	505						Frog_fixed.avi	0
12701	762	855.9619	507.3624	0.4982151	0.4029351	561.5714	3.282986	0	844.025	503.5748	0.3416862	0.410055	558.8151	3.214126	0	19	850	505						Frog_fixed.avi	0
12718	763	855.0275	506.4543	0.4976342	0.4027987	561.7857	3.272271	0	843.0867	499.2144	0.3411263	0.4102271	558.997	3.216758	0	19	849	503						Frog_fixed.avi	0
12734	764	854.4352	513.8495	0.4969992	0.4027964	561.8598	3.303172	0	840.386	505.7027	0.3405197	0.4104796	559.1046	3.222948	0	19	847	510						Frog_fixed.avi	0
12751	765	860.6461	506.419	0.4963233	0.4028823	561.9294	3.287744	0	841.9111	507.7988	0.3398538	0.4109741	559.3652	3.235523	0	19	851	507						Frog_fixed.avi	0
12768	766	856.4484	516.1345	0.4955869	0.4030109	562.1575	3.306497	0	840.313	500.5862	0.3391795	0.4115695	559.5063	3.240509	0	19	848	508						Frog_fixed.avi	0
12784	767	855.2469	509.0858	0.4947561	0.4034504	562.1138	3.29862	0	840.7058	502.5071	0.3383997	0.412216	559.7033	3.240602	0	19	848	506						Frog_fixed.avi	0
12801	768	859.5568	514.7515	0.4939542	0.4038271	562.301	3.309866	0	842.1073	509.1614	0.3376151	0.4129802	559.8994	3.241542	0	19	851	512						Frog_fixed.avi	0
12817	769	857.7283	511.5282	0.4930981	0.4044198	562.4059	3.304377	0	839.0227	510.432	0.3367698	0.4139088	560.0405	3.256526	0	19	848	511						Frog_fixed.avi	0
12834	770	854.7074	514.8277	0.4921732	0.4049376	562.5405	3.314697	0	842.3831	505.1084	0.3359441	0.4148705	560.2369	3.257559	0	19	849	510						Frog_fixed.avi	0
12851	771	855.2789	510.5592	0.4913176	0.4053172	562.7957	3.311485	0	846.2842	505.7015	0.3350929	0.415739	560.3281	3.260626	0	19	851	508						Frog_fixed.avi	0
12867	772	863.1652	513.0209	0.4904806	0.4056213	562.9091	3.302927	0	840.8339	503.4999	0.3342173	0.4165359	560.4502	3.275531	0	19	852	508						Frog_fixed.avi	0
12884	773	860.1411	506.453	0.4895841	0.4059293	562.9232	3.312329	0	843.8679	502.9218	0.3333604	0.4171689	560.6642	3.266661	0	19	852	505						Frog_fixed.avi	0
12901	774	864.8373	507.5683	0.4887032	0.4060846	562.9722	3.30963	0	842.6898	513.9177	0.3324915	0.4177383	560.7692	3.299036	0	19	854	511						Frog_fixed.avi	0
12917	775	860.1584	505.4043	0.4877786	0.4061246	563.1528	3.296577	0	837.9318	504.4131	0.3316032	0.4183244	560.9427	3.298777	0	19	849	505						Frog_fixed.avi	0
12934	776	859.7323	508.0925	0.4868849	0.4061196	563.2851	3.305932	0	840.5964	506.7574	0.3307777	0.4187053	561.0199	3.316473	0	19	850	507						Frog_fixed.avi	0
12951	777	855.4678	516.157	0.4859859	0.4060506	563.5114	3.334601	0	838.791	499.7175	0.3299148	0.4190669	561.1988	3.3111	0	19	847	508						Frog_fixed.avi	0
12967	778	858.4424	510.3076	0.4851031	0.4058523	563.399	3.324718	0	842.0745	503.6192	0.3290601	0.4191918	561.2813	3.31096	0	19	850	507						Frog_fixed.avi	0
12984	779	865.0426	520.5657	0.484282	0.405396	563.5864	3.340355	0	839.3374	503.5614	0.3282291	0.4192361	561.5833	3.326357	0	19	852	512						Frog_fixed.avi	0
13001	780	861.3496	510.2947	0.4834846	0.4050526	563.7579	3.328686	0	840.1996	497.929	0.3274724	0.4191662	561.5644	3.328675	0	19	851	504						Frog_fixed.avi	0
13017	781	861.7104	510.2087	0.4827251	0.4045354	563.9145	3.324293	0	839.9856	500.9915	0.3267552	0.4190305	561.871	3.349909	0	19	851	506						Frog_fixed.avi	0
13034	782	857.7861	513.6552	0.4820191	0.4041477	563.8965	3.336133	0	842.9919	499.5651	0.3261281	0.4189229	562.0071	3.350985	0	19	850	507						Frog_fixed.avi	0
13051	783	863.7161	515.6129	0.4814114	0.4038344	564.1918	3.355408	0	844.1395	502.3565	0.3255441	0.4189023	562.1426	3.353729	0	19	854	509						Frog_fixed.avi	0
13067	784	863.7202	513.3145	0.4808297	0.4037157	564.3607	3.345766	0	839.4265	501.2478	0.325006	0.4190567	562.2878	3.375745	0	19	852	507						Frog_fixed.avi	0
13084	785	858.3204	514.049	0.4802468	0.4037055	564.5072	3.349872	0	839.0016	501.1903	0.3244671	0.4192712	562.5369	3.370196	0	19	849	508						Frog_fixed.avi	0
13101	786	864.4488	514.424	0.4797558	0.4037483	564.7138	3.343558	0	842.4464	500.2106	0.3240052	0.4196779	562.5637	3.383493	0	19	853	507						Frog_fixed.avi	0
13117	787	864.281	506.6312	0.4792563	0.4040243	564.7871	3.338748	0	840.4988	506.4023	0.3234954	0.4200449	562.7682	3.391877	0	19	852	507						Frog_fixed.avi	0
13134	788	864.1201	511.0304	0.4787469	0.404294	564.8255	3.344116	0	842.7483	496.7456	0.3230561	0.4206153	562.7744	3.381101	0	19	853	504						Frog_fixed.avi	0
13151	789	861.9651	515.4487	0.4782423	0.4045084	564.9092	3.35072	0	842.9498	499.2332	0.322593	0.4211229	562.8613	3.370993	0	19	852	507						Frog_fixed.avi	0
13167	790	874.1727	538.0933	0.477611	0.4051872	564.8523	3.365206	0	853.2952	540.3393	0.3220817	0.4218837	562.9705	3.387399	0	19	864	539						Frog_fixed.avi	0
13184	791	869.9363	554.0869	0.4770966	0.4054149	564.9719	3.382528	0	848.2168	534.9141	0.3216169	0.4224904	563.0085	3.389714	0	19	859	545						Frog_fixed.avi	0
13201	792	873.1137	538.8578	0.4766291	0.4058323	565.045	3.355234	0	848.1222	536.4319	0.3211452	0.4230304	563.1693	3.3834	0	19	861	538						Frog_fixed.avi	0
13217	793	873.5542	540.9943	0.4761485	0.4060985	565.1494	3.372786	0	848.2867	541.9063	0.3206884	0.4233735	563.3423	3.402687	0	19	861	541						Frog_fixed.avi	0
13234	794	873.0214	554.5202	0.4757059	0.4062193	565.305	3.380625	0	845.525	535.2098	0.3202549	0.4237297	563.5198	3.402718	0	19	859	545						Frog_fixed.avi	0
13251	795	873.2745	544.73	0.4752528	0.4063985	565.3392	3.371398	0	848.8834	535.2268	0.3198285	0.4239089	563.6372	3.400433	0	19	861	540						Frog_fixed.avi	0
13267	796	875.1993	541.5964	0.4748085	0.4065038	565.2456	3.377554	0	849.5336	530.5502	0.3193969	0.4239658	563.723	3.395722	0	19	862	536						Frog_fixed.avi	0
13284	797	870.1702	548.1391	0.4743661	0.4065665	565.3063	3.395845	0	844.8087	537.3195	0.3190088	0.4239871	563.8016	3.415728	0	19	857	543						Frog_fixed.avi	0
13301	798	870.5694	543.0959	0.4739537	0.4066469	565.6193	3.405497	0	850.4362	537.7287	0.3186102	0.4240132	564.0367	3.416904	0	19	861	540						Frog_fixed.avi	0
13317	799	872.6783	544.0153	0.4735788	0.4067196	565.8863	3.407248	0	852.6263	539.7147	0.3182549	0.4240503	563.9839	3.405227	0	19	863	542						Frog_fixed.avi	0
13334	800	873.1897	534.8243	0.4732464	0.4068169	565.5895	3.393811	0	852.4824	539.1691	0.3178675	0.4241608	564.0405	3.410316	0	19	863	537						Frog_fixed.avi	0
13351	801	872.976	543.634	0.4729254	0.4068937	565.6224	3.402237	0	852.0901	542.5958	0.3175369	0.4243589	564.1346	3.419399	0	19	863	543						Frog_fixed.avi	0
13367	802	876.9364	550.9117	0.4726402	0.406998	565.7036	3.414459	0	851.1101	534.3716	0.3172366	0.424617	564.0847	3.411485	0	19	864	543						Frog_fixed.avi	0
13384	803	873.1072	545.9357	0.4723224	0.4071847	565.4777	3.400985	0	854.0253	538.2255	0.3169212	0.4248388	564.0815	3.412431	0	19	864	542						Frog_fixed.avi	0
13400	804	873.3307	545.7393	0.4720424	0.4074772	565.7505	3.420919	0	850.1832	542.0716	0.3166445	0.4251425	564.1332	3.421011	0	19	862	544						Frog_fixed.avi	0
13417	805	876.1661	545.9013	0.4718181	0.4077077	565.5028	3.423752	0	848.465	538.8467	0.3163908	0.4255073	563.9504	3.409811	0	19	862	542						Frog_fixed.avi	0
13434	806	871.972	547.8351	0.471563	0.4079414	565.6687	3.409011	0	852.7551	544.9971	0.3161517	0.4257792	564.0232	3.41847	0	19	862	546						Frog_fixed.avi	0
13450	807	873.3936	546.3466	0.4713811	0.4082981	565.2542	3.41517	0	852.3405	535.958	0.3159377	0.4261647	563.8549	3.38989	0	19	863	541						Frog_fixed.avi	0
13467	808	873.1311	545.8338	0.4712216	0.4084945	565.3962	3.412968	0	852.1793	539.9701	0.3157757	0.4263647	563.8544	3.40038	0	19	863	543						Frog_fixed.avi	0
13484	809	875.2576	544.9733	0.4710826	0.4085452	565.3214	3.410995	0	848.8013	545.1378	0.3156066	0.4264648	563.863	3.418566	0	19	862	545						Frog_fixed.avi	0
13500	810	869.4226	550.0688	0.4709666	0.408472	565.3197	3.415343	0	844.4204	551.6594	0.3154817	0.4264395	563.785	3.417331	0	19	857	551						Frog_fixed.avi	0
13517	811	868.9008	547.1375	0.4709039	0.408288	565.1119	3.397664	0	851.2066	540.1665	0.3154383	0.4263347	563.6832	3.390127	0	19	860	544						Frog_fixed.avi	0
13534	812	869.5663	551.176	0.4709078	0.4078474	565.0939	3.390426	0	851.5963	544.832	0.3154658	0.4259979	563.663	3.40407	0	19	861	548						Frog_fixed.avi	0
13550	813	868.2083	540.5804	0.4709865	0.407524	565.3174	3.394699	0	849.19	545.3704	0.3155512	0.4256288	563.5936	3.398228	0	19	859	543						Frog_fixed.avi	0
13567	814	874.2993	549.8583	0.471175	0.4069784	565.1436	3.396374	0	849.5027	544.4738	0.315729	0.4252177	563.601	3.401732	0	19	862	547						Frog_fixed.avi	0
13584	815	870.6688	545.5336	0.4713816	0.4065852	564.996	3.376951	0	848.2923	543.0792	0.3159264	0.4247895	563.6011	3.388119	0	19	859	544						Frog_fixed.avi	0
13600	816	873.3625	553.668	0.4716681	0.4061504	565.1318	3.387103	0	852.2156	542.1346	0.3162204	0.424358	563.6047	3.398277	0	19	863	548						Frog_fixed.avi	0
13617	817	868.619	548.8618	0.4719606	0.4059381	565.2615	3.409364	0	844.5759	549.5356	0.3165287	0.4240267	563.5102	3.406269	0	19	857	549						Frog_fixed.avi	0
13634	818	873.2043	545.4227	0.4723354	0.4057287	565.0066	3.373312	0	851.9553	537.939	0.3168921	0.4238529	563.5298	3.367149	0	19	863	542						Frog_fixed.avi	0
13650	819	873.6953	554.567	0.4727249	0.4056723	565.2953	3.389798	0	851.2174	541.8604	0.3172841	0.4238085	563.5452	3.384655	0	19	862	548						Frog_fixed.avi	0
13667	820	869.8391	546.2925	0.4730531	0.4058348	565.466	3.393597	0	847.4963	544.088	0.3176501	0.4239228	563.6744	3.39495	0	19	859	545						Frog_fixed.avi	0
13684	821	873.6694	549.1757	0.4734487	0.4060601	565.3216	3.38472	0	844.6201	553.351	0.3180505	0.4241192	563.5082	3.40312	0	19	859	551						Frog_fixed.avi	0
13700	822	874.4171	553.9997	0.4738147	0.4064013	565.0652	3.379133	0	850.2017	538.9455	0.3184297	0.4245371	563.4944	3.39076	0	19	862	546						Frog_fixed.avi	0
13717	823	873.3882	547.3277	0.4741688	0.40689	565.3177	3.405347	0	850.2252	549.7539	0.3187928	0.4248807	563.5818	3.378622	0	19	862	549						Frog_fixed.avi	0
13733	824	870.6515	551.6288	0.4744722	0.4073418	565.4014	3.384844	0	843.4528	554.0228	0.3191147	0.4252583	563.7	3.395828	0	19	857	553						Frog_fixed.avi	0
13750	825	875.971	548.8853	0.4747957	0.4076884	565.2797	3.381975	0	847.1341	543.8712	0.3194239	0.4255945	563.6143	3.378024	0	19	862	546						Frog_fixed.avi	0
13767	826	872.9542	553.0155	0.4750453	0.4079519	565.5181	3.379478	0	845.8259	549.7816	0.3196998	0.4257502	563.8231	3.377555	0	19	859	551						Frog_fixed.avi	0
13783	827	875.5204	549.9032	0.4753058	0.4082162	565.1719	3.371434	0	847.2442	542.8455	0.3199654	0.4259264	563.7271	3.363252	0	19	861	546						Frog_fixed.avi	0
13800	828	871.0363	549.8107	0.4755011	0.408379	565.6071	3.383231	0	846.6801	552.9539	0.3201716	0.4260464	563.8896	3.380888	0	19	859	551						Frog_fixed.avi	0
13817	829	870.9786	549.005	0.4757352	0.4084134	565.4198	3.361027	0	851.7014	542.3224	0.3203799	0.4261651	563.7998	3.355008	0	19	861	546						Frog_fixed.avi	0
13833	830	877.046	546.2264	0.4759318	0.4084306	565.4757	3.354802	0	851.9454	542.3868	0.3205746	0.4261988	563.9019	3.35217	0	19	864	544						Frog_fixed.avi	0
13850	831	876.5546	545.6228	0.4761376	0.4084448	565.5491	3.34887	0	850.3418	542.8108	0.3207811	0.4262569	563.886	3.357693	0	19	863	544						Frog_fixed.avi	0
13867	832	876.9879	538.4333	0.4763329	0.4085238	565.5118	3.319595	0	851.0001	543.4857	0.3209768	0.4263581	563.892	3.341548	0	19	864	541						Frog_fixed.avi	0
13883	833	874.1696	556.0637	0.4765006	0.4086365	565.5934	3.325773	0	848.4731	549.5927	0.3211488	0.4265323	564.0334	3.343603	0	19	861	553						Frog_fixed.avi	0
13900	834	876.2024	549.4626	0.4766638	0.4089945	565.5583	3.342931	0	846.4554	546.4885	0.3212975	0.4269707	563.9364	3.333078	0	19	861	548						Frog_fixed.avi	0
13917	835	876.5253	549.4885	0.476758	0.4093804	565.4529	3.303218	0	845.2554	552.7994	0.3213925	0.4273978	563.9214	3.329197	0	19	861	551						Frog_fixed.avi	0
13933	836	878.46	551.8377	0.476761	0.4098934	565.2435	3.297807	0	850.0333	552.3356	0.3214162	0.428058	563.8928	3.309077	0	19	864	552						Frog_fixed.avi	0
13950	837	966.4741	695.7127	0.475931	0.4114499	565.4068	3.321128	0	938.724	689.7913	0.3212268	0.4295033	563.9943	3.317464	0	20	953	693						Frog_fixed.avi	0
13967	838	979.55	827.8694	0.4754224	0.4127701	565.4549	3.332755	0	957.8468	816.9384	0.3211738	0.4309106	564.0649	3.321027	0	20	969	822						Frog_fixed.avi	0
13983	839	990.2963	794.15	0.4754446	0.4130234	565.3701	3.305722	0	956.8944	808.563	0.3209344	0.4314304	563.9523	3.323037	0	20	974	801						Frog_fixed.avi	0
14000	840	996.6337	811.3594	0.4753752	0.4133323	565.2517	3.273397	0	953.9657	829.3112	0.3206887	0.432094	564.0718	3.311089	0	20	975	820						Frog_fixed.avi	0
14017	841	990.812	816.6061	0.4752373	0.4136088	565.1852	3.308386	0	954.349	813.829	0.32041	0.4326618	563.9305	3.288466	0	20	973	815						Frog_fixed.avi	0
14033	842	983.1312	814.5226	0.4749321	0.4138749	565.1228	3.297231	0	952.5137	820.0223	0.3200901	0.4330839	564.0034	3.274854	0	20	968	817						Frog_fixed.avi	0
14050	843	993.2935	813.211	0.4747026	0.4140502	564.8987	3.273946	0	959.1326	817.0775	0.3197556	0.4335008	563.97	3.264684	0	20	976	815						Frog_fixed.avi	0
14067	844	990.4064	816.0284	0.4743381	0.4140575	564.9833	3.275549	0	953.6761	821.0884	0.3194032	0.4337175	563.9125	3.263026	0	20	972	819						Frog_fixed.avi	0
14083	845	995.7079	800.5363	0.4740292	0.4140761	564.7547	3.24535	0	954.4625	818.0104	0.319068	0.4338391	564.0137	3.255925	0	20	975	809						Frog_fixed.avi	0
14100	846	990.9293	809.2798	0.4737486	0.414057	564.6937	3.257782	0	954.5783	824.7654	0.3187606	0.4340014	563.9578	3.269283	0	20	973	817						Frog_fixed.avi	0
14117	847	990.5646	814.812	0.4734456	0.4140507	564.6891	3.257821	0	955.4344	821.5741	0.3184735	0.4341731	563.8781	3.261745	0	20	973	818						Frog_fixed.avi	0
14133	848	993.099	806.8465	0.4732057	0.4141295	564.5153	3.248152	0	955.2343	816.6072	0.3181784	0.4344299	564.0246	3.250335	0	20	974	812						Frog_fixed.avi	0
14150	849	988.678	815.0492	0.472891	0.4141891	564.6948	3.257659	0	956.9462	817.0721	0.3178955	0.4345766	563.9188	3.234341	0	20	973	816						Frog_fixed.avi	0
14167	850	991.0398	812.1072	0.4726368	0.4142354	564.4316	3.250842	0	957.8901	819.3215	0.3176122	0.4347381	563.9827	3.236642	0	20	974	816						Frog_fixed.avi	0
14183	851	987.3845	813.8411	0.4723242	0.4142282	564.4896	3.240843	0	957.7276	817.1727	0.3173364	0.4348513	563.8637	3.224173	0	20	973	816						Frog_fixed.avi	0
14200	852	994.1412	811.0907	0.4720764	0.4141986	564.3083	3.244421	0	958.6322	816.2337	0.3170591	0.4348964	563.7878	3.215716	0	20	976	814						Frog_fixed.avi	0
14217	853	989.4919	809.7734	0.4717865	0.4141291	564.4297	3.223754	0	953.9204	822.6487	0.3168176	0.4348891	563.834	3.234214	0	20	972	816						Frog_fixed.avi	0
14233	854	994.8121	811.7288	0.4715708	0.4139936	564.1999	3.219612	0	955.975	815.4001	0.3165589	0.4348462	563.8289	3.211019	0	20	975	814						Frog_fixed.avi	0
14250	855	996.2407	806.9759	0.4713129	0.4138367	564.4337	3.216816	0	962.2601	814.9167	0.3163532	0.4347001	563.868	3.194687	0	20	979	811						Frog_fixed.avi	0
14267	856	994.7805	811.8614	0.4710967	0.4136532	564.176	3.208194	0	959.1452	818.8397	0.3161275	0.4345576	563.9835	3.196641	0	20	977	815						Frog_fixed.avi	0
14283	857	994.306	815.4111	0.4708982	0.413524	564.2655	3.225924	0	958.8538	814.472	0.3159185	0.4344586	563.9114	3.184681	0	20	977	815						Frog_fixed.avi	0
14300	858	994.0414	809.1919	0.4707096	0.4134346	564.2606	3.204149	0	948.4551	822.11	0.3157436	0.4343417	563.939	3.206733	0	20	971	816						Frog_fixed.avi	0
14316	859	996.8779	816.4427	0.4705451	0.4132677	564.2402	3.213874	0	958.5819	817.4883	0.3155449	0.4341617	563.9293	3.17816	0	20	978	817						Frog_fixed.avi	0
14333	860	994.5312	810.716	0.4703579	0.4130407	564.513	3.197675	0	959.5166	816.1893	0.3153841	0.4339658	563.9841	3.183282	0	20	977	813						Frog_fixed.avi	0
14350	861	999.2972	811.2076	0.4702246	0.4127534	564.3804	3.19655	0	954.3716	815.605	0.3152254	0.4337555	564.1696	3.178447	0	20	977	813						Frog_fixed.avi	0
14366	862	998.4258	809.8643	0.4701204	0.4126271	564.3564	3.20434	0	958.9528	816.092	0.3151317	0.4335889	564.2102	3.190968	0	20	979	813						Frog_fixed.avi	0
14383	863	989.3749	816.6336	0.4700455	0.4124092	564.4368	3.217172	0	956.4633	815.3632	0.3150771	0.4333392	564.2986	3.181408	0	20	973	816						Frog_fixed.avi	0
14400	864	925.1764	715.7402	0.47036	0.4115417	564.7473	3.203776	0	901.0224	710.9759	0.3155694	0.4325149	564.4141	3.190901	0	21	913	713						Frog_fixed.avi	0
14416	865	882.3569	588.0029	0.4704348	0.410366	564.8402	3.169029	0	878.6624	576.0363	0.3160956	0.4313232	564.5817	3.152307	0	21	881	582						Frog_fixed.avi	0
14433	866	866.7971	505.0231	0.4704982	0.4095534	565.1006	3.161327	0	859.984	489.7611	0.3163413	0.4305244	564.8721	3.154898	0	21	863	497						Frog_fixed.avi	0
14450	867	880.3438	525.9155	0.470672	0.4093746	565.0571	3.18433	0	855.7681	507.7566	0.3162798	0.4304247	565.03	3.148786	0	21	868	517						Frog_fixed.avi	0
14466	868	879.7144	503.119	0.4708662	0.4091441	565.032	3.179161	0	856.9767	494.2672	0.3163169	0.430125	565.1796	3.141628	0	21	868	499						Frog_fixed.avi	0
14483	869	878.3739	521.173	0.4710398	0.4086259	565.4207	3.182625	0	855.9913	497.0858	0.316469	0.4296614	565.1673	3.138966	0	21	867	509						Frog_fixed.avi	0
14500	870	881.0594	501.1682	0.4712632	0.4083446	565.4999	3.16949	0	858.7548	500.5132	0.3166395	0.4292054	565.3672	3.129921	0	21	870	501						Frog_fixed.avi	0
14516	871	880.0919	513.5822	0.4715281	0.4079832	565.779	3.178752	0	853.9446	496.4932	0.3168641	0.4287977	565.6385	3.117409	0	21	867	505						Frog_fixed.avi	0
14533	872	880.9594	512.5752	0.4718249	0.407729	565.9807	3.172554	0	861.1259	499.2972	0.3171861	0.4283975	565.8403	3.112257	0	21	871	506						Frog_fixed.avi	0
14550	873	882.8339	513.0678	0.4721463	0.4076242	566.1694	3.151345	0	860.3519	492.6199	0.3175462	0.4280785	566.0187	3.103305	0	21	872	503						Frog_fixed.avi	0
14566	874	884.8926	521.395	0.4725727	0.4076555	566.278	3.170241	0	855.5731	492.6407	0.3179156	0.4278714	566.3309	3.110748	0	21	870	507						Frog_fixed.avi	0
14583	875	883.9556	510.5177	0.47301	0.407782	566.5302	3.135967	0	857.9139	488.4651	0.3183866	0.4277332	566.4389	3.092526	0	21	871	499						Frog_fixed.avi	0
14600	876	881.705	511.6482	0.4734906	0.4081031	566.621	3.157031	0	858.7053	497.1611	0.3188846	0.4276316	566.6878	3.088406	0	21	870	504						Frog_fixed.avi	0
14616	877	885.2837	511.367	0.4740275	0.4084843	566.8406	3.122269	0	858.168	490.4613	0.3194223	0.4277286	566.8177	3.084552	0	21	872	501						Frog_fixed.avi	0
14633	878	880.8063	519.5866	0.4745678	0.408838	566.9828	3.162181	0	852.4619	494.2379	0.3199701	0.4278453	566.9769	3.084564	0	21	867	507						Frog_fixed.avi	0
14650	879	878.0671	515.6161	0.4751403	0.4093225	567.1191	3.137718	0	854.1567	492.7158	0.3205429	0.4280076	567.1499	3.06314	0	21	866	504						Frog_fixed.avi	0
14666	880	884.6287	513.4559	0.4757491	0.4098199	567.2451	3.13818	0	853.0209	499.236	0.3211312	0.4281893	567.3011	3.068371	0	21	869	506						Frog_fixed.avi	0
14683	881	878.1223	513.4254	0.4762818	0.4102776	567.3967	3.128468	0	857.462	493.3623	0.321753	0.4285354	567.3566	3.076723	0	21	868	503						Frog_fixed.avi	0
14700	882	874.8083	519.0906	0.4768387	0.4107587	567.533	3.149108	0	853.0851	500.0089	0.3223396	0.4287801	567.4572	3.072324	0	21	864	510						Frog_fixed.avi	0
14716	883	879.861	516.3333	0.477459	0.4111768	567.5814	3.124502	0	853.6774	499.8212	0.3229247	0.4289844	567.567	3.043287	0	21	867	508						Frog_fixed.avi	0
14733	884	879.8245	508.9199	0.4780415	0.4116207	567.739	3.124506	0	852.1154	497.1365	0.3235401	0.4293102	567.6694	3.060717	0	21	866	503						Frog_fixed.avi	0
14750	885	880.8314	515.3289	0.4786323	0.4118475	567.842	3.126843	0	855.5231	494.6399	0.3241516	0.4294323	567.7031	3.059256	0	21	868	505						Frog_fixed.avi	0
14766	886	880.1242	516.0934	0.4792039	0.4121615	567.7863	3.11735	0	856.2997	496.1433	0.3247273	0.4295282	567.8015	3.046373	0	21	868	506						Frog_fixed.avi	0
14783	887	880.8346	517.2527	0.4797964	0.412426	567.8339	3.106595	0	852.5556	498.6371	0.3253155	0.4296145	567.8224	3.044407	0	21	867	508						Frog_fixed.avi	0
14800	888	878.7662	519.1336	0.4803507	0.4125602	568.0098	3.117582	0	854.7694	500.3762	0.3258775	0.4296758	567.9221	3.046692	0	21	867	510						Frog_fixed.avi	0
14816	889	879.9582	520.6152	0.4808983	0.4126771	568.0533	3.124731	0	850.947	504.124	0.3264017	0.4297537	567.9568	3.056149	0	21	865	512						Frog_fixed.avi	0
14833	890	880.5094	515.1155	0.4814098	0.4128719	568.08	3.1258	0	854.7635	495.9299	0.3268919	0.429864	567.9589	3.037246	0	21	868	506						Frog_fixed.avi	0
14850	891	873.9072	508.6487	0.4818856	0.4131761	568.0806	3.128143	0	853.6464	490.1873	0.3273647	0.43014	567.8749	3.05306	0	21	864	499						Frog_fixed.avi	0
14866	892	875.2341	521.3593	0.4823675	0.4134016	567.9147	3.133879	0	850.9174	497.3465	0.3278062	0.4303885	567.7614	3.070635	0	21	863	509						Frog_fixed.avi	0
14883	893	873.5538	513.2443	0.4828086	0.4138679	567.7813	3.154894	0	851.9531	496.3755	0.3282364	0.43061	567.7002	3.070254	0	21	863	505						Frog_fixed.avi	0
14899	894	877.858	518.3711	0.4832568	0.4142322	567.6023	3.139885	0	852.9642	493.2796	0.3286532	0.4310127	567.6243	3.095881	0	21	865	506						Frog_fixed.avi	0
14916	895	878.861	512.8289	0.4837146	0.4147189	567.4448	3.174072	0	850.0781	494.2102	0.3290403	0.4312627	567.6307	3.103051	0	21	864	504						Frog_fixed.avi	0
14933	896	880.7504	518.4312	0.4841835	0.4150276	567.3484	3.176341	0	852.6991	500.6024	0.3294642	0.4314188	567.3727	3.108792	0	21	867	510						Frog_fixed.avi	0
14949	897	881.276	507.5327	0.4846757	0.4153637	567.2664	3.184964	0	851.123	496.8605	0.3299094	0.4315625	567.1647	3.119592	0	21	866	502						Frog_fixed.avi	0
14966	898	879.8228	504.0052	0.4851423	0.4154915	567.11	3.196507	0	848.4801	500.4672	0.3303508	0.4315513	567.0165	3.14247	0	21	864	502						Frog_fixed.avi	0
14983	899	875.8594	512.9741	0.4856023	0.4154713	566.8749	3.188029	0	852.8346	494.1932	0.3307692	0.4314085	566.8887	3.136974	0	21	864	504						Frog_fixed.avi	0
14999	900	877.1851	515.6978	0.4860447	0.4153385	566.6522	3.217177	0	849.0107	497.1696	0.3311649	0.4312226	566.6447	3.156961	0	21	863	506						Frog_fixed.avi	0
15016	901	876.9339	512.6718	0.4864506	0.4150654	566.4144	3.204965	0	848.9943	499.7491	0.3315352	0.4308746	566.4331	3.167237	0	21	863	506						Frog_fixed.avi	0
15032	902	881.6896	509.8629	0.4868501	0.414839	566.2327	3.224086	0	845.6516	500.6351	0.3318378	0.430539	566.3727	3.187447	0	21	864	505						Frog_fixed.avi	0
15049	903	877.1616	521.9661	0.4871463	0.4143318	565.9973	3.246138	0	852.7149	499.839	0.3321307	0.4301427	566.0483	3.186734	0	21	865	511						Frog_fixed.avi	0
15066	904	882.4376	510.9188	0.4874177	0.4139532	565.9763	3.246642	0	850.2292	493.5959	0.3323132	0.4296767	565.9014	3.190923	0	21	866	502						Frog_fixed.avi	0
15082	905	883.7692	514.6459	0.4876257	0.4134054	565.5231	3.274828	0	849.7806	502.0045	0.3325058	0.4291572	565.5731	3.217696	0	21	867	508						Frog_fixed.avi	0
15099	906	880.8594	517.5798	0.4877775	0.4127383	565.3269	3.257272	0	851.7975	498.2618	0.3326235	0.4286725	565.3909	3.228384	0	21	866	508						Frog_fixed.avi	0
15116	907	881.8994	515.4734	0.4879111	0.412214	565.1249	3.28818	0	846.5963	499.4766	0.3326747	0.4281005	565.2021	3.222748	0	21	864	507						Frog_fixed.avi	0
15132	908	881.8983	509.3484	0.4880058	0.4116645	564.804	3.280874	0	851.7829	502.3882	0.3327307	0.4275701	564.8575	3.234886	0	21	867	506						Frog_fixed.avi	0
15149	909	879.748	510.6216	0.4880333	0.4109897	564.5722	3.295664	0	846.5691	501.2249	0.332708	0.4270466	564.5141	3.259805	0	21	863	506						Frog_fixed.avi	0
15166	910	881.3577	519.7479	0.4880405	0.410278	564.346	3.311449	0	853.3245	493.7718	0.3326653	0.4264639	564.2513	3.243024	0	21	867	507						Frog_fixed.avi	0
15182	911	879.8578	519.0748	0.4880301	0.4097342	564.0601	3.319489	0	848.7696	503.8732	0.3326061	0.4258858	564.0328	3.270549	0	21	864	511						Frog_fixed.avi	0
15199	912	876.8631	509.3801	0.487976	0.4091492	563.7631	3.299383	0	849.3293	500.0304	0.3325101	0.4254147	563.9186	3.27723	0	21	863	505						Frog_fixed.avi	0
15216	913	882.7347	520.2379	0.4879431	0.4085384	563.5932	3.323017	0	849.7366	502.4861	0.3324108	0.4248644	563.5896	3.280767	0	21	866	511						Frog_fixed.avi	0
15232	914	886.3543	510.2773	0.487898	0.4080943	563.4468	3.32674	0	848.9449	496.4532	0.3322875	0.4244096	563.3808	3.285723	0	21	868	503						Frog_fixed.avi	0
15249	915	887.9871	511.5202	0.4877719	0.4077054	563.0898	3.334782	0	849.9771	500.203	0.3321485	0.4240184	563.1002	3.294765	0	21	869	506						Frog_fixed.avi	0
15266	916	882.1646	508.4821	0.4876125	0.4073697	562.8364	3.329389	0	849.9594	502.2119	0.3319578	0.423647	562.8308	3.305451	0	21	866	505						Frog_fixed.avi	0
15282	917	885.6432	525.8845	0.4875109	0.4070633	562.7961	3.358416	0	853.196	501.1176	0.3317631	0.4233509	562.6299	3.30868	0	21	869	514						Frog_fixed.avi	0
15299	918	879.2376	517.9945	0.4873388	0.4069623	562.632	3.349829	0	850.2045	500.9514	0.331558	0.4232259	562.4044	3.312295	0	21	865	509						Frog_fixed.avi	0
15316	919	880.575	517.2224	0.4872336	0.406921	562.3495	3.351185	0	846.5746	505.3669	0.3313382	0.4231463	562.214	3.339634	0	21	864	511						Frog_fixed.avi	0
15332	920	881.7172	520.2347	0.4871593	0.4069301	562.2073	3.35813	0	845.7287	504.6917	0.3311759	0.4231086	561.9819	3.352461	0	21	864	512						Frog_fixed.avi	0
15349	921	876.2552	525.1898	0.4870675	0.4070035	562.0924	3.379749	0	857.0933	501.5444	0.3310495	0.4231214	561.7834	3.329074	0	21	867	513						Frog_fixed.avi	0
15366	922	879.1917	525.1209	0.4870161	0.4071612	561.9773	3.38546	0	851.7585	500.2629	0.3309149	0.4231605	561.5264	3.34271	0	21	865	513						Frog_fixed.avi	0
15382	923	882.3361	515.269	0.4869642	0.4074366	561.8405	3.378728	0	851.3845	508.5478	0.3308325	0.4232306	561.3679	3.372096	0	21	867	512						Frog_fixed.avi	0
15399	924	884.9426	511.1742	0.4869083	0.4076998	561.8535	3.380521	0	849.6499	504.9718	0.3306973	0.4233437	561.3881	3.361197	0	21	867	508						Frog_fixed.avi	0
15416	925	880.5183	517.6099	0.4868132	0.40792	561.7772	3.397139	0	852.9688	505.1538	0.3305833	0.4235234	561.1589	3.36565	0	21	867	511						Frog_fixed.avi	0
15432	926	884.021	512.9041	0.4867043	0.4081351	562.0154	3.408211	0	854.3033	505.4246	0.3304413	0.4237403	561.1555	3.398681	0	21	869	509						Frog_fixed.avi	0
15449	927	884.3726	512.9225	0.4865401	0.4083375	561.8026	3.418396	0	854.0161	506.8366	0.3302728	0.4239057	561.1711	3.395471	0	21	869	510						Frog_fixed.avi	0
15466	928	876.4484	511.3186	0.4862891	0.4084671	562.08	3.423066	0	851.2457	507.4316	0.3300291	0.4240608	561.2423	3.41423	0	21	864	509						Frog_fixed.avi	0
15482	929	878.0143	520.806	0.4860715	0.4085837	562.0425	3.436038	0	847.1992	513.7342	0.329784	0.4242049	561.4193	3.416067	0	21	863	517						Frog_fixed.avi	0
15499	930	877.1961	517.8343	0.4857703	0.40877	562.1444	3.44077	0	849.6875	503.6374	0.329539	0.4244401	561.3588	3.409704	0	21	863	511						Frog_fixed.avi	0
15516	931	878.5778	519.7095	0.485508	0.4088838	562.2205	3.451321	0	852.0226	504.758	0.3292716	0.4247068	561.585	3.440233	0	21	865	512						Frog_fixed.avi	0
15532	932	878.5169	513.4731	0.485226	0.4090935	562.3426	3.462354	0	850.2628	507.9151	0.3290303	0.4249059	561.7539	3.457309	0	21	864	511						Frog_fixed.avi	0
15549	933	873.0975	514.3309	0.4849431	0.40926	562.5952	3.486803	0	850.4844	508.0988	0.3287763	0.4251455	561.9171	3.472107	0	21	862	511						Frog_fixed.avi	0
15566	934	884.2044	505.5939	0.4846382	0.4092762	562.7051	3.48894	0	872.0414	493.6515	0.3285242	0.4253455	562.17	3.486827	0	21	878	500						Frog_fixed.avi	0
15582	935	878.0475	490.134	0.484382	0.4092948	563.0122	3.50415	0	865.7731	478.1348	0.3283601	0.4254138	562.5476	3.480931	0	21	872	484						Frog_fixed.avi	0
15599	936	879.5218	494.1594	0.4842569	0.4094003	563.1402	3.506088	0	861.2102	488.5811	0.3282727	0.425618	562.5646	3.5212	0	21	870	491						Frog_fixed.avi	0
15615	937	882.0525	502.5636	0.4841783	0.4094693	563.2862	3.52664	0	867.1057	487.7949	0.3282245	0.4258047	562.887	3.494974	0	21	875	495						Frog_fixed.avi	0
15632	938	881.1966	496.9833	0.4841821	0.4096568	563.5084	3.504446	0	863.9387	486.2202	0.3282822	0.4260502	563.1002	3.542701	0	21	873	492						Frog_fixed.avi	0
15649	939	880.8226	489.2565	0.4842768	0.409959	563.7776	3.533208	0	864.3922	480.0887	0.3284089	0.4263485	563.2526	3.532531	0	21	873	485						Frog_fixed.avi	0
15665	940	880.9479	492.0007	0.4844306	0.4101768	563.9633	3.546172	0	861.5173	485.4864	0.328592	0.4265783	563.6211	3.529878	0	21	871	489						Frog_fixed.avi	0
15682	941	880.6851	491.1032	0.4846535	0.4104089	564.2698	3.542358	0	864.9435	480.108	0.3288722	0.4269218	563.6765	3.5488	0	21	873	486						Frog_fixed.avi	0
15699	942	879.5118	487.5308	0.4848954	0.4107217	564.3253	3.555816	0	863.9275	482.2172	0.3291934	0.4271543	563.8463	3.551717	0	21	872	485						Frog_fixed.avi	0
15715	943	879.0668	490.64	0.4852307	0.4109641	564.7225	3.565258	0	861.0288	490.1674	0.3295455	0.4273719	564.1354	3.561769	0	21	870	490						Frog_fixed.avi	0
15732	944	885.1624	489.6187	0.4856153	0.4112962	565.0268	3.566992	0	865.0686	484.1591	0.3299447	0.4276619	564.3309	3.570456	0	21	875	487						Frog_fixed.avi	0
15749	945	878.7823	488.6656	0.4859631	0.4117076	565.1948	3.575453	0	868.569	474.5831	0.3303709	0.4279944	564.4836	3.562706	0	21	874	482						Frog_fixed.avi	0
15765	946	878.98	495.2374	0.4863308	0.4119086	565.4144	3.571895	0	864.6823	489.8864	0.3307831	0.4281968	564.6147	3.578989	0	21	872	493						Frog_fixed.avi	0
15782	947	883.0134	489.7125	0.4866962	0.4122579	565.4879	3.593316	0	858.7946	487.5973	0.3311278	0.4284124	564.7168	3.598125	0	21	871	489						Frog_fixed.avi	0
15799	948	876.1953	489.0934	0.4870287	0.4124809	565.768	3.579264	0	864.2501	483.6809	0.3314918	0.4286509	564.8226	3.592655	0	21	870	486						Frog_fixed.avi	0
15815	949	881.2595	495.4581	0.4873634	0.4126418	565.92	3.600999	0	862.7809	481.2456	0.3318345	0.4287812	564.971	3.601936	0	21	872	488						Frog_fixed.avi	0
15832	950	878.1077	494.3375	0.4876866	0.412823	566.1259	3.593533	0	861.092	486.9193	0.3321472	0.428903	565.1915	3.607044	0	21	870	491						Frog_fixed.avi	0
15849	951	873.0685	496.3932	0.4879664	0.4130929	566.2476	3.610408	0	857.6469	490.9991	0.3324667	0.4290101	565.215	3.627032	0	21	865	494						Frog_fixed.avi	0
15865	952	880.089	493.2228	0.4883106	0.4133165	566.4458	3.603898	0	862.8706	490.0035	0.3328053	0.4291727	565.3058	3.621288	0	21	871	492						Frog_fixed.avi	0
15882	953	881.1625	500.7453	0.4885647	0.4135105	566.6525	3.626831	0	865.3126	482.4019	0.3331018	0.4294126	565.4872	3.61664	0	21	873	492						Frog_fixed.avi	0
15899	954	881.2768	503.0207	0.4888392	0.4139039	566.6581	3.641211	0	862.5321	489.6595	0.3333788	0.4295952	565.4756	3.64247	0	21	872	496						Frog_fixed.avi	0
15915	955	882.5705	498.2237	0.4890803	0.4142311	566.8873	3.632154	0	863.863	492.0621	0.3336467	0.429782	565.588	3.633846	0	21	873	495						Frog_fixed.avi	0
15932	956	877.9119	502.3095	0.4893042	0.4145714	566.8445	3.65353	0	859.9886	492.2246	0.3338808	0.4300219	565.5696	3.64189	0	21	869	497						Frog_fixed.avi	0
15949	957	886.6802	497.1436	0.4895329	0.414963	566.9422	3.642504	0	865.1141	490.2936	0.3341009	0.4303171	565.6937	3.660683	0	21	876	494						Frog_fixed.avi	0
15965	958	885.785	494.8589	0.4897241	0.4152765	567.106	3.660593	0	862.9534	489.5533	0.334261	0.430534	565.7475	3.651676	0	21	874	492						Frog_fixed.avi	0
15982	959	881.5985	495.2455	0.4898797	0.4155934	567.0992	3.667857	0	864.5078	494.5532	0.3344672	0.4306729	565.6119	3.659819	0	21	873	495						Frog_fixed.avi	0
15999	960	883.6769	494.3232	0.4900592	0.4158104	567.1591	3.672733	0	866.5127	488.5554	0.3346713	0.4308747	565.6668	3.664697	0	21	875	491						Frog_fixed.avi	0
16015	961	880.8436	495.1508	0.4902354	0.4159685	567.1773	3.694184	0	862.4891	488.5228	0.3348578	0.431025	565.6118	3.681685	0	21	872	492						Frog_fixed.avi	0
16032	962	878.5153	498.8619	0.4903982	0.4159836	567.2302	3.68724	0	864.9707	488.9549	0.3350411	0.4310324	565.7063	3.695863	0	21	872	494						Frog_fixed.avi	0
16049	963	883.9938	504.0161	0.4905396	0.4159519	567.2647	3.701368	0	865.2769	492.4459	0.3351815	0.4308872	565.6861	3.68996	0	21	875	498						Frog_fixed.avi	0
16065	964	879.1555	502.8849	0.4906336	0.4158609	567.3835	3.706425	0	860.1877	493.6442	0.3352666	0.4306753	565.7402	3.693515	0	21	870	498						Frog_fixed.avi	0
16082	965	869.7208	505.7863	0.4906951	0.4157361	567.4741	3.708996	0	863.23	488.5233	0.3354044	0.4305126	565.6188	3.695035	0	21	866	497						Frog_fixed.avi	0
16099	966	873.1217	496.2658	0.4908315	0.4156311	567.3806	3.705788	0	864.842	489.2246	0.3355184	0.4303334	565.6955	3.704381	0	21	869	493						Frog_fixed.avi	0
16115	967	878.7769	499.2778	0.4909722	0.415564	567.3945	3.720075	0	867.2684	484.7738	0.3356449	0.4302236	565.6641	3.698686	0	21	873	492						Frog_fixed.avi	0
16132	968	879.7968	500.4154	0.4911136	0.4155657	567.5258	3.728092	0	863.8986	491.6608	0.3357845	0.4300894	565.6091	3.699538	0	21	872	496						Frog_fixed.avi	0
16149	969	870.4611	500.4058	0.4911712	0.4155898	567.5748	3.723499	0	861.9773	496.8772	0.3359112	0.4300452	565.6089	3.710179	0	21	866	499						Frog_fixed.avi	0
16165	970	871.8303	497.1785	0.4913164	0.4156107	567.5371	3.690227	0	865.6658	494.2477	0.3360412	0.4300264	565.6873	3.711485	0	21	869	496						Frog_fixed.avi	0
16182	971	874.7155	498.3317	0.4914223	0.4156297	567.5328	3.700234	0	865.8848	491.4713	0.3361379	0.4300404	565.6445	3.709549	0	21	870	495						Frog_fixed.avi	0
16198	972	876.6412	501.8397	0.4915032	0.4156483	567.5622	3.707238	0	863.0419	493.4381	0.3362103	0.4300499	565.6756	3.699282	0	21	870	498						Frog_fixed.avi	0
16215	973	881.0168	505.3026	0.4915875	0.4156374	567.6183	3.712453	0	863.2693	493.755	0.3363049	0.4300422	565.5608	3.693344	0	21	872	500						Frog_fixed.avi	0
16232	974	875.7209	488.8211	0.4916184	0.4155435	567.6331	3.706061	0	870.2783	478.5063	0.3363688	0.4299853	565.5578	3.697769	0	21	873	484						Frog_fixed.avi	0
16248	975	869.7314	481.1752	0.49165	0.4155567	567.6371	3.697846	0	868.6791	467.8655	0.336513	0.4300342	565.6477	3.685008	0	21	869	475						Frog_fixed.avi	0
16265	976	867.5164	484.2806	0.4917584	0.415725	567.9169	3.701155	0	866.4288	469.1859	0.3365897	0.4303017	565.6797	3.701691	0	21	867	477						Frog_fixed.avi	0
16282	977	870.3686	482.9015	0.4918953	0.4158348	567.8152	3.68493	0	868.2362	472.4918	0.3366799	0.4304567	565.6266	3.689657	0	21	869	478						Frog_fixed.avi	0
16298	978	871.3032	485.3666	0.4920299	0.4159356	567.8983	3.676907	0	863.3451	474.7722	0.3367983	0.4306088	565.5181	3.691639	0	21	867	480						Frog_fixed.avi	0
16315	979	868.4669	495.7552	0.4921465	0.416003	567.7991	3.690407	0	862.356	475.6783	0.336923	0.4306498	565.5311	3.67939	0	21	865	486						Frog_fixed.avi	0
16332	980	873.5314	490.5707	0.4923884	0.4161925	567.9877	3.683222	0	864.5811	475.9994	0.3371313	0.430678	565.5782	3.669046	0	21	869	483						Frog_fixed.avi	0
16348	981	871.9003	479.1729	0.4926926	0.4164689	567.9335	3.670838	0	860.5374	475.3379	0.3374137	0.4307068	565.51	3.674993	0	21	866	477						Frog_fixed.avi	0
16365	982	869.4437	491.2628	0.4930825	0.4167174	568.0159	3.661703	0	863.2803	473.9041	0.3378354	0.4307971	565.4138	3.668974	0	21	866	483						Frog_fixed.avi	0
16382	983	868.4382	483.7276	0.4936319	0.4171547	568.049	3.663554	0	860.4167	477.0502	0.3383581	0.4308947	565.3849	3.665323	0	21	864	480						Frog_fixed.avi	0
16398	984	871.6428	490.4791	0.4942809	0.4176002	568.2507	3.656337	0	868.2562	465.2919	0.3390138	0.4311447	565.4246	3.662507	0	21	870	478						Frog_fixed.avi	0
16415	985	872.0636	484.394	0.4950932	0.4182706	568.3318	3.652954	0	864.3674	472.8135	0.3398244	0.4314069	565.2346	3.669992	0	21	868	479						Frog_fixed.avi	0
16432	986	872.6617	487.2915	0.496086	0.4190282	568.4746	3.664901	0	861.8265	472.4719	0.3408132	0.4316885	565.1615	3.654761	0	21	867	480						Frog_fixed.avi	0
16448	987	869.1434	485.4173	0.4973595	0.4197221	568.6547	3.647669	0	864.6441	470.413	0.342133	0.431864	565.1678	3.649534	0	21	867	478						Frog_fixed.avi	0
16465	988	722.4002	435.5216	0.4998556	0.4198973	569.186	3.666297	0	729.2323	411.8106	0.3447744	0.4311563	565.2103	3.654304	0	21	726	424						Frog_fixed.avi	0
16482	989	463.9391	290.2979	0.5035414	0.4194931	569.9089	3.626873	0	483.3095	282.4221	0.3492315	0.4293048	564.8974	3.669942	0	22	474	286						Frog_fixed.avi	0
16498	990	153.054	111.0832	0.507942	0.419107	571.3977	3.65495	0	195.455	101.3081	0.3544356	0.4271777	564.9988	3.692847	0	22	174	106						Frog_fixed.avi	0
16515	991	-279.0614	-92.42871	0.5129593	0.4183164	574.0007	3.684362	0	-171.801	-118.5056	0.36047	0.4248663	565.0434	3.73686	0	22	-225	-105						Frog_fixed.avi	0
16531	992	-781.61	-305.8003	0.519013	0.4178494	574.0007	3.776072	0	-626.8342	-378.5099	0.3672011	0.4224244	565.6559	3.795482	0	22	-704	-342						Frog_fixed.avi	0
16548	993	-1280	-1024	-1	-1	-1	-1	4	-1209.293	-631.889	0.3748797	0.4195557	565.2151	3.893636	0	22	-1209	-632						Frog_fixed.avi	0
16565	994	-1280	-1024	-1	-1	-1	-1	4	-1743.919	-802.5156	0.3837674	0.4163113	565.2173	3.935952	0	22	-1744	-803						Frog_fixed.avi	0
16581	995	-1280	-1024	-1	-1	-1	-1	4	-1280	-1024	-1	-1	-1	-1	4		0	0						Frog_fixed.avi	0
16598	996	-1280	-1024	-1	-1	-1	-1	4	-1280	-1024	-1	-1	-1	-1	4		0	0						Frog_fixed.avi	0
16615	997	-1280	-1024	-1	-1	-1	-1	4	-1280	-1024	-1	-1	-1	-1	4		0	0						Frog_fixed.avi	0
16631	998	-1280	-1024	-1	-1	-1	-1	4	-1280	-1024	-1	-1	-1	-1	4		0	0						Frog_fixed.avi	0
16648	999	-1280	-1024	-1	-1	-1	-1	4	-1280	-1024	-1	-1	-1	-1	4		0	0						Frog_fixed.avi	0
16665	1000	-1280	-1024	-1	-1	-1	-1	4	-1280	-1024	-1	-1	-1	-1	4		0	0						Frog_fixed.avi	0
16681	1001	-1280	-1024	-1	-1	-1	-1	4	-1280	-1024	-1	-1	-1	-1	4		0	0						Frog_fixed.avi	0
16698	1002	-1280	-1024	-1	-1	-1	-1	4	-1280	-1024	-1	-1	-1	-1	4		0	0						Frog_fixed.avi	0
16715	1003	-1280	-1024	-1	-1	-1	-1	4	-1280	-1024	-1	-1	-1	-1	4		0	0						Frog_fixed.avi	0
16731	1004	-1280	-1024	-1	-1	-1	-1	4	-1280	-1024	-1	-1	-1	-1	4		0	0						Frog_fixed.avi	0
16748	1005	-1280	-1024	-1	-1	-1	-1	4	-1280	-1024	-1	-1	-1	-1	4		0	0						Frog_fixed.avi	0
16765	1006	-1280	-1024	-1	-1	-1	-1	4	-1280	-1024	-1	-1	-1	-1	4		0	0						Frog_fixed.avi	0
16781	1007	-1280	-1024	-1	-1	-1	-1	4	-1280	-1024	-1	-1	-1	-1	4		0	0						Frog_fixed.avi	0
16798	1008	-1280	-1024	-1	-1	-1	-1	4	-1280	-1024	-1	-1	-1	-1	4		0	0						Frog_fixed.avi	0
16815	1009	-1280	-1024	-1	-1	-1	-1	4	-1280	-1024	-1	-1	-1	-1	4		0	0						Frog_fixed.avi	0
16831	1010	-1280	-1024	-1	-1	-1	-1	4	-1280	-1024	-1	-1	-1	-1	4		0	0						Frog_fixed.avi	0
16848	1011	-1280	-1024	-1	-1	-1	-1	4	-1280	-1024	-1	-1	-1	-1	4		0	0						Frog_fixed.avi	0
16865	1012	-1280	-1024	-1	-1	-1	-1	4	-1280	-1024	-1	-1	-1	-1	4		0	0						Frog_fixed.avi	0
16882	1013	-1280	-1024	-1	-1	-1	-1	4	-1280	-1024	-1	-1	-1	-1	4		0	0						Frog_fixed.avi	0
16899	1014	-1280	-1024	-1	-1	-1	-1	4	-1280	-1024	-1	-1	-1	-1	4		0	0						Frog_fixed.avi	0
16915	1015	-1280	-1024	-1	-1	-1	-1	4	-1280	-1024	-1	-1	-1	-1	4		0	0						Frog_fixed.avi	0
16932	1016	-1280	-1024	-1	-1	-1	-1	4	-1280	-1024	-1	-1	-1	-1	4		0	0						Frog_fixed.avi	0
16948	1017	-1280	-1024	-1	-1	-1	-1	4	-1280	-1024	-1	-1	-1	-1	4		0	0						Frog_fixed.avi	0
16965	1018	-1280	-1024	-1	-1	-1	-1	4	-1280	-1024	-1	-1	-1	-1	4		0	0						Frog_fixed.avi	0
16981	1019	-1280	-1024	-1	-1	-1	-1	4	-1280	-1024	-1	-1	-1	-1	4		0	0						Frog_fixed.avi	0
16998	1020	-1280	-1024	-1	-1	-1	-1	4	-1280	-1024	-1	-1	-1	-1	4		0	0						Frog_fixed.avi	0
17015	1021	-1280	-1024	-1	-1	-1	-1	4	-1280	-1024	-1	-1	-1	-1	4		0	0						Frog_fixed.avi	0
17031	1022	-1280	-1024	-1	-1	-1	-1	4	-1280	-1024	-1	-1	-1	-1	4		0	0						Frog_fixed.avi	0
17048	1023	-1280	-1024	-1	-1	-1	-1	4	-1280	-1024	-1	-1	-1	-1	4		0	0						Frog_fixed.avi	0
17065	1024	-1280	-1024	-1	-1	-1	-1	4	-1280	-1024	-1	-1	-1	-1	4		0	0						Frog_fixed.avi	0
17081	1025	-1280	-1024	-1	-1	-1	-1	4	-1280	-1024	-1	-1	-1	-1	4		0	0						Frog_fixed.avi	0
17098	1026	-1280	-1024	-1	-1	-1	-1	4	-1280	-1024	-1	-1	-1	-1	4		0	0						Frog_fixed.avi	0
17115	1027	-1280	-1024	-1	-1	-1	-1	4	-1280	-1024	-1	-1	-1	-1	4		0	0						Frog_fixed.avi	0
17132	1028	-1280	-1024	-1	-1	-1	-1	4	-1280	-1024	-1	-1	-1	-1	4		0	0						Frog_fixed.avi	0
17149	1029	-1280	-1024	-1	-1	-1	-1	4	-1280	-1024	-1	-1	-1	-1	4		0	0						Frog_fixed.avi	0
17165	1030	-1280	-1024	-1	-1	-1	-1	4	-1280	-1024	-1	-1	-1	-1	4		0	0						Frog_fixed.avi	0
17182	1031	-1280	-1024	-1	-1	-1	-1	4	-1280	-1024	-1	-1	-1	-1	4		0	0						Frog_fixed.avi	0
17198	1032	-1280	-1024	-1	-1	-1	-1	4	-1280	-1024	-1	-1	-1	-1	4		0	0						Frog_fixed.avi	0
17215	1033	-1280	-1024	-1	-1	-1	-1	4	-1280	-1024	-1	-1	-1	-1	4		0	0						Frog_fixed.avi	0
17231	1034	-1280	-1024	-1	-1	-1	-1	4	-1280	-1024	-1	-1	-1	-1	4		0	0						Frog_fixed.avi	0
17248	1035	-1280	-1024	-1	-1	-1	-1	4	-1280	-1024	-1	-1	-1	-1	4		0	0						Frog_fixed.avi	0
17264	1036	-1280	-1024	-1	-1	-1	-1	4	-1280	-1024	-1	-1	-1	-1	4		0	0						Frog_fixed.avi	0
17281	1037	-1280	-1024	-1	-1	-1	-1	4	-1280	-1024	-1	-1	-1	-1	4		0	0						Frog_fixed.avi	0
17298	1038	-1280	-1024	-1	-1	-1	-1	4	-1280	-1024	-1	-1	-1	-1	4		0	0						Frog_fixed.avi	0
17315	1039	-1280	-1024	-1	-1	-1	-1	4	-1280	-1024	-1	-1	-1	-1	4		0	0						Frog_fixed.avi	0
17331	1040	-1280	-1024	-1	-1	-1	-1	4	-1280	-1024	-1	-1	-1	-1	4		0	0						Frog_fixed.avi	0
17348	1041	-1280	-1024	-1	-1	-1	-1	4	-1280	-1024	-1	-1	-1	-1	4		0	0						Frog_fixed.avi	0
17365	1042	-1280	-1024	-1	-1	-1	-1	4	-1280	-1024	-1	-1	-1	-1	4		0	0						Frog_fixed.avi	0
17382	1043	-1280	-1024	-1	-1	-1	-1	4	-1280	-1024	-1	-1	-1	-1	4		0	0						Frog_fixed.avi	0
17400	1044	-1280	-1024	-1	-1	-1	-1	4	-1280	-1024	-1	-1	-1	-1	4		0	0						Frog_fixed.avi	0
17414	1045	-1280	-1024	-1	-1	-1	-1	4	-1280	-1024	-1	-1	-1	-1	4		0	0						Frog_fixed.avi	0
17431	1046	-1280	-1024	-1	-1	-1	-1	4	-1280	-1024	-1	-1	-1	-1	4		0	0						Frog_fixed.avi	0
17448	1047	-1280	-1024	-1	-1	-1	-1	4	-1280	-1024	-1	-1	-1	-1	4		0	0						Frog_fixed.avi	0
17464	1048	-1280	-1024	-1	-1	-1	-1	4	-1280	-1024	-1	-1	-1	-1	4		0	0						Frog_fixed.avi	0
17481	1049	-1280	-1024	-1	-1	-1	-1	4	-1280	-1024	-1	-1	-1	-1	4		0	0						Frog_fixed.avi	0
17498	1050	-1280	-1024	-1	-1	-1	-1	4	-1280	-1024	-1	-1	-1	-1	4		0	0						Frog_fixed.avi	0
17514	1051	-1280	-1024	-1	-1	-1	-1	4	-1280	-1024	-1	-1	-1	-1	4		0	0						Frog_fixed.avi	0
17531	1052	-1280	-1024	-1	-1	-1	-1	4	-1280	-1024	-1	-1	-1	-1	4		0	0						Frog_fixed.avi	0
17548	1053	-1280	-1024	-1	-1	-1	-1	4	-1280	-1024	-1	-1	-1	-1	4		0	0						Frog_fixed.avi	0
17564	1054	-1280	-1024	-1	-1	-1	-1	4	-1280	-1024	-1	-1	-1	-1	4		0	0						Frog_fixed.avi	0
17581	1055	-1280	-1024	-1	-1	-1	-1	4	-1280	-1024	-1	-1	-1	-1	4		0	0						Frog_fixed.avi	0
17598	1056	964.0026	585.798	0.546562	0.389137	571.7855	3.737319	0	967.3444	557.7454	0.395767	0.3935459	559.1709	3.619303	0	23	966	572						Frog_fixed.avi	0
17614	1057	957.6171	588.2447	0.5420063	0.3869163	570.9061	3.721482	0	966.389	565.4348	0.3903487	0.3934657	559.5493	3.625839	0	23	962	577						Frog_fixed.avi	0
17631	1058	965.4091	584.7258	0.537845	0.3853952	570.3679	3.712142	0	964.7777	563.8033	0.3853989	0.3937016	559.7863	3.629517	0	23	965	574						Frog_fixed.avi	0
17647	1059	961.9303	594.7204	0.5339676	0.3845907	569.8171	3.720444	0	959.8911	565.9696	0.38091	0.3944142	560.1347	3.627359	0	23	961	580						Frog_fixed.avi	0
17664	1060	964.1892	587.5956	0.5305485	0.3843462	569.4097	3.709772	0	963.697	569.8344	0.3770418	0.3952582	560.1182	3.63126	0	23	964	579						Frog_fixed.avi	0
17681	1061	970.5715	588.8588	0.5276716	0.384439	568.6776	3.725866	0	960.5144	581.132	0.3737717	0.3962294	560.2842	3.642569	0	23	966	585						Frog_fixed.avi	0
17697	1062	969.5859	591.8938	0.5252435	0.3848814	568.3431	3.712019	0	962.5723	572.5067	0.3710321	0.3975796	560.3444	3.631174	0	23	966	582						Frog_fixed.avi	0
17714	1063	967.9526	588.8094	0.5232235	0.3856568	567.9908	3.704981	0	965.3364	570.8755	0.3688272	0.3990641	560.3819	3.63672	0	23	967	580						Frog_fixed.avi	0
17731	1064	967.0833	586.6653	0.5215083	0.3867302	567.452	3.709409	0	966.0049	576.6855	0.3669991	0.4006018	560.2156	3.65242	0	23	967	582						Frog_fixed.avi	0
17747	1065	962.606	588.3452	0.5200824	0.3880185	567.1235	3.740027	0	960.9103	578.6293	0.3654874	0.4022444	560.1547	3.651858	0	23	962	583						Frog_fixed.avi	0
17764	1066	946.8187	588.9611	0.5190746	0.3892828	566.9736	3.720685	0	936.8146	575.2001	0.3643442	0.4037932	560.4236	3.660225	0	24	942	582						Frog_fixed.avi	0
17781	1067	841.2988	541.8931	0.5186051	0.390175	566.694	3.713186	0	828.8819	539.7156	0.3639999	0.4049291	559.9515	3.661968	0	24	835	541						Frog_fixed.avi	0
17797	1068	856.6709	558.9729	0.5178152	0.3910694	566.631	3.718099	0	844.4131	549.9295	0.3631267	0.4062034	559.8066	3.67365	0	24	851	554						Frog_fixed.avi	0
17814	1069	840.428	545.5695	0.517077	0.3919401	566.6769	3.71019	0	828.7104	550.4055	0.3622509	0.4073652	559.8911	3.662586	0	24	835	548						Frog_fixed.avi	0
17831	1070	848.0234	547.3069	0.5163871	0.3926013	566.499	3.692446	0	840.7905	550.3321	0.3615427	0.4083657	559.6064	3.657859	0	24	844	549						Frog_fixed.avi	0
17847	1071	843.6014	549.7063	0.5156682	0.393143	566.4641	3.701735	0	835.1547	547.7717	0.3607567	0.4092819	559.5062	3.656395	0	24	839	549						Frog_fixed.avi	0
17864	1072	849.0598	551.3262	0.5149632	0.3935562	566.3232	3.698775	0	836.8232	549.0214	0.3600151	0.4100238	559.483	3.646823	0	24	843	550						Frog_fixed.avi	0
17881	1073	847.1241	549.9186	0.5141511	0.3939776	566.3478	3.701571	0	837.2625	550.2352	0.3591548	0.4107887	559.5258	3.647263	0	24	842	550						Frog_fixed.avi	0
17897	1074	845.3549	550.3342	0.5132808	0.3943286	566.0767	3.672537	0	834.658	549.2047	0.3582312	0.4114654	559.5098	3.645607	0	24	840	550						Frog_fixed.avi	0
17914	1075	848.1803	545.3881	0.512359	0.394695	565.897	3.679002	0	839.0177	547.5342	0.357288	0.4121991	559.3617	3.643377	0	24	844	546						Frog_fixed.avi	0
17931	1076	847.0303	554.1896	0.5114082	0.3950311	565.819	3.669749	0	840.3012	548.2198	0.3562838	0.4129186	559.334	3.6483	0	24	844	551						Frog_fixed.avi	0
17947	1077	849.1376	544.3693	0.5104386	0.3954482	565.556	3.661993	0	838.0505	545.7306	0.3552167	0.4136508	559.4827	3.636665	0	24	844	545						Frog_fixed.avi	0
17964	1078	845.8294	552.9127	0.5094332	0.3959317	565.5892	3.671953	0	834.3003	549.5493	0.3541966	0.4143764	559.4153	3.654118	0	24	840	551						Frog_fixed.avi	0
17981	1079	846.6035	546.2223	0.5085276	0.3964641	565.5467	3.667571	0	836.3518	546.3931	0.3532026	0.4150866	559.4924	3.646212	0	24	841	546						Frog_fixed.avi	0
17997	1080	842.4082	548.1122	0.5076292	0.3969421	565.5167	3.664129	0	836.7339	544.2328	0.3523037	0.415769	559.3604	3.64641	0	24	840	546						Frog_fixed.avi	0
18014	1081	849.2431	551.4492	0.5069062	0.397424	565.3155	3.667741	0	838.2318	548.7691	0.3514954	0.4163204	559.3959	3.650246	0	24	844	550						Frog_fixed.avi	0
18031	1082	844.2022	544.1545	0.5062179	0.3978617	565.1916	3.658532	0	835.6605	545.4066	0.3507669	0.416912	559.4069	3.652524	0	24	840	545						Frog_fixed.avi	0
18047	1083	849.4644	544.1619	0.5056546	0.3982208	565.0231	3.647724	0	838.2261	543.8384	0.3501951	0.4173794	559.3121	3.667147	0	24	844	544						Frog_fixed.avi	0
18064	1084	849.6476	549.6199	0.5051702	0.3984822	564.9641	3.654789	0	837.597	544.6089	0.349703	0.4177375	559.2928	3.657248	0	24	844	547						Frog_fixed.avi	0
18080	1085	850.5706	544.6007	0.5048133	0.3987693	564.7761	3.662018	0	837.1198	548.7404	0.3492875	0.4180158	559.2482	3.657568	0	24	844	547						Frog_fixed.avi	0
18097	1086	851.2255	543.4922	0.5044749	0.3988412	564.8362	3.659871	0	839.9554	544.4998	0.3489647	0.4182968	558.9632	3.66807	0	25	846	544						Frog_fixed.avi	0
18114	1087	882.3367	506.2824	0.5039751	0.3985805	564.9168	3.677305	0	876.3363	499.1762	0.348556	0.4181916	559.1027	3.668129	0	25	879	503						Frog_fixed.avi	0
18130	1088	864.1037	499.1817	0.503576	0.3983746	564.76	3.657987	0	866.5626	491.8533	0.3483236	0.418154	558.9767	3.671008	0	25	865	496						Frog_fixed.avi	0
18147	1089	872.7178	507.5433	0.503329	0.3983161	564.5533	3.676998	0	871.8204	490.9361	0.3479472	0.4183549	558.8	3.675338	0	25	872	499						Frog_fixed.avi	0
18164	1090	877.0962	506.3866	0.5030298	0.3982296	564.6184	3.667714	0	870.9342	492.7188	0.3476039	0.4183799	558.7162	3.676163	0	25	874	500						Frog_fixed.avi	0
18180	1091	873.3268	501.2622	0.502685	0.3982198	564.2969	3.666819	0	871.7015	494.3181	0.3472279	0.4184274	558.7599	3.678493	0	25	873	498						Frog_fixed.avi	0
18197	1092	873.4396	507.4957	0.502377	0.398156	564.2346	3.679286	0	874.5904	492.4604	0.3469071	0.4184781	558.6049	3.674586	0	25	874	500						Frog_fixed.avi	0
18214	1093	876.72	495.5862	0.5020729	0.3981422	564.096	3.668013	0	869.812	494.9348	0.3465651	0.4185021	558.4888	3.673193	0	25	873	495						Frog_fixed.avi	0
18230	1094	876.5807	503.4441	0.5017891	0.3981157	563.944	3.676512	0	871.1469	491.9944	0.346239	0.4185309	558.5558	3.675298	0	25	874	498						Frog_fixed.avi	0
18247	1095	872.9412	501.2212	0.5014843	0.3981121	564.1143	3.695716	0	869.9998	494.5592	0.3459521	0.4185437	558.4434	3.674066	0	25	871	498						Frog_fixed.avi	0
18264	1096	877.0328	504.008	0.5012825	0.3980748	563.8401	3.69512	0	868.6755	491.2221	0.3456656	0.4185894	558.3494	3.670215	0	25	873	498						Frog_fixed.avi	0
18280	1097	875.6732	494.646	0.5010875	0.3980599	563.8257	3.683999	0	869.1733	495.2331	0.3454588	0.4185877	558.3204	3.668636	0	25	872	495						Frog_fixed.avi	0
18297	1098	871.7716	501.3818	0.5009002	0.3979906	563.8983	3.696139	0	864.6384	493.6071	0.3452478	0.4186261	558.4412	3.666036	0	25	868	497						Frog_fixed.avi	0
18314	1099	873.3133	505.7818	0.5008205	0.3980068	563.7006	3.703099	0	867.4799	493.1657	0.3451458	0.418714	558.2875	3.670404	0	25	870	499						Frog_fixed.avi	0
18330	1100	876.1504	508.0299	0.5008057	0.3981142	563.6636	3.692747	0	867.6437	499.6362	0.3451189	0.418822	558.2348	3.680453	0	25	872	504						Frog_fixed.avi	0
18347	1101	871.4283	502.1124	0.5008168	0.3983855	563.5984	3.685962	0	867.967	495.5832	0.3451253	0.4190716	558.2314	3.677186	0	25	870	499						Frog_fixed.avi	0
18364	1102	871.2739	497.0082	0.5009204	0.3987871	563.7966	3.690951	0	870.1534	492.2807	0.3452119	0.4193385	558.3597	3.669053	0	25	871	495						Frog_fixed.avi	0
18380	1103	881.2117	503.9281	0.5011383	0.399195	563.7721	3.69381	0	868.4354	499.3545	0.34537	0.4196464	558.3278	3.68096	0	25	875	502						Frog_fixed.avi	0
18397	1104	877.9373	505.9478	0.501293	0.3997271	563.6272	3.690776	0	866.8046	492.9326	0.3455375	0.4201033	558.3491	3.678157	0	25	872	499						Frog_fixed.avi	0
18414	1105	871.7465	499.1325	0.5014734	0.4003151	563.8913	3.693703	0	863.7845	494.6576	0.3457327	0.4204604	558.4887	3.679511	0	25	868	497						Frog_fixed.avi	0
18430	1106	875.4264	504.7156	0.5017241	0.4007788	563.7685	3.688152	0	869.5997	491.793	0.3459823	0.4208911	558.4058	3.690935	0	25	873	498						Frog_fixed.avi	0
18447	1107	872.6145	504.848	0.5019121	0.4012713	563.946	3.691094	0	865.9141	496.9012	0.3461934	0.4211938	558.5285	3.68205	0	25	869	501						Frog_fixed.avi	0
18464	1108	879.6382	507.3889	0.5021552	0.4017036	563.9917	3.684851	0	867.1611	497.9059	0.3464034	0.4215492	558.5835	3.696003	0	25	873	503						Frog_fixed.avi	0
18480	1109	877.1771	505.9851	0.5023319	0.4021885	563.9515	3.668614	0	867.4006	495.0692	0.3466201	0.4218156	558.6754	3.686881	0	25	872	501						Frog_fixed.avi	0
18497	1110	873.0247	505.187	0.5025131	0.4027328	564.3503	3.68502	0	865.8804	494.5894	0.3467875	0.4221832	558.886	3.707288	0	25	869	500						Frog_fixed.avi	0
18514	1111	873.5774	509.7311	0.5027035	0.4031922	564.0789	3.683517	0	867.3578	493.5918	0.3470284	0.4225115	558.9058	3.704639	0	25	870	502						Frog_fixed.avi	0
18530	1112	874.3438	507.4373	0.5029383	0.4036803	564.3086	3.692022	0	862.6012	498.1425	0.347253	0.4227745	559.0241	3.708484	0	25	868	503						Frog_fixed.avi	0
18547	1113	872.4526	506.4822	0.5031745	0.4041006	564.2407	3.675318	0	868.191	496.9403	0.3475258	0.4231239	559.1092	3.707567	0	25	870	502						Frog_fixed.avi	0
18564	1114	875.589	506.8305	0.5034454	0.40457	564.4302	3.69489	0	865.6262	499.205	0.347775	0.4234142	559.2337	3.716686	0	25	871	503						Frog_fixed.avi	0
18580	1115	877.3939	507.5572	0.5037211	0.4050632	564.4982	3.702393	0	862.9894	501.3985	0.3480904	0.4238099	559.29	3.732036	0	25	870	504						Frog_fixed.avi	0
18597	1116	877.7277	505.4673	0.5040185	0.4056154	564.6951	3.703439	0	862.6199	501.0587	0.3483703	0.4242093	559.5165	3.739317	0	25	870	503						Frog_fixed.avi	0
18613	1117	876.6589	506.3828	0.5043175	0.4061388	564.6895	3.716218	0	868.338	498.242	0.3487104	0.4246467	559.4254	3.736187	0	25	872	502						Frog_fixed.avi	0
18630	1118	869.8596	511.6617	0.504551	0.4065909	564.824	3.7344	0	866.733	498.3722	0.3490218	0.4249859	559.6164	3.74062	0	25	868	505						Frog_fixed.avi	0
18647	1119	876.9233	510.9652	0.5049031	0.4070757	564.9664	3.735254	0	864.8202	504.4528	0.3493215	0.4252783	559.8124	3.76727	0	25	871	508						Frog_fixed.avi	0
18663	1120	871.9695	510.4622	0.5051472	0.4074971	565.2507	3.75364	0	866.1189	495.1425	0.3496321	0.4256404	559.7816	3.759585	0	25	869	503						Frog_fixed.avi	0
18680	1121	878.1051	504.1191	0.5054778	0.4079235	565.0731	3.731227	0	862.3681	503.5344	0.3499422	0.425858	560.0529	3.770235	0	25	870	504						Frog_fixed.avi	0
18697	1122	883.0139	504.3396	0.505812	0.4083432	565.4167	3.75316	0	860.9171	503.3558	0.3503081	0.4261089	560.1013	3.781899	0	25	872	504						Frog_fixed.avi	0
18713	1123	876.9774	512.557	0.5061004	0.4086777	565.4482	3.754794	0	868.001	496.1757	0.3506378	0.4263827	560.267	3.786236	0	25	872	504						Frog_fixed.avi	0
18730	1124	876.2896	504.7271	0.5064123	0.4090893	565.38	3.75639	0	861.883	496.49	0.3509332	0.4265653	560.3975	3.784971	0	25	869	501						Frog_fixed.avi	0
18747	1125	879.0756	500.5472	0.5067255	0.4094443	565.7683	3.769151	0	863.0739	501.1526	0.3512653	0.4267217	560.4538	3.791069	0	25	871	501						Frog_fixed.avi	0
18763	1126	878.0323	508.9035	0.5070285	0.4096478	565.6812	3.777443	0	868.4924	496.9883	0.351544	0.4268662	560.4614	3.788016	0	25	873	503						Frog_fixed.avi	0
18780	1127	880.2731	504.4015	0.5073168	0.4099056	565.7388	3.782879	0	866.5756	495.3669	0.3518535	0.4270536	560.4979	3.803863	0	25	873	500						Frog_fixed.avi	0
18797	1128	879.3005	505.6976	0.5075986	0.4101861	565.7077	3.796756	0	866.7734	497.4313	0.3521134	0.4272178	560.6153	3.813589	0	25	873	502						Frog_fixed.avi	0
18813	1129	879.881	506.3738	0.5078299	0.4105279	565.735	3.798921	0	865.4687	499.3898	0.3523545	0.427454	560.6497	3.80705	0	25	873	503						Frog_fixed.avi	0
18830	1130	880.9079	503.4633	0.5080908	0.410989	565.7117	3.815898	0	869.0003	498.1412	0.352591	0.4278627	560.6634	3.80811	0	25	875	501						Frog_fixed.avi	0
18847	1131	876.1652	503.5422	0.5082709	0.4114788	565.9581	3.803975	0	866.7016	500.7995	0.3528197	0.4282834	560.6404	3.812135	0	25	871	502						Frog_fixed.avi	0
18863	1132	879.2646	504.2605	0.5085135	0.4119981	565.7892	3.809464	0	868.0347	495.2971	0.3530136	0.4287716	560.6238	3.807214	0	25	874	500						Frog_fixed.avi	0
18880	1133	876.6259	502.8926	0.5086859	0.4125283	565.9771	3.815979	0	864.0821	504.349	0.3531947	0.4291476	560.6407	3.811213	0	25	870	504						Frog_fixed.avi	0
18897	1134	880.0976	506.1763	0.5088295	0.4129403	565.7102	3.812489	0	865.516	499.3592	0.3533498	0.4295831	560.5779	3.817685	0	25	873	503						Frog_fixed.avi	0
18913	1135	876.8299	502.6808	0.5089323	0.4132681	565.5372	3.815072	0	863.9431	496.8029	0.3534324	0.4298733	560.6683	3.81022	0	25	870	500						Frog_fixed.avi	0
18930	1136	881.1455	505.0735	0.5090401	0.4135066	565.6512	3.823104	0	870.1664	501.3448	0.3535196	0.4300945	560.5779	3.79899	0	25	876	503						Frog_fixed.avi	0
18947	1137	876.9747	511.3991	0.5090837	0.4137133	565.7918	3.801141	0	865.8575	495.5429	0.3535872	0.4303727	560.627	3.810641	0	25	871	503						Frog_fixed.avi	0
18963	1138	873.8165	508.5378	0.5091261	0.4140495	565.8055	3.810329	0	865.5683	497.7617	0.3536412	0.4305881	560.6118	3.810383	0	25	870	503						Frog_fixed.avi	0
18980	1139	875.4119	507.0722	0.5091464	0.4142827	565.7974	3.795389	0	862.0673	504.6064	0.3536789	0.4307484	560.5922	3.811593	0	25	869	506						Frog_fixed.avi	0
18997	1140	878.1768	509.9883	0.5092143	0.4144527	565.8589	3.790156	0	861.6965	505.8598	0.3537199	0.4308738	560.5739	3.798774	0	25	870	508						Frog_fixed.avi	0
19013	1141	881.8071	506.3848	0.5092707	0.4146077	565.7068	3.784545	0	860.8115	501.9171	0.3537547	0.4309792	560.5222	3.789203	0	25	871	504						Frog_fixed.avi	0
19030	1142	879.8431	508.0773	0.5092754	0.4146575	565.6711	3.78447	0	862.9189	497.0194	0.3537793	0.4310556	560.4393	3.784935	0	25	871	503						Frog_fixed.avi	0
19047	1143	880.3524	509.2423	0.5092772	0.4146628	565.6386	3.77012	0	861.8317	497.6027	0.3537807	0.431067	560.3769	3.776556	0	25	871	503						Frog_fixed.avi	0
19063	1144	881.2249	511.1183	0.5092621	0.4146066	565.6064	3.770149	0	866.3135	495.7423	0.3537562	0.4309914	560.3809	3.756149	0	25	874	503						Frog_fixed.avi	0
19080	1145	874.9961	513.4403	0.5091878	0.414499	565.3891	3.762319	0	864.2659	503.4199	0.353695	0.430991	560.3674	3.761226	0	25	870	508						Frog_fixed.avi	0
19097	1146	875.0178	512.0238	0.5090809	0.4144459	565.3632	3.747941	0	861.5783	497.445	0.3536002	0.4310901	560.2515	3.749946	0	25	868	505						Frog_fixed.avi	0
19113	1147	871.6342	510.6226	0.5089788	0.4144905	565.1364	3.747216	0	865.3624	490.9386	0.353505	0.4312054	560.2163	3.735682	0	25	868	501						Frog_fixed.avi	0
19130	1148	876.7389	503.7856	0.5089136	0.4146066	565.1003	3.727233	0	864.0856	492.5553	0.3533937	0.4313594	560.3019	3.734708	0	25	870	498						Frog_fixed.avi	0
19147	1149	876.9553	509.2465	0.5088417	0.4146849	565.2156	3.733989	0	861.229	500.4597	0.3532974	0.4314935	560.2233	3.739432	0	25	869	505						Frog_fixed.avi	0
19163	1150	874.0077	504.4489	0.508701	0.4147916	565.0021	3.732089	0	863.2325	500.4023	0.353198	0.4316271	560.178	3.723156	0	25	869	502						Frog_fixed.avi	0
19180	1151	864.1639	505.6372	0.5085294	0.4148708	564.97	3.726627	0	860.9279	503.3628	0.353086	0.4317509	560.0584	3.722075	0	25	863	504						Frog_fixed.avi	0
19196	1152	870.7339	506.3736	0.5084757	0.4149004	564.9555	3.726469	0	862.5538	493.5092	0.3529956	0.4318929	560.0055	3.708731	0	25	867	500						Frog_fixed.avi	0
19213	1153	872.3303	506.3663	0.5084407	0.4149301	564.9183	3.710953	0	862.8687	495.7521	0.3529328	0.4319548	560.0141	3.698706	0	25	868	501						Frog_fixed.avi	0
19230	1154	874.5474	505.315	0.5084273	0.4149698	564.8214	3.704374	0	863.9028	492.9929	0.3528717	0.4319883	560.0629	3.693808	0	25	869	499						Frog_fixed.avi	0
19246	1155	873.427	507.3498	0.5084392	0.4149726	564.8149	3.701072	0	863.637	496.1092	0.352871	0.4320502	560.0049	3.679855	0	25	869	502						Frog_fixed.avi	0
19263	1156	872.6153	508.2287	0.5084763	0.4149237	564.7958	3.703771	0	865.4482	491.1306	0.3529183	0.4320572	559.8575	3.670913	0	25	869	500						Frog_fixed.avi	0
19280	1157	870.878	508.5688	0.5085461	0.4148524	564.5442	3.687887	0	866.7492	494.8133	0.3529623	0.4320429	559.7994	3.673506	0	25	869	502						Frog_fixed.avi	0
19296	1158	870.172	510.9577	0.5086015	0.4147153	564.3405	3.683627	0	861.9923	494.9107	0.3530107	0.4319973	559.7357	3.664131	0	25	866	503						Frog_fixed.avi	0
19313	1159	868.8188	508.5164	0.508654	0.4146513	564.2533	3.664768	0	866.1017	490.0053	0.3530533	0.4319809	559.6801	3.651915	0	25	867	499						Frog_fixed.avi	0
19330	1160	871.3395	510.2748	0.5087119	0.414615	564.3158	3.662646	0	866.6503	494.0396	0.3530744	0.4319687	559.644	3.63912	0	25	869	502						Frog_fixed.avi	0
19346	1161	872.7253	505.7589	0.5087215	0.4145932	564.3008	3.650669	0	868.1575	489.0779	0.3530689	0.4319566	559.5851	3.632772	0	25	870	497						Frog_fixed.avi	0
19363	1162	879.7999	501.2594	0.5087512	0.4145928	564.1817	3.647726	0	868.7009	486.4098	0.3530641	0.4319558	559.5478	3.622512	0	25	874	494						Frog_fixed.avi	0
19380	1163	877.4865	506.233	0.5087692	0.4146172	564.1655	3.64245	0	866.7175	490.7818	0.3530719	0.4319831	559.4851	3.615293	0	25	872	499						Frog_fixed.avi	0
19396	1164	879.1485	499.4564	0.5088094	0.4147264	564.1508	3.626275	0	866.0735	489.9654	0.3530829	0.4320464	559.4406	3.600728	0	25	873	495						Frog_fixed.avi	0
19413	1165	876.6358	492.4404	0.5088659	0.4148119	564.2384	3.609174	0	866.8973	488.2299	0.3531404	0.4321488	559.3564	3.594716	0	25	872	490						Frog_fixed.avi	0
19430	1166	879.7094	502.8278	0.5089889	0.414881	564.2115	3.610199	0	865.2546	498.8516	0.3531964	0.4322215	559.3484	3.596585	0	25	872	501						Frog_fixed.avi	0
19446	1167	878.6801	500.5684	0.5090804	0.4149452	564.0103	3.600675	0	861.7386	492.2114	0.3532692	0.4322949	559.3099	3.595313	0	25	870	496						Frog_fixed.avi	0
19463	1168	879.7234	502.5601	0.5091747	0.4150046	563.8185	3.59209	0	868.0431	494.3912	0.3533987	0.4323154	559.1937	3.577613	0	25	874	498						Frog_fixed.avi	0
19480	1169	876.751	503.0016	0.5092592	0.4150352	563.9348	3.595332	0	866.299	494.4565	0.35347	0.4323191	559.2188	3.582388	0	25	872	499						Frog_fixed.avi	0
19496	1170	874.0683	501.5011	0.5093176	0.4150563	563.9291	3.590527	0	865.9449	498.4446	0.3535415	0.4322879	559.1655	3.588207	0	25	870	500						Frog_fixed.avi	0
19513	1171	877.9841	501.5975	0.5094221	0.4150663	563.7867	3.593202	0	865.7003	500.2653	0.3536185	0.4322559	559.059	3.591826	0	25	872	501						Frog_fixed.avi	0
19530	1172	876.6115	503.6995	0.5095081	0.4150858	563.6959	3.599591	0	863.4863	494.6525	0.3536659	0.4322251	559.0235	3.582128	0	25	870	499						Frog_fixed.avi	0
19546	1173	875.9611	505.9587	0.5095688	0.4150967	563.532	3.594208	0	864.3824	497.5156	0.35376	0.432206	558.8158	3.587595	0	25	870	502						Frog_fixed.avi	0
19563	1174	880.1819	505.157	0.5096551	0.4150629	563.4811	3.582271	0	864.3769	497.173	0.3538148	0.4322015	558.7581	3.586442	0	25	872	501						Frog_fixed.avi	0
19580	1175	875.9744	507.7955	0.5096918	0.4150306	563.5375	3.581479	0	861.8344	498.3282	0.3538667	0.4321767	558.6987	3.592396	0	25	869	503						Frog_fixed.avi	0
19596	1176	870.0962	507.0912	0.5097265	0.4149807	563.5663	3.589677	0	862.6022	497.5825	0.3539302	0.4321175	558.6017	3.587838	0	25	866	502						Frog_fixed.avi	0
19613	1177	871.6389	514.2447	0.5097894	0.4148727	563.2805	3.604916	0	865.0687	499.5488	0.353968	0.4320109	558.6	3.590305	0	25	868	507						Frog_fixed.avi	0
19630	1178	871.6151	513.4543	0.5098075	0.4147124	563.1639	3.604357	0	864.8383	498.1517	0.3540027	0.4319102	558.5052	3.58231	0	25	868	506						Frog_fixed.avi	0
19646	1179	872.6049	518.453	0.5098244	0.4146087	563.0905	3.608308	0	862.3378	501.1665	0.3540146	0.4317585	558.449	3.585282	0	25	867	510						Frog_fixed.avi	0
19663	1180	872.1802	512.4561	0.5098366	0.4145655	563.0256	3.607554	0	862.4905	500.598	0.3540159	0.4317179	558.4152	3.607321	0	25	867	507						Frog_fixed.avi	0
19680	1181	869.0142	510.8421	0.5098445	0.4145528	562.9679	3.595642	0	863.2069	501.5005	0.3540113	0.4317072	558.3896	3.586859	0	25	866	506						Frog_fixed.avi	0
19696	1182	869.7905	510.2628	0.5098611	0.4145858	562.8951	3.606881	0	862.7305	501.2533	0.3540166	0.4317257	558.3358	3.583344	0	25	866	506						Frog_fixed.avi	0
19713	1183	868.8372	515.3218	0.5098741	0.4146411	562.8254	3.605984	0	860.8631	503.4129	0.3540313	0.4317673	558.2884	3.591712	0	25	865	509						Frog_fixed.avi	0
19729	1184	870.6503	512.5884	0.5098858	0.4147113	562.8082	3.594381	0	861.6053	506.6916	0.354026	0.4317779	558.2629	3.602026	0	25	866	510						Frog_fixed.avi	0
19746	1185	870.2518	511.2072	0.5098969	0.4147195	562.76	3.599998	0	861.5703	506.1046	0.3540229	0.4317407	558.2512	3.590933	0	25	866	509						Frog_fixed.avi	0
19763	1186	870.5659	511.3003	0.5098944	0.4146366	562.7334	3.611142	0	863.3063	503.7364	0.354007	0.4316748	558.2198	3.595341	0	25	867	508						Frog_fixed.avi	0
19779	1187	870.9053	515.4866	0.5098933	0.4144536	562.7432	3.610532	0	867.3003	506.0377	0.353981	0.4315365	558.2053	3.605048	0	25	869	511						Frog_fixed.avi	0
19796	1188	873.6741	508.3714	0.5099019	0.414311	562.7275	3.603245	0	867.5269	505.593	0.3539401	0.4314278	558.1744	3.599968	0	25	871	507						Frog_fixed.avi	0
19813	1189	870.1202	510.0218	0.5098815	0.4141947	562.7144	3.601188	0	867.7447	501.6135	0.3538895	0.4314004	558.2024	3.592256	0	25	869	506						Frog_fixed.avi	0
19829	1190	879.6844	509.5394	0.509801	0.4141883	562.7335	3.597295	0	870.9167	501.1985	0.3537982	0.4314894	558.1418	3.590384	0	25	875	505						Frog_fixed.avi	0
19846	1191	893.4032	527.2231	0.5095769	0.4142995	562.8906	3.614613	0	888.8611	519.9897	0.3535958	0.4316659	558.2689	3.594774	0	25	891	524						Frog_fixed.avi	0
19863	1192	880.3122	523.1008	0.509588	0.4144053	562.7595	3.614509	0	877.6324	509.0225	0.3535765	0.4319932	558.1362	3.592195	0	25	879	516						Frog_fixed.avi	0
19879	1193	884.324	519.5811	0.5094758	0.4147269	562.4824	3.612752	0	882.8018	512.1038	0.3534948	0.4322699	558.1088	3.587224	0	25	884	516						Frog_fixed.avi	0
19896	1194	884.9142	520.2202	0.5094362	0.4148991	562.4248	3.599335	0	882.9142	511.2885	0.3534012	0.4325572	558.0911	3.585666	0	25	884	516						Frog_fixed.avi	0
19913	1195	885.9989	516.2102	0.5093496	0.4151065	562.5326	3.60096	0	879.2968	514.0682	0.3532995	0.4328418	558.0941	3.587135	0	25	883	515						Frog_fixed.avi	0
19929	1196	888.4854	516.0612	0.5092879	0.4152297	562.6553	3.610037	0	878.9362	516.3748	0.3532096	0.4330443	558.0689	3.582303	0	25	884	516						Frog_fixed.avi	0
19946	1197	887.0924	514.6955	0.5092037	0.4154218	562.6053	3.596106	0	877.5666	513.5014	0.3530973	0.4331882	558.1356	3.579269	0	25	882	514						Frog_fixed.avi	0
19963	1198	885.0281	518.1178	0.5091705	0.4156113	562.6044	3.592656	0	876.3043	514.4002	0.3530731	0.433344	558.1082	3.584054	0	25	881	516						Frog_fixed.avi	0
19979	1199	882.2161	514.1534	0.5091839	0.4158354	562.6255	3.587159	0	872.637	517.3405	0.3530838	0.4335604	558.1312	3.582917	0	25	877	516						Frog_fixed.avi	0
19996	1200	883.8892	515.9161	0.5092732	0.4160149	562.6353	3.595586	0	881.8613	510.6562	0.3531977	0.4337223	558.0638	3.567697	0	25	883	513						Frog_fixed.avi	0
20013	1201	882.8596	523.2569	0.5093638	0.4161965	562.5743	3.618339	0	877.4656	507.722	0.3533056	0.4338433	558.063	3.559374	0	25	880	515						Frog_fixed.avi	0
20029	1202	874.7814	520.7223	0.5094533	0.4163576	562.406	3.612395	0	877.6703	511.0544	0.3534345	0.4338442	558.0128	3.566965	0	25	876	516						Frog_fixed.avi	0
20046	1203	878.2679	513.8814	0.5095746	0.4163138	562.6452	3.596162	0	870.5095	515.4899	0.3535284	0.4337823	558.0448	3.567513	0	25	874	515						Frog_fixed.avi	0
20063	1204	883.0234	514.4882	0.5097097	0.4162695	562.6118	3.58944	0	871.0883	516.2914	0.3536489	0.4336568	557.9379	3.564176	0	25	877	515						Frog_fixed.avi	0
20079	1205	879.6213	516.4384	0.509802	0.4162158	562.7365	3.592017	0	877.0232	510.6913	0.3537542	0.4335468	557.9887	3.558405	0	25	878	514						Frog_fixed.avi	0
20096	1206	876.1866	521.7877	0.5098453	0.4161948	562.6415	3.606694	0	876.391	506.9943	0.3538092	0.433482	558.0052	3.553218	0	25	876	514						Frog_fixed.avi	0
20112	1207	876.2781	518.1982	0.5098681	0.4162293	562.6024	3.591896	0	872.5588	509.6217	0.3538561	0.433483	557.9694	3.561522	0	25	874	514						Frog_fixed.avi	0
20129	1208	873.4858	520.9261	0.5098922	0.416311	562.4812	3.59457	0	871.5184	510.8584	0.3538725	0.4335205	557.9615	3.552346	0	25	873	516						Frog_fixed.avi	0
20146	1209	876.0522	515.8377	0.5098969	0.4164777	562.4578	3.58669	0	875.1094	508.4419	0.3538769	0.4336221	557.925	3.54449	0	25	876	512						Frog_fixed.avi	0
20162	1210	876.3445	516.9974	0.5098818	0.4166236	562.4905	3.582925	0	867.4437	518.7209	0.3538565	0.4337336	557.8967	3.565876	0	25	872	518						Frog_fixed.avi	0
20179	1211	876.1831	509.3873	0.5098592	0.4167925	562.5551	3.579921	0	869.4608	516.3021	0.3538357	0.4338428	557.916	3.550694	0	25	873	513						Frog_fixed.avi	0
20196	1212	875.5407	511.9156	0.509857	0.4169234	562.5825	3.580605	0	865.7195	514.103	0.3538345	0.433914	557.9189	3.552787	0	25	871	513						Frog_fixed.avi	0
20212	1213	873.248	515.0353	0.5098647	0.4169507	562.5503	3.592925	0	866.1896	516.0866	0.353856	0.433922	557.8774	3.55747	0	25	870	516						Frog_fixed.avi	0
20229	1214	872.71	516.2673	0.5099043	0.4169433	562.4431	3.592491	0	862.3321	519.1144	0.3539162	0.4338649	557.8133	3.557272	0	25	868	518						Frog_fixed.avi	0
20246	1215	869.184	516.2046	0.5099431	0.4169085	562.3521	3.594098	0	862.7109	513.8214	0.3539808	0.4338048	557.8424	3.558857	0	25	866	515						Frog_fixed.avi	0
20262	1216	869.2047	519.8932	0.510054	0.4168607	562.4495	3.591014	0	863.2625	504.94	0.354061	0.433753	557.8347	3.536074	0	25	866	512						Frog_fixed.avi	0
20279	1217	872.1427	514.7009	0.5102066	0.4168928	562.4489	3.576389	0	864.5955	509.3712	0.3542236	0.4336958	557.6899	3.545445	0	25	868	512						Frog_fixed.avi	0
20296	1218	873.082	513.9211	0.510356	0.4169993	562.4429	3.577374	0	863.3359	512.1292	0.3543738	0.4336445	557.6936	3.553172	0	25	868	513						Frog_fixed.avi	0
20312	1219	862.8179	516.6516	0.5104647	0.4170749	562.2772	3.595684	0	860.051	515.3831	0.3544922	0.4336372	557.7187	3.546922	0	25	861	516						Frog_fixed.avi	0
20329	1220	872.0789	514.8208	0.5106623	0.4171083	562.3113	3.573738	0	862.2477	511.9565	0.3546452	0.433678	557.5373	3.528007	0	25	867	513						Frog_fixed.avi	0
20346	1221	874.2682	511.291	0.5108227	0.4170948	562.4279	3.567879	0	859.1053	511.0444	0.3547633	0.433636	557.4764	3.526793	0	25	867	511						Frog_fixed.avi	0
20362	1222	864.7583	520.1906	0.5109056	0.417073	562.3026	3.584433	0	860.4177	510.8656	0.3548872	0.4335589	557.4537	3.530928	0	25	863	516						Frog_fixed.avi	0
20379	1223	866.8088	519.4327	0.5110641	0.4170507	562.2006	3.581315	0	856.197	511.9439	0.3549795	0.4334235	557.6172	3.529727	0	26	862	516						Frog_fixed.avi	0
20396	1224	814.056	521.331	0.5114251	0.4171201	562.1683	3.565042	0	809.8417	523.0166	0.3554044	0.4333671	557.3172	3.535879	0	26	812	522						Frog_fixed.avi	0
20412	1225	825.5665	518.4788	0.5115932	0.4173171	562.2182	3.554784	0	819.9177	528.5251	0.355557	0.4333822	557.3028	3.532981	0	26	823	524						Frog_fixed.avi	0
20429	1226	829.0132	525.7342	0.511836	0.4174614	562.1752	3.576508	0	815.7691	526.3694	0.3557197	0.4335136	557.2438	3.522891	0	26	822	526						Frog_fixed.avi	0
20446	1227	818.4912	526.9601	0.5119687	0.4176686	562.1913	3.567257	0	813.4632	529.8359	0.3559079	0.4336127	557.2705	3.533005	0	26	816	528						Frog_fixed.avi	0
20462	1228	824.2536	521.4572	0.5122475	0.4179227	562.1471	3.538798	0	816.0339	525.0682	0.356119	0.4337941	557.1555	3.507631	0	26	820	523						Frog_fixed.avi	0
20479	1229	821.4984	522.3795	0.5124254	0.418142	562.1763	3.545163	0	812.5477	526.1761	0.3563222	0.4338913	557.1057	3.505835	0	26	817	524						Frog_fixed.avi	0
20496	1230	825.4163	520.1611	0.5126829	0.4182973	562.0078	3.550417	0	811.4838	532.4362	0.3565446	0.4339533	557.0632	3.504719	0	26	818	526						Frog_fixed.avi	0
20512	1231	822.1658	519.2231	0.5128661	0.4183502	562.1025	3.531572	0	809.5609	533.306	0.3567056	0.4339664	557.0685	3.503517	0	26	816	526						Frog_fixed.avi	0
20529	1232	824.9081	528.7777	0.5130222	0.4184022	561.9615	3.547102	0	810.2969	531.7056	0.3568964	0.4339489	557.0827	3.492822	0	26	818	530						Frog_fixed.avi	0
20546	1233	828.3611	525.1702	0.5132138	0.4184127	561.9539	3.528326	0	811.8731	533.8885	0.3570747	0.4339206	557.0106	3.492724	0	26	820	530						Frog_fixed.avi	0
20562	1234	824.9431	531.245	0.5133659	0.4183964	562.0999	3.534337	0	810.4835	533.7161	0.3572136	0.4338751	557.0092	3.497138	0	26	818	532						Frog_fixed.avi	0
20579	1235	826.8917	525.7662	0.5134898	0.4184416	561.9484	3.52392	0	808.1506	532.9167	0.3573429	0.4338229	556.9557	3.474145	0	26	818	529						Frog_fixed.avi	0
20596	1236	826.8069	530.2241	0.513604	0.4184736	561.9276	3.509583	0	813.9067	530.7966	0.3574776	0.4337992	556.9221	3.485344	0	26	820	531						Frog_fixed.avi	0
20612	1237	829.436	532.762	0.5136943	0.4185244	561.9515	3.51107	0	811.3791	528.5716	0.3575573	0.4338119	556.9192	3.476812	0	26	820	531						Frog_fixed.avi	0
20629	1238	832.1024	528.0128	0.5137693	0.4186496	562.0073	3.505442	0	809.9881	533.9993	0.3576287	0.4338198	556.9255	3.48306	0	26	821	531						Frog_fixed.avi	0
20645	1239	834.3184	528.0078	0.5138434	0.418701	562.1479	3.505129	0	808.2152	529.2137	0.357692	0.4338318	556.9152	3.47289	0	26	821	529						Frog_fixed.avi	0
20662	1240	831.7529	526.8882	0.513877	0.4187339	562.1331	3.500086	0	812.4622	527.0889	0.3577607	0.4338242	556.869	3.457829	0	26	822	527						Frog_fixed.avi	0
20679	1241	828.238	530.1758	0.5138913	0.4187434	562.1147	3.503826	0	808.9216	530.7723	0.3577916	0.4338095	556.889	3.467243	0	26	819	530						Frog_fixed.avi	0
20695	1242	825.3218	529.2866	0.5139007	0.4187854	562.1196	3.511652	0	810.8969	531.4857	0.3578142	0.433737	556.8969	3.459585	0	26	818	530						Frog_fixed.avi	0
20712	1243	825.3425	532.1467	0.5139048	0.4188657	562.1675	3.50432	0	807.7415	531.4696	0.3578319	0.4336928	556.9219	3.465339	0	26	817	532						Frog_fixed.avi	0
20729	1244	825.0555	521.3208	0.5139019	0.4189637	562.2061	3.486485	0	811.1805	527.9989	0.3578444	0.4337256	556.9588	3.454735	0	26	818	525						Frog_fixed.avi	0
20745	1245	826.7297	527.5809	0.5138956	0.4191137	562.253	3.476992	0	811.0566	531.5897	0.3578478	0.4338315	556.9601	3.454203	0	26	819	530						Frog_fixed.avi	0
20762	1246	832.451	530.5903	0.5138817	0.419334	562.2357	3.488676	0	809.6454	531.1239	0.3578284	0.4339477	556.9683	3.450403	0	26	821	531						Frog_fixed.avi	0
20779	1247	833.9677	525.3292	0.5138327	0.4195476	562.2947	3.471378	0	809.9033	536.4031	0.3577782	0.4340692	556.9789	3.453187	0	26	822	531						Frog_fixed.avi	0
20795	1248	836.3522	524.5835	0.5136737	0.4197976	562.2001	3.478775	0	809.4166	532.595	0.3576658	0.4342174	556.9808	3.450003	0	26	823	529						Frog_fixed.avi	0
20812	1249	827.9786	528.361	0.5134559	0.4199671	562.3742	3.469064	0	810.5016	528.621	0.3575045	0.4343643	557.0883	3.457031	0	26	819	528						Frog_fixed.avi	0
20829	1250	835.7522	527.6145	0.513307	0.4201979	562.4636	3.474961	0	808.9813	527.488	0.3573115	0.434468	557.0558	3.438069	0	26	822	528						Frog_fixed.avi	0
20845	1251	830.9625	531.4309	0.5130516	0.4203807	562.3544	3.484257	0	811.4895	531.3107	0.3571095	0.4346085	557.1432	3.452643	0	26	821	531						Frog_fixed.avi	0
20862	1252	835.9825	526.3212	0.5128536	0.4205669	562.3585	3.468574	0	807.7023	527.9981	0.3568414	0.4347072	557.1747	3.445553	0	26	822	527						Frog_fixed.avi	0
20879	1253	827.1992	526.791	0.5125283	0.420698	562.6095	3.468111	0	808.3875	537.1063	0.3565848	0.4348173	557.2272	3.449514	0	26	818	532						Frog_fixed.avi	0
20895	1254	837.4948	529.1898	0.512314	0.4207596	562.4874	3.476564	0	811.1378	529.4288	0.3563011	0.4349687	557.2098	3.4479	0	26	824	529						Frog_fixed.avi	0
20912	1255	832.2525	535.7897	0.5119937	0.4207853	562.6336	3.477312	0	811.4369	524.8913	0.3560177	0.4351335	557.2868	3.443311	0	26	822	530						Frog_fixed.avi	0
20929	1256	833.6998	532.7088	0.5117264	0.4208593	562.5231	3.474247	0	811.2226	524.3026	0.3557132	0.4352791	557.312	3.449093	0	26	822	529						Frog_fixed.avi	0
20945	1257	832.2574	529.5855	0.5114077	0.4210015	562.514	3.468568	0	810.5952	530.2113	0.3554077	0.4354542	557.4386	3.458231	0	26	821	530						Frog_fixed.avi	0
20962	1258	835.6375	533.0195	0.5111275	0.4211598	562.603	3.481467	0	809.0994	536.0576	0.3551151	0.4356407	557.4077	3.464566	0	26	822	535						Frog_fixed.avi	0
20979	1259	839.1943	526.1683	0.5108488	0.42138	562.6124	3.461557	0	812.301	532.6238	0.3548202	0.4359658	557.3524	3.454973	0	26	826	529						Frog_fixed.avi	0
20995	1260	834.9975	531.399	0.5104976	0.4215962	562.7422	3.461447	0	811.6088	530.228	0.3544832	0.436274	557.6103	3.443447	0	26	823	531						Frog_fixed.avi	0
21012	1261	836.8799	522.696	0.5102281	0.4218472	562.8606	3.458147	0	810.636	536.2272	0.3541992	0.4365013	557.4993	3.456929	0	26	824	529						Frog_fixed.avi	0
21029	1262	837.6104	529.2825	0.5098983	0.4220306	562.6612	3.465387	0	815.3878	530.3025	0.353909	0.4368105	557.5656	3.455894	0	26	826	530						Frog_fixed.avi	0
21045	1263	835.6097	516.8887	0.5095675	0.4222255	562.921	3.453851	0	816.7902	529.8909	0.3536075	0.4370164	557.6078	3.457168	0	26	826	523						Frog_fixed.avi	0
21062	1264	840.1149	526.3394	0.5092894	0.4223273	562.912	3.45358	0	819.4882	530.3367	0.3532973	0.4371566	557.7088	3.455473	0	26	830	528						Frog_fixed.avi	0
21079	1265	840.5311	527.2957	0.508992	0.4224516	562.8709	3.452355	0	815.6528	526.1487	0.3530234	0.4373422	557.7615	3.439956	0	26	828	527						Frog_fixed.avi	0
21095	1266	847.3176	524.7634	0.5086998	0.4226959	562.9211	3.460182	0	821.2967	531.3073	0.3527283	0.4376018	557.6596	3.461027	0	27	834	528						Frog_fixed.avi	0
21112	1267	884.6965	499.6781	0.508104	0.4228122	563.1498	3.455075	0	873.2075	500.5692	0.3522926	0.4377173	558.0156	3.451975	0	27	879	500						Frog_fixed.avi	0
21129	1268	877.2064	500.3813	0.5078173	0.4229022	563.11	3.464857	0	860.7532	506.0682	0.3520189	0.4378524	558.0996	3.45935	0	27	869	503						Frog_fixed.avi	0
21145	1269	883.7524	499.4627	0.5075847	0.4231308	563.1271	3.469569	0	865.2235	512.721	0.3517634	0.4380496	558.1049	3.46811	0	27	874	506						Frog_fixed.avi	0
21162	1270	881.4987	498.697	0.5073338	0.4233667	563.1013	3.469016	0	868.9241	502.0213	0.3514986	0.4383283	558.1692	3.459558	0	27	875	500						Frog_fixed.avi	0
21179	1271	880.4424	500.569	0.5071088	0.423567	563.2565	3.456585	0	868.6069	501.5098	0.3512677	0.4385443	558.2296	3.445325	0	27	875	501						Frog_fixed.avi	0
21195	1272	881.2646	493.6798	0.5068599	0.4238336	563.2475	3.454638	0	865.4729	505.1562	0.3510294	0.43877	558.2785	3.464338	0	27	873	499						Frog_fixed.avi	0
21212	1273	884.1613	506.5566	0.5066715	0.4240487	563.434	3.461187	0	865.535	505.3519	0.3508345	0.4391271	558.337	3.454793	0	27	875	506						Frog_fixed.avi	0
21228	1274	882.5438	502.7606	0.506409	0.4243738	563.2426	3.449294	0	867.6971	505.4281	0.350604	0.4393732	558.4874	3.469065	0	27	875	504						Frog_fixed.avi	0
21245	1275	879.5731	495.9899	0.5062122	0.4246909	563.5188	3.446925	0	866.338	506.6162	0.3504166	0.4395703	558.4622	3.452098	0	27	873	501						Frog_fixed.avi	0
21262	1276	882.4712	503.3638	0.5060471	0.4249565	563.4815	3.45596	0	872.3532	501.0399	0.3502595	0.4399051	558.4825	3.471732	0	27	877	502						Frog_fixed.avi	0
21278	1277	881.6147	495.7563	0.5058495	0.4253444	563.4644	3.436677	0	872.5414	499.6111	0.3501049	0.4401656	558.5778	3.47155	0	27	877	498						Frog_fixed.avi	0
21295	1278	883.28	499.9031	0.5057309	0.4256174	563.6255	3.456636	0	871.4124	504.5838	0.3499849	0.4404258	558.5476	3.474283	0	27	877	502						Frog_fixed.avi	0
21312	1279	889.9962	501.879	0.5056433	0.4258892	563.7858	3.443536	0	876.2445	501.0957	0.3498812	0.4407731	558.5444	3.475475	0	27	883	501						Frog_fixed.avi	0
21328	1280	889.3322	497.1886	0.5054662	0.4261445	563.7155	3.446774	0	877.7621	504.7249	0.349754	0.4409977	558.6167	3.492072	0	27	884	501						Frog_fixed.avi	0
21345	1281	883.2513	498.6227	0.5052703	0.4262296	563.7553	3.451585	0	881.9749	500.0317	0.3495941	0.4411369	558.7216	3.484834	0	27	883	499						Frog_fixed.avi	0
21362	1282	894.8428	497.1959	0.505172	0.426194	563.6854	3.450937	0	879.4577	504.808	0.3494268	0.4411928	558.6783	3.508596	0	27	887	501						Frog_fixed.avi	0
21378	1283	888.5692	498.6068	0.5049142	0.4259388	563.7103	3.449206	0	880.8668	501.5404	0.3491995	0.4411343	558.8374	3.502727	0	27	885	500						Frog_fixed.avi	0
21395	1284	890.7962	497.6714	0.5046937	0.4255805	563.6703	3.471178	0	883.5999	501.6175	0.3489613	0.4409973	558.6755	3.505008	0	27	887	500						Frog_fixed.avi	0
21412	1285	889.8063	502.0058	0.5044055	0.4250813	563.6198	3.481332	0	885.0896	497.1934	0.3486499	0.4407894	558.8152	3.518538	0	27	887	500						Frog_fixed.avi	0
21428	1286	897.9348	493.749	0.5041319	0.4246782	563.5405	3.476974	0	888.3328	506.5778	0.3483382	0.4404237	558.736	3.526867	0	27	893	500						Frog_fixed.avi	0
21445	1287	892.9451	494.4053	0.5037756	0.4242312	563.6126	3.473904	0	887.6875	498.2814	0.3479577	0.4402816	558.7302	3.521687	0	27	890	496						Frog_fixed.avi	0
21462	1288	893.8149	498.2864	0.5034877	0.423978	563.4719	3.499007	0	887.6441	496.6363	0.3476388	0.4401627	558.7979	3.526583	0	27	891	497						Frog_fixed.avi	0
21478	1289	892.7441	498.4888	0.5032271	0.4238505	563.5365	3.484758	0	888.0124	496.3248	0.3473655	0.4401487	558.7141	3.529819	0	27	890	497						Frog_fixed.avi	0
21495	1290	895.8959	496.3901	0.5030344	0.4238819	563.3364	3.504332	0	891.2342	498.5838	0.3471307	0.4402113	558.7065	3.541737	0	27	894	497						Frog_fixed.avi	0
21512	1291	892.5276	500.1487	0.5028735	0.4239685	563.2737	3.513554	0	888.6366	499.6306	0.3469572	0.4403205	558.6149	3.551966	0	27	891	500						Frog_fixed.avi	0
21528	1292	896.1315	493.891	0.5028287	0.4241583	563.2043	3.505645	0	886.9882	504.5399	0.3468871	0.4403762	558.5352	3.553587	0	27	892	499						Frog_fixed.avi	0
21545	1293	895.4044	498.6083	0.5027873	0.4243509	563.3536	3.506016	0	892.6548	501.8507	0.3468596	0.4404517	558.4794	3.565534	0	27	894	500						Frog_fixed.avi	0
21562	1294	892.6536	500.8603	0.5027869	0.4246217	563.3458	3.523363	0	888.9737	502.4551	0.3468615	0.4405337	558.4453	3.560522	0	27	891	502						Frog_fixed.avi	0
21578	1295	857.1924	525.7042	0.5030594	0.4252528	563.212	3.517429	0	849.8135	529.2698	0.347193	0.4409122	558.5747	3.561716	0	27	854	527						Frog_fixed.avi	0
21595	1296	695.7114	722.0659	0.5037076	0.4269074	563.3387	3.516546	0	667.0541	713.3648	0.3486638	0.4421456	558.0449	3.605076	0	28	681	718						Frog_fixed.avi	0
21612	1297	655.2085	809.8938	0.5040169	0.4280906	563.0732	3.524149	0	644.6603	783.201	0.3492801	0.4430095	557.7425	3.611739	0	28	650	797						Frog_fixed.avi	0
21628	1298	648.5095	787.8173	0.5042289	0.4284358	563.3014	3.521616	0	637.8297	780.0093	0.3490421	0.4432152	557.886	3.586711	0	28	643	784						Frog_fixed.avi	0
21645	1299	646.1362	801.6883	0.5043105	0.4289272	563.2271	3.520685	0	638.9089	796.454	0.3489717	0.4435795	557.8222	3.600504	0	28	643	799						Frog_fixed.avi	0
21662	1300	650.8145	794.2866	0.5043319	0.4293728	563.196	3.527252	0	642.0355	793.0444	0.3488512	0.4438986	557.8392	3.593682	0	28	646	794						Frog_fixed.avi	0
21678	1301	647.2871	799.7408	0.5043051	0.4297209	563.2126	3.521015	0	643.6606	793.3694	0.3487063	0.444134	557.7163	3.594526	0	28	645	797						Frog_fixed.avi	0
21695	1302	653.9095	801.0995	0.5042119	0.4298965	563.2784	3.533332	0	639.1443	793.7658	0.3485422	0.4442488	557.7962	3.596198	0	28	647	797						Frog_fixed.avi	0
21712	1303	651.6846	802.7919	0.504041	0.4299453	563.1569	3.534584	0	640.7277	798.5398	0.3483509	0.4442894	557.8073	3.604766	0	28	646	801						Frog_fixed.avi	0
21728	1304	652.3937	795.4657	0.5038569	0.4299017	563.1826	3.523244	0	641.2357	797.6108	0.3481404	0.444212	557.6992	3.59041	0	28	647	797						Frog_fixed.avi	0
21745	1305	653.4302	796.1003	0.5036177	0.4297194	563.2289	3.534134	0	639.5349	796.4559	0.3478669	0.444099	557.8372	3.58605	0	28	646	796						Frog_fixed.avi	0
21762	1306	654.1483	794.9834	0.5033755	0.429619	563.2815	3.533838	0	640.0535	795.3703	0.347591	0.4439543	557.9076	3.58216	0	28	647	795						Frog_fixed.avi	0
21778	1307	660.8831	797.0299	0.5031493	0.4295439	563.2595	3.545065	0	639.7284	800.199	0.3473513	0.4439027	557.9011	3.584418	0	28	650	799						Frog_fixed.avi	0
21795	1308	651.8622	798.5923	0.5029117	0.4294911	563.2352	3.535627	0	638.5542	798.9562	0.3471163	0.4439247	557.9771	3.574551	0	28	645	799						Frog_fixed.avi	0
21811	1309	652.3164	795.1227	0.5027424	0.4295262	563.4831	3.525038	0	638.3586	802.9059	0.346928	0.4440157	558.0405	3.582633	0	28	645	799						Frog_fixed.avi	0
21828	1310	658.4828	794.6142	0.5026156	0.4296083	563.2874	3.532063	0	639.0518	800.3947	0.3467897	0.4441292	558.0562	3.57497	0	28	649	798						Frog_fixed.avi	0
21845	1311	656.2445	799.2421	0.5025027	0.4296801	563.355	3.520496	0	641.0587	799.3044	0.3466917	0.4442159	558.079	3.555924	0	28	649	799						Frog_fixed.avi	0
21861	1312	654.6376	799.434	0.5024377	0.4298176	563.3834	3.508921	0	633.8112	800.5565	0.3466063	0.4443091	558.1343	3.558774	0	28	644	800						Frog_fixed.avi	0
21878	1313	658.1278	799.4259	0.5024055	0.4299439	563.3568	3.503565	0	635.6349	805.2114	0.346595	0.4443728	558.1934	3.540527	0	28	647	802						Frog_fixed.avi	0
21895	1314	651.2738	801.4236	0.5024485	0.4300108	563.4123	3.494437	0	634.9752	803.8875	0.3466299	0.444396	558.2741	3.533521	0	28	643	803						Frog_fixed.avi	0
21911	1315	656.0532	798.8423	0.5025449	0.4300891	563.4888	3.484318	0	635.8286	804.3593	0.3466965	0.4444054	558.3692	3.520967	0	28	646	802						Frog_fixed.avi	0
21928	1316	663.0422	797.0609	0.5026959	0.4301228	563.6712	3.476274	0	635.4037	803.0163	0.3468142	0.4443602	558.3079	3.512375	0	28	649	800						Frog_fixed.avi	0
21945	1317	653.6003	791.1519	0.502781	0.4301728	563.6679	3.452037	0	634.5887	805.9415	0.3469377	0.4443218	558.3629	3.506373	0	28	644	799						Frog_fixed.avi	0
21961	1318	652.2537	793.5905	0.5029493	0.4302227	563.7005	3.450044	0	639.2594	796.5306	0.3471031	0.4442824	558.3839	3.481766	0	28	646	795						Frog_fixed.avi	0
21978	1319	656.5914	795.1857	0.5031699	0.4302953	563.7923	3.450032	0	634.8975	802.3934	0.347315	0.444222	558.3847	3.480875	0	28	646	799						Frog_fixed.avi	0
21995	1320	651.1759	789.3774	0.5033277	0.4303646	563.9343	3.417657	0	635.2812	798.5964	0.3475144	0.44416	558.4159	3.47278	0	28	643	794						Frog_fixed.avi	0
22011	1321	657.4503	793.6862	0.5035852	0.4304119	563.8695	3.424647	0	635.4534	802.5331	0.3477665	0.44402	558.4952	3.47868	0	28	646	798						Frog_fixed.avi	0
22028	1322	655.9033	791.6627	0.5038157	0.4304345	563.9241	3.412813	0	633.7753	805.4712	0.3480071	0.4438682	558.5732	3.464652	0	28	645	799						Frog_fixed.avi	0
22045	1323	656.8314	792.7983	0.5040466	0.4304494	563.9925	3.414822	0	631.5313	802.9781	0.3482374	0.4436426	558.7162	3.453055	0	28	644	798						Frog_fixed.avi	0
22061	1324	661.3011	794.2526	0.50429	0.430445	564.04	3.40809	0	635.6315	801.1863	0.3484901	0.4434978	558.6899	3.457509	0	28	648	798						Frog_fixed.avi	0
22078	1325	626.1829	795.1614	0.5046893	0.4304227	564.1746	3.427186	0	604.0056	795.8348	0.3489375	0.443307	558.7896	3.439405	0	29	615	795						Frog_fixed.avi	0
22095	1326	574.6752	781.6765	0.5051625	0.4304495	564.213	3.381002	0	566.134	788.2062	0.349564	0.4430664	558.7548	3.442239	0	29	570	785						Frog_fixed.avi	0
22111	1327	593.3096	788.8977	0.5053315	0.4305184	564.3449	3.402475	0	569.296	790.1218	0.3497104	0.4430127	558.9343	3.435273	0	29	581	790						Frog_fixed.avi	0
22128	1328	581.5615	780.7792	0.5055181	0.4306366	564.5912	3.390035	0	564.4111	789.6838	0.3499103	0.4429907	558.9136	3.420199	0	29	573	785						Frog_fixed.avi	0
22144	1329	585.0001	791.0482	0.5057153	0.4306516	564.4341	3.392897	0	568.5844	794.6912	0.350076	0.4428475	559.0172	3.419402	0	29	577	793						Frog_fixed.avi	0
22161	1330	585.6614	790.1163	0.5059158	0.4305989	564.6016	3.37767	0	564.0853	783.9412	0.3502523	0.4426839	559.0558	3.40878	0	29	575	787						Frog_fixed.avi	0
22178	1331	584.005	782.416	0.5061193	0.4305786	564.6174	3.364184	0	564.7165	793.5983	0.3504874	0.4424109	559.061	3.410799	0	29	574	788						Frog_fixed.avi	0
22194	1332	592.506	790.8958	0.5063594	0.4304799	564.6599	3.36481	0	566.011	788.0333	0.3507047	0.4421563	559.1333	3.39759	0	29	579	789						Frog_fixed.avi	0
22211	1333	578.6957	785.6647	0.5065528	0.4304248	564.9105	3.351201	0	567.373	788.1652	0.3509723	0.4419769	559.2394	3.390449	0	29	573	787						Frog_fixed.avi	0
22228	1334	584.4106	785.4615	0.5068355	0.4304449	564.7932	3.344743	0	563.9591	790.7502	0.3511992	0.4418455	559.2921	3.406525	0	29	574	788						Frog_fixed.avi	0
22244	1335	582.1622	785.9049	0.5070432	0.4304564	565.104	3.334521	0	565.4233	790.4547	0.3514664	0.4417801	559.4346	3.391072	0	29	574	788						Frog_fixed.avi	0
22261	1336	590.5347	792.4725	0.507299	0.430536	565.0362	3.359859	0	564.0912	791.3405	0.3516938	0.4417614	559.4702	3.394141	0	29	577	792						Frog_fixed.avi	0
22278	1337	584.0936	789.5168	0.507483	0.4307018	565.092	3.33683	0	568.4371	789.6328	0.3519455	0.441837	559.6509	3.395146	0	29	576	790						Frog_fixed.avi	0
22294	1338	583.0892	791.5392	0.5076998	0.430931	565.2383	3.344313	0	559.8132	793.6071	0.3521391	0.4420064	559.6588	3.398883	0	29	571	793						Frog_fixed.avi	0
22311	1339	587.0461	791.634	0.5078872	0.431269	565.2454	3.342173	0	563.1921	795.8474	0.3523335	0.4422852	559.8014	3.393137	0	29	575	794						Frog_fixed.avi	0
22328	1340	587.4665	795.6279	0.5079946	0.4316265	565.2835	3.350053	0	565.9086	787.1141	0.3524968	0.4426234	559.8474	3.39565	0	29	577	791						Frog_fixed.avi	0
22344	1341	583.1313	785.4334	0.5081078	0.4320076	565.5878	3.33338	0	565.7605	787.7281	0.3526312	0.4429904	559.9714	3.404338	0	29	574	787						Frog_fixed.avi	0
22361	1342	589.2525	795.4348	0.5082788	0.4323446	565.6143	3.360543	0	563.7703	791.4918	0.3527703	0.4433007	560.0493	3.412566	0	29	577	793						Frog_fixed.avi	0
22378	1343	585.1647	797.2676	0.5083635	0.4324888	565.5566	3.351033	0	563.0383	784.3213	0.3528624	0.4435661	560.2407	3.408855	0	29	574	791						Frog_fixed.avi	0
22394	1344	587.5626	799.9567	0.5084844	0.4325496	565.5214	3.362479	0	560.6744	794.1509	0.3529751	0.443661	560.2264	3.424271	0	29	574	797						Frog_fixed.avi	0
22411	1345	586.2944	793.602	0.5085754	0.4324473	565.8138	3.372858	0	564.2226	793.9799	0.3530579	0.4435917	560.3813	3.432142	0	29	575	794						Frog_fixed.avi	0
22428	1346	631	769.5851	0.5083042	0.432023	565.7656	3.373876	0	614.0965	767.3183	0.3528281	0.4431451	560.6329	3.4502	0	29	623	768						Frog_fixed.avi	0
22444	1347	764.6937	656.4923	0.5072123	0.4309755	566.2428	3.391884	0	767.2753	647.5771	0.3521609	0.4419762	561.1803	3.440423	0	30	766	652						Frog_fixed.avi	0
22461	1348	867.7784	553.9969	0.5063202	0.4299024	566.0923	3.3898	0	881.8118	543.064	0.3515652	0.4410231	561.6808	3.425498	0	30	875	549						Frog_fixed.avi	0
22478	1349	946.9149	462.6845	0.5057639	0.4290882	566.3452	3.413651	0	969.7896	440.7429	0.3512464	0.4404489	562.0593	3.436197	0	30	958	452						Frog_fixed.avi	0
22494	1350	943.6987	478.4866	0.5058506	0.4288988	566.4656	3.42444	0	948.6307	461.103	0.3510795	0.440423	562.234	3.44735	0	30	946	470						Frog_fixed.avi	0
22511	1351	960.2302	460.5973	0.5059535	0.4289258	566.4491	3.450105	0	960.1741	451.1949	0.3509872	0.4404822	562.2507	3.469717	0	30	960	456						Frog_fixed.avi	0
22528	1352	956.5079	465.6202	0.5059726	0.4289354	566.5522	3.458607	0	955.8307	457.6392	0.3508928	0.440495	562.351	3.462353	0	30	956	462						Frog_fixed.avi	0
22544	1353	957.6921	460.4942	0.5060055	0.4290816	566.6385	3.445611	0	960.0403	445.1255	0.3508379	0.4406858	562.4628	3.469685	0	30	959	453						Frog_fixed.avi	0
22561	1354	957.0698	466.3682	0.5060193	0.4292248	566.789	3.453241	0	958.8868	452.1048	0.3508123	0.4408823	562.6377	3.477483	0	30	958	459						Frog_fixed.avi	0
22578	1355	959.8744	468.5151	0.5060363	0.4294855	566.8632	3.463933	0	956.8674	455.1602	0.3508251	0.4411545	562.7326	3.489123	0	30	958	462						Frog_fixed.avi	0
22594	1356	960.2982	456.3359	0.5060622	0.4298362	566.9373	3.456966	0	956.9192	446.6282	0.3508234	0.44153	562.858	3.485371	0	30	959	451						Frog_fixed.avi	0
22611	1357	958.6639	463.7458	0.5060745	0.4301703	566.9846	3.465652	0	957.845	450.407	0.3508308	0.4418702	562.953	3.478246	0	30	958	457						Frog_fixed.avi	0
22628	1358	959.7274	457.4914	0.506075	0.4305858	567.0368	3.466565	0	952.5703	459.2573	0.350781	0.4421654	563.2046	3.502139	0	30	956	458						Frog_fixed.avi	0
22644	1359	957.1503	468.2628	0.5060764	0.4308808	567.142	3.459935	0	945.8713	450.1353	0.3507841	0.4425397	563.3049	3.497444	0	31	952	459						Frog_fixed.avi	0
22661	1360	892.7878	501.5184	0.5063015	0.4315081	567.2188	3.453341	0	885.4005	497.1825	0.3511411	0.4430102	562.9634	3.498902	0	31	889	499						Frog_fixed.avi	0
22678	1361	908.6617	491.1649	0.506239	0.4319205	567.2108	3.458643	0	898.6066	491.0899	0.3510439	0.44335	563.1094	3.503269	0	31	904	491						Frog_fixed.avi	0
22694	1362	896.3181	508.0219	0.5060994	0.4321195	567.2329	3.455187	0	885.8885	502.5425	0.3508627	0.4435695	563.0573	3.498969	0	31	891	505						Frog_fixed.avi	0
22711	1363	900.4772	510.3111	0.5059476	0.4323336	567.5136	3.466529	0	889.541	503.5344	0.3506611	0.443762	563.1997	3.497474	0	31	895	507						Frog_fixed.avi	0
22727	1364	902.1305	503.9391	0.5057218	0.4324972	567.3391	3.457658	0	891.0978	498.9315	0.3504491	0.4440445	563.2414	3.505601	0	31	897	501						Frog_fixed.avi	0
22744	1365	898.0847	512.4863	0.5054694	0.432677	567.5173	3.460537	0	890.5596	499.3099	0.350191	0.4442336	563.29	3.490534	0	31	894	506						Frog_fixed.avi	0
22761	1366	898.9795	509.9709	0.5051987	0.4328414	567.4337	3.458751	0	888.1294	500.6636	0.3499108	0.444408	563.2131	3.488616	0	31	894	505						Frog_fixed.avi	0
22777	1367	901.4145	509.9216	0.5048905	0.4329754	567.4324	3.44257	0	892.0461	502.8234	0.3495854	0.4446323	563.3373	3.492554	0	31	897	506						Frog_fixed.avi	0
22794	1368	894.2552	512.8808	0.5045289	0.4333033	567.5653	3.46203	0	889.9088	497.4345	0.3492322	0.444932	563.3571	3.475882	0	31	892	505						Frog_fixed.avi	0
22811	1369	900.4113	508.7841	0.5042016	0.4336722	567.376	3.450605	0	885.2648	506.5971	0.3488882	0.4451975	563.2105	3.496468	0	31	893	508						Frog_fixed.avi	0
22827	1370	902.174	503.8892	0.50385	0.4340173	567.3029	3.451587	0	890.7637	495.729	0.3485123	0.445543	563.3298	3.493153	0	31	896	500						Frog_fixed.avi	0
22844	1371	897.5898	507.516	0.5034655	0.4343536	567.3831	3.462393	0	887.5823	500.3401	0.348142	0.4457833	563.3358	3.494327	0	31	893	504						Frog_fixed.avi	0
22861	1372	897.0928	507.7965	0.5031585	0.4345512	567.1022	3.463845	0	886.6736	498.2698	0.3477724	0.4459814	563.2545	3.489206	0	31	892	503						Frog_fixed.avi	0
22877	1373	899.572	506.8771	0.502861	0.434586	567.0637	3.450672	0	891.1394	503.1744	0.3474507	0.4461234	563.0288	3.497495	0	31	895	505						Frog_fixed.avi	0
22894	1374	897.0369	505.5165	0.502609	0.4345772	566.9881	3.464944	0	891.9879	501.6609	0.3471524	0.4462255	562.9922	3.498055	0	31	895	504						Frog_fixed.avi	0
22911	1375	901.1451	499.458	0.5023511	0.4344571	566.856	3.46348	0	891.5161	495.9094	0.3468773	0.4462374	562.8727	3.502128	0	31	896	498						Frog_fixed.avi	0
22927	1376	897.1972	508.552	0.5021629	0.4343411	566.6819	3.494054	0	892.8446	498.3611	0.3466563	0.446272	562.7895	3.504954	0	31	895	503						Frog_fixed.avi	0
22944	1377	898.0521	500.3459	0.5019554	0.4342243	566.5988	3.489865	0	888.9001	502.929	0.3464419	0.4462957	562.6583	3.523845	0	31	893	502						Frog_fixed.avi	0
22961	1378	895.9581	503.1823	0.5017828	0.4340133	566.3859	3.479	0	892.1215	501.1607	0.3462801	0.4463642	562.5875	3.535027	0	31	894	502						Frog_fixed.avi	0
22977	1379	897.9996	506.0102	0.5016974	0.4338481	566.449	3.497522	0	889.3416	499.4648	0.3461111	0.4462461	562.4825	3.515984	0	31	894	503						Frog_fixed.avi	0
22994	1380	901.0404	504.9123	0.5016217	0.4336592	566.1899	3.522369	0	886.7636	500.904	0.3460107	0.4461248	562.4467	3.540959	0	31	894	503						Frog_fixed.avi	0
23011	1381	900.6642	496.8604	0.5016112	0.4334992	566.0439	3.524887	0	887.7695	503.8906	0.3459729	0.4460032	562.3994	3.544917	0	31	894	500						Frog_fixed.avi	0
23027	1382	901.0719	503.9732	0.5016741	0.4332426	565.9718	3.532613	0	886.4146	503.5658	0.3460156	0.445878	562.253	3.552781	0	31	894	504						Frog_fixed.avi	0
23044	1383	901.0132	503.1616	0.501834	0.433067	565.8363	3.533417	0	882.829	498.2629	0.3461296	0.4457069	562.1442	3.55182	0	31	892	501						Frog_fixed.avi	0
23061	1384	900.5215	504.8214	0.5020519	0.4328948	565.715	3.5705	0	888.8187	493.0531	0.3463601	0.4455702	562.0973	3.559964	0	31	895	499						Frog_fixed.avi	0
23077	1385	900.4316	496.678	0.5023465	0.432793	565.6343	3.565041	0	887.3486	499.0926	0.3466238	0.4453178	562.0277	3.564684	0	31	894	498						Frog_fixed.avi	0
23094	1386	895.3812	497.0865	0.5027046	0.4327078	565.6746	3.558081	0	882.9243	505.86	0.3470024	0.4451456	561.8884	3.586937	0	31	889	501						Frog_fixed.avi	0
23111	1387	897.681	501.3428	0.5031428	0.4325784	565.4969	3.574295	0	883.697	501.5224	0.3474298	0.4449633	561.8401	3.594716	0	31	891	501						Frog_fixed.avi	0
23127	1388	894.1187	504.5699	0.5036169	0.4323491	565.356	3.56287	0	885.3932	499.1986	0.3478772	0.4446416	561.7511	3.581398	0	31	890	502						Frog_fixed.avi	0
23144	1389	895.1273	510.377	0.5040852	0.4320859	565.2759	3.596614	0	884.853	502.7867	0.3483334	0.4442472	561.6421	3.586137	0	31	890	507						Frog_fixed.avi	0
23161	1390	895.6555	504.9092	0.5045298	0.4318844	565.0737	3.588249	0	881.6292	507.8471	0.3487646	0.4436764	561.4982	3.584251	0	31	889	506						Frog_fixed.avi	0
23177	1391	892.4377	499.2852	0.5049796	0.4315762	565.0074	3.573051	0	884.8861	501.9838	0.3492021	0.4431275	561.4691	3.579772	0	31	889	501						Frog_fixed.avi	0
23194	1392	895.5246	510.3568	0.505473	0.4312909	564.9764	3.59524	0	882.6855	500.5938	0.3496512	0.4425967	561.3986	3.600031	0	31	889	505						Frog_fixed.avi	0
23211	1393	898.6365	506.8366	0.5059385	0.4310264	564.942	3.594251	0	879.3072	506.6461	0.3500606	0.442001	561.5035	3.604013	0	31	889	507						Frog_fixed.avi	0
23227	1394	898.1714	505.8406	0.5063741	0.4307604	565.1177	3.589562	0	883.0765	497.3759	0.3505223	0.4415502	561.4318	3.581943	0	31	891	502						Frog_fixed.avi	0
23244	1395	896.6573	503.5767	0.5067968	0.4305557	564.9953	3.589302	0	886.5646	502.2375	0.3509406	0.4410309	561.4872	3.588377	0	31	892	503						Frog_fixed.avi	0
23261	1396	899.5139	501.1945	0.5072116	0.4304218	564.9784	3.584928	0	878.7745	504.4376	0.3513508	0.4405711	561.3928	3.591656	0	31	889	503						Frog_fixed.avi	0
23277	1397	891.4979	502.5544	0.5076001	0.430349	565.1015	3.59001	0	882.2356	502.9698	0.3517706	0.4402771	561.3755	3.607859	0	31	887	503						Frog_fixed.avi	0
23294	1398	893.7318	504.0364	0.5080012	0.4303218	565.015	3.580246	0	885.3328	498.2983	0.352177	0.4400257	561.4124	3.573066	0	31	890	501						Frog_fixed.avi	0
23310	1399	897.1223	504.3097	0.5084279	0.4303912	564.9254	3.577651	0	879.4244	502.0024	0.3525536	0.439831	561.5505	3.582078	0	31	888	503						Frog_fixed.avi	0
23327	1400	895.9767	507.7593	0.5088169	0.4305144	565.118	3.580565	0	882.213	503.1032	0.3529611	0.4397163	561.5318	3.583048	0	31	889	505						Frog_fixed.avi	0
23344	1401	897.0984	503.8769	0.5091739	0.4307621	565.0836	3.585031	0	879.1158	509.8602	0.3533296	0.4397135	561.4802	3.589423	0	31	888	507						Frog_fixed.avi	0
23360	1402	895.2894	503.2229	0.509503	0.4310903	565.2136	3.570612	0	884.0669	504.8059	0.3536986	0.4398929	561.4915	3.580232	0	31	890	504						Frog_fixed.avi	0
23377	1403	898.7698	496.336	0.50984	0.4314285	565.2542	3.565674	0	882.5085	502.5805	0.3540122	0.4400031	561.5731	3.573581	0	31	891	499						Frog_fixed.avi	0
23394	1404	898.4982	504.0334	0.5101274	0.431571	565.1869	3.562876	0	886.6495	495.0442	0.3542999	0.4400686	561.5298	3.568783	0	31	893	500						Frog_fixed.avi	0
23410	1405	896.6304	507.99	0.510342	0.4315576	565.3489	3.561544	0	881.1028	499.8166	0.3545006	0.4399897	561.598	3.575471	0	31	889	504						Frog_fixed.avi	0
23427	1406	897.7939	510.8477	0.5105237	0.43139	565.4235	3.570657	0	881.8568	505.4507	0.3546937	0.43972	561.552	3.570753	0	31	890	508						Frog_fixed.avi	0
23444	1407	893.7908	504.2037	0.5106535	0.4312997	565.6339	3.574831	0	881.6943	501.524	0.3548387	0.4395617	561.6813	3.575424	0	31	888	503						Frog_fixed.avi	0
23460	1408	896.2656	504.4953	0.5108128	0.431195	565.5435	3.561964	0	880.0573	496.3094	0.3549858	0.4393747	561.7571	3.565961	0	31	888	500						Frog_fixed.avi	0
23477	1409	897.1876	503.3774	0.5109589	0.4311525	565.5443	3.580124	0	881.9019	498.9315	0.3551277	0.4392206	561.6735	3.567506	0	31	890	501						Frog_fixed.avi	0
23494	1410	897.2162	503.0995	0.5110638	0.4311565	565.7109	3.566521	0	884.9954	493.6074	0.3552534	0.4391125	561.8467	3.565052	0	31	891	498						Frog_fixed.avi	0
23510	1411	893.4595	502.6617	0.5111521	0.4311554	566.0038	3.562555	0	879.6271	498.1896	0.3553563	0.4389774	561.9346	3.575791	0	31	887	500						Frog_fixed.avi	0
23527	1412	891.7087	500.8312	0.5112321	0.4311616	566.1061	3.550834	0	881.6821	502.0885	0.355474	0.4388399	561.9373	3.57266	0	31	887	501						Frog_fixed.avi	0
23544	1413	896.2637	502.2145	0.5113608	0.4311789	566.0339	3.56816	0	873.4991	502.049	0.3555495	0.4387749	562.0791	3.576634	0	31	885	502						Frog_fixed.avi	0
23560	1414	897.5367	505.7684	0.5115007	0.4311545	566.1342	3.577492	0	881.9895	499.9463	0.3557388	0.4387465	562.0735	3.579324	0	31	890	503						Frog_fixed.avi	0
23577	1415	892.9291	502.5021	0.5116799	0.4311602	566.3076	3.557442	0	877.0985	501.4705	0.355937	0.4387961	562.19	3.580129	0	31	885	502						Frog_fixed.avi	0
23594	1416	896.9147	500.6096	0.5119765	0.4312697	566.412	3.565939	0	877.5386	503.8553	0.3562661	0.4389446	562.1799	3.579873	0	31	887	502						Frog_fixed.avi	0
23610	1417	891.4769	510.9256	0.5123047	0.4314014	566.6114	3.576781	0	877.7296	497.4408	0.3566394	0.4392715	562.289	3.569102	0	31	885	504						Frog_fixed.avi	0
23627	1418	893.8514	496.2364	0.5127336	0.4317969	566.6462	3.560188	0	874.8647	499.1941	0.3570951	0.4395936	562.2635	3.580388	0	31	884	498						Frog_fixed.avi	0
23644	1419	897.558	502.8118	0.5132306	0.4320236	566.6808	3.582701	0	876.7227	494.2019	0.3576121	0.4399295	562.2361	3.582579	0	31	887	499						Frog_fixed.avi	0
23660	1420	895.1659	509.1948	0.513742	0.4322204	566.8898	3.585342	0	877.9432	502.5799	0.3581981	0.4401436	562.1116	3.591123	0	31	887	506						Frog_fixed.avi	0
23677	1421	897.5796	499.1301	0.5143601	0.4325136	567.1554	3.573917	0	878.3661	497.7392	0.3588482	0.4402819	562.0281	3.580606	0	31	888	498						Frog_fixed.avi	0
23694	1422	889.0005	504.5151	0.5150019	0.4326905	567.0533	3.576428	0	872.0295	500.2994	0.3595465	0.4403792	561.9611	3.583724	0	31	881	502						Frog_fixed.avi	0
23710	1423	893.4132	502.1666	0.5157698	0.4328037	567.1436	3.589095	0	876.6326	502.3003	0.3603829	0.4403939	561.8737	3.581414	0	31	885	502						Frog_fixed.avi	0
23727	1424	893.6328	505.6835	0.5165192	0.4327928	567.3929	3.582316	0	879.1132	499.7117	0.3612394	0.4403379	561.7663	3.589491	0	31	886	503						Frog_fixed.avi	0
23744	1425	897.2486	504.9181	0.5172867	0.4326953	567.5087	3.584884	0	869.8167	502.1765	0.362028	0.4401515	561.7098	3.583547	0	31	884	504						Frog_fixed.avi	0
23760	1426	887.7985	506.653	0.5179122	0.4325098	567.5414	3.587659	0	872.4637	503.1421	0.3628234	0.4398868	561.5908	3.590523	0	31	880	505						Frog_fixed.avi	0
23777	1427	892.4442	511.6866	0.5185312	0.4322648	567.6526	3.598764	0	871.188	503.6732	0.3634631	0.4396165	561.566	3.588991	0	31	882	508						Frog_fixed.avi	0
23794	1428	890.217	510.8883	0.5189985	0.4321201	567.9854	3.609945	0	875.7626	503.5124	0.36405	0.439409	561.3786	3.590375	0	31	883	507						Frog_fixed.avi	0
23810	1429	892.5198	506.256	0.5194246	0.4320213	567.9508	3.608328	0	877.8276	497.0112	0.364511	0.4392015	561.3569	3.581244	0	31	885	502						Frog_fixed.avi	0
23827	1430	892.8484	511.2506	0.5197794	0.4319166	567.9216	3.610426	0	874.1031	505.2702	0.3648939	0.4389743	561.3907	3.588137	0	31	883	508						Frog_fixed.avi	0
23843	1431	897.3048	505.5264	0.5200807	0.4319058	568.0839	3.606073	0	874.0477	503.1458	0.3652288	0.4388491	561.2935	3.597689	0	31	886	504						Frog_fixed.avi	0
23860	1432	891.6439	509.1408	0.5203522	0.4319218	567.9446	3.613863	0	876.9439	502.8446	0.3655672	0.4387612	561.2205	3.58523	0	31	884	506						Frog_fixed.avi	0
23877	1433	893.7474	507.2522	0.5206118	0.432009	568.0773	3.598446	0	875.0717	504.0754	0.3658638	0.4386863	561.2743	3.600946	0	31	884	506						Frog_fixed.avi	0
23893	1434	892.7648	511.1429	0.5208916	0.4321558	568.08	3.613552	0	877.4377	503.2621	0.3661486	0.4386943	561.1549	3.599231	0	31	885	507						Frog_fixed.avi	0
23910	1435	899.0696	507.2252	0.5211855	0.432438	568.2225	3.608476	0	877.3046	505.6462	0.3664708	0.4387405	561.1197	3.600454	0	31	888	506						Frog_fixed.avi	0
23927	1436	892.6694	500.5712	0.521449	0.4327007	568.2398	3.600006	0	873.9855	506.8022	0.3667344	0.4388227	561.0603	3.604455	0	31	883	504						Frog_fixed.avi	0
23943	1437	893.7147	513.4313	0.5217456	0.4328024	568.1377	3.594935	0	879.7265	502.0568	0.3670231	0.4389101	561.0349	3.586432	0	31	887	508						Frog_fixed.avi	0
23960	1438	892.1254	513.0748	0.5219868	0.432959	568.2919	3.60503	0	876.5094	502.1066	0.3672638	0.4390397	560.9764	3.579799	0	31	884	508						Frog_fixed.avi	0
23977	1439	891.0465	507.8998	0.5222361	0.4332514	568.0956	3.586587	0	880.4831	499.4369	0.3675231	0.4392516	560.9719	3.585828	0	31	886	504						Frog_fixed.avi	0
23993	1440	892.0964	507.7363	0.522474	0.4335576	568.2411	3.594765	0	874.9454	506.0521	0.3677295	0.4394601	560.8969	3.601017	0	31	884	507						Frog_fixed.avi	0
24010	1441	897.1841	500.6383	0.5227038	0.4339399	568.1164	3.576512	0	881.5644	502.1851	0.3679613	0.4397039	560.8669	3.573624	0	31	889	501						Frog_fixed.avi	0
24027	1442	894.854	506.513	0.5229123	0.4343266	568.1328	3.591234	0	879.941	502.6897	0.3681718	0.4399837	560.8245	3.585813	0	31	887	505						Frog_fixed.avi	0
24043	1443	897.0743	510.9815	0.5231696	0.4346038	568.113	3.587857	0	878.3013	504.3266	0.3684155	0.4401799	560.8344	3.585397	0	31	888	508						Frog_fixed.avi	0
24060	1444	894.6386	504.9038	0.5234147	0.4349044	568.1059	3.586296	0	880.5732	502.0304	0.3686655	0.4403161	560.8115	3.571218	0	31	888	503						Frog_fixed.avi	0
24077	1445	895.7637	512.9904	0.5237246	0.4350559	568.0073	3.576133	0	884.7581	502.9913	0.3689642	0.4404042	560.811	3.57579	0	31	890	508						Frog_fixed.avi	0
24093	1446	890.7197	506.9263	0.5240119	0.4352222	568.2687	3.585975	0	868.2272	511.4595	0.3692521	0.4403892	560.8031	3.593933	0	31	879	509						Frog_fixed.avi	0
24110	1447	889.9424	510.3129	0.5243819	0.435274	568.0985	3.584776	0	877.0511	506.3391	0.3696342	0.4403407	560.7449	3.581352	0	31	883	508						Frog_fixed.avi	0
24127	1448	888.7886	511.0337	0.5247465	0.4352993	568.072	3.57203	0	882.1727	503.4413	0.3700121	0.4402412	560.7875	3.569607	0	31	885	507						Frog_fixed.avi	0
24143	1449	890.7399	516.4456	0.5251473	0.4353527	568.1258	3.584172	0	880.9063	503.6216	0.3704281	0.4401321	560.7916	3.567481	0	31	886	510						Frog_fixed.avi	0
24160	1450	889.452	511.1137	0.5255588	0.4353847	568.2519	3.567458	0	876.3533	502.0075	0.3708591	0.4400311	560.7979	3.560545	0	31	883	507						Frog_fixed.avi	0
24177	1451	884.8	512.125	0.525955	0.4354226	568.3203	3.559904	0	871.0092	505.5232	0.3712588	0.4398586	560.8316	3.568331	0	31	878	509						Frog_fixed.avi	0
24193	1452	885.4595	516.9	0.5263824	0.4355277	568.2216	3.559341	0	870.8625	514.0649	0.3717051	0.4397342	560.8284	3.573206	0	31	878	515						Frog_fixed.avi	0
24210	1453	884.8209	510.3412	0.5267901	0.4357758	568.2276	3.555688	0	872.2219	506.967	0.3721536	0.4397267	560.7968	3.557428	0	31	879	509						Frog_fixed.avi	0
24226	1454	886.9158	507.9059	0.5272225	0.4360169	568.1517	3.547721	0	872.9316	508.1738	0.3725991	0.4397553	560.873	3.544425	0	31	880	508						Frog_fixed.avi	0
24243	1455	874.2612	518.5317	0.527715	0.4363098	568.2262	3.551641	0	861.481	515.476	0.3731395	0.4398251	560.7877	3.562412	0	31	868	517						Frog_fixed.avi	0
24260	1456	846.7307	509.5563	0.5283732	0.4367008	568.2892	3.53463	0	836.869	501.9052	0.3737695	0.4400615	560.8641	3.548242	0	31	842	506						Frog_fixed.avi	0
24276	1457	857.6484	512.293	0.528795	0.4370357	568.3513	3.528481	0	839.9332	510.854	0.3742182	0.4402603	560.8117	3.550415	0	31	849	512						Frog_fixed.avi	0
24293	1458	851.2491	513.5533	0.5292569	0.4374776	568.3716	3.532716	0	836.7539	508.3318	0.3747182	0.4404791	560.7805	3.550706	0	31	844	511						Frog_fixed.avi	0
24310	1459	850.9141	516.3779	0.5296971	0.4378814	568.2552	3.529225	0	840.3061	511.0351	0.3752127	0.4407081	560.7387	3.545049	0	31	846	514						Frog_fixed.avi	0
24326	1460	847.5952	515.0652	0.5301504	0.4383148	568.3582	3.52845	0	841.7043	503.9821	0.3756772	0.4410313	560.7565	3.535194	0	31	845	510						Frog_fixed.avi	0
24343	1461	852.8845	512.4174	0.5305751	0.4387993	568.4092	3.534387	0	840.7831	505.3586	0.3761229	0.4412777	560.7287	3.541393	0	31	847	509						Frog_fixed.avi	0
24360	1462	856.3091	511.5669	0.530968	0.4391233	568.6123	3.524677	0	841.0674	512.4879	0.3765278	0.4414212	560.7394	3.542088	0	31	849	512						Frog_fixed.avi	0
24376	1463	856.6577	515.9263	0.5313303	0.439367	568.3701	3.518312	0	845.3027	510.2616	0.3768958	0.4414774	560.7363	3.544416	0	31	851	513						Frog_fixed.avi	0
24393	1464	854.2658	510.2033	0.5315907	0.4395869	568.3993	3.52944	0	837.2247	511.5025	0.3771677	0.441505	560.7068	3.551942	0	31	846	511						Frog_fixed.avi	0
24410	1465	857.1796	519.1936	0.5318406	0.4395291	568.4405	3.512639	0	839.3658	514.1144	0.3774283	0.4413742	560.6798	3.541748	0	31	848	517						Frog_fixed.avi	0
24426	1466	853.9175	504.4356	0.532033	0.4395909	568.5051	3.503035	0	840.2642	506.516	0.3775983	0.4412264	560.6531	3.544508	0	31	847	505						Frog_fixed.avi	0
24443	1467	855.0972	512.5068	0.5322005	0.4394366	568.3768	3.501331	0	840.0956	512.1927	0.3777364	0.4410447	560.5289	3.563324	0	31	848	512						Frog_fixed.avi	0
24460	1468	854.5206	519.622	0.5323013	0.4393462	568.3123	3.516088	0	842.91	506.7091	0.3778298	0.4408432	560.5807	3.535665	0	31	849	513						Frog_fixed.avi	0
24476	1469	854.3066	515.2147	0.5323403	0.4393198	568.3513	3.505286	0	842.845	511.8313	0.3778663	0.4406602	560.5607	3.543885	0	31	849	514						Frog_fixed.avi	0
24493	1470	853.0775	517.1661	0.5323505	0.4393547	568.3958	3.511977	0	839.5813	516.6078	0.3778423	0.4406376	560.4865	3.555461	0	31	846	517						Frog_fixed.avi	0
24510	1471	851.458	518.7716	0.532344	0.4394385	568.3288	3.504736	0	838.415	509.6828	0.3778182	0.4407637	560.3978	3.55949	0	31	845	514						Frog_fixed.avi	0
24526	1472	852.5204	522.2012	0.53233	0.4395912	568.2146	3.51435	0	838.3693	511.2929	0.3777749	0.4409206	560.3522	3.565006	0	31	845	517						Frog_fixed.avi	0
24543	1473	853.1412	513.9102	0.5323202	0.4398863	568.1177	3.507427	0	837.4921	515.9492	0.3777324	0.441111	560.3823	3.585347	0	31	845	515						Frog_fixed.avi	0
24560	1474	851.4948	519.6855	0.5323132	0.4401202	568.1674	3.512267	0	840.6918	513.4551	0.377734	0.4413261	560.3599	3.582117	0	31	846	517						Frog_fixed.avi	0
24576	1475	852.4355	518.8736	0.5323365	0.4404452	568.1558	3.519838	0	835.8387	515.3629	0.3777075	0.44158	560.5044	3.576577	0	31	844	517						Frog_fixed.avi	0
24593	1476	854.6514	518.6267	0.532429	0.4407441	568.043	3.510151	0	838.441	518.0895	0.3777836	0.4418525	560.3817	3.586711	0	31	847	518						Frog_fixed.avi	0
24610	1477	855.8776	520.637	0.5325271	0.4409912	568.1217	3.511748	0	838.2955	512.7305	0.3778754	0.4420775	560.5	3.589572	0	31	847	517						Frog_fixed.avi	0
24626	1478	856.55	508.4534	0.5326335	0.4413339	568.0237	3.503717	0	834.4137	517.5139	0.3779915	0.4421951	560.5363	3.593621	0	31	845	513						Frog_fixed.avi	0
24643	1479	852.0049	522.0047	0.5327584	0.4416548	568.0444	3.527649	0	834.8788	518.691	0.3781197	0.4424292	560.5655	3.60729	0	31	843	520						Frog_fixed.avi	0
24660	1480	853.5419	522.177	0.5328891	0.4418694	568.2787	3.514232	0	835.611	520.5159	0.3782887	0.442591	560.5326	3.603804	0	31	845	521						Frog_fixed.avi	0
24676	1481	822.0176	527.6884	0.5332004	0.4421848	567.9422	3.508916	0	805.7337	533.0581	0.3786136	0.4427636	560.571	3.601592	0	31	814	530						Frog_fixed.avi	0
24693	1482	834.924	534.9409	0.5333425	0.4422959	568.2278	3.524837	0	816.7858	527.4763	0.3787603	0.442789	560.5699	3.59963	0	31	826	531						Frog_fixed.avi	0
24710	1483	835.9022	534.8091	0.5335386	0.4422481	568.3267	3.524287	0	810.9689	537.0391	0.3789234	0.442696	560.6451	3.618953	0	31	823	536						Frog_fixed.avi	0
24726	1484	830.553	534.7466	0.533632	0.4421776	568.1618	3.527957	0	815.7352	533.6837	0.3790835	0.4425498	560.6501	3.607935	0	31	823	534						Frog_fixed.avi	0
24743	1485	831.9124	542.065	0.5337859	0.4420064	568.2717	3.528311	0	810.1531	540.4829	0.3791868	0.4423973	560.8182	3.607448	0	31	821	541						Frog_fixed.avi	0
24760	1486	832.0331	540.8959	0.5339338	0.4419656	568.5488	3.52306	0	811.0251	544.6556	0.3793472	0.4423432	560.8008	3.610354	0	31	822	543						Frog_fixed.avi	0
24776	1487	829.4761	545.4611	0.534066	0.4419255	568.3276	3.52424	0	813.898	545.154	0.3794673	0.4422862	560.8259	3.597971	0	31	822	545						Frog_fixed.avi	0
24793	1488	833.286	542.4711	0.5342109	0.4417987	568.2443	3.520369	0	812.5646	548.2139	0.3795922	0.4422163	560.8566	3.611722	0	31	823	545						Frog_fixed.avi	0
24809	1489	832.8951	537.3112	0.5342984	0.4416825	568.3318	3.518634	0	812.0446	540.892	0.3796772	0.4421042	560.8719	3.586347	0	31	822	539						Frog_fixed.avi	0
24826	1490	833.8707	542.855	0.5344558	0.4413754	568.3771	3.525941	0	815.1753	539.9269	0.3797944	0.4419031	560.8718	3.588005	0	31	825	541						Frog_fixed.avi	0
24843	1491	831.3348	545.744	0.5345113	0.4410099	568.3636	3.515023	0	812.6574	545.8448	0.3798686	0.4415627	560.9189	3.591056	0	31	822	546						Frog_fixed.avi	0
24859	1492	826.4767	540.4088	0.5345724	0.4405806	568.2307	3.509856	0	816.1383	534.555	0.3799157	0.4412408	560.9098	3.594227	0	31	821	537						Frog_fixed.avi	0
24876	1493	832.705	543.6296	0.5346068	0.4399499	568.1796	3.510947	0	814.7867	542.6424	0.3799224	0.4406538	560.9188	3.589476	0	31	824	543						Frog_fixed.avi	0
24893	1494	831.8638	542.5539	0.5346069	0.4391782	568.1492	3.500546	0	814.6941	545.4174	0.3798888	0.4399829	560.9055	3.574593	0	31	823	544						Frog_fixed.avi	0
24909	1495	831.926	539.7233	0.5345774	0.4381548	568.1442	3.505857	0	816.4883	542.9279	0.3798207	0.4390844	560.8603	3.586129	0	31	824	541						Frog_fixed.avi	0
24926	1496	835.2963	538.3544	0.5345442	0.4368675	568.098	3.492225	0	812.0013	537.4743	0.3797044	0.4380206	560.7891	3.566276	0	31	824	538						Frog_fixed.avi	0
24943	1497	832.3172	545.771	0.5344567	0.4354181	567.9712	3.51317	0	814.5215	544.7327	0.3796062	0.4367966	560.7566	3.57649	0	31	823	545						Frog_fixed.avi	0
24959	1498	829.924	539.1837	0.5343732	0.4339198	567.8849	3.506971	0	816.7516	540.4952	0.3794845	0.4356588	560.7237	3.579209	0	31	823	540						Frog_fixed.avi	0
24976	1499	828.9026	545.6176	0.534223	0.432578	567.7593	3.512542	0	816.0873	537.8792	0.379347	0.4346313	560.6545	3.574158	0	31	822	542						Frog_fixed.avi	0
24993	1500	830.7737	541.3824	0.5341412	0.4314483	567.7588	3.504046	0	812.5913	539.4763	0.3791678	0.4337576	560.6215	3.575277	0	31	822	540						Frog_fixed.avi	0
25009	1501	828.794	540.3909	0.5339857	0.4305684	567.7642	3.5085	0	818.1818	535.5248	0.3790256	0.4331034	560.5516	3.565053	0	31	823	538						Frog_fixed.avi	0
25026	1502	827.8665	539.3776	0.5337891	0.4299913	567.5212	3.512811	0	814.1628	542.3667	0.3787957	0.4326548	560.5278	3.569773	0	31	821	541						Frog_fixed.avi	0
25043	1503	833.7125	542.2394	0.5336453	0.4297219	567.6072	3.513366	0	816.1984	544.4822	0.3785722	0.4325212	560.5534	3.582201	0	31	825	543						Frog_fixed.avi	0
25059	1504	832.7274	546.8987	0.533402	0.4298221	567.5681	3.527909	0	812.4707	544.8038	0.3783226	0.4326482	560.4246	3.579672	0	31	823	546						Frog_fixed.avi	0
25076	1505	836.3553	544.2003	0.5332012	0.4302186	567.6205	3.509751	0	816.3641	535.3398	0.3780814	0.4330608	560.4872	3.568802	0	31	826	540						Frog_fixed.avi	0
25093	1506	839.4406	543.0427	0.5329065	0.4306273	567.3296	3.521926	0	823.8154	539.7526	0.3777831	0.4334482	560.3853	3.582065	0	31	832	541						Frog_fixed.avi	0
25109	1507	864.4521	506.6518	0.5325053	0.4309484	567.4503	3.508978	0	852.5145	506.0512	0.3774385	0.4337986	560.4963	3.575997	0	31	858	506						Frog_fixed.avi	0
25126	1508	863.3619	515.5566	0.5323072	0.4313209	567.3043	3.513885	0	841.0616	515.7455	0.3772247	0.4341452	560.3401	3.596695	0	31	852	516						Frog_fixed.avi	0
25143	1509	865.8401	514.6146	0.532091	0.4316486	567.3397	3.540595	0	852.4624	507.7363	0.3769542	0.4345118	560.3871	3.583956	0	31	859	511						Frog_fixed.avi	0
25159	1510	869.122	509.2949	0.5318373	0.4317906	567.1063	3.538946	0	847.5839	509.1272	0.3766541	0.4346683	560.4645	3.593067	0	31	858	509						Frog_fixed.avi	0
25176	1511	871.5149	506.7043	0.5315951	0.4318985	567.1845	3.537991	0	848.3605	506.7443	0.3763817	0.4347412	560.319	3.593612	0	31	860	507						Frog_fixed.avi	0
25193	1512	870.4138	508.7783	0.5313249	0.4317621	567.1063	3.529547	0	852.3699	512.2617	0.3760938	0.4347073	560.4535	3.598024	0	31	861	511						Frog_fixed.avi	0
25209	1513	872.3402	509.3306	0.5310341	0.4316625	567.1218	3.517858	0	853.6614	510.1212	0.3758	0.4346593	560.3536	3.604176	0	31	863	510						Frog_fixed.avi	0
25226	1514	878.4092	512.3822	0.5307238	0.4315311	567.3464	3.534146	0	858.36	509.9346	0.3754956	0.4346143	560.4198	3.602189	0	31	868	511						Frog_fixed.avi	0
25243	1515	879.4568	509.8245	0.5303602	0.4313201	567.1234	3.538149	0	861.0875	509.2147	0.3751245	0.4345764	560.5933	3.604593	0	31	870	510						Frog_fixed.avi	0
25259	1516	878.1583	513.1417	0.5299414	0.431114	566.9927	3.549655	0	864.6137	506.5172	0.3747401	0.4345545	560.4968	3.595519	0	31	871	510						Frog_fixed.avi	0
25276	1517	883.424	506.841	0.5294896	0.430872	567.1662	3.526738	0	860.2747	510.6425	0.3742674	0.4345464	560.5856	3.591827	0	31	872	509						Frog_fixed.avi	0
25293	1518	882.9719	511.5133	0.5289721	0.4306557	567.0693	3.524284	0	864.3784	509.3415	0.3737606	0.4345804	560.6613	3.583725	0	31	874	510						Frog_fixed.avi	0
25309	1519	883.4789	512.3156	0.5284286	0.4305962	567.0922	3.522331	0	868.071	507.7069	0.3731951	0.4346906	560.8562	3.587352	0	31	876	510						Frog_fixed.avi	0
25326	1520	889.064	510.6676	0.5278532	0.4306842	567.2728	3.525728	0	872.2455	507.4528	0.3726151	0.4348637	560.9742	3.589555	0	31	881	509						Frog_fixed.avi	0
25342	1521	889.9265	508.9446	0.527257	0.4307253	567.5624	3.520838	0	873.3184	505.7424	0.3720178	0.4351505	561.058	3.567164	0	31	882	507						Frog_fixed.avi	0
25359	1522	891.5775	508.6596	0.526665	0.4307945	567.4814	3.523675	0	873.5292	509.015	0.3714191	0.4354013	561.1948	3.578852	0	31	883	509						Frog_fixed.avi	0
25376	1523	892.8948	510.6424	0.5260651	0.4308659	567.4522	3.533187	0	875.0699	510.3128	0.3707934	0.4356148	561.4187	3.57654	0	31	884	510						Frog_fixed.avi	0
25392	1524	891.642	512.665	0.5254847	0.430894	567.4745	3.526255	0	874.082	514.0019	0.3702193	0.4357507	561.3498	3.568614	0	31	883	513						Frog_fixed.avi	0
25409	1525	889.921	511.5926	0.524922	0.4308901	567.4305	3.527295	0	877.3259	504.512	0.369647	0.4360135	561.4536	3.569389	0	31	884	508						Frog_fixed.avi	0
25426	1526	891.7988	505.6753	0.5243915	0.4309229	567.4879	3.516977	0	875.356	509.0621	0.3691137	0.436215	561.5739	3.577797	0	31	884	507						Frog_fixed.avi	0
25442	1527	887.5989	510.1523	0.5238628	0.4310037	567.7825	3.531047	0	871.8885	512.7761	0.3686019	0.4364504	561.6966	3.582426	0	31	880	511						Frog_fixed.avi	0
25459	1528	890.7264	509.5946	0.5234091	0.4311997	568.0273	3.528828	0	878.3349	504.5086	0.3681591	0.4368428	561.8832	3.569033	0	31	885	507						Frog_fixed.avi	0
25476	1529	891.5709	515.2355	0.5229491	0.4314253	568.1114	3.52843	0	875.1831	511.5667	0.3677021	0.4372469	562.0103	3.571259	0	31	883	513						Frog_fixed.avi	0
25492	1530	893.6865	510.0738	0.522541	0.431775	568.1338	3.541534	0	878.3248	506.3413	0.3672815	0.4377198	562.0599	3.573561	0	31	886	508						Frog_fixed.avi	0
25509	1531	890.908	513.0068	0.5220928	0.4320358	568.2081	3.544438	0	877.0051	511.4919	0.3668497	0.438089	562.1638	3.572757	0	31	884	512						Frog_fixed.avi	0
25526	1532	897.3584	507.1417	0.5216975	0.4322897	568.3273	3.527477	0	876.2177	510.6107	0.3664385	0.4384721	562.272	3.564478	0	31	887	509						Frog_fixed.avi	0
25542	1533	889.6823	507.595	0.5213476	0.4322634	568.3939	3.517277	0	872.3929	507.84	0.3661373	0.4386193	562.3903	3.564033	0	31	881	508						Frog_fixed.avi	0
25559	1534	873.6999	500.5354	0.5210653	0.4321619	568.6757	3.526685	0	863.2368	484.7518	0.3658848	0.4385684	562.4636	3.562788	0	31	868	493						Frog_fixed.avi	0
25576	1535	882.0867	496.0283	0.5207322	0.4321995	568.5403	3.510288	0	867.413	495.1653	0.365613	0.4385925	562.5571	3.551229	0	31	875	496						Frog_fixed.avi	0
25592	1536	881.0928	501.1664	0.5205298	0.4321592	568.7947	3.518446	0	861.4692	493.594	0.365386	0.4386623	562.5639	3.561071	0	31	871	497						Frog_fixed.avi	0
25609	1537	882.9591	493.5479	0.5202915	0.4323461	568.7241	3.503148	0	869.1263	494.8583	0.3652278	0.4387961	562.6072	3.55203	0	31	876	494						Frog_fixed.avi	0
25626	1538	878.6536	496.2242	0.5201024	0.4324859	568.9331	3.503736	0	865.5507	499.5981	0.3650585	0.4390709	562.7628	3.555145	0	31	872	498						Frog_fixed.avi	0
25642	1539	883.433	490.113	0.5199476	0.4326617	568.9443	3.506761	0	868.3102	488.2793	0.364921	0.4393958	562.7883	3.536367	0	31	876	489						Frog_fixed.avi	0
25659	1540	876.4398	490.3575	0.5196786	0.4327306	569.0914	3.484152	0	867.894	495.1904	0.3647537	0.439603	562.7669	3.528686	0	31	872	493						Frog_fixed.avi	0
25676	1541	883.976	489.0368	0.5195218	0.4327144	569.0232	3.485071	0	861.9568	497.3587	0.3645245	0.439699	562.8886	3.525419	0	31	873	493						Frog_fixed.avi	0
25692	1542	874.194	489.5169	0.5191625	0.4326549	569.1356	3.472886	0	869.7468	492.4905	0.3642596	0.4397475	562.8631	3.501513	0	31	872	491						Frog_fixed.avi	0
25709	1543	883.39	497.3433	0.5189165	0.4324994	569.1232	3.479524	0	865.3417	498.007	0.3639557	0.4398296	562.9597	3.510634	0	31	874	498						Frog_fixed.avi	0
25726	1544	882.1158	485.6272	0.5185916	0.4323926	569.1371	3.432396	0	862.8367	495.3733	0.3636173	0.4398514	563.0203	3.502908	0	31	872	491						Frog_fixed.avi	0
25742	1545	873.6645	486.8586	0.5182244	0.4323164	568.8702	3.439726	0	869.1694	490.7052	0.363308	0.4399356	562.9216	3.474932	0	31	871	489						Frog_fixed.avi	0
25759	1546	881.1136	490.6886	0.5179175	0.4322239	569.0231	3.418413	0	867.5797	487.0345	0.3629577	0.4400057	563.0043	3.464093	0	31	874	489						Frog_fixed.avi	0
25776	1547	880.0446	491.3387	0.5175847	0.4322393	569.0812	3.428484	0	863.6575	496.2976	0.3625963	0.4400679	563.0279	3.478902	0	31	872	494						Frog_fixed.avi	0
25792	1548	880.7818	486.7432	0.517231	0.4321944	568.8243	3.408477	0	864.0919	498.6463	0.3622689	0.4401231	562.892	3.482132	0	31	872	493						Frog_fixed.avi	0
25809	1549	880.9587	491.5435	0.5169616	0.4321609	568.7559	3.409784	0	866.9272	492.3631	0.3619662	0.4401315	562.9058	3.464112	0	31	874	492						Frog_fixed.avi	0
25825	1550	877.85	483.2256	0.5166593	0.4320909	568.8853	3.395943	0	870.4499	493.1252	0.3616899	0.4400662	562.8021	3.450365	0	31	874	488						Frog_fixed.avi	0
25842	1551	883.2944	496.3128	0.5164789	0.4319983	568.513	3.429219	0	864.7466	492.2786	0.3614354	0.4400001	562.7574	3.45743	0	31	874	494						Frog_fixed.avi	0
25859	1552	877.2126	488.1136	0.5162323	0.4318222	568.5486	3.401905	0	868.4881	491.931	0.3612204	0.4398437	562.6208	3.437351	0	31	873	490						Frog_fixed.avi	0
25876	1553	879.1776	497.1452	0.5160424	0.431619	568.5524	3.425619	0	867.1653	494.4917	0.3609731	0.4396937	562.5234	3.439696	0	31	873	496						Frog_fixed.avi	0
25892	1554	878.7522	488.4401	0.5158297	0.4313834	568.28	3.396605	0	869.6335	495.5562	0.3607534	0.4396186	562.4365	3.438906	0	31	874	492						Frog_fixed.avi	0
25909	1555	880.5157	490.1447	0.5155956	0.431186	568.4223	3.385438	0	866.4274	489.5484	0.3604855	0.4395382	562.3651	3.441148	0	31	873	490						Frog_fixed.avi	0
25925	1556	882.207	489.4965	0.515383	0.4309981	567.9901	3.399476	0	867.3403	491.9792	0.3602456	0.4394758	562.2419	3.445789	0	31	875	491						Frog_fixed.avi	0
25942	1557	883.8636	488.7636	0.5151198	0.4308687	568.099	3.383609	0	870.692	490.0715	0.3599374	0.4394722	562.1655	3.438662	0	31	877	489						Frog_fixed.avi	0
25959	1558	884.6906	491.0031	0.5148336	0.4308594	567.9845	3.388758	0	866.0715	491.9031	0.3596227	0.4395404	561.9938	3.433556	0	31	875	491						Frog_fixed.avi	0
25975	1559	877.9744	485.9957	0.5144498	0.4309853	567.8575	3.382912	0	868.3141	491.5808	0.3592525	0.4396524	562.0702	3.425219	0	31	873	489						Frog_fixed.avi	0
25992	1560	880.9875	486.3729	0.514133	0.4311285	567.7544	3.38535	0	868.5088	487.0334	0.3588386	0.4398223	562.0606	3.428576	0	31	875	487						Frog_fixed.avi	0
26009	1561	884.6332	490.9059	0.5137626	0.431257	567.6764	3.37461	0	872.0967	480.9402	0.3584111	0.439962	562.0427	3.403441	0	31	878	486						Frog_fixed.avi	0
26025	1562	885.2305	493.7446	0.5133765	0.4313048	567.6443	3.378249	0	872.3157	481.599	0.3579747	0.4399996	562.1187	3.410492	0	31	879	488						Frog_fixed.avi	0
26042	1563	876.7181	492.4277	0.5129648	0.431303	567.691	3.385195	0	867.7477	485.3958	0.3575478	0.4399299	562.2063	3.408641	0	31	872	489						Frog_fixed.avi	0
26059	1564	882.9987	491.3981	0.5126595	0.4312439	567.5449	3.372947	0	869.0773	488.7167	0.3572266	0.4398003	562.2347	3.401456	0	31	876	490						Frog_fixed.avi	0
26075	1565	879.6018	496.0808	0.5123926	0.4311505	567.6103	3.380673	0	871.8342	489.0159	0.356939	0.4397	562.4042	3.404804	0	31	876	493						Frog_fixed.avi	0
26092	1566	882.4922	498.3127	0.5122377	0.4311904	567.5589	3.372887	0	866.217	494.3381	0.3567721	0.4397012	562.4678	3.40584	0	31	874	496						Frog_fixed.avi	0
26109	1567	880.9631	493.1698	0.5121286	0.4312997	567.652	3.364267	0	868.9906	481.9162	0.3566468	0.439925	562.7144	3.390398	0	31	875	488						Frog_fixed.avi	0
26125	1568	881.5375	490.6122	0.5121007	0.4315695	567.6271	3.361186	0	867.7075	484.8023	0.3566349	0.4401366	562.7997	3.380989	0	31	875	488						Frog_fixed.avi	0
26142	1569	881.2887	489.9207	0.5121287	0.4319427	567.7735	3.340445	0	863.5143	492.7863	0.3566642	0.4404298	562.905	3.394705	0	31	872	491						Frog_fixed.avi	0
26159	1570	884.0217	491.3147	0.5122479	0.4323601	567.9684	3.355046	0	866.5619	482.7103	0.3567929	0.4409088	562.8576	3.377561	0	31	875	487						Frog_fixed.avi	0
26175	1571	879.9349	495.5045	0.5123509	0.4328243	567.9197	3.350131	0	866.0786	488.6083	0.3569339	0.4413053	562.9783	3.363823	0	31	873	492						Frog_fixed.avi	0
26192	1572	874.7765	496.3843	0.5124648	0.4332862	568.0773	3.355884	0	870.2638	484.6899	0.3571126	0.4418195	563.1669	3.351982	0	31	873	491						Frog_fixed.avi	0
26209	1573	878.2477	493.2692	0.5125929	0.4336324	568.3799	3.343343	0	868.5941	488.8967	0.3572501	0.4421517	563.3566	3.340585	0	31	873	491						Frog_fixed.avi	0
26225	1574	883.579	493.5431	0.5127429	0.4339119	568.4023	3.342838	0	870.3891	479.846	0.3574377	0.4425079	563.466	3.347304	0	31	877	487						Frog_fixed.avi	0
26242	1575	877.4025	498.6087	0.5127938	0.4340489	568.4011	3.338539	0	872.8991	481.0734	0.3575454	0.4427162	563.5801	3.340422	0	31	875	490						Frog_fixed.avi	0
26259	1576	876.4499	502.2271	0.5128167	0.4341931	568.5416	3.323144	0	867.9432	489.8893	0.3575889	0.4428588	563.7473	3.348415	0	31	872	496						Frog_fixed.avi	0
26275	1577	876.7952	502.0845	0.5127853	0.434358	568.7256	3.336373	0	868.9015	492.8468	0.3575992	0.4430515	563.8444	3.352194	0	31	873	497						Frog_fixed.avi	0
26292	1578	878.521	496.8917	0.5126898	0.4345091	568.97	3.322436	0	867.7761	483.0782	0.3575317	0.4433061	564.0068	3.339048	0	31	873	490						Frog_fixed.avi	0
26308	1579	880.5676	496.9319	0.5125837	0.4346086	569.0716	3.323291	0	874.4337	483.7568	0.3574194	0.4434884	564.1649	3.315347	0	31	878	490						Frog_fixed.avi	0
26325	1580	877.6757	499.6225	0.5123334	0.434803	569.0043	3.332911	0	867.6891	486.9942	0.3571934	0.4436809	564.405	3.32955	0	31	873	493						Frog_fixed.avi	0
26342	1581	882.1231	501.7711	0.5120953	0.4349334	569.2095	3.335218	0	873.0281	485.0539	0.3569404	0.4438577	564.4456	3.327747	0	31	878	493						Frog_fixed.avi	0
26358	1582	875.98	507.5989	0.5117271	0.4350737	569.2294	3.35179	0	873.863	480.6042	0.3566435	0.4440815	564.6906	3.32331	0	31	875	494						Frog_fixed.avi	0
26375	1583	882.0728	496.1717	0.5114592	0.4351506	569.1804	3.322594	0	872.082	487.0151	0.3563101	0.4442338	564.7769	3.327715	0	31	877	492						Frog_fixed.avi	0
26392	1584	881.0337	497.8801	0.5111598	0.4351139	569.1329	3.314771	0	869.6671	490.356	0.3559407	0.4443583	564.9506	3.329023	0	31	875	494						Frog_fixed.avi	0
26408	1585	877.3965	492.247	0.510792	0.4350742	569.2987	3.334729	0	870.9954	489.7164	0.3556253	0.4444834	564.9333	3.336987	0	31	874	491						Frog_fixed.avi	0
26425	1586	883.8348	496.2281	0.5105191	0.4348949	569.1526	3.323803	0	871.4738	490.6401	0.3552572	0.444529	565.0272	3.342224	0	31	878	493						Frog_fixed.avi	0
26442	1587	880.139	502.6053	0.510216	0.4347253	569.0829	3.348819	0	869.5661	482.1794	0.3549414	0.4444102	565.1339	3.328526	0	31	875	492						Frog_fixed.avi	0
26458	1588	883.0842	497.9212	0.5101103	0.4345458	569.096	3.347195	0	872.627	479.5726	0.3547829	0.4442557	565.0847	3.320971	0	31	878	489						Frog_fixed.avi	0
26475	1589	878.3812	498.936	0.5100766	0.4344531	568.9912	3.341128	0	875.9109	480.6409	0.354758	0.4441024	565.0464	3.327479	0	31	877	490						Frog_fixed.avi	0
26492	1590	880.9429	496.4939	0.5102004	0.4343973	569.0212	3.341142	0	870.8777	479.719	0.354876	0.4440052	565.0022	3.333967	0	31	876	488						Frog_fixed.avi	0
26508	1591	881.3871	494.8489	0.5104358	0.4344259	569.0504	3.357611	0	876.1135	482.0841	0.355111	0.4439526	564.9874	3.335931	0	31	879	488						Frog_fixed.avi	0
26525	1592	877.2914	501.1582	0.5107169	0.4344719	569.0609	3.354315	0	868.247	487.8749	0.355386	0.4439484	564.9082	3.341051	0	31	873	495						Frog_fixed.avi	0
26542	1593	883.6359	500.7073	0.5110818	0.4345613	569.0447	3.35567	0	874.155	483.988	0.3557273	0.4439415	564.7819	3.353763	0	31	879	492						Frog_fixed.avi	0
26558	1594	885.8135	505.3486	0.5113784	0.4345912	568.9983	3.359067	0	876.8131	486.5332	0.3560376	0.4438286	564.593	3.334671	0	31	881	496						Frog_fixed.avi	0
26575	1595	886.8529	491.8628	0.511645	0.4346468	568.9969	3.349451	0	873.2153	490.7487	0.3563024	0.4437344	564.5565	3.352437	0	31	880	491						Frog_fixed.avi	0
26592	1596	880.9785	501.7737	0.5118353	0.4345886	568.9029	3.358591	0	872.543	490.727	0.3565077	0.443702	564.3419	3.351594	0	31	877	496						Frog_fixed.avi	0
26608	1597	881.5201	504.2659	0.5119769	0.4345956	568.8299	3.363317	0	875.2854	492.303	0.3566242	0.4437244	564.2436	3.335191	0	31	878	498						Frog_fixed.avi	0
26625	1598	893.5658	508.0268	0.5119033	0.4346427	568.6063	3.367238	0	886.8486	492.1631	0.3565739	0.4438609	564.1098	3.347833	0	32	890	500						Frog_fixed.avi	0
26642	1599	951.6136	504.5925	0.5115256	0.4346071	568.7195	3.36604	0	950.0647	481.4631	0.3562702	0.4439876	564.3176	3.354367	0	32	951	493						Frog_fixed.avi	0
26658	1600	926.6385	501.0182	0.5115485	0.4345458	568.4837	3.364755	0	926.6919	481.665	0.3562232	0.4439877	564.0624	3.361106	0	32	927	491						Frog_fixed.avi	0
26675	1601	937.804	503.0021	0.5114636	0.4344982	568.2601	3.389464	0	931.7238	488.8032	0.3560877	0.4439022	563.8505	3.354057	0	32	935	496						Frog_fixed.avi	0
26692	1602	931.4331	507.6629	0.5113515	0.4343529	568.148	3.390254	0	928.3395	489.4731	0.3559412	0.4437877	563.76	3.366142	0	32	930	499						Frog_fixed.avi	0
26708	1603	933.1756	504.1606	0.5112826	0.4342196	568.124	3.400379	0	923.6854	488.9218	0.3557847	0.4436997	563.7039	3.380585	0	32	928	497						Frog_fixed.avi	0
26725	1604	932.4645	501.8761	0.5112232	0.4340522	567.9506	3.411484	0	922.0789	488.011	0.355699	0.4436015	563.5334	3.37186	0	32	927	495						Frog_fixed.avi	0
26742	1605	929.5243	503.7537	0.5111877	0.4338562	567.7653	3.414317	0	923.0122	485.0404	0.3556531	0.4434916	563.4065	3.377364	0	32	926	494						Frog_fixed.avi	0
26758	1606	931.0392	500.1212	0.5111848	0.433738	567.6373	3.413136	0	921.0203	486.3806	0.3556404	0.4433646	563.2608	3.403322	0	32	926	493						Frog_fixed.avi	0
26775	1607	928.8502	499.3184	0.5112196	0.4336439	567.4518	3.416365	0	923.7708	487.7361	0.3556489	0.4432487	563.1322	3.406834	0	32	926	494						Frog_fixed.avi	0
26792	1608	931.2434	497.7615	0.5112888	0.4336115	567.2662	3.435295	0	918.2813	486.7005	0.3556706	0.4432009	563.0776	3.438081	0	32	925	492						Frog_fixed.avi	0
26808	1609	929.4915	496.4922	0.5113357	0.4336539	567.2849	3.434987	0	921.7074	482.6268	0.3557527	0.4431762	562.8124	3.425123	0	32	926	490						Frog_fixed.avi	0
26825	1610	926.4769	501.3052	0.5114091	0.4337395	567.3011	3.451253	0	922.2931	484.9421	0.3558211	0.4431785	562.7003	3.438156	0	32	924	493						Frog_fixed.avi	0
26841	1611	925.8862	493.4805	0.5115218	0.4338856	567.0154	3.456854	0	918.7143	488.1932	0.3559088	0.4430913	562.5451	3.442317	0	32	922	491						Frog_fixed.avi	0
26858	1612	925.2883	495.0265	0.5116054	0.4339131	566.7916	3.461665	0	918.3934	484.5783	0.3560083	0.4430715	562.4156	3.450832	0	32	922	490						Frog_fixed.avi	0
26875	1613	921.853	509.0883	0.511732	0.4338166	566.777	3.488448	0	916.4098	490.3505	0.3560919	0.4429226	562.3805	3.474377	0	32	919	500						Frog_fixed.avi	0
26891	1614	923.9904	506.2234	0.5118381	0.4337549	566.8158	3.500811	0	915.9619	483.9196	0.3562384	0.4428393	562.1669	3.477607	0	32	920	495						Frog_fixed.avi	0
26908	1615	927.7828	493.8817	0.5119787	0.4336734	566.5703	3.490885	0	916.1639	486.9201	0.3563231	0.4427171	562.119	3.503444	0	32	922	490						Frog_fixed.avi	0
26925	1616	928.1758	493.7088	0.5121207	0.4335071	566.4173	3.507792	0	914.9313	487.5261	0.3564024	0.4425737	562.0359	3.512575	0	32	922	491						Frog_fixed.avi	0
26941	1617	920.1112	489.7185	0.5121941	0.4334315	566.4116	3.506332	0	914.2806	481.4182	0.3565002	0.442473	561.9755	3.522021	0	32	917	486						Frog_fixed.avi	0
26958	1618	921.8258	498.4674	0.5123963	0.4333275	566.3973	3.525476	0	915.1998	485.8816	0.3566657	0.4424192	561.7922	3.529819	0	32	919	492						Frog_fixed.avi	0
26975	1619	928.9781	493.3671	0.5126014	0.4333153	566.3429	3.535429	0	915.4522	483.8802	0.3568471	0.4424364	561.7758	3.539049	0	32	922	489						Frog_fixed.avi	0
26991	1620	915.8981	489.0689	0.5127077	0.4334084	566.3027	3.543211	0	914.5605	481.9532	0.3570041	0.4424874	561.7606	3.537189	0	32	915	486						Frog_fixed.avi	0
27008	1621	919.8229	487.5962	0.5129237	0.4334933	566.2899	3.546654	0	915.1999	482.2101	0.3571913	0.4425884	561.5257	3.546195	0	32	918	485						Frog_fixed.avi	0
27025	1622	922.0245	495.0873	0.5130699	0.4335968	566.2404	3.560023	0	910.7153	480.8128	0.3573237	0.442727	561.5704	3.554276	0	32	916	488						Frog_fixed.avi	0
27041	1623	919.1434	490.3919	0.5131305	0.4337313	566.2986	3.557289	0	916.258	481.5276	0.357399	0.4428474	561.5795	3.553982	0	32	918	486						Frog_fixed.avi	0
27058	1624	917.3866	493.8173	0.5131315	0.4339121	566.3502	3.554244	0	914.3271	484.0797	0.357415	0.4430571	561.6133	3.573193	0	32	916	489						Frog_fixed.avi	0
27075	1625	920.0258	488.0109	0.5131198	0.4341076	566.3676	3.552002	0	917.9347	474.2859	0.3574145	0.4433029	561.5918	3.558863	0	32	919	481						Frog_fixed.avi	0
27091	1626	923.4485	492.9281	0.513064	0.4343563	566.3117	3.563746	0	913.3386	479.5145	0.3573471	0.4435562	561.6274	3.559791	0	32	918	486						Frog_fixed.avi	0
27108	1627	918.2706	492.2167	0.5129168	0.4346333	566.3785	3.561223	0	915.5234	480.92	0.3572361	0.4438543	561.591	3.578661	0	32	917	487						Frog_fixed.avi	0
27125	1628	911.525	491.7871	0.51271	0.4349893	566.4157	3.557288	0	917.2533	476.0515	0.3570932	0.4442173	561.652	3.550063	0	32	914	484						Frog_fixed.avi	0
27141	1629	921.3641	498.3384	0.512599	0.4352654	566.3499	3.569533	0	913.5336	478.8775	0.3569131	0.4444667	561.823	3.562213	0	32	917	489						Frog_fixed.avi	0
27158	1630	917.15	492.2346	0.5124035	0.4354764	566.4942	3.558856	0	908.7711	481.3636	0.3567486	0.4446779	561.7534	3.572661	0	32	913	487						Frog_fixed.avi	0
27175	1631	911.1834	492.9069	0.5121839	0.4356959	566.4565	3.571519	0	914.8107	475.6978	0.3565874	0.4449111	561.7943	3.555729	0	32	913	484						Frog_fixed.avi	0
27191	1632	919.8365	490.8958	0.5120677	0.435792	566.6414	3.558318	0	914.4312	475.8029	0.3564462	0.4450302	561.9311	3.560822	0	32	917	483						Frog_fixed.avi	0
27208	1633	913.5076	489.4915	0.5119709	0.435879	566.8653	3.569113	0	908.2075	473.9689	0.3563599	0.445095	562.0544	3.555449	0	32	911	482						Frog_fixed.avi	0
27225	1634	888.1809	469.5296	0.511959	0.4357888	566.9209	3.543191	0	887.9656	453.8467	0.3564035	0.4450788	562.0959	3.577347	0	32	888	462						Frog_fixed.avi	0
27241	1635	892.5729	475.9077	0.5118049	0.4359401	567.0073	3.567882	0	890.9488	462.4815	0.3563367	0.4451832	562.1935	3.573017	0	32	892	469						Frog_fixed.avi	0
27258	1636	888.3424	478.0403	0.5117555	0.4360314	566.9092	3.57052	0	887.3047	463.1224	0.3562815	0.4453073	562.2524	3.579616	0	32	888	471						Frog_fixed.avi	0
27275	1637	893.3135	476.7007	0.5117082	0.4361765	566.9382	3.572669	0	890.4543	458.151	0.3562611	0.4454755	562.3139	3.58732	0	32	892	467						Frog_fixed.avi	0
27291	1638	886.4004	476.7554	0.511613	0.4364259	566.9899	3.588368	0	889.2139	463.0542	0.3562463	0.4457408	562.4025	3.609759	0	32	888	470						Frog_fixed.avi	0
27308	1639	890.8886	468.7187	0.5115622	0.4366935	567.1475	3.595026	0	894.1761	462.4966	0.356226	0.4459813	562.4565	3.602338	0	32	893	466						Frog_fixed.avi	0
27325	1640	886.0759	476.4267	0.5114712	0.4369613	567.4674	3.603627	0	883.6484	464.5454	0.3561417	0.4461915	562.6518	3.614962	0	32	885	470						Frog_fixed.avi	0
27341	1641	894.8285	478.5483	0.5114195	0.4371899	567.5416	3.624114	0	889.7226	460.0368	0.3560931	0.4464794	562.6906	3.628213	0	32	892	469						Frog_fixed.avi	0
27358	1642	894.7197	472.8593	0.5113056	0.4373881	567.4694	3.616127	0	887.6855	459.9611	0.3559946	0.4466435	562.6495	3.633831	0	32	891	466						Frog_fixed.avi	0
27375	1643	889.3616	474.0233	0.5111427	0.4375305	567.5454	3.63539	0	894.1055	464.2479	0.3558936	0.446762	562.668	3.641906	0	32	892	469						Frog_fixed.avi	0
27391	1644	887.7103	469.4707	0.5109655	0.4375173	567.6701	3.630081	0	894.4199	461.514	0.3557857	0.4468127	562.7237	3.63396	0	32	891	465						Frog_fixed.avi	0
27408	1645	895.9213	474.6296	0.5109026	0.4374955	567.6176	3.64537	0	890.3645	467.1812	0.3556189	0.4468637	562.8815	3.661692	0	32	893	471						Frog_fixed.avi	0
27424	1646	891.9049	467.9925	0.5107498	0.4375021	567.6267	3.63606	0	887.694	467.0412	0.3554638	0.4469211	562.7905	3.660202	0	32	890	468						Frog_fixed.avi	0
27441	1647	890.1453	471.7665	0.5106084	0.4375498	567.6398	3.660742	0	892.3115	467.812	0.3553527	0.4470043	562.7715	3.665406	0	32	891	470						Frog_fixed.avi	0
27458	1648	887.4185	475.1174	0.5104732	0.4376478	567.7474	3.6518	0	893.7491	463.8245	0.3552456	0.4472624	562.8055	3.676865	0	32	891	469						Frog_fixed.avi	0
27474	1649	892.3531	478.9318	0.5104176	0.437783	567.6252	3.666734	0	892.9211	463.3256	0.3551238	0.4474494	562.8585	3.679524	0	32	893	471						Frog_fixed.avi	0
27491	1650	892.9578	475.4176	0.5103579	0.4379746	567.7845	3.665588	0	887.8486	471.7294	0.3550568	0.4476491	562.7532	3.688239	0	32	890	474						Frog_fixed.avi	0
27508	1651	895.0064	471.2653	0.510325	0.4380968	567.691	3.661998	0	884.8727	475.774	0.3550091	0.4477888	562.627	3.698093	0	32	890	474						Frog_fixed.avi	0
27524	1652	895.9624	470.4099	0.5103251	0.4382057	567.4774	3.670037	0	888.5221	463.2309	0.3549914	0.4480145	562.6047	3.679311	0	32	892	467						Frog_fixed.avi	0
27541	1653	896.0599	468.8335	0.5103768	0.438269	567.5356	3.67912	0	891.5203	467.5732	0.3550355	0.4480918	562.5	3.698265	0	32	894	468						Frog_fixed.avi	0
27558	1654	893.2126	473.8458	0.5104257	0.4382187	567.5269	3.69244	0	890.245	464.6936	0.3551001	0.4481256	562.5809	3.686474	0	32	892	469						Frog_fixed.avi	0
27574	1655	894.765	473.1847	0.5105213	0.4380383	567.2744	3.676	0	892.278	465.2544	0.3552049	0.4480807	562.4634	3.681803	0	32	894	469						Frog_fixed.avi	0
27591	1656	888.6063	475.7104	0.5106009	0.4378366	567.1996	3.67213	0	891.4973	473.3039	0.3553049	0.4479334	562.4153	3.696496	0	32	890	475						Frog_fixed.avi	0
27608	1657	894.2333	471.1629	0.5107288	0.4376641	567.2049	3.686762	0	888.4019	473.9969	0.3553896	0.4477835	562.3493	3.68805	0	32	891	473						Frog_fixed.avi	0
27624	1658	894.2078	473.2086	0.5108249	0.4374696	567.1923	3.693171	0	887.2813	476.4003	0.3554835	0.4477159	562.2549	3.696184	0	32	891	475						Frog_fixed.avi	0
27641	1659	898.6146	482.9185	0.5109051	0.4370834	567.3163	3.67659	0	886.6409	475.4664	0.3555346	0.4476495	562.2054	3.696974	0	32	893	479						Frog_fixed.avi	0
27658	1660	891.6961	473.67	0.5109136	0.4368736	567.3146	3.676907	0	887.8105	472.663	0.3555608	0.4475751	562.1738	3.696628	0	32	890	473						Frog_fixed.avi	0
27674	1661	897.7652	480.6499	0.5109933	0.4366005	567.1082	3.68582	0	886.4127	471.7433	0.3555933	0.4474935	562.0964	3.696231	0	32	892	476						Frog_fixed.avi	0
27691	1662	896.007	477.079	0.5110307	0.4364055	566.9324	3.66574	0	890.6812	472.6697	0.3556449	0.4474577	561.9114	3.692169	0	32	893	475						Frog_fixed.avi	0
27708	1663	896.1305	471.1794	0.5110729	0.4363108	566.8121	3.677693	0	890.2448	470.621	0.3556738	0.4474456	561.8654	3.700671	0	32	893	471						Frog_fixed.avi	0
27724	1664	911.6171	496.5766	0.5110193	0.4364332	566.7631	3.667303	0	901.4149	498.0393	0.3556921	0.4477189	561.7598	3.696741	0	33	907	497						Frog_fixed.avi	0
27741	1665	910.3513	554.6142	0.5108839	0.4367537	566.6838	3.689996	0	901.1066	557.6471	0.3557449	0.448238	561.6797	3.706239	0	33	906	556						Frog_fixed.avi	0
27758	1666	912.2388	537.5322	0.5110571	0.4367702	566.4654	3.663543	0	900.994	538.2321	0.355731	0.4484127	561.5679	3.700061	0	33	907	538						Frog_fixed.avi	0
27774	1667	911.6211	547.3948	0.5111024	0.4368763	566.3226	3.662019	0	898.0172	551.4478	0.355749	0.4485699	561.4445	3.700021	0	33	905	549						Frog_fixed.avi	0
27791	1668	908.7551	550.5809	0.5111392	0.4369596	566.2448	3.677437	0	897.1984	546.6346	0.3557492	0.4487356	561.3605	3.694114	0	33	903	549						Frog_fixed.avi	0
27807	1669	907.277	550.0125	0.5111691	0.4369749	566.2399	3.666221	0	898.968	545.2134	0.3557752	0.4489154	561.2362	3.694692	0	33	903	548						Frog_fixed.avi	0
27824	1670	906.7053	545.7695	0.5112129	0.4369114	566.1901	3.663793	0	897.5793	545.0845	0.3557991	0.4489273	561.1331	3.70488	0	33	902	545						Frog_fixed.avi	0
27841	1671	907.2515	544.8803	0.5112629	0.4367585	565.9216	3.662032	0	901.3683	545.8478	0.3558301	0.4488486	560.9622	3.705577	0	33	904	545						Frog_fixed.avi	0
27857	1672	909.8315	547.4626	0.5112861	0.4364631	565.7401	3.65069	0	902.7059	551.8397	0.3558066	0.4485786	560.9303	3.701863	0	33	906	550						Frog_fixed.avi	0
27874	1673	910.6998	543.3269	0.5112904	0.4361126	565.6879	3.646657	0	902.3943	549.1746	0.3557737	0.4483938	560.8169	3.708508	0	33	907	546						Frog_fixed.avi	0
27891	1674	911.9727	547.4738	0.5112852	0.4355924	565.6155	3.649585	0	902.8155	546.9051	0.3556959	0.4480936	560.7659	3.69462	0	33	907	547						Frog_fixed.avi	0
27907	1675	912.8357	547.9781	0.5112351	0.4349668	565.6144	3.656288	0	907.1173	548.5696	0.3556066	0.4477003	560.6942	3.697531	0	33	910	548						Frog_fixed.avi	0
27924	1676	904.8328	539.5363	0.5110905	0.4343764	565.5654	3.649098	0	901.9147	549.9655	0.3554836	0.4474888	560.4973	3.69609	0	33	903	545						Frog_fixed.avi	0
27941	1677	909.4998	545.8849	0.510951	0.4336912	565.2332	3.648041	0	899.834	548.9312	0.3553104	0.4473433	560.494	3.703174	0	33	905	547						Frog_fixed.avi	0
27957	1678	909.9595	548.4904	0.5107778	0.4330291	565.0257	3.64536	0	905.2178	545.7188	0.3551071	0.4473018	560.1836	3.702776	0	33	908	547						Frog_fixed.avi	0
27974	1679	909.6591	546.3511	0.510467	0.4323429	564.9261	3.640969	0	899.8668	548.5431	0.354793	0.4473656	560.1888	3.70256	0	33	905	547						Frog_fixed.avi	0
27991	1680	909.8124	549.8015	0.5100784	0.4315628	564.551	3.627861	0	904.4323	546.8108	0.3544141	0.4475081	559.8961	3.689665	0	33	907	548						Frog_fixed.avi	0
28007	1681	913.8974	548.5728	0.5095791	0.4307707	564.3883	3.62772	0	905.5582	552.6636	0.3538891	0.4477019	559.6848	3.679558	0	33	910	551						Frog_fixed.avi	0
28024	1682	913.3975	549.0825	0.5089501	0.4300084	564.1526	3.637542	0	899.2823	553.9655	0.3532017	0.4479244	559.5062	3.673079	0	33	906	552						Frog_fixed.avi	0
28041	1683	914.4188	547.3035	0.5081884	0.4293393	563.8777	3.639414	0	904.5608	546.7341	0.3524535	0.4482567	559.2744	3.674707	0	33	909	547						Frog_fixed.avi	0
28057	1684	905.5458	548.6011	0.5072728	0.4286496	563.7445	3.637636	0	903.1449	549.5717	0.3515612	0.4484584	559.0963	3.662724	0	33	904	549						Frog_fixed.avi	0
28074	1685	911.8649	544.6455	0.506368	0.427951	563.2829	3.619432	0	906.9423	550.9212	0.3505987	0.4485461	558.9803	3.659551	0	33	909	548						Frog_fixed.avi	0
28091	1686	915.0784	540.0997	0.5054142	0.4272907	563.0048	3.596765	0	898.7692	555.0508	0.349592	0.4486134	558.7518	3.654761	0	33	907	548						Frog_fixed.avi	0
28107	1687	916.312	542.9448	0.5044641	0.4266345	562.7823	3.593905	0	903.3365	550.7406	0.3486139	0.4486392	558.6305	3.638352	0	33	910	547						Frog_fixed.avi	0
28124	1688	909.7061	549.9462	0.5035231	0.4259527	562.5593	3.612546	0	902.2181	551.3557	0.3476696	0.4485152	558.4701	3.634371	0	33	906	551						Frog_fixed.avi	0
28141	1689	912.0735	548.9036	0.5026529	0.425313	562.1753	3.612927	0	911.2778	544.1807	0.3468163	0.4483537	558.2935	3.620181	0	33	912	547						Frog_fixed.avi	0
28157	1690	914.9914	546.881	0.5018835	0.4247131	561.9741	3.60076	0	907.7868	548.5068	0.3459879	0.448047	558.0714	3.617017	0	33	911	548						Frog_fixed.avi	0
28174	1691	916.0443	547.708	0.5011401	0.424097	561.836	3.597151	0	907.5513	550.3386	0.3452118	0.4476494	557.8647	3.607295	0	33	912	549						Frog_fixed.avi	0
28191	1692	908.024	551.2334	0.5004361	0.4235318	561.7053	3.5876	0	909.5279	545.6043	0.3445071	0.4473555	557.7567	3.593799	0	33	909	548						Frog_fixed.avi	0
28207	1693	915.4679	547.2784	0.4998176	0.4231071	561.3732	3.572065	0	906.1982	551.6136	0.3438414	0.4470463	557.478	3.585659	0	33	911	549						Frog_fixed.avi	0
28224	1694	916.658	546.195	0.4992637	0.422758	561.2708	3.57108	0	907.9438	550.957	0.343246	0.446884	557.3266	3.578561	0	33	912	549						Frog_fixed.avi	0
28241	1695	914.1875	555.2077	0.4987126	0.4225176	561.1908	3.564178	0	907.2989	551.0881	0.3426839	0.4468411	557.1214	3.575327	0	33	911	553						Frog_fixed.avi	0
28257	1696	914.584	549.2574	0.498165	0.4224678	560.9313	3.550841	0	904.6583	547.928	0.3421492	0.4469171	556.9705	3.573599	0	34	910	549						Frog_fixed.avi	0
28274	1697	864.2856	541.8173	0.4978617	0.4224561	560.8541	3.556999	0	862.3778	534.4564	0.3418831	0.4470387	556.7244	3.551665	0	34	863	538						Frog_fixed.avi	0
28291	1698	880.0119	540.3168	0.4974171	0.422586	560.6493	3.539697	0	868.1956	536.2128	0.3414162	0.4472878	556.6242	3.558401	0	34	874	538						Frog_fixed.avi	0
28307	1699	880.032	536.3345	0.4969395	0.4227531	560.5656	3.533444	0	861.7313	538.5159	0.3409175	0.4476466	556.5894	3.539961	0	34	871	537						Frog_fixed.avi	0
28324	1700	875.5584	539.7233	0.4964817	0.4230695	560.4748	3.531687	0	861.8859	538.374	0.3404488	0.4480881	556.525	3.537795	0	34	869	539						Frog_fixed.avi	0
28340	1701	877.5702	537.8948	0.4960307	0.4233761	560.3264	3.52204	0	865.7642	539.9149	0.339985	0.4485044	556.4758	3.526877	0	34	872	539						Frog_fixed.avi	0
28357	1702	876.6473	537.465	0.4956184	0.4236766	560.1686	3.520552	0	869.6622	534.0629	0.3395701	0.4490029	556.3835	3.514934	0	34	873	536						Frog_fixed.avi	0
28374	1703	879.46	536.707	0.495231	0.4238765	560.4185	3.51093	0	863.2162	536.3031	0.3391679	0.4493233	556.4005	3.508165	0	34	871	537						Frog_fixed.avi	0
28390	1704	878.379	544.3082	0.4948361	0.4239978	560.5856	3.51606	0	867.4033	535.8951	0.3388293	0.449707	556.4858	3.50206	0	34	873	540						Frog_fixed.avi	0
28407	1705	878.8865	542.9465	0.4945023	0.4240889	560.4918	3.500053	0	862.5009	538.1407	0.3384761	0.4499706	556.6809	3.507048	0	34	871	541						Frog_fixed.avi	0
28424	1706	878.4703	546.6156	0.4941846	0.4241092	560.7032	3.500177	0	865.6161	539.7402	0.3382044	0.450166	556.7701	3.491863	0	34	872	543						Frog_fixed.avi	0
28440	1707	880.496	541.0761	0.493891	0.4242836	560.9323	3.490773	0	865.0369	538.0269	0.3379539	0.4505173	556.8636	3.490623	0	34	873	540						Frog_fixed.avi	0
28457	1708	880.6516	538.7344	0.4936458	0.4244173	561.0919	3.492308	0	867.6588	532.997	0.3377483	0.4507863	557.1156	3.493167	0	34	874	536						Frog_fixed.avi	0
28474	1709	877.8938	542.5326	0.4934144	0.4246343	561.2178	3.48545	0	864.1898	535.4618	0.3375686	0.4510479	557.3823	3.49056	0	34	871	539						Frog_fixed.avi	0
28490	1710	880.2881	541.169	0.4932777	0.424848	561.4902	3.478334	0	864.885	534.2144	0.3374568	0.4513306	557.5441	3.459919	0	34	873	538						Frog_fixed.avi	0
28507	1711	882.2468	544.2706	0.4931949	0.4250243	561.8262	3.491434	0	863.6423	534.913	0.337399	0.4515665	557.7773	3.476666	0	34	873	540						Frog_fixed.avi	0
28524	1712	878.2805	537.4526	0.4931205	0.4252416	562.199	3.486488	0	864.2785	536.6838	0.3374086	0.4517153	558.0964	3.473732	0	34	871	537						Frog_fixed.avi	0
28540	1713	879.0741	537.0787	0.4931118	0.4253782	562.3199	3.484761	0	863.2624	536.5192	0.3374464	0.4518499	558.3274	3.457755	0	34	871	537						Frog_fixed.avi	0
28557	1714	879.2969	540.3803	0.493123	0.4255341	562.5326	3.478551	0	862.6572	534.965	0.3375129	0.4519653	558.5434	3.461754	0	34	871	538						Frog_fixed.avi	0
28574	1715	878.3795	539.6333	0.4931574	0.4256683	562.8045	3.471228	0	855.8888	536.3542	0.3376022	0.4520909	558.7513	3.468284	0	34	867	538						Frog_fixed.avi	0
28590	1716	870.278	537.5899	0.4931854	0.425841	563.1373	3.479992	0	860.7487	537.2189	0.3377128	0.4521642	559.0812	3.477202	0	34	866	537						Frog_fixed.avi	0
28607	1717	872.1996	543.0925	0.4932739	0.425972	563.381	3.483334	0	856.8635	537.0734	0.3378167	0.4521919	559.2707	3.469884	0	34	865	540						Frog_fixed.avi	0
28624	1718	862.6134	537.0853	0.4933862	0.4261959	563.676	3.469285	0	849.0095	527.7128	0.3380095	0.4522181	559.5774	3.469195	0	35	856	532						Frog_fixed.avi	0
28640	1719	815.3073	550.3177	0.4936376	0.4264717	563.8456	3.479177	0	801.5848	542.2986	0.3383756	0.4523374	559.6291	3.455878	0	35	808	546						Frog_fixed.avi	0
28657	1720	829.2023	553.1051	0.4936678	0.4267043	564.2635	3.473125	0	814.0891	549.5313	0.3384077	0.4524687	559.9492	3.468438	0	35	822	551						Frog_fixed.avi	0
28674	1721	820.7043	546.5166	0.4936476	0.4270387	564.5983	3.483217	0	808.0864	549.1772	0.3384663	0.4526732	560.1056	3.46477	0	35	814	548						Frog_fixed.avi	0
28690	1722	819.4451	552.2313	0.4936479	0.4273092	564.7012	3.490175	0	805.2072	553.4196	0.3384792	0.4529495	560.2886	3.462186	0	35	812	553						Frog_fixed.avi	0
28707	1723	821.1182	548.4267	0.4936341	0.4276234	564.8666	3.474162	0	805.0558	551.8379	0.338472	0.4532102	560.4451	3.456366	0	35	813	550						Frog_fixed.avi	0
28724	1724	822.021	555.1377	0.4935788	0.4278623	564.9384	3.488839	0	803.9634	554.9933	0.3384612	0.4534783	560.5255	3.46168	0	35	813	555						Frog_fixed.avi	0
28740	1725	819.5878	550.5494	0.4934741	0.4281014	564.985	3.486235	0	805.2009	553.2833	0.3383916	0.4537905	560.6824	3.457897	0	35	812	552						Frog_fixed.avi	0
28757	1726	821.996	549.3265	0.4933593	0.4282789	565.0721	3.465936	0	806.2859	550.4868	0.3383088	0.4540046	560.7456	3.455174	0	35	814	550						Frog_fixed.avi	0
28774	1727	813.1672	548.6888	0.4931664	0.4284196	565.1125	3.47451	0	808.0042	552.8896	0.3381947	0.4541035	560.7747	3.447798	0	35	811	551						Frog_fixed.avi	0
28790	1728	823.5748	555.2768	0.4930601	0.4283784	565.2762	3.481439	0	803.7563	556.373	0.3380111	0.4541155	560.8312	3.443295	0	35	814	556						Frog_fixed.avi	0
28807	1729	820.2719	558.6953	0.4928406	0.4283012	565.3073	3.473609	0	801.2051	558.4029	0.3378416	0.4540744	560.9322	3.456358	0	35	811	559						Frog_fixed.avi	0
28824	1730	817.5375	560.737	0.4926311	0.4281496	565.2918	3.49636	0	802.6943	553.315	0.3376224	0.4539903	561.0497	3.453274	0	35	810	557						Frog_fixed.avi	0
28840	1731	818.4954	550.8001	0.4924397	0.42794	565.3286	3.469702	0	801.9703	559.2637	0.3374138	0.4538117	560.941	3.446003	0	35	810	555						Frog_fixed.avi	0
28857	1732	814.3621	553.5996	0.4921877	0.4275582	565.2836	3.461714	0	802.7168	557.4229	0.3372017	0.4535015	560.9458	3.443416	0	35	809	556						Frog_fixed.avi	0
28874	1733	823.9094	553.5155	0.4920168	0.4271476	565.3588	3.47698	0	804.4755	551.9668	0.3369537	0.4531991	560.8995	3.445917	0	35	814	553						Frog_fixed.avi	0
28890	1734	816.0787	553.4887	0.4917392	0.4266726	565.3335	3.457891	0	809.4463	551.3159	0.3367203	0.4528926	560.9191	3.435168	0	35	813	552						Frog_fixed.avi	0
28907	1735	824.4823	550.5066	0.4915394	0.4263218	565.2933	3.477126	0	800.6525	558.6553	0.3364369	0.4525429	560.921	3.451929	0	35	813	555						Frog_fixed.avi	0
28923	1736	847.302	546.3563	0.4911262	0.4259044	565.2139	3.475279	0	828.1633	547.1749	0.3360375	0.4523064	560.8688	3.450123	0	35	838	547						Frog_fixed.avi	0
28940	1737	843.2144	536.8036	0.4908504	0.4255954	565.2053	3.444494	0	824.7277	542.2267	0.3358011	0.4520901	560.8286	3.45137	0	35	834	540						Frog_fixed.avi	0
28957	1738	846.9276	536.3011	0.4906317	0.4253633	565.0733	3.445715	0	827.8694	548.121	0.335517	0.451921	560.7269	3.443259	0	35	837	542						Frog_fixed.avi	0
28973	1739	843.2617	540.4407	0.4903381	0.4250431	565.0476	3.456742	0	828.8584	546.1627	0.3352346	0.4517504	560.6125	3.430684	0	35	836	543						Frog_fixed.avi	0
28990	1740	845.6887	541.5968	0.490108	0.4248182	564.9968	3.458803	0	830.8163	545.9453	0.3349736	0.4516358	560.6033	3.445148	0	35	838	544						Frog_fixed.avi	0
29007	1741	842.3	537.7711	0.4898261	0.4246095	564.9793	3.448637	0	831.2811	545.5328	0.3347139	0.4515357	560.4785	3.43732	0	35	837	542						Frog_fixed.avi	0
29023	1742	853.7557	537.0302	0.4896312	0.4243249	564.9857	3.449452	0	832.8906	536.5943	0.3344657	0.4514004	560.5746	3.422191	0	35	843	537						Frog_fixed.avi	0
29040	1743	846.7634	536.1461	0.4893659	0.4240343	564.8571	3.432249	0	833.31	541.9767	0.3342482	0.4512706	560.4465	3.433783	0	35	840	539						Frog_fixed.avi	0
29057	1744	852.7167	535.6031	0.4891603	0.4238807	564.8997	3.433	0	833.5073	537.7297	0.3340336	0.4511294	560.5048	3.420969	0	35	843	537						Frog_fixed.avi	0
29073	1745	852.9424	530.9449	0.4890011	0.4238245	564.7486	3.433674	0	838.5845	539.382	0.333879	0.4510943	560.4667	3.43001	0	35	846	535						Frog_fixed.avi	0
29090	1746	846.5444	528.2836	0.488802	0.423734	564.6934	3.407933	0	837.3417	541.9699	0.3337197	0.4510989	560.3679	3.422825	0	35	842	535						Frog_fixed.avi	0
29107	1747	852.1646	524.392	0.4886772	0.4237111	564.8892	3.395762	0	839.0836	533.4518	0.3335623	0.4512264	560.4371	3.4185	0	35	846	529						Frog_fixed.avi	0
29123	1748	859.8071	532.7962	0.4885441	0.4237978	564.6638	3.432561	0	840.1245	538.9801	0.3334241	0.4513419	560.4156	3.422574	0	35	850	536						Frog_fixed.avi	0
29140	1749	857.6697	526.9151	0.4883402	0.4238931	564.8031	3.416933	0	843.1671	531.7689	0.3332469	0.4515258	560.2966	3.416261	0	35	850	529						Frog_fixed.avi	0
29157	1750	861.9922	535.7112	0.4881314	0.4239745	564.8198	3.413749	0	844.186	539.9788	0.3330268	0.4516747	560.4177	3.411203	0	35	853	538						Frog_fixed.avi	0
29173	1751	856.9359	542.3781	0.4878341	0.4241627	564.5947	3.41812	0	849.5179	534.1107	0.3327869	0.4520231	560.3063	3.403587	0	35	853	538						Frog_fixed.avi	0
29190	1752	864.7576	531.306	0.4875877	0.4243845	564.6965	3.420129	0	850.3904	531.5416	0.3325051	0.4522848	560.4623	3.395991	0	35	858	531						Frog_fixed.avi	0
29207	1753	859.0426	530.7231	0.4872202	0.4245686	564.843	3.40801	0	848.6829	543.1214	0.3322003	0.4525245	560.3343	3.413897	0	35	854	537						Frog_fixed.avi	0
29223	1754	922.2882	525.7485	0.486613	0.4247262	564.7502	3.411463	0	909.8028	522.3347	0.3316642	0.452881	560.512	3.40497	0	36	916	524						Frog_fixed.avi	0
29240	1755	924.7673	527.5438	0.4862557	0.424955	564.6833	3.417095	0	912.4463	530.8273	0.3313103	0.4531994	560.6494	3.403618	0	36	919	529						Frog_fixed.avi	0
29257	1756	924.1629	520.4661	0.4859573	0.4253057	564.6253	3.397787	0	912.1736	527.3379	0.3310205	0.4536067	560.6223	3.399164	0	36	918	524						Frog_fixed.avi	0
29273	1757	923.4597	524.0815	0.4856563	0.4255488	564.712	3.401715	0	917.3957	522.6285	0.3307313	0.4539283	560.5892	3.38386	0	36	920	523						Frog_fixed.avi	0
29290	1758	925.3116	527.8744	0.4853863	0.425844	564.5047	3.38843	0	915.8843	529.5075	0.3304499	0.4542277	560.666	3.398555	0	36	921	529						Frog_fixed.avi	0
29306	1759	926.9263	523.9979	0.4851434	0.4262892	564.6389	3.405951	0	916.7716	524.9472	0.3301843	0.4546119	560.5714	3.381406	0	36	922	524						Frog_fixed.avi	0
29323	1760	922.4359	531.5458	0.4848741	0.4267124	564.4031	3.394672	0	919.4284	531.185	0.3299052	0.4549382	560.6679	3.385706	0	36	921	531						Frog_fixed.avi	0
29340	1761	926.4379	527.3524	0.4846399	0.4271564	564.5735	3.393302	0	915.2832	523.7863	0.3296117	0.4553672	560.6477	3.390771	0	36	921	526						Frog_fixed.avi	0
29356	1762	922.1844	529.5278	0.4844098	0.4275264	564.3176	3.392802	0	916.0923	525.8802	0.3293837	0.4556605	560.5972	3.389458	0	36	919	528						Frog_fixed.avi	0
29373	1763	922.8961	524.9103	0.4842202	0.427846	564.627	3.403125	0	913.6897	532.5262	0.3291656	0.4559278	560.431	3.403537	0	36	918	529						Frog_fixed.avi	0
29390	1764	924.5611	529.3907	0.4840869	0.4279845	564.4009	3.416202	0	923.2479	527.4203	0.32899	0.4561699	560.4741	3.400499	0	36	924	528						Frog_fixed.avi	0
29406	1765	919.1842	528.2033	0.483941	0.4280501	564.2277	3.414233	0	913.8685	526.361	0.3288364	0.4562402	560.4622	3.423915	0	36	917	527						Frog_fixed.avi	0
29423	1766	923.8488	521.5501	0.4838578	0.4280313	564.303	3.413597	0	915.3269	526.4058	0.3287082	0.4561619	560.3492	3.413602	0	36	920	524						Frog_fixed.avi	0
29440	1767	921.2827	520.7535	0.4837441	0.4278337	564.5388	3.403103	0	909.4587	528.7643	0.3285785	0.4559201	560.4786	3.412727	0	36	915	525						Frog_fixed.avi	0
29456	1768	920.6585	530.0613	0.4836776	0.4274556	564.4418	3.437521	0	913.0372	530.823	0.3285114	0.4555879	560.4008	3.420553	0	36	917	530						Frog_fixed.avi	0
29473	1769	923.5083	521.9854	0.4836101	0.427124	564.3613	3.419582	0	916.8116	524.8131	0.3284245	0.4553067	560.4073	3.421524	0	36	920	523						Frog_fixed.avi	0
29490	1770	922.2687	518.84	0.4835718	0.4267987	564.1897	3.433622	0	910.0912	534.326	0.3283403	0.4548815	560.3595	3.441259	0	36	916	527						Frog_fixed.avi	0
29506	1771	919.5466	524.0805	0.4835381	0.4264035	564.2265	3.427233	0	915.9366	521.5687	0.3283003	0.4546595	560.2542	3.431191	0	36	918	523						Frog_fixed.avi	0
29523	1772	917.6248	524.6757	0.4835267	0.4262117	564.0739	3.441767	0	909.4378	522.8512	0.3282682	0.4544212	560.2497	3.439876	0	36	914	524						Frog_fixed.avi	0
29540	1773	914.8373	520.3391	0.4834893	0.4259714	563.9178	3.430204	0	909.8712	532.4178	0.3282476	0.4541212	560.2224	3.437616	0	36	912	526						Frog_fixed.avi	0
29556	1774	915.4791	521.0716	0.4834601	0.4258025	564.0189	3.436625	0	912.4566	527.0999	0.3282419	0.4540072	560.1695	3.443744	0	36	914	524						Frog_fixed.avi	0
29573	1775	909.18	527.7028	0.4834654	0.4257502	564.0278	3.453365	0	909.2198	529.2097	0.3282438	0.4539711	560.1325	3.446098	0	36	909	528						Frog_fixed.avi	0
29590	1776	911.2238	526.7352	0.4834926	0.4257724	563.9366	3.449066	0	905.5562	523.8237	0.3282459	0.4539773	560.1178	3.462664	0	36	908	525						Frog_fixed.avi	0
29606	1777	912.6295	524.0894	0.4835038	0.42587	563.9232	3.453954	0	903.611	528.1	0.3282478	0.4540036	560.1183	3.478246	0	36	908	526						Frog_fixed.avi	0
29623	1778	915.4313	518.2928	0.4835372	0.4261352	564.0227	3.465113	0	903.3414	532.7195	0.3282535	0.45407	560.1532	3.480104	0	36	909	526						Frog_fixed.avi	0
29640	1779	917.2281	523.0609	0.4835387	0.4263478	564.0938	3.458615	0	905.1974	522.3156	0.3282489	0.454259	560.1372	3.48299	0	36	911	523						Frog_fixed.avi	0
29656	1780	911.5256	527.4307	0.4834945	0.4266748	564.0105	3.478953	0	907.4183	527.3129	0.328238	0.4545026	560.1544	3.497724	0	36	909	527						Frog_fixed.avi	0
29673	1781	909.3478	522.1533	0.4834529	0.4270497	564.1562	3.476972	0	908.8988	525.3461	0.3282008	0.4547043	560.1626	3.50066	0	36	909	524						Frog_fixed.avi	0
29690	1782	913.3204	522.9625	0.4833583	0.4273457	564.3256	3.466572	0	901.2845	528.2866	0.3280907	0.4548662	560.3755	3.523102	0	36	907	526						Frog_fixed.avi	0
29706	1783	914.6777	510.7487	0.4832136	0.4276589	564.7059	3.484903	0	910.2601	521.5049	0.3279693	0.4550692	560.4349	3.512916	0	36	912	516						Frog_fixed.avi	0
29723	1784	914.5189	519.3939	0.4830179	0.4278978	564.5433	3.485853	0	904.7286	520.0499	0.3277895	0.4552373	560.3911	3.524113	0	36	910	520						Frog_fixed.avi	0
29740	1785	913.8018	524.15	0.4827296	0.4280101	564.7885	3.485275	0	908.9784	521.9754	0.3275452	0.4553643	560.5364	3.518396	0	36	911	523						Frog_fixed.avi	0
29756	1786	908.1074	523.4146	0.4823689	0.4281934	564.7343	3.494129	0	904.4021	527.822	0.3272285	0.4554785	560.6114	3.544756	0	36	906	526						Frog_fixed.avi	0
29773	1787	913.9037	516.5447	0.4820025	0.4284317	564.9235	3.495938	0	909.417	523.1948	0.3268642	0.4556332	560.823	3.544792	0	36	912	520						Frog_fixed.avi	0
29790	1788	910.4382	518.7844	0.481589	0.428613	565.0907	3.503443	0	906.7472	523.7832	0.3264566	0.4557595	561.0052	3.542568	0	36	909	521						Frog_fixed.avi	0
29806	1789	890.2158	480.5913	0.4811941	0.4285247	565.1878	3.490861	0	890.8597	479.4886	0.3261681	0.4556803	561.2642	3.564669	0	37	891	480						Frog_fixed.avi	0
29823	1790	889.8999	484.6891	0.4806315	0.4286697	565.4071	3.498765	0	888.0432	480.6367	0.3257112	0.4558924	561.4267	3.553002	0	37	889	483						Frog_fixed.avi	0
29839	1791	890.1541	482.4044	0.4800986	0.4287858	565.4136	3.491197	0	888.8166	480.8357	0.3251467	0.4561984	561.4869	3.555158	0	37	889	482						Frog_fixed.avi	0
29856	1792	890.2622	483.4336	0.4795601	0.4287882	565.5065	3.496122	0	884.3157	483.762	0.3245564	0.4563633	561.5182	3.553592	0	37	887	484						Frog_fixed.avi	0
29873	1793	890.5123	484.804	0.4790311	0.4287834	565.5606	3.493269	0	886.9819	485.5008	0.3240172	0.4565112	561.5488	3.541667	0	37	889	485						Frog_fixed.avi	0
29889	1794	891.4803	487.1499	0.4785261	0.4287809	565.5761	3.482617	0	887.0468	481.1348	0.3235068	0.4567223	561.5911	3.542373	0	37	889	484						Frog_fixed.avi	0
29906	1795	889.901	487.4264	0.4780579	0.4287881	565.6038	3.49534	0	888.7922	477.7886	0.3230499	0.4569655	561.6586	3.531336	0	37	889	483						Frog_fixed.avi	0
29923	1796	888.1774	480.5544	0.4776438	0.42877	565.6025	3.467561	0	885.9402	482.1188	0.3226372	0.4571079	561.7429	3.540603	0	37	887	481						Frog_fixed.avi	0
29939	1797	892.1705	483.9351	0.477291	0.4286554	565.4427	3.483926	0	883.7088	481.8117	0.3222642	0.4571509	561.8156	3.533814	0	37	888	483						Frog_fixed.avi	0
29956	1798	886.5231	481.8601	0.4769648	0.4284742	565.7537	3.467592	0	886.2023	479.2324	0.3219633	0.4571265	561.6678	3.537739	0	37	886	481						Frog_fixed.avi	0
29973	1799	889.4219	485.0065	0.4767484	0.4281241	565.4618	3.4608	0	887.5583	476.9556	0.3217314	0.4569875	561.7968	3.541692	0	37	888	481						Frog_fixed.avi	0
29989	1800	888.8342	481.706	0.4766108	0.427777	565.5718	3.476288	0	882.9591	482.4013	0.3215521	0.4566833	561.7202	3.534457	0	37	886	482						Frog_fixed.avi	0
30006	1801	888.0106	495.1983	0.476518	0.4272031	565.3746	3.46588	0	884.8544	484.0735	0.3214603	0.4563664	561.6144	3.523425	0	37	886	490						Frog_fixed.avi	0
30023	1802	884.4215	483.0901	0.4764474	0.4267681	565.4836	3.449392	0	883.933	481.0819	0.3214228	0.456045	561.621	3.540403	0	37	884	482						Frog_fixed.avi	0
30039	1803	883.9771	482.4919	0.4764768	0.4262781	565.4045	3.462438	0	883.9128	482.4418	0.3214408	0.4556018	561.5355	3.516664	0	37	884	482						Frog_fixed.avi	0
30056	1804	893.2306	490.9435	0.4766306	0.4257796	565.3029	3.457996	0	881.826	474.0059	0.3215208	0.4552578	561.4881	3.527405	0	37	888	482						Frog_fixed.avi	0
30073	1805	887.9263	489.2722	0.4767834	0.4254374	565.0683	3.464479	0	881.7797	479.4478	0.3216617	0.4548349	561.5505	3.520505	0	37	885	484						Frog_fixed.avi	0
30089	1806	887.1588	491.8097	0.4770166	0.4249996	565.0391	3.447634	0	883.3558	479.169	0.3219132	0.4545297	561.3267	3.542735	0	37	885	485						Frog_fixed.avi	0
30106	1807	885.3742	484.9628	0.4773117	0.4246637	564.944	3.455086	0	882.8622	484.0652	0.3221754	0.4540946	561.2203	3.515136	0	37	884	485						Frog_fixed.avi	0
30123	1808	888.6016	487.9954	0.4776886	0.4243997	564.9008	3.457436	0	880.5685	478.0441	0.3224987	0.4538086	561.1365	3.513283	0	37	885	483						Frog_fixed.avi	0
30139	1809	885.9832	499.3353	0.478031	0.4240122	564.7662	3.457108	0	877.6301	485.3686	0.3228641	0.4534625	561.0621	3.523033	0	37	882	492						Frog_fixed.avi	0
30156	1810	886.683	488.4625	0.4784235	0.4239216	564.7244	3.448692	0	881.5908	481.97	0.3232111	0.4532043	561.0621	3.515622	0	37	884	485						Frog_fixed.avi	0
30173	1811	880.2209	483.9635	0.4787865	0.4238107	564.7126	3.450115	0	881.7223	478.3274	0.3235834	0.4530346	560.876	3.507908	0	37	881	481						Frog_fixed.avi	0
30189	1812	886.2986	483.3336	0.4791882	0.4237654	564.4993	3.45271	0	882.2629	479.299	0.3239534	0.4528663	560.8533	3.515531	0	37	884	481						Frog_fixed.avi	0
30206	1813	884.862	488.5425	0.4794418	0.4236703	564.379	3.459882	0	878.0401	485.4441	0.3242194	0.4526378	560.8339	3.527654	0	37	881	487						Frog_fixed.avi	0
30223	1814	913.9155	470.1023	0.479573	0.4235035	564.4394	3.456863	0	918.0328	465.429	0.3244065	0.4523883	560.8937	3.531731	0	37	916	468						Frog_fixed.avi	0
30239	1815	906.0956	469.1055	0.4797966	0.4234223	564.6775	3.453884	0	905.4264	461.3541	0.3246385	0.4523032	560.7858	3.524688	0	37	906	465						Frog_fixed.avi	0
30256	1816	909.9011	467.2627	0.4800496	0.4235343	564.3691	3.475998	0	911.2922	463.6969	0.3248416	0.452271	560.8115	3.538711	0	37	911	465						Frog_fixed.avi	0
30273	1817	909.817	464.3774	0.4802292	0.4235777	564.6094	3.471888	0	907.5316	463.4779	0.3249995	0.4522068	560.852	3.525465	0	37	909	464						Frog_fixed.avi	0
30289	1818	903.4515	464.9805	0.4803679	0.4236243	564.452	3.456543	0	905.6283	462.5057	0.325126	0.4521304	560.7863	3.531052	0	37	905	464						Frog_fixed.avi	0
30306	1819	908.4486	466.6379	0.4805481	0.4237141	564.3839	3.469124	0	910.1675	458.9756	0.3252901	0.4520323	560.7676	3.528952	0	37	909	463						Frog_fixed.avi	0
30323	1820	908.7527	462.7344	0.4807079	0.4237819	564.5328	3.46049	0	905.1639	460.9144	0.3254195	0.4519706	560.8123	3.538198	0	37	907	462						Frog_fixed.avi	0
30339	1821	903.6256	468.1293	0.4808903	0.42386	564.4718	3.478554	0	906.5641	461.6833	0.3255421	0.4518855	560.826	3.531154	0	37	905	465						Frog_fixed.avi	0
30356	1822	906.5143	466.9623	0.4810771	0.4239388	564.4764	3.467052	0	901.987	465.868	0.3256914	0.4518557	560.7742	3.533972	0	37	904	466						Frog_fixed.avi	0
30373	1823	907.8245	464.5481	0.4812671	0.424135	564.6467	3.475164	0	901.6205	464.4815	0.3258921	0.4518787	560.7494	3.532336	0	37	905	465						Frog_fixed.avi	0
30389	1824	902.8921	463.5812	0.4814062	0.4243771	564.4393	3.475547	0	903.9282	463.0553	0.3260303	0.4520171	560.8096	3.548303	0	37	903	463						Frog_fixed.avi	0
30406	1825	908.2335	460.7434	0.4816115	0.4245988	564.4655	3.47804	0	902.2369	462.5763	0.3261738	0.4520929	560.7806	3.543472	0	37	905	462						Frog_fixed.avi	0
30422	1826	907.5475	465.2805	0.4817317	0.4246823	564.6746	3.463976	0	904.9919	466.5487	0.3263334	0.4521272	560.7571	3.556666	0	37	906	466						Frog_fixed.avi	0
30439	1827	906.1859	462.5172	0.4818394	0.4247619	564.6133	3.469018	0	900.7432	464.3563	0.3264343	0.4521328	560.8167	3.55102	0	37	903	463						Frog_fixed.avi	0
30456	1828	906.0873	468.5546	0.4819184	0.4247588	564.7261	3.480724	0	903.8532	463.034	0.3265159	0.4520963	560.8492	3.551946	0	37	905	466						Frog_fixed.avi	0
30472	1829	909.3566	463.9649	0.4819559	0.424732	564.8094	3.469403	0	901.2592	462.3795	0.3265468	0.4520448	560.9124	3.550267	0	37	905	463						Frog_fixed.avi	0
30489	1830	909.1823	461.9977	0.4819612	0.424701	564.8875	3.472575	0	906.43	464.1168	0.3265849	0.4520168	560.8861	3.542157	0	37	908	463						Frog_fixed.avi	0
30506	1831	906.8314	465.3099	0.4819356	0.424694	564.9584	3.467424	0	901.173	466.4448	0.3265599	0.4520737	560.9999	3.561187	0	37	904	466						Frog_fixed.avi	0
30522	1832	906.3303	469.2446	0.4818909	0.4247378	564.9802	3.473446	0	900.8544	461.917	0.3265367	0.4521782	561.0398	3.559053	0	37	904	466						Frog_fixed.avi	0
30539	1833	904.4049	472.7691	0.481788	0.424901	565.023	3.493665	0	901.2991	470.6216	0.3264797	0.4523341	561.0985	3.566882	0	37	903	472						Frog_fixed.avi	0
30556	1834	906.61	468.9425	0.4817365	0.4251646	565.0472	3.473457	0	904.4024	471.2295	0.3264145	0.4525241	561.1516	3.559348	0	37	906	470						Frog_fixed.avi	0
30572	1835	907.0791	468.8327	0.4816591	0.4254251	565.137	3.489841	0	902.0926	470.2681	0.3263483	0.4528554	561.2032	3.578742	0	37	905	470						Frog_fixed.avi	0
30589	1836	908.2349	477.8873	0.4815919	0.4256244	565.3259	3.510513	0	900.206	472.7278	0.3262556	0.453049	561.3466	3.577647	0	37	904	475						Frog_fixed.avi	0
30606	1837	906.8737	465.8674	0.4815205	0.4260255	565.3479	3.501053	0	901.8188	468.9532	0.3262157	0.4532526	561.3719	3.583493	0	37	904	467						Frog_fixed.avi	0
30622	1838	902.4487	465.3212	0.4815058	0.4263188	565.337	3.492167	0	902.5723	474.6716	0.3262199	0.4534844	561.3665	3.598359	0	37	903	470						Frog_fixed.avi	0
30639	1839	905.4638	474.4931	0.4815287	0.4265572	565.3668	3.52689	0	901.081	467.683	0.3262383	0.4537189	561.4247	3.583964	0	37	903	471						Frog_fixed.avi	0
30656	1840	905.3129	468.317	0.4815465	0.4268834	565.5344	3.513722	0	899.3142	468.3845	0.3262551	0.4539098	561.4927	3.586752	0	37	902	468						Frog_fixed.avi	0
30672	1841	900.6634	471.7085	0.4815536	0.4271331	565.375	3.536566	0	897.3477	472.8249	0.326298	0.4540611	561.4871	3.600931	0	37	899	472						Frog_fixed.avi	0
30689	1842	904.8795	472.1849	0.4815933	0.4273354	565.5119	3.533839	0	898.7805	476.6588	0.3263609	0.4542555	561.3738	3.613723	0	37	902	474						Frog_fixed.avi	0
30706	1843	902.7304	475.4754	0.4815975	0.4275323	565.575	3.536833	0	900.3861	470.0752	0.3263614	0.4544491	561.4064	3.606449	0	37	902	473						Frog_fixed.avi	0
30722	1844	900.2728	477.1443	0.4815844	0.4278122	565.5352	3.55211	0	902.6321	470.0623	0.3263788	0.4545669	561.4072	3.605888	0	37	901	474						Frog_fixed.avi	0
30739	1845	905.5787	477.3153	0.4815815	0.427972	565.5137	3.55789	0	900.2455	470.4094	0.3263844	0.4546624	561.4288	3.613722	0	37	903	474						Frog_fixed.avi	0
30756	1846	901.8057	480.7118	0.4815845	0.4280511	565.5639	3.557401	0	899.3416	477.0731	0.3263903	0.4547172	561.4142	3.620241	0	37	901	479						Frog_fixed.avi	0
30772	1847	900.5701	478.069	0.4815844	0.4281612	565.5978	3.557631	0	896.9397	481.8452	0.3263864	0.4547294	561.3987	3.62145	0	37	899	480						Frog_fixed.avi	0
30789	1848	901.2916	477.434	0.481601	0.4282002	565.5925	3.556674	0	897.8613	473.0213	0.3263882	0.4547382	561.3621	3.614173	0	37	900	475						Frog_fixed.avi	0
30806	1849	900.1718	480.6409	0.4816309	0.4281848	565.4979	3.564073	0	896.83	472.189	0.3264101	0.4547117	561.3489	3.614645	0	37	899	476						Frog_fixed.avi	0
30822	1850	894.0692	479.2544	0.4816874	0.4281346	565.3718	3.572645	0	897.0262	471.8183	0.3264567	0.454617	561.3173	3.621908	0	37	896	476						Frog_fixed.avi	0
30839	1851	894.5085	481.4291	0.4818143	0.4279786	565.4503	3.558462	0	891.3752	474.2588	0.3265484	0.4544664	561.3192	3.62544	0	37	893	478						Frog_fixed.avi	0
30856	1852	894.4885	478.9797	0.4820181	0.4279808	565.4405	3.567954	0	889.3759	478.6807	0.3267176	0.4542448	561.3431	3.642157	0	37	892	479						Frog_fixed.avi	0
30872	1853	749.7045	523.7784	0.4829788	0.4285157	565.7546	3.569188	0	742.1512	527.1865	0.3279485	0.4543243	561.2234	3.621658	0	37	746	525						Frog_fixed.avi	0
30889	1854	542.5646	655.3748	0.4845192	0.4297443	565.6977	3.552017	0	523.9363	629.925	0.3301195	0.454812	560.8306	3.642462	0	37	533	643						Frog_fixed.avi	0
30906	1855	350.8775	751.2426	0.4863119	0.4309364	565.7458	3.55702	0	331.1268	717.6265	0.3321617	0.4550866	560.7051	3.652743	0	38	341	734						Frog_fixed.avi	0
30922	1856	123.9496	876.2455	0.4881285	0.4320834	566.3148	3.550852	0	114.1348	835.8257	0.3344348	0.455318	560.6159	3.658387	0	38	119	856						Frog_fixed.avi	0
30939	1857	-100.5394	1007.841	0.4901282	0.433643	567.1786	3.550568	0	-74.78721	953.4758	0.3369021	0.4556334	560.514	3.653723	0	38	-88	981						Frog_fixed.avi	0
30956	1858	-270.5887	1082.981	0.4922378	0.434515	567.6293	3.525817	0	-194.2423	1009.793	0.3392115	0.4553587	560.3468	3.655317	0	38	-232	1046						Frog_fixed.avi	0
30972	1859	-256.3117	1068.102	0.4944605	0.4350615	567.9352	3.558102	0	-171.4786	1006.428	0.3410487	0.4545148	560.199	3.665309	0	38	-214	1037						Frog_fixed.avi	0
30989	1860	-259.5347	1075.922	0.4969084	0.4356478	568.0694	3.55535	0	-190.7039	1020.591	0.3433444	0.4538167	559.8646	3.667774	0	38	-225	1048						Frog_fixed.avi	0
31006	1861	-250.6436	1066.629	0.4994787	0.4363617	567.9881	3.562721	0	-189.6534	1020.946	0.345837	0.4531031	559.5025	3.652558	0	38	-220	1044						Frog_fixed.avi	0
31022	1862	-257.3061	1064.956	0.5022064	0.4371401	568.4214	3.548114	0	-183.2503	1029.297	0.3485439	0.4524353	559.0825	3.660916	0	38	-220	1047						Frog_fixed.avi	0
31039	1863	-266.0943	1072.065	0.5048587	0.4378454	568.5803	3.553103	0	-183.7178	1031.364	0.3513292	0.4517945	558.725	3.646106	0	38	-225	1052						Frog_fixed.avi	0
31056	1864	-264.3377	1069.709	0.5075703	0.4385428	568.9325	3.553108	0	-188.6674	1036.924	0.3541369	0.4511499	558.4459	3.647681	0	38	-227	1053						Frog_fixed.avi	0
31072	1865	-267.1147	1073.667	0.5101739	0.4390883	568.8796	3.558859	0	-186.1936	1032.734	0.3569472	0.4504938	558.0807	3.651423	0	38	-227	1053						Frog_fixed.avi	0
31089	1866	-267.2461	1070.77	0.5126739	0.4396045	569.0372	3.563868	0	-179.3715	1024.453	0.3596806	0.4498006	557.7407	3.646015	0	38	-223	1048						Frog_fixed.avi	0
31106	1867	-271.2268	1071.116	0.5151044	0.4399782	569.2239	3.565487	0	-181.2557	1029.765	0.3623156	0.4489937	557.4379	3.653272	0	38	-226	1050						Frog_fixed.avi	0
31122	1868	-274.3314	1068.55	0.5174472	0.440348	569.6154	3.567678	0	-183.2255	1031.277	0.3649282	0.4481176	557.1205	3.627245	0	38	-229	1050						Frog_fixed.avi	0
31139	1869	-269.1892	1070.687	0.5198057	0.4406274	569.8062	3.556721	0	-180.8228	1032.983	0.3674884	0.447238	556.829	3.635137	0	38	-225	1052						Frog_fixed.avi	0
31156	1870	-281.681	1070.806	0.5220141	0.4409277	569.9053	3.554352	0	-181.9964	1035.464	0.3700253	0.4463388	556.558	3.617891	0	38	-232	1053						Frog_fixed.avi	0
31172	1871	-276.1431	1070.109	0.5243312	0.4412516	569.9023	3.548342	0	-184.3405	1033.814	0.3725821	0.445398	556.2769	3.58498	0	39	-230	1052						Frog_fixed.avi	0
31189	1872	-271.7495	1073.027	0.5266913	0.4415871	570.1173	3.543692	0	-187.6603	1031.896	0.3752389	0.4444185	555.9769	3.555672	0	39	-230	1052						Frog_fixed.avi	0
31205	1873	-326.1572	1069.765	0.5291374	0.4421483	570.5902	3.534336	0	-210.6713	1034.29	0.378189	0.4434791	555.9883	3.554746	0	39	-268	1052						Frog_fixed.avi	0
31222	1874	-788.0689	1134.996	0.5322437	0.442999	570.5902	3.52214	0	-612.5059	1065.534	0.3827108	0.4427386	556.4995	3.56631	0	39	-700	1100						Frog_fixed.avi	0
31239	1875	-1280	-1024	-1	-1	-1	-1	4	-1142.124	1061.68	0.3874532	0.441652	557.519	3.551448	0	39	-1142	1062						Frog_fixed.avi	0
31255	1876	-1280	-1024	-1	-1	-1	-1	4	-1887.547	1136.154	0.3925959	0.4407604	557.5201	3.575148	0	39	-1888	1136						Frog_fixed.avi	0
31272	1877	-1280	-1024	-1	-1	-1	-1	4	-1280	-1024	-1	-1	-1	-1	4		0	0						Frog_fixed.avi	0
31289	1878	-1280	-1024	-1	-1	-1	-1	4	-1280	-1024	-1	-1	-1	-1	4		0	0						Frog_fixed.avi	0
31305	1879	-1280	-1024	-1	-1	-1	-1	4	-1280	-1024	-1	-1	-1	-1	4		0	0						Frog_fixed.avi	0
31322	1880	-1280	-1024	-1	-1	-1	-1	4	-1280	-1024	-1	-1	-1	-1	4		0	0						Frog_fixed.avi	0
31339	1881	-1280	-1024	-1	-1	-1	-1	4	-1280	-1024	-1	-1	-1	-1	4		0	0						Frog_fixed.avi	0
31355	1882	-1280	-1024	-1	-1	-1	-1	4	-1280	-1024	-1	-1	-1	-1	4		0	0						Frog_fixed.avi	0
31372	1883	-1280	-1024	-1	-1	-1	-1	4	-1280	-1024	-1	-1	-1	-1	4		0	0						Frog_fixed.avi	0
31389	1884	-1280	-1024	-1	-1	-1	-1	4	-1280	-1024	-1	-1	-1	-1	4		0	0						Frog_fixed.avi	0
31405	1885	-1280	-1024	-1	-1	-1	-1	4	-1280	-1024	-1	-1	-1	-1	4		0	0						Frog_fixed.avi	0
31422	1886	-1280	-1024	-1	-1	-1	-1	4	-1280	-1024	-1	-1	-1	-1	4		0	0						Frog_fixed.avi	0
31439	1887	-1280	-1024	-1	-1	-1	-1	4	-1280	-1024	-1	-1	-1	-1	4		0	0						Frog_fixed.avi	0
31455	1888	-1280	-1024	-1	-1	-1	-1	4	-1280	-1024	-1	-1	-1	-1	4		0	0						Frog_fixed.avi	0
31472	1889	-1280	-1024	-1	-1	-1	-1	4	-1280	-1024	-1	-1	-1	-1	4		0	0						Frog_fixed.avi	0
31489	1890	-1280	-1024	-1	-1	-1	-1	4	-1280	-1024	-1	-1	-1	-1	4		0	0						Frog_fixed.avi	0
31505	1891	-1280	-1024	-1	-1	-1	-1	4	-1280	-1024	-1	-1	-1	-1	4		0	0						Frog_fixed.avi	0
31522	1892	-1280	-1024	-1	-1	-1	-1	4	-1280	-1024	-1	-1	-1	-1	4		0	0						Frog_fixed.avi	0
31539	1893	-1280	-1024	-1	-1	-1	-1	4	-1280	-1024	-1	-1	-1	-1	4		0	0						Frog_fixed.avi	0
31555	1894	-1280	-1024	-1	-1	-1	-1	4	335.8642	1122.633	0.4696743	0.4491646	571.1915	3.709065	0	40	336	1123						Frog_fixed.avi	0
31572	1895	-1280	-1024	-1	-1	-1	-1	4	-58.65079	1152.582	0.4696724	0.451011	571.1917	3.214896	0	40	-59	1153						Frog_fixed.avi	0
31589	1896	-1280	-1024	-1	-1	-1	-1	4	-8.755534	1207.332	0.4715791	0.4525803	571.1915	3.282155	0	40	-9	1207						Frog_fixed.avi	0
31605	1897	-1280	-1024	-1	-1	-1	-1	4	-1280	-1024	-1	-1	-1	-1	4	40	0	0						Frog_fixed.avi	0
31622	1898	162.4988	145.2768	0.4734132	0.4657728	571.1959	5.526833	1	-138.2185	43.35598	0.4734131	0.4657728	571.1959	5.522904	3	40	162	145						Frog_fixed.avi	0
31639	1899	-1280	-1024	-1	-1	-1	-1	4	-1280	-1024	-1	-1	-1	-1	4		0	0						Frog_fixed.avi	0
31655	1900	-1280	-1024	-1	-1	-1	-1	4	-1280	-1024	-1	-1	-1	-1	4		0	0						Frog_fixed.avi	0
31672	1901	-1280	-1024	-1	-1	-1	-1	4	-1280	-1024	-1	-1	-1	-1	4		0	0						Frog_fixed.avi	0
31689	1902	-1280	-1024	-1	-1	-1	-1	4	-1280	-1024	-1	-1	-1	-1	4		0	0						Frog_fixed.avi	0
31705	1903	-1280	-1024	-1	-1	-1	-1	4	-1280	-1024	-1	-1	-1	-1	4		0	0						Frog_fixed.avi	0
31722	1904	-1280	-1024	-1	-1	-1	-1	4	-1280	-1024	-1	-1	-1	-1	4		0	0						Frog_fixed.avi	0
31738	1905	-1280	-1024	-1	-1	-1	-1	4	-1280	-1024	-1	-1	-1	-1	4		0	0						Frog_fixed.avi	0
31755	1906	-1280	-1024	-1	-1	-1	-1	4	-1280	-1024	-1	-1	-1	-1	4		0	0						Frog_fixed.avi	0
31772	1907	-1280	-1024	-1	-1	-1	-1	4	-1280	-1024	-1	-1	-1	-1	4		0	0						Frog_fixed.avi	0
31788	1908	-1280	-1024	-1	-1	-1	-1	4	-1280	-1024	-1	-1	-1	-1	4		0	0						Frog_fixed.avi	0
31805	1909	-1280	-1024	-1	-1	-1	-1	4	-1280	-1024	-1	-1	-1	-1	4		0	0						Frog_fixed.avi	0
31822	1910	-1280	-1024	-1	-1	-1	-1	4	-1280	-1024	-1	-1	-1	-1	4		0	0						Frog_fixed.avi	0
31838	1911	-1280	-1024	-1	-1	-1	-1	4	-1280	-1024	-1	-1	-1	-1	4		0	0						Frog_fixed.avi	0
31855	1912	-1280	-1024	-1	-1	-1	-1	4	-1280	-1024	-1	-1	-1	-1	4		0	0						Frog_fixed.avi	0
31872	1913	-1280	-1024	-1	-1	-1	-1	4	-1280	-1024	-1	-1	-1	-1	4		0	0						Frog_fixed.avi	0
31888	1914	551.9886	802.079	0.5838106	0.4838123	585.1967	3.736865	0	523.2146	773.8197	0.4512809	0.4595283	560.9563	3.658832	0	41	538	788						Frog_fixed.avi	0
31905	1915	551.7225	799.2295	0.5802906	0.4807546	584.0147	3.742045	0	522.5729	774.8414	0.4448996	0.4580393	561.0214	3.663889	0	41	537	787						Frog_fixed.avi	0
31922	1916	547.6531	791.9429	0.576888	0.4775888	582.7123	3.740709	0	518.6101	776.2754	0.4389403	0.4565772	561.0554	3.671656	0	41	533	784						Frog_fixed.avi	0
31938	1917	547.6012	796.6187	0.5737707	0.4743817	581.5425	3.737715	0	519.4959	779.232	0.4335586	0.4551407	561.1426	3.667289	0	41	534	788						Frog_fixed.avi	0
31955	1918	543.4921	800.4596	0.5709658	0.4712498	580.5258	3.742894	0	519.3766	778.4787	0.4287791	0.453903	561.2879	3.663122	0	41	531	789						Frog_fixed.avi	0
31972	1919	537.1055	792.0423	0.5684516	0.4684169	579.6365	3.715598	0	518.7072	778.3322	0.4245168	0.4529702	561.4944	3.666392	0	41	528	785						Frog_fixed.avi	0
31988	1920	539.1085	797.8705	0.5661615	0.4659063	578.8621	3.708295	0	520.3506	780.3019	0.4207427	0.4524322	561.572	3.652394	0	41	530	789						Frog_fixed.avi	0
32005	1921	531.4539	799.142	0.5640281	0.4638349	577.9944	3.697688	0	526.1073	782.7605	0.4173853	0.4521226	561.7365	3.64199	0	41	529	791						Frog_fixed.avi	0
32022	1922	537.4476	795.1617	0.5621544	0.4621435	577.2596	3.683501	0	523.2647	780.0021	0.414448	0.4520181	561.9014	3.624231	0	41	530	788						Frog_fixed.avi	0
32038	1923	539.8647	796.9776	0.5604216	0.4606887	576.4868	3.653929	0	532.4189	783.3404	0.4118137	0.4520856	561.8821	3.597897	0	41	536	790						Frog_fixed.avi	0
32055	1924	766.6868	737.8788	0.5575258	0.4591266	576.1725	3.653175	0	763.494	730.5844	0.4085451	0.4518195	562.4168	3.619926	0	42	765	734						Frog_fixed.avi	0
32072	1925	839.1577	628.7625	0.5554109	0.4573004	575.867	3.644548	0	852.549	623.7889	0.4059653	0.4514337	562.9243	3.525999	0	42	846	626						Frog_fixed.avi	0
32088	1926	836.1238	610.8516	0.5545456	0.4564851	575.1793	3.600358	0	839.3749	609.7622	0.4046126	0.4519665	562.6556	3.525299	0	42	838	610						Frog_fixed.avi	0
32105	1927	855.6546	593.8264	0.5536918	0.456074	574.8148	3.604466	0	852.2039	612.5239	0.4032054	0.4527655	562.719	3.526285	0	42	854	603						Frog_fixed.avi	0
32122	1928	845.0123	600.4474	0.5528329	0.4556216	574.5218	3.570215	0	840.1591	601.8687	0.4018806	0.4534785	562.8657	3.47787	0	42	843	601						Frog_fixed.avi	0
32138	1929	845.2848	609.9608	0.5520057	0.4553602	574.0513	3.540622	0	841.3208	609.0411	0.4006669	0.4540505	563.0312	3.464054	0	42	843	610						Frog_fixed.avi	0
32155	1930	847.5286	603.1872	0.5512193	0.4551688	573.8618	3.5361	0	835.473	614.8605	0.3995824	0.4544566	562.9666	3.461774	0	42	842	609						Frog_fixed.avi	0
32172	1931	848.6802	610.4272	0.550538	0.4550275	573.6327	3.53586	0	841.1933	606.4544	0.3986395	0.4548496	563.1022	3.441297	0	42	845	608						Frog_fixed.avi	0
32188	1932	846.7688	606.6937	0.5498782	0.4548276	573.4534	3.506271	0	837.3407	605.2737	0.3977793	0.4550889	563.2462	3.435402	0	42	842	606						Frog_fixed.avi	0
32205	1933	847.1689	605.4401	0.5493088	0.454717	573.3542	3.504801	0	840.0602	608.7022	0.3970495	0.4552098	563.2515	3.419765	0	42	844	607						Frog_fixed.avi	0
32222	1934	845.4966	609.3954	0.548784	0.4545982	573.1703	3.504555	0	834.9463	615.2326	0.3964024	0.4553396	563.3327	3.425589	0	42	840	612						Frog_fixed.avi	0
32238	1935	841.9711	608.0093	0.5482667	0.4544578	572.9861	3.497982	0	838.5399	610.3962	0.3957822	0.4554904	563.4453	3.418964	0	42	840	609						Frog_fixed.avi	0
32255	1936	843.4024	608.335	0.5477735	0.4542696	572.9698	3.491327	0	837.4865	610.87	0.3951866	0.4555812	563.5006	3.420515	0	42	840	610						Frog_fixed.avi	0
32272	1937	886.0784	572.9842	0.546955	0.4539074	572.9171	3.511098	0	889.701	572.2437	0.3943524	0.4555169	563.6927	3.427727	0	43	888	573						Frog_fixed.avi	0
32288	1938	898.2355	515.989	0.5461038	0.4532133	573.2216	3.493176	0	916.8542	513.226	0.3936103	0.4551311	563.925	3.406989	0	43	908	515						Frog_fixed.avi	0
32305	1939	914.759	530.0565	0.5455313	0.4532367	572.9357	3.499254	0	914.9792	519.6964	0.3928837	0.4555517	563.9446	3.415534	0	43	915	525						Frog_fixed.avi	0
32322	1940	915.2436	520.4357	0.5449712	0.4532878	572.7255	3.501152	0	919.7552	519.058	0.3921858	0.4559524	563.804	3.411401	0	43	917	520						Frog_fixed.avi	0
32338	1941	909.8593	520.0092	0.5443428	0.4534926	572.4799	3.490823	0	917.0614	522.2243	0.3914888	0.4565385	563.6826	3.393303	0	43	913	521						Frog_fixed.avi	0
32355	1942	910.5013	522.4054	0.5437632	0.4536463	572.508	3.485156	0	916.7142	523.1524	0.390767	0.4571944	563.7041	3.405505	0	43	914	523						Frog_fixed.avi	0
32371	1943	909.7155	521.5788	0.5430816	0.4538155	572.4696	3.474454	0	918.2284	520.0309	0.3900431	0.4578798	563.6572	3.378511	0	43	914	521						Frog_fixed.avi	0
32388	1944	910.4852	526.4754	0.5424163	0.4539992	572.1772	3.477099	0	917.1984	532.0801	0.3892738	0.4584174	563.5178	3.38118	0	43	914	529						Frog_fixed.avi	0
32405	1945	911.9269	524.7515	0.5417493	0.4540866	572.0535	3.46789	0	912.7787	532.4247	0.3884989	0.4589712	563.4009	3.371565	0	43	912	529						Frog_fixed.avi	0
32421	1946	907.7191	529.6245	0.5410199	0.4540597	571.8046	3.47417	0	920.7585	526.4247	0.3877231	0.4594339	563.468	3.366649	0	43	914	528						Frog_fixed.avi	0
32438	1947	913.2129	524.4237	0.5403353	0.4539743	571.7114	3.459377	0	912.1205	529.7596	0.3869096	0.4596574	563.4915	3.371973	0	43	913	527						Frog_fixed.avi	0
32455	1948	913.4667	520.9208	0.5396041	0.4537994	571.6921	3.439289	0	914.3365	536.6038	0.386119	0.4598408	563.2844	3.372347	0	43	914	529						Frog_fixed.avi	0
32471	1949	912.8624	521.5535	0.5388618	0.4536715	571.593	3.442585	0	911.0643	538.7241	0.3853159	0.45998	563.3438	3.375879	0	43	912	530						Frog_fixed.avi	0
32488	1950	911.48	518.6996	0.5381195	0.453442	571.1902	3.45436	0	911.851	536.3244	0.3844708	0.4600664	563.442	3.356001	0	43	912	528						Frog_fixed.avi	0
32505	1951	909.5515	522.5626	0.5374202	0.4531189	571.1108	3.438383	0	915.7279	524.8526	0.3837047	0.4602104	563.3074	3.352814	0	43	913	524						Frog_fixed.avi	0
32521	1952	909.1906	525.6729	0.536687	0.4528949	570.8341	3.43476	0	912.2345	529.7205	0.3828809	0.4602666	563.3009	3.356813	0	43	911	528						Frog_fixed.avi	0
32538	1953	915.2845	515.4741	0.5360196	0.4527938	570.7254	3.418834	0	913.3434	530.3533	0.3820847	0.4603352	563.1227	3.352011	0	43	914	523						Frog_fixed.avi	0
32555	1954	911.3738	524.0824	0.5353099	0.4527329	570.2667	3.418435	0	910.1229	532.2595	0.3813231	0.460473	563.1004	3.369507	0	43	911	528						Frog_fixed.avi	0
32571	1955	913.0106	522.5724	0.5346971	0.4527442	570.3756	3.435173	0	909.1228	534.3113	0.3805794	0.4606075	562.9326	3.362648	0	43	911	528						Frog_fixed.avi	0
32588	1956	909.8766	526.2903	0.5340962	0.4528532	570.067	3.426475	0	904.4415	541.1066	0.3798904	0.4607795	562.9238	3.373618	0	43	907	534						Frog_fixed.avi	0
32605	1957	913.7075	521.1496	0.533563	0.4530045	569.8436	3.441567	0	908.8187	528.6067	0.3792889	0.4610722	562.7188	3.368559	0	43	911	525						Frog_fixed.avi	0
32621	1958	912.9166	520.6834	0.533085	0.4530657	569.7349	3.420803	0	906.5125	531.1487	0.3787484	0.461248	562.5563	3.384844	0	43	910	526						Frog_fixed.avi	0
32638	1959	913.9817	519.8434	0.5326923	0.4531702	569.4111	3.427943	0	904.7633	533.232	0.37825	0.461407	562.5284	3.384861	0	43	909	527						Frog_fixed.avi	0
32655	1960	917.3125	526.4949	0.532357	0.45323	569.2097	3.438826	0	905.0748	537.0129	0.3778211	0.4615208	562.3885	3.38841	0	43	911	532						Frog_fixed.avi	0
32671	1961	905.2482	524.4667	0.5319777	0.4533012	569.0933	3.440082	0	904.1714	536.2638	0.3774645	0.4615692	562.1702	3.39095	0	43	905	530						Frog_fixed.avi	0
32688	1962	915.0037	525.737	0.5317384	0.4532071	568.7339	3.44112	0	905.6218	537.5374	0.3771214	0.4615416	562.1342	3.405893	0	43	910	532						Frog_fixed.avi	0
32705	1963	903.3068	525.0394	0.5314724	0.4531193	568.7845	3.444179	0	902.8903	536.8766	0.3768083	0.4614413	562.0478	3.407386	0	43	903	531						Frog_fixed.avi	0
32721	1964	913.5576	516.9673	0.5313278	0.4530248	568.4495	3.437809	0	905.6677	528.5979	0.3766067	0.4613338	561.7913	3.40205	0	43	910	523						Frog_fixed.avi	0
32738	1965	908.5395	525.6022	0.5312027	0.4528356	568.0662	3.466371	0	905.5869	526.6421	0.376418	0.4611682	561.5993	3.416999	0	43	907	526						Frog_fixed.avi	0
32755	1966	910.03	522.2489	0.5311626	0.4526448	568.0168	3.460864	0	905.7175	531.6653	0.3763171	0.4609174	561.4001	3.428086	0	43	908	527						Frog_fixed.avi	0
32771	1967	912.8096	521.3747	0.5311857	0.4524908	567.804	3.473992	0	902.1845	529.7724	0.3762428	0.4606928	561.3732	3.434362	0	43	907	526						Frog_fixed.avi	0
32788	1968	909.2603	524.0593	0.5312217	0.4523363	567.7686	3.468251	0	903.0895	533.85	0.3762899	0.4605536	561.1045	3.439315	0	43	906	529						Frog_fixed.avi	0
32805	1969	912.2991	518.3762	0.5313554	0.4523373	567.6298	3.470646	0	902.4453	533.9241	0.3763542	0.4604453	560.9828	3.446712	0	43	907	526						Frog_fixed.avi	0
32821	1970	913.9031	526.1019	0.531553	0.4524601	567.3637	3.489129	0	900.8448	533.2476	0.3764938	0.4603678	560.774	3.473294	0	43	907	530						Frog_fixed.avi	0
32838	1971	908.2429	525.5054	0.5317978	0.4528123	567.1957	3.490937	0	897.1746	528.25	0.3766883	0.4602821	560.6891	3.457494	0	43	903	527						Frog_fixed.avi	0
32855	1972	909.3484	520.2443	0.5322135	0.4533696	567.3465	3.493916	0	898.4558	530.6125	0.3771247	0.4601529	560.4394	3.467323	0	43	904	525						Frog_fixed.avi	0
32871	1973	911.3586	529.6609	0.5328934	0.4539785	567.1348	3.500715	0	895.8019	539.6779	0.3778071	0.4599732	560.1376	3.479289	0	44	904	535						Frog_fixed.avi	0
32888	1974	907.6763	527.0962	0.5338232	0.4548172	567.051	3.502465	0	897.8228	533.4933	0.3788214	0.4598527	559.9114	3.498535	0	44	903	530						Frog_fixed.avi	0
32904	1975	849.4424	516.8075	0.5355746	0.455987	567.5532	3.499738	0	840.2532	529.7143	0.3806098	0.4596047	560.0364	3.483914	0	44	845	523						Frog_fixed.avi	0
32921	1976	530.4412	568.4908	0.5389752	0.4571798	568.0187	3.503078	0	522.6627	538.6534	0.3847488	0.4588889	559.6611	3.505191	0	44	527	554						Frog_fixed.avi	0
32938	1977	215.3524	595.0311	0.543282	0.4591096	569.0876	3.489341	0	197.0086	558.3412	0.3900957	0.4576445	559.4147	3.506599	0	44	206	577						Frog_fixed.avi	0
32954	1978	-158.5981	844.1083	0.5477158	0.4616752	569.0486	2.918406	0	-1280	-1024	-1	-1	-1	-1	4	44	-159	844						Frog_fixed.avi	0
32971	1979	-1280	-1024	-1	-1	-1	-1	4	-1280	-1024	-1	-1	-1	-1	4		0	0						Frog_fixed.avi	0
32988	1980	-1280	-1024	-1	-1	-1	-1	4	-1280	-1024	-1	-1	-1	-1	4		0	0						Frog_fixed.avi	0
33004	1981	-1280	-1024	-1	-1	-1	-1	4	-1280	-1024	-1	-1	-1	-1	4		0	0						Frog_fixed.avi	0
33021	1982	-1280	-1024	-1	-1	-1	-1	4	-1280	-1024	-1	-1	-1	-1	4		0	0						Frog_fixed.avi	0
33038	1983	-1280	-1024	-1	-1	-1	-1	4	-1280	-1024	-1	-1	-1	-1	4		0	0						Frog_fixed.avi	0
33054	1984	-1280	-1024	-1	-1	-1	-1	4	-1280	-1024	-1	-1	-1	-1	4		0	0						Frog_fixed.avi	0
33071	1985	-1280	-1024	-1	-1	-1	-1	4	-1280	-1024	-1	-1	-1	-1	4		0	0						Frog_fixed.avi	0
33088	1986	-1280	-1024	-1	-1	-1	-1	4	-1280	-1024	-1	-1	-1	-1	4		0	0						Frog_fixed.avi	0
33104	1987	-1280	-1024	-1	-1	-1	-1	4	-1280	-1024	-1	-1	-1	-1	4		0	0						Frog_fixed.avi	0
33121	1988	-1280	-1024	-1	-1	-1	-1	4	-1280	-1024	-1	-1	-1	-1	4		0	0						Frog_fixed.avi	0
33138	1989	-1280	-1024	-1	-1	-1	-1	4	-1280	-1024	-1	-1	-1	-1	4		0	0						Frog_fixed.avi	0
33154	1990	-1280	-1024	-1	-1	-1	-1	4	-1280	-1024	-1	-1	-1	-1	4		0	0						Frog_fixed.avi	0
33171	1991	-1280	-1024	-1	-1	-1	-1	4	-1280	-1024	-1	-1	-1	-1	4		0	0						Frog_fixed.avi	0
33188	1992	-1280	-1024	-1	-1	-1	-1	4	-1280	-1024	-1	-1	-1	-1	4		0	0						Frog_fixed.avi	0
[truncated: 29,345 more rows]
