# Supplementary material for: Young children integrate current observations, priors and agent information to predict others’ actions
Source: PLoS One. 2019 May 22;14(5):e0200976. doi: 10.1371/journal.pone.0200976 (PMC6530825; doi:10.1371/journal.pone.0200976)
Supplement: S1 Dataset — (ZIP) [file pone.0200976.s003.zip › PONE-D-18-19791R1_Data/24-month-olds/Anonymized_24_24-Combined-Data.tsv]

Recording name:	K_24_24
Recording resolution:	1280 x 1024
Fixation filter: Tobii fixation filter
Velocity threshold: 35
Distance threshold: 35
Timestamp	Number	GazePointXLeft	GazePointYLeft	CamXLeft	CamYLeft	DistanceLeft	PupilLeft	ValidityLeft	GazePointXRight	GazePointYRight	CamXRight	CamYRight	DistanceRight	PupilRight	ValidityRight	FixationIndex	GazePointX	GazePointY	Event	EventKey	Data1	Data2	Descriptor	StimuliName	StimuliID
1	0	448.7696	468.7763	0.4933448	0.4971006	563.9788	3.382938	0	428.7464	450.3022	0.350853	0.4940739	563.9635	3.632726	0	1	439	460						No media	0
18	1	366.9795	458.231	0.4935506	0.4973575	563.5306	3.374926	0	327.9912	430.8772	0.3511569	0.4934207	563.5308	3.623199	0	1	347	445						No media	0
34	2	363.0193	470.105	0.4934637	0.497575	563.4434	3.400836	0	327.0989	443.1433	0.350921	0.492748	563.3944	3.62377	0	1	345	457						No media	0
51	3	363.6219	470.513	0.4936861	0.4976512	562.9675	3.372012	0	324.5529	431.479	0.3510872	0.4919955	563.0054	3.591694	0	1	344	451						No media	0
68	4	363.5098	475.4368	0.49418	0.4976762	562.6068	3.378932	0	329.4585	444.7581	0.3514957	0.4912679	562.7245	3.595393	0	1	346	460						No media	0
84	5	364.5579	470.2682	0.4949575	0.4975917	562.1811	3.369003	0	324.7315	439.2994	0.3521046	0.4905103	562.3661	3.580326	0	1	345	455						No media	0
101	6	361.5819	469.1365	0.4959073	0.4973761	561.8207	3.372536	0	326.8706	444.9652	0.3530124	0.4897161	561.9994	3.590589	0	1	344	457						No media	0
118	7	362.9724	478.9358	0.4970815	0.4970006	561.9086	3.386773	0	325.0253	444.7573	0.3540917	0.4888964	561.8288	3.596018	0	1	344	462						No media	0
134	8	359.4313	473.1564	0.498429	0.4967317	561.6118	3.376664	0	323.3813	437.7629	0.355362	0.4880493	561.3419	3.593197	0	1	341	455						No media	0
151	9	357.3409	474.4953	0.4999187	0.4963132	561.5099	3.378965	0	321.3645	445.5627	0.3568091	0.4872373	561.086	3.591963	0	1	339	460						No media	0
168	10	360.9558	473.7731	0.5015142	0.4960842	561.7064	3.396549	0	324.7573	445.6178	0.358354	0.4865537	560.8674	3.586977	0	1	343	460						No media	0
184	11	358.0007	468.7482	0.5031199	0.4960256	561.5814	3.388887	0	314.7849	443.3763	0.3598962	0.4861303	560.7751	3.607548	0	1	336	456						No media	0
201	12	358.8834	471.8519	0.5047117	0.4960764	561.6061	3.399224	0	314.4722	439.6028	0.3614623	0.4859253	560.7964	3.608648	0	1	337	456						No media	0
218	13	358.0687	475.2853	0.5062754	0.4963915	561.85	3.408627	0	319.7257	441.9014	0.3630431	0.4859729	560.6321	3.591203	0	1	339	459						No media	0
234	14	361.5738	478.4968	0.5078116	0.4970471	562.2692	3.404541	0	324.2962	445.5231	0.3645774	0.4864181	560.6411	3.596657	0	1	343	462						No media	0
251	15	361.5922	475.923	0.509267	0.4979816	562.5711	3.411611	0	320.6189	441.1995	0.3660677	0.4869397	560.746	3.594166	0	1	341	459						No media	0
268	16	357.5251	476.9591	0.5106845	0.498859	563.0527	3.418905	0	323.6566	446.9975	0.3675501	0.487502	560.9099	3.598104	0	1	341	462						No media	0
284	17	358.178	474.0638	0.512133	0.4996839	563.3845	3.416718	0	323.5518	443.0173	0.3690656	0.4881387	561.1633	3.601216	0	1	341	459						No media	0
301	18	358.8328	480.5663	0.5136064	0.5003337	563.6906	3.423622	0	322.3347	439.2534	0.3705855	0.4885984	561.3145	3.594095	0	1	341	460						No media	0
318	19	359.796	475.1335	0.5150691	0.5008129	563.9016	3.417464	0	322.808	445.2845	0.3720959	0.4888012	561.383	3.615551	0	1	341	460						No media	0
334	20	357.6102	474.1364	0.516458	0.5009529	564.3965	3.431993	0	321.4987	442.8494	0.3735733	0.4887889	561.5342	3.605697	0	1	340	458						No media	0
351	21	365.1439	477.9512	0.5177788	0.5009024	564.8482	3.442457	0	324.2979	444.98	0.374924	0.4886869	561.9409	3.605157	0	1	345	461						No media	0
368	22	361.426	474.2671	0.518779	0.5009771	565.2216	3.432595	0	322.2015	436.8934	0.3760206	0.4887311	562.0583	3.616871	0	1	342	456						No media	0
384	23	358.9613	475.5135	0.5194765	0.5011484	565.6885	3.439171	0	325.6221	444.0564	0.376846	0.4889153	562.322	3.616612	0	1	342	460						No media	0
401	24	358.0465	474.0927	0.5198979	0.5016025	565.9361	3.416998	0	327.0479	442.0782	0.3773437	0.4893846	562.4655	3.609369	0	1	343	458						No media	0
418	25	361.2247	478.8611	0.5200155	0.501941	566.4901	3.428015	0	326.5634	445.8896	0.3774769	0.4898081	562.8547	3.610051	0	1	344	462						No media	0
434	26	360.4496	474.9857	0.5198423	0.5021535	566.5518	3.432395	0	328.5107	444.2258	0.3773747	0.4900361	562.93	3.606922	0	1	344	460						No media	0
451	27	366.3536	478.3722	0.5194862	0.5021814	566.8461	3.429254	0	326.4014	448.6945	0.3769969	0.4901313	563.3757	3.607138	0	1	346	464						No media	0
468	28	362.4337	481.7368	0.5189543	0.5020097	567.1368	3.442822	0	327.5561	447.1639	0.3764925	0.4901544	563.5312	3.611175	0	1	345	464						No media	0
484	29	362.4462	478.3794	0.5182909	0.5018833	567.2411	3.429396	0	331.0593	447.1417	0.3759204	0.490168	563.5585	3.608826	0	1	347	463						No media	0
501	30	361.5586	478.6117	0.5176204	0.5017758	567.2802	3.434492	0	323.872	443.3366	0.3752112	0.4904031	563.8264	3.610064	0	1	343	461						No media	0
518	31	362.7047	477.059	0.5169337	0.5017794	567.6403	3.450454	0	329.4162	445.8466	0.3745266	0.4906338	564.0219	3.626618	0	1	346	461						No media	0
534	32	360.2147	477.4198	0.5161397	0.5018591	567.524	3.443585	0	324.4911	438.8781	0.373733	0.4912403	564.1949	3.631537	0	1	342	458						No media	0
551	33	413.8764	477.5195	0.5149707	0.5018662	567.4268	3.428775	0	391.5045	460.8636	0.372535	0.4916768	564.1255	3.62874	0	2	403	469						No media	0
568	34	593.2609	492.3789	0.5129591	0.5016707	567.1786	3.447951	0	576.9426	485.2228	0.3704747	0.4922234	564.391	3.643155	0	2	585	489						No media	0
584	35	645.4758	503.4459	0.5116327	0.5014042	567.1617	3.464315	0	601.4296	496.5217	0.3691899	0.4923867	564.6428	3.672333	0	2	623	500						No media	0
601	36	651.9855	511.8461	0.5106936	0.5009506	567.114	3.466522	0	616.2191	495.8796	0.3682694	0.4925252	564.6699	3.650728	0	2	634	504						No media	0
617	37	654.3702	506.2167	0.5097902	0.5006859	567.3176	3.47065	0	618.5847	494.6992	0.3673567	0.4928182	564.7181	3.663059	0	2	636	500						No media	0
634	38	656.1317	506.7562	0.508904	0.5004221	567.4624	3.467218	0	618.1971	501.8791	0.3664377	0.4930696	564.711	3.679446	0	2	637	504						No media	0
651	39	660.8815	504.022	0.5080468	0.5003198	567.5058	3.483556	0	620.6815	492.356	0.3655355	0.4935655	564.736	3.684373	0	2	641	498						No media	0
667	40	655.2554	506.3427	0.5071684	0.5003232	567.3303	3.487311	0	619.8917	500.0446	0.3646699	0.4939321	564.8549	3.70835	0	2	638	503						No media	0
684	41	659.2486	509.0548	0.5064527	0.5004268	567.6853	3.500292	0	616.0607	495.0983	0.3638517	0.4945892	565.0302	3.71647	0	2	638	502						No media	0
701	42	657.0725	505.3711	0.5058022	0.5006429	567.4105	3.493886	0	622.5668	499.3864	0.3632252	0.495214	564.9564	3.709623	0	2	640	502						No media	0
717	43	660.6464	515.3929	0.505291	0.5008149	567.3961	3.524138	0	620.8095	498.5667	0.3626994	0.49571	564.9307	3.720465	0	2	641	507						No media	0
734	44	659.6241	512.9682	0.5048532	0.5010737	567.614	3.524311	0	620.0582	506.2339	0.3622341	0.4962683	565.0458	3.743664	0	2	640	510						No media	0
751	45	656.1384	511.5449	0.5045073	0.5012861	567.8176	3.525897	0	618.4329	496.6345	0.3618544	0.4968617	565.1293	3.735768	0	2	637	504						No media	0
767	46	659.6808	510.0616	0.5042356	0.5016041	567.6555	3.532139	0	624.4331	505.1944	0.3616338	0.4974349	565.0153	3.768752	0	2	642	508						No media	0
784	47	658.6342	509.4977	0.503993	0.5019488	567.8765	3.555453	0	621.2167	506.9474	0.3613411	0.4980053	565.1782	3.770369	0	2	640	508						No media	0
801	48	659.5336	526.352	0.5037257	0.5023838	567.7603	3.562503	0	622.7317	527.5015	0.3611585	0.4987772	565.0218	3.779514	0	2	641	527						No media	0
817	49	679.6511	730.9874	0.5031338	0.5045894	567.872	3.610984	0	634.9796	746.6615	0.3610362	0.5014142	564.9866	3.829063	0	3	657	739						No media	0
834	50	676.3702	833.5353	0.5028795	0.5056997	567.8244	3.616714	0	620.2141	841.2875	0.3608903	0.5028443	564.9415	3.834925	0	3	648	837						No media	0
851	51	671.7087	832.322	0.5026741	0.5056675	567.9131	3.614876	0	630.5339	838.0375	0.3604242	0.5029315	565.1279	3.825532	0	3	651	835						No media	0
867	52	672.271	841.5715	0.5024639	0.5058997	568.0239	3.625954	0	632.1484	841.6017	0.3601665	0.5034106	564.8412	3.825673	0	3	652	842						No media	0
884	53	671.6462	834.947	0.5022479	0.5061885	567.9841	3.628577	0	634.4636	842.5764	0.3598536	0.5037041	565.0858	3.829478	0	3	653	839						No media	0
901	54	664.3747	840.9452	0.502061	0.5064558	568.1337	3.622781	0	634.162	841.1818	0.3596901	0.504199	564.8981	3.834148	0	3	649	841						No media	0
917	55	669.3232	838.0914	0.5020171	0.5067639	568.0013	3.641901	0	633.219	846.9202	0.359552	0.504485	564.9376	3.848527	0	3	651	843						No media	0
934	56	670.2314	836.9286	0.5020125	0.5070367	567.9972	3.639462	0	631.3331	839.7023	0.3594522	0.5049452	565.0275	3.844672	0	3	651	838						No media	0
946																			MovieStart	128	0	0	Frog_fixed.avi
950	57	667.0181	836.132	0.5020297	0.5072129	568.126	3.651142	0	633.8306	848.2672	0.3594873	0.5051963	564.9552	3.854116	0	3	650	842						Frog_fixed.avi	0
967	58	665.0294	838.6852	0.5020697	0.5073459	568.0719	3.67076	0	632.7709	846.0665	0.3595225	0.5053572	564.9088	3.859628	0	3	649	842						Frog_fixed.avi	0
984	59	665.4673	839.6694	0.5021928	0.5074747	567.9083	3.672494	0	631.6476	842.1328	0.3595888	0.5055099	564.8348	3.865154	0	3	649	841						Frog_fixed.avi	0
1000	60	674.1394	838.9661	0.5023443	0.5076728	567.9071	3.693581	0	635.1151	839.0261	0.3596949	0.5057766	564.7048	3.872679	0	3	655	839						Frog_fixed.avi	0
1017	61	669.9268	837.277	0.5024697	0.507917	567.855	3.682142	0	631.1541	842.1783	0.3597641	0.5060074	564.8196	3.884294	0	3	651	840						Frog_fixed.avi	0
1034	62	664.1975	839.5757	0.5025442	0.5081646	567.9195	3.704001	0	632.4209	840.6775	0.3598511	0.5062286	564.9093	3.884029	0	3	648	840						Frog_fixed.avi	0
1050	63	669.5297	835.549	0.5026796	0.5084996	567.6462	3.708446	0	632.4443	838.2159	0.359932	0.5066055	564.8326	3.890854	0	3	651	837						Frog_fixed.avi	0
1067	64	669.3438	838.9207	0.5027943	0.5087581	567.5795	3.701041	0	633.1855	843.6051	0.3600295	0.5068003	564.5762	3.899587	0	3	651	841						Frog_fixed.avi	0
1084	65	673.8438	840.4566	0.5028984	0.5089936	567.6885	3.720437	0	631.8742	846.056	0.3600866	0.506923	564.5058	3.909046	0	3	653	843						Frog_fixed.avi	0
1100	66	671.288	838.1952	0.502971	0.5093126	567.7556	3.711854	0	634.9482	844.1915	0.3601727	0.5071022	564.3655	3.906109	0	3	653	841						Frog_fixed.avi	0
1117	67	670.9028	842.9108	0.5030766	0.5095908	567.6589	3.74923	0	631.6107	838.8609	0.3602587	0.5073731	564.5186	3.907985	0	3	651	841						Frog_fixed.avi	0
1134	68	672.1223	839.7265	0.50326	0.5099093	567.4602	3.743639	0	630.2731	840.1928	0.3604278	0.507566	564.4897	3.92089	0	3	651	840						Frog_fixed.avi	0
1150	69	670.4391	834.2426	0.5034951	0.5101563	567.6661	3.742041	0	632.3069	843.1849	0.3606612	0.5076565	564.4404	3.92933	0	3	651	839						Frog_fixed.avi	0
1167	70	670.0164	837.5839	0.50375	0.510272	567.4357	3.761739	0	627.6025	840.6812	0.3608876	0.5076882	564.5376	3.930446	0	3	649	839						Frog_fixed.avi	0
1184	71	669.8562	842.1515	0.503989	0.5102361	567.6152	3.774232	0	632.0894	842.9805	0.3611566	0.5076512	564.3666	3.932593	0	3	651	843						Frog_fixed.avi	0
1200	72	782.1756	780.1641	0.5034344	0.5097589	567.7814	3.80857	0	783.1414	789.8069	0.3606566	0.5071986	564.5414	3.966286	0	4	783	785						Frog_fixed.avi	0
1217	73	892.6666	781.6255	0.5028631	0.5096259	567.8146	3.792873	0	856.5659	809.4731	0.3602034	0.506961	564.8829	3.942922	0	4	875	796						Frog_fixed.avi	0
1234	74	882.9044	779.3977	0.502969	0.509695	567.8375	3.802953	0	854.7258	793.2936	0.3603203	0.5070521	564.9406	3.947282	0	4	869	786						Frog_fixed.avi	0
1250	75	891.3187	777.1161	0.5030309	0.5098794	567.8638	3.798131	0	856.7166	791.4753	0.3603504	0.5073073	565.0183	3.941117	0	4	874	784						Frog_fixed.avi	0
1267	76	890.0281	777.3073	0.503095	0.5101904	567.7152	3.78521	0	859.0983	788.6168	0.3603744	0.5076135	564.9987	3.907098	0	4	875	783						Frog_fixed.avi	0
1284	77	891.8378	780.0778	0.5031431	0.5104761	567.814	3.786062	0	855.2374	787.9416	0.3603709	0.5079838	565.0997	3.895291	0	4	874	784						Frog_fixed.avi	0
1300	78	893.4374	778.5647	0.5031999	0.5107588	567.7361	3.7635	0	853.791	787.6399	0.3604356	0.5082775	565.1489	3.89464	0	4	874	783						Frog_fixed.avi	0
1317	79	895.1214	779.281	0.5033222	0.5109559	567.8	3.746167	0	858.7454	792.815	0.3605655	0.5083973	565.0914	3.8622	0	4	877	786						Frog_fixed.avi	0
1334	80	895.4103	777.3196	0.5034729	0.5111183	567.9521	3.717242	0	861.6642	791.5778	0.3607186	0.5084531	565.1188	3.821574	0	4	879	784						Frog_fixed.avi	0
1350	81	893.9814	784.1842	0.5036658	0.5112551	567.8224	3.708314	0	855.9253	792.9659	0.360906	0.5085483	565.2825	3.792903	0	4	875	789						Frog_fixed.avi	0
1367	82	898.5134	778.2165	0.5039539	0.5115365	567.8906	3.669158	0	860.2875	793.3814	0.3612348	0.5087408	565.0868	3.764331	0	4	879	786						Frog_fixed.avi	0
1384	83	895.9156	781.4808	0.504247	0.5117494	567.8386	3.656141	0	853.9838	791.3002	0.3614688	0.5088752	565.3448	3.743053	0	4	875	786						Frog_fixed.avi	0
1400	84	894.4966	780.7869	0.5045429	0.5118821	567.8878	3.636514	0	855.7546	790.1541	0.3618286	0.5089312	565.1472	3.709029	0	4	875	785						Frog_fixed.avi	0
1417	85	897.6171	780.9578	0.5049514	0.5120116	567.8843	3.614332	0	857.1231	794.0342	0.3622469	0.508965	565.0983	3.708672	0	4	877	787						Frog_fixed.avi	0
1434	86	905.6814	777.7297	0.5053602	0.5121245	567.8416	3.584274	0	855.7849	793.5421	0.3625941	0.5089384	565.221	3.687059	0	4	881	786						Frog_fixed.avi	0
1450	87	895.6226	787.8799	0.5056735	0.5122374	567.8819	3.589817	0	853.8055	790.7838	0.3629101	0.5089096	565.354	3.650809	0	4	875	789						Frog_fixed.avi	0
1467	88	896.6138	779.3362	0.5059975	0.5124217	567.8948	3.559771	0	854.9056	790.8406	0.3633078	0.5089424	565.1158	3.655131	0	4	876	785						Frog_fixed.avi	0
1484	89	902.9868	779.0577	0.506387	0.5125571	567.9915	3.558949	0	857.7246	791.1751	0.3636621	0.509015	565.2087	3.632934	0	4	880	785						Frog_fixed.avi	0
1500	90	896.5886	782.2648	0.5067002	0.5126573	567.9001	3.543254	0	855.0884	789.1572	0.3639468	0.5090384	565.3769	3.616432	0	4	876	786						Frog_fixed.avi	0
1517	91	898.4128	783.9489	0.5070074	0.5127192	567.9247	3.541405	0	852.5419	794.231	0.3643056	0.5089853	565.1619	3.609571	0	4	875	789						Frog_fixed.avi	0
1533	92	900.7935	783.3888	0.507412	0.5127214	567.9693	3.532644	0	857.9138	796.4183	0.3647149	0.5089344	565.1146	3.60812	0	4	879	790						Frog_fixed.avi	0
1550	93	904.7474	785.865	0.5078406	0.5127295	567.9655	3.515168	0	861.5302	791.7608	0.3650981	0.5088922	565.2252	3.584731	0	4	883	789						Frog_fixed.avi	0
1567	94	904.5379	785.2231	0.5082608	0.5127703	567.9284	3.501996	0	857.9484	791.8571	0.3655021	0.5088812	565.2401	3.591359	0	4	881	789						Frog_fixed.avi	0
1583	95	902.2972	784.4766	0.5086938	0.512821	567.9129	3.494325	0	856.7005	791.7305	0.3659201	0.5089002	565.3222	3.591804	0	4	879	788						Frog_fixed.avi	0
1600	96	901.1046	783.7397	0.5091471	0.5129038	567.8871	3.49572	0	854.5682	792.3737	0.3663767	0.508908	565.2693	3.576401	0	4	878	788						Frog_fixed.avi	0
1617	97	903.2433	782.4651	0.5095832	0.5129487	567.8881	3.479586	0	856.0526	794.0189	0.3668162	0.5088525	565.1443	3.572922	0	4	880	788						Frog_fixed.avi	0
1633	98	900.3241	782.6266	0.5099871	0.5129708	567.9711	3.472837	0	858.9629	793.5184	0.3672715	0.5087839	565.0651	3.574872	0	4	880	788						Frog_fixed.avi	0
1650	99	901.5641	783.1985	0.5104259	0.5129927	567.8932	3.484382	0	859.7529	800.1191	0.3677045	0.5086054	564.96	3.580248	0	4	881	792						Frog_fixed.avi	0
1667	100	903.5046	784.2266	0.5108387	0.512947	567.7645	3.484665	0	858.1464	802.36	0.3680623	0.5084941	564.9598	3.589993	0	4	881	793						Frog_fixed.avi	0
1683	101	923.1495	698.1018	0.5108991	0.5121516	567.9061	3.497423	0	903.3607	725.0321	0.3682133	0.5075714	565.2118	3.606344	0	5	913	712						Frog_fixed.avi	0
1700	102	961.9048	557.9511	0.5108314	0.5106852	567.9983	3.466466	0	948.5984	567.6762	0.3683625	0.506032	565.488	3.583285	0	5	955	563						Frog_fixed.avi	0
1717	103	995.0778	533.6459	0.5108553	0.5103121	568.0065	3.477737	0	964.4662	551.3132	0.3685291	0.5055456	565.3828	3.5966	0	5	980	542						Frog_fixed.avi	0
1733	104	990.2866	521.0625	0.5110385	0.5101083	567.7149	3.480711	0	963.3302	539.8763	0.3686936	0.5052274	565.3362	3.618255	0	5	977	530						Frog_fixed.avi	0
1750	105	996.7174	531.7471	0.5112921	0.5098175	567.717	3.499171	0	963.1842	539.6439	0.3687942	0.5049257	565.2694	3.607321	0	5	980	536						Frog_fixed.avi	0
1767	106	993.8732	526.9113	0.511391	0.5096745	567.7759	3.494524	0	964.1398	545.8046	0.368879	0.5045922	565.1943	3.619634	0	5	979	536						Frog_fixed.avi	0
1783	107	993.0514	534.7844	0.5115423	0.5095211	567.4169	3.494415	0	965.7553	542.6467	0.3690156	0.5044726	564.9448	3.62851	0	5	979	539						Frog_fixed.avi	0
1800	108	995.6287	527.5429	0.5116718	0.5094595	567.2059	3.490621	0	968.3252	538.2054	0.3690741	0.5043765	564.7963	3.623859	0	5	982	533						Frog_fixed.avi	0
1817	109	997.7833	523.7672	0.5117311	0.5093454	567.1907	3.489793	0	969.8578	540.258	0.3691173	0.5041743	564.6031	3.643139	0	5	984	532						Frog_fixed.avi	0
1833	110	993.789	528.6732	0.5117519	0.5090759	567.1052	3.501068	0	973.6897	536.6182	0.3691107	0.5039375	564.4581	3.63888	0	5	984	533						Frog_fixed.avi	0
1850	111	994.7897	528.4085	0.5117373	0.5088567	567.0131	3.512413	0	969.1917	543.5145	0.3690527	0.5036702	564.4454	3.645868	0	5	982	536						Frog_fixed.avi	0
1866	112	991.058	531.6084	0.5116946	0.5086299	566.7222	3.51749	0	976.672	539.9169	0.3690051	0.5035021	564.2638	3.641682	0	5	984	536						Frog_fixed.avi	0
1883	113	992.418	525.6428	0.5116649	0.5084374	566.5117	3.510907	0	974.2472	539.3444	0.3689253	0.5033228	564.1967	3.658816	0	5	983	532						Frog_fixed.avi	0
1900	114	995.0323	528.8942	0.5116146	0.5081562	566.4807	3.516257	0	970.9595	549.5292	0.3687941	0.5030113	564.0919	3.656792	0	5	983	539						Frog_fixed.avi	0
1916	115	996.3903	529.95	0.5115752	0.5079434	566.3464	3.511948	0	970.4327	543.6599	0.3687074	0.502847	563.8729	3.668251	0	5	983	537						Frog_fixed.avi	0
1933	116	997.6859	528.2933	0.5115468	0.5077158	566.1862	3.52365	0	969.6015	543.8286	0.368616	0.5026432	563.8425	3.671259	0	5	984	536						Frog_fixed.avi	0
1950	117	999.5074	527.3531	0.5115277	0.5074163	566.0385	3.513404	0	970.4001	541.2007	0.3685894	0.502459	563.8214	3.674672	0	5	985	534						Frog_fixed.avi	0
1966	118	999.1431	524.7053	0.5115514	0.5071828	565.9966	3.506379	0	970.5724	542.4586	0.3686038	0.502197	563.667	3.679826	0	5	985	534						Frog_fixed.avi	0
1983	119	1001.241	523.7104	0.5116457	0.5069286	565.7275	3.504938	0	970.9254	542.2172	0.3686298	0.5019736	563.5266	3.657359	0	5	986	533						Frog_fixed.avi	0
2000	120	1001.684	527.514	0.5117127	0.5065748	565.5769	3.490062	0	974.9399	544.1185	0.3686892	0.5016892	563.3677	3.651932	0	5	988	536						Frog_fixed.avi	0
2016	121	1002.264	524.1016	0.5117622	0.5062323	565.3802	3.487612	0	973.8384	547.0577	0.3687268	0.5012847	563.1758	3.652319	0	5	988	536						Frog_fixed.avi	0
2033	122	998.3599	525.0113	0.5118067	0.5060027	565.2991	3.486933	0	975.384	541.7878	0.3687556	0.5011181	563.0399	3.657293	0	5	987	533						Frog_fixed.avi	0
2050	123	998.5872	526.2441	0.511856	0.5057098	565.1589	3.484686	0	978.6166	541.9843	0.3688177	0.5008358	562.8994	3.649225	0	5	989	534						Frog_fixed.avi	0
2066	124	999.5789	526.4938	0.5118774	0.5054939	565.0923	3.487428	0	975.5999	550.7416	0.3688233	0.50052	562.8087	3.649491	0	6	988	539						Frog_fixed.avi	0
2083	125	1038.08	501.8209	0.5118048	0.5050529	565.0498	3.492382	0	1022.871	511.5682	0.3687665	0.500234	562.9048	3.627414	0	6	1030	507						Frog_fixed.avi	0
2100	126	1030.247	504.7404	0.5118979	0.504844	565.0006	3.486049	0	1007.594	520.4807	0.3688866	0.4999427	562.673	3.629314	0	6	1019	513						Frog_fixed.avi	0
2116	127	1034.11	496.3655	0.5121131	0.5045563	564.6141	3.477737	0	1009.425	525.506	0.3689929	0.4996192	562.6938	3.638431	0	6	1022	511						Frog_fixed.avi	0
2133	128	1034.646	502.9844	0.5123323	0.5042257	564.7788	3.491209	0	1011.936	519.7573	0.3692223	0.499397	562.4449	3.634759	0	6	1023	511						Frog_fixed.avi	0
2150	129	1034.602	499.6837	0.5125716	0.5039725	564.4099	3.471299	0	1011.231	521.1014	0.3694115	0.4990722	562.4734	3.637721	0	6	1023	510						Frog_fixed.avi	0
2166	130	1031.881	501.0326	0.5128313	0.5037434	564.6448	3.499346	0	1012.164	521.4993	0.3696743	0.4987652	562.2003	3.641415	0	6	1022	511						Frog_fixed.avi	0
2183	131	1028.799	498.1509	0.5131009	0.5035015	564.2266	3.491045	0	1010.46	516.6092	0.3699244	0.4984399	562.3902	3.639044	0	6	1020	507						Frog_fixed.avi	0
2200	132	1031.483	501.3159	0.5134401	0.5032459	564.3129	3.485561	0	1009.998	527.1098	0.3702556	0.4980573	562.0893	3.648202	0	6	1021	514						Frog_fixed.avi	0
2216	133	1034.167	495.1745	0.5137557	0.5029946	564.3927	3.499721	0	1010.831	518.0302	0.3705742	0.4977901	561.9559	3.647637	0	6	1022	507						Frog_fixed.avi	0
2233	134	1031.842	498.3222	0.5140947	0.5027499	564.0432	3.516429	0	1012.273	522.1456	0.3708973	0.4973396	562.1089	3.654457	0	6	1022	510						Frog_fixed.avi	0
2250	135	1031.321	502.2603	0.514467	0.5024737	564.0912	3.508403	0	1008.424	520.6093	0.3712322	0.4970301	561.773	3.670873	0	6	1020	511						Frog_fixed.avi	0
2266	136	1027.354	499.0141	0.5147324	0.5022068	564.2124	3.522355	0	1015.847	515.3673	0.371562	0.4966655	561.7551	3.673795	0	6	1022	507						Frog_fixed.avi	0
2283	137	1037.188	465.2673	0.5150406	0.5017884	563.9845	3.50578	0	1023.297	483.0765	0.3718559	0.4962321	561.9492	3.673426	0	6	1030	474						Frog_fixed.avi	0
2300	138	1037.912	482.9468	0.5152907	0.5015871	564.0937	3.526629	0	1023.822	493.9871	0.3721723	0.4959868	561.6221	3.687508	0	6	1031	488						Frog_fixed.avi	0
2316	139	1034.857	477.4221	0.5155607	0.5013756	563.9738	3.518619	0	1023.127	495.2966	0.3723627	0.4956493	561.8467	3.695269	0	6	1029	486						Frog_fixed.avi	0
2333	140	1038.606	471.7636	0.5158174	0.501291	563.9932	3.504495	0	1026.044	489.6758	0.3726346	0.4955184	561.6576	3.686279	0	6	1032	481						Frog_fixed.avi	0
2350	141	1035.234	476.8785	0.5160453	0.501167	563.959	3.515521	0	1022.162	491.6086	0.3728318	0.4953445	561.7824	3.669737	0	6	1029	484						Frog_fixed.avi	0
2366	142	1036.383	474.4329	0.5163013	0.5011417	563.9228	3.519226	0	1027.117	496.162	0.3731467	0.4951757	561.468	3.676581	0	6	1032	485						Frog_fixed.avi	0
2383	143	1035.349	478.3379	0.516565	0.501057	563.8608	3.50607	0	1018.708	498.1636	0.3733564	0.494963	561.6783	3.664401	0	6	1027	488						Frog_fixed.avi	0
2400	144	1039.284	479.9778	0.5169355	0.5009983	563.8804	3.51046	0	1018.883	498.7365	0.3737026	0.4948584	561.4741	3.675709	0	6	1029	489						Frog_fixed.avi	0
2416	145	1036.485	472.6273	0.5172454	0.5011147	563.7936	3.505145	0	1024.04	496.9093	0.3740857	0.4948118	561.468	3.666245	0	6	1030	485						Frog_fixed.avi	0
2433	146	1034.127	474.8829	0.5175939	0.5012044	563.7408	3.492611	0	1021.828	502.6344	0.3744301	0.4948185	561.4693	3.658739	0	6	1028	489						Frog_fixed.avi	0
2449	147	1038.333	477.1455	0.5180076	0.5013303	563.7816	3.490465	0	1013.818	499.8236	0.3747627	0.4948775	561.4601	3.658406	0	6	1026	488						Frog_fixed.avi	0
2466	148	1038.201	479.9201	0.5183788	0.5014448	563.6536	3.474573	0	1018.342	500.4256	0.375169	0.4949655	561.3135	3.668319	0	6	1028	490						Frog_fixed.avi	0
2483	149	1034.425	477.0808	0.518709	0.5015631	563.6166	3.481791	0	1024.905	499.7499	0.37555	0.4949468	561.3302	3.659909	0	6	1030	488						Frog_fixed.avi	0
2499	150	1031.751	479.6356	0.519041	0.5016061	563.7036	3.483045	0	1018.481	500.6641	0.3758601	0.4949086	561.2458	3.649939	0	6	1025	490						Frog_fixed.avi	0
2516	151	1035.225	476.7763	0.5194597	0.5015827	563.5527	3.484164	0	1014.263	500.8138	0.3762051	0.4948704	561.2708	3.658703	0	6	1025	489						Frog_fixed.avi	0
2533	152	1036.612	475.4868	0.5198331	0.501525	563.3873	3.477445	0	1017.32	498.4421	0.3766025	0.4947805	561.2003	3.657993	0	6	1027	487						Frog_fixed.avi	0
2549	153	1032.387	479.71	0.5201997	0.5014114	563.2747	3.475766	0	1018.964	491.8127	0.3769886	0.494669	561.0173	3.648721	0	6	1026	486						Frog_fixed.avi	0
2566	154	1031.868	478.8681	0.5206127	0.5013213	563.253	3.483049	0	1017.287	497.0491	0.3773685	0.4944044	560.8433	3.663985	0	6	1025	488						Frog_fixed.avi	0
2583	155	1032.84	477.0666	0.5210699	0.5011809	563.2505	3.479979	0	1012.793	502.7354	0.3777952	0.4940429	560.8385	3.669052	0	6	1023	490						Frog_fixed.avi	0
2599	156	1032.657	472.9381	0.521556	0.5009893	563.2053	3.473102	0	1015.471	496.249	0.3782687	0.4937959	560.7267	3.657931	0	6	1024	485						Frog_fixed.avi	0
2616	157	1029.42	478.4616	0.5220641	0.5007821	563.0637	3.477444	0	1017.143	498.6386	0.3787722	0.4934306	560.6367	3.673562	0	6	1023	489						Frog_fixed.avi	0
2633	158	1032.222	480.6512	0.522606	0.5006025	562.8879	3.48725	0	1017.889	492.4947	0.3792942	0.4930866	560.4589	3.674851	0	6	1025	487						Frog_fixed.avi	0
2649	159	1033.135	475.1915	0.5231357	0.5004902	562.7784	3.476567	0	1018.705	494.7646	0.3798136	0.4927869	560.3169	3.674451	0	6	1026	485						Frog_fixed.avi	0
2666	160	1034.88	476.6238	0.5236256	0.5003743	562.6353	3.496413	0	1017.09	498.9248	0.3802544	0.4924607	560.2393	3.690641	0	6	1026	488						Frog_fixed.avi	0
2683	161	1034.72	473.0315	0.5240323	0.5002822	562.5449	3.49182	0	1014.847	495.9527	0.3806129	0.4923547	560.0227	3.671518	0	6	1025	484						Frog_fixed.avi	0
2699	162	1028.892	477.5299	0.524335	0.5001402	562.2544	3.485476	0	1015.166	495.6058	0.3809354	0.4922172	559.8929	3.697957	0	6	1022	487						Frog_fixed.avi	0
2716	163	1031.135	480.7437	0.5246759	0.5001068	562.2661	3.504736	0	1017.81	493.5912	0.3812518	0.4921922	559.6148	3.697269	0	6	1024	487						Frog_fixed.avi	0
2733	164	1030.697	479.8105	0.5249813	0.5000684	561.8157	3.498623	0	1017.341	489.5942	0.381463	0.492112	559.6865	3.693518	0	6	1024	485						Frog_fixed.avi	0
2749	165	1029.401	483.2905	0.5252429	0.5000584	561.8587	3.507615	0	1017.363	494.9843	0.3817331	0.4920796	559.1718	3.708104	0	6	1023	489						Frog_fixed.avi	0
2766	166	1030.051	480.2429	0.5255049	0.5000414	561.6334	3.511879	0	1017.612	489.9469	0.3819445	0.4920887	559.4313	3.722673	0	6	1024	485						Frog_fixed.avi	0
2783	167	1029.471	480.4555	0.5257969	0.5000816	561.5275	3.504699	0	1018.428	494.0635	0.3821959	0.4921075	558.8969	3.72228	0	6	1024	487						Frog_fixed.avi	0
2799	168	1025.2	484.1649	0.5259784	0.5001488	561.3686	3.5187	0	1012.066	493.5132	0.3823891	0.4921989	558.9859	3.735566	0	6	1019	489						Frog_fixed.avi	0
2816	169	1030.997	474.1194	0.5263158	0.5003982	561.2374	3.517204	0	1015.869	496.6746	0.3826506	0.4923103	558.794	3.733415	0	6	1023	485						Frog_fixed.avi	0
2833	170	1025.204	478.791	0.5264742	0.5005708	561.1851	3.519269	0	1011.027	499.401	0.3828131	0.4924543	558.7101	3.738582	0	6	1018	489						Frog_fixed.avi	0
2849	171	1030.819	479.1637	0.5267195	0.5008745	561.0139	3.529562	0	1016.977	495.4915	0.3830593	0.4927935	558.4877	3.732625	0	6	1024	487						Frog_fixed.avi	0
2866	172	1029.449	477.8299	0.5268705	0.5013263	561.0996	3.526917	0	1018.881	493.5484	0.3831766	0.4931415	558.6241	3.735377	0	6	1024	486						Frog_fixed.avi	0
2883	173	1024.143	475.8227	0.5269292	0.5017508	561.1163	3.540359	0	1015.313	490.6893	0.3832426	0.4935164	558.5144	3.751168	0	6	1020	483						Frog_fixed.avi	0
2899	174	1027.073	479.9617	0.5270063	0.502171	560.8751	3.549611	0	1014.589	493.3279	0.3832945	0.493949	558.5006	3.757351	0	6	1021	487						Frog_fixed.avi	0
2916	175	1024.717	478.4309	0.5269607	0.502598	561.0727	3.565772	0	1015.145	493.1702	0.3832661	0.4943411	558.5025	3.750327	0	6	1020	486						Frog_fixed.avi	0
2933	176	1026.808	480.3831	0.5269295	0.5029681	561.0851	3.5631	0	1012.999	490.2491	0.3832286	0.4947345	558.566	3.755054	0	6	1020	485						Frog_fixed.avi	0
2949	177	1029.249	477.6746	0.5268528	0.503229	561.0872	3.559795	0	1019.247	493.3466	0.383163	0.4949808	558.5743	3.759362	0	6	1024	486						Frog_fixed.avi	0
2966	178	1028.06	481.9609	0.5267695	0.5033855	561.1552	3.567513	0	1018.267	489.6083	0.3830995	0.4952344	558.5523	3.756353	0	6	1023	486						Frog_fixed.avi	0
2983	179	1026.605	475.4513	0.5266411	0.5035333	561.272	3.563894	0	1016.44	489.4958	0.3829865	0.4953911	558.695	3.765965	0	6	1022	482						Frog_fixed.avi	0
2999	180	1018.76	475.5927	0.5264722	0.5035012	561.3857	3.567199	0	1010.504	489.3487	0.3828402	0.495419	558.9337	3.771373	0	6	1015	482						Frog_fixed.avi	0
3016	181	1023.573	476.1423	0.5264034	0.5034575	561.4019	3.570082	0	1011.627	488.5541	0.3827538	0.4953854	558.96	3.778009	0	6	1018	482						Frog_fixed.avi	0
3033	182	1024.485	475.0105	0.5263001	0.5034364	561.6611	3.582138	0	1013.92	490.8811	0.3826876	0.4953862	558.9783	3.773698	0	6	1019	483						Frog_fixed.avi	0
3049	183	1027.496	476.4159	0.5261545	0.5033957	562.0929	3.595939	0	1015.651	487.343	0.3825974	0.4954524	559.2386	3.780807	0	6	1022	482						Frog_fixed.avi	0
3066	184	1027.467	475.1384	0.5260469	0.5035897	562.023	3.590038	0	1015.906	492.0494	0.3825078	0.4955818	559.5186	3.786738	0	6	1022	484						Frog_fixed.avi	0
3083	185	1023.07	475.3408	0.5258946	0.5038053	562.0278	3.592767	0	1016.192	489.0501	0.3824016	0.4958589	559.8119	3.793942	0	6	1020	482						Frog_fixed.avi	0
3099	186	1021.541	475.55	0.5257174	0.5041524	562.4703	3.602837	0	1019.256	485.187	0.3823187	0.4962896	559.9044	3.804132	0	6	1020	480						Frog_fixed.avi	0
3116	187	1023.609	476.5455	0.5256057	0.5045531	562.5885	3.618378	0	1014.858	494.8726	0.382147	0.4966355	560.0115	3.812716	0	6	1019	486						Frog_fixed.avi	0
3133	188	1023.733	480.3821	0.5254101	0.5048746	562.7691	3.620717	0	1011.837	488.0092	0.3819757	0.497169	560.2527	3.819361	0	6	1018	484						Frog_fixed.avi	0
3149	189	1020.451	473.392	0.5252083	0.5052983	562.8259	3.618676	0	1016.528	486.4839	0.3818854	0.4975515	560.2463	3.807749	0	6	1018	480						Frog_fixed.avi	0
3166	190	1024.464	478.1003	0.5250908	0.505549	563.0096	3.618796	0	1016.003	487.6807	0.3817645	0.4979585	560.5708	3.832865	0	6	1020	483						Frog_fixed.avi	0
3183	191	1022.349	473.7353	0.5249638	0.5059215	563.5229	3.631988	0	1010.678	487.772	0.3816359	0.4982054	560.9845	3.836008	0	6	1017	481						Frog_fixed.avi	0
3199	192	1024.233	472.6068	0.524923	0.5061977	563.5742	3.63591	0	1013.677	486.6953	0.3816134	0.4985564	561.1296	3.834506	0	6	1019	480						Frog_fixed.avi	0
3216	193	1024.883	472.6893	0.5249066	0.5064205	563.6879	3.615769	0	1013.859	487.4616	0.3816301	0.4988342	561.188	3.849193	0	6	1019	480						Frog_fixed.avi	0
3233	194	1025.089	475.1142	0.5249172	0.5066617	563.7961	3.635278	0	1013.375	486.735	0.3816447	0.499123	561.3215	3.853617	0	6	1019	481						Frog_fixed.avi	0
3249	195	1022.857	475.2275	0.5249245	0.5068708	563.9518	3.650915	0	1012.6	485.9391	0.3816762	0.4993703	561.5052	3.861008	0	6	1018	481						Frog_fixed.avi	0
3266	196	1019.511	478.2706	0.5249265	0.5070125	564.1075	3.646053	0	1013.724	484.2901	0.3817462	0.4995975	561.7065	3.875089	0	6	1017	481						Frog_fixed.avi	0
3283	197	1022.642	479.8724	0.5249444	0.5072574	564.0994	3.647547	0	1018.077	485.9797	0.3817819	0.4997689	561.9794	3.865366	0	6	1020	483						Frog_fixed.avi	0
3299	198	1021.954	475.1822	0.5249459	0.5076846	564.2816	3.657209	0	1016.326	486.2865	0.3818397	0.5001953	562.2147	3.887993	0	6	1019	481						Frog_fixed.avi	0
3316	199	1021.267	481.0307	0.5250226	0.5080261	564.4957	3.657433	0	1019.063	484.0815	0.381937	0.5005187	562.1835	3.881472	0	6	1020	483						Frog_fixed.avi	0
3333	200	1026.021	476.029	0.5251215	0.5085134	564.9135	3.674044	0	1017.15	487.4425	0.3820798	0.5009167	562.2265	3.907087	0	6	1022	482						Frog_fixed.avi	0
3349	201	1020.79	476.818	0.5252057	0.5088091	565.0958	3.666995	0	1018.696	486.2114	0.3822384	0.5011942	562.5727	3.907445	0	6	1020	482						Frog_fixed.avi	0
3366	202	1018.588	480.3462	0.5253128	0.5090321	565.2435	3.67038	0	1015.557	488.2751	0.3823771	0.5013601	562.7686	3.905887	0	6	1017	484						Frog_fixed.avi	0
3383	203	1024.658	473.5243	0.5255393	0.5093278	565.414	3.67832	0	1023.013	488.3604	0.3826022	0.5015088	562.9515	3.926419	0	6	1024	481						Frog_fixed.avi	0
3399	204	1022.19	475.2975	0.5256435	0.5094095	565.5392	3.670842	0	1016.258	491.6197	0.3827654	0.5016233	562.9076	3.929305	0	6	1019	483						Frog_fixed.avi	0
3416	205	1020.349	477.292	0.5257441	0.5095041	565.6315	3.672935	0	1015.919	487.7964	0.3829052	0.5017571	563.3476	3.929132	0	6	1018	483						Frog_fixed.avi	0
3433	206	1018.796	478.229	0.5259097	0.5097068	566.0915	3.677784	0	1015.877	486.6534	0.3831065	0.5019445	563.4288	3.918894	0	6	1017	482						Frog_fixed.avi	0
3449	207	1016.322	477.4723	0.526089	0.5100489	565.9836	3.678939	0	1011.923	489.865	0.3833221	0.5021245	563.5536	3.930683	0	6	1014	484						Frog_fixed.avi	0
3466	208	1019.12	473.7984	0.5263384	0.5103278	566.2241	3.677456	0	1013.531	490.2444	0.383523	0.5024443	563.8373	3.932549	0	6	1016	482						Frog_fixed.avi	0
3482	209	1011.739	475.1814	0.5265014	0.5107739	566.4675	3.690777	0	1016.544	486.5474	0.3838503	0.5028275	563.8828	3.937914	0	6	1014	481						Frog_fixed.avi	0
3499	210	1018.285	473.0249	0.5268221	0.5111412	566.487	3.687863	0	1010.651	490.2799	0.3840586	0.5031061	564.0945	3.944069	0	6	1014	482						Frog_fixed.avi	0
3516	211	1009.515	472.144	0.5269938	0.5115477	566.6476	3.689765	0	1015.698	486.9728	0.3844033	0.5034621	564.012	3.940829	0	6	1013	480						Frog_fixed.avi	0
3532	212	1023.948	470.468	0.5272793	0.511858	566.7876	3.686336	0	1012.274	483.6746	0.3845845	0.5036556	564.2798	3.94345	0	6	1018	477						Frog_fixed.avi	0
3549	213	1015.146	479.3891	0.5274369	0.5119558	566.7792	3.701319	0	1016.182	487.6119	0.3848354	0.5037426	564.2445	3.958864	0	6	1016	484						Frog_fixed.avi	0
3566	214	1014.76	479.26	0.5275381	0.5120824	566.9987	3.705176	0	1011.662	490.4585	0.3849423	0.5037698	564.3203	3.955706	0	6	1013	485						Frog_fixed.avi	0
3582	215	1014.726	476.9813	0.5276098	0.5121209	567.2354	3.720673	0	1011.22	492.3426	0.3850291	0.5037594	564.4921	3.95289	0	6	1013	485						Frog_fixed.avi	0
3599	216	1015.803	475.7671	0.5276689	0.5121503	567.3878	3.719275	0	1011.62	492.3835	0.3850962	0.5037327	564.6138	3.963855	0	6	1014	484						Frog_fixed.avi	0
3616	217	1018.882	475.4786	0.5277131	0.5122009	567.4415	3.717276	0	1016.096	492.0201	0.3851863	0.5037521	564.6903	3.973584	0	6	1017	484						Frog_fixed.avi	0
3632	218	1017.894	470.9172	0.5277792	0.5124018	567.2953	3.719079	0	1014.482	492.8168	0.3852416	0.5038706	564.7531	3.988896	0	6	1016	482						Frog_fixed.avi	0
3649	219	1017.571	472.341	0.5278376	0.5126471	567.2342	3.729689	0	1015.251	491.3233	0.3853073	0.5041298	564.6904	3.976978	0	6	1016	482						Frog_fixed.avi	0
3666	220	1015.15	481.8512	0.5278949	0.5128919	567.168	3.739494	0	1012.233	490.9054	0.3853937	0.504486	564.6862	3.985274	0	6	1014	486						Frog_fixed.avi	0
3682	221	1011.454	474.6947	0.5279425	0.5133826	567.1595	3.743679	0	1012.883	495.1037	0.3854641	0.5047911	564.7578	3.988679	0	6	1012	485						Frog_fixed.avi	0
3699	222	1016.773	477.6837	0.5280244	0.5136732	567.2681	3.749847	0	1016.497	487.485	0.3855335	0.5051841	564.892	3.993439	0	6	1017	483						Frog_fixed.avi	0
3716	223	1018.472	480.1457	0.5280613	0.5139242	567.3674	3.74745	0	1016.921	493.7331	0.3855607	0.5053903	565.023	4.016582	0	6	1018	487						Frog_fixed.avi	0
3732	224	1017.567	477.7644	0.5280563	0.5141885	567.4508	3.764	0	1017.311	487.7729	0.3855796	0.5055884	565.062	4.021774	0	6	1017	483						Frog_fixed.avi	0
3749	225	1019.699	472.7567	0.5280243	0.5142646	567.4422	3.755598	0	1016.182	485.9636	0.3855628	0.5056564	565.0615	4.023296	0	6	1018	479						Frog_fixed.avi	0
3766	226	1011.283	476.7168	0.527948	0.5143043	567.3485	3.765454	0	1018.352	489.9865	0.3855244	0.5056966	564.9824	4.024239	0	6	1015	483						Frog_fixed.avi	0
3782	227	1013.888	475.7626	0.5279114	0.5143109	567.351	3.772783	0	1015.45	489.8664	0.3854824	0.5057425	564.8945	4.022563	0	6	1015	483						Frog_fixed.avi	0
3799	228	1012.615	478.2659	0.5278888	0.5142778	567.358	3.788582	0	1014.281	489.6782	0.3854417	0.5057769	564.8518	4.044856	0	6	1013	484						Frog_fixed.avi	0
3816	229	1011.308	480.4781	0.5278706	0.5142217	567.3492	3.796881	0	1016.372	489.693	0.3854129	0.5057874	564.8933	4.045	0	6	1014	485						Frog_fixed.avi	0
3832	230	1010.024	476.0542	0.5278509	0.5141985	567.3969	3.787894	0	1012.792	493.0413	0.3853868	0.5058154	564.9091	4.054853	0	6	1011	485						Frog_fixed.avi	0
3849	231	1010.169	477.8974	0.5278386	0.514245	567.4429	3.795237	0	1012.184	488.7429	0.3853688	0.5059419	564.9562	4.044661	0	6	1011	483						Frog_fixed.avi	0
3866	232	1010.732	479.8028	0.527831	0.5143332	567.5153	3.789691	0	1009.039	495.3257	0.3853476	0.5060822	565.0283	4.073259	0	6	1010	488						Frog_fixed.avi	0
3882	233	1006.835	486.4831	0.5278187	0.5145628	567.5645	3.804188	0	1006.74	500.1474	0.3853353	0.5062164	565.0393	4.064448	0	6	1007	493						Frog_fixed.avi	0
3899	234	1010.047	474.8029	0.5278163	0.514927	567.5599	3.811688	0	1008.026	495.9208	0.3853441	0.506559	565.0329	4.074425	0	6	1009	485						Frog_fixed.avi	0
3916	235	1008.729	479.3324	0.5278304	0.5151125	567.5624	3.809318	0	1007.471	494.1696	0.3853539	0.5068384	565.1032	4.09174	0	6	1008	487						Frog_fixed.avi	0
3932	236	1008.181	485.7178	0.5278371	0.5152251	567.6305	3.832554	0	1007.922	498.0415	0.3853704	0.5069425	565.1446	4.078453	0	6	1008	492						Frog_fixed.avi	0
3949	237	1010.314	482.7284	0.5278777	0.5153655	567.732	3.823122	0	1009.342	496.4909	0.3853999	0.5070155	565.1464	4.083606	0	6	1010	490						Frog_fixed.avi	0
3966	238	1008.812	481.8066	0.527897	0.5153955	567.7569	3.8284	0	1006.938	502.3226	0.3854327	0.5070252	565.1966	4.094363	0	6	1008	492						Frog_fixed.avi	0
3982	239	1007.031	479.4565	0.527913	0.5153775	567.7772	3.830117	0	1011.031	499.4828	0.3854629	0.5069959	565.2442	4.098278	0	6	1009	489						Frog_fixed.avi	0
3999	240	1009.017	480.8326	0.5279099	0.5153645	567.8352	3.839666	0	1012.959	498.9785	0.3854684	0.5069699	565.331	4.090547	0	6	1011	490						Frog_fixed.avi	0
4015	241	1008.278	484.9977	0.5278938	0.515392	567.907	3.843504	0	1009.864	499.3623	0.3854594	0.5069765	565.4099	4.105947	0	6	1009	492						Frog_fixed.avi	0
4032	242	1004.608	485.8246	0.5278914	0.5154564	567.9717	3.852178	0	1012.973	500.5785	0.3854845	0.5070133	565.5157	4.106731	0	6	1009	493						Frog_fixed.avi	0
4049	243	1006.428	483.4942	0.5279109	0.5155783	567.9811	3.859385	0	1013.461	499.6323	0.3855121	0.5071367	565.5714	4.112533	0	6	1010	492						Frog_fixed.avi	0
4065	244	1008.326	477.6143	0.5279451	0.5158343	567.9991	3.861717	0	1013.603	498.7764	0.3855405	0.5072699	565.5997	4.125853	0	6	1011	488						Frog_fixed.avi	0
4082	245	1008.46	477.4435	0.5279621	0.5159792	568.0709	3.866175	0	1014.134	492.3685	0.385555	0.5075175	565.5908	4.13535	0	6	1011	485						Frog_fixed.avi	0
4099	246	1008.428	486.717	0.5279463	0.5160604	568.0803	3.884609	0	1010.277	495.3063	0.3855368	0.5076638	565.6654	4.113847	0	6	1009	491						Frog_fixed.avi	0
4115	247	1002.599	484.345	0.5278499	0.5161716	568.2873	3.88287	0	1012.868	493.0286	0.3855018	0.5077253	565.7348	4.119312	0	6	1008	489						Frog_fixed.avi	0
4132	248	1001.652	484.7722	0.5277562	0.5161799	568.1895	3.889808	0	1008.925	498.8591	0.3853997	0.5077575	565.8353	4.135122	0	6	1005	492						Frog_fixed.avi	0
4149	249	1006.802	481.2442	0.5276927	0.5161957	568.103	3.886958	0	1003.893	500.3418	0.385272	0.5077676	566.0438	4.134431	0	6	1005	491						Frog_fixed.avi	0
4165	250	1009.335	483.3052	0.5275902	0.5162128	568.3079	3.897916	0	1003.608	500.3233	0.3851764	0.5078489	566.036	4.137443	0	6	1006	492						Frog_fixed.avi	0
4182	251	1017.638	476.2813	0.5273419	0.5162619	568.598	3.907423	0	1028.564	499.1189	0.3850258	0.5079986	566.0895	4.143889	0	6	1023	488						Frog_fixed.avi	0
4199	252	1013.18	480.9275	0.5272568	0.5165744	568.3706	3.907718	0	1022.421	494.3569	0.3849801	0.5083198	566.2247	4.161684	0	6	1018	488						Frog_fixed.avi	0
4215	253	1016.23	477.4888	0.5272209	0.5167949	568.4287	3.901461	0	1021.874	491.0917	0.3849348	0.5085925	566.3792	4.152087	0	6	1019	484						Frog_fixed.avi	0
4232	254	1015.992	477.6987	0.527206	0.5172256	568.4176	3.905286	0	1019.286	492.51	0.3849244	0.5089871	566.4535	4.173003	0	6	1018	485						Frog_fixed.avi	0
4249	255	1015.72	476.6377	0.5272047	0.5175898	568.6406	3.909232	0	1023.174	492.3704	0.3849822	0.5093523	566.522	4.155421	0	6	1019	485						Frog_fixed.avi	0
4265	256	1022.282	478.3094	0.5273101	0.5179198	568.79	3.919697	0	1021.503	497.7959	0.3850605	0.509625	566.6721	4.174615	0	6	1022	488						Frog_fixed.avi	0
4282	257	1016.558	475.9349	0.5273835	0.5182991	569.1221	3.92084	0	1024.94	489.6269	0.3851983	0.5099735	566.8302	4.171373	0	6	1021	483						Frog_fixed.avi	0
4299	258	1017.242	472.6267	0.5274412	0.5185125	569.2426	3.937929	0	1023.354	490.312	0.3852758	0.5101088	566.9818	4.17714	0	6	1020	481						Frog_fixed.avi	0
4315	259	1013.737	481.6078	0.5274833	0.5186489	569.3651	3.938655	0	1018.761	497.1209	0.3853627	0.5102164	567.123	4.180559	0	6	1016	489						Frog_fixed.avi	0
4332	260	1009.055	477.7235	0.5275561	0.5189309	569.4866	3.953374	0	1021.832	497.249	0.3854757	0.5103848	567.4479	4.179624	0	6	1015	487						Frog_fixed.avi	0
4349	261	1017.487	474.5858	0.5276932	0.5191758	569.6211	3.940786	0	1023.927	490.3897	0.3856206	0.5106249	567.4509	4.17841	0	6	1021	482						Frog_fixed.avi	0
4365	262	1016.867	478.8945	0.527756	0.5192738	569.7484	3.939573	0	1027.049	486.3345	0.3857096	0.5108172	567.4017	4.17939	0	6	1022	483						Frog_fixed.avi	0
4382	263	1013.404	481.6086	0.5277989	0.5194321	569.9064	3.950445	0	1025.106	489.329	0.3857587	0.5109558	567.4934	4.180345	0	6	1019	485						Frog_fixed.avi	0
4399	264	1017.157	472.3381	0.5278198	0.5196816	569.9701	3.950886	0	1023.456	496.9716	0.3857981	0.5110646	567.5971	4.182967	0	6	1020	485						Frog_fixed.avi	0
4415	265	1017.538	475.3696	0.527818	0.519858	570.0571	3.953391	0	1022.344	494.8535	0.3858188	0.5112574	567.687	4.180851	0	6	1020	485						Frog_fixed.avi	0
4432	266	1013.853	478.9208	0.5277634	0.5199426	570.3521	3.957387	0	1023.426	488.913	0.3858026	0.5114577	567.7839	4.175924	0	6	1019	484						Frog_fixed.avi	0
4449	267	1015.418	477.2815	0.5277036	0.5200249	570.4164	3.956026	0	1021.705	484.4261	0.3857329	0.5115944	567.9605	4.176654	0	6	1019	481						Frog_fixed.avi	0
4465	268	1016.298	475.5172	0.5276313	0.5201364	570.372	3.964952	0	1020.093	486.7512	0.3856236	0.5116711	568.2133	4.178172	0	6	1018	481						Frog_fixed.avi	0
4482	269	1019.768	481.02	0.5275542	0.5200897	570.3194	3.955028	0	1019.659	491.5991	0.385559	0.5117162	568.2635	4.176983	0	6	1020	486						Frog_fixed.avi	0
4499	270	1014.665	485.2587	0.5274363	0.5201077	570.4923	3.962074	0	1022.059	494.9502	0.3854891	0.5117825	568.3023	4.179891	0	6	1018	490						Frog_fixed.avi	0
4515	271	1010.175	484.1137	0.5273037	0.5201174	570.6902	3.959364	0	1025.287	490.6524	0.3854292	0.5118815	568.3779	4.178659	0	6	1018	487						Frog_fixed.avi	0
4532	272	1014.093	482.2274	0.5272405	0.5202018	570.6928	3.985062	0	1022.138	495.6755	0.3853537	0.5119193	568.524	4.177817	0	6	1018	489						Frog_fixed.avi	0
4549	273	1016.932	482.8701	0.5271938	0.5202774	570.6507	3.962074	0	1018.994	495.7191	0.3852105	0.5120234	568.7936	4.187229	0	6	1018	489						Frog_fixed.avi	0
4565	274	1017.256	477.9094	0.5271039	0.5204579	570.8246	3.961382	0	1018.331	487.3821	0.3851298	0.5123206	568.778	4.192665	0	6	1018	483						Frog_fixed.avi	0
4582	275	1013.529	478.1353	0.5269539	0.5208132	570.8484	3.969699	0	1019.82	491.0205	0.3850458	0.5125431	568.6545	4.189058	0	6	1017	485						Frog_fixed.avi	0
4598	276	1009.227	483.1207	0.5267801	0.5210863	570.8901	3.970336	0	1019.398	494.5421	0.3849376	0.5128821	568.5806	4.192823	0	6	1014	489						Frog_fixed.avi	0
4615	277	1016.072	474.574	0.5267062	0.5215414	570.8669	3.976023	0	1022.463	485.55	0.3848229	0.5133258	568.7441	4.189985	0	6	1019	480						Frog_fixed.avi	0
4632	278	1015.301	483.4456	0.526585	0.5217624	571.0071	3.995546	0	1016.197	493.2997	0.384658	0.5135909	568.95	4.207566	0	6	1016	488						Frog_fixed.avi	0
4648	279	1014.04	473.8519	0.5264043	0.5221521	571.1445	3.99175	0	1019.13	487.7799	0.3845612	0.513947	568.71	4.197805	0	6	1017	481						Frog_fixed.avi	0
4665	280	1009.884	476.6807	0.5262787	0.522364	570.9021	3.982815	0	1018.015	491.373	0.3844328	0.5141565	568.7408	4.203585	0	6	1014	484						Frog_fixed.avi	0
4682	281	1013.301	483.446	0.5262064	0.5224383	570.9236	3.984009	0	1020.119	490.6362	0.3843245	0.5143215	568.8294	4.196511	0	6	1017	487						Frog_fixed.avi	0
4698	282	1013.893	485.1412	0.5261185	0.5224791	570.9946	3.982691	0	1015.888	493.6977	0.3841834	0.514396	569.0515	4.21756	0	6	1015	489						Frog_fixed.avi	0
4715	283	1014.519	486.9741	0.5260336	0.5224923	571.0123	3.988138	0	1017.464	490.0617	0.384117	0.5145305	568.9006	4.213776	0	6	1016	489						Frog_fixed.avi	0
4732	284	1010.496	485.6719	0.5259137	0.5224862	571.1163	3.990238	0	1018.239	494.8628	0.3840428	0.5145244	568.7402	4.213068	0	6	1014	490						Frog_fixed.avi	0
4748	285	1009.874	481.4372	0.5258141	0.5224794	570.9423	3.995605	0	1017.267	489.6083	0.3839747	0.5146005	568.6049	4.217515	0	6	1014	486						Frog_fixed.avi	0
4765	286	1012.375	483.3646	0.52575	0.5224289	570.9067	3.992079	0	1019.023	494.3759	0.383875	0.5145317	568.7792	4.208924	0	6	1016	489						Frog_fixed.avi	0
4782	287	1015.61	482.7502	0.5256839	0.5223919	571.0018	3.995679	0	1016.285	494.0938	0.3837543	0.5144972	569.1078	4.223411	0	6	1016	488						Frog_fixed.avi	0
4798	288	1014.936	482.2043	0.5256157	0.5223792	571.0576	3.980155	0	1016.274	488.3816	0.3836731	0.5145797	569.0175	4.22642	0	6	1016	485						Frog_fixed.avi	0
4815	289	1016.845	475.6777	0.5255082	0.5224175	571.0874	3.98323	0	1016.707	487.953	0.3836054	0.5146852	568.8681	4.229574	0	6	1017	482						Frog_fixed.avi	0
4832	290	1012.562	481.5339	0.525379	0.5224507	571.109	3.988582	0	1019.579	485.5787	0.3835267	0.5148264	568.7325	4.218944	0	6	1016	484						Frog_fixed.avi	0
4848	291	1012.725	485.7685	0.5252809	0.5225568	570.9635	3.991188	0	1017.909	491.3919	0.3834104	0.5149814	568.8158	4.229611	0	6	1015	489						Frog_fixed.avi	0
4865	292	1015.504	486.5101	0.5252144	0.522684	570.912	3.976485	0	1020.03	495.5271	0.3833172	0.51516	568.9204	4.223961	0	6	1018	491						Frog_fixed.avi	0
4882	293	1016.957	481.1238	0.5251368	0.5229468	571.1019	3.984935	0	1019.389	491.404	0.383206	0.5154347	569.1755	4.222951	0	6	1018	486						Frog_fixed.avi	0
4898	294	1019.095	479.9588	0.5250584	0.5231609	571.1924	3.97292	0	1016.638	492.2595	0.3831367	0.5156778	568.9847	4.228426	0	6	1018	486						Frog_fixed.avi	0
4915	295	1014.365	482.0681	0.524938	0.5232638	571.2732	3.976516	0	1013.345	501.0453	0.3830604	0.5158048	568.9376	4.234117	0	6	1014	492						Frog_fixed.avi	0
4932	296	1015.529	484.5191	0.5248809	0.5233237	571.2328	3.988684	0	1014.352	502.0098	0.3830041	0.5158988	568.8576	4.218932	0	6	1015	493						Frog_fixed.avi	0
4948	297	1018.338	483.713	0.524838	0.5233817	571.1649	3.993502	0	1015.001	500.4659	0.3829288	0.5160002	568.8665	4.216655	0	6	1017	492						Frog_fixed.avi	0
4965	298	1013.707	487.5322	0.5247654	0.5232892	571.0684	3.984179	0	1014.877	499.5223	0.3828604	0.5160431	568.9955	4.213847	0	6	1014	494						Frog_fixed.avi	0
4982	299	1017.449	489.4777	0.5247319	0.5232627	571.0484	3.990364	0	1011.549	498.9457	0.3827647	0.5160603	569.2693	4.220548	0	6	1014	494						Frog_fixed.avi	0
4998	300	1016.851	486.4532	0.524666	0.523262	571.215	3.981393	0	1013.702	492.8602	0.3827293	0.5161834	569.3112	4.229823	0	6	1015	490						Frog_fixed.avi	0
5015	301	1013.861	489.8837	0.5246058	0.5232881	571.3259	3.986841	0	1014.312	494.1017	0.3826862	0.5162466	569.3304	4.225235	0	6	1014	492						Frog_fixed.avi	0
5032	302	1009.097	493.2469	0.5245256	0.523357	571.5923	3.983785	0	1017.019	488.3496	0.3826634	0.516356	569.2818	4.216929	0	6	1013	491						Frog_fixed.avi	0
5048	303	1011.515	489.1544	0.5244874	0.5235115	571.6941	3.983545	0	1014.856	490.8741	0.3826205	0.5164403	569.2129	4.233636	0	6	1013	490						Frog_fixed.avi	0
5065	304	1011.921	487.0591	0.5244828	0.5236596	571.7726	3.992583	0	1011.376	492.7875	0.3825972	0.5165237	569.2889	4.217869	0	6	1012	490						Frog_fixed.avi	0
5082	305	1014.12	483.5514	0.5244794	0.5238957	571.7567	3.971468	0	1013.175	499.2742	0.3825904	0.5166104	569.3929	4.225386	0	6	1014	491						Frog_fixed.avi	0
5098	306	1012.631	484.3959	0.5244693	0.5240502	571.8168	3.986385	0	1011.237	502.6327	0.3826152	0.5167008	569.5464	4.226172	0	6	1012	494						Frog_fixed.avi	0
5115	307	1011.058	487.9955	0.5244765	0.5242082	571.9116	3.979422	0	1013.595	498.3039	0.3826374	0.5169002	569.6545	4.234041	0	6	1012	493						Frog_fixed.avi	0
5132	308	1012.288	488.7733	0.5244821	0.5243994	571.98	3.971701	0	1012.496	495.4882	0.3826605	0.5171802	569.6533	4.223514	0	6	1012	492						Frog_fixed.avi	0
5148	309	1011.111	486.58	0.5244839	0.5247149	572.0866	3.982115	0	1009.665	499.5587	0.3826731	0.5174096	569.8013	4.230849	0	6	1010	493						Frog_fixed.avi	0
5165	310	1011.526	490.7649	0.5245052	0.5249096	572.18	3.976985	0	1008.144	499.947	0.3827172	0.5176477	569.8953	4.227122	0	6	1010	495						Frog_fixed.avi	0
5182	311	1004.128	491.6796	0.5245461	0.5252057	572.2425	3.978576	0	1009.265	493.0406	0.3828066	0.5180237	570.1089	4.230958	0	6	1007	492						Frog_fixed.avi	0
5198	312	1011.537	485.3254	0.5246602	0.5256532	572.5641	3.987561	0	1005.199	503.9422	0.3829104	0.5182589	570.4319	4.234293	0	6	1008	495						Frog_fixed.avi	0
5215	313	1009.694	491.5371	0.5247585	0.5258978	572.9638	3.984746	0	1005.767	494.9216	0.3830462	0.5186205	570.3146	4.234128	0	6	1008	493						Frog_fixed.avi	0
5231	314	1009.809	490.4504	0.5248561	0.5262414	572.9035	3.978226	0	1008.122	494.8839	0.3831899	0.5188575	570.4177	4.234271	0	6	1009	493						Frog_fixed.avi	0
5248	315	1007.934	489.2235	0.5248919	0.5263451	572.9395	3.981693	0	1013.011	495.2664	0.3832822	0.5189102	570.5787	4.236284	0	6	1010	492						Frog_fixed.avi	0
5265	316	1008.217	483.4031	0.5248999	0.5263228	573.0533	3.994507	0	1010.09	498.2384	0.3833322	0.51884	570.7701	4.244164	0	6	1009	491						Frog_fixed.avi	0
5282	317	1001.344	487.8607	0.5248533	0.5262082	573.3355	3.987978	0	1011.61	497.2411	0.3833458	0.5187137	570.8947	4.24156	0	6	1006	493						Frog_fixed.avi	0
5298	318	1003.987	491.3513	0.5248366	0.5259941	573.4872	3.983717	0	1011.235	500.3833	0.383329	0.5185184	571.0485	4.233785	0	6	1008	496						Frog_fixed.avi	0
5315	319	1007.905	490.202	0.5248231	0.5258811	573.5859	3.997946	0	1008.886	500.6127	0.3833099	0.5184197	571.1572	4.233376	0	6	1008	495						Frog_fixed.avi	0
5332	320	1006.042	492.8112	0.5248086	0.5258428	573.6282	3.994983	0	1006.054	501.2818	0.3833031	0.5183919	571.2443	4.245176	0	6	1006	497						Frog_fixed.avi	0
5348	321	1006.6	491.9601	0.5248174	0.5258714	573.6909	3.989873	0	1006.073	504.0131	0.3833157	0.518417	571.2714	4.241755	0	6	1006	498						Frog_fixed.avi	0
5365	322	1001.356	495.78	0.5248426	0.5259387	573.7334	3.990461	0	1005.08	501.6307	0.3833565	0.5184874	571.2475	4.239573	0	6	1003	499						Frog_fixed.avi	0
5381	323	1001.871	487.4362	0.524941	0.5262188	573.9513	3.99043	0	1006.877	498.7503	0.3834498	0.5187137	571.3144	4.229796	0	6	1004	493						Frog_fixed.avi	0
5398	324	1010.755	488.7267	0.5250887	0.5264445	573.9715	4.003842	0	1001.666	500.0999	0.3835315	0.5189184	571.5544	4.242246	0	6	1006	494						Frog_fixed.avi	0
5415	325	1006.714	494.48	0.5251871	0.5265676	573.8898	3.982322	0	1004.844	503.7136	0.3836791	0.5190548	571.4937	4.239506	0	6	1006	499						Frog_fixed.avi	0
5431	326	1008.201	492.6127	0.525299	0.5267082	573.7302	3.994423	0	1002.516	503.6325	0.383792	0.5190831	571.4147	4.253333	0	6	1005	498						Frog_fixed.avi	0
5448	327	1002.38	496.8447	0.5253898	0.526723	573.9882	4.007179	0	1001.966	501.7845	0.3838914	0.5190406	571.34	4.242868	0	6	1002	499						Frog_fixed.avi	0
5465	328	1003.252	493.8129	0.5255368	0.5266058	573.9164	4.007362	0	1000.556	500.7272	0.3839913	0.5189156	571.3901	4.252777	0	6	1002	497						Frog_fixed.avi	0
5481	329	1007.081	494.0852	0.5256893	0.5265011	573.801	3.998319	0	998.879	503.7626	0.384089	0.5187616	571.5162	4.254407	0	6	1003	499						Frog_fixed.avi	0
5498	330	1003.014	490.3932	0.5257925	0.5264786	573.7141	3.999681	0	1002.618	499.9184	0.3842846	0.5186608	571.1686	4.241893	0	6	1003	495						Frog_fixed.avi	0
5515	331	1005.807	488.7715	0.5259595	0.5264755	573.6777	4.005409	0	999.9451	501.212	0.3843867	0.5186284	570.9759	4.24342	0	6	1003	495						Frog_fixed.avi	0
5531	332	1006.572	491.7735	0.5261207	0.5264496	573.7241	4.01744	0	996.1061	501.3227	0.3844616	0.5185893	571.1283	4.253959	0	6	1001	497						Frog_fixed.avi	0
5548	333	1004.88	492.0175	0.5262412	0.5264408	573.5837	4.016921	0	999.334	502.7451	0.3846276	0.5184752	571.0352	4.257425	0	6	1002	497						Frog_fixed.avi	0
5565	334	1002.138	491.6701	0.5263895	0.5264558	573.3306	4.012592	0	1002.327	501.9889	0.3848171	0.5184366	570.9624	4.261442	0	6	1002	497						Frog_fixed.avi	0
5581	335	1008.281	489.3584	0.5266321	0.5264691	573.5208	4.029261	0	996.5474	502.6736	0.3849351	0.5183952	570.9313	4.260101	0	6	1002	496						Frog_fixed.avi	0
5598	336	1006.634	492.8177	0.5268	0.5264564	573.4384	4.033616	0	997.3817	504.9771	0.3851691	0.5182878	570.7476	4.256795	0	6	1002	499						Frog_fixed.avi	0
5615	337	1002.409	486.2057	0.5270054	0.5264208	573.3106	4.029363	0	996.8206	503.4065	0.385343	0.518195	570.7458	4.265574	0	6	1000	495						Frog_fixed.avi	0
5631	338	1010.533	486.5286	0.5271775	0.526324	573.3301	4.023955	0	994.464	500.6742	0.3854327	0.5181071	570.8055	4.26409	0	6	1002	494						Frog_fixed.avi	0
5648	339	1004.648	489.2269	0.5272547	0.5263122	573.3492	4.035176	0	994.3352	498.6176	0.3855704	0.5181228	570.5956	4.27126	0	6	999	494						Frog_fixed.avi	0
5665	340	1002.39	486.7581	0.5273651	0.5262617	573.1266	4.0313	0	1000.916	497.7419	0.3857376	0.5180268	570.4703	4.265274	0	6	1002	492						Frog_fixed.avi	0
5681	341	1002.903	494.2314	0.5275576	0.5261772	573.1433	4.029591	0	999.8081	497.8263	0.3858573	0.5179764	570.6785	4.265438	0	6	1001	496						Frog_fixed.avi	0
5698	342	1003.784	493.6437	0.5277368	0.5262351	573.3041	4.02426	0	996.3947	496.9314	0.3860223	0.5180053	570.5499	4.266437	0	6	1000	495						Frog_fixed.avi	0
5715	343	1002.415	488.1354	0.5279141	0.526378	573.012	4.028679	0	998.1616	499.8079	0.386278	0.5180806	570.4199	4.267311	0	6	1000	494						Frog_fixed.avi	0
5731	344	1007.533	491.2808	0.5281966	0.5264945	573.2649	4.046998	0	992.3999	502.0122	0.386459	0.5181503	570.6376	4.274313	0	6	1000	497						Frog_fixed.avi	0
5748	345	1005.277	498.8796	0.5284529	0.5266238	573.1952	4.033458	0	995.6055	505.4162	0.3867761	0.5182173	570.463	4.271143	0	6	1000	502						Frog_fixed.avi	0
5765	346	1002.422	499.2432	0.528745	0.5268159	573.2858	4.044961	0	993.4028	505.4764	0.3870877	0.5182478	570.3317	4.27327	0	6	998	502						Frog_fixed.avi	0
5781	347	1010.742	496.307	0.5291404	0.5267948	573.142	4.032314	0	994.8588	500.5952	0.3873966	0.5181447	570.4806	4.29292	0	6	1003	498						Frog_fixed.avi	0
5798	348	1001.495	501.4607	0.5293949	0.5265856	572.9819	4.036771	0	997.5372	500.4995	0.3877597	0.5178405	570.1474	4.285049	0	6	1000	501						Frog_fixed.avi	0
5815	349	1007.817	488.6648	0.5297121	0.5264076	573.1172	4.039853	0	995.0576	502.1161	0.3880066	0.5174456	570.1389	4.284302	0	6	1001	495						Frog_fixed.avi	0
5831	350	1007.901	490.5317	0.5298913	0.526067	572.7789	4.053178	0	995.3047	497.6146	0.3882113	0.5171256	569.8876	4.288273	0	6	1002	494						Frog_fixed.avi	0
5848	351	1004.896	491.5646	0.5300729	0.5258796	572.7123	4.045592	0	991.9909	504.8791	0.3883107	0.5168052	570.0655	4.298107	0	6	998	498						Frog_fixed.avi	0
5865	352	1004.577	493.8634	0.5301999	0.5257172	572.8782	4.053321	0	996.1456	502.7241	0.3884525	0.5166057	569.808	4.304086	0	6	1000	498						Frog_fixed.avi	0
5881	353	1003.664	486.1963	0.5303376	0.5254767	572.5842	4.058759	0	997.8002	498.976	0.388577	0.51623	569.6637	4.304533	0	6	1001	493						Frog_fixed.avi	0
5898	354	1003.968	489.6698	0.5304065	0.5248677	572.3974	4.043253	0	998.4149	497.9031	0.3886172	0.5156717	569.5516	4.303624	0	6	1001	494						Frog_fixed.avi	0
5915	355	1001.812	494.7018	0.5304971	0.5242962	572.2448	4.053777	0	993.3323	505.3677	0.388679	0.5151701	569.5479	4.308935	0	6	998	500						Frog_fixed.avi	0
5931	356	1004.451	492.4164	0.530828	0.5240445	572.2342	4.057031	0	994.5447	503.1904	0.3889805	0.5149762	569.3264	4.311799	0	6	999	498						Frog_fixed.avi	0
5948	357	1004.751	489.7409	0.5311494	0.5240065	572.0576	4.065248	0	987.8878	501.8589	0.3892311	0.5147516	569.3842	4.322074	0	6	996	496						Frog_fixed.avi	0
5964	358	999.3052	488.9311	0.5315362	0.5240473	571.9559	4.078254	0	990.2405	504.729	0.3896766	0.5146079	569.2877	4.328736	0	6	995	497						Frog_fixed.avi	0
5981	359	1000.869	491.7632	0.5320078	0.524065	571.895	4.07514	0	994.947	504.2808	0.3901708	0.5143422	569.1653	4.315569	0	6	998	498						Frog_fixed.avi	0
5998	360	1001.731	489.7933	0.5324809	0.5239987	571.9105	4.075792	0	993.4491	501.8804	0.3906351	0.5140342	569.0779	4.325093	0	6	998	496						Frog_fixed.avi	0
6014	361	1000.672	492.2714	0.5329412	0.5238204	571.8898	4.084156	0	989.5019	510.3537	0.3910769	0.5135491	568.8341	4.322721	0	6	995	501						Frog_fixed.avi	0
6031	362	1002.646	496.9588	0.5334238	0.5236393	571.8217	4.091459	0	990.9348	503.217	0.3915452	0.5133654	568.62	4.328348	0	6	997	500						Frog_fixed.avi	0
6048	363	1002.49	496.6062	0.5339013	0.5236065	571.7805	4.092102	0	989.3042	503.8176	0.3920217	0.513284	568.431	4.331449	0	6	996	500						Frog_fixed.avi	0
6064	364	1001.349	495.6474	0.5343962	0.5235391	571.7096	4.092669	0	989.6243	505.7674	0.3924888	0.5131586	568.2527	4.335404	0	6	995	501						Frog_fixed.avi	0
6081	365	1001.226	495.9265	0.534908	0.523356	571.6419	4.105068	0	985.8698	507.4152	0.3929799	0.512804	568.1699	4.344746	0	6	994	502						Frog_fixed.avi	0
6098	366	996.3953	498.2656	0.53544	0.5228493	571.5997	4.112752	0	985.3562	503.5104	0.3935286	0.5122701	568.119	4.337918	0	6	991	501						Frog_fixed.avi	0
6114	367	994.4983	491.3462	0.5361153	0.5221689	571.2994	4.115791	0	990.4702	506.4386	0.3942842	0.5114057	567.8928	4.336559	0	6	992	499						Frog_fixed.avi	0
6131	368	808.3923	610.3854	0.5378019	0.5220863	571.3386	4.137255	0	809.8118	617.3005	0.3960181	0.5112318	567.3945	4.368808	0	7	809	614						Frog_fixed.avi	0
6148	369	662.6094	714.5488	0.5394158	0.5222304	571.3669	4.130903	0	634.5321	723.4958	0.3981547	0.5114248	566.7577	4.381361	0	7	649	719						Frog_fixed.avi	0
6164	370	657.7769	708.2925	0.5403537	0.5213624	571.5302	4.131184	0	636.4958	705.5212	0.3990175	0.5102898	567.0231	4.372943	0	7	647	707						Frog_fixed.avi	0
6181	371	645.8978	719.1081	0.5412126	0.5208007	571.3738	4.127466	0	614.4935	718.3125	0.3998347	0.509513	566.9727	4.371649	0	7	630	719						Frog_fixed.avi	0
6198	372	651.3103	720.9406	0.5420878	0.5202754	571.3141	4.135144	0	623.1298	711.0352	0.4007167	0.5089163	566.6587	4.367684	0	7	637	716						Frog_fixed.avi	0
6214	373	646.2578	714.8765	0.5429219	0.5200235	571.4966	4.11661	0	621.3514	710.9974	0.4015408	0.5085158	566.807	4.368774	0	7	634	713						Frog_fixed.avi	0
6231	374	648.0167	715.5441	0.5436694	0.5198585	571.4072	4.127582	0	615.3185	712.2822	0.4022343	0.5081288	566.6309	4.376188	0	7	632	714						Frog_fixed.avi	0
6248	375	648.3256	717.7853	0.54431	0.5198233	571.7135	4.134826	0	617.7278	716.5688	0.4028714	0.5078967	566.71	4.373789	0	7	633	717						Frog_fixed.avi	0
6264	376	646.4259	716.2686	0.5448269	0.5198603	571.7527	4.133924	0	619.3022	715.7704	0.4034075	0.5078255	566.5261	4.386049	0	7	633	716						Frog_fixed.avi	0
6281	377	647.8161	715.9773	0.5452511	0.5199096	571.6383	4.150707	0	616.4871	714.8102	0.4037884	0.5077797	566.494	4.391418	0	7	632	715						Frog_fixed.avi	0
6298	378	647.624	715.7704	0.5455266	0.5199558	571.3423	4.153211	0	622.212	713.0023	0.4041451	0.5076786	566.4144	4.385542	0	7	635	714						Frog_fixed.avi	0
6314	379	648.0757	720.2504	0.5457984	0.5197794	571.6743	4.152487	0	615.2444	715.6647	0.4043308	0.5074724	566.2237	4.393729	0	7	632	718						Frog_fixed.avi	0
6331	380	648.5194	721.4608	0.5459762	0.5195302	571.3937	4.143491	0	618.583	716.809	0.404544	0.5071332	566.179	4.401923	0	7	634	719						Frog_fixed.avi	0
6348	381	647.0277	719.0828	0.5461186	0.5191864	571.2019	4.149435	0	617.1161	713.0106	0.4046715	0.5068473	566.3499	4.397594	0	7	632	716						Frog_fixed.avi	0
6364	382	647.0927	726.2482	0.5463008	0.5185987	571.4456	4.158872	0	619.2077	716.5495	0.404819	0.5062703	566.1044	4.405759	0	7	633	721						Frog_fixed.avi	0
6381	383	651.7117	726.7769	0.546473	0.5179186	571.1637	4.150527	0	618.0188	720.8321	0.4049686	0.5056356	565.8113	4.400885	0	7	635	724						Frog_fixed.avi	0
6398	384	644.9631	722.338	0.5466146	0.5171787	571.0818	4.154804	0	617.8862	719.7429	0.4051028	0.5049405	565.9988	4.39906	0	7	631	721						Frog_fixed.avi	0
6414	385	650.9742	725.2077	0.5468644	0.5163218	571.1132	4.142044	0	617.3909	712.5457	0.4053309	0.5042066	565.7971	4.398697	0	7	634	719						Frog_fixed.avi	0
6431	386	651.0387	727.4918	0.5470738	0.5154809	570.86	4.140867	0	615.5136	718.0444	0.40552	0.5034005	565.6105	4.375297	0	7	633	723						Frog_fixed.avi	0
6448	387	649.8632	727.6031	0.5473389	0.5146785	570.8405	4.12614	0	617.5594	715.1694	0.4058243	0.5026761	565.588	4.35803	0	7	634	721						Frog_fixed.avi	0
6464	388	644.733	724.3153	0.547592	0.5139359	570.8185	4.128725	0	615.2484	714.0273	0.4060307	0.5020139	565.4559	4.343644	0	7	630	719						Frog_fixed.avi	0
6481	389	653.1017	726.5279	0.5479864	0.5131758	570.6462	4.12396	0	617.2897	714.3942	0.4064188	0.5013062	565.3066	4.333466	0	7	635	720						Frog_fixed.avi	0
6497	390	651.3643	725.9008	0.548338	0.5123989	570.5473	4.111844	0	620.0601	716.5303	0.4068045	0.5005962	565.0891	4.316133	0	7	636	721						Frog_fixed.avi	0
6514	391	646.5577	726.964	0.548689	0.51162	570.4757	4.097851	0	614.4191	720.9257	0.4071677	0.4998564	564.9167	4.299916	0	7	630	724						Frog_fixed.avi	0
6531	392	646.876	722.9993	0.5490354	0.5108228	570.4848	4.085732	0	617.9349	719.4526	0.4074822	0.4992582	564.9308	4.284481	0	7	632	721						Frog_fixed.avi	0
6547	393	783.1174	737.976	0.5484344	0.5103537	570.3958	4.09126	0	775.5968	752.7428	0.406992	0.4989703	564.6636	4.280052	0	8	779	745						Frog_fixed.avi	0
6564	394	894.7542	756.0631	0.5478777	0.5097182	570.5521	4.081035	0	867.9658	775.6682	0.4064748	0.4986309	565.0427	4.260515	0	8	881	766						Frog_fixed.avi	0
6581	395	892.0035	756.1713	0.5480328	0.5088881	570.5356	4.07103	0	865.9158	770.2806	0.4066942	0.497997	564.3739	4.269681	0	8	879	763						Frog_fixed.avi	0
6597	396	900.8829	755.0028	0.5481845	0.5080139	570.2522	4.061541	0	869.3381	776.2075	0.4068063	0.497291	564.4431	4.260471	0	8	885	766						Frog_fixed.avi	0
6614	397	895.34	754.9211	0.5482783	0.5070966	570.0305	4.047208	0	867.562	773.7499	0.4068464	0.4965571	564.4117	4.245861	0	8	881	764						Frog_fixed.avi	0
6631	398	898.6305	762.7212	0.5483643	0.5060226	570.0283	4.060313	0	867.9918	777.5201	0.4068496	0.4958004	564.3214	4.242585	0	8	883	770						Frog_fixed.avi	0
6647	399	896.0566	757.8932	0.5483999	0.5049202	570.0593	4.040446	0	867.9069	775.4559	0.4068516	0.4949582	564.2089	4.236877	0	8	882	767						Frog_fixed.avi	0
6664	400	897.5072	761.0573	0.5484511	0.5036313	570.1938	4.046329	0	865.7086	774.1906	0.4068651	0.4940698	564.1251	4.245136	0	8	882	768						Frog_fixed.avi	0
6681	401	898.9377	756.9249	0.5484793	0.5023862	570.2308	4.03655	0	868.1701	771.1654	0.4068522	0.4930773	564.0542	4.248954	0	8	884	764						Frog_fixed.avi	0
6697	402	894.1908	756.2736	0.5484305	0.5010508	570.1057	4.017783	0	864.4906	774.2286	0.4068055	0.4920286	563.9028	4.22438	0	8	879	765						Frog_fixed.avi	0
6714	403	893.6959	759.0569	0.548336	0.4998118	569.9571	4.035707	0	867.5082	775.8713	0.4067412	0.4909977	563.873	4.225026	0	8	881	767						Frog_fixed.avi	0
6731	404	894.2533	760.4272	0.5482214	0.4984831	569.9489	4.02045	0	870.5863	775.2594	0.4066356	0.490062	563.8445	4.228788	0	8	882	768						Frog_fixed.avi	0
6747	405	894.7849	760.3192	0.5480394	0.4972265	570.3373	4.035093	0	866.7745	775.3608	0.406446	0.4891895	563.9554	4.249798	0	8	881	768						Frog_fixed.avi	0
6764	406	889.8626	763.4067	0.5477595	0.4958905	570.0813	4.014085	0	867.8435	772.1556	0.4061958	0.4882906	563.9762	4.240607	0	8	879	768						Frog_fixed.avi	0
6781	407	943.9144	613.8599	0.5470213	0.4936894	570.5997	4.043981	0	963.2964	634.0089	0.4054787	0.4863605	564.6561	4.256087	0	9	954	624						Frog_fixed.avi	0
6797	408	981.7441	525.5491	0.5461473	0.4923269	570.8705	4.011915	0	998.6774	575.6553	0.4048961	0.485078	565.0226	4.212158	0	9	990	551						Frog_fixed.avi	0
6814	409	997.0466	521.7565	0.5456285	0.4914764	570.8912	4.039483	0	994.417	569.1886	0.4043993	0.4844869	565.1933	4.232627	0	9	996	545						Frog_fixed.avi	0
6831	410	1004.341	514.6072	0.5450917	0.4905627	571.0298	4.029794	0	1001.413	560.0304	0.4038296	0.4840207	565.1336	4.21936	0	9	1003	537						Frog_fixed.avi	0
6847	411	1005.27	523.2527	0.5444773	0.4896283	571.244	4.021515	0	990.5328	569.7606	0.4030807	0.4835039	565.5841	4.236617	0	9	998	547						Frog_fixed.avi	0
6864	412	1004.859	510.9604	0.5437675	0.4889348	571.5535	4.021974	0	996.5741	569.2753	0.4024252	0.483032	565.7006	4.233989	0	9	1001	540						Frog_fixed.avi	0
6881	413	1005.275	529.1924	0.5430011	0.4878287	571.7086	4.014664	0	992.9476	570.8923	0.4015842	0.4827194	566.1639	4.23627	0	9	999	550						Frog_fixed.avi	0
6897	414	1003.046	527.7533	0.5421646	0.4871684	572.0165	4.009824	0	991.5952	565.0734	0.4007286	0.4825556	566.681	4.240822	0	9	997	546						Frog_fixed.avi	0
6914	415	1007.05	534.8981	0.541276	0.4864173	572.3856	4.014082	0	985.9435	565.442	0.3997965	0.4824806	566.9702	4.238606	0	9	996	550						Frog_fixed.avi	0
6931	416	1003.414	527.6906	0.5403094	0.4860004	572.6886	4.014972	0	989.4003	563.6986	0.3988707	0.4825262	567.4396	4.247857	0	9	996	546						Frog_fixed.avi	0
6947	417	1002.612	534.8337	0.5393019	0.4854964	572.9749	4.011755	0	989.7693	567.9653	0.3979045	0.4826331	567.9187	4.238134	0	9	996	551						Frog_fixed.avi	0
6963	418	996.6936	538.6449	0.5382387	0.4851157	573.5042	4.018475	0	988.97	567.1219	0.3969046	0.4828892	568.2938	4.233906	0	9	993	553						Frog_fixed.avi	0
6980	419	998.6442	534.7682	0.5372093	0.4850334	573.7866	4.011411	0	993.0948	569.0672	0.3959088	0.4834145	568.5946	4.241429	0	9	996	552						Frog_fixed.avi	0
6997	420	999.9584	526.8943	0.5361701	0.485253	574.1089	4.02111	0	987.4444	567.1678	0.3948936	0.4841024	569.0056	4.246611	0	9	994	547						Frog_fixed.avi	0
7013	421	1003.156	531.3347	0.5351177	0.485358	574.5079	4.013195	0	985.6796	569.0854	0.3938522	0.4848287	569.64	4.248354	0	9	994	550						Frog_fixed.avi	0
7030	422	1001.326	536.5882	0.5340313	0.4854749	575.0292	4.014353	0	983.6328	567.7181	0.3927912	0.485531	570.3772	4.252579	0	9	992	552						Frog_fixed.avi	0
7047	423	1001.924	535.3148	0.5329722	0.4857056	575.2945	4.010982	0	989.5783	567.0477	0.3917916	0.4862927	570.7786	4.239252	0	9	996	551						Frog_fixed.avi	0
7063	424	999.9036	536.265	0.5318614	0.4860281	575.8375	4.019212	0	988.563	574.6441	0.3907453	0.4870972	571.2079	4.238603	0	9	994	555						Frog_fixed.avi	0
7080	425	1003.305	537.9188	0.5307114	0.4862444	576.3002	4.006332	0	983.3263	568.9693	0.3895576	0.4881099	571.9904	4.255688	0	9	993	553						Frog_fixed.avi	0
7097	426	994.8453	549.2905	0.5293905	0.4863546	576.6235	4.012903	0	988.0783	567.8943	0.3883873	0.4891511	572.1296	4.237724	0	9	991	559						Frog_fixed.avi	0
7113	427	996.5388	547.7832	0.5279944	0.4864431	577.0783	4.014245	0	986.9186	574.7974	0.3870221	0.4904622	572.598	4.242963	0	9	992	561						Frog_fixed.avi	0
7130	428	1009.026	464.9459	0.5262207	0.4862999	577.2932	4.004442	0	1011.264	513.3548	0.3853095	0.4915662	573.6209	4.255907	0	10	1010	489						Frog_fixed.avi	0
7146	429	1015.721	479.2	0.5241343	0.4860343	577.9553	4.007555	0	1003.769	524.2861	0.3834068	0.4930855	574.3184	4.244092	0	10	1010	502						Frog_fixed.avi	0
7163	430	1012.392	478.7196	0.5218227	0.4858251	578.0853	4.023447	0	1006.699	516.5678	0.3811879	0.4948746	574.6387	4.252988	0	10	1010	498						Frog_fixed.avi	0
7180	431	1021.787	470.4866	0.519117	0.48563	578.4531	4.004937	0	1006.621	522.4769	0.3785038	0.4966599	575.5046	4.249823	0	10	1014	496						Frog_fixed.avi	0
7196	432	1017.55	473.0069	0.5160149	0.4855182	578.8707	4.006696	0	1002.282	517.8843	0.3754917	0.4988325	576.0387	4.248765	0	10	1010	495						Frog_fixed.avi	0
7213	433	1013.611	476.1725	0.5124686	0.4857001	579.362	4.008461	0	1003.391	518.0193	0.3721227	0.5013789	576.7678	4.247724	0	10	1009	497						Frog_fixed.avi	0
7230	434	1018.424	472.0226	0.5086395	0.4863195	579.3409	4.012492	0	1003.056	517.2308	0.3684734	0.5046347	577.3009	4.243633	0	10	1011	495						Frog_fixed.avi	0
7246	435	1016.411	474.4084	0.5044945	0.4872438	579.8442	4.012965	0	1002.909	512.7271	0.3645841	0.5086014	578.0756	4.262849	0	10	1010	494						Frog_fixed.avi	0
7263	436	1011.317	474.3732	0.5001937	0.4884795	579.8447	4.020404	0	1002.199	513.7859	0.3606201	0.5133226	578.7828	4.271605	0	10	1007	494						Frog_fixed.avi	0
7280	437	1019.975	474.3325	0.4959316	0.4899592	580.2133	4.025564	0	1004.467	517.5118	0.3567258	0.5186507	579.5152	4.276446	0	10	1012	496						Frog_fixed.avi	0
7296	438	1015.676	473.5367	0.4915451	0.4917691	580.407	4.024535	0	1004.768	509.579	0.3528858	0.5247712	580.0964	4.270639	0	10	1010	492						Frog_fixed.avi	0
7313	439	1011.902	472.3655	0.4871073	0.4938909	580.5923	4.018335	0	1004.9	511.2843	0.3490377	0.5310116	580.668	4.289303	0	10	1008	492						Frog_fixed.avi	0
7330	440	1015.549	470.205	0.4825994	0.4960497	580.7288	4.037959	0	1004.684	516.3034	0.345112	0.5371189	581.2708	4.279277	0	10	1010	493						Frog_fixed.avi	0
7346	441	1013.293	464.2772	0.4778911	0.4982322	581.2201	4.035374	0	1005.269	508.5244	0.3410513	0.5431525	581.8969	4.302789	0	10	1009	486						Frog_fixed.avi	0
7363	442	1015.105	467.5368	0.4730229	0.5004587	581.2527	4.033942	0	1008.113	506.9061	0.3368194	0.5488098	582.567	4.291089	0	10	1012	487						Frog_fixed.avi	0
7380	443	1013.269	464.3877	0.4679981	0.502795	581.6514	4.036255	0	1000.766	509.4504	0.3324662	0.5543461	583.3315	4.303337	0	10	1007	487						Frog_fixed.avi	0
7396	444	1012.318	466.3966	0.4629705	0.5054031	581.8337	4.038434	0	1000.693	507.4687	0.3280742	0.5598207	584.0074	4.31547	0	10	1007	487						Frog_fixed.avi	0
7413	445	1015.869	461.1586	0.4579552	0.508434	582.0298	4.039534	0	999.1466	510.1044	0.3237102	0.5654647	584.6551	4.317024	0	10	1008	486						Frog_fixed.avi	0
7430	446	1013.132	466.4489	0.4529908	0.5116897	582.3138	4.051724	0	1002.929	504.6283	0.3194625	0.5712634	585.1089	4.32973	0	10	1008	486						Frog_fixed.avi	0
7446	447	1018.036	459.0549	0.4480706	0.5149311	582.8026	4.063653	0	1012.296	500.4626	0.3152211	0.5769761	585.8878	4.338873	0	10	1015	480						Frog_fixed.avi	0
7463	448	1031.107	443.2173	0.443171	0.5177711	583.2299	4.050293	0	1026.383	485.0495	0.3109728	0.5825188	586.6931	4.34547	0	10	1029	464						Frog_fixed.avi	0
7480	449	1032.423	436.8211	0.438293	0.5209144	583.6821	4.060127	0	1023.811	500.2856	0.3068644	0.5879252	587.1804	4.355945	0	10	1028	469						Frog_fixed.avi	0
7496	450	1028.211	432.788	0.4333704	0.5238585	584.0681	4.047257	0	1027.406	495.2869	0.3026357	0.5932559	587.8289	4.351255	0	10	1028	464						Frog_fixed.avi	0
7513	451	1031.417	433.3938	0.4284429	0.5268133	584.5336	4.057899	0	1029.43	497.3281	0.2984281	0.5985494	588.4072	4.360813	0	10	1030	465						Frog_fixed.avi	0
7530	452	1030.496	433.1153	0.4235227	0.52986	584.8713	4.061059	0	1024.562	505.631	0.2942485	0.6037467	588.9986	4.367373	0	10	1028	469						Frog_fixed.avi	0
7546	453	1029.297	429.9661	0.4186794	0.5328954	585.3676	4.060146	0	1025.394	501.9077	0.2901071	0.6088337	589.6677	4.377858	0	10	1027	466						Frog_fixed.avi	0
7563	454	1037.278	429.0458	0.4140217	0.5359028	585.5143	4.068504	0	1025.98	500.5917	0.2860866	0.6136905	590.1649	4.386247	0	10	1032	465						Frog_fixed.avi	0
7580	455	1035.273	434.3857	0.4095047	0.538866	585.8643	4.082314	0	1027.383	506.627	0.2822299	0.6182767	590.7531	4.379506	0	10	1031	471						Frog_fixed.avi	0
7596	456	1032.891	429.0003	0.4052534	0.5419061	586.1346	4.077999	0	1029.646	506.0265	0.2786299	0.6227373	591.1534	4.385023	0	10	1031	468						Frog_fixed.avi	0
7613	457	1034.59	431.7849	0.4013156	0.5447945	586.4391	4.081456	0	1024.093	507.8555	0.2752602	0.6268286	591.543	4.381231	0	10	1029	470						Frog_fixed.avi	0
7630	458	1037.997	429.9426	0.3977395	0.5474908	586.4642	4.085607	0	1028.635	504.5192	0.2721691	0.6305476	592.1493	4.387527	0	10	1033	467						Frog_fixed.avi	0
7646	459	1034.581	426.9295	0.3943994	0.5498592	586.7665	4.071089	0	1033.128	506.472	0.2693611	0.6338213	592.4893	4.38201	0	10	1034	467						Frog_fixed.avi	0
7663	460	1032.662	437.8152	0.3914322	0.5517948	586.8992	4.078624	0	1028.873	519.3937	0.2668043	0.6365305	592.8065	4.39325	0	10	1031	479						Frog_fixed.avi	0
7680	461	1032.254	439.8282	0.3887687	0.5534362	586.9307	4.06974	0	1027.058	515.7584	0.264507	0.638823	593.1595	4.381948	0	10	1030	478						Frog_fixed.avi	0
7696	462	1033.83	438.6449	0.3864309	0.5547627	586.9722	4.092242	0	1029.494	513.6104	0.262516	0.6407415	593.3513	4.385293	0	10	1032	476						Frog_fixed.avi	0
7713	463	1036.843	439.7529	0.3844304	0.555653	587.022	4.073555	0	1027.251	521.1793	0.260779	0.6420924	593.5939	4.38981	0	10	1032	480						Frog_fixed.avi	0
7729	464	1035.304	451.1991	0.3827495	0.5562455	587.1838	4.078962	0	1030.351	518.9327	0.2593448	0.6432925	593.8345	4.372883	0	10	1033	485						Frog_fixed.avi	0
7746	465	1038.246	444.2395	0.3815298	0.5568113	587.2202	4.081655	0	1023.238	525.5452	0.2581973	0.6441779	594.1015	4.402764	0	10	1031	485						Frog_fixed.avi	0
7763	466	1011.776	460.9993	0.380696	0.5571498	587.6968	4.077653	0	1010.281	532.1779	0.2575799	0.6449483	594.0538	4.388238	0	10	1011	497						Frog_fixed.avi	0
7779	467	1012.112	450.8835	0.3802146	0.5577178	587.7334	4.059912	0	999.3784	539.4608	0.2571703	0.6458267	594.2011	4.411816	0	10	1006	495						Frog_fixed.avi	0
7796	468	1009.464	457.2216	0.3799236	0.5582197	587.861	4.062015	0	1003.99	538.1903	0.2569142	0.6466547	594.3352	4.404528	0	10	1007	498						Frog_fixed.avi	0
7813	469	1006.199	459.2535	0.3798256	0.5588273	588.1428	4.059648	0	997.9301	535.8131	0.2568271	0.6475225	594.5349	4.392894	0	10	1002	498						Frog_fixed.avi	0
7829	470	1006.341	465.372	0.3799499	0.559628	588.17	4.065731	0	996.6565	539.4407	0.2569616	0.6483729	594.52	4.407505	0	10	1001	502						Frog_fixed.avi	0
7846	471	1007.766	461.5252	0.3802471	0.5604587	588.252	4.054933	0	1001.366	538.2769	0.2572004	0.6490961	594.5682	4.403655	0	10	1005	500						Frog_fixed.avi	0
7863	472	1009.424	458.5042	0.3806831	0.5612065	588.4785	4.046308	0	999.9373	538.6202	0.257558	0.6496707	594.7872	4.415092	0	10	1005	499						Frog_fixed.avi	0
7879	473	1010.11	458.9473	0.3813014	0.5619208	588.644	4.045061	0	999.5415	541.7462	0.258068	0.6499923	594.8989	4.408414	0	10	1005	500						Frog_fixed.avi	0
7896	474	1011.707	455.4368	0.3820188	0.5624779	589.137	4.061015	0	997.4559	542.1265	0.2587286	0.6501466	595.088	4.407997	0	10	1005	499						Frog_fixed.avi	0
7913	475	1008.477	460.4266	0.3829051	0.5628172	589.0949	4.053057	0	996.7809	547.5441	0.2594481	0.6502023	595.3857	4.413152	0	10	1003	504						Frog_fixed.avi	0
7929	476	1010.044	462.2543	0.3838379	0.5631034	589.2026	4.06568	0	997.6667	544.6647	0.260286	0.6501851	595.4266	4.403971	0	10	1004	503						Frog_fixed.avi	0
7946	477	1006.259	454.117	0.384648	0.5633432	589.8088	4.06478	0	999.9002	544.0957	0.2610941	0.6501254	595.5173	4.410668	0	10	1003	499						Frog_fixed.avi	0
7963	478	1011.574	460.6525	0.3855238	0.5635157	589.7477	4.059703	0	1000.875	541.9037	0.2618443	0.6500918	595.7416	4.401199	0	10	1006	501						Frog_fixed.avi	0
7979	479	1010.861	460.1445	0.3863397	0.5637638	589.9004	4.055865	0	1002.155	545.804	0.2625975	0.6500458	595.8058	4.417999	0	10	1007	503						Frog_fixed.avi	0
7996	480	1007.421	455.7235	0.3871195	0.5641553	590.1871	4.067658	0	999.6251	546.0297	0.2633018	0.6500168	595.9291	4.416971	0	10	1004	501						Frog_fixed.avi	0
8013	481	1012.638	461.8023	0.3879263	0.5644432	590.1482	4.061997	0	1001.122	544.4787	0.2639673	0.6499423	596.0591	4.410644	0	10	1007	503						Frog_fixed.avi	0
8029	482	1008.499	456.2128	0.3886347	0.5647882	590.3187	4.07252	0	1002.662	536.6586	0.2646273	0.6498168	596.1612	4.415345	0	10	1006	496						Frog_fixed.avi	0
8046	483	1010.12	454.4514	0.3893699	0.5649627	590.2689	4.067679	0	1002.643	551.34	0.2652012	0.6494221	596.2079	4.429278	0	10	1006	503						Frog_fixed.avi	0
8062	484	1013.975	452.6594	0.3900582	0.5649833	590.3035	4.052422	0	1002.474	540.3793	0.2657201	0.6490892	596.2	4.412493	0	10	1008	497						Frog_fixed.avi	0
8079	485	1012.323	453.5439	0.3906067	0.5648733	590.3751	4.065579	0	1003.16	548.1615	0.2661575	0.6484775	596.1378	4.412794	0	10	1008	501						Frog_fixed.avi	0
8096	486	1011.839	462.9743	0.3910831	0.5645774	590.3776	4.067119	0	1006.037	546.228	0.2664591	0.6477744	596.1916	4.394343	0	10	1009	505						Frog_fixed.avi	0
8112	487	1019.255	452.9147	0.3914587	0.5643596	590.1531	4.045409	0	1006.468	548.0495	0.2666786	0.6470698	596.0273	4.41241	0	10	1013	500						Frog_fixed.avi	0
8129	488	1013.569	457.7573	0.3916115	0.5641276	590.3427	4.071804	0	1006.737	548.1276	0.2667687	0.6463614	595.8776	4.407165	0	10	1010	503						Frog_fixed.avi	0
8146	489	1014.56	462.8523	0.3916942	0.5638228	590.1162	4.08712	0	1009.448	542.0627	0.2667607	0.6458527	595.9266	4.414753	0	10	1012	502						Frog_fixed.avi	0
8162	490	1016.375	462.9978	0.3916815	0.5637095	590.0433	4.073051	0	1007.657	551.1478	0.2666618	0.6453617	595.8444	4.405378	0	10	1012	507						Frog_fixed.avi	0
8179	491	1014.42	462.5822	0.3915444	0.5637077	590.0243	4.073578	0	1006.217	545.8105	0.266466	0.6451795	595.9608	4.409505	0	10	1010	504						Frog_fixed.avi	0
8196	492	1014.846	461.6811	0.3913915	0.5637632	589.6494	4.062404	0	1010.473	547.1443	0.2662802	0.6450509	595.785	4.396055	0	10	1013	504						Frog_fixed.avi	0
8212	493	1020.325	454.0377	0.3912067	0.563966	589.7291	4.077598	0	1006.313	546.3368	0.2660442	0.6450017	595.723	4.387651	0	10	1013	500						Frog_fixed.avi	0
8229	494	1015.874	455.8924	0.3909937	0.5641233	589.6853	4.080411	0	1007.194	546.1089	0.2658537	0.6450287	595.6772	4.393945	0	10	1012	501						Frog_fixed.avi	0
8246	495	1015.435	458.3661	0.3908893	0.5642321	589.3597	4.078012	0	1006.53	548.3018	0.2656894	0.6450854	595.5247	4.380908	0	10	1011	503						Frog_fixed.avi	0
8262	496	1020.996	454.0073	0.3907792	0.5643268	589.427	4.076472	0	1006.051	549.9918	0.2655631	0.6451766	595.4733	4.402335	0	10	1014	502						Frog_fixed.avi	0
8279	497	1019.595	454.8466	0.3906958	0.5643515	589.3425	4.078608	0	1001.382	547.3812	0.2654204	0.6452139	595.5715	4.392514	0	10	1010	501						Frog_fixed.avi	0
8296	498	1014.889	453.2854	0.3906637	0.5643345	589.3159	4.07106	0	1002.486	549.4957	0.265362	0.6452233	595.4344	4.388049	0	10	1009	501						Frog_fixed.avi	0
8312	499	1014.623	452.2951	0.3906419	0.5642914	589.3439	4.08098	0	1002.791	550.1578	0.2653249	0.6452072	595.3289	4.385622	0	10	1009	501						Frog_fixed.avi	0
8329	500	1018.233	451.4771	0.390614	0.5642021	589.3409	4.080693	0	1003.037	544.6761	0.2652762	0.6451793	595.2892	4.387105	0	10	1011	498						Frog_fixed.avi	0
8346	501	1017.335	447.7154	0.3905246	0.5641713	589.518	4.095304	0	1001.343	544.0651	0.2651983	0.6451922	595.2888	4.396598	0	10	1009	496						Frog_fixed.avi	0
8362	502	1014.757	452.3489	0.3904436	0.5642209	589.381	4.082263	0	1001.912	546.2477	0.2651	0.6452724	595.2415	4.397057	0	10	1008	499						Frog_fixed.avi	0
8379	503	1016.556	457.0121	0.3903395	0.56428	589.2997	4.101857	0	998.7176	546.9055	0.2649114	0.6453167	595.4783	4.396656	0	10	1008	502						Frog_fixed.avi	0
8396	504	1015.18	447.1274	0.3901459	0.5643069	589.5081	4.081136	0	998.3693	546.0478	0.2647568	0.6452893	595.4272	4.379808	0	10	1007	497						Frog_fixed.avi	0
8412	505	1014.651	450.1319	0.3899947	0.5642214	589.6534	4.090805	0	999.9955	540.3488	0.2646034	0.6451714	595.4799	4.3914	0	10	1007	495						Frog_fixed.avi	0
8429	506	1012.068	450.89	0.3899456	0.563988	589.6836	4.097519	0	998.9226	545.6081	0.2644869	0.644709	595.5072	4.398295	0	10	1005	498						Frog_fixed.avi	0
8446	507	1013.937	455.0205	0.389985	0.563529	589.8168	4.088287	0	999.6024	540.3644	0.2644424	0.6442373	595.7405	4.396489	0	10	1007	498						Frog_fixed.avi	0
8462	508	1012.777	451.6739	0.3900947	0.5630776	590.1703	4.100675	0	1003.226	543.3528	0.2645543	0.6436729	595.6842	4.382404	0	10	1008	498						Frog_fixed.avi	0
8479	509	1011.844	445.6002	0.3902432	0.5626761	590.1369	4.089017	0	1003.072	536.6534	0.2646804	0.6432799	595.9126	4.391052	0	10	1007	491						Frog_fixed.avi	0
8496	510	1015.4	450.6183	0.3903838	0.5623779	590.2886	4.111489	0	997.0408	547.2408	0.2647661	0.6428329	596.054	4.405344	0	10	1006	499						Frog_fixed.avi	0
8512	511	1016.217	453.3195	0.3904462	0.5620283	590.4656	4.095005	0	999.7013	543.2743	0.2648301	0.642561	596.0928	4.395195	0	10	1008	498						Frog_fixed.avi	0
8529	512	1016.747	450.4007	0.3904667	0.5618312	590.7568	4.11071	0	997.2452	545.3196	0.264838	0.6422368	596.2411	4.395272	0	10	1007	498						Frog_fixed.avi	0
8546	513	1017.246	448.5923	0.3904366	0.5616564	590.9976	4.106293	0	1000.229	543.0266	0.2648254	0.6419959	596.5709	4.385167	0	10	1009	496						Frog_fixed.avi	0
8562	514	1016.515	458.8558	0.3904184	0.5614067	591.2072	4.11898	0	1000.838	546.6688	0.2648408	0.6417826	596.6422	4.388749	0	10	1009	503						Frog_fixed.avi	0
8579	515	1017.712	458.0578	0.3904347	0.561346	591.3162	4.111533	0	1002.001	540.9165	0.2648738	0.6416035	596.889	4.419058	0	10	1010	499						Frog_fixed.avi	0
8596	516	1013.909	460.0037	0.3905133	0.5613172	591.4205	4.109752	0	998.5248	550.3979	0.264913	0.641282	597.1062	4.399547	0	10	1006	505						Frog_fixed.avi	0
8612	517	1017.045	456.7175	0.3906907	0.5613732	591.6476	4.119886	0	999.4261	547.0242	0.2650344	0.6411046	597.3072	4.39587	0	10	1008	502						Frog_fixed.avi	0
8629	518	1013.148	456.7921	0.3908797	0.5614201	591.9414	4.106511	0	1003.793	541.498	0.265273	0.6409002	597.4598	4.410892	0	10	1008	499						Frog_fixed.avi	0
8645	519	1017.643	455.8501	0.391264	0.5613697	591.9981	4.11719	0	997.8228	547.7815	0.2655167	0.6404866	597.5416	4.407726	0	10	1008	502						Frog_fixed.avi	0
8662	520	1019.283	456.0387	0.39165	0.5612221	592.2463	4.126625	0	1001.452	542.0569	0.2658468	0.6401222	597.7104	4.414298	0	10	1010	499						Frog_fixed.avi	0
8679	521	1016.239	451.466	0.3920541	0.5610264	592.3613	4.135105	0	998.6884	548.935	0.2661649	0.6395789	597.9297	4.410666	0	10	1007	500						Frog_fixed.avi	0
8695	522	1017.186	444.7682	0.3925462	0.5607715	592.6111	4.115136	0	998.1732	547.1143	0.2665745	0.6390185	597.8925	4.420893	0	10	1008	496						Frog_fixed.avi	0
8712	523	1016.269	459.7307	0.3930723	0.5604879	592.7355	4.136967	0	999.7588	549.1746	0.2670154	0.6384854	597.9444	4.415778	0	10	1008	504						Frog_fixed.avi	0
8729	524	1017.515	452.927	0.3936562	0.5603884	592.6738	4.137652	0	999.7641	546.8184	0.2675104	0.6380923	598.0493	4.406166	0	10	1009	500						Frog_fixed.avi	0
8745	525	1021.15	452.6768	0.3942864	0.5603697	592.7518	4.129785	0	1005.688	546.116	0.2680408	0.6378712	598.072	4.412628	0	10	1013	499						Frog_fixed.avi	0
8762	526	1020.224	451.4692	0.3948881	0.5603999	592.8212	4.114294	0	1002.417	548.7106	0.268568	0.6377147	598.1484	4.435183	0	10	1011	500						Frog_fixed.avi	0
8779	527	1018.41	455.8613	0.3954494	0.5604098	593.0414	4.150586	0	1002.283	546.6087	0.2690607	0.6374618	598.1204	4.422038	0	10	1010	501						Frog_fixed.avi	0
8795	528	1016.767	457.2797	0.3959821	0.5603502	593.1691	4.146149	0	1003.839	549.3935	0.2695497	0.6372111	598.2217	4.427611	0	10	1010	503						Frog_fixed.avi	0
8812	529	1018.511	449.8572	0.3965121	0.5602198	593.2519	4.148556	0	1002.413	544.1801	0.2700216	0.6368962	598.2923	4.439891	0	10	1010	497						Frog_fixed.avi	0
8829	530	1016.522	447.8747	0.3970032	0.5599625	593.2925	4.140491	0	1005.099	550.2064	0.2704667	0.6363816	598.3259	4.425836	0	10	1011	499						Frog_fixed.avi	0
8845	531	1017.677	452.1577	0.3974898	0.5595658	593.3097	4.157885	0	1008.293	548.7391	0.270885	0.6358334	598.3466	4.430725	0	10	1013	500						Frog_fixed.avi	0
8862	532	1020.103	449.9837	0.3979675	0.5593296	593.345	4.162278	0	1002.659	551.1759	0.2712645	0.6353478	598.4933	4.441133	0	10	1011	501						Frog_fixed.avi	0
8879	533	1024.594	452.9337	0.3984123	0.5590319	593.4024	4.152572	0	1003.679	550.8627	0.2716514	0.6348274	598.5435	4.436026	0	10	1014	502						Frog_fixed.avi	0
8895	534	1018.729	454.7548	0.398796	0.5588668	593.4354	4.161407	0	1005.537	543.0333	0.2720141	0.6344464	598.6194	4.438564	0	10	1012	499						Frog_fixed.avi	0
8912	535	1015.963	451.6778	0.3991478	0.5586687	593.6864	4.170808	0	1007.942	550.2866	0.2723623	0.6339614	598.5383	4.441988	0	10	1012	501						Frog_fixed.avi	0
8929	536	1014.533	449.3584	0.3995291	0.5584598	593.5408	4.164251	0	1004.461	547.8001	0.2726614	0.6334742	598.6431	4.436401	0	10	1009	499						Frog_fixed.avi	0
8945	537	1020.7	457.1914	0.3999419	0.5581101	593.5179	4.170156	0	1003.765	549.0853	0.2729768	0.6330467	598.6818	4.444111	0	10	1012	503						Frog_fixed.avi	0
8962	538	1015.086	455.9056	0.4002772	0.5578705	593.7198	4.199313	0	1004.455	545.4037	0.2732723	0.6325659	598.7643	4.440551	0	10	1010	501						Frog_fixed.avi	0
8979	539	1013.406	448.474	0.4006189	0.5575846	593.8925	4.18901	0	1002.036	546.2552	0.2736085	0.6321675	598.8163	4.453458	0	10	1008	497						Frog_fixed.avi	0
8995	540	1014.639	451.5031	0.4009891	0.5572387	593.675	4.170383	0	1006.264	552.2626	0.2739241	0.6316809	598.7781	4.449597	0	10	1010	502						Frog_fixed.avi	0
9012	541	1014.833	446.0708	0.401332	0.5570318	593.9509	4.185455	0	1003.45	544.7127	0.2742079	0.6313461	598.8323	4.441913	0	10	1009	495						Frog_fixed.avi	0
9029	542	1008.378	449.106	0.4016143	0.5567886	594.0876	4.19055	0	1003.21	551.2564	0.2744777	0.630854	598.9017	4.459597	0	10	1006	500						Frog_fixed.avi	0
9045	543	1016.772	451.6812	0.4019622	0.5564357	593.839	4.188638	0	1005.608	541.2285	0.2747272	0.6304973	598.9749	4.445059	0	10	1011	496						Frog_fixed.avi	0
9062	544	1010.068	451.465	0.4022036	0.5562011	594.3871	4.210017	0	1003.498	553.6165	0.2749744	0.6299835	598.9597	4.4542	0	10	1007	503						Frog_fixed.avi	0
9079	545	1014.073	449.6696	0.4025271	0.5559139	594.1349	4.196336	0	1004.896	547.3441	0.2752156	0.6295345	598.9768	4.446196	0	10	1009	499						Frog_fixed.avi	0
9095	546	1009.214	451.5681	0.4027446	0.5556002	594.5106	4.189829	0	1002.358	549.9705	0.2754435	0.629132	599.061	4.460571	0	10	1006	501						Frog_fixed.avi	0
9112	547	1013.281	452.4698	0.403042	0.5554115	594.3243	4.190434	0	1003.206	546.9099	0.2756141	0.6286871	599.1461	4.452997	0	10	1008	500						Frog_fixed.avi	0
9128	548	1009.149	455.3327	0.4032059	0.5551431	594.6459	4.188881	0	1002.438	549.1768	0.2757581	0.6282967	599.2761	4.439063	0	10	1006	502						Frog_fixed.avi	0
9145	549	1007.446	454.6035	0.4033493	0.5549794	594.5156	4.175714	0	1008.683	541.5148	0.275894	0.6279784	599.3172	4.465828	0	10	1008	498						Frog_fixed.avi	0
9162	550	1010.43	456.1729	0.4034787	0.5548884	594.5776	4.16165	0	1002.463	553.3552	0.2759505	0.6276029	599.3779	4.462188	0	10	1006	505						Frog_fixed.avi	0
9178	551	1014.249	457.2616	0.4035523	0.5548533	594.5803	4.176284	0	1004.203	548.0678	0.2759666	0.6273929	599.4182	4.449415	0	10	1009	503						Frog_fixed.avi	0
9195	552	1011.756	454.4988	0.4035766	0.5548225	594.6526	4.167522	0	1006.155	545.2443	0.2759379	0.627162	599.5332	4.462751	0	10	1009	500						Frog_fixed.avi	0
9212	553	1014.389	456.9037	0.4036162	0.554728	594.8209	4.174674	0	997.1558	553.764	0.2758631	0.6267787	599.6282	4.448959	0	10	1006	505						Frog_fixed.avi	0
9228	554	1011.331	452.4991	0.4036487	0.5546412	594.9153	4.176372	0	1002.311	550.6166	0.2758615	0.6265105	599.7097	4.45057	0	10	1007	502						Frog_fixed.avi	0
9245	555	1004.369	477.7263	0.4037207	0.5546975	594.9775	4.157419	0	997.969	571.7453	0.2759423	0.6263607	599.6108	4.438754	0	10	1001	525						Frog_fixed.avi	0
9262	556	982.5189	691.6304	0.4037691	0.5559276	595.0704	4.173834	0	967.8223	782.8319	0.2763087	0.6273736	599.2641	4.439466	0	11	975	737						Frog_fixed.avi	0
9278	557	982.8044	747.4653	0.4040745	0.5562156	595.0267	4.166779	0	969.6093	831.6282	0.2764699	0.6274239	599.377	4.455417	0	11	976	790						Frog_fixed.avi	0
9295	558	975.9791	764.1058	0.4043799	0.555855	595.0389	4.135489	0	971.9362	846.6418	0.2765174	0.626775	599.5226	4.434384	0	11	974	805						Frog_fixed.avi	0
9312	559	978.5853	757.8428	0.4046942	0.5556309	595.1088	4.138645	0	978.8619	845.3118	0.2767295	0.6260847	599.4853	4.407139	0	11	979	802						Frog_fixed.avi	0
9328	560	980.5886	748.6225	0.4049821	0.5554585	595.112	4.139963	0	977.1597	835.5902	0.2768167	0.6257657	599.4853	4.428388	0	11	979	792						Frog_fixed.avi	0
9345	561	980.2701	754.8847	0.4052301	0.5551645	595.165	4.141025	0	972.1132	841.0078	0.2769042	0.6251938	599.6179	4.428273	0	11	976	798						Frog_fixed.avi	0
9362	562	983.3099	755.7352	0.405402	0.5548483	595.2349	4.12197	0	973.5695	842.4214	0.2769725	0.6246615	599.5657	4.428697	0	11	978	799						Frog_fixed.avi	0
9378	563	979.6765	749.3861	0.4055139	0.5546721	595.2043	4.129293	0	978.4888	833.0438	0.276999	0.6241766	599.4742	4.417569	0	11	979	791						Frog_fixed.avi	0
9395	564	985.0402	755.2817	0.4056507	0.5544242	595.2441	4.134239	0	972.0708	839.2125	0.2769974	0.623607	599.5033	4.421103	0	11	979	797						Frog_fixed.avi	0
9412	565	979.4994	753.5775	0.4057657	0.5543166	595.393	4.133334	0	973.1808	838.7342	0.2770365	0.6231196	599.4486	4.413417	0	11	976	796						Frog_fixed.avi	0
9428	566	982.5922	756.0527	0.4060255	0.5542016	595.2945	4.122998	0	978.8055	835.8792	0.2771586	0.6226091	599.4024	4.406636	0	11	981	796						Frog_fixed.avi	0
9445	567	980.8281	756.7209	0.4063595	0.5540617	595.4055	4.116385	0	976.1993	837.9214	0.2773498	0.621951	599.452	4.410556	0	11	979	797						Frog_fixed.avi	0
9462	568	981.8088	752.1406	0.4068226	0.5538936	595.3793	4.121214	0	1218.016	456.2517	0.2785638	0.6257488	606.9005	4.630018	0	11	1100	604						Frog_fixed.avi	0
9478	569	977.2999	754.1428	0.4073431	0.5536448	595.528	4.126041	0	979.3175	836.7259	0.2779673	0.6203291	600.4091	4.4301	0	11	978	795						Frog_fixed.avi	0
9495	570	981.5201	758.5192	0.4080284	0.5533296	595.4261	4.112877	0	976.1132	837.5178	0.2785245	0.6194294	599.3264	4.405375	0	11	979	798						Frog_fixed.avi	0
9512	571	987.449	754.3762	0.4087575	0.553035	595.4188	4.12741	0	977.9127	834.2612	0.2790775	0.6185563	599.2701	4.405881	0	11	983	794						Frog_fixed.avi	0
9528	572	985.0769	758.0367	0.40952	0.5526994	595.5433	4.1071	0	1211.819	439.5934	0.2805653	0.6224471	606.3863	4.61515	0	11	1098	599						Frog_fixed.avi	0
9545	573	983.3496	758.7217	0.4103006	0.5524367	595.4858	4.104776	0	980.0239	837.0763	0.2802436	0.6168731	600.1577	4.408594	0	11	982	798						Frog_fixed.avi	0
9561	574	982.4061	757.3453	0.4111071	0.5523484	595.4564	4.094858	0	976.6172	838.8154	0.2809774	0.6162012	599.116	4.426034	0	11	980	798						Frog_fixed.avi	0
9578	575	-1280	-1024	-1	-1	-1	-1	4	-1280	-1024	-1	-1	-1	-1	4	11	0	0						Frog_fixed.avi	0
9595	576	984.4447	762.6897	0.4126839	0.5523955	595.4514	4.087387	0	975.3447	838.4763	0.282293	0.6152817	598.9953	4.358355	0	11	980	801						Frog_fixed.avi	0
9611	577	987.7201	755.1571	0.4134921	0.5525655	595.6296	4.074617	0	974.8009	843.3462	0.2829409	0.614832	599.0074	4.348246	0	11	981	799						Frog_fixed.avi	0
9628	578	987.0931	755.9528	0.4143147	0.5527101	595.5336	4.068547	0	976.4878	840.603	0.2836571	0.6143981	598.9651	4.336275	0	11	982	798						Frog_fixed.avi	0
9645	579	990.2711	756.6638	0.4152061	0.5527889	595.4834	4.053596	0	975.1876	843.8113	0.2843825	0.6137814	599.0059	4.316432	0	11	983	800						Frog_fixed.avi	0
9661	580	982.9738	758.5117	0.4161465	0.5528849	595.5792	4.046942	0	979.909	843.8724	0.285201	0.6131895	598.9588	4.312263	0	11	981	801						Frog_fixed.avi	0
9678	581	986.2515	760.2446	0.4171893	0.5529485	595.655	4.04091	0	971.0426	847.6244	0.2860846	0.6125754	599.0463	4.322989	0	11	979	804						Frog_fixed.avi	0
9695	582	989.4675	760.4882	0.418289	0.5530152	595.6617	4.025298	0	976.2878	840.0296	0.2870305	0.6120189	599.0726	4.299487	0	11	983	800						Frog_fixed.avi	0
9711	583	986.7658	762.474	0.4194124	0.5530315	595.8652	4.023399	0	974.0591	842.6368	0.2880248	0.6113186	599.0403	4.284624	0	11	980	803						Frog_fixed.avi	0
9728	584	984.121	766.684	0.4205658	0.5529956	595.9099	4.010545	0	979.1279	844.068	0.2890396	0.6105482	599.0672	4.287607	0	11	982	805						Frog_fixed.avi	0
9745	585	990.4783	759.9169	0.4217451	0.552887	595.8925	4.013548	0	975.7703	843.5226	0.290069	0.6097407	599.075	4.27838	0	11	983	802						Frog_fixed.avi	0
9761	586	990.7817	759.4344	0.4228924	0.5526881	596.0482	4.010299	0	975.9429	843.5397	0.2910904	0.6089067	599.0843	4.277741	0	11	983	801						Frog_fixed.avi	0
9778	587	984.0957	759.598	0.4239693	0.5524116	596.1798	4.013333	0	977.6004	841.5856	0.2920772	0.6079952	599.1055	4.266322	0	11	981	801						Frog_fixed.avi	0
9795	588	984.5049	762.8265	0.4249972	0.5520107	596.2554	4.002131	0	979.487	846.0923	0.2930098	0.60694	599.1976	4.270457	0	11	982	804						Frog_fixed.avi	0
9811	589	956.6826	773.5869	0.4261924	0.5516685	596.3265	4.004151	0	950.2866	849.6757	0.2941215	0.6060423	599.2797	4.261719	0	12	953	812						Frog_fixed.avi	0
9828	590	928.7813	786.3809	0.427331	0.551423	596.3384	3.997989	0	921.504	864.6317	0.2952391	0.6052341	599.1199	4.275466	0	12	925	826						Frog_fixed.avi	0
9845	591	929.1877	789.8732	0.4282372	0.5511909	596.4686	3.982215	0	924.8813	856.2332	0.2960441	0.6046487	599.4303	4.253295	0	12	927	823						Frog_fixed.avi	0
9861	592	928.856	790.3705	0.4291715	0.5511986	596.5278	3.983316	0	923.1379	860.3695	0.2969176	0.6041312	599.4698	4.255501	0	12	926	825						Frog_fixed.avi	0
9878	593	927.7654	783.8248	0.4301031	0.5513368	596.7199	3.976826	0	924.3375	865.0933	0.2977701	0.6037484	599.4338	4.25518	0	12	926	824						Frog_fixed.avi	0
9895	594	930.3674	783.6697	0.4310618	0.5514724	596.7226	3.979044	0	927.3408	858.4764	0.2986196	0.6034611	599.4544	4.256393	0	12	929	821						Frog_fixed.avi	0
9911	595	929.6841	787.9545	0.4320125	0.5515482	596.6566	3.967149	0	926.1362	855.4383	0.2994637	0.6031243	599.543	4.251357	0	12	928	822						Frog_fixed.avi	0
9928	596	928.7203	789.3784	0.4329464	0.5515854	596.6402	3.974316	0	922.1076	856.3743	0.3002898	0.6026872	599.4608	4.244267	0	12	925	823						Frog_fixed.avi	0
9945	597	929.5791	789.6771	0.43385	0.5515229	596.7467	3.959407	0	919.5724	856.3278	0.3011019	0.6022531	599.4679	4.254936	0	12	925	823						Frog_fixed.avi	0
9961	598	927.4028	784.282	0.43464	0.5513563	596.8606	3.959147	0	926.272	855.3076	0.3018622	0.6016747	599.3867	4.247656	0	12	927	820						Frog_fixed.avi	0
9978	599	931.1626	789.2879	0.4354287	0.5510466	596.6962	3.959285	0	922.6976	858.5266	0.3025199	0.6010543	599.5217	4.247689	0	12	927	824						Frog_fixed.avi	0
9995	600	926.1594	721.4326	0.4360816	0.5500594	596.6573	3.979135	0	936.6416	786.5732	0.3031574	0.5997037	599.2802	4.25178	0	12	931	754						Frog_fixed.avi	0
10011	601	977.9236	525.7038	0.4364257	0.5485671	596.8535	3.968055	0	999.0347	598.5421	0.3036957	0.5976467	599.5334	4.252081	0	13	988	562						Frog_fixed.avi	0
10028	602	1018.432	452.8416	0.4367136	0.5478725	596.9821	3.959185	0	1028.551	519.9213	0.3040938	0.5962796	599.7571	4.241722	0	13	1023	486						Frog_fixed.avi	0
10045	603	1022.183	443.6621	0.4371597	0.5476865	596.978	3.980308	0	1022.004	526.7281	0.3044371	0.5956312	599.6906	4.272666	0	13	1022	485						Frog_fixed.avi	0
10061	604	1028.816	453.7704	0.4376031	0.5471737	596.8724	3.961764	0	1026.663	520.0335	0.304762	0.5949411	599.5099	4.234577	0	13	1028	487						Frog_fixed.avi	0
10078	605	1031.864	445.8632	0.4380189	0.5468374	596.6411	3.956493	0	1029.664	516.7822	0.3050509	0.5942437	599.4383	4.240885	0	13	1031	481						Frog_fixed.avi	0
10095	606	1029.81	454.6935	0.4383932	0.5463369	596.4316	3.961751	0	1023.325	521.1628	0.3052877	0.5935504	599.2912	4.23904	0	13	1027	488						Frog_fixed.avi	0
10111	607	1028.64	447.3553	0.4387087	0.5460258	596.3464	3.972976	0	1030.084	521.2167	0.3055656	0.5928966	599.1495	4.235887	0	13	1029	484						Frog_fixed.avi	0
10128	608	1027.328	453.7828	0.4390364	0.5455277	596.3842	3.966739	0	1024.261	523.8329	0.3058112	0.5922003	599.0864	4.249027	0	13	1026	489						Frog_fixed.avi	0
10144	609	1028.728	452.8179	0.4394386	0.5452375	596.0876	3.982975	0	1027.241	520.7336	0.3061337	0.5916921	598.942	4.24285	0	13	1028	487						Frog_fixed.avi	0
10161	610	1029.482	454.6808	0.4398237	0.544908	595.8123	3.958168	0	1024.953	518.0497	0.3063897	0.5911635	598.8527	4.245032	0	13	1027	486						Frog_fixed.avi	0
10178	611	1029.519	459.8823	0.4401119	0.5446041	595.7183	3.972605	0	1028.414	526.243	0.3066674	0.5906509	598.6062	4.239449	0	13	1029	493						Frog_fixed.avi	0
10194	612	1028.802	458.6974	0.4403642	0.5442813	595.6441	3.964087	0	1024.977	520.0189	0.306834	0.5902738	598.6049	4.252826	0	13	1027	489						Frog_fixed.avi	0
10211	613	1030.375	462.9858	0.4405387	0.5439644	595.538	3.977149	0	1030.923	525.2706	0.3069853	0.5898074	598.2244	4.241337	0	13	1031	494						Frog_fixed.avi	0
10228	614	1030.16	462.0343	0.4406499	0.5436054	595.3277	3.973397	0	1029.08	521.243	0.3070557	0.58943	598.092	4.226089	0	13	1030	492						Frog_fixed.avi	0
10244	615	1029.624	459.2498	0.4407558	0.543308	595.1527	3.956843	0	1025.512	528.1364	0.3071081	0.5889776	597.9674	4.243194	0	13	1028	494						Frog_fixed.avi	0
10261	616	1026.283	466.636	0.4408599	0.5428708	595.1639	3.95193	0	1027.708	521.8869	0.3071933	0.5886132	597.8331	4.214725	0	13	1027	494						Frog_fixed.avi	0
10278	617	1028.875	458.4236	0.4410135	0.5425927	594.9272	3.967389	0	1026.227	525.7726	0.3072599	0.5881352	597.8589	4.217305	0	13	1028	492						Frog_fixed.avi	0
10294	618	1030.19	469.319	0.441187	0.5420849	594.7845	3.945606	0	1030.826	523.9017	0.3074084	0.5877242	597.621	4.201343	0	13	1031	497						Frog_fixed.avi	0
10311	619	1027.274	456.6355	0.4412769	0.5417501	594.8087	3.934403	0	1033.359	526.3729	0.3075193	0.587211	597.4711	4.194463	0	13	1030	492						Frog_fixed.avi	0
10328	620	1028.056	470.0444	0.4414394	0.5412657	594.5761	3.930768	0	1032.573	531.8469	0.3076221	0.5866812	597.3346	4.180043	0	13	1030	501						Frog_fixed.avi	0
10344	621	983.5452	455.6573	0.4417454	0.5408703	594.5568	3.922666	0	995.0333	515.3203	0.307897	0.5861906	597.2588	4.154965	0	14	989	485						Frog_fixed.avi	0
10361	622	991.8544	443.7846	0.4418698	0.5404233	594.2514	3.900101	0	983.1206	517.6111	0.3080215	0.5855996	597.0184	4.161806	0	14	987	481						Frog_fixed.avi	0
10378	623	989.6887	455.88	0.441943	0.5398558	594.1206	3.885014	0	984.2457	519.4588	0.3080481	0.5849864	596.9755	4.13823	0	14	987	488						Frog_fixed.avi	0
10394	624	987.586	458.2336	0.442064	0.5393599	594.0004	3.903435	0	987.0428	511.0429	0.3081064	0.5845058	596.8694	4.126546	0	14	987	485						Frog_fixed.avi	0
10411	625	988.5225	462.5899	0.4421204	0.5388023	594.0407	3.884269	0	986.0861	518.0021	0.3081368	0.5839467	596.8458	4.137556	0	14	987	490						Frog_fixed.avi	0
10428	626	983.8504	455.8289	0.4421687	0.538432	594.0664	3.895274	0	985.9644	520.7529	0.308171	0.5833719	596.7953	4.120514	0	14	985	488						Frog_fixed.avi	0
10444	627	985.9148	460.5842	0.4422767	0.5378938	593.8473	3.879882	0	984.6503	514.8853	0.3081855	0.5829183	596.7967	4.124929	0	14	985	488						Frog_fixed.avi	0
10461	628	989.193	461.4914	0.4423897	0.5374529	593.7737	3.870858	0	988.8083	522.0294	0.3082899	0.582368	596.4933	4.09855	0	14	989	492						Frog_fixed.avi	0
10477	629	990.7344	459.3163	0.4424833	0.5370171	593.6434	3.883013	0	990.1055	523.7167	0.3083599	0.5818228	596.4227	4.099972	0	14	990	492						Frog_fixed.avi	0
10494	630	986.6102	461.3188	0.4425623	0.5365917	593.6358	3.875105	0	988.5617	521.018	0.3084548	0.581479	596.3068	4.100159	0	14	988	491						Frog_fixed.avi	0
10511	631	988.2596	461.7488	0.4426613	0.5362356	593.8635	3.878799	0	993.0822	519.51	0.3085351	0.5811788	596.2576	4.097726	0	14	991	491						Frog_fixed.avi	0
10527	632	991.2302	456.171	0.4427972	0.53605	593.6378	3.869166	0	993.1547	517.7831	0.3086086	0.5808121	596.4102	4.093236	0	14	992	487						Frog_fixed.avi	0
10544	633	990.9738	458.8723	0.4429769	0.5357437	593.5116	3.855186	0	996.3748	516.5105	0.3087523	0.5805318	596.3342	4.083854	0	14	994	488						Frog_fixed.avi	0
10561	634	990.6407	455.3691	0.4431128	0.5354415	593.713	3.871418	0	993.3502	524.0009	0.3089163	0.5801255	596.2237	4.095669	0	14	992	490						Frog_fixed.avi	0
10577	635	991.1526	457.8427	0.4433083	0.5351374	593.5903	3.867456	0	993.4562	515.1592	0.3090701	0.5798112	596.169	4.090142	0	14	992	487						Frog_fixed.avi	0
10594	636	990.8206	457.0244	0.4435089	0.5348604	593.4826	3.876594	0	993.4933	521.5333	0.309267	0.5793713	596.1849	4.0916	0	14	992	489						Frog_fixed.avi	0
10611	637	985.462	453.7938	0.443665	0.5345448	593.8453	3.878066	0	990.5597	515.4864	0.3094472	0.5790702	596.1701	4.091048	0	14	988	485						Frog_fixed.avi	0
10627	638	992.8184	454.402	0.4438954	0.5342571	593.7007	3.859645	0	992.1475	515.2447	0.3095898	0.5786537	596.259	4.075937	0	14	992	485						Frog_fixed.avi	0
10644	639	988.6708	460.4144	0.4440519	0.5339321	593.6656	3.871405	0	993.8248	517.1174	0.3097588	0.5782783	596.2438	4.100144	0	14	991	489						Frog_fixed.avi	0
10661	640	982.0163	456.2253	0.444237	0.5337628	593.9578	3.861794	0	989.5446	517.7522	0.3099441	0.5778859	596.2109	4.102784	0	14	986	487						Frog_fixed.avi	0
10677	641	991.7789	457.2047	0.4445251	0.5334942	593.6566	3.857721	0	987.826	520.4243	0.3101184	0.5775	596.3684	4.105985	0	14	990	489						Frog_fixed.avi	0
10694	642	985.255	459.0112	0.4447373	0.5332085	594.0636	3.85181	0	990.2294	515.3705	0.310379	0.5771687	596.3197	4.111857	0	14	988	487						Frog_fixed.avi	0
10711	643	991.8597	459.9526	0.445088	0.5329393	593.9149	3.877915	0	987.9748	519.5823	0.3106301	0.5766893	596.3821	4.108172	0	14	990	490						Frog_fixed.avi	0
10727	644	988.9061	460.7482	0.4454103	0.5325289	593.9736	3.863059	0	988.1079	526.3324	0.3109721	0.5761408	596.2852	4.108383	0	14	989	494						Frog_fixed.avi	0
10744	645	983.1263	457.9807	0.4457653	0.5321016	594.3405	3.873522	0	983.8767	517.5359	0.3113316	0.5756402	596.4203	4.097944	0	14	984	488						Frog_fixed.avi	0
10761	646	938.4429	489.9723	0.4463227	0.5317407	594.2164	3.88536	0	933.0449	554.7034	0.3119184	0.575116	596.211	4.125306	0	15	936	522						Frog_fixed.avi	0
10777	647	949.7841	480.9005	0.4466226	0.5311478	594.206	3.889223	0	942.9801	551.2615	0.3121553	0.5742962	596.4703	4.124623	0	15	946	516						Frog_fixed.avi	0
10794	648	939.8483	492.264	0.4469058	0.5305267	594.2323	3.873622	0	937.3504	551.5618	0.3124359	0.573607	596.3966	4.124494	0	15	939	522						Frog_fixed.avi	0
10811	649	939.806	495.4312	0.4471707	0.5300297	594.3099	3.897315	0	940.1232	554.1182	0.3126582	0.5729985	596.462	4.132454	0	15	940	525						Frog_fixed.avi	0
10827	650	939.6617	495.7832	0.4474093	0.5297295	594.2374	3.890527	0	937.7311	553.2661	0.3128872	0.5725391	596.3928	4.138425	0	15	939	525						Frog_fixed.avi	0
10844	651	937.9612	495.674	0.4476424	0.5294923	594.2159	3.893979	0	937.3793	555.6937	0.3130769	0.5720614	596.392	4.150064	0	15	938	526						Frog_fixed.avi	0
10861	652	942.9359	498.5549	0.447863	0.5292052	594.2159	3.894202	0	936.4176	550.2598	0.3132693	0.5717112	596.3973	4.149086	0	15	940	524						Frog_fixed.avi	0
10877	653	940.2444	491.5887	0.4481019	0.5289725	594.0347	3.878731	0	936.5498	553.7898	0.3134475	0.571225	596.2659	4.152591	0	15	938	523						Frog_fixed.avi	0
10894	654	943.6862	490.6101	0.4483219	0.5286124	594.1564	3.888654	0	938.1666	547.0186	0.3136239	0.5708107	596.2488	4.157737	0	15	941	519						Frog_fixed.avi	0
10911	655	939.0133	493.0524	0.4485374	0.5281751	593.7697	3.896721	0	935.4786	550.4398	0.3138328	0.5702674	596.0533	4.17705	0	15	937	522						Frog_fixed.avi	0
10927	656	938.9111	487.149	0.4487103	0.5276957	593.9239	3.919922	0	936.2153	553.1491	0.3139765	0.5696241	595.9484	4.175878	0	15	938	520						Frog_fixed.avi	0
10944	657	941.6653	487.3279	0.4489853	0.5270925	593.5453	3.902141	0	928.6122	556.1671	0.3141215	0.5689691	595.8038	4.178596	0	15	935	522						Frog_fixed.avi	0
10961	658	935.3303	490.7692	0.4491596	0.5264858	593.668	3.912606	0	934.4992	547.9302	0.3143369	0.5683479	595.5637	4.198926	0	15	935	519						Frog_fixed.avi	0
10977	659	941.2264	490.3925	0.4494677	0.5258376	593.3292	3.913992	0	933.5071	550.0597	0.3145338	0.5676504	595.4248	4.187623	0	15	937	520						Frog_fixed.avi	0
10994	660	932.9487	493.1988	0.4496518	0.5252314	593.1073	3.923943	0	929.0143	549.2586	0.3147146	0.5669839	595.144	4.198152	0	15	931	521						Frog_fixed.avi	0
11011	661	939.0054	483.69	0.4499469	0.5247913	592.9584	3.915332	0	926.9689	551.3079	0.3148966	0.566353	594.9711	4.201999	0	15	933	517						Frog_fixed.avi	0
11027	662	935.6725	488.9309	0.4501818	0.5243297	592.8422	3.919099	0	927.1064	549.9882	0.3151123	0.5658559	594.8143	4.200273	0	15	931	519						Frog_fixed.avi	0
11044	663	936.7108	484.4664	0.4504582	0.524013	592.7766	3.913059	0	931.2589	546.2943	0.3153099	0.5653407	594.5834	4.19569	0	15	934	515						Frog_fixed.avi	0
11060	664	932.3181	488.7339	0.4507435	0.5236645	592.5274	3.926572	0	919.7479	556.709	0.3155041	0.5647681	594.4625	4.216465	0	15	926	523						Frog_fixed.avi	0
11077	665	934.2371	487.0568	0.4510283	0.5232753	592.7279	3.928796	0	930.9344	547.6091	0.3157694	0.5642607	594.2458	4.211682	0	15	933	517						Frog_fixed.avi	0
11094	666	934.1989	491.8393	0.4513217	0.5227962	592.2341	3.932316	0	921.311	551.1049	0.3159569	0.5636395	594.2078	4.205615	0	15	928	521						Frog_fixed.avi	0
11110	667	937.702	489.1866	0.4516237	0.522403	592.3251	3.941299	0	925.409	554.7842	0.3162192	0.5630139	593.8886	4.226798	0	15	932	522						Frog_fixed.avi	0
11127	668	932.246	490.8935	0.4518345	0.5219089	592.0551	3.932543	0	926.3077	558.4462	0.316419	0.5624228	593.8441	4.21544	0	15	929	525						Frog_fixed.avi	0
11144	669	934.1082	487.439	0.4520621	0.5215378	591.9382	3.948163	0	923.9663	555.5594	0.316603	0.5619894	593.6252	4.225922	0	15	929	521						Frog_fixed.avi	0
11160	670	938.5253	489.1695	0.4522696	0.5211089	591.8564	3.956801	0	926.3751	552.9072	0.31675	0.5614956	593.4943	4.219105	0	15	932	521						Frog_fixed.avi	0
11177	671	928.001	485.9952	0.4523718	0.5207778	591.8068	3.967988	0	922.718	550.3101	0.3168756	0.5610746	593.5186	4.225605	0	15	925	518						Frog_fixed.avi	0
11194	672	934.6902	488.5967	0.4525779	0.5203366	591.5074	3.959196	0	925.0396	553.381	0.3170339	0.5605348	593.2896	4.238326	0	15	930	521						Frog_fixed.avi	0
11210	673	936.3547	480.6055	0.4527553	0.5199439	591.5778	3.97384	0	925.0862	557.7742	0.3171455	0.5599164	593.2071	4.239665	0	15	931	519						Frog_fixed.avi	0
11227	674	932.5701	487.7756	0.4528846	0.5194947	591.3961	3.954403	0	922.1644	549.9053	0.3172746	0.5594411	593.0114	4.247386	0	15	927	519						Frog_fixed.avi	0
11244	675	930.2009	479.726	0.4530244	0.5191367	591.0583	3.964095	0	917.2961	552.5544	0.3173525	0.5588825	592.975	4.249373	0	15	924	516						Frog_fixed.avi	0
11260	676	931.385	480.345	0.4531858	0.5187833	591.0828	3.977003	0	921.2186	558.2727	0.3175077	0.5583252	592.7082	4.250648	0	15	926	519						Frog_fixed.avi	0
11277	677	930.8892	481.3546	0.4533695	0.5184153	591.0982	3.984547	0	919.8038	551.2242	0.3176565	0.5579222	592.6572	4.254907	0	15	925	516						Frog_fixed.avi	0
11294	678	908.795	464.2148	0.4536207	0.5178598	590.6961	3.989677	0	902.7059	530.2203	0.3178946	0.5572508	592.5393	4.257436	0	16	906	497						Frog_fixed.avi	0
11310	679	903.1568	445.1757	0.4537523	0.5172818	590.8704	3.986327	0	896.11	504.8893	0.3181352	0.5565421	592.3712	4.272315	0	16	900	475						Frog_fixed.avi	0
11327	680	910.1245	455.5217	0.4539227	0.5170012	590.697	3.983683	0	893.9185	514.9808	0.3182128	0.556191	592.3477	4.257489	0	16	902	485						Frog_fixed.avi	0
11344	681	909.7625	447.764	0.454048	0.5167251	590.4319	3.967286	0	895.1073	513.3275	0.3182644	0.5557525	592.3015	4.268113	0	16	902	481						Frog_fixed.avi	0
11360	682	902.1493	450.3893	0.4541126	0.5165354	590.4202	3.986519	0	892.4366	510.2894	0.3183661	0.5555961	592.142	4.271636	0	16	897	480						Frog_fixed.avi	0
11377	683	902.8997	456.3103	0.4542132	0.5164063	590.1425	3.992647	0	892.6661	512.0916	0.3184588	0.5554766	591.968	4.272778	0	16	898	484						Frog_fixed.avi	0
11394	684	907.0496	448.361	0.4543923	0.5164167	590.0528	3.971133	0	892.7955	512.7497	0.3185803	0.5554156	591.7849	4.273321	0	16	900	481						Frog_fixed.avi	0
11410	685	904.9591	452.3568	0.4545617	0.5164808	590.1735	3.971383	0	889.9539	513.6382	0.3186838	0.5553838	591.8513	4.257894	0	16	897	483						Frog_fixed.avi	0
11427	686	904.1709	454.7348	0.4547544	0.5166683	589.9227	3.96304	0	892.1998	516.3276	0.3188911	0.5553424	591.7779	4.260506	0	16	898	486						Frog_fixed.avi	0
11444	687	906.1404	451.8692	0.4550563	0.5169032	590.0933	3.939791	0	890.0216	511.6157	0.3191432	0.5554575	591.58	4.251608	0	16	898	482						Frog_fixed.avi	0
11460	688	908.7488	448.952	0.4553557	0.5172369	589.8427	3.945483	0	891.84	510.8076	0.319414	0.5555847	591.6182	4.246469	0	16	900	480						Frog_fixed.avi	0
11477	689	902.2376	454.3808	0.4556114	0.5176478	590.0717	3.957865	0	888.0658	517.5373	0.3196394	0.555725	591.5684	4.226423	0	16	895	486						Frog_fixed.avi	0
11494	690	903.8931	452.8824	0.4559448	0.5181244	589.7223	3.942307	0	886.3085	525.4218	0.3199002	0.5559471	591.3963	4.238996	0	16	895	489						Frog_fixed.avi	0
11510	691	904.9414	452.5154	0.4562084	0.5187449	589.7725	3.937315	0	884.8242	519.7969	0.3201347	0.5564106	591.4044	4.219018	0	16	895	486						Frog_fixed.avi	0
11527	692	903.947	455.0872	0.4564944	0.5193486	589.8317	3.9346	0	887.3322	523.6421	0.3203985	0.5567431	591.3182	4.245137	0	16	896	489						Frog_fixed.avi	0
11544	693	902.5675	454.6663	0.4567832	0.5200045	589.7126	3.933133	0	886.5477	519.1026	0.3206473	0.5572878	591.4311	4.210211	0	16	895	487						Frog_fixed.avi	0
11560	694	899.6074	454.1577	0.4570825	0.5206365	590.0585	3.935979	0	887.8242	523.516	0.320966	0.5576159	591.423	4.215189	0	16	894	489						Frog_fixed.avi	0
11577	695	906.6549	448.934	0.4574452	0.5211803	589.8691	3.920602	0	884.1202	516.7592	0.3212302	0.558058	591.6569	4.204906	0	16	895	483						Frog_fixed.avi	0
11593	696	899.1927	453.9658	0.4577446	0.5216019	589.9515	3.926397	0	883.8779	518.3233	0.3215982	0.5582811	591.5803	4.205059	0	16	892	486						Frog_fixed.avi	0
11610	697	898.6268	452.9889	0.4581135	0.522029	590.1969	3.924029	0	885.5079	517.1466	0.3219709	0.5585018	591.7169	4.213515	0	16	892	485						Frog_fixed.avi	0
11627	698	904.6594	453.9199	0.4585455	0.5224115	590.2595	3.929213	0	881.6373	522.1475	0.322338	0.5586962	591.9047	4.202847	0	16	893	488						Frog_fixed.avi	0
11643	699	903.887	453.2488	0.4589394	0.5228354	590.4727	3.931983	0	882.744	515.7392	0.322703	0.5588602	591.9423	4.213593	0	16	893	484						Frog_fixed.avi	0
11660	700	895.1494	456.1376	0.4592966	0.5232834	590.5983	3.932908	0	880.4059	523.4883	0.3230976	0.5590516	591.9357	4.218196	0	16	888	490						Frog_fixed.avi	0
11677	701	895.283	455.6638	0.4596777	0.5237624	590.7158	3.933824	0	880.2502	523.7101	0.3234696	0.5592337	592.0432	4.206719	0	16	888	490						Frog_fixed.avi	0
11693	702	899.62	453.0541	0.4600828	0.5242638	590.6196	3.927429	0	875.0414	525.2868	0.3237993	0.5596155	592.4351	4.199576	0	16	887	489						Frog_fixed.avi	0
11710	703	899.2227	458.4691	0.4604471	0.5247692	590.9285	3.923432	0	878.3929	521.3004	0.3241626	0.5598827	592.3329	4.215548	0	16	889	490						Frog_fixed.avi	0
11727	704	898.8768	458.3299	0.4607828	0.5252747	591.2953	3.941794	0	877.3621	530.7388	0.3244922	0.5600536	592.3649	4.209803	0	16	888	495						Frog_fixed.avi	0
11743	705	811.988	561.8621	0.4614844	0.526145	591.1946	3.946791	0	792.5161	606.4255	0.3253623	0.5608867	592.4905	4.21105	0	17	802	584						Frog_fixed.avi	0
11760	706	758.9065	639.7966	0.4621219	0.5270878	591.2008	3.944583	0	726.0609	690.1305	0.326241	0.5616589	592.177	4.260595	0	17	742	665						Frog_fixed.avi	0
11777	707	756.0056	635.424	0.4624223	0.5271701	591.4155	3.953905	0	735.7449	667.9413	0.3263769	0.5616055	592.4872	4.210505	0	17	746	652						Frog_fixed.avi	0
11793	708	754.6525	642.132	0.4627379	0.5273866	591.4092	3.943799	0	728.1863	682.0868	0.326666	0.5616626	592.4475	4.236399	0	17	741	662						Frog_fixed.avi	0
11810	709	757.0199	637.763	0.4630226	0.5276556	591.513	3.955903	0	734.9097	673.5588	0.3268636	0.5617323	592.6381	4.238297	0	17	746	656						Frog_fixed.avi	0
11827	710	757.2836	643.1059	0.463302	0.5278537	591.6812	3.947341	0	737.3275	668.7904	0.3271357	0.5619116	592.5997	4.243927	0	17	747	656						Frog_fixed.avi	0
11843	711	759.7693	639.0388	0.4635314	0.5280964	591.6733	3.943441	0	735.3813	673.48	0.3273051	0.5620345	592.6757	4.236516	0	17	748	656						Frog_fixed.avi	0
11860	712	758.2166	637.7115	0.4637018	0.5283787	591.7147	3.960881	0	732.8411	675.2333	0.3274219	0.5621605	592.6987	4.242342	0	17	746	656						Frog_fixed.avi	0
11877	713	756.5829	639.5687	0.463821	0.528574	591.8367	3.972744	0	734.7406	675.7162	0.3275515	0.5622891	592.7821	4.255249	0	17	746	658						Frog_fixed.avi	0
11893	714	753.8689	640.5112	0.4639073	0.5287932	591.8058	3.943996	0	732.9874	677.5721	0.3276329	0.5624098	592.8633	4.248557	0	17	743	659						Frog_fixed.avi	0
11910	715	756.3065	636.1767	0.4639934	0.5289948	591.8688	3.955173	0	734.7827	677.5632	0.3277035	0.5624923	592.8801	4.237076	0	17	746	657						Frog_fixed.avi	0
11927	716	757.2578	638.1531	0.4641006	0.5293078	591.9107	3.973426	0	738.3623	671.5632	0.3277996	0.56277	592.8675	4.247355	0	17	748	655						Frog_fixed.avi	0
11943	717	756.3661	638.2509	0.4642417	0.5295879	591.9825	3.965099	0	734.7224	674.0153	0.3278793	0.5629917	593.0438	4.246458	0	17	746	656						Frog_fixed.avi	0
11960	718	752.0496	643.6437	0.4643604	0.5298794	592.0587	3.963171	0	735.0642	674.789	0.32807	0.563229	593.1279	4.242375	0	17	744	659						Frog_fixed.avi	0
11976	719	757.4698	640.3452	0.4645611	0.5301967	592.0191	3.980373	0	736.2848	674.2505	0.328244	0.5634458	593.095	4.252649	0	17	747	657						Frog_fixed.avi	0
11993	720	757.1515	635.8188	0.4647561	0.5305061	592.1055	3.972233	0	736.6512	672.0672	0.3283828	0.563647	593.376	4.246	0	17	747	654						Frog_fixed.avi	0
12010	721	755.0057	638.1639	0.4649086	0.5308173	592.2686	3.974861	0	735.2323	674.4293	0.3285894	0.5638381	593.3498	4.254866	0	17	745	656						Frog_fixed.avi	0
12026	722	758.0706	635.4527	0.4651008	0.5310921	592.2657	3.971076	0	735.7029	677.0792	0.3287604	0.5640231	593.324	4.243033	0	17	747	656						Frog_fixed.avi	0
12043	723	754.6327	635.9379	0.4652789	0.5313697	592.3086	3.956478	0	738.1956	676.719	0.3289122	0.5641668	593.4261	4.240386	0	17	746	656						Frog_fixed.avi	0
12060	724	755.2323	638.7587	0.4654202	0.5316043	592.4537	3.9776	0	733.6119	674.0699	0.32906	0.5643891	593.523	4.231236	0	17	744	656						Frog_fixed.avi	0
12076	725	763.4622	638.9095	0.4656017	0.5317708	592.5471	3.970839	0	738.3981	673.4435	0.3292223	0.5645311	593.397	4.204392	0	17	751	656						Frog_fixed.avi	0
12093	726	755.817	635.8985	0.46573	0.5318707	592.463	3.945011	0	737.3981	679.9044	0.329361	0.5646351	593.4291	4.200119	0	17	747	658						Frog_fixed.avi	0
12110	727	805.3745	539.575	0.4654671	0.5314465	592.8015	3.980737	0	812.2944	599.295	0.3291939	0.5640351	593.7876	4.215207	0	18	809	569						Frog_fixed.avi	0
12126	728	851.2269	478.2796	0.4653736	0.5314388	592.7817	3.954231	0	832.2322	540.4699	0.3292384	0.563827	593.9667	4.152551	0	18	842	509						Frog_fixed.avi	0
12143	729	855.5217	485.0131	0.4655072	0.5316941	593.0429	3.952117	0	831.9678	548.8691	0.3293813	0.5640262	594.0721	4.187899	0	18	844	517						Frog_fixed.avi	0
12160	730	857.7549	472.3577	0.4656658	0.5318184	592.8685	3.938576	0	832.4109	542.2022	0.3295051	0.5640582	594.1424	4.163262	0	18	845	507						Frog_fixed.avi	0
12176	731	858.1341	475.217	0.4659019	0.5319095	592.8912	3.937855	0	835.7801	542.5179	0.3297134	0.5640683	594.0485	4.160681	0	18	847	509						Frog_fixed.avi	0
12193	732	854.3214	481.8751	0.4660964	0.5320108	593.12	3.94898	0	834.8384	545.6489	0.329916	0.5641149	594.2034	4.145324	0	18	845	514						Frog_fixed.avi	0
12210	733	856.3834	479.0546	0.4663981	0.5322054	592.9166	3.948032	0	830.6125	547.5426	0.33014	0.5641105	594.1531	4.148354	0	18	843	513						Frog_fixed.avi	0
12226	734	852.781	475.4467	0.4666354	0.5323874	593.0089	3.945025	0	832.5826	546.6282	0.3303988	0.5641431	594.201	4.148634	0	18	843	511						Frog_fixed.avi	0
12243	735	857.0852	477.4581	0.4669598	0.5325962	593.1777	3.935366	0	834.1824	541.6927	0.3306302	0.5642658	594.2476	4.145801	0	18	846	510						Frog_fixed.avi	0
12260	736	852.7389	480.2806	0.4671869	0.5327913	593.098	3.934678	0	832.8652	538.4442	0.3309301	0.5644255	594.2011	4.13796	0	18	843	509						Frog_fixed.avi	0
12276	737	853.6887	482.4911	0.4674888	0.5331501	593.2136	3.934791	0	833.5612	538.6823	0.3311472	0.5646232	594.3166	4.128239	0	18	844	511						Frog_fixed.avi	0
12293	738	851.0407	484.3284	0.4677286	0.5335501	593.2458	3.928427	0	830.7571	539.5854	0.3313917	0.5648549	594.3828	4.127092	0	18	841	512						Frog_fixed.avi	0
12310	739	851.5005	490.0714	0.4680042	0.5339134	593.264	3.930717	0	832.7009	540.7504	0.3316414	0.565079	594.3867	4.125933	0	18	842	515						Frog_fixed.avi	0
12326	740	850.1081	481.6399	0.4682426	0.5342273	593.2237	3.922659	0	831.1035	542.8583	0.3319232	0.5652742	594.2586	4.125853	0	18	841	512						Frog_fixed.avi	0
12343	741	851.0162	482.9164	0.468513	0.5344103	593.29	3.93631	0	827.6215	541.1711	0.3321332	0.5654038	594.3968	4.118116	0	18	839	512						Frog_fixed.avi	0
12360	742	851.7933	479.6688	0.4687706	0.5346081	593.2805	3.909915	0	833.6504	540.2058	0.3324258	0.5655426	594.3557	4.120873	0	18	843	510						Frog_fixed.avi	0
12376	743	848.7705	487.1313	0.4690416	0.534875	593.336	3.921925	0	831.5387	544.619	0.3327001	0.5656802	594.3844	4.121316	0	18	840	516						Frog_fixed.avi	0
12393	744	846.4875	491.128	0.4693601	0.5351458	593.2905	3.932237	0	829.372	538.052	0.3329895	0.5660069	594.4759	4.117477	0	18	838	515						Frog_fixed.avi	0
12410	745	848.4795	484.7025	0.4696708	0.5355144	593.4247	3.90504	0	828.7671	539.3102	0.3333236	0.5662518	594.4536	4.124809	0	18	839	512						Frog_fixed.avi	0
12426	746	851.9311	485.4758	0.4699946	0.5358679	593.4164	3.906842	0	829.768	542.389	0.3336331	0.5664573	594.4203	4.126355	0	18	841	514						Frog_fixed.avi	0
12443	747	844.7742	489.6527	0.4702697	0.5361953	593.4512	3.906904	0	831.6241	542.1888	0.3339171	0.5666864	594.5228	4.127725	0	18	838	516						Frog_fixed.avi	0
12460	748	847.1509	492.6008	0.4705303	0.5364188	593.4803	3.904402	0	828.6002	541.4962	0.3341329	0.5667461	594.8382	4.120614	0	18	838	517						Frog_fixed.avi	0
12476	749	842.9129	494.5991	0.4707885	0.5366458	593.5625	3.918926	0	831.7725	543.2197	0.3344097	0.566747	594.6107	4.120719	0	18	837	519						Frog_fixed.avi	0
12493	750	847.7604	488.0655	0.4710181	0.5367138	593.5739	3.893415	0	828.0272	542.0035	0.334604	0.5667135	594.9108	4.1283	0	18	838	515						Frog_fixed.avi	0
12510	751	845.5449	491.5313	0.4712621	0.5367998	593.7007	3.899004	0	831.8877	539.4521	0.3348586	0.5666701	594.7459	4.1377	0	18	839	515						Frog_fixed.avi	0
12526	752	849.2552	490.5191	0.4715129	0.536895	593.6725	3.909589	0	828.0243	545.4344	0.3350686	0.5666017	594.8322	4.13524	0	18	839	518						Frog_fixed.avi	0
12543	753	838.66	490.7509	0.4716896	0.5370798	594.008	3.884858	0	829.617	542.9803	0.3353186	0.5667053	594.8212	4.127466	0	18	834	517						Frog_fixed.avi	0
12559	754	843.6206	487.9076	0.4719326	0.5373184	593.894	3.899856	0	830.8905	535.8266	0.3355196	0.5668464	594.793	4.12022	0	18	837	512						Frog_fixed.avi	0
12576	755	847.5117	493.8969	0.4721043	0.5374466	593.9297	3.899427	0	828.4596	542.1297	0.3356965	0.5669749	595.0069	4.114974	0	18	838	518						Frog_fixed.avi	0
12593	756	846.6805	496.0489	0.4722508	0.5376207	593.9429	3.89357	0	829.2404	541.3786	0.3358555	0.5670755	594.9244	4.123184	0	18	838	519						Frog_fixed.avi	0
12609	757	842.0541	496.6971	0.4723589	0.5377617	594.0145	3.895766	0	831.5386	541.5645	0.3359853	0.5671493	594.887	4.113164	0	18	837	519						Frog_fixed.avi	0
12626	758	845.7592	497.1018	0.472451	0.537901	593.9415	3.899211	0	829.5743	543.5726	0.3360448	0.5671538	595.0508	4.128302	0	18	838	520						Frog_fixed.avi	0
12643	759	845.2639	502.2588	0.4725315	0.537918	593.8666	3.917619	0	828.7101	537.9102	0.3360992	0.5671282	595.22	4.136655	0	18	837	520						Frog_fixed.avi	0
12659	760	850.4321	496.9026	0.4725887	0.5378379	593.9847	3.911229	0	825.1179	542.6415	0.3361176	0.5669779	595.3141	4.141658	0	18	838	520						Frog_fixed.avi	0
12676	761	847.1273	491.625	0.4725903	0.5377162	594.0083	3.900599	0	827.0637	541.9713	0.3361264	0.5668238	595.2865	4.151771	0	18	837	517						Frog_fixed.avi	0
12693	762	848.0114	494.0792	0.4725609	0.5375444	594.0021	3.89887	0	829.8755	545.546	0.3360912	0.5665873	595.0912	4.133087	0	18	839	520						Frog_fixed.avi	0
12709	763	845.9565	494.386	0.472494	0.5374557	593.9886	3.896632	0	828.7277	542.511	0.33604	0.5665134	594.9901	4.134841	0	18	837	518						Frog_fixed.avi	0
12726	764	847.6555	491.7732	0.4724423	0.5374532	593.9635	3.903242	0	829.1792	542.987	0.3359701	0.5664834	594.8789	4.141804	0	18	838	517						Frog_fixed.avi	0
12743	765	847.9563	494.5596	0.4723841	0.5374598	594.0381	3.915675	0	832.4651	537.0675	0.3358816	0.5664697	594.8986	4.140345	0	18	840	516						Frog_fixed.avi	0
12759	766	848.4557	498.0425	0.4723064	0.5374587	593.9243	3.917077	0	829.7523	540.9979	0.3358047	0.5664307	594.8726	4.126993	0	18	839	520						Frog_fixed.avi	0
12776	767	846.6934	500.6273	0.4722573	0.5374565	593.8267	3.916682	0	834.1537	538.3793	0.3357373	0.5663754	594.8773	4.134561	0	18	840	520						Frog_fixed.avi	0
12793	768	846.1044	495.0334	0.4722229	0.5374233	593.7867	3.910951	0	833.5768	543.1517	0.3356722	0.5663064	594.8336	4.148008	0	18	840	519						Frog_fixed.avi	0
12809	769	847.5823	496.8367	0.4721544	0.5374019	593.8386	3.917278	0	831.6483	544.0016	0.3355783	0.5662411	594.8345	4.136033	0	18	840	520						Frog_fixed.avi	0
12826	770	848.6697	495.8354	0.4721087	0.5373828	593.7357	3.915409	0	831.7282	546.296	0.3355302	0.5662007	594.6595	4.145503	0	18	840	521						Frog_fixed.avi	0
12843	771	849.1967	496.7459	0.4720529	0.5373747	593.6137	3.900385	0	831.987	543.9667	0.3354883	0.5661739	594.5609	4.135036	0	18	841	520						Frog_fixed.avi	0
12859	772	848.3532	494.0582	0.4720127	0.5373929	593.6019	3.906911	0	835.2238	540.2266	0.3354516	0.5661733	594.457	4.135864	0	18	842	517						Frog_fixed.avi	0
12876	773	849.7595	492.3777	0.4719526	0.5374504	593.6827	3.907053	0	836.0837	541.4829	0.3353829	0.5662479	594.467	4.131991	0	18	843	517						Frog_fixed.avi	0
12893	774	866.9642	457.1779	0.4717225	0.5375512	593.5353	3.906164	0	859.3195	524.0577	0.3351812	0.5662094	594.6384	4.151669	0	19	863	491						Frog_fixed.avi	0
12909	775	864.9785	453.5295	0.471545	0.5375922	593.4772	3.923275	0	850.5897	510.2464	0.3350343	0.5662348	594.6821	4.129739	0	19	858	482						Frog_fixed.avi	0
12926	776	872.6798	456.9302	0.4714728	0.5377762	593.3812	3.93507	0	858.0912	515.8636	0.3349248	0.5664064	594.4925	4.128643	0	19	865	486						Frog_fixed.avi	0
12942	777	868.7628	450.5124	0.4713205	0.5378993	593.3112	3.912822	0	861.5759	516.2169	0.3347976	0.5665181	594.4712	4.141548	0	19	865	483						Frog_fixed.avi	0
12959	778	868.8687	451.7323	0.4712374	0.5380244	593.2841	3.92605	0	856.5974	517.8123	0.3346943	0.5666559	594.455	4.13526	0	19	863	485						Frog_fixed.avi	0
12976	779	870.922	447.3633	0.4712137	0.5380967	593.2828	3.92759	0	859.4525	511.2453	0.3346592	0.5667626	594.4212	4.127211	0	19	865	479						Frog_fixed.avi	0
12992	780	871.4546	448.1302	0.471261	0.5381415	593.2271	3.919739	0	858.9954	510.9466	0.3346945	0.5667964	594.3465	4.120636	0	19	865	480						Frog_fixed.avi	0
13009	781	868.6661	450.5144	0.4713656	0.5382212	593.1934	3.918973	0	863.8473	512.9143	0.334792	0.5668078	594.3074	4.130534	0	19	866	482						Frog_fixed.avi	0
13026	782	867.9819	453.1945	0.4714858	0.5382409	593.3271	3.907905	0	862.389	512.8843	0.3349015	0.5668237	594.238	4.116069	0	19	865	483						Frog_fixed.avi	0
13042	783	865.0756	451.0137	0.47156	0.5382846	593.2569	3.941565	0	856.8693	514.1193	0.33496	0.5668504	594.2783	4.120153	0	19	861	483						Frog_fixed.avi	0
13059	784	864.8422	454.4028	0.4716534	0.5383331	593.0671	3.926494	0	852.0124	512.2462	0.3350034	0.5668579	594.3276	4.125239	0	19	858	483						Frog_fixed.avi	0
13076	785	865.2344	450.1252	0.4716991	0.5383899	592.9796	3.907264	0	854.6439	514.3196	0.3350797	0.5668709	594.1065	4.111111	0	19	860	482						Frog_fixed.avi	0
13092	786	865.7194	449.1134	0.471713	0.5384181	592.9775	3.912737	0	856.1897	516.2471	0.3350934	0.5668765	594.0933	4.108419	0	19	861	483						Frog_fixed.avi	0
13109	787	866.9526	457.3725	0.4717062	0.5384334	592.9402	3.915278	0	858.7232	513.3529	0.3350697	0.5668694	594.1163	4.110147	0	19	863	485						Frog_fixed.avi	0
13126	788	865.6195	454.7466	0.471682	0.538452	592.9344	3.906346	0	854.1827	514.0862	0.3350154	0.5668746	594.2563	4.109682	0	19	860	484						Frog_fixed.avi	0
13142	789	867.8376	454.4497	0.4716607	0.5385355	592.9772	3.914251	0	854.5501	513.9828	0.3349838	0.5669193	594.2553	4.115705	0	19	861	484						Frog_fixed.avi	0
13159	790	866.9836	452.7782	0.471649	0.538693	593.0131	3.916028	0	856.9847	513.7662	0.3349727	0.5669942	594.2554	4.119222	0	19	862	483						Frog_fixed.avi	0
13176	791	866.0024	453.5594	0.4716501	0.5388179	592.9509	3.913472	0	857.0651	520.4755	0.3349818	0.5671012	594.1931	4.118778	0	19	862	487						Frog_fixed.avi	0
13192	792	865.3354	455.7294	0.4716468	0.5389063	592.9432	3.911396	0	857.3649	517.98	0.3349862	0.5672139	594.1671	4.127912	0	19	861	487						Frog_fixed.avi	0
13209	793	867.2262	449.9803	0.4716466	0.5390317	592.9263	3.898281	0	858.8648	521.0256	0.3349837	0.5672888	594.1851	4.125171	0	19	863	486						Frog_fixed.avi	0
13226	794	869.1213	450.1826	0.4716374	0.5391139	592.9687	3.892665	0	858.4656	518.6987	0.3349832	0.5673567	594.1894	4.108038	0	19	864	484						Frog_fixed.avi	0
13242	795	871.6503	458.5375	0.4716327	0.5391753	592.9967	3.897878	0	859.8175	520.5797	0.3349839	0.5674714	594.1826	4.114414	0	19	866	490						Frog_fixed.avi	0
13259	796	869.9426	457.849	0.4716191	0.5392532	593.04	3.907007	0	858.0732	515.0364	0.3349754	0.5676118	594.2994	4.125144	0	19	864	486						Frog_fixed.avi	0
13276	797	865.986	459.7622	0.4715637	0.5393898	593.2671	3.905556	0	861.1221	518.3054	0.3349666	0.567722	594.3611	4.135171	0	19	864	489						Frog_fixed.avi	0
13292	798	867.8142	455.6763	0.4715376	0.5395073	593.2645	3.913683	0	858.0482	517.1706	0.334954	0.5678374	594.3222	4.128398	0	19	863	486						Frog_fixed.avi	0
13309	799	869.0101	455.3425	0.4715109	0.539628	593.3031	3.905077	0	861.6706	520.699	0.3349168	0.5680161	594.3267	4.133309	0	19	865	488						Frog_fixed.avi	0
13326	800	872.7777	454.8002	0.4714702	0.5398734	593.3633	3.909547	0	861.1278	518.5097	0.3348682	0.5683002	594.4167	4.136264	0	19	867	487						Frog_fixed.avi	0
13342	801	875.6107	454.509	0.471442	0.5400653	593.3367	3.895679	0	864.4878	515.2697	0.3348249	0.5685947	594.4438	4.154061	0	19	870	485						Frog_fixed.avi	0
13359	802	877.236	438.6161	0.4713163	0.5402964	593.4497	3.908518	0	870.0983	502.052	0.3347844	0.5687554	594.5848	4.161456	0	19	874	470						Frog_fixed.avi	0
13376	803	880.8021	440.4576	0.471278	0.5405512	593.5567	3.903643	0	870.3906	512.877	0.3347741	0.5689352	594.6478	4.161495	0	19	876	477						Frog_fixed.avi	0
13392	804	882.4645	442.2397	0.4713497	0.5407392	593.7251	3.912166	0	871.6019	504.8758	0.3348098	0.5690696	594.7977	4.15878	0	19	877	474						Frog_fixed.avi	0
13409	805	876.4984	448.9815	0.4714476	0.5408123	593.7698	3.913933	0	871.55	508.5382	0.334911	0.5690033	594.7984	4.163333	0	19	874	479						Frog_fixed.avi	0
13426	806	873.8832	437.2144	0.471574	0.5409102	593.7487	3.907764	0	867.7262	510.2639	0.3350522	0.5689039	594.9337	4.160674	0	19	871	474						Frog_fixed.avi	0
13442	807	873.7058	449.3393	0.4717486	0.5408513	594.256	3.918714	0	869.2239	505.6295	0.3352414	0.5688131	595.0259	4.17975	0	19	871	477						Frog_fixed.avi	0
13459	808	879.1707	451.2423	0.4719508	0.5408574	594.0466	3.92872	0	868.9893	501.8697	0.3354328	0.5687388	595.0544	4.182783	0	19	874	477						Frog_fixed.avi	0
13475	809	878.0063	432.3028	0.4721656	0.5409639	594.2396	3.906152	0	869.9236	502.285	0.3356347	0.5686649	595.4375	4.176628	0	19	874	467						Frog_fixed.avi	0
13492	810	879.6511	446.8905	0.4723988	0.5409241	594.2558	3.930085	0	869.0161	501.8921	0.335897	0.5685681	595.3311	4.175425	0	19	874	474						Frog_fixed.avi	0
13509	811	878.8132	438.5139	0.4726469	0.5410305	594.3061	3.907894	0	870.4025	503.3025	0.3361215	0.5684356	595.5673	4.181869	0	19	875	471						Frog_fixed.avi	0
13525	812	871.9916	446.4993	0.4727964	0.5410829	594.6078	3.930768	0	867.521	506.5973	0.3363323	0.5681683	595.4933	4.176849	0	19	870	477						Frog_fixed.avi	0
13542	813	881.6316	442.3279	0.4730126	0.5411547	594.4284	3.934806	0	871.2275	503.2963	0.3365086	0.5680951	595.689	4.173272	0	19	876	473						Frog_fixed.avi	0
13559	814	884.5299	442.0717	0.4732009	0.5411592	594.5907	3.926978	0	867.6282	502.6717	0.3366611	0.5679075	595.762	4.156228	0	19	876	472						Frog_fixed.avi	0
13575	815	872.6808	444.058	0.4733061	0.5411452	594.7142	3.930892	0	865.8418	505.3428	0.3368594	0.5677624	595.7969	4.169569	0	19	869	475						Frog_fixed.avi	0
13592	816	882.8812	440.7758	0.4735746	0.5410802	594.5387	3.926463	0	873.2678	501.0114	0.3370875	0.5675867	595.8669	4.16658	0	19	878	471						Frog_fixed.avi	0
13609	817	874.2542	453.3433	0.4738023	0.5408921	594.7108	3.93321	0	871.3135	503.7456	0.3373643	0.5672476	595.8691	4.164187	0	19	873	479						Frog_fixed.avi	0
13625	818	886.4666	446.78	0.4741921	0.5407597	594.657	3.930156	0	871.6857	499.3941	0.3376654	0.5669482	595.9578	4.146898	0	19	879	473						Frog_fixed.avi	0
13642	819	885.7097	443.5497	0.47455	0.5406738	594.6036	3.93415	0	872.2037	508.6077	0.3380528	0.5665579	595.9598	4.14495	0	19	879	476						Frog_fixed.avi	0
13659	820	881.7927	440.2543	0.4749702	0.5405514	594.5735	3.920447	0	873.504	503.9931	0.3384668	0.5663434	595.9683	4.150115	0	19	878	472						Frog_fixed.avi	0
13675	821	877.4774	444.2154	0.4753913	0.5405486	594.4833	3.908288	0	869.3035	503.6771	0.3388714	0.5661446	596.0056	4.159407	0	19	873	474						Frog_fixed.avi	0
13692	822	880.2758	441.5532	0.4758038	0.5406603	594.6435	3.90864	0	865.0662	498.7866	0.3392297	0.5660307	595.9616	4.135381	0	19	873	470						Frog_fixed.avi	0
13709	823	883.9367	449.4395	0.476214	0.5407358	594.6536	3.893518	0	871.575	502.4724	0.3396222	0.5659189	595.7941	4.135548	0	19	878	476						Frog_fixed.avi	0
13725	824	885.8508	443.99	0.4765101	0.5408195	594.5161	3.893188	0	871.3148	505.7401	0.3399176	0.5658588	595.8177	4.1442	0	19	879	475						Frog_fixed.avi	0
13742	825	883.7411	444.0932	0.4767447	0.5409642	594.5997	3.882721	0	871.4271	502.5121	0.3401104	0.565833	595.8014	4.129691	0	19	878	473						Frog_fixed.avi	0
13759	826	880.1599	450.8331	0.4769173	0.5410094	594.35	3.891994	0	871.6027	507.675	0.340286	0.5657579	595.5504	4.1329	0	19	876	479						Frog_fixed.avi	0
13775	827	884.552	453.3081	0.4770969	0.5411708	594.1989	3.902289	0	868.0805	506.6135	0.3404014	0.5657254	595.54	4.133737	0	19	876	480						Frog_fixed.avi	0
13792	828	884.8984	451.1873	0.4771994	0.5412229	594.4545	3.890824	0	868.2434	508.6255	0.3404879	0.5657077	595.5299	4.132353	0	19	877	480						Frog_fixed.avi	0
13809	829	882.4354	448.2862	0.4772812	0.5412815	594.4669	3.889862	0	870.7567	506.561	0.3405828	0.5656317	595.5173	4.130596	0	19	877	477						Frog_fixed.avi	0
13825	830	882.5259	446.0119	0.4773997	0.5413156	594.1064	3.885596	0	867.5616	502.8934	0.340647	0.5655131	595.5167	4.131919	0	19	875	474						Frog_fixed.avi	0
13842	831	881.9788	456.0867	0.4775141	0.5412589	593.804	3.899103	0	866.2631	501.7638	0.3407585	0.5653769	595.3048	4.126833	0	19	874	479						Frog_fixed.avi	0
13858	832	884.4468	453.3937	0.47761	0.5412101	593.9512	3.884843	0	870.9931	502.404	0.3408492	0.5652246	595.1892	4.128857	0	19	878	478						Frog_fixed.avi	0
13875	833	878.4856	446.3778	0.4776743	0.5412089	594.0423	3.880752	0	869.5225	508.8973	0.340912	0.5649938	595.1287	4.128846	0	20	874	478						Frog_fixed.avi	0
13892	834	865.922	506.9072	0.4778859	0.5412849	593.8325	3.886171	0	841.5026	540.2344	0.3410855	0.5651734	594.9294	4.128424	0	20	854	524						Frog_fixed.avi	0
13908	835	870.9862	501.3608	0.4779772	0.541253	593.6719	3.891555	0	843.8854	541.5353	0.3411053	0.5649536	594.8749	4.144232	0	20	857	521						Frog_fixed.avi	0
13925	836	866.9973	504.2259	0.4780265	0.5412049	593.5707	3.886193	0	844.1147	541.9282	0.3411734	0.5648666	594.6268	4.132466	0	20	856	523						Frog_fixed.avi	0
13942	837	866.6898	505.4164	0.4780517	0.5412158	593.5886	3.884066	0	843.2212	541.9604	0.3411795	0.5648242	594.5723	4.127629	0	20	855	524						Frog_fixed.avi	0
13958	838	863.6165	505.101	0.4780431	0.5412632	593.59	3.884467	0	845.6266	537.6223	0.3411576	0.5648331	594.4841	4.130686	0	20	855	521						Frog_fixed.avi	0
13975	839	864.5734	503.2587	0.4780328	0.5413872	593.479	3.893197	0	841.7801	542.5313	0.3410709	0.56486	594.5482	4.128846	0	20	853	523						Frog_fixed.avi	0
13992	840	866.1172	503.0295	0.4780106	0.5414792	593.4719	3.890718	0	840.6616	542.4084	0.3410121	0.5649335	594.4809	4.140972	0	20	853	523						Frog_fixed.avi	0
14008	841	871.1969	503.3347	0.4779828	0.5415602	593.503	3.888377	0	841.0619	546.704	0.3409775	0.5649922	594.3907	4.141537	0	20	856	525						Frog_fixed.avi	0
14025	842	865.4487	503.2315	0.4779777	0.5415916	593.4509	3.872967	0	842.9601	537.4227	0.3409612	0.5650761	594.3753	4.140254	0	20	854	520						Frog_fixed.avi	0
14042	843	867.0069	501.7919	0.477995	0.5415283	593.4382	3.893888	0	843.0127	542.3644	0.3409595	0.564917	594.3411	4.136536	0	20	855	522						Frog_fixed.avi	0
14058	844	867.8816	501.0081	0.4780302	0.5413787	593.3766	3.89162	0	840.9026	542.3311	0.3409908	0.5647327	594.2935	4.149509	0	20	854	522						Frog_fixed.avi	0
14075	845	863.4484	504.5666	0.4780557	0.5411788	593.4426	3.89553	0	838.3855	542.3161	0.3410118	0.5645679	594.3717	4.15283	0	20	851	523						Frog_fixed.avi	0
14092	846	868.1589	505.778	0.4781552	0.5410219	593.3674	3.907837	0	840.5508	544.4589	0.3410622	0.5643529	594.3443	4.151479	0	20	854	525						Frog_fixed.avi	0
14108	847	868.6988	504.6243	0.478213	0.540901	593.2914	3.891166	0	842.5436	541.8945	0.3411401	0.5642041	594.1594	4.144704	0	20	856	523						Frog_fixed.avi	0
14125	848	868.1127	503.9176	0.4782459	0.5408771	593.2704	3.914331	0	845.2479	542.3419	0.3411773	0.564186	594.0983	4.146401	0	20	857	523						Frog_fixed.avi	0
14142	849	870.999	504.878	0.4782604	0.5409345	593.2442	3.889259	0	843.8434	539.268	0.3411674	0.5643268	594.0598	4.143484	0	20	857	522						Frog_fixed.avi	0
14158	850	869.2504	501.9598	0.4782369	0.5410636	593.2396	3.909065	0	844.0569	535.4492	0.3411194	0.5644452	594.0789	4.156633	0	20	857	519						Frog_fixed.avi	0
14175	851	869.4169	501.2032	0.4781753	0.5412354	593.1469	3.917501	0	837.779	538.2885	0.3410384	0.5645729	594.2168	4.155503	0	20	854	520						Frog_fixed.avi	0
14192	852	866.2358	502.448	0.4781479	0.5414999	593.0383	3.908354	0	842.3195	537.907	0.3409966	0.5646901	594.1461	4.156098	0	20	854	520						Frog_fixed.avi	0
14208	853	867.2873	506.4893	0.4781448	0.5416673	593.0363	3.905332	0	841.4081	541.6141	0.3409876	0.5648001	594.0279	4.166329	0	20	854	524						Frog_fixed.avi	0
14225	854	867.5884	504.1561	0.4781917	0.5419238	592.9778	3.90218	0	840.0037	543.5905	0.3409965	0.5649493	593.9806	4.180755	0	20	854	524						Frog_fixed.avi	0
14242	855	868.3126	501.9188	0.4782815	0.5421789	592.9358	3.913914	0	842.1261	541.777	0.3410493	0.5651394	594.0121	4.171968	0	20	855	522						Frog_fixed.avi	0
14258	856	869.2236	500.9255	0.4783925	0.5424562	592.9219	3.90358	0	847.0375	534.8948	0.3411834	0.5653625	593.6997	4.169196	0	20	858	518						Frog_fixed.avi	0
14275	857	868.5034	502.7411	0.4784972	0.5426791	593.1404	3.914729	0	845.5309	537.1017	0.3412933	0.56558	593.6183	4.159588	0	20	857	520						Frog_fixed.avi	0
14292	858	870.0861	500.5296	0.4786036	0.5429084	592.9464	3.915993	0	841.1984	543.359	0.3413555	0.5657032	593.6613	4.173319	0	20	856	522						Frog_fixed.avi	0
14308	859	869.8605	499.6273	0.4786639	0.5431201	592.8013	3.922585	0	842.8877	538.347	0.3414134	0.5659161	593.7415	4.19001	0	20	856	519						Frog_fixed.avi	0
14325	860	870.0784	499.2046	0.4786863	0.5432004	592.7427	3.917464	0	845.4737	531.2054	0.3414179	0.5660717	593.7529	4.180844	0	20	858	515						Frog_fixed.avi	0
14342	861	871.8945	500.4009	0.4786701	0.5432369	592.7557	3.926985	0	844.3218	536.7124	0.3413934	0.5661413	593.6123	4.168097	0	20	858	519						Frog_fixed.avi	0
14358	862	870.0936	506.2238	0.4786353	0.5432563	592.8093	3.926039	0	844.9918	533.8086	0.3413675	0.5662007	593.4981	4.170568	0	20	858	520						Frog_fixed.avi	0
14375	863	872.5963	507.1537	0.4785964	0.543287	592.8463	3.928572	0	847.9022	534.1497	0.3413347	0.5662596	593.3958	4.171988	0	20	860	521						Frog_fixed.avi	0
14391	864	877.7941	503.095	0.4785571	0.5432705	592.8979	3.937351	0	846.6318	534.7	0.3412954	0.5662361	593.4028	4.172196	0	20	862	519						Frog_fixed.avi	0
14408	865	873.4773	505.7166	0.4785196	0.5432369	593.0251	3.938612	0	848.6779	531.5797	0.3412735	0.5661445	593.4343	4.172929	0	20	861	519						Frog_fixed.avi	0
14425	866	877.0725	501.6366	0.4785669	0.5432168	592.8784	3.940672	0	849.8538	531.502	0.3412938	0.5660642	593.4283	4.170123	0	20	863	517						Frog_fixed.avi	0
14441	867	877.5812	498.6455	0.4786023	0.543186	592.8762	3.939029	0	849.3099	529.8542	0.3413289	0.566007	593.4736	4.175291	0	20	863	514						Frog_fixed.avi	0
14458	868	875.9557	500.6966	0.4786489	0.5431585	592.8162	3.941453	0	848.1019	533.683	0.341364	0.565971	593.5914	4.175096	0	20	862	517						Frog_fixed.avi	0
14475	869	872.9965	501.8843	0.4786679	0.5431161	592.7961	3.941541	0	845.6039	541.6758	0.3413799	0.5657946	593.6036	4.179331	0	20	859	522						Frog_fixed.avi	0
14491	870	875.5043	495.9883	0.4786711	0.5430532	592.7462	3.934835	0	850.2499	537.8235	0.3413784	0.5657009	593.6042	4.18608	0	20	863	517						Frog_fixed.avi	0
14508	871	873.9857	498.5917	0.4786416	0.5428569	592.7895	3.926946	0	854.136	534.7263	0.3413458	0.5656329	593.5486	4.185922	0	20	864	517						Frog_fixed.avi	0
14525	872	872.7068	500.7141	0.4785656	0.5427392	592.9211	3.941722	0	851.1024	533.2665	0.3412814	0.5656051	593.4943	4.184418	0	20	862	517						Frog_fixed.avi	0
14541	873	872.8923	497.3968	0.4784553	0.5426987	592.9133	3.955522	0	854.4032	529.6205	0.3411914	0.5655763	593.5225	4.182918	0	20	864	514						Frog_fixed.avi	0
14558	874	876.1824	496.7357	0.4784103	0.5427026	592.8029	3.941772	0	854.7454	527.8143	0.3411238	0.5656475	593.5286	4.208128	0	20	865	512						Frog_fixed.avi	0
14575	875	875.6832	502.3593	0.478385	0.5427369	592.6778	3.952557	0	853.4211	533.7089	0.3410754	0.5656822	593.4715	4.184316	0	20	865	518						Frog_fixed.avi	0
14591	876	877.6236	500.4771	0.4783721	0.5427782	592.649	3.961745	0	854.798	536.4581	0.3410635	0.5656953	593.4128	4.194757	0	20	866	518						Frog_fixed.avi	0
14608	877	873.825	498.347	0.4783854	0.5427502	592.6879	3.95535	0	854.0912	531.8052	0.3410699	0.5656356	593.4002	4.19954	0	20	864	515						Frog_fixed.avi	0
14625	878	873.4763	499.5184	0.4784084	0.5426683	592.7422	3.954866	0	857.171	528.8676	0.341083	0.5654982	593.3897	4.203106	0	20	865	514						Frog_fixed.avi	0
14641	879	871.7893	501.5849	0.4784471	0.5425577	592.7562	3.980733	0	856.8146	530.6442	0.3411124	0.5653153	593.3455	4.205292	0	20	864	516						Frog_fixed.avi	0
14658	880	879.1888	504.1711	0.4785414	0.5423975	592.6929	3.978288	0	856.2475	535.4126	0.3411502	0.5651085	593.291	4.214902	0	20	868	520						Frog_fixed.avi	0
14675	881	879.5098	500.4734	0.4785893	0.5422834	592.6885	3.967963	0	853.1594	536.6594	0.3411762	0.5649217	593.2368	4.210071	0	20	866	519						Frog_fixed.avi	0
14691	882	876.5571	497.9969	0.4786143	0.5421339	592.5944	3.95201	0	856.0494	534.4551	0.3412086	0.5647717	593.1258	4.204109	0	20	866	516						Frog_fixed.avi	0
14708	883	877.7646	499.1708	0.4786462	0.5420048	592.4857	3.963413	0	855.6371	533.1707	0.3412347	0.5646048	593.0729	4.216475	0	20	867	516						Frog_fixed.avi	0
14725	884	879.1962	500.6677	0.4786935	0.5418987	592.3408	3.956322	0	858.5682	529.0768	0.3412775	0.5644356	593.0152	4.209243	0	20	869	515						Frog_fixed.avi	0
14741	885	877.3947	500.1232	0.4787664	0.5417457	592.2233	3.961488	0	850.0001	537.7097	0.3413105	0.5641239	593.0336	4.197885	0	20	864	519						Frog_fixed.avi	0
14758	886	873.7913	502.4809	0.4788465	0.5415607	592.1746	3.966132	0	849.9459	538.825	0.3413867	0.5638366	593.0634	4.202282	0	20	862	521						Frog_fixed.avi	0
14775	887	870.8738	489.2916	0.4790478	0.5413671	592.1094	3.955045	0	859.2486	528.8594	0.3416177	0.5633163	593.0114	4.181128	0	21	865	509						Frog_fixed.avi	0
14791	888	872.5546	440.0896	0.4792345	0.5410993	591.9968	3.95355	0	859.546	474.5443	0.3418609	0.5627915	593.0959	4.190461	0	21	866	457						Frog_fixed.avi	0
14808	889	868.9837	451.0668	0.4794082	0.5411114	592.2272	3.963869	0	858.6589	495.2683	0.342116	0.5625323	593.0377	4.193783	0	21	864	473						Frog_fixed.avi	0
14825	890	875.1129	446.5735	0.4797455	0.5411392	591.9097	3.935082	0	858.0938	486.9151	0.3423285	0.5624176	592.9928	4.182432	0	21	867	467						Frog_fixed.avi	0
14841	891	873.5001	445.415	0.4800344	0.5412676	591.9397	3.939221	0	859.9118	491.7799	0.3426373	0.5624563	592.9381	4.187952	0	21	867	469						Frog_fixed.avi	0
14858	892	870.7487	443.9573	0.4803098	0.5414287	591.849	3.930816	0	855.8548	493.0956	0.3428823	0.5624483	592.9377	4.164747	0	21	863	469						Frog_fixed.avi	0
14874	893	871.5699	450.0077	0.480613	0.5415781	591.7175	3.917775	0	861.4216	492.8884	0.3431631	0.5625038	592.7983	4.150445	0	21	866	471						Frog_fixed.avi	0
14891	894	866.697	459.5659	0.4808155	0.541691	591.7899	3.908428	0	857.4225	495.4906	0.3433549	0.5625038	592.7132	4.151692	0	21	862	478						Frog_fixed.avi	0
14908	895	872.038	454.3818	0.4810536	0.5417945	591.5782	3.884287	0	861.6981	498.038	0.3435573	0.5625321	592.5045	4.149472	0	21	867	476						Frog_fixed.avi	0
14924	896	870.5329	450.6782	0.4812618	0.5419384	591.6592	3.895111	0	863.4658	490.755	0.3437493	0.5626834	592.5654	4.132245	0	21	867	471						Frog_fixed.avi	0
14941	897	870.476	452.0807	0.4814445	0.542011	591.3756	3.882209	0	864.4504	491.7681	0.3439213	0.5627949	592.4111	4.13059	0	21	867	472						Frog_fixed.avi	0
14958	898	873.2451	450.7739	0.4816434	0.5420012	591.3058	3.870161	0	860.4181	492.5822	0.3440795	0.5628276	592.2347	4.140498	0	21	867	472						Frog_fixed.avi	0
14974	899	872.7737	452.3118	0.4817443	0.5419601	591.5692	3.864241	0	861.8588	489.2457	0.3441992	0.5627781	592.1926	4.113345	0	21	867	471						Frog_fixed.avi	0
14991	900	873.2192	455.4785	0.4818255	0.5418925	591.3945	3.864491	0	862.6123	494.6511	0.3442481	0.5626137	592.2776	4.099035	0	21	868	475						Frog_fixed.avi	0
15008	901	877.8604	453.9094	0.4818749	0.5417226	591.2286	3.858356	0	863.0298	492.8217	0.344275	0.562377	592.2661	4.105707	0	21	870	473						Frog_fixed.avi	0
15025	902	877.2203	453.7635	0.4819181	0.5415812	591.1197	3.834616	0	860.1816	493.2429	0.344287	0.5621471	592.336	4.089272	0	21	869	474						Frog_fixed.avi	0
15041	903	874.5658	451.9783	0.4819648	0.5414343	590.9858	3.84524	0	861.726	495.4163	0.344332	0.561882	592.2793	4.092861	0	21	868	474						Frog_fixed.avi	0
15058	904	876.9628	452.2527	0.4820388	0.5411201	590.7675	3.829338	0	865.2857	493.3738	0.3444336	0.5616858	591.9409	4.091612	0	21	871	473						Frog_fixed.avi	0
15075	905	869.7843	461.5291	0.4820594	0.5408016	590.7985	3.825674	0	865.1413	492.9732	0.3444682	0.561468	591.882	4.080918	0	21	867	477						Frog_fixed.avi	0
15091	906	868.9057	456.591	0.4820817	0.5403458	590.7745	3.81607	0	865.9073	497.8566	0.3444977	0.5610973	591.7932	4.098073	0	21	867	477						Frog_fixed.avi	0
15108	907	869.0692	457.6389	0.4820782	0.5398961	590.6884	3.830517	0	861.8102	493.649	0.3444766	0.560799	591.7183	4.09179	0	21	865	476						Frog_fixed.avi	0
15125	908	873.236	454.546	0.4820509	0.53949	590.6305	3.823073	0	865.7961	491.014	0.3444237	0.5605457	591.6572	4.086006	0	21	870	473						Frog_fixed.avi	0
15141	909	878.0508	457.1225	0.4820037	0.539259	590.5438	3.823162	0	861.7285	497.803	0.3443232	0.5604405	591.4898	4.084507	0	21	870	477						Frog_fixed.avi	0
15158	910	879.0002	454.4861	0.4819212	0.5392582	590.5631	3.806443	0	861.0416	496.7573	0.3441718	0.5605244	591.5187	4.086351	0	21	870	476						Frog_fixed.avi	0
15175	911	879.7324	462.3741	0.4818427	0.5393428	590.3345	3.820285	0	863.1992	495.092	0.3441237	0.5606835	591.3106	4.079114	0	21	871	479						Frog_fixed.avi	0
15191	912	876.4532	455.1868	0.481794	0.5395539	590.2355	3.817798	0	864.4935	497.2434	0.3440698	0.5608817	591.2247	4.086318	0	21	870	476						Frog_fixed.avi	0
15208	913	880.4366	448.5276	0.4817739	0.5396347	590.1639	3.806855	0	863.6456	498.8258	0.344024	0.5610408	591.1575	4.087511	0	21	872	474						Frog_fixed.avi	0
15225	914	876.2002	455.1267	0.4817911	0.5394633	590.0867	3.817482	0	863.5255	500.3882	0.3439633	0.5609238	591.0343	4.078805	0	21	870	478						Frog_fixed.avi	0
15241	915	879.0308	454.3938	0.4818704	0.5388986	590.2298	3.829417	0	860.4559	496.256	0.3439182	0.5605976	591.0239	4.096307	0	21	870	475						Frog_fixed.avi	0
15258	916	-1280	-1024	-1	-1	-1	-1	4	865.6714	492.9017	0.3438712	0.5598345	591.2285	4.103511	0	21	866	493						Frog_fixed.avi	0
15275	917	-1280	-1024	-1	-1	-1	-1	4	-1280	-1024	-1	-1	-1	-1	4		0	0						Frog_fixed.avi	0
15291	918	-1280	-1024	-1	-1	-1	-1	4	-1280	-1024	-1	-1	-1	-1	4		0	0						Frog_fixed.avi	0
15308	919	-1280	-1024	-1	-1	-1	-1	4	-1280	-1024	-1	-1	-1	-1	4		0	0						Frog_fixed.avi	0
15325	920	-1280	-1024	-1	-1	-1	-1	4	-1280	-1024	-1	-1	-1	-1	4		0	0						Frog_fixed.avi	0
15341	921	-1280	-1024	-1	-1	-1	-1	4	-1280	-1024	-1	-1	-1	-1	4		0	0						Frog_fixed.avi	0
15358	922	-1280	-1024	-1	-1	-1	-1	4	-1280	-1024	-1	-1	-1	-1	4		0	0						Frog_fixed.avi	0
15375	923	874.1962	456.1288	0.4839017	0.537231	589.5268	3.883018	0	860.6824	490.768	0.3457236	0.5580268	590.4319	4.115166	0	22	867	473						Frog_fixed.avi	0
15391	924	878.6692	444.8415	0.4842237	0.5371369	589.498	3.843113	0	859.7202	507.0905	0.3460261	0.5574695	590.1083	4.089265	0	22	869	476						Frog_fixed.avi	0
15408	925	872.4989	455.566	0.4843821	0.53715	589.3604	3.888345	0	862.2803	491.1944	0.3462856	0.5576138	590.3139	4.115439	0	22	867	473						Frog_fixed.avi	0
15424	926	885.1758	451.2477	0.4846911	0.5370809	588.9876	3.879803	0	855.9307	494.1096	0.3465105	0.5573747	589.9708	4.108824	0	22	871	473						Frog_fixed.avi	0
15441	927	873.9802	465.267	0.4848996	0.536937	588.7206	3.881988	0	865.9355	490.5539	0.3468198	0.5571669	589.6157	4.125071	0	22	870	478						Frog_fixed.avi	0
15458	928	874.9826	456.7788	0.4851932	0.5368844	588.5587	3.851711	0	860.8501	493.5549	0.3470191	0.556854	589.5589	4.117884	0	22	868	475						Frog_fixed.avi	0
15474	929	872.7026	459.7382	0.4854464	0.5367996	588.3535	3.859049	0	860.22	496.3365	0.3472782	0.55665	589.1439	4.131207	0	22	866	478						Frog_fixed.avi	0
15491	930	874.7275	456.6077	0.4856967	0.5367222	588.2582	3.871573	0	860.253	493.7605	0.3474605	0.5563553	589.2368	4.136594	0	22	867	475						Frog_fixed.avi	0
15508	931	875.9415	456.555	0.4859223	0.5365195	588.0522	3.865026	0	864.4214	500.3542	0.3476759	0.5560249	588.7729	4.144358	0	22	870	478						Frog_fixed.avi	0
15524	932	872.4793	466.8668	0.4860696	0.536306	587.7381	3.882949	0	866.5167	491.5337	0.3478057	0.5557379	588.5507	4.138629	0	22	869	479						Frog_fixed.avi	0
15541	933	870.4539	466.7272	0.4861459	0.536007	587.6581	3.86901	0	862.5308	496.4372	0.3478591	0.5554	588.4743	4.150932	0	22	866	482						Frog_fixed.avi	0
15558	934	874.9451	465.9488	0.4862531	0.5357072	587.375	3.889777	0	861.1105	491.086	0.3478643	0.5550549	588.3198	4.155169	0	22	868	479						Frog_fixed.avi	0
15574	935	874.8641	465.5773	0.4862474	0.5354071	587.0782	3.885792	0	861.7039	496.9211	0.347877	0.5547521	588.0007	4.173268	0	22	868	481						Frog_fixed.avi	0
15591	936	871.75	466.2499	0.4861962	0.5351095	586.9217	3.893802	0	861.8649	495.2083	0.3477851	0.5544087	587.8276	4.154853	0	22	867	481						Frog_fixed.avi	0
15608	937	873.5829	465.2748	0.4861409	0.534843	586.8132	3.903973	0	861.3669	495.4399	0.347669	0.5541868	587.4836	4.181084	0	22	867	480						Frog_fixed.avi	0
15624	938	873.0433	466.0894	0.4859737	0.5345998	586.7227	3.907805	0	868.3519	491.0244	0.3475552	0.5539874	587.2294	4.183299	0	22	871	479						Frog_fixed.avi	0
15641	939	875.3308	463.0506	0.4858407	0.5343637	586.3319	3.917676	0	860.199	505.4356	0.3473742	0.5536579	587.0239	4.193137	0	22	868	484						Frog_fixed.avi	0
15658	940	877.3054	461.2929	0.4857541	0.5340793	586.157	3.928654	0	857.6783	499.9189	0.347187	0.5534847	587.0123	4.199681	0	22	867	481						Frog_fixed.avi	0
15674	941	877.5715	459.405	0.4856045	0.53386	585.9048	3.91385	0	866.1901	493.1918	0.3470683	0.5533037	586.7532	4.197281	0	22	872	476						Frog_fixed.avi	0
15691	942	872.7279	469.1254	0.4854557	0.533545	585.6712	3.923052	0	863.8858	501.4695	0.3469101	0.553005	586.4469	4.20162	0	22	868	485						Frog_fixed.avi	0
15708	943	877.6809	465.5251	0.4853724	0.5333261	585.5931	3.945983	0	865.4532	495.9155	0.3467849	0.552774	586.3176	4.199174	0	22	872	481						Frog_fixed.avi	0
15724	944	873.8619	466.4713	0.4852445	0.5330059	585.5773	3.928566	0	860.165	494.5039	0.346614	0.5525187	586.3972	4.211629	0	22	867	480						Frog_fixed.avi	0
15741	945	874.3185	467.2165	0.4851872	0.5327365	585.3016	3.940429	0	863.2815	493.1433	0.3465252	0.5522663	586.0913	4.217123	0	22	869	480						Frog_fixed.avi	0
15757	946	870.6069	469.6238	0.4851153	0.5324469	584.9794	3.93411	0	865.7099	500.0457	0.3464612	0.5519791	585.8452	4.214275	0	22	868	485						Frog_fixed.avi	0
15774	947	873.2479	468.5767	0.4850928	0.5322779	584.8827	3.941058	0	864.4296	499.4051	0.3464125	0.5518191	585.6119	4.223584	0	22	869	484						Frog_fixed.avi	0
15791	948	879.1628	468.6741	0.4850632	0.5321001	584.7709	3.956447	0	866.3646	497.0777	0.3463582	0.551636	585.374	4.226373	0	22	873	483						Frog_fixed.avi	0
15807	949	878.3738	462.6631	0.4850295	0.5318872	584.6591	3.955048	0	867.447	499.096	0.3462591	0.5513511	585.212	4.228579	0	22	873	481						Frog_fixed.avi	0
15824	950	881.5009	468.4417	0.4849958	0.5316221	584.5193	3.956198	0	866.8528	497.1876	0.346177	0.5511207	585.0754	4.246629	0	22	874	483						Frog_fixed.avi	0
15841	951	878.9893	466.2536	0.4849504	0.531462	584.1934	3.975329	0	864.699	500.5046	0.3461201	0.5509093	584.9783	4.249618	0	22	872	483						Frog_fixed.avi	0
15857	952	880.7855	468.6138	0.4849264	0.5312071	584.0941	3.973698	0	867.248	497.6074	0.3460749	0.5506496	584.8645	4.257564	0	22	874	483						Frog_fixed.avi	0
15874	953	876.0356	476.0166	0.4849164	0.5308801	583.9448	3.9784	0	867.4346	501.2039	0.3460588	0.5503029	584.6448	4.261675	0	22	872	489						Frog_fixed.avi	0
15891	954	876.6172	470.8935	0.4849355	0.5306036	583.8851	3.986679	0	868.6019	498.703	0.3460597	0.5499618	584.553	4.266842	0	22	873	485						Frog_fixed.avi	0
15907	955	850.99	522.717	0.4852249	0.5304803	583.8145	4.007728	0	839.558	529.5479	0.3463229	0.5498486	584.4877	4.252887	0	22	845	526						Frog_fixed.avi	0
15924	956	667.4835	713.4552	0.4861229	0.5318782	583.6048	4.037443	0	651.4944	729.2058	0.3477495	0.5511547	583.8123	4.299153	0	23	659	721						Frog_fixed.avi	0
15941	957	632.6583	770.2518	0.4866243	0.5320539	583.2245	4.04282	0	603.3266	775.475	0.3482724	0.5512372	583.5453	4.311328	0	23	618	773						Frog_fixed.avi	0
15957	958	613.6234	785.223	0.4868189	0.5318	583.2213	4.019437	0	594.0461	786.4464	0.348241	0.5507486	583.657	4.289608	0	23	604	786						Frog_fixed.avi	0
15974	959	622.8196	779.6161	0.4870611	0.5316209	582.8532	4.038512	0	599.7908	777.2487	0.3483974	0.5503858	583.3313	4.300544	0	23	611	778						Frog_fixed.avi	0
15991	960	616.4622	782.5911	0.487293	0.5313941	582.9405	4.038648	0	599.3231	782.4479	0.3485388	0.5499345	583.029	4.301667	0	23	608	783						Frog_fixed.avi	0
16007	961	617.6118	782.599	0.4875471	0.5311558	582.42	4.060442	0	596.6066	780.8312	0.3486646	0.5494729	582.8464	4.314205	0	23	607	782						Frog_fixed.avi	0
16024	962	614.8088	777.4821	0.4877743	0.5309683	582.4945	4.05208	0	596.8	786.6004	0.348803	0.5489879	582.7198	4.321115	0	23	606	782						Frog_fixed.avi	0
16041	963	622.9561	784.0605	0.4880367	0.5307035	582.0575	4.09038	0	595.8403	782.1964	0.3489583	0.5486735	582.3889	4.330443	0	23	609	783						Frog_fixed.avi	0
16057	964	610.8521	780.8212	0.4881701	0.5305386	582.0593	4.076997	0	596.396	780.8306	0.3490648	0.5483517	582.1841	4.343894	0	23	604	781						Frog_fixed.avi	0
16074	965	619.2931	783.6389	0.4883805	0.5304493	581.6383	4.104312	0	597.5799	786.2261	0.3491501	0.5480824	582.0887	4.356947	0	23	608	785						Frog_fixed.avi	0
16091	966	617.9603	779.6195	0.4885229	0.5304475	581.6112	4.114259	0	595.3655	782.0679	0.3492423	0.5480006	581.7676	4.353922	0	23	607	781						Frog_fixed.avi	0
16107	967	613.8734	782.8811	0.4886131	0.5304328	581.4545	4.106745	0	596.2391	781.3229	0.3493196	0.5479811	581.5182	4.366346	0	23	605	782						Frog_fixed.avi	0
16124	968	619.7051	782.6044	0.4887849	0.5304986	580.9168	4.12248	0	593.4116	781.1089	0.349375	0.5479552	581.3494	4.3708	0	23	607	782						Frog_fixed.avi	0
16141	969	614.1357	783.311	0.4888829	0.5305617	580.8549	4.130096	0	595.4458	784.1475	0.3494635	0.54793	581.1194	4.362873	0	23	605	784						Frog_fixed.avi	0
16157	970	610.2433	783.7464	0.4889967	0.530526	580.756	4.131541	0	594.546	781.465	0.3495299	0.5478638	581.0151	4.381351	0	23	602	783						Frog_fixed.avi	0
16174	971	618.1045	784.3757	0.489166	0.5304916	580.2932	4.13968	0	596.5029	782.354	0.349621	0.5477514	580.761	4.376573	0	23	607	783						Frog_fixed.avi	0
16191	972	610.006	792.8448	0.489297	0.5305732	580.3168	4.143536	0	593.9501	794.2773	0.3498101	0.547753	580.619	4.376132	0	24	602	794						Frog_fixed.avi	0
16207	973	539.9689	868.9106	0.4896975	0.5312156	580.0637	4.128518	0	522.658	875.8935	0.3503633	0.5483204	580.3987	4.357528	0	24	531	872						Frog_fixed.avi	0
16224	974	548.2943	859.8705	0.4899232	0.5312527	579.9508	4.126043	0	529.3077	864.8984	0.350462	0.5481886	580.4908	4.337292	0	24	539	862						Frog_fixed.avi	0
16241	975	544.2472	873.6257	0.4901455	0.5314088	579.731	4.110779	0	523.7828	883.3898	0.3506732	0.5482408	580.1284	4.316824	0	24	534	879						Frog_fixed.avi	0
16257	976	542.6422	865.7905	0.4903395	0.5315533	579.8989	4.113825	0	524.4435	874.2406	0.3507991	0.5483332	580.1182	4.307948	0	24	534	870						Frog_fixed.avi	0
16274	977	545.0474	870.7632	0.4905786	0.5316431	579.4204	4.107165	0	525.5666	875.0453	0.3509661	0.548303	580.0391	4.291993	0	24	535	873						Frog_fixed.avi	0
16291	978	539.013	866.5132	0.4907766	0.5317943	579.629	4.088772	0	526.8911	879.8894	0.3511669	0.5482242	579.7125	4.28179	0	24	533	873						Frog_fixed.avi	0
16307	979	543.9248	868.2396	0.4909971	0.5319214	579.397	4.077652	0	522.9999	877.4559	0.3512715	0.5482455	579.7886	4.269892	0	24	533	873						Frog_fixed.avi	0
16324	980	537.7579	865.3173	0.4911268	0.5321369	579.3436	4.072692	0	522.839	876.1157	0.3514192	0.5483278	579.6293	4.248694	0	24	530	871						Frog_fixed.avi	0
16340	981	543.1698	869.5709	0.4912981	0.532314	579.2459	4.069059	0	527.4711	869.8088	0.35155	0.5484511	579.4561	4.258111	0	24	535	870						Frog_fixed.avi	0
16357	982	550.0416	866.871	0.4914572	0.5326674	579.2132	4.072516	0	523.7041	873.9709	0.3516334	0.5486223	579.3042	4.249179	0	24	537	870						Frog_fixed.avi	0
16374	983	544.4897	870.8281	0.4915316	0.5330263	579.11	4.055481	0	524.3487	879.6116	0.3516768	0.5489114	579.3405	4.235657	0	24	534	875						Frog_fixed.avi	0
16390	984	541.6902	869.0385	0.4915937	0.5336007	579.0314	4.047611	0	520.9518	875.6303	0.3517239	0.5493972	579.3698	4.229815	0	24	531	872						Frog_fixed.avi	0
16407	985	539.0093	868.8845	0.4916307	0.5342875	578.9656	4.047707	0	519.6204	876.9633	0.351759	0.5499747	579.4557	4.224537	0	24	529	873						Frog_fixed.avi	0
16424	986	543.4414	868.3079	0.4917236	0.534982	578.9119	4.048574	0	517.7023	881.6699	0.351842	0.5505434	579.3195	4.221931	0	24	531	875						Frog_fixed.avi	0
16440	987	543.3354	871.7449	0.4918102	0.5355405	578.9358	4.050939	0	520.1386	878.1343	0.3519094	0.5511827	579.3528	4.214737	0	24	532	875						Frog_fixed.avi	0
16457	988	543.5054	871.4359	0.4918868	0.5361205	579.0067	4.034683	0	522.978	878.0997	0.3519855	0.5515942	579.3667	4.215124	0	24	533	875						Frog_fixed.avi	0
16474	989	547.9644	869.906	0.4919823	0.536625	579.1298	4.044289	0	525.5931	879.9091	0.3520758	0.5520066	579.4246	4.204269	0	24	537	875						Frog_fixed.avi	0
16490	990	543.0718	871.2972	0.4920522	0.5370222	579.2056	4.034864	0	521.4468	883.4749	0.3521664	0.5522427	579.4764	4.208147	0	24	532	877						Frog_fixed.avi	0
16507	991	538.9539	869.9022	0.4921243	0.5374048	579.2963	4.029252	0	519.3177	878.054	0.3522595	0.552553	579.7092	4.205461	0	24	529	874						Frog_fixed.avi	0
16524	992	542.3188	869.7575	0.4922822	0.5377324	579.4452	4.036566	0	519.9109	878.4071	0.3524106	0.552803	579.7967	4.207966	0	24	531	874						Frog_fixed.avi	0
16540	993	550.0966	873.0265	0.492444	0.5380784	579.5491	4.032273	0	522.7548	880.5674	0.3525586	0.5529377	579.7949	4.202288	0	24	536	877						Frog_fixed.avi	0
16557	994	541.6898	872.6372	0.4925373	0.5384339	579.557	4.02742	0	524.931	880.2178	0.3527194	0.5531908	579.8344	4.198825	0	24	533	876						Frog_fixed.avi	0
16574	995	545.113	872.7606	0.4926741	0.5387562	579.7833	4.025965	0	517.599	881.9567	0.3528128	0.5534391	580.1674	4.182303	0	24	531	877						Frog_fixed.avi	0
16590	996	545.3181	872.1337	0.4928197	0.5392116	580.101	4.019561	0	517.2753	882.3211	0.3529777	0.5537093	580.1892	4.181997	0	24	531	877						Frog_fixed.avi	0
16607	997	543.2295	875.1793	0.4929467	0.5395606	580.0283	4.010076	0	524.6593	879.728	0.3531655	0.5540174	580.2382	4.181202	0	24	534	877						Frog_fixed.avi	0
16624	998	543.693	872.5512	0.4931052	0.5400352	580.0953	4.005177	0	521.7097	877.6224	0.3533103	0.5543569	580.4595	4.174452	0	24	533	875						Frog_fixed.avi	0
16640	999	544.38	872.8909	0.4932513	0.5404336	580.3471	3.99348	0	516.4104	884.3981	0.3534456	0.55462	580.6265	4.180832	0	24	530	879						Frog_fixed.avi	0
16657	1000	543.3187	871.8334	0.4933519	0.5408998	580.4101	3.981823	0	523.2522	881.7471	0.3536293	0.5550447	580.6074	4.162455	0	24	533	877						Frog_fixed.avi	0
16674	1001	546.5212	876.745	0.4934941	0.5412982	580.4558	3.983051	0	522.975	883.0272	0.3537684	0.555356	580.788	4.157287	0	24	535	880						Frog_fixed.avi	0
16690	1002	545.7905	875.1364	0.4936258	0.541768	580.571	3.973759	0	522.9044	882.5381	0.3538793	0.555743	580.8658	4.142318	0	24	534	879						Frog_fixed.avi	0
16707	1003	546.7607	870.3365	0.4937526	0.5422682	580.6002	3.950671	0	521.0784	882.4817	0.354014	0.5561193	580.8789	4.153888	0	24	534	876						Frog_fixed.avi	0
16724	1004	546.0364	876.5394	0.4938175	0.542707	580.7562	3.96505	0	521.8193	882.7952	0.3541158	0.5565115	580.9876	4.13485	0	24	534	880						Frog_fixed.avi	0
16740	1005	596.849	859.6311	0.493562	0.5430903	580.5823	3.946324	0	583.7727	878.0588	0.3538229	0.556839	580.9003	4.152072	0	24	590	869						Frog_fixed.avi	0
16757	1006	794.2144	838.0086	0.4923454	0.5432734	580.8947	3.951332	0	802.8011	866.1587	0.3527041	0.5569439	581.3495	4.137148	0	25	799	852						Frog_fixed.avi	0
16774	1007	933.5934	834.5838	0.4915109	0.5435356	581.416	3.956567	0	927.3182	853.7052	0.3519714	0.5571799	581.7394	4.1127	0	25	930	844						Frog_fixed.avi	0
16790	1008	936.6492	830.589	0.4916063	0.5438741	581.2559	3.947137	0	917.9034	858.367	0.3520245	0.5574	581.623	4.139418	0	25	927	844						Frog_fixed.avi	0
16807	1009	943.1359	832.5121	0.4916892	0.5441162	581.1261	3.935221	0	925.2773	859.7882	0.3521038	0.5576482	581.5012	4.106984	0	25	934	846						Frog_fixed.avi	0
16824	1010	941.8469	837.002	0.4917577	0.5443515	581.0933	3.932684	0	926.0126	863.8344	0.3521402	0.5577915	581.5292	4.109485	0	25	934	850						Frog_fixed.avi	0
16840	1011	939.3716	829.004	0.491773	0.5447283	581.0447	3.930389	0	927.789	859.9141	0.3521792	0.5580756	581.6728	4.106241	0	25	934	844						Frog_fixed.avi	0
16857	1012	940.8907	832.5995	0.4918095	0.5450249	581.1435	3.909355	0	926.4026	858.233	0.3522012	0.558423	581.7499	4.105483	0	25	934	845						Frog_fixed.avi	0
16874	1013	943.4597	836.2645	0.4918466	0.545342	581.1406	3.920706	0	924.7385	864.0564	0.3522167	0.5586386	581.7747	4.10182	0	25	934	850						Frog_fixed.avi	0
16890	1014	941.8745	832.3909	0.491809	0.5457641	581.1912	3.909097	0	923.811	857.3528	0.3522095	0.5590742	581.7966	4.09658	0	25	933	845						Frog_fixed.avi	0
16907	1015	944.4053	835.8105	0.4918052	0.5460779	581.1253	3.90219	0	924.006	864.2673	0.3521762	0.5593776	581.7914	4.091938	0	25	934	850						Frog_fixed.avi	0
16923	1016	939.841	832.254	0.4917399	0.5464913	581.2027	3.907466	0	926.9599	862.0872	0.352091	0.5597131	581.9345	4.068269	0	25	933	847						Frog_fixed.avi	0
16940	1017	941.8076	834.925	0.491732	0.5467023	581.2766	3.897097	0	922.4237	861.032	0.3520341	0.5600004	581.8348	4.066103	0	25	932	848						Frog_fixed.avi	0
16957	1018	941.1725	833.8503	0.4916862	0.5469664	581.3001	3.885398	0	924.5854	862.5193	0.3519972	0.5601984	581.8264	4.051376	0	25	933	848						Frog_fixed.avi	0
16973	1019	942.3363	830.6484	0.4916512	0.5472538	581.3912	3.881264	0	925.1991	858.0095	0.3519666	0.5604916	581.7813	4.05241	0	25	934	844						Frog_fixed.avi	0
16990	1020	943.5254	835.6573	0.4916114	0.5474371	581.5185	3.870749	0	928.2421	857.9879	0.3519247	0.5607456	581.7563	4.05408	0	25	936	847						Frog_fixed.avi	0
17007	1021	938.1318	838.7715	0.4915204	0.5476456	581.7081	3.871867	0	926.9473	864.2457	0.3518471	0.5609565	581.808	4.05292	0	25	933	852						Frog_fixed.avi	0
17023	1022	941.8616	837.9512	0.4915062	0.5478209	581.7285	3.863621	0	930.1573	860.4301	0.3518042	0.5611762	581.8813	4.041583	0	25	936	849						Frog_fixed.avi	0
17040	1023	893.2096	725.5442	0.4916059	0.5470548	581.7819	3.875168	0	918.0836	746.7012	0.3520226	0.56046	582.0719	4.053606	0	26	906	736						Frog_fixed.avi	0
17057	1024	866.5882	558.8466	0.4917457	0.545773	581.7661	3.820682	0	883.1506	575.6678	0.3524675	0.5591308	582.1341	4.015713	0	26	875	567						Frog_fixed.avi	0
17073	1025	872.3156	513.1558	0.4917771	0.5457777	581.9708	3.816295	0	867.0191	537.1111	0.3525721	0.5591214	582.5433	4.025612	0	26	870	525						Frog_fixed.avi	0
17090	1026	876.018	512.9611	0.4917957	0.5462081	582.0011	3.838875	0	866.8358	528.7463	0.3525658	0.5595047	582.6375	4.023657	0	26	871	521						Frog_fixed.avi	0
17107	1027	876.8977	517.1747	0.4918166	0.5465606	582.0223	3.810964	0	864.4232	533.6773	0.3525648	0.5598717	582.5971	4.003386	0	26	871	525						Frog_fixed.avi	0
17123	1028	878.9159	519.0891	0.4918478	0.5469614	582.2357	3.817906	0	866.9655	531.5732	0.3525428	0.5602698	582.7279	4.008946	0	26	873	525						Frog_fixed.avi	0
17140	1029	879.687	516.863	0.4918579	0.54734	582.3653	3.815498	0	865.5533	536.0034	0.3525606	0.5606222	582.7313	4.000202	0	26	873	526						Frog_fixed.avi	0
17157	1030	877.7459	522.9987	0.4918633	0.5477008	582.4333	3.809909	0	862.7852	536.4554	0.3525355	0.560926	582.8637	4.007307	0	26	870	530						Frog_fixed.avi	0
17173	1031	876.5897	515.3082	0.4919031	0.5480898	582.4738	3.804269	0	862.2325	534.3893	0.352581	0.5612599	582.9456	3.994064	0	26	869	525						Frog_fixed.avi	0
17190	1032	874.054	526.6314	0.4919633	0.5482827	582.4338	3.808079	0	862.3224	533.107	0.3526317	0.5614989	583.0937	3.984228	0	26	868	530						Frog_fixed.avi	0
17207	1033	872.2806	520.9777	0.49206	0.5486069	582.3846	3.796223	0	863.1202	536.4537	0.3527296	0.5617008	583.2321	3.989177	0	26	868	529						Frog_fixed.avi	0
17223	1034	876.9201	518.6575	0.4922352	0.5489309	582.7842	3.80076	0	867.8469	538.7374	0.3529198	0.5619059	583.2086	3.99454	0	26	872	529						Frog_fixed.avi	0
17240	1035	870.795	525.9471	0.4924055	0.5491152	582.7532	3.815468	0	861.9106	534.7159	0.3531197	0.5621445	583.1959	3.989158	0	26	866	530						Frog_fixed.avi	0
17257	1036	874.446	514.8532	0.4926453	0.5494151	582.7468	3.788187	0	864.8832	535.8304	0.3533398	0.5623482	583.3933	3.996509	0	26	870	525						Frog_fixed.avi	0
17273	1037	873.562	517.8483	0.492869	0.549718	582.8819	3.805203	0	863.8484	537.6909	0.3535817	0.5625411	583.4226	3.987463	0	26	869	528						Frog_fixed.avi	0
17290	1038	874.7818	522.2033	0.4930856	0.5499024	582.9047	3.804817	0	863.0948	532.5851	0.3537646	0.5627246	583.675	3.997143	0	26	869	527						Frog_fixed.avi	0
17306	1039	874.1227	519.8542	0.4932642	0.5501603	583.1495	3.805347	0	863.2482	532.7496	0.3539892	0.5629222	583.5407	4.002235	0	26	869	526						Frog_fixed.avi	0
17323	1040	869.9732	517.1538	0.4934104	0.5504573	582.9777	3.80729	0	863.8633	536.2202	0.3541491	0.5630625	583.5008	4.000626	0	26	867	527						Frog_fixed.avi	0
17340	1041	875.8241	521.1494	0.4935673	0.5506335	583.0551	3.790643	0	860.7228	538.942	0.3542487	0.5632381	583.7723	4.010262	0	26	868	530						Frog_fixed.avi	0
17356	1042	874.4922	521.6132	0.4937272	0.5508872	583.1912	3.799085	0	863.9509	541.8126	0.3544163	0.5633909	583.6287	4.008154	0	26	869	532						Frog_fixed.avi	0
17373	1043	872.3932	516.8153	0.4938218	0.5511876	583.2809	3.803705	0	865.507	539.0599	0.3545646	0.5635957	583.6581	4.020044	0	26	869	528						Frog_fixed.avi	0
17390	1044	871.9525	516.7382	0.4939814	0.5513554	583.0004	3.790616	0	863.4536	540.7214	0.3547052	0.5637932	583.7184	4.012809	0	26	868	529						Frog_fixed.avi	0
17407	1045	879.4376	514.4825	0.4941922	0.5514112	583.2385	3.774136	0	862.0333	540.6536	0.354807	0.5638641	583.8732	4.001491	0	26	871	528						Frog_fixed.avi	0
17423	1046	872.7369	521.9172	0.4943034	0.5514489	583.2366	3.802361	0	863.3649	542.1271	0.3550123	0.5638841	583.5873	4.006116	0	26	868	532						Frog_fixed.avi	0
17440	1047	869.9753	519.7789	0.494454	0.5514364	582.9839	3.784804	0	863.7629	540.7786	0.3551769	0.5638282	583.593	4.014825	0	26	867	530						Frog_fixed.avi	0
17456	1048	876.7163	519.4997	0.4946601	0.5514021	583.2363	3.803048	0	861.7382	540.2574	0.3552757	0.5637072	583.8063	4.019771	0	26	869	530						Frog_fixed.avi	0
17473	1049	873.6382	519.2266	0.4947986	0.5513332	583.1647	3.784767	0	863.0065	543.108	0.3554713	0.5635269	583.559	4.01942	0	26	868	531						Frog_fixed.avi	0
17490	1050	868.8308	518.308	0.4949617	0.5512773	582.8675	3.796934	0	859.3121	546.0778	0.3556221	0.5633853	583.5106	4.02677	0	26	864	532						Frog_fixed.avi	0
17506	1051	877.7618	513.5106	0.4951788	0.551272	583.0452	3.798164	0	863.2726	541.6133	0.3557615	0.5633939	583.5558	4.015606	0	26	871	528						Frog_fixed.avi	0
17523	1052	875.2259	518.6076	0.4953105	0.5513663	582.9274	3.797853	0	865.0451	544.7104	0.3558957	0.5634404	583.3826	4.031537	0	26	870	532						Frog_fixed.avi	0
17540	1053	870.6647	524.0068	0.495378	0.5514841	582.8694	3.809573	0	867.1088	539.9595	0.3559821	0.5636061	583.3362	4.038561	0	26	869	532						Frog_fixed.avi	0
17556	1054	870.0925	521.252	0.4954344	0.5516859	582.7068	3.807959	0	867.6428	539.4888	0.3560353	0.5638525	583.1985	4.028879	0	26	869	530						Frog_fixed.avi	0
17573	1055	869.2217	520.4572	0.495461	0.5519389	582.5861	3.815814	0	866.2456	542.6656	0.3560449	0.5640885	583.1502	4.041696	0	26	868	532						Frog_fixed.avi	0
17590	1056	871.2635	513.8299	0.4954925	0.552166	582.5502	3.803644	0	864.8123	543.2968	0.3560396	0.5642353	583.1502	4.047496	0	26	868	529						Frog_fixed.avi	0
17606	1057	870.5278	525.3817	0.4955222	0.5522829	582.3917	3.819136	0	867.0511	541.4305	0.3560717	0.5644102	583.0451	4.046674	0	26	869	533						Frog_fixed.avi	0
17623	1058	873.2047	516.5764	0.4955739	0.5524092	582.4802	3.816982	0	867.6879	538.872	0.3560961	0.5645558	583.018	4.057339	0	26	870	528						Frog_fixed.avi	0
17640	1059	869.7902	517.8707	0.4956405	0.5524623	582.6122	3.822768	0	863.6744	538.4398	0.3561276	0.5645967	583.094	4.068616	0	26	867	528						Frog_fixed.avi	0
17656	1060	873.4986	523.4445	0.4957908	0.5524614	582.6365	3.843701	0	865.3344	538.5635	0.3562632	0.564579	582.9797	4.060074	0	26	869	531						Frog_fixed.avi	0
17673	1061	871.8536	520.3019	0.4959604	0.5524723	582.3057	3.845766	0	862.0709	542.4457	0.3564408	0.5645405	582.8238	4.079279	0	26	867	531						Frog_fixed.avi	0
17690	1062	869.3345	522.2371	0.4961213	0.5525465	582.417	3.842325	0	865.731	539.5244	0.3565965	0.5645484	582.8708	4.080687	0	26	868	531						Frog_fixed.avi	0
17706	1063	873.373	522.6624	0.4963419	0.5526462	582.3743	3.855165	0	859.3938	542.9473	0.3567614	0.5645756	582.7502	4.089683	0	26	866	533						Frog_fixed.avi	0
17723	1064	871.2229	515.3301	0.496481	0.5528221	582.16	3.866884	0	862.7563	542.8348	0.3569228	0.5646262	582.6749	4.092836	0	26	867	529						Frog_fixed.avi	0
17740	1065	867.0673	518.121	0.4965496	0.5529065	582.1664	3.861495	0	865.6312	547.0081	0.3570224	0.564675	582.587	4.091113	0	26	866	533						Frog_fixed.avi	0
17756	1066	866.3681	519.6978	0.4966014	0.5530202	582.069	3.867208	0	862.1626	545.3073	0.3570539	0.5647462	582.6317	4.088659	0	26	864	533						Frog_fixed.avi	0
17773	1067	867.1518	517.3309	0.4966259	0.5531009	582.0308	3.855146	0	863.3564	541.4285	0.3570682	0.5648439	582.6229	4.093566	0	26	865	529						Frog_fixed.avi	0
17790	1068	869.0283	524.2404	0.4966904	0.5531958	582.0305	3.874231	0	864.1824	541.6437	0.3570915	0.564916	582.6029	4.098146	0	26	867	533						Frog_fixed.avi	0
17806	1069	873.2219	520.7286	0.4967675	0.5533683	582.0043	3.877674	0	867.5619	541.7196	0.357182	0.564994	582.3743	4.100428	0	26	870	531						Frog_fixed.avi	0
17823	1070	879.9969	521.0719	0.4969251	0.5535423	581.9095	3.894775	0	861.9871	550.2952	0.3572695	0.5650648	582.3481	4.108919	0	26	871	536						Frog_fixed.avi	0
17839	1071	873.2266	517.3632	0.4970168	0.5537149	581.9892	3.893246	0	866.134	543.5168	0.3574097	0.5651987	582.3279	4.105574	0	26	870	530						Frog_fixed.avi	0
17856	1072	871.0509	518.7505	0.4971756	0.553874	581.7127	3.871807	0	865.3011	539.3806	0.3575511	0.5653351	582.424	4.116281	0	26	868	529						Frog_fixed.avi	0
17873	1073	878.7576	518.1799	0.4974221	0.5539591	581.8118	3.877863	0	863.1168	544.015	0.3577338	0.5654073	582.3173	4.128608	0	26	871	531						Frog_fixed.avi	0
17889	1074	871.6479	519.3287	0.497525	0.5540709	581.9144	3.879213	0	866.5159	543.8757	0.3579129	0.5654463	582.1702	4.118601	0	26	869	532						Frog_fixed.avi	0
17906	1075	871.2413	522.2339	0.4977075	0.554147	581.7487	3.891437	0	863.24	538.2313	0.3580363	0.5654714	582.3248	4.137681	0	26	867	530						Frog_fixed.avi	0
17923	1076	880.3522	518.6065	0.4978933	0.5542645	581.7516	3.89479	0	863.598	541.6949	0.3581766	0.5655118	582.2698	4.128132	0	26	872	530						Frog_fixed.avi	0
17939	1077	877.8823	517.3974	0.4979809	0.5544747	581.8433	3.907773	0	867.4204	542.9023	0.3583213	0.5656132	582.149	4.143303	0	26	873	530						Frog_fixed.avi	0
17956	1078	876.8725	518.714	0.498088	0.5546736	581.6724	3.897091	0	866.2959	542.4819	0.3584408	0.5657127	582.0882	4.134326	0	26	872	531						Frog_fixed.avi	0
17973	1079	874.2744	520.7569	0.4982126	0.5548396	581.6985	3.909604	0	863.0259	548.9592	0.358519	0.56584	582.197	4.147632	0	26	869	535						Frog_fixed.avi	0
17989	1080	881.0741	517.0829	0.4983744	0.5551416	581.7338	3.893375	0	860.8847	550.8988	0.3586253	0.5660719	582.3849	4.165412	0	26	871	534						Frog_fixed.avi	0
18006	1081	877.2241	519.0942	0.4984749	0.5554541	581.83	3.919769	0	864.2057	543.8831	0.3587956	0.5663375	582.1253	4.16467	0	26	871	531						Frog_fixed.avi	0
18023	1082	872.7805	520.1196	0.4985531	0.5556012	581.843	3.901901	0	863.6939	543.0109	0.3589242	0.56649	582.0833	4.17028	0	26	868	532						Frog_fixed.avi	0
18039	1083	877.3794	515.2942	0.4987669	0.5558681	581.6512	3.895493	0	862.7544	546.4515	0.3590597	0.5666081	582.2458	4.165519	0	26	870	531						Frog_fixed.avi	0
18056	1084	877.3162	512.4864	0.4989796	0.5561563	581.8251	3.923691	0	865.6454	543.6208	0.3592848	0.5667793	582.1608	4.178632	0	26	871	528						Frog_fixed.avi	0
18073	1085	875.5	522.911	0.4992284	0.5563468	581.7288	3.923857	0	861.3589	544.1414	0.3595237	0.5669644	582.2399	4.182608	0	26	868	534						Frog_fixed.avi	0
18089	1086	870.8818	515.2341	0.4995029	0.5565801	581.9019	3.912028	0	865.2353	545.0878	0.3598334	0.5671021	582.1559	4.178719	0	26	868	530						Frog_fixed.avi	0
18106	1087	878.9532	515.4573	0.4998662	0.5567943	581.85	3.908183	0	861.7426	542.616	0.3600883	0.567168	582.431	4.19483	0	26	870	529						Frog_fixed.avi	0
18123	1088	874.4427	514.4482	0.5001169	0.556989	581.8006	3.933313	0	865.3541	543.2401	0.3604391	0.5671836	582.1006	4.191639	0	26	870	529						Frog_fixed.avi	0
18139	1089	876.6785	519.1019	0.5004337	0.5570958	581.9573	3.929586	0	865.4468	543.0186	0.3607084	0.5671766	582.3043	4.204016	0	26	871	531						Frog_fixed.avi	0
18156	1090	873.9828	522.4031	0.5006468	0.5571739	581.8188	3.94763	0	867.1249	544.0236	0.3609836	0.5671526	582.2563	4.198987	0	26	871	533						Frog_fixed.avi	0
18173	1091	880.5208	522.1523	0.5009478	0.5573152	581.8881	3.937807	0	863.263	545.3787	0.3611963	0.5671532	582.3744	4.199541	0	26	872	534						Frog_fixed.avi	0
18189	1092	871.5396	515.4786	0.5010862	0.5574061	582.0497	3.933411	0	868.4418	541.6273	0.3614549	0.5671546	582.2498	4.210418	0	26	870	529						Frog_fixed.avi	0
18206	1093	878.6855	519.9689	0.5014043	0.5575415	581.9681	3.951317	0	860.6072	546.5586	0.3616034	0.5671554	582.5658	4.206074	0	26	870	533						Frog_fixed.avi	0
18223	1094	872.0623	517.3859	0.5015404	0.557704	582.0609	3.952186	0	866.3999	538.6697	0.361868	0.5671769	582.2855	4.211083	0	26	869	528						Frog_fixed.avi	0
18239	1095	877.8798	509.5257	0.5018285	0.5578691	582.1095	3.947966	0	863.3142	544.7693	0.362062	0.5672036	582.4839	4.226363	0	26	871	527						Frog_fixed.avi	0
18256	1096	874.577	513.808	0.5020071	0.5579897	582.0345	3.93909	0	867.1716	542.0356	0.3622966	0.5672886	582.3668	4.220025	0	26	871	528						Frog_fixed.avi	0
18273	1097	880.0367	519.1928	0.502235	0.5580409	582.0127	3.954389	0	866.5752	540.4165	0.3625127	0.5672684	582.3758	4.220431	0	26	873	530						Frog_fixed.avi	0
18289	1098	870.22	495.244	0.5024661	0.5579022	582.0591	3.962587	0	867.9953	518.8934	0.3627572	0.5670083	582.36	4.236876	0	27	869	507						Frog_fixed.avi	0
18306	1099	877.0055	449.2288	0.5025963	0.5577598	582.1797	3.952122	0	869.8939	478.6018	0.3630164	0.5665805	582.4037	4.210754	0	27	873	464						Frog_fixed.avi	0
18323	1100	882.0631	460.9642	0.5028413	0.5577751	582.1602	3.967952	0	867.2687	492.6962	0.3632042	0.5665774	582.3052	4.238461	0	27	875	477						Frog_fixed.avi	0
18339	1101	875.6257	459.3999	0.5029768	0.5577311	581.9946	3.96427	0	870.467	484.305	0.3633708	0.566476	582.2114	4.216758	0	27	873	472						Frog_fixed.avi	0
18356	1102	879.6688	462.3251	0.5031556	0.5578017	581.8856	3.975247	0	865.0891	485.7174	0.3634862	0.5664499	582.1648	4.230321	0	27	872	474						Frog_fixed.avi	0
18373	1103	882.3014	459.9353	0.5032961	0.5578709	581.8292	3.971824	0	867.3331	483.0347	0.3635728	0.5664864	582.2767	4.233773	0	27	875	471						Frog_fixed.avi	0
18389	1104	882.8873	465.6231	0.5033996	0.557949	581.8432	3.977936	0	870.8356	487.126	0.3636884	0.5665599	582.0347	4.223321	0	27	877	476						Frog_fixed.avi	0
18406	1105	878.6809	464.4666	0.5034446	0.5581424	581.8051	3.978514	0	872.6908	491.7288	0.3637419	0.5666463	581.9066	4.216384	0	27	876	478						Frog_fixed.avi	0
18422	1106	878.1098	458.7404	0.5034776	0.5583742	581.837	3.973615	0	869.7778	496.0223	0.3637767	0.5667105	581.8281	4.227467	0	27	874	477						Frog_fixed.avi	0
18439	1107	878.3899	456.5463	0.5035094	0.5584644	581.7022	3.974358	0	870.363	495.286	0.3638107	0.5668026	581.7908	4.223954	0	27	874	476						Frog_fixed.avi	0
18456	1108	881.3662	458.7351	0.5035694	0.5584968	581.4576	3.971973	0	870.7166	495.289	0.3638252	0.5667381	581.6821	4.22099	0	27	876	477						Frog_fixed.avi	0
18472	1109	878.0674	461.4828	0.5035881	0.5584989	581.3607	3.978117	0	870.5651	493.7542	0.3638473	0.566716	581.6345	4.221609	0	27	874	478						Frog_fixed.avi	0
18489	1110	877.7396	463.0599	0.5036262	0.5585225	581.2077	3.984744	0	867.6095	495.45	0.3638686	0.5667073	581.5937	4.236396	0	27	873	479						Frog_fixed.avi	0
18506	1111	877.8396	460.5149	0.5036631	0.5585563	581.1004	3.977094	0	867.0566	492.2879	0.3638972	0.5667303	581.5375	4.22323	0	27	872	476						Frog_fixed.avi	0
18522	1112	877.1947	463.2481	0.5037063	0.5586178	580.9703	3.974049	0	868.4343	489.0418	0.3639398	0.5668089	581.5155	4.228632	0	27	873	476						Frog_fixed.avi	0
18539	1113	878.9915	459.2662	0.5037569	0.5587134	580.9962	3.956274	0	867.8262	491.0189	0.3639644	0.5668287	581.5005	4.227308	0	27	873	475						Frog_fixed.avi	0
18556	1114	878.9331	463.3184	0.5038275	0.5588035	581.0758	3.980346	0	868.884	494.6689	0.3640462	0.5668736	581.2874	4.217334	0	27	874	479						Frog_fixed.avi	0
18572	1115	879.2856	464.4594	0.5038745	0.5588923	581.1133	3.982776	0	874.3191	492.0421	0.3641048	0.5669289	581.2177	4.220385	0	27	877	478						Frog_fixed.avi	0
18589	1116	883.205	460.9002	0.5039464	0.5590192	580.9553	3.965306	0	871.3376	486.5482	0.3641388	0.5669978	581.1268	4.230683	0	27	877	474						Frog_fixed.avi	0
18606	1117	883.3945	462.073	0.5040167	0.5590645	581.0007	3.973958	0	873.2916	488.8105	0.3641735	0.5669709	581.0247	4.225837	0	27	878	475						Frog_fixed.avi	0
18622	1118	885.4054	462.6477	0.5040596	0.5591027	580.9219	3.985047	0	873.749	494.3783	0.3641936	0.5669073	580.9545	4.222148	0	27	880	479						Frog_fixed.avi	0
18639	1119	883.9644	461.0766	0.5040882	0.5592245	580.8744	3.988594	0	877.6095	487.8284	0.3642016	0.5669831	580.9132	4.233377	0	27	881	474						Frog_fixed.avi	0
18656	1120	881.8115	461.0306	0.5040941	0.5593048	580.8032	3.989012	0	876.4305	489.8558	0.364204	0.5670411	580.8445	4.221861	0	27	879	475						Frog_fixed.avi	0
18672	1121	882.6765	457.361	0.504109	0.5594071	580.7758	3.984955	0	873.0731	492.3106	0.3642128	0.5671498	580.7612	4.215526	0	27	878	475						Frog_fixed.avi	0
18689	1122	879.9667	455.1925	0.5041422	0.5595015	580.7283	3.988725	0	875.3928	487.6834	0.3642519	0.5672631	580.7141	4.227874	0	27	878	471						Frog_fixed.avi	0
18706	1123	878.5875	467.5754	0.5042043	0.5595829	580.573	4.006295	0	873.3572	491.4367	0.3642814	0.5673417	580.7458	4.251633	0	27	876	480						Frog_fixed.avi	0
18722	1124	874.5405	467.5399	0.5042724	0.55964	580.5558	3.999807	0	874.0099	491.3768	0.3643595	0.5673887	580.8162	4.255075	0	27	874	479						Frog_fixed.avi	0
18739	1125	875.7029	464.326	0.5043896	0.5596498	580.4729	3.986996	0	875.8484	491.3808	0.3644771	0.5674026	580.6461	4.25392	0	27	876	478						Frog_fixed.avi	0
18756	1126	874.5496	466.4069	0.5044947	0.5596257	580.3753	3.984234	0	874.4617	490.0209	0.3645571	0.567323	580.6216	4.247017	0	27	875	478						Frog_fixed.avi	0
18772	1127	875.326	460.0487	0.5045688	0.5595982	580.3855	4.004967	0	872.8466	492.5799	0.3646358	0.5671564	580.5516	4.256194	0	27	874	476						Frog_fixed.avi	0
18789	1128	877.2631	461.9493	0.5046439	0.5595412	580.4637	4.025456	0	874.1163	494.0464	0.3646867	0.5670224	580.5347	4.250044	0	27	876	478						Frog_fixed.avi	0
18806	1129	874.4058	463.2502	0.5046914	0.5595232	580.3906	4.030286	0	872.5874	494.9638	0.3647195	0.5668764	580.4567	4.261408	0	27	873	479						Frog_fixed.avi	0
18822	1130	875.6838	463.0912	0.5047081	0.5595604	580.337	4.019125	0	873.5691	494.8567	0.3647276	0.5668655	580.4273	4.265683	0	27	875	479						Frog_fixed.avi	0
18839	1131	874.5539	466.8141	0.5047054	0.5596505	580.3011	4.028356	0	871.026	490.2794	0.3647262	0.5669441	580.3855	4.274135	0	27	873	479						Frog_fixed.avi	0
18856	1132	873.2748	464.4749	0.5047135	0.5598169	580.3365	4.022927	0	871.9381	492.7376	0.3647393	0.5670188	580.324	4.268351	0	27	873	479						Frog_fixed.avi	0
18872	1133	870.785	456.0879	0.5047482	0.5600747	580.2867	4.030408	0	868.2846	496.8347	0.3647473	0.5671138	580.3361	4.252431	0	27	870	476						Frog_fixed.avi	0
18889	1134	875.3275	461.0115	0.5048287	0.5602635	579.9875	4.031365	0	869.7961	493.4086	0.3647736	0.5672022	580.3829	4.262234	0	27	873	477						Frog_fixed.avi	0
18906	1135	874.5371	467.0841	0.5049024	0.5603976	579.8707	4.027072	0	870.5557	492.4991	0.3648797	0.5673294	580.1226	4.259393	0	27	873	480						Frog_fixed.avi	0
18922	1136	876.8002	465.7508	0.505032	0.5605581	579.8234	4.024133	0	871.5565	495.5299	0.3649962	0.5674039	580.1098	4.262846	0	27	874	481						Frog_fixed.avi	0
18939	1137	876.3107	467.775	0.5051013	0.5606315	579.9558	4.029223	0	872.6295	494.8154	0.3650716	0.5674297	580.0879	4.262883	0	27	874	481						Frog_fixed.avi	0
18955	1138	877.4312	469.7183	0.5051529	0.5606897	580.1691	4.044158	0	872.8555	498.3509	0.3651166	0.5674202	580.0661	4.267416	0	27	875	484						Frog_fixed.avi	0
18972	1139	876.1902	469.2671	0.5051578	0.5607877	580.1713	4.012477	0	869.5798	500.1436	0.3651148	0.5674508	580.0754	4.262104	0	27	873	485						Frog_fixed.avi	0
18989	1140	876.0333	462.6484	0.5051177	0.5610359	580.0505	4.027425	0	871.7396	495.7154	0.3650951	0.5676026	580.0681	4.25748	0	27	874	479						Frog_fixed.avi	0
19005	1141	876.1688	469.8802	0.5050579	0.5612434	579.9655	4.044846	0	870.8679	499.689	0.3650386	0.5678101	580.0593	4.241867	0	27	874	485						Frog_fixed.avi	0
19022	1142	878.5751	471.0882	0.5050126	0.5614513	579.8204	4.036432	0	870.8511	499.5821	0.3649796	0.5680194	580.0883	4.251105	0	27	875	485						Frog_fixed.avi	0
19039	1143	877.9827	459.136	0.5049679	0.5618027	579.7084	4.021014	0	869.4622	496.7946	0.3649435	0.5682108	580.0575	4.251473	0	27	874	478						Frog_fixed.avi	0
19055	1144	875.5938	469.205	0.5049253	0.5619736	579.8816	4.022258	0	868.8663	505.7773	0.3649347	0.568303	580.0363	4.24448	0	27	872	487						Frog_fixed.avi	0
19072	1145	876.67	468.7556	0.5049101	0.5620298	579.9177	4.019056	0	873.2156	501.3365	0.3649397	0.5684129	580.1505	4.252091	0	27	875	485						Frog_fixed.avi	0
19089	1146	874.6154	471.2834	0.5048962	0.5620504	579.9901	4.033216	0	870.9286	500.2754	0.3649287	0.5684015	580.2308	4.25062	0	27	873	486						Frog_fixed.avi	0
19105	1147	877.9306	467.6072	0.5048859	0.5620316	580.0823	4.041359	0	870.785	503.1201	0.3649314	0.5682717	580.2203	4.252194	0	27	874	485						Frog_fixed.avi	0
19122	1148	872.5355	472.3435	0.504878	0.5619877	580.1434	4.044118	0	872.9451	494.1572	0.3649463	0.5682083	580.3995	4.245976	0	27	873	483						Frog_fixed.avi	0
19139	1149	877.2851	460.1065	0.5049163	0.5619486	580.2559	4.035994	0	872.1178	492.4644	0.3649703	0.5680933	580.5444	4.256853	0	27	875	476						Frog_fixed.avi	0
19155	1150	877.7106	457.8795	0.5049633	0.5619111	580.3491	4.038583	0	873.3253	496.6798	0.3650357	0.5679657	580.5632	4.254552	0	27	876	477						Frog_fixed.avi	0
19172	1151	879.9318	465.8996	0.5050287	0.5618302	580.4618	4.045772	0	870.7122	499.3668	0.3651035	0.5678697	580.6228	4.238916	0	27	875	483						Frog_fixed.avi	0
19189	1152	879.2528	463.3051	0.5050353	0.5617734	580.4805	4.03271	0	870.4138	497.2682	0.3651279	0.5677878	580.6362	4.236556	0	27	875	480						Frog_fixed.avi	0
19205	1153	878.1201	460.7308	0.5049707	0.5617251	580.5148	4.053989	0	869.3511	503.0558	0.365076	0.5676688	580.7404	4.250223	0	27	874	482						Frog_fixed.avi	0
19222	1154	872.8657	465.0418	0.5048358	0.5615855	580.53	4.05551	0	869.8813	503.9852	0.3649762	0.5676208	580.7556	4.256927	0	27	871	485						Frog_fixed.avi	0
19239	1155	875.7836	466.0495	0.5046952	0.5614719	580.6551	4.043073	0	864.7126	505.4289	0.3647822	0.5674852	580.7835	4.247253	0	27	870	486						Frog_fixed.avi	0
19255	1156	877.03	470.7724	0.5044617	0.5613091	580.69	4.058883	0	866.119	500.8977	0.3645724	0.5674273	580.7796	4.252261	0	27	872	486						Frog_fixed.avi	0
19272	1157	876.7197	463.8266	0.5042316	0.5613033	580.8018	4.062689	0	870.0786	498.9548	0.3643307	0.5673526	580.9683	4.254189	0	27	873	481						Frog_fixed.avi	0
19289	1158	878.9959	462.812	0.5040755	0.561215	580.8895	4.047581	0	869.6215	496.0844	0.3641821	0.5673441	580.8943	4.259654	0	27	874	479						Frog_fixed.avi	0
19305	1159	879.9326	461.9134	0.5039135	0.5612137	580.8484	4.062131	0	868.3553	498.9691	0.3640308	0.5673057	580.978	4.261069	0	27	874	480						Frog_fixed.avi	0
19322	1160	876.2414	463.8336	0.5038396	0.5612105	580.9251	4.063791	0	864.7291	496.416	0.36393	0.5673087	581.151	4.272045	0	27	870	480						Frog_fixed.avi	0
19338	1161	875.506	458.223	0.5038601	0.5611873	580.9448	4.063984	0	867.4877	496.6508	0.3639817	0.5673087	581.0231	4.273313	0	27	871	477						Frog_fixed.avi	0
19355	1162	877.8514	461.3096	0.5039223	0.5610715	580.8761	4.066098	0	866.999	498.855	0.3640205	0.5671899	580.9908	4.273065	0	27	872	480						Frog_fixed.avi	0
19372	1163	878.7702	469.144	0.5039384	0.5606526	580.9591	4.073801	0	867.6454	502.9077	0.3640403	0.5668874	581.006	4.276951	0	27	873	486						Frog_fixed.avi	0
19388	1164	879.4535	455.0624	0.5039844	0.5602643	580.9701	4.074611	0	869.5322	497.3131	0.3640764	0.5665423	580.9687	4.29076	0	27	874	476						Frog_fixed.avi	0
19405	1165	879.4788	466.9461	0.5039831	0.5596469	580.9803	4.096833	0	868.6842	507.934	0.3640877	0.5660704	580.9923	4.272459	0	27	874	487						Frog_fixed.avi	0
19422	1166	879.6366	470.966	0.5039878	0.559155	581.2281	4.085431	0	868.118	503.4632	0.3640784	0.5657306	581.0059	4.289374	0	27	874	487						Frog_fixed.avi	0
19438	1167	877.9907	464.817	0.5038779	0.5588285	581.2201	4.086857	0	867.2678	500.9602	0.3639969	0.5654936	581.0947	4.278522	0	27	873	483						Frog_fixed.avi	0
19455	1168	872.5847	465.952	0.5037555	0.5587228	581.0587	4.074578	0	863.6545	500.1363	0.3638683	0.5654594	581.2158	4.282664	0	27	868	483						Frog_fixed.avi	0
19472	1169	876.1066	472.4017	0.5036381	0.5587084	581.1822	4.078804	0	867.9282	501.9495	0.3637646	0.5655947	580.9952	4.281567	0	27	872	487						Frog_fixed.avi	0
19488	1170	877.9323	462.2603	0.5034143	0.5587874	581.3724	4.086485	0	868.8846	502.2786	0.3635592	0.5657951	581.1093	4.292422	0	27	873	482						Frog_fixed.avi	0
19505	1171	878.3534	472.9289	0.5032027	0.5588498	581.1953	4.08989	0	864.6334	502.3622	0.3633365	0.5660013	581.2427	4.298596	0	27	871	488						Frog_fixed.avi	0
19522	1172	875.3809	471.7429	0.5029905	0.5589622	581.6356	4.098258	0	869.8879	501.1595	0.3631545	0.5662034	581.1751	4.289212	0	27	873	486						Frog_fixed.avi	0
19538	1173	881.8745	467.4662	0.5028412	0.5589626	581.4591	4.088607	0	863.4136	503.7498	0.3629502	0.5663074	581.4901	4.297408	0	27	873	486						Frog_fixed.avi	0
19555	1174	879.2339	471.9783	0.5026886	0.5588554	581.5726	4.08833	0	869.7432	506.508	0.3628653	0.5663312	581.352	4.3161	0	27	874	489						Frog_fixed.avi	0
19572	1175	874.9408	470.3893	0.5025272	0.558743	581.8043	4.093101	0	872.6283	505.6277	0.3627479	0.5662736	581.4484	4.298048	0	27	874	488						Frog_fixed.avi	0
19588	1176	886.0365	464.6935	0.5024409	0.558603	581.8879	4.09731	0	869.4963	504.6023	0.362624	0.5662091	581.6125	4.301956	0	27	878	485						Frog_fixed.avi	0
19605	1177	882.1799	460.7945	0.5022441	0.5584989	581.869	4.088111	0	865.9276	503.9199	0.3624444	0.5662112	581.7979	4.298901	0	27	874	482						Frog_fixed.avi	0
19622	1178	877.0564	468.4766	0.5019878	0.5584509	582.0894	4.111808	0	870.1824	507.8093	0.362278	0.566276	581.7869	4.303402	0	27	874	488						Frog_fixed.avi	0
19638	1179	879.2495	461.5893	0.5017165	0.5586053	582.0294	4.066164	0	864.584	505.3232	0.3619691	0.5664667	581.9817	4.292489	0	27	872	483						Frog_fixed.avi	0
19655	1180	883.3841	469.9501	0.5014023	0.5587531	582.2193	4.085333	0	868.0999	507.1986	0.3616976	0.5667832	581.9925	4.306102	0	27	876	489						Frog_fixed.avi	0
19672	1181	876.8313	472.3693	0.5010055	0.5589992	582.2209	4.083042	0	867.9895	508.1483	0.3613557	0.5671919	582.046	4.292701	0	27	872	490						Frog_fixed.avi	0
19688	1182	876.5836	466.7863	0.5006401	0.5593305	582.4459	4.088792	0	866.5612	508.2457	0.3610052	0.5675708	582.275	4.295562	0	27	872	488						Frog_fixed.avi	0
19705	1183	885.9646	467.0817	0.5003731	0.5594788	582.4919	4.092666	0	865.6564	508.8617	0.3607086	0.5678298	582.364	4.297601	0	27	876	488						Frog_fixed.avi	0
19722	1184	876.0324	472.1566	0.5000475	0.5594743	582.447	4.066327	0	868.8667	507.1555	0.3604829	0.5679443	582.3574	4.293566	0	27	872	490						Frog_fixed.avi	0
19738	1185	882.5128	468.2748	0.4998466	0.5593565	582.6685	4.073105	0	865.3305	509.5747	0.3602487	0.5679126	582.5599	4.302465	0	27	874	489						Frog_fixed.avi	0
19755	1186	879.6131	474.2348	0.4996366	0.5589822	582.8373	4.087126	0	863.1409	504.5607	0.3600826	0.5677091	582.7937	4.290955	0	27	871	489						Frog_fixed.avi	0
19772	1187	883.4955	465.8112	0.4995635	0.5586632	582.8013	4.073502	0	864.299	507.1187	0.3600267	0.5673218	582.8074	4.304829	0	27	874	486						Frog_fixed.avi	0
19788	1188	884.0901	475.7211	0.4995593	0.5581807	582.7621	4.074053	0	865.849	506.5224	0.3600418	0.567017	582.8563	4.28997	0	27	875	491						Frog_fixed.avi	0
19805	1189	880.82	471.9824	0.4995596	0.557869	583.0173	4.076598	0	863.4231	510.9362	0.3600489	0.5666614	582.987	4.299453	0	27	872	491						Frog_fixed.avi	0
19822	1190	883.5424	472.2855	0.4996207	0.557509	582.971	4.057702	0	863.8671	509.2499	0.3600923	0.5664675	583.0399	4.293547	0	27	874	491						Frog_fixed.avi	0
19838	1191	885.531	472.6269	0.4996321	0.5573241	583.0479	4.073268	0	864.5762	509.5878	0.3601013	0.5663688	583.1118	4.297405	0	27	875	491						Frog_fixed.avi	0
19855	1192	884.5209	474.3575	0.4996007	0.5572334	583.0727	4.06523	0	863.8653	509.6085	0.3600881	0.5663731	583.0717	4.293797	0	27	874	492						Frog_fixed.avi	0
19871	1193	881.2348	477.4662	0.4995047	0.5572085	583.1871	4.07326	0	865.746	508.7995	0.3600154	0.5664186	583.1078	4.296451	0	27	873	493						Frog_fixed.avi	0
19888	1194	881.3519	475.1243	0.4994035	0.5571722	583.3171	4.068557	0	865.859	504.9597	0.3598943	0.5664247	583.1452	4.291908	0	27	874	490						Frog_fixed.avi	0
19905	1195	876.6819	477.508	0.49929	0.5571207	583.3618	4.069438	0	864.7769	508.3031	0.3597853	0.5663732	583.242	4.296336	0	27	871	493						Frog_fixed.avi	0
19921	1196	877.7375	472.5622	0.4992476	0.5569927	583.4095	4.072323	0	858.0427	506.6201	0.3596807	0.5662426	583.3873	4.298493	0	27	868	490						Frog_fixed.avi	0
19938	1197	881.5793	472.4171	0.4992409	0.5568191	583.4297	4.08361	0	858.9619	508.926	0.3596899	0.5660206	583.2953	4.29042	0	27	870	491						Frog_fixed.avi	0
19955	1198	872.5269	472.3254	0.4992822	0.5565529	583.4972	4.057745	0	859.5063	508.5412	0.3597743	0.565766	583.0683	4.304122	0	27	866	490						Frog_fixed.avi	0
19971	1199	878.6158	475.4399	0.4994466	0.5563342	583.3403	4.077535	0	860.4794	504.9568	0.3599091	0.5655091	583.1415	4.308491	0	27	870	490						Frog_fixed.avi	0
19988	1200	880.3052	473.4215	0.499671	0.5561279	583.351	4.079406	0	859.9186	504.1229	0.3600702	0.5651655	583.0824	4.29373	0	27	870	489						Frog_fixed.avi	0
20005	1201	868.8154	471.6523	0.4997704	0.5557556	583.4088	4.079576	0	853.2879	506.6622	0.3601857	0.5647653	583.1611	4.306273	0	27	861	489						Frog_fixed.avi	0
20021	1202	875.2192	467.7808	0.4999602	0.5554337	583.1912	4.081419	0	859.6624	509.2119	0.36038	0.5642272	582.9495	4.32091	0	27	867	488						Frog_fixed.avi	0
20038	1203	873.1476	477.3968	0.5001056	0.5549364	583.0258	4.080372	0	858.1483	501.0966	0.3604949	0.5638032	582.8539	4.320948	0	27	866	489						Frog_fixed.avi	0
20055	1204	874.2581	468.9763	0.500183	0.5545932	583.2368	4.081981	0	854.981	503.4558	0.3605349	0.5632854	582.8102	4.323417	0	27	865	486						Frog_fixed.avi	0
20071	1205	870.136	474.2447	0.5002009	0.5541924	583.1826	4.075279	0	856.08	502.5729	0.3605508	0.5629386	582.6949	4.307839	0	27	863	488						Frog_fixed.avi	0
20088	1206	871.6904	468.9881	0.5002033	0.5540112	583.0967	4.070841	0	854.3887	509.5194	0.360512	0.562591	582.6375	4.316397	0	27	863	489						Frog_fixed.avi	0
20105	1207	873.1508	470.8588	0.5001992	0.5538442	582.9686	4.08597	0	856.6927	502.9887	0.3604856	0.5624552	582.4067	4.321662	0	27	865	487						Frog_fixed.avi	0
20121	1208	871.5185	468.1635	0.5001634	0.5537567	582.7867	4.065399	0	852.2999	505.3554	0.3604414	0.5623316	582.1406	4.320206	0	27	862	487						Frog_fixed.avi	0
20138	1209	871.7059	467.5099	0.5001703	0.553678	582.639	4.069837	0	858.1292	504.1974	0.3604242	0.5622454	581.9808	4.306656	0	27	865	486						Frog_fixed.avi	0
20155	1210	868.9215	467.8259	0.500208	0.5535467	582.3774	4.073921	0	855.2534	504.4572	0.3604215	0.5621936	581.8322	4.323989	0	27	862	486						Frog_fixed.avi	0
20171	1211	871.9968	472.9209	0.5002464	0.553456	582.1755	4.077229	0	855.0184	504.5072	0.3604159	0.5621056	581.6826	4.317864	0	27	864	489						Frog_fixed.avi	0
20188	1212	871.6238	471.9959	0.500314	0.5533104	581.9081	4.068038	0	852.6465	504.0846	0.3604143	0.5619445	581.5671	4.330844	0	27	862	488						Frog_fixed.avi	0
20205	1213	870.7646	468.7881	0.5004028	0.5531023	581.8204	4.066903	0	850.239	507.5388	0.3604487	0.561686	581.415	4.324436	0	27	861	488						Frog_fixed.avi	0
20221	1214	868.5568	474.0197	0.500456	0.5527809	581.7459	4.097346	0	843.3744	505.4523	0.360454	0.561415	581.3172	4.323709	0	27	856	490						Frog_fixed.avi	0
20238	1215	863.5585	476.4668	0.5004812	0.552328	581.5742	4.067917	0	851.8982	509.6419	0.3605189	0.5610083	580.9272	4.317161	0	27	858	493						Frog_fixed.avi	0
20255	1216	868.8339	470.5333	0.5005401	0.5520806	581.2772	4.071655	0	849.9006	506.5648	0.3605127	0.5607973	580.7916	4.321176	0	27	859	489						Frog_fixed.avi	0
20271	1217	865.3661	470.9561	0.5005144	0.5517882	581.116	4.066949	0	852.0778	505.1304	0.3604656	0.5606177	580.6385	4.325423	0	27	859	488						Frog_fixed.avi	0
20288	1218	861.9226	477.2	0.5004159	0.5516885	580.7562	4.061159	0	843.9674	504.9846	0.3603272	0.5605549	580.486	4.33328	0	27	853	491						Frog_fixed.avi	0
20305	1219	859.3786	478.046	0.5002909	0.5516901	580.6539	4.060585	0	850.996	503.9651	0.3602348	0.560563	580.2248	4.318119	0	27	855	491						Frog_fixed.avi	0
20321	1220	859.4242	479.7552	0.5002459	0.5516666	580.4759	4.054712	0	852.8926	505.1466	0.3601569	0.5605018	579.9963	4.317211	0	27	856	492						Frog_fixed.avi	0
20338	1221	860.0475	480.0386	0.5002568	0.5515051	580.3477	4.054516	0	849.3106	509.2567	0.3600847	0.5602379	579.7975	4.317611	0	27	855	495						Frog_fixed.avi	0
20355	1222	862.9398	474.1027	0.5003244	0.5512894	580.0259	4.043703	0	850.7117	507.3018	0.3601322	0.5599869	579.6421	4.311916	0	27	857	491						Frog_fixed.avi	0
20371	1223	860.231	479.4015	0.5004687	0.5508373	579.6718	4.039409	0	846.6455	506.4154	0.3602272	0.5595868	579.6828	4.313003	0	27	853	493						Frog_fixed.avi	0
20388	1224	858.8046	477.2198	0.5006781	0.5504653	579.8054	4.043237	0	846.8194	513.0637	0.3604476	0.5590771	579.4146	4.3088	0	27	853	495						Frog_fixed.avi	0
20405	1225	860.8669	483.3257	0.5009492	0.5499181	579.5003	4.04308	0	847.0169	511.6328	0.3606666	0.5584804	579.3769	4.30777	0	27	854	497						Frog_fixed.avi	0
20421	1226	857.1178	487.2434	0.5011898	0.5494925	579.7671	4.022332	0	849.6124	515.5566	0.3609183	0.5579308	579.2409	4.316932	0	27	853	501						Frog_fixed.avi	0
20438	1227	859.8871	483.2658	0.501476	0.549111	579.3196	4.03216	0	844.2375	512.1151	0.3611392	0.5575039	579.1163	4.323344	0	27	852	498						Frog_fixed.avi	0
20454	1228	856.0403	486.5601	0.501728	0.5489042	579.356	4.024776	0	846.3695	515.4265	0.361396	0.5570263	579.0358	4.309426	0	27	851	501						Frog_fixed.avi	0
20471	1229	857.5182	488.3125	0.5019775	0.5486453	579.1962	4.022321	0	842.4286	511.4871	0.3616036	0.5567964	578.9486	4.306861	0	27	850	500						Frog_fixed.avi	0
20488	1230	855.4434	487.5186	0.5021971	0.5485341	579.1497	4.022181	0	844.1321	513.632	0.3618258	0.5565933	578.8555	4.292184	0	27	850	501						Frog_fixed.avi	0
20504	1231	857.6409	490.7901	0.5024635	0.5484821	579.0572	4.019071	0	845.3914	510.819	0.3620355	0.556398	578.7064	4.300987	0	27	852	501						Frog_fixed.avi	0
20521	1232	844.891	491.4819	0.5027695	0.5483576	578.9268	4.021303	0	830.9843	515.2402	0.3623012	0.5560506	578.4951	4.286716	0	27	838	503						Frog_fixed.avi	0
20538	1233	822.2039	493.372	0.5030965	0.5482358	578.7121	4.020759	0	809.8937	516.802	0.3626012	0.5557342	578.5419	4.315397	0	27	816	505						Frog_fixed.avi	0
20554	1234	832.4865	499.3846	0.5033928	0.5478988	578.8163	4.021003	0	814.5513	516.5742	0.3628519	0.555234	578.2047	4.30681	0	27	824	508						Frog_fixed.avi	0
20571	1235	824.9896	499.7474	0.5036349	0.5474716	578.5661	4.007045	0	813.1584	519.909	0.3630924	0.5545957	578.2775	4.298686	0	27	819	510						Frog_fixed.avi	0
20588	1236	825.6255	497.8522	0.5039596	0.546986	578.7426	4.024269	0	816.5311	516.7861	0.363442	0.5540804	577.9357	4.287631	0	27	821	507						Frog_fixed.avi	0
20604	1237	827.1241	493.806	0.5043033	0.5465515	578.2999	4.012965	0	816.9531	517.2502	0.3637432	0.5535043	577.8104	4.283148	0	27	822	506						Frog_fixed.avi	0
20621	1238	829.6172	500.7364	0.5046729	0.5460536	578.0673	4.006708	0	813.0618	519.2534	0.3640048	0.5528921	577.6806	4.282398	0	27	821	510						Frog_fixed.avi	0
20638	1239	833.3369	489.1977	0.5050094	0.5457409	578.0899	3.999188	0	818.1235	514.7644	0.364353	0.5524938	577.3785	4.280922	0	27	826	502						Frog_fixed.avi	0
20654	1240	825.2697	499.0613	0.5052389	0.5453517	577.7849	4.009726	0	815.4239	518.8473	0.3645738	0.5520679	577.1703	4.270951	0	27	820	509						Frog_fixed.avi	0
20671	1241	828.2631	501.7905	0.505493	0.5450472	577.5082	4.000514	0	819.0594	516.4712	0.3648062	0.551771	576.9728	4.280446	0	27	824	509						Frog_fixed.avi	0
20688	1242	832.6138	496.5499	0.5056801	0.544806	577.4479	3.989578	0	812.1121	521.2404	0.3648879	0.5513613	576.9783	4.291949	0	27	822	509						Frog_fixed.avi	0
20704	1243	831.5154	498.5668	0.5057678	0.5445093	577.216	4.007432	0	815.6396	518.9592	0.3650035	0.5511595	576.6708	4.285534	0	27	824	509						Frog_fixed.avi	0
20721	1244	827.6045	498.9749	0.5058716	0.5442336	576.9018	3.994207	0	815.55	515.8737	0.3650476	0.5508085	576.4479	4.279556	0	27	822	507						Frog_fixed.avi	0
20738	1245	828.4069	493.9118	0.5059439	0.5440193	576.5566	4.007568	0	815.8506	516.7148	0.3650847	0.5504495	576.2059	4.287618	0	27	822	505						Frog_fixed.avi	0
20754	1246	823.3484	503.4584	0.5060102	0.5436913	576.4405	4.007552	0	815.7456	515.4091	0.3651692	0.5501713	575.9593	4.283173	0	27	820	509						Frog_fixed.avi	0
20771	1247	827.9375	500.6697	0.5061979	0.5434436	576.0598	4.021714	0	811.1481	516.8805	0.3652368	0.5499005	575.902	4.277934	0	27	820	509						Frog_fixed.avi	0
20788	1248	832.3792	499.3622	0.506411	0.5433083	576.0053	4.008677	0	814.1913	516.2006	0.3654222	0.5496821	575.4282	4.284534	0	27	823	508						Frog_fixed.avi	0
20804	1249	829.9137	496.2382	0.5065716	0.543193	575.6264	4.003056	0	811.1249	517.4592	0.3655496	0.5495753	575.2019	4.280624	0	27	821	507						Frog_fixed.avi	0
20821	1250	827.3029	499.4541	0.5067239	0.5430259	575.2173	4.009883	0	813.162	515.381	0.3656626	0.5495101	575.2302	4.276116	0	27	820	507						Frog_fixed.avi	0
20838	1251	825.6766	498.8204	0.506892	0.5428833	575.0828	4.001372	0	814.9323	516.5793	0.3658456	0.5494073	574.7647	4.272451	0	27	820	508						Frog_fixed.avi	0
20854	1252	833.3453	500.3955	0.5071053	0.5427164	574.7717	3.994418	0	812.3662	517.8414	0.3659707	0.5492331	574.5281	4.280655	0	27	823	509						Frog_fixed.avi	0
20871	1253	827.4083	499.4712	0.50722	0.5425739	574.7194	3.996375	0	810.8959	524.1885	0.3660437	0.5489739	574.4416	4.272905	0	27	819	512						Frog_fixed.avi	0
20888	1254	825.4778	501.6382	0.5073965	0.5424728	574.2072	4.009148	0	811.7736	520.4518	0.3662231	0.5488744	574.0405	4.273532	0	27	819	511						Frog_fixed.avi	0
20904	1255	828.6671	499.745	0.5076185	0.54247	574.1472	4.014222	0	809.7564	521.6389	0.3663653	0.5488601	573.8446	4.280404	0	27	819	511						Frog_fixed.avi	0
20921	1256	829.277	498.1323	0.5078653	0.542568	573.8509	3.999272	0	813.0551	523.1771	0.3665745	0.5489225	573.6132	4.26666	0	27	821	511						Frog_fixed.avi	0
20937	1257	823.3894	504.868	0.508071	0.5427132	573.6907	4.010589	0	812.4164	518.6036	0.3667905	0.5490888	573.381	4.269465	0	27	818	512						Frog_fixed.avi	0
20954	1258	829.7889	504.3619	0.5084074	0.5429353	573.4141	4.004565	0	812.6366	521.114	0.3670349	0.5491483	573.1001	4.254245	0	27	821	513						Frog_fixed.avi	0
20971	1259	831.9117	498.3154	0.5087777	0.5430737	572.9845	4.014149	0	809.9183	513.0939	0.3673206	0.5491799	572.9961	4.268902	0	27	821	506						Frog_fixed.avi	0
20987	1260	826.972	498.8877	0.5091432	0.543165	572.7357	4.021737	0	813.2301	520.9243	0.3676986	0.5489304	572.6437	4.265784	0	27	820	510						Frog_fixed.avi	0
21004	1261	828.5148	499.0346	0.5096109	0.5430356	572.5402	4.006589	0	809.7375	515.1484	0.3681034	0.5487595	572.3488	4.261424	0	27	819	507						Frog_fixed.avi	0
21021	1262	828.1025	500.3987	0.5101251	0.5428124	572.3901	4.014642	0	813.837	518.7968	0.3686045	0.5483411	572.1058	4.265665	0	27	821	510						Frog_fixed.avi	0
21037	1263	829.4723	499.7256	0.5106484	0.5425777	572.2654	4.019382	0	812.1683	517.0849	0.3690941	0.5479631	572.0068	4.259058	0	27	821	508						Frog_fixed.avi	0
21054	1264	826.2739	495.3912	0.5111726	0.5422	572.1295	4.013979	0	811.0479	522.3432	0.3695949	0.54738	571.8105	4.256914	0	27	819	509						Frog_fixed.avi	0
21071	1265	824.8023	494.549	0.5117085	0.5418711	572.0197	4.009501	0	811.0656	516.3765	0.3701004	0.5470528	571.6176	4.260211	0	27	818	505						Frog_fixed.avi	0
21087	1266	827.3066	494.3467	0.512195	0.5416303	571.9017	4.008792	0	808.9335	520.8453	0.3705511	0.5465651	571.4176	4.266686	0	27	818	508						Frog_fixed.avi	0
21104	1267	829.8707	498.0901	0.512639	0.5414167	571.8361	4.026451	0	807.9621	515.7475	0.3709241	0.5463947	571.1559	4.263031	0	27	819	507						Frog_fixed.avi	0
21121	1268	830.8129	494.3131	0.5130242	0.5413406	571.4773	4.015087	0	814.9896	515.1835	0.3712867	0.5462618	571.0394	4.264636	0	27	823	505						Frog_fixed.avi	0
21137	1269	831.835	496.9191	0.513353	0.5412623	571.06	4.02672	0	809.6028	512.5161	0.3715276	0.5460362	570.9184	4.260193	0	27	821	505						Frog_fixed.avi	0
21154	1270	827.5164	504.3647	0.5136228	0.5411363	571.0874	4.042104	0	810.699	521.7725	0.3718254	0.5457057	570.593	4.262386	0	27	819	513						Frog_fixed.avi	0
21171	1271	828.3848	498.4349	0.5138927	0.5410324	570.9126	4.024533	0	805.9863	518.0253	0.3720036	0.5454754	570.5391	4.268069	0	27	817	508						Frog_fixed.avi	0
21187	1272	835.3185	497.6761	0.5142388	0.540763	570.7498	4.031635	0	811.5343	520.334	0.3723258	0.5449911	570.1815	4.263609	0	27	823	509						Frog_fixed.avi	0
21204	1273	826.8485	499.1861	0.5144866	0.5404876	570.4644	4.026838	0	811.6522	514.5034	0.3725809	0.5447246	570.0122	4.260846	0	27	819	507						Frog_fixed.avi	0
21221	1274	832.6055	495.787	0.5148363	0.5402899	570.4634	4.035219	0	811.5606	519.733	0.3728603	0.5442839	569.8625	4.27232	0	27	822	508						Frog_fixed.avi	0
21237	1275	831.2916	494.696	0.5151297	0.5401576	569.9023	4.022688	0	811.7289	520.5775	0.3731706	0.544012	569.5842	4.279094	0	27	822	508						Frog_fixed.avi	0
21254	1276	835.8344	492.9988	0.5154564	0.5399846	569.9301	4.031632	0	813.0832	511.7611	0.3733739	0.5438049	569.6035	4.279786	0	27	824	502						Frog_fixed.avi	0
21271	1277	831.3152	497.8702	0.5156261	0.5397732	569.6342	4.033691	0	815.6617	519.0427	0.3736076	0.5434439	569.2375	4.280655	0	27	823	508						Frog_fixed.avi	0
21287	1278	832.7527	499.3905	0.5157712	0.5396637	569.4952	4.037065	0	815.0264	516.111	0.3736921	0.5432844	569.1351	4.271625	0	27	824	508						Frog_fixed.avi	0
21304	1279	834.3308	494.6056	0.5158289	0.5396684	569.281	4.028675	0	816.8021	514.2037	0.3737039	0.5431452	569.0309	4.275259	0	27	826	504						Frog_fixed.avi	0
21321	1280	833.8981	500.3842	0.5157933	0.5397876	569.0715	4.029942	0	816.6835	513.4586	0.3736787	0.543099	568.8166	4.264107	0	27	825	507						Frog_fixed.avi	0
21337	1281	834.3889	493.5593	0.5157538	0.5401157	568.9989	4.031364	0	817.6637	515.2277	0.3736062	0.5431643	568.6643	4.280254	0	27	826	504						Frog_fixed.avi	0
21354	1282	879.322	505.748	0.5154439	0.5404172	568.9678	4.057107	0	860.5945	527.9017	0.3732266	0.5433441	568.7523	4.283772	0	28	870	517						Frog_fixed.avi	0
21371	1283	897.2922	505.5561	0.5151649	0.5409074	569.1162	4.04355	0	880.757	526.456	0.3730041	0.5437502	568.5132	4.279357	0	28	889	516						Frog_fixed.avi	0
21387	1284	904.5966	506.7517	0.5150391	0.5412041	569.1678	4.043049	0	885.7312	528.1911	0.3728437	0.5439939	568.506	4.281286	0	28	895	517						Frog_fixed.avi	0
21404	1285	902.4619	504.304	0.5147942	0.5415185	568.9532	4.055904	0	884.7183	524.2524	0.3726102	0.5443237	568.4922	4.280591	0	28	894	514						Frog_fixed.avi	0
21420	1286	905.9995	506.4305	0.5145587	0.5418064	569.2185	4.057828	0	886.8958	522.9876	0.3723526	0.5446242	568.5751	4.287464	0	28	896	515						Frog_fixed.avi	0
21437	1287	901.5256	514.0874	0.514182	0.5419564	569.2742	4.064739	0	884.4125	525.2933	0.3720203	0.5448638	568.5718	4.273075	0	28	893	520						Frog_fixed.avi	0
21454	1288	901.8616	509.3332	0.5138391	0.5421159	569.0316	4.063767	0	883.3766	522.5944	0.3716718	0.545128	568.7424	4.290796	0	28	893	516						Frog_fixed.avi	0
21470	1289	910.5065	506.7037	0.5134922	0.5420944	569.3079	4.057287	0	884.6205	528.4874	0.3712629	0.5451857	569.0368	4.301863	0	28	898	518						Frog_fixed.avi	0
21487	1290	909.0034	508.8901	0.5130569	0.5419335	569.4906	4.075177	0	889.2241	529.4331	0.370895	0.5450698	568.9594	4.290063	0	28	899	519						Frog_fixed.avi	0
21504	1291	906.6037	508.4041	0.5125975	0.5416367	569.6037	4.073896	0	888.2714	533.8459	0.3704751	0.5448899	568.9612	4.291152	0	28	897	521						Frog_fixed.avi	0
21520	1292	902.6895	512.3851	0.5121529	0.5414015	569.7073	4.081779	0	887.9354	528.2741	0.3700964	0.5448208	569.2231	4.277527	0	28	895	520						Frog_fixed.avi	0
21537	1293	898.5819	507.394	0.5117364	0.5412346	569.7784	4.08388	0	887.1127	529.5154	0.3697241	0.5447377	569.4205	4.289905	0	28	893	518						Frog_fixed.avi	0
21554	1294	907.8441	508.8451	0.5114738	0.5411083	569.9766	4.077312	0	881.6648	527.385	0.36936	0.5447325	569.6385	4.302281	0	28	895	518						Frog_fixed.avi	0
21570	1295	905.52	508.797	0.5111403	0.5411361	569.8431	4.075712	0	886.4237	525.1151	0.369125	0.5447783	569.6816	4.293316	0	28	896	517						Frog_fixed.avi	0
21587	1296	906.8937	507.5678	0.5109043	0.5411052	570.3875	4.0804	0	883.2142	530.2316	0.3688823	0.544817	569.9044	4.304148	0	28	895	519						Frog_fixed.avi	0
21604	1297	903.8829	508.7861	0.5107562	0.5412036	570.1912	4.082444	0	885.2404	530.9893	0.368739	0.5448835	569.9118	4.297913	0	28	895	520						Frog_fixed.avi	0
21620	1298	902.2836	508.2822	0.5106512	0.5412121	570.0638	4.083693	0	886.1014	531.5075	0.368678	0.5450085	570.0001	4.320245	0	28	894	520						Frog_fixed.avi	0
21637	1299	902.7178	509.6061	0.5105826	0.5412271	570.2404	4.079988	0	887.5787	528.2653	0.3686254	0.5451089	570.1401	4.310309	0	28	895	519						Frog_fixed.avi	0
21654	1300	901.5707	509.152	0.510558	0.5412626	570.3787	4.080271	0	886.3003	528.6809	0.3686122	0.5452544	570.2283	4.315619	0	28	894	519						Frog_fixed.avi	0
21670	1301	901.6583	506.7185	0.5105513	0.541332	570.5018	4.084465	0	883.8683	525.8416	0.3686265	0.5454005	570.3335	4.312932	0	28	893	516						Frog_fixed.avi	0
21687	1302	898.8035	509.1058	0.5105662	0.5414815	570.5449	4.103543	0	889.404	523.2616	0.3686727	0.545583	570.4615	4.309059	0	28	894	516						Frog_fixed.avi	0
21704	1303	902.2476	503.8014	0.5106027	0.5417117	570.7552	4.087578	0	888.9792	529.8907	0.3687042	0.5457184	570.53	4.315976	0	28	896	517						Frog_fixed.avi	0
21720	1304	903.4937	504.2159	0.5106483	0.5419749	570.8328	4.088891	0	887.4257	529.0679	0.3687574	0.5461277	570.6795	4.328294	0	28	895	517						Frog_fixed.avi	0
21737	1305	907.6997	503.9865	0.5107135	0.5424094	571.0786	4.102222	0	886.811	526.73	0.3688103	0.5464569	570.7571	4.323762	0	28	897	515						Frog_fixed.avi	0
21754	1306	905.6514	505.6888	0.5107733	0.5427684	571.1191	4.096064	0	889.7348	527.5562	0.3688962	0.5468876	570.772	4.332637	0	28	898	517						Frog_fixed.avi	0
21770	1307	903.4148	505.8458	0.5108083	0.54322	571.1464	4.105906	0	884.6693	528.0174	0.3689172	0.5472682	570.9995	4.321831	0	28	894	517						Frog_fixed.avi	0
21787	1308	901.3547	509.169	0.5108659	0.5436252	571.0759	4.106718	0	884.7433	525.9758	0.369016	0.5477429	571.071	4.331383	0	28	893	518						Frog_fixed.avi	0
21804	1309	899.5468	507.2837	0.5109091	0.5440277	571.2161	4.099775	0	884.3987	528.769	0.3691012	0.5480894	571.2262	4.332904	0	28	892	518						Frog_fixed.avi	0
21820	1310	903.2848	507.1354	0.5109981	0.5444124	571.4095	4.103551	0	886.5352	527.093	0.369185	0.5485141	571.5051	4.341912	0	28	895	517						Frog_fixed.avi	0
21837	1311	903.3854	507.7315	0.511084	0.544751	571.8376	4.114474	0	887.4796	528.6774	0.3693138	0.5488518	571.3932	4.322251	0	28	895	518						Frog_fixed.avi	0
21854	1312	901.8102	508.2719	0.5111534	0.5451055	571.9437	4.096579	0	888.1873	532.0619	0.3694341	0.5491396	571.5024	4.339904	0	28	895	520						Frog_fixed.avi	0
21870	1313	896.6696	509.9021	0.5112029	0.5453594	572.0552	4.116851	0	890.416	527.5541	0.36957	0.5494344	571.6964	4.324793	0	28	894	519						Frog_fixed.avi	0
21887	1314	898.9929	510.8458	0.5113106	0.5456069	571.9377	4.123246	0	882.927	532.1645	0.3696512	0.5495714	571.9536	4.320996	0	28	891	522						Frog_fixed.avi	0
21904	1315	904.2789	507.712	0.5114221	0.5458023	572.1925	4.112973	0	884.7733	531.3664	0.3697851	0.5496913	571.9116	4.327389	0	28	895	520						Frog_fixed.avi	0
21920	1316	905.0988	510.3161	0.5115387	0.5459838	572.4128	4.110348	0	887.1009	534.8912	0.3699057	0.5497777	572.1819	4.331286	0	28	896	523						Frog_fixed.avi	0
21937	1317	901.3627	508.4061	0.5116034	0.5463207	572.4557	4.113492	0	885.282	531.8664	0.3700169	0.5500027	572.3795	4.330424	0	28	893	520						Frog_fixed.avi	0
21953	1318	896.7054	509.6547	0.5116404	0.5466657	572.5593	4.122697	0	885.3394	525.4691	0.3701243	0.5502809	572.3602	4.338697	0	28	891	518						Frog_fixed.avi	0
21970	1319	898.5375	514.5744	0.5117038	0.5469956	572.6967	4.134831	0	882.8542	530.1907	0.3702044	0.550464	572.7379	4.327498	0	28	891	522						Frog_fixed.avi	0
21987	1320	903.1627	505.7813	0.5118274	0.5474041	573.1356	4.124441	0	880.0815	529.3992	0.3703014	0.5506914	572.9899	4.320504	0	28	892	518						Frog_fixed.avi	0
22003	1321	899.2614	512.4268	0.5118747	0.5476638	573.3962	4.136678	0	878.5952	529.6155	0.3703854	0.5508897	573.2112	4.325761	0	28	889	521						Frog_fixed.avi	0
22020	1322	897.3701	510.135	0.5119067	0.5479501	573.5312	4.121692	0	882.2549	526.3981	0.3705128	0.5510989	573.1778	4.327617	0	28	890	518						Frog_fixed.avi	0
22037	1323	895.8112	503.8199	0.5119179	0.5482446	573.6035	4.125258	0	885.963	524.2112	0.3705747	0.5512476	573.3712	4.330222	0	28	891	514						Frog_fixed.avi	0
22053	1324	897.3625	509.0626	0.5118964	0.5484278	573.7055	4.129491	0	884.9232	529.2532	0.3705737	0.5513127	573.5879	4.33105	0	28	891	519						Frog_fixed.avi	0
22070	1325	899.0275	514.7905	0.5118418	0.5485333	573.8576	4.128003	0	882.9254	529.0023	0.3705342	0.55136	573.7706	4.339914	0	28	891	522						Frog_fixed.avi	0
22087	1326	898.6005	509.4254	0.5117296	0.5485803	574.2855	4.128623	0	878.8598	531.4814	0.3704449	0.5514038	574.0718	4.340112	0	28	889	520						Frog_fixed.avi	0
22103	1327	898.9781	455.313	0.5115347	0.5482645	574.4017	4.155714	0	897.8598	469.351	0.3704311	0.551201	574.3536	4.351178	0	29	898	462						Frog_fixed.avi	0
22120	1328	906.5182	452.1012	0.511303	0.5481767	574.5057	4.14594	0	900.6473	461.8907	0.3703257	0.5511925	574.6097	4.339504	0	29	904	457						Frog_fixed.avi	0
22137	1329	908.8937	459.4602	0.5111672	0.5482388	574.849	4.149686	0	897.6232	468.0052	0.3701634	0.5513182	574.749	4.335738	0	29	903	464						Frog_fixed.avi	0
22153	1330	907.0966	454.8716	0.5109808	0.5483109	574.9406	4.129407	0	897.333	467.4043	0.3699915	0.5514827	575.1183	4.343409	0	29	902	461						Frog_fixed.avi	0
22170	1331	905.3419	459.985	0.5107626	0.5484445	575.3437	4.157456	0	898.2632	468.8281	0.3698251	0.5517132	575.299	4.343438	0	29	902	464						Frog_fixed.avi	0
22187	1332	906.9378	455.5703	0.5106274	0.5485861	575.2587	4.127549	0	893.5062	464.637	0.3696347	0.551934	575.6763	4.346714	0	29	900	460						Frog_fixed.avi	0
22203	1333	903.342	453.2932	0.5104452	0.5488671	575.9269	4.128603	0	897.6958	467.0271	0.3695535	0.5520722	575.6918	4.344852	0	29	901	460						Frog_fixed.avi	0
22220	1334	908.7028	452.9849	0.5103682	0.5490336	576.0156	4.144618	0	898.1354	473.0469	0.3694781	0.5522524	575.8859	4.354102	0	29	903	463						Frog_fixed.avi	0
22237	1335	905.9976	460.8594	0.5102846	0.5491997	576.0263	4.129359	0	898.238	467.9989	0.3694285	0.5524726	576.1437	4.359794	0	29	902	464						Frog_fixed.avi	0
22253	1336	907.2195	460.3214	0.5102454	0.5494748	576.2177	4.142439	0	900.069	466.9512	0.3694116	0.5526398	576.3453	4.347669	0	29	904	464						Frog_fixed.avi	0
22270	1337	908.769	452.8592	0.5102386	0.5497782	576.5936	4.137806	0	900.7407	465.1762	0.3694198	0.5527357	576.551	4.347296	0	29	905	459						Frog_fixed.avi	0
22287	1338	907.3115	459.1035	0.5102344	0.5498739	576.8384	4.131818	0	901.3682	463.4497	0.3694589	0.5527422	576.7734	4.351331	0	29	904	461						Frog_fixed.avi	0
22303	1339	907.1231	461.3925	0.5102533	0.5499246	577.0036	4.129647	0	900.1782	465.9505	0.3695073	0.5526481	576.9089	4.344918	0	29	904	464						Frog_fixed.avi	0
22320	1340	907.0154	463.4245	0.5102701	0.5499219	577.163	4.132244	0	900.1519	468.5283	0.3695699	0.5524892	577.0543	4.347298	0	29	904	466						Frog_fixed.avi	0
22337	1341	908.1292	460.0675	0.510282	0.5499138	577.2878	4.126505	0	900.9368	471.7376	0.369628	0.5522866	577.2679	4.342903	0	29	905	466						Frog_fixed.avi	0
22353	1342	906.2519	464.9677	0.5102842	0.549919	577.4044	4.12913	0	903.164	467.8333	0.3696699	0.5521519	577.451	4.338746	0	29	905	466						Frog_fixed.avi	0
22370	1343	903.1274	466.8843	0.5102657	0.5499392	577.6782	4.127192	0	902.7004	462.5234	0.3697039	0.5521147	577.6365	4.358992	0	29	903	465						Frog_fixed.avi	0
22387	1344	907.7399	465.8222	0.5102935	0.5500318	577.9838	4.129705	0	901.226	464.3856	0.3697392	0.5521325	577.7573	4.348719	0	29	904	465						Frog_fixed.avi	0
22403	1345	902.8528	465.9221	0.5103207	0.5502257	578.1542	4.1267	0	900.2509	468.1984	0.3698051	0.5521597	577.9213	4.350274	0	29	902	467						Frog_fixed.avi	0
22420	1346	907.279	454.6808	0.5104057	0.5504925	578.4255	4.114477	0	898.9805	462.4079	0.3698666	0.5522603	578.125	4.348574	0	29	903	459						Frog_fixed.avi	0
22437	1347	909.2692	458.1428	0.5105115	0.5506517	578.3729	4.117675	0	898.5139	466.7468	0.3699566	0.55231	578.2433	4.351799	0	29	904	462						Frog_fixed.avi	0
22453	1348	904.9937	463.4209	0.5105709	0.5507784	578.4004	4.097782	0	898.7289	463.0654	0.3700527	0.5524361	578.4896	4.355628	0	29	902	463						Frog_fixed.avi	0
22470	1349	905.9023	457.384	0.5106573	0.5509692	578.3624	4.107702	0	899.9432	465.993	0.3701842	0.5524914	578.5009	4.356744	0	29	903	462						Frog_fixed.avi	0
22487	1350	907.1637	459.7774	0.5107669	0.5510976	578.607	4.102944	0	899.6026	466.5197	0.3702966	0.5524902	578.5524	4.357864	0	29	903	463						Frog_fixed.avi	0
22503	1351	907.5333	459.3509	0.5108607	0.5512242	578.9843	4.096286	0	898.3016	467.4052	0.3703957	0.5524537	578.6531	4.348786	0	29	903	463						Frog_fixed.avi	0
22520	1352	908.775	456.3571	0.5108874	0.5512244	579.1075	4.125122	0	899.3704	468.2709	0.370472	0.5523588	578.7722	4.357692	0	29	904	462						Frog_fixed.avi	0
22536	1353	907.3669	461.8029	0.5109026	0.5511588	579.17	4.103687	0	896.778	469.673	0.3705038	0.5522858	578.9595	4.350655	0	29	902	466						Frog_fixed.avi	0
22553	1354	906.2777	461.1088	0.5108931	0.5509878	579.2213	4.096421	0	894.0896	464.7035	0.3704725	0.5521508	579.0697	4.349603	0	29	900	463						Frog_fixed.avi	0
22570	1355	906.0566	459.9737	0.5108223	0.5507904	579.3582	4.088564	0	896.537	457.622	0.3704361	0.5520436	579.107	4.347182	0	29	901	459						Frog_fixed.avi	0
22586	1356	909.1797	453.467	0.5107195	0.550652	579.6304	4.090164	0	897.4442	461.2668	0.3703492	0.5518318	579.2725	4.349873	0	29	903	457						Frog_fixed.avi	0
22603	1357	902.2635	452.9058	0.5105532	0.5504566	579.6938	4.089078	0	892.5086	468.1438	0.3701953	0.5515393	579.5433	4.344901	0	29	897	461						Frog_fixed.avi	0
22620	1358	905.3236	462.5007	0.5104516	0.5502249	579.4952	4.091638	0	892.0854	469.6993	0.3701026	0.5513312	579.4422	4.330184	0	29	899	466						Frog_fixed.avi	0
22636	1359	908.6915	462.0916	0.5103781	0.5500822	579.5783	4.088807	0	896.2753	464.9196	0.3700491	0.5511869	579.374	4.322173	0	29	902	464						Frog_fixed.avi	0
22653	1360	906.2267	462.2757	0.5103244	0.5498872	579.7723	4.077652	0	896.4081	464.6989	0.3699987	0.5509264	579.458	4.33922	0	29	901	463						Frog_fixed.avi	0
22670	1361	908.5027	457.4883	0.5103002	0.5497956	579.8605	4.091038	0	894.7582	470.5615	0.3699599	0.5506371	579.5918	4.317233	0	29	902	464						Frog_fixed.avi	0
22686	1362	905.9181	458.7067	0.510313	0.549696	579.8719	4.07658	0	892.4384	469.2068	0.3699717	0.5504788	579.5764	4.313166	0	29	899	464						Frog_fixed.avi	0
22703	1363	903.7866	460.0497	0.510353	0.5495691	579.7999	4.071805	0	893.9004	462.4321	0.3700208	0.5503563	579.5477	4.308725	0	29	899	461						Frog_fixed.avi	0
22720	1364	907.1979	464.5199	0.5104238	0.5493192	579.7538	4.059718	0	894.2966	466.9334	0.3700926	0.5501694	579.55	4.301259	0	29	901	466						Frog_fixed.avi	0
22736	1365	906.7886	462.4679	0.5104997	0.5491424	579.9426	4.06187	0	891.2937	463.7097	0.3701227	0.5499644	579.6608	4.30513	0	29	899	463						Frog_fixed.avi	0
22753	1366	906.889	462.9426	0.5105374	0.5489361	580.0771	4.064732	0	892.4296	469.4369	0.3701515	0.5496187	579.7809	4.300611	0	29	900	466						Frog_fixed.avi	0
22770	1367	906.1045	465.6008	0.5105675	0.5485622	580.0942	4.046448	0	892.9184	464.9672	0.3701743	0.5492721	579.8026	4.30319	0	29	900	465						Frog_fixed.avi	0
22786	1368	909.4544	456.7986	0.5106065	0.5482508	580.3048	4.063658	0	892.5027	467.1685	0.3701887	0.5487987	579.8096	4.290216	0	29	901	462						Frog_fixed.avi	0
22803	1369	906.5883	461.4651	0.5106421	0.547824	580.3725	4.031391	0	894.5972	467.746	0.3702207	0.5482776	579.9269	4.302113	0	29	901	465						Frog_fixed.avi	0
22820	1370	902.985	463.6264	0.5107181	0.5474341	580.3174	4.034635	0	891.2112	465.0623	0.3703353	0.547842	579.8333	4.295176	0	29	897	464						Frog_fixed.avi	0
22836	1371	899.6487	466.1902	0.5108542	0.547055	580.105	4.025668	0	895.1663	466.8882	0.3705003	0.5472809	579.7484	4.289407	0	29	897	467						Frog_fixed.avi	0
22853	1372	906.3508	465.5398	0.511138	0.5466983	580.3372	4.03174	0	891.9093	465.1731	0.3707054	0.5468884	579.9517	4.289503	0	29	899	465						Frog_fixed.avi	0
22870	1373	901.6974	463.887	0.5113701	0.5465037	580.3266	4.040008	0	894.0632	468.1882	0.3709913	0.5464551	579.8104	4.298779	0	29	898	466						Frog_fixed.avi	0
22886	1374	902.7914	466.1712	0.5116758	0.5461658	580.4069	4.044695	0	890.1307	465.6132	0.3712662	0.5460956	580.0811	4.294262	0	29	896	466						Frog_fixed.avi	0
22903	1375	907.081	466.7498	0.5120697	0.5459431	580.3802	4.027922	0	891.7352	472.7804	0.371634	0.545674	579.8651	4.27609	0	29	899	470						Frog_fixed.avi	0
22920	1376	899.6404	470.2249	0.5123671	0.5458651	580.4213	4.033684	0	895.0414	463.3155	0.3719888	0.5454857	579.7649	4.291359	0	29	897	467						Frog_fixed.avi	0
22936	1377	901.873	458.2603	0.5127087	0.5457909	580.3954	4.034693	0	889.7758	466.2543	0.3723007	0.5452037	579.9866	4.306151	0	29	896	462						Frog_fixed.avi	0
22953	1378	904.3004	460.0149	0.5131219	0.5457273	580.4803	4.021383	0	891.5695	474.2818	0.3727035	0.5448902	579.8507	4.27981	0	29	898	467						Frog_fixed.avi	0
22969	1379	906.559	459.065	0.5135304	0.5456	580.5189	4.0234	0	895.0787	471.1928	0.3731198	0.5446709	579.7043	4.286216	0	29	901	465						Frog_fixed.avi	0
22986	1380	896.8721	465.3431	0.5138513	0.5453447	580.4554	4.023986	0	889.6148	475.3961	0.3734756	0.5442195	579.6983	4.290645	0	29	893	470						Frog_fixed.avi	0
23003	1381	893.4237	471.8557	0.5142062	0.5451327	580.4913	4.047434	0	889.5743	469.2001	0.3738496	0.5439013	579.7323	4.294575	0	29	891	471						Frog_fixed.avi	0
23019	1382	902.6111	462.5254	0.5146232	0.544992	580.5308	4.037535	0	891.1205	469.7377	0.3742123	0.543493	579.8491	4.303179	0	29	897	466						Frog_fixed.avi	0
23036	1383	903.7675	458.0098	0.5150422	0.5448693	580.5275	4.026999	0	892.3311	469.8122	0.3746364	0.543135	579.675	4.285501	0	29	898	464						Frog_fixed.avi	0
23053	1384	901.1456	463.1898	0.5154407	0.5447229	580.4295	4.040109	0	896.5301	472.1564	0.3750762	0.5428202	579.4936	4.307508	0	29	899	468						Frog_fixed.avi	0
23069	1385	900.5936	466.3483	0.5159103	0.5447008	580.4022	4.048983	0	893.0823	473.3324	0.375526	0.5424948	579.4698	4.30559	0	29	897	470						Frog_fixed.avi	0
23086	1386	907.3035	460.6383	0.516495	0.5446954	580.4659	4.046066	0	893.6034	471.8745	0.3760898	0.5423193	579.422	4.304392	0	29	900	466						Frog_fixed.avi	0
23103	1387	908.6136	459.6851	0.5170624	0.5448236	580.3932	4.05743	0	893.3161	470.2334	0.3766268	0.5420622	579.4517	4.31906	0	29	901	465						Frog_fixed.avi	0
23119	1388	902.4315	461.2659	0.5175921	0.5449119	580.4412	4.057906	0	893.2362	475.5972	0.3771762	0.5418304	579.465	4.323196	0	29	898	468						Frog_fixed.avi	0
23136	1389	901.0504	469.882	0.5181478	0.5450478	580.4092	4.085343	0	892.8026	479.8304	0.3777902	0.5416852	579.2495	4.322705	0	29	897	475						Frog_fixed.avi	0
23153	1390	898.5742	465.902	0.5186816	0.5452448	580.4617	4.066366	0	895.364	476.8152	0.3783494	0.5416797	579.211	4.319378	0	29	897	471						Frog_fixed.avi	0
23169	1391	896.5212	462.1805	0.5191845	0.5455664	580.4122	4.058349	0	893.3843	480.5136	0.3788727	0.5417149	579.0948	4.334927	0	29	895	471						Frog_fixed.avi	0
23186	1392	898.5834	466.3145	0.5196782	0.5458685	580.3289	4.087289	0	895.0793	478.4917	0.3793449	0.5418806	579.0428	4.331594	0	29	897	472						Frog_fixed.avi	0
23203	1393	890.0956	610.2598	0.5201238	0.5472221	580.3192	4.074734	0	872.6624	619.1614	0.3799624	0.5432033	578.6483	4.347847	0	30	881	615						Frog_fixed.avi	0
23219	1394	892.8837	709.2075	0.520444	0.5486631	580.092	4.100025	0	874.3198	712.4439	0.380474	0.5446383	578.3925	4.383811	0	30	884	711						Frog_fixed.avi	0
23236	1395	884.5532	695.1526	0.5208293	0.5491686	579.9641	4.076763	0	878.708	700.6151	0.3806573	0.5449468	578.4137	4.358654	0	30	882	698						Frog_fixed.avi	0
23253	1396	887.138	703.0909	0.5211438	0.5497205	580.1792	4.099178	0	875.7069	711.0236	0.380933	0.5455034	578.2296	4.362383	0	30	881	707						Frog_fixed.avi	0
23269	1397	887.8616	704.6984	0.5214461	0.5501366	579.7796	4.095641	0	875.5554	706.2928	0.381132	0.5459122	578.1898	4.35616	0	30	882	705						Frog_fixed.avi	0
23286	1398	885.7244	706.5414	0.5216904	0.5504764	579.8044	4.096222	0	874.9604	710.6584	0.3813352	0.5462397	577.8642	4.364626	0	30	880	709						Frog_fixed.avi	0
23303	1399	886.2578	704.7018	0.5218734	0.5506415	579.5063	4.081865	0	874.7471	711.8444	0.3814583	0.5464103	578.001	4.37542	0	30	881	708						Frog_fixed.avi	0
23319	1400	891.9036	698.6047	0.5221074	0.5507103	579.6387	4.088893	0	875.3999	708.9622	0.3816262	0.5464806	577.828	4.37515	0	30	884	704						Frog_fixed.avi	0
23336	1401	893.0131	704.8666	0.5222826	0.5506551	579.4547	4.094658	0	875.7986	708.045	0.3817838	0.5464296	577.6304	4.382538	0	30	884	706						Frog_fixed.avi	0
23353	1402	885.1921	703.3192	0.5224019	0.5506003	579.3181	4.0905	0	873.4918	712.0925	0.3818935	0.5463713	577.5989	4.37611	0	30	879	708						Frog_fixed.avi	0
23369	1403	893.1186	700.997	0.5226673	0.5506417	579.3168	4.09146	0	873.9434	707.3485	0.3820828	0.5464114	577.5203	4.392624	0	30	884	704						Frog_fixed.avi	0
23386	1404	892.0597	704.8977	0.5228251	0.5506953	579.2637	4.111127	0	875.9922	707.2407	0.3822506	0.5464824	577.3621	4.388003	0	30	884	706						Frog_fixed.avi	0
23403	1405	894.0571	747.0611	0.5228792	0.5512074	579.2076	4.098905	0	876.1017	757.3257	0.3823892	0.5470285	577.5272	4.382973	0	31	885	752						Frog_fixed.avi	0
23419	1406	897.3074	762.1707	0.5231045	0.5515986	578.9485	4.121464	0	882.0999	773.3077	0.3826183	0.5473841	577.2535	4.405325	0	31	890	768						Frog_fixed.avi	0
23436	1407	896.7689	767.9029	0.5233017	0.5516856	579.027	4.110388	0	879.373	777.7865	0.3827423	0.5474629	577.2006	4.402267	0	31	888	773						Frog_fixed.avi	0
23452	1408	898.1208	770.267	0.523454	0.5517517	578.8544	4.129518	0	881.0751	777.6385	0.3828512	0.547658	577.2145	4.39567	0	31	890	774						Frog_fixed.avi	0
23469	1409	896.2185	771.0772	0.5235975	0.5518245	578.6428	4.11357	0	878.5486	779.6404	0.3829735	0.5477284	577.0901	4.399463	0	31	887	775						Frog_fixed.avi	0
23486	1410	900.4501	772.8613	0.5236901	0.5518867	578.6064	4.120133	0	881.9656	777.8766	0.383033	0.5478213	576.9557	4.39443	0	31	891	775						Frog_fixed.avi	0
23502	1411	899.5698	770.9043	0.523684	0.5519266	578.5558	4.124597	0	879.9011	775.7795	0.3830031	0.5479035	576.9252	4.39758	0	31	890	773						Frog_fixed.avi	0
23519	1412	898.0402	771.964	0.5235953	0.5519369	578.3823	4.120954	0	876.1818	771.7661	0.3828791	0.5480345	577.0563	4.386143	0	31	887	772						Frog_fixed.avi	0
23536	1413	896.6293	771.6975	0.5234987	0.552001	578.4306	4.103124	0	877.4727	774.5435	0.382778	0.5481144	576.9273	4.382899	0	31	887	773						Frog_fixed.avi	0
23552	1414	899.4213	768.1705	0.5233774	0.5520526	578.6563	4.106957	0	878.318	781.0237	0.3826372	0.5482401	576.7216	4.379531	0	31	889	775						Frog_fixed.avi	0
23569	1415	896.8531	765.7475	0.523182	0.5520992	578.4261	4.117044	0	880.8785	776.3314	0.3824662	0.5484281	576.8036	4.367885	0	31	889	771						Frog_fixed.avi	0
23586	1416	898.7487	768.5344	0.5230299	0.5521979	578.264	4.092686	0	877.0906	778.5251	0.3822375	0.5486549	576.8198	4.366951	0	31	888	774						Frog_fixed.avi	0
23602	1417	901.1277	761.8981	0.5228242	0.5522925	578.3602	4.110745	0	881.1481	773.7487	0.382068	0.5488847	576.6121	4.360818	0	31	891	768						Frog_fixed.avi	0
23619	1418	897.2739	766.8419	0.5226068	0.5523352	578.2158	4.081428	0	883.5181	779.1883	0.3818532	0.5489739	576.6722	4.344708	0	31	890	773						Frog_fixed.avi	0
23636	1419	898.0457	767.7173	0.5224595	0.5523427	578.3242	4.08994	0	877.8617	781.8381	0.3816622	0.5490646	576.6011	4.34444	0	31	888	775						Frog_fixed.avi	0
23652	1420	899.5388	763.5251	0.5222847	0.5523621	578.2582	4.095517	0	878.1392	782.8988	0.3815009	0.5490927	576.6208	4.34367	0	31	889	773						Frog_fixed.avi	0
23669	1421	900.575	764.634	0.5221191	0.5523762	578.2059	4.069463	0	876.653	780.6417	0.3813164	0.5492355	576.7957	4.335313	0	31	889	773						Frog_fixed.avi	0
23686	1422	897.9114	770.7145	0.5220073	0.5524136	578.2658	4.075019	0	877.4712	776.667	0.3811946	0.5494133	576.5753	4.331178	0	31	888	774						Frog_fixed.avi	0
23702	1423	899.3474	770.1639	0.5218635	0.552514	578.3664	4.071674	0	879.9569	777.5211	0.3810843	0.5496534	576.5305	4.326336	0	31	890	774						Frog_fixed.avi	0
23719	1424	895.502	772.3918	0.5217116	0.5526813	578.3779	4.062161	0	881.1051	779.3948	0.3809473	0.5498049	576.6238	4.312149	0	31	888	776						Frog_fixed.avi	0
23736	1425	898.1699	770.8395	0.5216291	0.5528376	578.1161	4.045304	0	880.6823	779.1002	0.3808296	0.5499747	576.7795	4.30194	0	31	889	775						Frog_fixed.avi	0
23752	1426	864.5718	688.4159	0.5216665	0.5521901	578.259	4.072724	0	869.6378	703.9943	0.3809154	0.5493857	576.788	4.335333	0	32	867	696						Frog_fixed.avi	0
23769	1427	859.9645	526.2365	0.5215096	0.5507527	578.4863	4.032273	0	877.8273	536.6692	0.3810472	0.5480273	576.8017	4.285131	0	32	869	531						Frog_fixed.avi	0
23786	1428	878.0042	498.6824	0.5213898	0.5506195	578.875	4.030883	0	873.2624	519.4875	0.3810014	0.5478194	576.959	4.296612	0	32	876	509						Frog_fixed.avi	0
23802	1429	879.5225	489.511	0.5213706	0.5507252	578.8859	4.047846	0	875.02	502.3304	0.3809543	0.5479727	577.0182	4.30269	0	32	877	496						Frog_fixed.avi	0
23819	1430	883.3762	502.5428	0.521363	0.5508395	578.9204	4.036577	0	875.7196	509.3275	0.3809147	0.548086	577.0434	4.276911	0	32	880	506						Frog_fixed.avi	0
23836	1431	879.1248	499.2588	0.5213611	0.5510604	578.9603	4.039451	0	872.7385	512.5157	0.3808656	0.5482969	577.2368	4.277213	0	32	876	506						Frog_fixed.avi	0
23852	1432	875.4656	492.8341	0.5213954	0.5513951	578.9731	4.011957	0	871.6074	510.7822	0.3808708	0.5485799	577.2897	4.267675	0	32	874	502						Frog_fixed.avi	0
23869	1433	879.2892	499.6034	0.5214459	0.5515705	578.8289	4.026255	0	873.8433	510.9557	0.380929	0.5488591	577.1025	4.268394	0	32	877	505						Frog_fixed.avi	0
23886	1434	874.0529	506.5413	0.5214618	0.5516991	578.809	4.009326	0	876.0508	512.4127	0.3809512	0.5490952	577.1368	4.257319	0	32	875	509						Frog_fixed.avi	0
23902	1435	875.4036	500.9345	0.5214787	0.5519601	578.8597	4.016029	0	870.5994	512.5722	0.380949	0.5493996	577.178	4.258207	0	32	873	507						Frog_fixed.avi	0
23919	1436	875.9028	493.4857	0.5214966	0.5522767	578.8091	4.009057	0	868.1158	514.4401	0.380971	0.5496899	577.1679	4.259197	0	32	872	504						Frog_fixed.avi	0
23936	1437	876.858	499.2545	0.5215243	0.5524064	578.8171	3.996669	0	871.5241	516.9351	0.3809941	0.5499194	577.1561	4.237472	0	32	874	508						Frog_fixed.avi	0
23952	1438	878.7838	502.8359	0.5215796	0.5524721	578.9182	3.993851	0	868.7853	514.0351	0.3810092	0.5500934	577.1786	4.234495	0	32	874	508						Frog_fixed.avi	0
23969	1439	882.7839	499.0469	0.5216468	0.5524905	578.9147	3.993021	0	868.668	515.5136	0.3810657	0.5501567	577.1356	4.237762	0	32	876	507						Frog_fixed.avi	0
23986	1440	886.7213	499.8418	0.5217632	0.5525734	578.9814	3.993997	0	868.505	513.3604	0.381138	0.550231	577.0743	4.233993	0	32	878	507						Frog_fixed.avi	0
24002	1441	879.9333	504.3729	0.5218281	0.5526716	578.9999	3.99941	0	871.4975	512.4492	0.3812243	0.55033	577.0315	4.22218	0	32	876	508						Frog_fixed.avi	0
24019	1442	876.6849	504.5917	0.5218866	0.5527904	579.0102	3.991268	0	867.1243	517.4779	0.3812723	0.5504217	577.0669	4.234842	0	32	872	511						Frog_fixed.avi	0
24035	1443	876.4212	496.3007	0.5219637	0.5529411	578.727	3.968143	0	865.8495	515.7307	0.3813152	0.5504721	576.9933	4.205776	0	32	871	506						Frog_fixed.avi	0
24052	1444	877.251	496.5636	0.5220147	0.55299	578.564	3.968443	0	866.6152	515.6158	0.3813635	0.5505142	576.7514	4.199718	0	32	872	506						Frog_fixed.avi	0
24069	1445	876.2714	497.611	0.5220243	0.5529711	578.4636	3.952462	0	866.4935	518.7708	0.381317	0.5504887	576.8408	4.191454	0	32	871	508						Frog_fixed.avi	0
24085	1446	879.9097	506.5385	0.5219984	0.5528257	578.4141	3.944368	0	867.3008	516.3519	0.3812751	0.5504609	576.732	4.188419	0	32	874	511						Frog_fixed.avi	0
24102	1447	879.1389	505.1768	0.5219705	0.5527369	578.3804	3.947315	0	864.6495	514.2203	0.3812247	0.5504165	576.5878	4.177602	0	32	872	510						Frog_fixed.avi	0
24119	1448	879.353	506.2726	0.5219206	0.5526223	578.4073	3.940505	0	867.2769	514.1824	0.3811532	0.550311	576.3615	4.168356	0	32	873	510						Frog_fixed.avi	0
24135	1449	878.3426	503.6708	0.521826	0.552457	578.2297	3.923288	0	871.564	515.9778	0.3810894	0.5501279	576.214	4.154382	0	32	875	510						Frog_fixed.avi	0
24152	1450	881.1553	498.4068	0.5217692	0.5523458	578.0557	3.930944	0	867.8924	523.3656	0.3809846	0.5498258	576.1421	4.158854	0	32	875	511						Frog_fixed.avi	0
24169	1451	873.1973	501.883	0.5216894	0.5521623	578.0555	3.922383	0	869.9468	518.8104	0.3809409	0.5496912	576.0791	4.15472	0	32	872	510						Frog_fixed.avi	0
24185	1452	874.6874	498.8707	0.5216605	0.5518907	577.9869	3.903466	0	869.9859	511.3846	0.3809079	0.5494544	576.015	4.138784	0	32	872	505						Frog_fixed.avi	0
24202	1453	877.3098	500.0106	0.5216349	0.5517151	577.9083	3.915862	0	867.6353	520.678	0.3808613	0.5491452	575.9526	4.149788	0	32	872	510						Frog_fixed.avi	0
24219	1454	876.3386	504.5158	0.5215927	0.5515343	577.9224	3.918214	0	865.0499	519.6522	0.3807901	0.5489542	575.8715	4.132596	0	32	871	512						Frog_fixed.avi	0
24235	1455	860.5283	488.4735	0.5215997	0.5512652	577.8694	3.908484	0	851.6769	499.7992	0.3807945	0.5487022	575.9028	4.139087	0	33	856	494						Frog_fixed.avi	0
24252	1456	860.1743	462.3885	0.521535	0.5509331	577.7997	3.909346	0	842.5011	479.0522	0.380798	0.5483059	575.9111	4.132514	0	33	851	471						Frog_fixed.avi	0
24269	1457	857.9544	470.5744	0.5214244	0.5508035	577.8815	3.898258	0	843.4624	482.0211	0.3806996	0.5482574	576.0674	4.128469	0	33	851	476						Frog_fixed.avi	0
24285	1458	858.4825	460.4825	0.5213835	0.5507081	577.9637	3.884518	0	843.6185	484.1563	0.3806324	0.5481118	575.997	4.127612	0	33	851	472						Frog_fixed.avi	0
24302	1459	857.8344	462.9841	0.521338	0.5506169	578.0021	3.8959	0	842.475	483.6629	0.3805855	0.5480642	575.975	4.133928	0	33	850	473						Frog_fixed.avi	0
24319	1460	858.944	455.9252	0.5213125	0.5504698	578.0137	3.892321	0	845.5487	479.9647	0.3805776	0.5479938	575.952	4.121861	0	33	852	468						Frog_fixed.avi	0
24335	1461	853.9027	462.0683	0.5212815	0.5501877	578.2348	3.86944	0	843.1009	486.3969	0.3805894	0.5477789	575.9322	4.126608	0	33	849	474						Frog_fixed.avi	0
24352	1462	858.7619	462.3953	0.5213416	0.5499308	578.1479	3.857216	0	843.6907	487.4752	0.3805872	0.547395	576.0729	4.120566	0	33	851	475						Frog_fixed.avi	0
24369	1463	858.5664	461.748	0.5214214	0.5495256	578.2869	3.854548	0	845.9262	479.6407	0.3806469	0.5470182	576.1303	4.113599	0	33	852	471						Frog_fixed.avi	0
24385	1464	856.1194	459.346	0.5214935	0.5490078	578.2455	3.866504	0	841.7302	482.4784	0.3807241	0.5464029	576.2214	4.111984	0	33	849	471						Frog_fixed.avi	0
24402	1465	855.8484	466.917	0.5215944	0.5483285	578.1395	3.864702	0	841.5074	482.0555	0.3808715	0.5456921	576.1425	4.117212	0	33	849	474						Frog_fixed.avi	0
24419	1466	854.2441	461.3666	0.5217175	0.5476572	578.3662	3.856409	0	843.575	480.5597	0.3809932	0.5448612	576.1556	4.098854	0	33	849	471						Frog_fixed.avi	0
24435	1467	851.3992	469.6721	0.5218319	0.5468055	578.6334	3.854676	0	843.3094	483.4989	0.3811303	0.543975	576.1873	4.110569	0	33	847	477						Frog_fixed.avi	0
24452	1468	852.3408	468.2992	0.5219944	0.5460473	578.4077	3.846312	0	837.7782	480.7621	0.3812266	0.5431381	576.2788	4.098596	0	33	845	475						Frog_fixed.avi	0
24469	1469	852.5095	466.7884	0.5221678	0.5454258	578.332	3.837776	0	840.307	479.865	0.3814243	0.5423957	576.1483	4.104789	0	33	846	473						Frog_fixed.avi	0
24485	1470	854.1278	460.0679	0.5223423	0.544897	578.6541	3.835672	0	839.4407	486.6197	0.3815858	0.5416372	576.1176	4.109865	0	33	847	473						Frog_fixed.avi	0
24502	1471	851.7961	469.4128	0.5224993	0.5442989	578.395	3.843302	0	833.966	487.8938	0.3817186	0.5410221	576.2495	4.093386	0	33	843	479						Frog_fixed.avi	0
24519	1472	852.1091	466.8313	0.52271	0.5438223	578.3732	3.84703	0	840.986	482.5537	0.3819638	0.5405055	576.0221	4.084521	0	33	847	475						Frog_fixed.avi	0
24535	1473	850.8243	468.1742	0.522938	0.543429	578.3941	3.851123	0	836.7671	487.6384	0.3821555	0.5399795	576.0806	4.088804	0	33	844	478						Frog_fixed.avi	0
24552	1474	848.4083	473.8248	0.5231591	0.5430914	578.2289	3.837122	0	835.0743	488.9374	0.3823942	0.5395826	575.8959	4.089611	0	33	842	481						Frog_fixed.avi	0
24568	1475	847.3685	475.6404	0.5234383	0.5427814	578.2694	3.836535	0	833.9096	488.6586	0.3826335	0.5391799	575.8921	4.093186	0	33	841	482						Frog_fixed.avi	0
24585	1476	845.4766	471.5181	0.523716	0.5426503	578.2396	3.841831	0	834.4205	491.4525	0.3829498	0.5389139	575.7093	4.087541	0	33	840	481						Frog_fixed.avi	0
24602	1477	842.3616	473.6293	0.524034	0.5424808	578.0718	3.84935	0	833.1763	492.8379	0.3832459	0.5386128	575.6943	4.081679	0	33	838	483						Frog_fixed.avi	0
24618	1478	843.7537	471.6125	0.5243725	0.5422668	578.2842	3.840914	0	829.3572	494.2514	0.3835449	0.5383849	575.619	4.096607	0	33	837	483						Frog_fixed.avi	0
24635	1479	841.4332	476.5577	0.5246447	0.5420702	578.0718	3.84357	0	826.9482	493.9585	0.3838286	0.538202	575.4548	4.093138	0	33	834	485						Frog_fixed.avi	0
24652	1480	843.2352	476.9086	0.5249186	0.541882	578.0811	3.844515	0	826.1796	497.0018	0.3840762	0.5379571	575.5099	4.093954	0	33	835	487						Frog_fixed.avi	0
24668	1481	835.8411	477.8293	0.5251053	0.5417458	577.8948	3.859472	0	827.8553	500.3304	0.3843232	0.5376304	575.3192	4.101439	0	33	832	489						Frog_fixed.avi	0
24685	1482	844.827	479.367	0.525381	0.5414954	578.0249	3.864887	0	829.2888	493.2055	0.3845227	0.5373548	575.2975	4.095483	0	33	837	486						Frog_fixed.avi	0
24702	1483	839.0146	484.5139	0.5255669	0.5412598	577.7507	3.874296	0	827.2305	502.077	0.3847482	0.5369828	575.2113	4.103122	0	33	833	493						Frog_fixed.avi	0
24718	1484	837.8893	483.4518	0.5257732	0.5410811	577.7178	3.864728	0	824.6044	497.4575	0.3849431	0.5367271	575.0694	4.10763	0	33	831	490						Frog_fixed.avi	0
24735	1485	838.3935	483.3038	0.5260188	0.5409654	577.7607	3.878371	0	825.1044	498.4473	0.3851562	0.5364969	575.1181	4.122783	0	33	832	491						Frog_fixed.avi	0
24752	1486	832.6389	477.0539	0.526157	0.5408612	577.6768	3.878271	0	827.1315	500.1911	0.3853819	0.5362352	575.0163	4.127444	0	33	830	489						Frog_fixed.avi	0
24768	1487	844.6465	485.1151	0.5264748	0.5406487	577.5835	3.878188	0	820.7781	498.3967	0.385556	0.5360012	575.0792	4.131247	0	33	833	492						Frog_fixed.avi	0
24785	1488	833.1988	485.0225	0.5265965	0.5404553	577.6296	3.896645	0	825.1121	497.5839	0.3857922	0.5357845	574.8806	4.15737	0	33	829	491						Frog_fixed.avi	0
24802	1489	836.4771	488.0076	0.526802	0.5402535	577.377	3.88567	0	826.0486	496.8557	0.3859597	0.5354794	574.8633	4.140966	0	33	831	492						Frog_fixed.avi	0
24818	1490	836.2319	484.2572	0.5270265	0.5400392	577.4933	3.904451	0	823.1924	495.7772	0.3861498	0.5351229	574.7778	4.156617	0	33	830	490						Frog_fixed.avi	0
24835	1491	833.0172	484.8633	0.5272093	0.5397168	577.2177	3.912904	0	828.2226	497.6326	0.3863785	0.5347672	574.6248	4.158484	0	33	831	491						Frog_fixed.avi	0
24852	1492	840.3704	485.5229	0.5274868	0.5395106	577.3325	3.904694	0	818.9037	502.5501	0.3865659	0.5344263	574.4692	4.178998	0	33	830	494						Frog_fixed.avi	0
24868	1493	833.8368	484.5181	0.5276588	0.5393868	577.1583	3.933339	0	824.6935	494.1029	0.3867669	0.5342455	574.3916	4.174594	0	33	829	489						Frog_fixed.avi	0
24885	1494	835.0016	483.98	0.5278668	0.5392497	576.9531	3.928243	0	821.2345	498.03	0.3869148	0.5339867	574.5046	4.191196	0	33	828	491						Frog_fixed.avi	0
24902	1495	835.6628	485.1353	0.5280326	0.5391191	577.252	3.949706	0	820.8289	501.4054	0.3871029	0.533744	574.1819	4.202448	0	33	828	493						Frog_fixed.avi	0
24918	1496	834.2106	490.4604	0.5281954	0.5389449	576.8575	3.944191	0	820.5511	497.5284	0.387225	0.5335403	573.9973	4.196958	0	33	827	494						Frog_fixed.avi	0
24935	1497	836.4487	486.4664	0.5283269	0.5388178	576.6345	3.942686	0	818.8048	497.7674	0.3873351	0.5333523	574.0478	4.212744	0	33	828	492						Frog_fixed.avi	0
24951	1498	834.7629	486.8592	0.5284557	0.538645	576.7717	3.965878	0	821.1901	502.042	0.387476	0.5330186	573.8802	4.217578	0	33	828	494						Frog_fixed.avi	0
24968	1499	839.4856	481.1325	0.5286317	0.5384862	576.6875	3.969882	0	822.7186	496.8181	0.3875802	0.5327555	573.6926	4.226478	0	33	831	489						Frog_fixed.avi	0
24985	1500	836.5292	490.3473	0.5287378	0.5381135	576.3775	3.976963	0	824.6973	498.8371	0.3877035	0.5324138	573.4566	4.227451	0	33	831	495						Frog_fixed.avi	0
25002	1501	834.3198	488.4323	0.5287986	0.5378577	576.3402	3.985936	0	819.8212	502.6796	0.3877289	0.5319782	573.4556	4.248536	0	33	827	496						Frog_fixed.avi	0
25018	1502	831.7211	486.2423	0.5288419	0.5376222	576.2878	3.983617	0	819.2852	494.4022	0.3877568	0.531707	573.3922	4.238539	0	33	826	490						Frog_fixed.avi	0
25035	1503	831.6069	488.1023	0.5289251	0.5373444	576.0027	3.993558	0	819.9221	498.5131	0.3877947	0.5314093	573.29	4.257278	0	33	826	493						Frog_fixed.avi	0
25051	1504	835.1458	492.4365	0.5290111	0.5371594	575.871	4.004345	0	823.9664	499.0711	0.3878639	0.5312057	572.9444	4.266341	0	33	830	496						Frog_fixed.avi	0
25068	1505	835.4906	480.9494	0.5290567	0.5371051	575.7359	4.003648	0	823.9246	495.9966	0.3878891	0.5311092	572.7785	4.25845	0	33	830	488						Frog_fixed.avi	0
25085	1506	833.1576	480.4098	0.5290546	0.5370127	575.5045	4.02444	0	821.2266	494.7261	0.3879005	0.5309418	572.6315	4.273582	0	33	827	488						Frog_fixed.avi	0
25101	1507	834.2239	480.7318	0.5290656	0.5368261	575.3469	4.01743	0	824.0002	497.3999	0.3878806	0.5306377	572.5394	4.276678	0	33	829	489						Frog_fixed.avi	0
25118	1508	835.7187	483.1158	0.5290657	0.5364898	575.2297	4.029181	0	826.1517	498.0745	0.387852	0.5303371	572.3264	4.282826	0	33	831	491						Frog_fixed.avi	0
25135	1509	834.7531	477.3362	0.5290697	0.536225	575.0622	4.031201	0	824.2928	494.1929	0.3878346	0.5300434	572.2032	4.294875	0	33	830	486						Frog_fixed.avi	0
25151	1510	833.636	476.0499	0.5290882	0.5359564	575.0266	4.048738	0	828.1398	501.2369	0.3878386	0.5296392	572.0313	4.280133	0	33	831	489						Frog_fixed.avi	0
25168	1511	834.9741	482.6964	0.5291638	0.5356284	574.746	4.035406	0	829.1511	494.7285	0.3878686	0.5294976	571.8361	4.299458	0	33	832	489						Frog_fixed.avi	0
25185	1512	838.5491	477.778	0.5292651	0.5354437	574.5829	4.034706	0	830.68	494.4696	0.3879192	0.5292944	571.5918	4.311385	0	33	835	486						Frog_fixed.avi	0
25201	1513	842.2309	471.9396	0.529352	0.5353457	574.4813	4.04925	0	833.2824	492.7408	0.3879575	0.5290813	571.5015	4.308459	0	33	838	482						Frog_fixed.avi	0
25218	1514	844.4752	472.6933	0.5294411	0.5351427	574.5438	4.06526	0	833.3581	498.1329	0.3879964	0.5287918	571.3817	4.314764	0	33	839	485						Frog_fixed.avi	0
25235	1515	841.1904	478.7572	0.5295064	0.5349085	574.4667	4.072144	0	832.955	492.6498	0.3880283	0.5286387	571.3157	4.325812	0	33	837	486						Frog_fixed.avi	0
25251	1516	847.8113	481.1512	0.5295933	0.5347079	574.0986	4.066952	0	839.8108	489.361	0.3880995	0.5283862	571.0822	4.323056	0	33	844	485						Frog_fixed.avi	0
25268	1517	849.1305	474.5372	0.5296489	0.5345482	573.9116	4.090713	0	838.4496	497.3096	0.3881299	0.5280007	570.8037	4.323939	0	33	844	486						Frog_fixed.avi	0
25285	1518	854.1284	473.0709	0.5296979	0.5342916	573.6992	4.102628	0	840.217	488.2742	0.3881497	0.5278155	570.6127	4.347984	0	33	847	481						Frog_fixed.avi	0
25301	1519	851.373	471.1639	0.5297182	0.5339463	573.5817	4.089899	0	840.5848	494.9112	0.388144	0.5273666	570.4397	4.344843	0	33	846	483						Frog_fixed.avi	0
25318	1520	853.0258	471.9474	0.5297301	0.5336195	573.4973	4.104824	0	843.3818	490.3351	0.388128	0.5270667	570.3046	4.35082	0	33	848	481						Frog_fixed.avi	0
25335	1521	854.8618	477.5016	0.5297198	0.533245	573.4185	4.114466	0	843.3542	486.495	0.3880853	0.526743	569.9756	4.346042	0	33	849	482						Frog_fixed.avi	0
25351	1522	853.5361	472.796	0.5297312	0.5329785	573.2562	4.118612	0	844.0649	492.0885	0.3880592	0.5263414	569.8694	4.366105	0	33	849	482						Frog_fixed.avi	0
25368	1523	854.9991	474.6378	0.5297192	0.5326181	573.1581	4.14146	0	846.648	486.8449	0.3880423	0.5260965	569.7101	4.371214	0	33	851	481						Frog_fixed.avi	0
25385	1524	855.6462	474.6188	0.5297211	0.5322849	572.9741	4.128091	0	847.1432	497.8402	0.387992	0.5256369	569.5311	4.365176	0	33	851	486						Frog_fixed.avi	0
25401	1525	861.1736	467.8267	0.5295677	0.5319743	572.4427	4.166015	0	863.4498	482.5601	0.3878523	0.5254118	569.3706	4.382629	0	34	862	475						Frog_fixed.avi	0
25418	1526	893.9078	441.835	0.5294165	0.5314408	572.2957	4.145365	0	889.8391	457.6847	0.3876611	0.5248972	569.4231	4.38037	0	34	892	450						Frog_fixed.avi	0
25435	1527	895.4288	442.8121	0.5293536	0.5312559	572.2466	4.14698	0	888.6999	466.6225	0.3875752	0.5246556	569.0997	4.399131	0	34	892	455						Frog_fixed.avi	0
25451	1528	890.9844	441.7325	0.5292537	0.5309927	571.865	4.162175	0	890.3282	454.4856	0.3874647	0.5245537	568.8165	4.402162	0	34	891	448						Frog_fixed.avi	0
25468	1529	889.788	443.9559	0.529171	0.5308501	571.525	4.174363	0	888.8321	459.5156	0.3873405	0.5244328	568.6958	4.408387	0	34	889	452						Frog_fixed.avi	0
25485	1530	893.5088	440.7965	0.5291053	0.5307922	571.4915	4.177498	0	886.9014	457.1002	0.3871816	0.5244159	568.7834	4.414201	0	34	890	449						Frog_fixed.avi	0
25501	1531	891.631	441.2177	0.5290498	0.530825	571.4448	4.165845	0	884.1556	460.4336	0.387065	0.5244106	568.5022	4.410787	0	34	888	451						Frog_fixed.avi	0
25518	1532	892.0548	441.9685	0.5290158	0.530829	571.3498	4.170421	0	884.4298	459.8431	0.3870041	0.5243748	568.1499	4.426321	0	34	888	451						Frog_fixed.avi	0
25534	1533	892.5475	446.5305	0.5290281	0.5307766	571.178	4.170079	0	888.6409	461.8259	0.3869866	0.5243112	568.0657	4.420311	0	34	891	454						Frog_fixed.avi	0
25551	1534	891.6436	446.4119	0.529064	0.5306963	570.9841	4.172222	0	887.9324	462.2492	0.3869905	0.5242192	567.9692	4.428212	0	34	890	454						Frog_fixed.avi	0
25568	1535	892.2156	446.5887	0.5291249	0.5306154	570.8002	4.177486	0	886.0403	466.6374	0.3870113	0.5240332	567.831	4.435937	0	34	889	457						Frog_fixed.avi	0
25584	1536	889.44	444.9947	0.5291737	0.5305296	570.7471	4.186766	0	885.448	464.8875	0.3870746	0.5238683	567.4727	4.424807	0	34	887	455						Frog_fixed.avi	0
25601	1537	888.595	442.5815	0.5292132	0.5304167	570.6668	4.177413	0	885.5015	459.837	0.3871132	0.5237322	567.3929	4.434498	0	34	887	451						Frog_fixed.avi	0
25618	1538	885.9451	441.2209	0.5292651	0.5302759	570.5378	4.168159	0	882.7184	466.7715	0.3871706	0.5234589	567.2182	4.429049	0	34	884	454						Frog_fixed.avi	0
25634	1539	885.377	447.0588	0.5293708	0.5301235	570.1276	4.172114	0	882.7302	466.9263	0.3872285	0.5232712	567.0895	4.425952	0	34	884	457						Frog_fixed.avi	0
25651	1540	885.6361	451.3184	0.5294904	0.5300134	569.9147	4.168717	0	884.91	466.7331	0.387314	0.5230885	566.9648	4.417138	0	34	885	459						Frog_fixed.avi	0
25668	1541	886.5438	440.8587	0.5296351	0.529968	570.1482	4.168431	0	884.0845	460.3457	0.3874377	0.5230094	567.0483	4.415215	0	34	885	451						Frog_fixed.avi	0
25684	1542	888.3849	450.8162	0.5298311	0.5298989	569.9278	4.154531	0	889.1025	459.7758	0.387635	0.5229453	566.8037	4.4298	0	34	889	455						Frog_fixed.avi	0
25701	1543	887.9884	448.4138	0.5299912	0.5299708	569.7164	4.156328	0	886.735	462.4221	0.3877787	0.5228805	566.6702	4.412525	0	34	887	455						Frog_fixed.avi	0
25718	1544	891.6476	447.6571	0.5302484	0.5301005	569.8347	4.154398	0	889.3297	459.7933	0.3879752	0.5229822	566.5081	4.416897	0	34	890	454						Frog_fixed.avi	0
25734	1545	887.7746	445.229	0.5304207	0.5304348	569.5477	4.128764	0	887.5994	470.6374	0.3881447	0.5230862	566.4464	4.401967	0	34	888	458						Frog_fixed.avi	0
25751	1546	882.7285	453.0901	0.5305198	0.5307267	569.5305	4.131722	0	886.722	467.5015	0.388285	0.5234565	566.4967	4.408926	0	34	885	460						Frog_fixed.avi	0
25768	1547	895.8497	449.2027	0.5307778	0.5313335	569.425	4.137884	0	887.4149	464.4867	0.3884374	0.5238693	566.1849	4.402272	0	34	892	457						Frog_fixed.avi	0
25784	1548	893.2515	446.1842	0.5309084	0.5318909	569.3871	4.137589	0	888.3466	465.5394	0.3885995	0.5243847	565.9969	4.399915	0	34	891	456						Frog_fixed.avi	0
25801	1549	885.5031	456.3329	0.5310011	0.532356	569.3167	4.124051	0	887.9676	472.7003	0.3887148	0.5248151	566.1345	4.393812	0	34	887	465						Frog_fixed.avi	0
25818	1550	892.0278	453.3977	0.5312022	0.5329934	569.0806	4.127614	0	885.0624	465.9986	0.3888235	0.5254044	566.1819	4.401251	0	34	889	460						Frog_fixed.avi	0
25834	1551	892.9344	451.1405	0.5313748	0.5335519	569.2333	4.125296	0	885.3437	474.2134	0.3889978	0.5258337	565.8136	4.394227	0	34	889	463						Frog_fixed.avi	0
25851	1552	888.3639	459.8338	0.5314372	0.5339309	569.2385	4.120284	0	888.1988	470.5274	0.3891135	0.5263156	565.8572	4.380037	0	34	888	465						Frog_fixed.avi	0
25868	1553	888.0854	454.1382	0.5315408	0.5344537	568.9692	4.129863	0	886.7713	469.2428	0.3891931	0.5267267	565.9615	4.385945	0	34	887	462						Frog_fixed.avi	0
25884	1554	890.0947	459.0006	0.5316079	0.5346565	568.8608	4.122719	0	883.3954	467.5673	0.3892433	0.5270128	566.0088	4.382018	0	34	887	463						Frog_fixed.avi	0
25901	1555	891.8893	461.3604	0.5316861	0.5348155	568.6708	4.113901	0	885.9674	473.7653	0.3893297	0.5271573	565.8462	4.368735	0	34	889	468						Frog_fixed.avi	0
25918	1556	895.9946	448.4162	0.5317302	0.535172	568.8066	4.118128	0	889.1532	471.995	0.3893603	0.5273809	565.8588	4.3794	0	34	893	460						Frog_fixed.avi	0
25934	1557	893.4935	454.5034	0.5317048	0.5353822	568.9662	4.120152	0	888.3262	467.4742	0.3893446	0.5277396	565.928	4.377795	0	34	891	461						Frog_fixed.avi	0
25951	1558	893.2523	460.0186	0.5316429	0.5355548	568.8211	4.118458	0	884.015	475.3611	0.3892526	0.5279617	566.0242	4.360579	0	34	889	468						Frog_fixed.avi	0
25968	1559	890.4636	455.2569	0.5315571	0.5360476	568.929	4.114869	0	886.5306	467.2851	0.3891791	0.5284788	565.9899	4.365873	0	34	888	461						Frog_fixed.avi	0
25984	1560	894.1227	459.104	0.5314404	0.5363413	569.2326	4.125312	0	886.5873	475.4951	0.3890749	0.5289107	565.8439	4.373527	0	34	890	467						Frog_fixed.avi	0
26001	1561	898.389	453.8199	0.5313544	0.5369176	569.2458	4.122361	0	887.399	474.7599	0.3889502	0.529503	565.8909	4.363228	0	34	893	464						Frog_fixed.avi	0
26018	1562	896.3735	461.6353	0.5312359	0.5373079	568.9511	4.113773	0	887.3577	471.6427	0.3888436	0.5300593	566.0385	4.367678	0	34	892	467						Frog_fixed.avi	0
26034	1563	894.3243	456.4583	0.5311272	0.5378168	568.9561	4.126059	0	887.804	477.174	0.3887469	0.5304288	566.1138	4.356414	0	34	891	467						Frog_fixed.avi	0
26051	1564	892.1182	460.3239	0.5310749	0.5381457	568.9989	4.113056	0	888.837	469.6783	0.3887072	0.53092	566.1544	4.361146	0	34	890	465						Frog_fixed.avi	0
26067	1565	893.2458	457.1103	0.5310571	0.5385985	569.0593	4.12208	0	888.1362	475.4179	0.388698	0.531153	566.0883	4.353275	0	34	891	466						Frog_fixed.avi	0
26084	1566	888.874	463.1505	0.5310102	0.5388535	569.3101	4.126909	0	888.7053	472.5129	0.3887007	0.5315593	566.1432	4.360905	0	34	889	468						Frog_fixed.avi	0
26101	1567	891.5307	453.2447	0.5310066	0.5393961	569.3047	4.122804	0	885.7273	475.2923	0.3886854	0.5319114	566.1582	4.353578	0	34	889	464						Frog_fixed.avi	0
26117	1568	887.4799	461.0904	0.5309774	0.5397791	569.4062	4.126965	0	888.4272	472.5521	0.3886881	0.5323507	566.1802	4.366353	0	34	888	467						Frog_fixed.avi	0
26134	1569	889.6052	459.6197	0.5309745	0.5402494	569.394	4.114638	0	888.9781	474.663	0.3886669	0.5327199	566.1586	4.357797	0	34	889	467						Frog_fixed.avi	0
26151	1570	893.4354	461.756	0.5309388	0.5405779	569.426	4.118287	0	887.9703	477.4305	0.3886454	0.5330633	566.134	4.362731	0	34	891	470						Frog_fixed.avi	0
26167	1571	892.0426	454.0143	0.5309077	0.540967	569.434	4.107758	0	888.3707	475.3256	0.3885956	0.5334755	566.0807	4.354141	0	34	890	465						Frog_fixed.avi	0
26184	1572	896.1008	464.3001	0.5308628	0.5411602	569.4155	4.115754	0	884.2652	483.5995	0.388505	0.5336592	566.0479	4.362101	0	34	890	474						Frog_fixed.avi	0
26201	1573	900.2619	460.2635	0.5308338	0.5413988	569.3509	4.107543	0	884.4067	476.9888	0.3884636	0.5340491	566.0885	4.363208	0	34	892	469						Frog_fixed.avi	0
26217	1574	897.1451	455.212	0.5307621	0.5417608	569.3723	4.132656	0	887.6846	474.8936	0.3884348	0.5343547	566.1551	4.352559	0	34	892	465						Frog_fixed.avi	0
26234	1575	893.6982	460.504	0.5307183	0.5419418	569.345	4.110716	0	886.1434	478.4235	0.388412	0.5346237	566.1841	4.35745	0	34	890	469						Frog_fixed.avi	0
26251	1576	893.657	461.1732	0.5307006	0.5422628	569.3267	4.107692	0	888.4769	475.427	0.3883877	0.5350527	566.2277	4.341973	0	34	891	468						Frog_fixed.avi	0
26267	1577	893.6791	457.9803	0.5306832	0.5426897	569.3716	4.112317	0	886.2477	478.0097	0.3883852	0.5353923	566.2375	4.361413	0	34	890	468						Frog_fixed.avi	0
26284	1578	895.9039	459.2603	0.5306575	0.5429934	569.336	4.108168	0	886.3051	471.7486	0.3883247	0.535879	566.4008	4.359093	0	34	891	466						Frog_fixed.avi	0
26301	1579	889.7063	457.4541	0.5306048	0.54348	569.2621	4.114795	0	886.6436	479.4004	0.3883152	0.5362571	566.4663	4.363152	0	34	888	468						Frog_fixed.avi	0
26317	1580	887.5945	460.9865	0.5305312	0.543811	569.4119	4.109682	0	887.7667	477.887	0.3882809	0.5367893	566.3782	4.345194	0	34	888	469						Frog_fixed.avi	0
26334	1581	889.4538	460.0671	0.5304835	0.5442981	569.3925	4.112494	0	887.5461	472.9764	0.3882192	0.5374076	566.3519	4.357152	0	34	888	467						Frog_fixed.avi	0
26351	1582	893.619	458.8737	0.5304193	0.5447784	569.4559	4.107664	0	889.5051	478.0456	0.3881383	0.5379233	566.2279	4.364891	0	34	892	468						Frog_fixed.avi	0
26367	1583	898.3389	458.0206	0.530313	0.5451812	569.3208	4.109051	0	885.8289	480.4334	0.3880028	0.5385106	566.1221	4.351404	0	34	892	469						Frog_fixed.avi	0
26384	1584	891.9366	456.9	0.5301359	0.545697	569.1948	4.113401	0	884.9685	475.9078	0.3878349	0.5391945	566.4265	4.338312	0	34	888	466						Frog_fixed.avi	0
26401	1585	889.0903	460.7449	0.5299888	0.5459471	569.438	4.112955	0	889.5342	472.7878	0.3877329	0.5397401	566.4391	4.350893	0	34	889	467						Frog_fixed.avi	0
26417	1586	896.21	459.5747	0.5299097	0.5462134	569.4631	4.107492	0	884.5149	478.1151	0.3876165	0.5400966	566.3533	4.345422	0	34	890	469						Frog_fixed.avi	0
26434	1587	899.5908	455.1434	0.5298389	0.5465475	569.4581	4.099073	0	886.6504	475.3869	0.3875234	0.5405388	566.2637	4.352353	0	34	893	465						Frog_fixed.avi	0
26451	1588	893.4226	459.1304	0.5297316	0.5467412	569.4012	4.105259	0	886.3268	475.3651	0.3874429	0.5408586	566.3133	4.321708	0	34	890	467						Frog_fixed.avi	0
26467	1589	892.5891	459.627	0.5296869	0.5469408	569.4298	4.083734	0	884.6902	472.9513	0.3873948	0.5413198	566.3852	4.332695	0	34	889	466						Frog_fixed.avi	0
26484	1590	895.3388	451.2354	0.5296939	0.5474696	569.5224	4.090782	0	886.9668	478.1556	0.387413	0.5417311	566.3575	4.327993	0	34	891	465						Frog_fixed.avi	0
26501	1591	897.8028	458.362	0.5297746	0.5476865	569.6989	4.091049	0	884.2657	471.0005	0.3874206	0.5423078	566.4384	4.321257	0	34	891	465						Frog_fixed.avi	0
26517	1592	897.9401	454.9328	0.5298768	0.5480481	569.6848	4.105729	0	890.0947	475.1312	0.3874723	0.5425304	566.5266	4.319515	0	34	894	465						Frog_fixed.avi	0
26534	1593	893.4539	456.948	0.5299602	0.5477895	569.7955	4.116437	0	889.7022	472.6931	0.387503	0.5425047	566.7341	4.322598	0	34	892	465						Frog_fixed.avi	0
26551	1594	-1280	-1024	-1	-1	-1	-1	4	886.4163	489.3134	0.3875067	0.5421789	567.0231	4.274983	0	34	886	489						Frog_fixed.avi	0
26567	1595	-1280	-1024	-1	-1	-1	-1	4	-1280	-1024	-1	-1	-1	-1	4	34	0	0						Frog_fixed.avi	0
26584	1596	909.0156	500.5425	0.5302957	0.5479266	569.7955	3.993741	0	890.7421	470.8274	0.3875578	0.5425349	567.173	4.330993	0	34	900	486						Frog_fixed.avi	0
26601	1597	897.2626	455.5468	0.5300444	0.5481394	569.7955	4.027009	0	899.0213	452.3433	0.3876272	0.5431584	567.1636	4.376425	0	34	898	454						Frog_fixed.avi	0
26617	1598	-1280	-1024	-1	-1	-1	-1	4	-1280	-1024	-1	-1	-1	-1	4		0	0						Frog_fixed.avi	0
26634	1599	-1280	-1024	-1	-1	-1	-1	4	-1280	-1024	-1	-1	-1	-1	4		0	0						Frog_fixed.avi	0
26650	1600	-1280	-1024	-1	-1	-1	-1	4	-1280	-1024	-1	-1	-1	-1	4		0	0						Frog_fixed.avi	0
26667	1601	-1280	-1024	-1	-1	-1	-1	4	-1280	-1024	-1	-1	-1	-1	4		0	0						Frog_fixed.avi	0
26684	1602	-1280	-1024	-1	-1	-1	-1	4	-1280	-1024	-1	-1	-1	-1	4		0	0						Frog_fixed.avi	0
26700	1603	-1280	-1024	-1	-1	-1	-1	4	-1280	-1024	-1	-1	-1	-1	4		0	0						Frog_fixed.avi	0
26717	1604	-1280	-1024	-1	-1	-1	-1	4	-1280	-1024	-1	-1	-1	-1	4		0	0						Frog_fixed.avi	0
26734	1605	-1280	-1024	-1	-1	-1	-1	4	-1280	-1024	-1	-1	-1	-1	4		0	0						Frog_fixed.avi	0
26750	1606	-1280	-1024	-1	-1	-1	-1	4	-1280	-1024	-1	-1	-1	-1	4		0	0						Frog_fixed.avi	0
26767	1607	-1280	-1024	-1	-1	-1	-1	4	-1280	-1024	-1	-1	-1	-1	4		0	0						Frog_fixed.avi	0
26784	1608	-1280	-1024	-1	-1	-1	-1	4	-1280	-1024	-1	-1	-1	-1	4		0	0						Frog_fixed.avi	0
26800	1609	-1280	-1024	-1	-1	-1	-1	4	-1280	-1024	-1	-1	-1	-1	4		0	0						Frog_fixed.avi	0
26817	1610	-1280	-1024	-1	-1	-1	-1	4	-1280	-1024	-1	-1	-1	-1	4		0	0						Frog_fixed.avi	0
26834	1611	895.2001	439.2033	0.5303534	0.5529115	573.8941	4.160093	0	897.3921	463.0896	0.3884354	0.5469407	568.0283	4.332776	0	35	896	451						Frog_fixed.avi	0
26850	1612	900.5316	444.9937	0.5305209	0.5532152	571.2511	4.126249	0	888.3289	466.1204	0.3885334	0.5472085	568.1093	4.324881	0	35	894	456						Frog_fixed.avi	0
26867	1613	887.9183	452.7282	0.5306461	0.5536336	571.0182	4.1504	0	892.9512	458.7448	0.3887416	0.5476303	567.8031	4.380456	0	35	890	456						Frog_fixed.avi	0
26884	1614	890.5554	445.3757	0.5307468	0.5537824	571.0996	4.12421	0	899.1913	463.6186	0.388897	0.5475284	568.0157	4.32365	0	35	895	454						Frog_fixed.avi	0
26900	1615	892.9202	445.0606	0.5308809	0.5539931	571.2961	4.135246	0	892.6806	463.4794	0.3889763	0.5477235	568.0837	4.331506	0	35	893	454						Frog_fixed.avi	0
26917	1616	896.4877	451.5647	0.5310131	0.5540683	571.2333	4.122173	0	889.8661	463.9096	0.3890457	0.5478286	568.0183	4.337315	0	35	893	458						Frog_fixed.avi	0
26934	1617	903.1857	451.8972	0.5311151	0.5541859	571.0408	4.137131	0	896.8973	464.2271	0.389199	0.5479863	567.8346	4.326326	0	35	900	458						Frog_fixed.avi	0
26950	1618	894.441	448.3335	0.5311627	0.5544731	571.0016	4.13746	0	897.9758	465.5273	0.3892924	0.5480718	567.8213	4.340895	0	35	896	457						Frog_fixed.avi	0
26967	1619	893.9948	445.9266	0.5312067	0.554649	571.0256	4.132856	0	900.0415	468.5387	0.3893548	0.5481465	567.8763	4.336376	0	35	897	457						Frog_fixed.avi	0
26984	1620	892.6959	446.8243	0.5312444	0.5547858	570.9805	4.130427	0	895.0427	474.8183	0.3894001	0.5482283	567.9582	4.347105	0	35	894	461						Frog_fixed.avi	0
27000	1621	888.223	452.8553	0.5312828	0.5548561	571.0104	4.148938	0	896.2307	471.0184	0.3894482	0.5483543	568.046	4.352183	0	35	892	462						Frog_fixed.avi	0
27017	1622	898.2715	450.9304	0.5314053	0.5549141	570.9969	4.144381	0	892.6331	471.7672	0.3894963	0.5483784	567.9948	4.358101	0	35	895	461						Frog_fixed.avi	0
27033	1623	900.9528	451.6015	0.5315402	0.5549611	571.0284	4.140875	0	895.3812	476.4317	0.3896092	0.5484244	567.7343	4.356199	0	35	898	464						Frog_fixed.avi	0
27050	1624	898.9419	450.8452	0.5316476	0.5551087	570.9357	4.152182	0	896.6102	469.1484	0.3897644	0.548614	567.6878	4.350714	0	35	898	460						Frog_fixed.avi	0
27067	1625	892.4926	445.6597	0.5317208	0.5553534	570.9973	4.157426	0	900.2732	468.0822	0.3898808	0.5488046	567.746	4.357501	0	35	896	457						Frog_fixed.avi	0
27083	1626	890.3864	444.5627	0.5317803	0.5555803	570.9483	4.168669	0	895.0447	471.3051	0.3899406	0.548931	567.8519	4.353327	0	35	893	458						Frog_fixed.avi	0
27100	1627	897.7472	448.6679	0.5318658	0.5556924	570.9233	4.170747	0	895.77	471.6072	0.389982	0.5490981	567.8815	4.349948	0	35	897	460						Frog_fixed.avi	0
27117	1628	893.9279	454.6457	0.5318369	0.5558	571.119	4.186604	0	895.9911	475.3884	0.3899727	0.5492166	567.9887	4.361559	0	35	895	465						Frog_fixed.avi	0
27133	1629	888.7919	454.4416	0.5317845	0.5559886	571.0415	4.183682	0	897.614	466.6343	0.389956	0.5493941	568.0106	4.379614	0	35	893	461						Frog_fixed.avi	0
27150	1630	887.7804	448.7097	0.5317591	0.5562092	571.0776	4.183995	0	896.1933	467.5292	0.3899349	0.5495366	567.9913	4.365601	0	35	892	458						Frog_fixed.avi	0
27167	1631	889.1251	449.076	0.5317438	0.5563039	571.0624	4.187078	0	899.2603	471.9078	0.3899247	0.5496256	567.983	4.360948	0	35	894	460						Frog_fixed.avi	0
27183	1632	895.3759	446.0363	0.5317294	0.5563642	571.0626	4.21101	0	896.4261	473.1118	0.3899156	0.5496871	567.981	4.373606	0	35	896	460						Frog_fixed.avi	0
27200	1633	897.7355	449.0453	0.5317185	0.5564417	571.0665	4.218867	0	899.1899	476.0482	0.3899056	0.5497767	568.0399	4.36154	0	35	898	463						Frog_fixed.avi	0
27217	1634	895.1919	451.1687	0.5316836	0.5565167	571.1459	4.211075	0	899.6421	478.3615	0.3898917	0.5498603	568.0819	4.370196	0	35	897	465						Frog_fixed.avi	0
27233	1635	900.5139	459.2176	0.5316452	0.5565946	571.1829	4.213042	0	901.7422	476.6959	0.3898661	0.55004	568.1031	4.375206	0	35	901	468						Frog_fixed.avi	0
27250	1636	900.6987	455.6915	0.5315793	0.5567647	571.3548	4.224478	0	899.3859	472.6602	0.3897921	0.5502757	568.2327	4.387396	0	35	900	464						Frog_fixed.avi	0
27267	1637	897.5977	447.4606	0.5314585	0.5569973	571.7933	4.222383	0	896.5258	467.8164	0.3896887	0.5504522	568.3594	4.374276	0	35	897	458						Frog_fixed.avi	0
27283	1638	902.9467	447.6041	0.5313807	0.557204	571.7836	4.241593	0	893.4196	475.1455	0.3895807	0.5505521	568.5727	4.391037	0	35	898	461						Frog_fixed.avi	0
27300	1639	899.1987	456.5827	0.5312797	0.5573803	571.6481	4.236685	0	895.0399	477.7497	0.3895226	0.5507724	568.5757	4.397508	0	35	897	467						Frog_fixed.avi	0
27317	1640	900.5145	450.3942	0.5312107	0.5577443	571.4958	4.236726	0	896.0414	473.2252	0.3894868	0.5511184	568.592	4.404188	0	35	898	462						Frog_fixed.avi	0
27333	1641	899.6838	449.8757	0.5311488	0.5580692	571.7195	4.239387	0	898.3343	476.5049	0.3894801	0.5513632	568.7078	4.41389	0	35	899	463						Frog_fixed.avi	0
27350	1642	897.2566	464.1225	0.5311286	0.5582608	571.8497	4.254061	0	897.2031	478.0206	0.3894931	0.5516434	568.8168	4.420482	0	35	897	471						Frog_fixed.avi	0
27367	1643	896.7529	451.5323	0.5311125	0.5587678	571.994	4.253305	0	900.2216	473.4526	0.3895319	0.552003	568.9265	4.425304	0	35	898	462						Frog_fixed.avi	0
27383	1644	899.1035	458.4899	0.5311521	0.5589738	572.2441	4.254865	0	897.5927	481.6404	0.3895563	0.5521808	569.142	4.426069	0	35	898	470						Frog_fixed.avi	0
27400	1645	904.9146	451.9865	0.5312107	0.5593884	572.5576	4.259793	0	901.3081	477.3041	0.3896247	0.5524304	569.3518	4.422401	0	35	903	465						Frog_fixed.avi	0
27417	1646	905.9411	455.4018	0.5312931	0.559724	572.6722	4.271108	0	895.1786	472.907	0.3896771	0.5526414	569.4559	4.445182	0	35	901	464						Frog_fixed.avi	0
27433	1647	903.6038	456.1891	0.5314337	0.5600142	572.5883	4.26793	0	897.5833	475.8054	0.3899167	0.5527768	569.5796	4.447027	0	35	901	466						Frog_fixed.avi	0
27450	1648	902.8949	451.4333	0.5317007	0.560495	573.0969	4.276378	0	896.4818	474.2295	0.3901974	0.5528228	569.7997	4.453893	0	35	900	463						Frog_fixed.avi	0
27467	1649	902.7622	459.522	0.5321773	0.5608391	573.3077	4.278463	0	895.3324	476.0179	0.3907313	0.5528241	569.9327	4.461755	0	35	899	468						Frog_fixed.avi	0
27483	1650	903.1141	454.6398	0.5329263	0.5613905	573.3405	4.28169	0	895.0508	477.321	0.3915585	0.5528147	569.874	4.46333	0	35	899	466						Frog_fixed.avi	0
27500	1651	907.7151	452.8919	0.5339984	0.5620569	573.7	4.27912	0	896.7504	481.5938	0.3926944	0.5528654	570.0063	4.475863	0	35	902	467						Frog_fixed.avi	0
27517	1652	900.2042	459.9877	0.5352039	0.5625639	573.7234	4.303062	0	898.0132	478.2054	0.3939954	0.5529186	570.2361	4.474937	0	35	899	469						Frog_fixed.avi	0
27533	1653	902.7832	466.6052	0.5365697	0.5630941	574.1211	4.322857	0	893.9448	484.7539	0.3954075	0.5529043	570.4051	4.481367	0	35	898	476						Frog_fixed.avi	0
27550	1654	905.8683	458.1052	0.5379431	0.5637578	574.5382	4.32761	0	895.5012	483.1555	0.396868	0.5529029	570.4756	4.476396	0	35	901	471						Frog_fixed.avi	0
27566	1655	907.5674	459.9003	0.5393079	0.5643748	574.8035	4.326121	0	898.9502	485.468	0.3983052	0.5529165	570.4967	4.483153	0	35	903	473						Frog_fixed.avi	0
27583	1656	900.7151	463.6707	0.5404824	0.5649045	575.0764	4.31652	0	900.9445	484.258	0.3996798	0.5529797	570.5573	4.480404	0	35	901	474						Frog_fixed.avi	0
27600	1657	905.8546	466.1794	0.5417081	0.5655478	575.4269	4.329338	0	894.4281	491.5406	0.4009075	0.5530428	570.8507	4.49358	0	35	900	479						Frog_fixed.avi	0
27616	1658	903.7029	468.8916	0.5428098	0.566328	575.5319	4.31608	0	898.3365	491.1371	0.4021591	0.5532398	570.8271	4.50447	0	35	901	480						Frog_fixed.avi	0
27633	1659	855.3202	638.2106	0.5440438	0.5685302	575.6873	4.320684	0	854.8477	653.238	0.4036851	0.554928	570.7064	4.490887	0	36	855	646						Frog_fixed.avi	0
27650	1660	793.7269	866.034	0.5452369	0.5712503	575.7859	4.322989	0	784.4639	887.9559	0.4054446	0.5572964	570.5781	4.495192	0	36	789	877						Frog_fixed.avi	0
27666	1661	783.2499	988.1823	0.5463113	0.5727311	576.0015	4.312136	0	756.9362	999.292	0.4066695	0.5582956	570.5836	4.489669	0	36	770	994						Frog_fixed.avi	0
27683	1662	773.7792	986.223	0.5472877	0.5732515	576.0947	4.309105	0	752.2602	998.8691	0.4073482	0.5583037	570.9101	4.468849	0	36	763	993						Frog_fixed.avi	0
27700	1663	773.29	989.8099	0.5481144	0.5739034	576.2843	4.309113	0	753.8728	999.9956	0.4082167	0.5584607	570.7581	4.482897	0	36	764	995						Frog_fixed.avi	0
27716	1664	775.6756	990.3442	0.5488988	0.5744221	576.3981	4.308475	0	748.3218	997.0409	0.4088887	0.5585795	571.0767	4.481553	0	36	762	994						Frog_fixed.avi	0
27733	1665	776.8686	992.4816	0.5495806	0.5747853	576.4233	4.301652	0	753.6138	1001.437	0.4096096	0.5585549	571.0096	4.48595	0	36	765	997						Frog_fixed.avi	0
27750	1666	771.9489	993.8184	0.5501474	0.5751065	576.5741	4.299711	0	754.5676	1000.262	0.4101883	0.558486	570.9382	4.490373	0	36	763	997						Frog_fixed.avi	0
27766	1667	771.5353	993.4462	0.5506688	0.5753044	576.7261	4.306429	0	751.9168	1001.656	0.410689	0.5584128	570.9669	4.48931	0	36	762	998						Frog_fixed.avi	0
27783	1668	772.3442	993.1457	0.5510814	0.5755433	576.6246	4.295605	0	754.0892	1000.637	0.4111036	0.5583294	571.165	4.485169	0	36	763	997						Frog_fixed.avi	0
27800	1669	776.658	999.572	0.5514398	0.5757515	576.9058	4.311471	0	745.5425	1001.491	0.4113627	0.5582814	571.3193	4.485239	0	36	761	1001						Frog_fixed.avi	0
27816	1670	765.948	1037.316	0.551659	0.5763878	576.9291	4.313003	0	738.0911	1041.61	0.4118049	0.5587768	571.4265	4.492448	0	37	752	1039						Frog_fixed.avi	0
27833	1671	666.6462	1256.344	0.5521204	0.5781278	576.9378	4.304435	0	635.4539	1259.456	0.4128354	0.5604666	571.2062	4.489511	0	37	651	1258						Frog_fixed.avi	0
27850	1672	670.9275	1214.583	0.5524611	0.5781561	577.0474	4.325374	0	634.9304	1208.469	0.4129274	0.5604052	571.3138	4.499827	0	37	653	1212						Frog_fixed.avi	0
27866	1673	653.6647	1262.637	0.5525644	0.5783698	576.9948	4.307239	0	619.5802	1254.207	0.4129545	0.5603989	571.331	4.486068	0	37	637	1258						Frog_fixed.avi	0
27883	1674	659.1455	1247.739	0.5526962	0.578573	577.0927	4.298575	0	628.5258	1237.167	0.4130226	0.5604803	571.3024	4.484468	0	37	644	1242						Frog_fixed.avi	0
27900	1675	659.1561	1254.624	0.5528183	0.5788701	577.3541	4.30514	0	629.0605	1243.651	0.4130746	0.5606322	571.2768	4.480136	0	37	644	1249						Frog_fixed.avi	0
27916	1676	662.7172	1246.508	0.5529272	0.579195	577.0817	4.293659	0	630.4086	1242.3	0.4131209	0.5608212	571.1456	4.464703	0	37	647	1244						Frog_fixed.avi	0
27933	1677	656.9113	1254.837	0.5529655	0.5793299	576.9075	4.275703	0	629.8945	1239.094	0.4131167	0.5610407	571.0255	4.462501	0	37	643	1247						Frog_fixed.avi	0
27950	1678	659.8971	1262.996	0.5529432	0.5794142	576.8998	4.26877	0	627.4413	1240.227	0.4130138	0.5612012	570.953	4.441221	0	37	644	1252						Frog_fixed.avi	0
27966	1679	656.8676	1259.908	0.5528049	0.5794963	576.8248	4.272631	0	625.4373	1244.852	0.4128348	0.5612792	570.8837	4.433856	0	37	641	1252						Frog_fixed.avi	0
27983	1680	653.2126	1255.709	0.5526012	0.5796174	576.7325	4.262877	0	628.3285	1240.934	0.4126433	0.5613547	570.9174	4.423268	0	37	641	1248						Frog_fixed.avi	0
28000	1681	664.4239	1249.896	0.5525074	0.5796961	576.5616	4.259331	0	624.6361	1243.055	0.4123994	0.5614685	570.6516	4.405354	0	37	645	1246						Frog_fixed.avi	0
28016	1682	660.6053	1248.385	0.5522873	0.5798488	576.4819	4.249157	0	628.4783	1241.964	0.4121876	0.561679	570.7849	4.391481	0	37	645	1245						Frog_fixed.avi	0
28033	1683	657.6749	1250.344	0.5521195	0.5799864	576.4873	4.238487	0	631.6103	1239.806	0.4120347	0.5619137	570.3793	4.370063	0	37	645	1245						Frog_fixed.avi	0
28050	1684	662.164	1254.152	0.5520377	0.5801129	576.3721	4.238051	0	628.9641	1239.606	0.4118527	0.562131	570.3598	4.366505	0	37	646	1247						Frog_fixed.avi	0
28066	1685	661.9592	1258.432	0.5519332	0.5802007	576.1713	4.224823	0	628.6419	1242.354	0.4116953	0.5623008	570.3752	4.360115	0	37	645	1250						Frog_fixed.avi	0
28083	1686	660.6418	1258.485	0.551802	0.5802215	575.8652	4.204288	0	625.8953	1239.647	0.411552	0.5624707	570.1049	4.343115	0	37	643	1249						Frog_fixed.avi	0
28100	1687	658.7832	1259.54	0.5517043	0.5802515	575.8654	4.198121	0	631.0403	1241.097	0.4114246	0.5625349	569.952	4.325386	0	37	645	1250						Frog_fixed.avi	0
28116	1688	662.5311	1259.824	0.5515988	0.5802606	575.9047	4.190631	0	629.0475	1240.146	0.411262	0.5625957	569.9648	4.317625	0	37	646	1250						Frog_fixed.avi	0
28133	1689	658.566	1258.677	0.5514836	0.5802732	575.7917	4.186481	0	625.2109	1240.252	0.4111128	0.5626395	569.9313	4.31175	0	37	642	1249						Frog_fixed.avi	0
28149	1690	660.1852	1258.308	0.5514162	0.5803351	575.6046	4.181207	0	625.5757	1243.79	0.4110374	0.5627264	569.7111	4.294453	0	37	643	1251						Frog_fixed.avi	0
28166	1691	645.9613	1262.803	0.551487	0.5805752	575.7144	4.15276	0	609.8783	1247.345	0.4110678	0.5629025	569.5723	4.271829	0	37	628	1255						Frog_fixed.avi	0
28183	1692	630.3986	1258.403	0.55159	0.5808525	575.3436	4.121879	0	593.4219	1254.301	0.4111516	0.5631642	569.3157	4.248096	0	37	612	1256						Frog_fixed.avi	0
28199	1693	630.9454	1267.144	0.5515586	0.5809645	575.202	4.123437	0	594.0764	1247.87	0.4110853	0.5634991	569.3624	4.241588	0	37	613	1258						Frog_fixed.avi	0
28216	1694	629.7062	1261.218	0.5515056	0.581268	575.0334	4.106936	0	597.1044	1249.764	0.411047	0.5637437	569.23	4.231773	0	37	613	1255						Frog_fixed.avi	0
28233	1695	631.4593	1255.97	0.5514417	0.5815997	574.926	4.089245	0	595.4458	1246.526	0.4109468	0.5640068	569.1844	4.207665	0	37	613	1251						Frog_fixed.avi	0
28249	1696	636.4855	1263.108	0.5514017	0.5817102	574.893	4.098156	0	593.5493	1247.724	0.4108792	0.5641953	568.9338	4.195517	0	37	615	1255						Frog_fixed.avi	0
28266	1697	632.5912	1261.605	0.5513702	0.5817993	574.7931	4.079991	0	596.8901	1247.664	0.410848	0.5643192	568.7103	4.171273	0	37	615	1255						Frog_fixed.avi	0
28283	1698	631.1921	1266.71	0.5513752	0.581927	574.6985	4.050789	0	595.7117	1247.269	0.4108318	0.5644304	568.7209	4.162166	0	37	613	1257						Frog_fixed.avi	0
28299	1699	633.7937	1260.091	0.5514079	0.5821697	574.624	4.043406	0	594.2999	1250.763	0.4108433	0.5645713	568.6237	4.152533	0	37	614	1255						Frog_fixed.avi	0
28316	1700	632.0571	1258.106	0.5514637	0.5824425	574.5018	4.033778	0	592.373	1246.623	0.4108646	0.5648303	568.587	4.153329	0	37	612	1252						Frog_fixed.avi	0
28333	1701	632.2397	1267.297	0.5514966	0.5825954	574.4398	4.028483	0	593.0186	1248.694	0.4108913	0.5651028	568.6021	4.132976	0	37	613	1258						Frog_fixed.avi	0
28349	1702	634.4512	1264.466	0.551535	0.5829707	574.2349	4.016839	0	595.0653	1249.759	0.410931	0.5653225	568.5582	4.133957	0	37	615	1257						Frog_fixed.avi	0
28366	1703	631.7186	1263.519	0.5516022	0.5832673	574.4022	3.997387	0	594.4462	1252.824	0.4110017	0.5655512	568.4979	4.116669	0	37	613	1258						Frog_fixed.avi	0
28383	1704	632.5874	1268.893	0.5516948	0.5834672	574.5563	3.993074	0	599.4373	1250.112	0.4111307	0.5658345	568.47	4.108272	0	37	616	1260						Frog_fixed.avi	0
28399	1705	633.5865	1263.898	0.5518319	0.5838301	574.5854	3.976714	0	597.1423	1249.046	0.4112416	0.5660291	568.2922	4.098161	0	37	615	1256						Frog_fixed.avi	0
28416	1706	635.3275	1262.378	0.5519435	0.5841143	574.3099	3.971241	0	596.6662	1253.474	0.4113206	0.5662012	568.3085	4.098133	0	37	616	1258						Frog_fixed.avi	0
28433	1707	632.6842	1267.674	0.5520156	0.5843183	574.2052	3.974119	0	596.7565	1248.83	0.411397	0.5663629	568.3788	4.090087	0	37	615	1258						Frog_fixed.avi	0
28449	1708	628.5914	1261.541	0.5521044	0.5846586	574.2848	3.955353	0	597.5686	1251.566	0.4115211	0.5665326	568.2854	4.085307	0	37	613	1257						Frog_fixed.avi	0
28466	1709	629.2678	1262.704	0.5521922	0.5848972	574.4219	3.944378	0	599.5649	1246.267	0.4116493	0.5666826	568.171	4.080126	0	37	614	1254						Frog_fixed.avi	0
28483	1710	632.6473	1270.903	0.5523217	0.585007	574.3822	3.942796	0	602.3647	1247.066	0.411754	0.5667433	568.196	4.061652	0	37	618	1259						Frog_fixed.avi	0
28499	1711	583.59	1254.167	0.5525708	0.5851786	574.1013	3.93668	0	565.2483	1231.703	0.4120615	0.5668397	568.132	4.052389	0	38	574	1243						Frog_fixed.avi	0
28516	1712	597.2484	1254.339	0.5526593	0.5855648	574.2997	3.921785	0	566.2121	1239.282	0.4121777	0.5669472	568.0501	4.043654	0	38	582	1247						Frog_fixed.avi	0
28533	1713	598.3527	1255.81	0.5527787	0.5857905	574.1469	3.90434	0	562.8004	1240.65	0.412261	0.5670826	568.0787	4.037627	0	38	581	1248						Frog_fixed.avi	0
28549	1714	596.7608	1262.315	0.5528898	0.5859947	574.1046	3.900226	0	563.0376	1240.77	0.4123172	0.5672035	568.0898	4.027776	0	38	580	1252						Frog_fixed.avi	0
28566	1715	599.8016	1254.88	0.5529835	0.586313	573.8949	3.885605	0	559.5854	1241.964	0.4124131	0.5673658	567.8681	4.024881	0	38	580	1248						Frog_fixed.avi	0
28583	1716	595.713	1255.133	0.5530702	0.5865258	573.9626	3.880546	0	566.2875	1238.425	0.4125551	0.5675013	567.6984	4.012609	0	38	581	1247						Frog_fixed.avi	0
28599	1717	599.3269	1258.469	0.5531679	0.5866214	573.8049	3.88224	0	567.7958	1236.465	0.4126409	0.5675919	567.6281	4.006584	0	38	584	1247						Frog_fixed.avi	0
28616	1718	598.5272	1264.822	0.5532447	0.5867003	573.7549	3.87074	0	566.0217	1239.535	0.4126795	0.5676393	567.6266	3.998912	0	38	582	1252						Frog_fixed.avi	0
28633	1719	601.4557	1262.874	0.5533183	0.5869022	573.5576	3.853789	0	565.4193	1242.07	0.4126991	0.5676706	567.5966	4.002583	0	38	583	1252						Frog_fixed.avi	0
28649	1720	601.5327	1257.246	0.5533545	0.5870629	573.4921	3.857171	0	565.6111	1241.1	0.4127066	0.5677179	567.5381	3.995364	0	38	584	1249						Frog_fixed.avi	0
28666	1721	601.3962	1256.7	0.5533932	0.5872059	573.4236	3.846322	0	566.6224	1244.769	0.412733	0.5677915	567.3484	3.993413	0	38	584	1251						Frog_fixed.avi	0
28682	1722	598.9238	1258.349	0.5534471	0.5873595	573.4432	3.844203	0	566.4679	1243.756	0.4127488	0.5679537	567.2949	3.995392	0	38	583	1251						Frog_fixed.avi	0
28699	1723	598.98	1259.895	0.5534855	0.5875059	573.405	3.85721	0	566.1455	1238.812	0.4127892	0.5682075	567.1064	3.990918	0	38	583	1249						Frog_fixed.avi	0
28716	1724	600.0306	1256.264	0.5535349	0.5877938	573.2783	3.833757	0	567.6953	1241.49	0.4128072	0.5684219	566.935	3.979991	0	38	584	1249						Frog_fixed.avi	0
28732	1725	598.7797	1254.148	0.5535679	0.588076	573.0929	3.831219	0	566.9642	1245.22	0.412822	0.5685877	566.7761	3.979795	0	38	583	1250						Frog_fixed.avi	0
28749	1726	600.6653	1261.789	0.5535958	0.5882223	572.8763	3.833805	0	566.3127	1245.856	0.4128231	0.5687733	566.6355	3.975609	0	38	583	1254						Frog_fixed.avi	0
28766	1727	609.0976	1258.235	0.5536337	0.5883762	572.7222	3.856492	0	567.0345	1244.561	0.4128066	0.5689629	566.4821	3.967847	0	38	588	1251						Frog_fixed.avi	0
28782	1728	606.4034	1257.12	0.5536298	0.5884905	572.6357	3.84597	0	564.9963	1242.673	0.4127516	0.5690245	566.3767	3.961501	0	38	586	1250						Frog_fixed.avi	0
28799	1729	607.2507	1254.119	0.5535966	0.5885897	572.5755	3.852984	0	567.7571	1244.474	0.412683	0.5690473	566.4119	3.965409	0	38	588	1249						Frog_fixed.avi	0
28816	1730	600.087	1259.533	0.5535283	0.5887214	572.3598	3.829467	0	567.386	1244.514	0.4126065	0.5691347	566.4938	3.95953	0	38	584	1252						Frog_fixed.avi	0
28832	1731	598.2493	1254.662	0.5534756	0.588887	572.1965	3.818663	0	561.4683	1245.896	0.4125354	0.5692475	566.3185	3.955073	0	38	580	1250						Frog_fixed.avi	0
28849	1732	607.1241	1111.497	0.5532391	0.5878023	572.2727	3.83147	0	619.0685	1103.127	0.4123446	0.5681748	565.9494	3.9613	0	38	613	1107						Frog_fixed.avi	0
28866	1733	674.7825	879.8805	0.5526084	0.5858073	572.2159	3.833781	0	688.3289	869.4233	0.4119995	0.566125	566.3132	3.953872	0	39	682	875						Frog_fixed.avi	0
28882	1734	737.7603	689.1478	0.5521254	0.5843096	572.2448	3.833504	0	740.4007	685.747	0.4116989	0.5645427	566.3833	3.961861	0	39	739	687						Frog_fixed.avi	0
28899	1735	758.6213	632.1701	0.5520875	0.5841407	572.243	3.856065	0	735.8101	621.7789	0.4116245	0.5642026	566.4658	3.944536	0	39	747	627						Frog_fixed.avi	0
28916	1736	761.2147	622.9629	0.5521989	0.5843854	572.2152	3.849391	0	741.5875	611.436	0.4117074	0.5644061	566.1485	3.972028	0	39	751	617						Frog_fixed.avi	0
28932	1737	755.4496	630.2748	0.5522652	0.5843796	572.1103	3.833141	0	741.5364	609.7286	0.4117622	0.5643542	566.0295	3.955027	0	39	748	620						Frog_fixed.avi	0
28949	1738	758.0402	631.159	0.5523798	0.5842589	571.8115	3.834148	0	740.7946	616.0842	0.411798	0.5642412	565.8935	3.94877	0	39	749	624						Frog_fixed.avi	0
28966	1739	756.3152	631.6312	0.5524327	0.5841824	571.6984	3.832891	0	742.3777	616.6675	0.4118137	0.5640652	565.7215	3.943757	0	39	749	624						Frog_fixed.avi	0
28982	1740	755.3676	627.1729	0.5524989	0.5841585	571.6921	3.818855	0	740.3436	620.3998	0.4118197	0.563912	565.6912	3.942985	0	39	748	624						Frog_fixed.avi	0
28999	1741	755.2819	631.797	0.5525592	0.584195	571.616	3.837585	0	738.2322	619.224	0.4118371	0.5638996	565.6381	3.941344	0	39	747	626						Frog_fixed.avi	0
29016	1742	752.6917	632.7231	0.5526108	0.584246	571.59	3.810961	0	736.8262	620.8536	0.4118575	0.5639036	565.5828	3.940425	0	39	745	627						Frog_fixed.avi	0
29032	1743	754.379	638.3411	0.5526844	0.5843382	571.4293	3.84051	0	735.9475	615.1113	0.411873	0.5639523	565.4958	3.943939	0	39	745	627						Frog_fixed.avi	0
29049	1744	756.1999	630.3722	0.552774	0.5844623	571.3102	3.817786	0	734.2498	618.8878	0.4119055	0.5638964	565.4187	3.942073	0	39	745	625						Frog_fixed.avi	0
29065	1745	760.3024	631.5912	0.552856	0.5844194	571.1666	3.826247	0	736.7661	621.6447	0.4119728	0.5637925	565.2037	3.931262	0	39	749	627						Frog_fixed.avi	0
29082	1746	759.308	631.8245	0.5528815	0.5842302	571.0182	3.824753	0	738.7494	616.6854	0.4119917	0.563581	565.1299	3.93892	0	39	749	624						Frog_fixed.avi	0
29099	1747	759.6187	623.1816	0.5529081	0.5840189	570.9999	3.811013	0	738.287	613.106	0.4119879	0.5632473	564.9865	3.921643	0	39	749	618						Frog_fixed.avi	0
29115	1748	757.3688	626.754	0.5529313	0.5836889	570.9132	3.804799	0	736.4838	621.4608	0.4120029	0.5628867	564.8725	3.926762	0	39	747	624						Frog_fixed.avi	0
29132	1749	786.0761	585.9985	0.5526673	0.5830749	570.4186	3.809149	0	782.1188	585.7287	0.4117846	0.562289	564.9682	3.943915	0	40	784	586						Frog_fixed.avi	0
29149	1750	849.4678	509.0252	0.5521867	0.5822584	570.3502	3.788811	0	848.1986	507.4679	0.4113876	0.5615006	565.3285	3.911015	0	40	849	508						Frog_fixed.avi	0
29165	1751	866.089	512.6857	0.5520664	0.5821673	570.3967	3.786283	0	853.2653	510.6547	0.4113073	0.5613934	565.0498	3.91665	0	40	860	512						Frog_fixed.avi	0
29182	1752	874.5161	505.1567	0.5520986	0.5821385	570.108	3.779657	0	859.0258	505.1304	0.4112669	0.5613071	564.7825	3.912244	0	40	867	505						Frog_fixed.avi	0
29199	1753	875.9954	511.0274	0.5521345	0.582135	569.8531	3.772335	0	856.3503	508.3723	0.4112263	0.5612944	564.5623	3.893043	0	40	866	510						Frog_fixed.avi	0
29215	1754	876.8534	507.7019	0.5521335	0.5820947	569.7173	3.762369	0	859.3898	503.9222	0.4111848	0.5612285	564.3618	3.89426	0	40	868	506						Frog_fixed.avi	0
29232	1755	875.0797	512.6478	0.5521398	0.5819338	569.6086	3.751904	0	862.8613	505.5845	0.4111699	0.5611486	564.2225	3.890871	0	40	869	509						Frog_fixed.avi	0
29249	1756	873.9822	515.1094	0.5521741	0.5817763	569.5096	3.752377	0	862.5671	503.3972	0.411163	0.561065	564.1241	3.895514	0	40	868	509						Frog_fixed.avi	0
29265	1757	874.0278	524.4413	0.5522286	0.5817157	569.3922	3.758307	0	860.6837	504.9548	0.4111851	0.5610219	564.0624	3.889081	0	40	867	515						Frog_fixed.avi	0
29282	1758	874.5727	519.5145	0.5523416	0.5817149	568.9666	3.750197	0	863.9349	503.1937	0.4112862	0.5610603	563.6967	3.884082	0	40	869	511						Frog_fixed.avi	0
29299	1759	874.9826	514.6433	0.552503	0.5817697	568.8633	3.736851	0	865.0905	506.2825	0.4114183	0.5611121	563.3521	3.877525	0	40	870	510						Frog_fixed.avi	0
29315	1760	873.3517	518.3367	0.5526845	0.5817749	569.0355	3.730263	0	862.5981	504.5115	0.411526	0.5611189	563.326	3.869225	0	40	868	511						Frog_fixed.avi	0
29332	1761	873.9837	522.7421	0.5528908	0.581776	568.4837	3.724588	0	865.9634	504.4606	0.4117327	0.5610817	563.1366	3.880165	0	40	870	514						Frog_fixed.avi	0
29349	1762	872.3815	519.9238	0.5531347	0.5816739	568.4985	3.736721	0	863.0002	507.132	0.4119444	0.5608314	562.9296	3.877427	0	40	868	514						Frog_fixed.avi	0
29365	1763	873.1464	515.9245	0.5533749	0.5814298	568.343	3.730589	0	861.1419	511.6241	0.4121774	0.5604172	562.7698	3.860983	0	40	867	514						Frog_fixed.avi	0
29382	1764	872.6813	522.7352	0.5536345	0.5809321	568.2008	3.726038	0	863.6732	506.8039	0.4124323	0.5599656	562.7485	3.875552	0	40	868	515						Frog_fixed.avi	0
29399	1765	870.0897	517.3076	0.55388	0.5805982	568.2146	3.73495	0	860.2833	505.9625	0.4126805	0.5594717	562.4585	3.87672	0	40	865	512						Frog_fixed.avi	0
29415	1766	871.151	524.1797	0.5541365	0.5801288	567.9454	3.7336	0	861.6259	510.4968	0.4129235	0.5588964	562.4991	3.859703	0	40	866	517						Frog_fixed.avi	0
29432	1767	875.1809	515.4481	0.5543545	0.5798998	568.0411	3.724875	0	862.7195	510.3135	0.4131443	0.558579	562.1692	3.871115	0	40	869	513						Frog_fixed.avi	0
29449	1768	872.0376	519.0716	0.5545362	0.5796811	567.7053	3.716932	0	858.4233	511.6936	0.4133164	0.558232	562.1338	3.872512	0	40	865	515						Frog_fixed.avi	0
29465	1769	870.5098	517.777	0.5547236	0.5794708	567.6581	3.716423	0	860.772	511.0838	0.4134802	0.5580147	562.0126	3.861529	0	40	866	514						Frog_fixed.avi	0
29482	1770	870.6994	519.4926	0.5548559	0.5793006	567.8209	3.703943	0	862.5381	510.2794	0.4136126	0.5578501	561.8218	3.874615	0	40	867	515						Frog_fixed.avi	0
29499	1771	872.6376	514.1577	0.5549777	0.5792182	567.5584	3.716096	0	862.251	507.3401	0.4137083	0.5576116	561.6398	3.882225	0	40	867	511						Frog_fixed.avi	0
29515	1772	871.3596	514.2371	0.5550714	0.5791062	567.2084	3.729315	0	856.8746	512.7477	0.4137413	0.5573635	561.5969	3.877883	0	40	864	513						Frog_fixed.avi	0
29532	1773	887.1141	483.0452	0.5550189	0.5785105	567.2267	3.740774	0	885.8151	471.0534	0.4137275	0.556872	561.6453	3.884402	0	41	886	477						Frog_fixed.avi	0
29549	1774	889.6359	471.5447	0.5550693	0.578362	567.1257	3.730735	0	874.4354	467.8323	0.4137872	0.5565159	561.5039	3.893085	0	41	882	470						Frog_fixed.avi	0
29565	1775	886.7015	464.1536	0.5551544	0.578267	567.035	3.739825	0	879.5197	464.1992	0.4139138	0.5563266	561.2797	3.888348	0	41	883	464						Frog_fixed.avi	0
29582	1776	889.0158	468.6927	0.5553596	0.5780078	566.8615	3.74312	0	881.1133	462.9456	0.4140593	0.5559573	561.0682	3.896463	0	41	885	466						Frog_fixed.avi	0
29599	1777	888.9124	476.7013	0.5555376	0.5778223	566.7711	3.740302	0	876.543	472.6351	0.4141866	0.5556813	561.162	3.91937	0	41	883	475						Frog_fixed.avi	0
29615	1778	879.3887	475.8602	0.5556505	0.5776795	566.6519	3.745709	0	876.6702	462.4261	0.414335	0.5555715	560.8482	3.909477	0	41	878	469						Frog_fixed.avi	0
29632	1779	889.1205	478.8863	0.5558496	0.5776787	566.2329	3.734569	0	878.9944	464.7693	0.4144863	0.5554378	560.5474	3.909719	0	41	884	472						Frog_fixed.avi	0
29648	1780	887.8922	474.6181	0.5559779	0.5776722	566.3073	3.754759	0	872.5909	461.5622	0.4145595	0.5553008	560.4528	3.933161	0	41	880	468						Frog_fixed.avi	0
29665	1781	885.8033	474.1087	0.556117	0.5776457	566.1591	3.768278	0	871.6243	467.9659	0.4146418	0.5551171	560.4278	3.939521	0	41	879	471						Frog_fixed.avi	0
29682	1782	885.8865	474.401	0.5562322	0.5776197	565.8787	3.772859	0	877.8921	471.5981	0.4147994	0.5550009	560.1127	3.942556	0	41	882	473						Frog_fixed.avi	0
29698	1783	884.762	475.1963	0.5563096	0.5775897	565.7114	3.771084	0	874.7968	474.5916	0.4148788	0.5548928	559.9974	3.951426	0	41	880	475						Frog_fixed.avi	0
29715	1784	882.2224	473.0405	0.5563808	0.5775703	565.5796	3.780579	0	877.3407	468.6062	0.4149568	0.5548078	559.9655	3.959765	0	41	880	471						Frog_fixed.avi	0
29732	1785	888.3512	473.2014	0.5565146	0.5775819	565.4053	3.784876	0	875.7672	468.4277	0.4150106	0.5547478	559.8514	3.973043	0	41	882	471						Frog_fixed.avi	0
29748	1786	888.3959	468.9791	0.5566453	0.5775625	565.2866	3.786329	0	879.6542	463.7404	0.4151319	0.5546881	559.5156	3.968135	0	41	884	466						Frog_fixed.avi	0
29765	1787	888.5459	469.4557	0.5567447	0.5775066	565.3188	3.795081	0	878.1072	465.545	0.415249	0.5545366	559.2318	3.97324	0	41	883	468						Frog_fixed.avi	0
29782	1788	882.6406	467.4277	0.5568204	0.5774586	565.2347	3.794761	0	876.0046	466.7708	0.4153044	0.5544047	559.0917	3.969511	0	41	879	467						Frog_fixed.avi	0
29798	1789	887.028	467.5146	0.5569206	0.5773193	564.8729	3.796503	0	874.0189	469.4789	0.4153528	0.5541389	559.0496	3.991052	0	41	881	468						Frog_fixed.avi	0
29815	1790	888.093	478.0938	0.5569989	0.5769576	564.5838	3.799431	0	870.7736	465.6221	0.4154106	0.5539039	559.0049	3.992703	0	41	879	472						Frog_fixed.avi	0
29832	1791	884.7728	465.7603	0.5570247	0.5767779	564.5378	3.799742	0	873.3234	468.5499	0.41547	0.5535516	558.7103	3.990765	0	41	879	467						Frog_fixed.avi	0
29848	1792	880.8715	469.4406	0.5570401	0.5765606	564.4725	3.817446	0	872.3921	470.4992	0.4154869	0.5532417	558.5515	4.020493	0	41	877	470						Frog_fixed.avi	0
29865	1793	882.3337	473.7132	0.5570471	0.5761962	564.3981	3.822741	0	874.0274	465.4228	0.4154714	0.5530246	558.4948	4.009721	0	41	878	470						Frog_fixed.avi	0
29882	1794	882.2391	473.9087	0.5570303	0.5759712	564.3019	3.822587	0	875.7919	470.5574	0.4154266	0.5526521	558.4108	3.994638	0	41	879	472						Frog_fixed.avi	0
29898	1795	882.9619	466.6005	0.5570047	0.5757841	564.2571	3.838936	0	876.8582	465.2487	0.4153821	0.5524558	558.3685	4.020984	0	41	880	466						Frog_fixed.avi	0
29915	1796	885.7474	475.3703	0.5569804	0.5754642	564.1794	3.830354	0	874.9976	466.9898	0.4152821	0.5522317	558.4116	4.027244	0	41	880	471						Frog_fixed.avi	0
29932	1797	886.6645	475.5824	0.5569636	0.5752397	564.1086	3.844254	0	874.4941	464.2131	0.4152328	0.5520054	558.2446	4.022254	0	41	881	470						Frog_fixed.avi	0
29948	1798	887.212	469.4548	0.5569463	0.5750922	564.0457	3.847874	0	873.0252	469.3507	0.4151976	0.5516428	558.054	4.035149	0	41	880	469						Frog_fixed.avi	0
29965	1799	885.7532	474.3034	0.5569577	0.5747886	563.9967	3.854294	0	871.8094	468.9427	0.4151753	0.5514348	557.9659	4.044374	0	41	879	472						Frog_fixed.avi	0
29982	1800	887.5399	472.9799	0.5569626	0.5745721	563.9289	3.870701	0	871.3605	466.29	0.4151671	0.5512002	557.8427	4.053874	0	41	879	470						Frog_fixed.avi	0
29998	1801	882.1941	472.5275	0.5569444	0.5743994	563.7693	3.871884	0	871.16	467.5866	0.4151697	0.5508866	557.7153	4.056123	0	41	877	470						Frog_fixed.avi	0
30015	1802	883.1973	468.3398	0.5569694	0.5742913	563.8115	3.873417	0	870.4883	469.8074	0.4151773	0.5507098	557.7156	4.065906	0	41	877	469						Frog_fixed.avi	0
30032	1803	883.7472	467.4659	0.5569655	0.5742106	563.799	3.887502	0	870.1069	469.8536	0.4151664	0.5506046	557.6605	4.065313	0	41	877	469						Frog_fixed.avi	0
30048	1804	884.8481	465.2935	0.5569481	0.5741824	563.7316	3.884023	0	872.367	467.4313	0.4151482	0.5505201	557.6048	4.062141	0	41	879	466						Frog_fixed.avi	0
30065	1805	882.0804	469.2575	0.5569071	0.5741779	563.6019	3.902161	0	872.1936	468.2762	0.4151255	0.5504385	557.5389	4.079735	0	41	877	469						Frog_fixed.avi	0
30082	1806	879.6511	470.4243	0.5568663	0.5742224	563.4955	3.89801	0	874.1547	472.6478	0.4151183	0.5504431	557.5267	4.078389	0	41	877	472						Frog_fixed.avi	0
30098	1807	757.3958	634.2914	0.557551	0.5753594	563.3892	3.931259	0	751.0417	615.3409	0.4159524	0.55154	557.012	4.094926	0	42	754	625						Frog_fixed.avi	0
30115	1808	653.9536	762.7113	0.5581599	0.5768583	563.1461	3.908224	0	634.5455	744.8553	0.4169472	0.5531587	556.5922	4.103325	0	42	644	754						Frog_fixed.avi	0
30132	1809	634.4811	756.7814	0.558282	0.5768132	563.1545	3.934222	0	616.8821	732.3293	0.41695	0.5530974	556.6769	4.125208	0	42	626	745						Frog_fixed.avi	0
30148	1810	621.4998	779.9805	0.5582777	0.5767184	563.1814	3.909901	0	603.8505	758.1051	0.4169069	0.5529687	556.6369	4.108824	0	42	613	769						Frog_fixed.avi	0
30165	1811	622.8422	770.4316	0.5583091	0.5765728	563.2123	3.900702	0	608.4578	752.9387	0.4168829	0.552798	556.5082	4.112314	0	42	616	762						Frog_fixed.avi	0
30182	1812	622.8924	776.0464	0.558345	0.5763399	563.2971	3.90872	0	608.0921	753.1449	0.4168793	0.5526404	556.5191	4.115526	0	42	615	765						Frog_fixed.avi	0
30198	1813	626.6346	778.5084	0.558375	0.5761825	563.3152	3.917415	0	610.5247	755.3553	0.4168612	0.5524594	556.5919	4.118274	0	42	619	767						Frog_fixed.avi	0
30215	1814	628.5555	777.4919	0.5584033	0.5760857	563.1984	3.91664	0	611.3148	753.2628	0.4168497	0.5523568	556.6396	4.126063	0	42	620	765						Frog_fixed.avi	0
30231	1815	626.8292	774.722	0.5583851	0.5759755	563.4	3.930757	0	608.9345	755.9454	0.4168519	0.5521901	556.5841	4.135752	0	42	618	765						Frog_fixed.avi	0
30248	1816	628.1304	775.2961	0.5584394	0.5757348	563.5161	3.91979	0	607.0655	758.4535	0.4168654	0.5519709	556.5779	4.139605	0	42	618	767						Frog_fixed.avi	0
30265	1817	629.77	779.3906	0.5585696	0.575431	563.4718	3.923872	0	605.385	761.5063	0.4169495	0.5517089	556.7983	4.150377	0	42	618	770						Frog_fixed.avi	0
30281	1818	627.1119	776.9347	0.558682	0.5753124	563.3665	3.930506	0	608.0928	757.1717	0.4170856	0.5515888	557.0082	4.15357	0	42	618	767						Frog_fixed.avi	0
30298	1819	627.6678	776.529	0.5588231	0.575267	563.468	3.94371	0	607.2504	755.1814	0.4172545	0.5515051	556.8668	4.146603	0	42	617	766						Frog_fixed.avi	0
30315	1820	625.8525	774.3776	0.5590203	0.5752917	563.6022	3.928163	0	608.099	754.9281	0.4174454	0.5514354	556.8697	4.146678	0	42	617	765						Frog_fixed.avi	0
30331	1821	627.1555	776.7698	0.5592081	0.5753455	563.4928	3.944725	0	605.5537	754.4964	0.4176403	0.5514501	557.1467	4.161004	0	42	616	766						Frog_fixed.avi	0
30348	1822	622.8795	772.4545	0.5594792	0.5755307	563.8969	3.932335	0	608.5541	757.3588	0.4179637	0.5514717	556.982	4.145928	0	42	616	765						Frog_fixed.avi	0
30365	1823	629.6371	774.8353	0.5598105	0.5757288	563.632	3.945482	0	607.3066	758.8103	0.4182939	0.5515605	557.0056	4.157304	0	42	618	767						Frog_fixed.avi	0
30381	1824	624.8906	775.4675	0.5601192	0.5759851	563.7296	3.946568	0	604.4628	756.3237	0.4186201	0.5516497	557.219	4.155509	0	42	615	766						Frog_fixed.avi	0
30398	1825	622.0211	776.1488	0.5604913	0.5761345	563.9506	3.934748	0	610.196	759.4303	0.4190477	0.5517697	557.3239	4.154563	0	42	616	768						Frog_fixed.avi	0
30415	1826	548.5568	841.6224	0.5612448	0.5768976	563.9407	3.945373	0	535.9154	822.1563	0.4199777	0.5525038	557.2888	4.156689	0	43	542	832						Frog_fixed.avi	0
30431	1827	537.6882	860.2512	0.5618454	0.5775301	564.11	3.91026	0	515.7453	837.6428	0.4205749	0.553071	557.3075	4.153989	0	43	527	849						Frog_fixed.avi	0
30448	1828	531.1479	865.9339	0.5621513	0.5777382	564.2213	3.917834	0	517.0707	841.2227	0.42096	0.5532281	557.4149	4.13529	0	43	524	854						Frog_fixed.avi	0
30465	1829	527.8192	865.5726	0.5624886	0.5781942	564.3174	3.914503	0	512.0458	845.1155	0.4213103	0.5535683	557.3769	4.126821	0	43	520	855						Frog_fixed.avi	0
30481	1830	534.7119	872.6296	0.5628987	0.5786462	564.3388	3.92026	0	509.9973	844.6289	0.4216344	0.5540361	557.5474	4.133095	0	43	522	859						Frog_fixed.avi	0
30498	1831	533.0475	866.2454	0.5632525	0.5793263	564.4795	3.90689	0	514.5718	839.6788	0.4220209	0.5545546	557.5443	4.126021	0	43	524	853						Frog_fixed.avi	0
30515	1832	526.0251	860.3534	0.563581	0.5799765	564.6483	3.902531	0	515.1431	843.8551	0.4224259	0.5550598	557.6993	4.11324	0	43	521	852						Frog_fixed.avi	0
30531	1833	531.7885	866.0833	0.5639651	0.5804753	564.5013	3.907005	0	513.3472	841.4578	0.4228121	0.5555561	557.7325	4.120528	0	43	523	854						Frog_fixed.avi	0
30548	1834	535.5705	866.3773	0.56439	0.5809574	564.7736	3.888365	0	509.1277	848.1379	0.4232322	0.5558013	557.9743	4.111336	0	43	522	857						Frog_fixed.avi	0
30565	1835	533.5419	867.1771	0.5648128	0.581237	564.9346	3.905174	0	511.4786	840.3757	0.4236958	0.5560979	558.1201	4.116	0	43	523	854						Frog_fixed.avi	0
30581	1836	527.4798	861.5737	0.5652406	0.5815022	565.2542	3.893494	0	511.1177	841.7437	0.4241841	0.5562324	558.2378	4.107568	0	43	519	852						Frog_fixed.avi	0
30598	1837	533.1995	862.961	0.5656849	0.5816507	565.4357	3.882154	0	513.8257	840.3636	0.4246596	0.5562899	558.2729	4.116062	0	43	524	852						Frog_fixed.avi	0
30615	1838	534.3895	866.0605	0.5660562	0.5817688	565.4888	3.897846	0	513.0323	841.9568	0.4250965	0.5563097	558.2411	4.107934	0	43	524	854						Frog_fixed.avi	0
30631	1839	530.1182	869.8165	0.5663521	0.581835	565.5711	3.88626	0	513.3534	841.1398	0.4254551	0.5563505	558.2222	4.114586	0	43	522	855						Frog_fixed.avi	0
30648	1840	536.5111	865.9125	0.5666324	0.5820026	565.7145	3.894325	0	511.1467	844.4865	0.4257106	0.5563476	558.5947	4.109435	0	43	524	855						Frog_fixed.avi	0
30664	1841	526.2603	862.8268	0.5667905	0.5821908	566.0023	3.901863	0	514.3783	845.1019	0.4259918	0.5564198	558.5409	4.110045	0	43	520	854						Frog_fixed.avi	0
30681	1842	534.7008	860.7619	0.5670201	0.5824728	566.0783	3.894352	0	512.1364	844.9906	0.4261767	0.55653	558.7845	4.104279	0	43	523	853						Frog_fixed.avi	0
30698	1843	532.7421	866.9677	0.5671207	0.5826582	566.0988	3.893198	0	508.8576	843.8129	0.4262874	0.556729	558.8329	4.108947	0	43	521	855						Frog_fixed.avi	0
30714	1844	533.8016	866.7523	0.5672311	0.5829971	566.0816	3.877316	0	514.1332	843.0131	0.4264806	0.5570036	558.9131	4.105967	0	43	524	855						Frog_fixed.avi	0
30731	1845	536.4166	866.5972	0.5673316	0.5833499	566.4056	3.889949	0	513.1425	845.4396	0.4266072	0.5572729	558.9941	4.105997	0	43	525	856						Frog_fixed.avi	0
30748	1846	537.1369	864.7167	0.5674242	0.5837111	566.7215	3.88978	0	510.9957	844.8068	0.4266842	0.5575622	559.0175	4.103264	0	43	524	855						Frog_fixed.avi	0
30764	1847	536.2469	864.7367	0.5674676	0.5841159	566.7504	3.885863	0	509.1756	842.1522	0.4267611	0.557906	559.2362	4.099294	0	43	523	853						Frog_fixed.avi	0
30781	1848	531.7397	866.2081	0.5675152	0.5843893	566.6525	3.871307	0	511.2044	845.1745	0.4268385	0.5581033	559.3661	4.106635	0	43	521	856						Frog_fixed.avi	0
30798	1849	530.6102	864.0015	0.567534	0.5846693	566.7084	3.880865	0	511.7072	845.5836	0.4268988	0.5582845	559.5246	4.111057	0	43	521	855						Frog_fixed.avi	0
30814	1850	531.1901	865.261	0.5675498	0.584918	566.8104	3.865334	0	515.2125	845.2757	0.4269455	0.5583989	559.6611	4.111905	0	43	523	855						Frog_fixed.avi	0
30831	1851	535.4251	864.8686	0.5675774	0.5850173	566.9005	3.873639	0	512.3182	845.1156	0.4269632	0.5584754	559.7211	4.10738	0	43	524	855						Frog_fixed.avi	0
30848	1852	534.0297	869.2965	0.5675631	0.5850908	566.9435	3.877905	0	513.9457	841.8054	0.4269817	0.5585812	559.6557	4.108677	0	43	524	856						Frog_fixed.avi	0
30864	1853	530.6349	866.0721	0.567532	0.5852889	567.1067	3.879284	0	512.3029	843.3925	0.4270002	0.5587412	559.6984	4.10164	0	43	521	855						Frog_fixed.avi	0
30881	1854	528.5958	863.2755	0.5675504	0.5855611	567.2445	3.877801	0	511.3078	845.8149	0.4270266	0.558916	559.7593	4.1135	0	43	520	855						Frog_fixed.avi	0
30898	1855	534.7883	866.6971	0.567618	0.5858259	567.2209	3.877928	0	510.1245	842.6013	0.4270605	0.5591198	559.7666	4.117433	0	43	522	855						Frog_fixed.avi	0
30914	1856	535.9166	872.7374	0.5676807	0.5860136	567.4492	3.869972	0	511.8743	841.985	0.4271785	0.5593783	559.8428	4.117705	0	43	524	857						Frog_fixed.avi	0
30931	1857	530.937	861.9662	0.5677919	0.5863929	567.7215	3.867143	0	515.5936	839.9565	0.4273323	0.5595637	560.0463	4.107968	0	43	523	851						Frog_fixed.avi	0
30948	1858	535.6683	862.0006	0.5679644	0.5865111	567.4827	3.873425	0	508.2799	841.4388	0.4274974	0.5596181	560.2767	4.115248	0	43	522	852						Frog_fixed.avi	0
30964	1859	534.929	864.7178	0.5682067	0.5864074	568.0432	3.867282	0	514.2617	841.6136	0.4278529	0.5593947	560.2141	4.107458	0	43	525	853						Frog_fixed.avi	0
30981	1860	533.5344	869.6536	0.5685052	0.5861694	567.9064	3.866638	0	515.2466	845.5472	0.4282025	0.5591091	560.5076	4.121748	0	43	524	858						Frog_fixed.avi	0
30998	1861	533.7999	868.6031	0.568765	0.5859641	568.2204	3.883169	0	509.8388	845.8706	0.4285221	0.5588777	560.6324	4.105882	0	43	522	857						Frog_fixed.avi	0
31014	1862	534.8442	868.2534	0.5690397	0.5858626	568.4553	3.869744	0	514.4965	840.2535	0.4288708	0.5586799	560.5502	4.114801	0	43	525	854						Frog_fixed.avi	0
31031	1863	537.5542	865.8211	0.5692285	0.585763	568.6933	3.868306	0	513.5093	844.5913	0.4291218	0.55842	561.136	4.113822	0	43	526	855						Frog_fixed.avi	0
31048	1864	535.4003	866.6174	0.5693626	0.5855539	569.106	3.859467	0	514.3967	848.1528	0.4293481	0.5581538	561.1337	4.116262	0	43	525	857						Frog_fixed.avi	0
31064	1865	538.8719	868.4155	0.5694365	0.585241	569.5179	3.868756	0	516.8472	846.0942	0.4294926	0.5579633	561.4429	4.110226	0	43	528	857						Frog_fixed.avi	0
31081	1866	537.8232	864.291	0.5694131	0.5850008	569.7969	3.866415	0	515.8643	845.0004	0.4295261	0.5577163	561.735	4.114116	0	43	527	855						Frog_fixed.avi	0
31098	1867	536.84	860.9969	0.5693521	0.5848467	570.2122	3.849262	0	514.0718	846.413	0.4294917	0.5576656	562.0279	4.102099	0	43	525	854						Frog_fixed.avi	0
31114	1868	534.4567	863.2395	0.5692604	0.584846	570.7529	3.848975	0	512.6013	844.2317	0.4294526	0.5578796	562.4754	4.108607	0	43	524	854						Frog_fixed.avi	0
31131	1869	544.5627	856.4811	0.5691036	0.5848687	570.6281	3.852925	0	523.6379	841.8348	0.4293084	0.5580975	562.8607	4.100841	0	43	534	849						Frog_fixed.avi	0
31148	1870	659.3339	713.8341	0.5681966	0.5835682	571.2946	3.880117	0	680.6852	700.6475	0.4284022	0.5570685	563.5323	4.123378	0	44	670	707						Frog_fixed.avi	0
31164	1871	795.2471	595.3677	0.5669991	0.582312	572.1577	3.867506	0	804.5599	614.5405	0.4275	0.5560223	564.231	4.114258	0	44	800	605						Frog_fixed.avi	0
31181	1872	855.4973	570.0963	0.5666047	0.5817321	572.5652	3.861003	0	836.2526	577.3397	0.427171	0.5555912	564.7949	4.09671	0	44	846	574						Frog_fixed.avi	0
31198	1873	860.5044	589.578	0.5666353	0.5810389	572.858	3.767125	0	850.8526	568.7642	0.4271159	0.5549332	565.056	4.100405	0	44	856	579						Frog_fixed.avi	0
31214	1874	861.9683	574.5644	0.5665588	0.5809624	573.1662	3.790425	0	844.9368	563.9726	0.4270824	0.5548018	565.3289	4.07747	0	44	853	569						Frog_fixed.avi	0
31231	1875	862.5825	563.377	0.5664991	0.5809848	573.4576	3.878842	0	849.3104	564.5135	0.4270596	0.5547798	565.5876	4.103733	0	44	856	564						Frog_fixed.avi	0
31248	1876	864.2386	561.594	0.5664075	0.5810112	573.7627	3.890182	0	851.3877	558.0585	0.4270369	0.5547019	565.8464	4.103083	0	44	858	560						Frog_fixed.avi	0
31264	1877	862.5952	560.1909	0.5663423	0.5810288	573.9596	3.865931	0	848.1959	562.701	0.4270189	0.5545949	566.1112	4.097986	0	44	855	561						Frog_fixed.avi	0
31281	1878	862.4827	560.5586	0.5662743	0.5810336	574.1825	3.857655	0	841.6638	566.8289	0.4269828	0.5544903	566.4474	4.089558	0	44	852	564						Frog_fixed.avi	0
31298	1879	859.0107	565.0527	0.5662149	0.5810127	574.4432	3.852832	0	842.564	567.8216	0.426975	0.5543414	566.5867	4.083932	0	44	851	566						Frog_fixed.avi	0
31314	1880	860.0166	570.037	0.5661725	0.5809688	574.5928	3.85374	0	842.5812	566.9531	0.426975	0.5541968	566.6328	4.08783	0	44	851	568						Frog_fixed.avi	0
31331	1881	860.3558	562.2902	0.5660877	0.5808666	574.7449	3.845293	0	841.0023	567.2234	0.4269545	0.5539942	566.7025	4.07373	0	44	851	565						Frog_fixed.avi	0
31348	1882	861.1228	561.3199	0.566043	0.5807564	574.726	3.834981	0	845.4594	565.8608	0.4269309	0.5538491	566.7804	4.056732	0	44	853	564						Frog_fixed.avi	0
31364	1883	860.2276	566.2396	0.5659376	0.580631	574.714	3.839539	0	847.0103	569.6677	0.4268872	0.5537167	566.7909	4.066006	0	44	854	568						Frog_fixed.avi	0
31381	1884	859.1309	564.4522	0.565811	0.580532	574.7287	3.820674	0	843.7487	571.4271	0.4268008	0.5536063	566.9946	4.058089	0	44	851	568						Frog_fixed.avi	0
31398	1885	859.7935	569.2462	0.5657345	0.5804989	574.8334	3.825972	0	840.1755	573.7028	0.4267023	0.5535925	567.0491	4.049003	0	44	850	571						Frog_fixed.avi	0
31414	1886	858.0867	570.1524	0.5656718	0.580533	575.0435	3.818422	0	837.1461	568.8228	0.4265673	0.5537073	567.2346	4.046037	0	44	848	569						Frog_fixed.avi	0
31431	1887	864.6895	568.2756	0.5656369	0.5805962	574.9879	3.814431	0	836.7426	568.4841	0.4264928	0.5537789	567.0308	4.027668	0	44	851	568						Frog_fixed.avi	0
31448	1888	880.1978	526.4108	0.565313	0.5802312	574.7442	3.810059	0	880.2039	533.6526	0.4263328	0.5535592	567.1818	4.039594	0	45	880	530						Frog_fixed.avi	0
31464	1889	914.4633	493.289	0.5650389	0.5800515	574.8963	3.793511	0	900.0945	499.1368	0.4260615	0.5534647	567.4286	3.987702	0	45	907	496						Frog_fixed.avi	0
31481	1890	912.2265	500.2866	0.5649754	0.5801336	574.7892	3.796479	0	892.7444	497.8654	0.4260123	0.5536686	567.2682	3.990268	0	45	902	499						Frog_fixed.avi	0
31498	1891	915.2324	497.3075	0.5649314	0.5801134	574.6537	3.781034	0	897.7611	495.7567	0.4259572	0.5536486	567.0944	3.979167	0	45	906	497						Frog_fixed.avi	0
31514	1892	910.9729	500.2629	0.5649002	0.5800774	574.6359	3.770664	0	897.465	501.2238	0.4259091	0.5535506	567.0882	3.983628	0	45	904	501						Frog_fixed.avi	0
31531	1893	910.856	493.163	0.5648643	0.5800014	574.4515	3.75847	0	901.0715	502.3142	0.4258746	0.5534804	567.0706	3.968495	0	45	906	498						Frog_fixed.avi	0
31547	1894	909.2026	496.9381	0.5648429	0.579926	574.3289	3.7632	0	899.7903	502.1319	0.4258263	0.5534538	566.9995	3.972414	0	45	904	500						Frog_fixed.avi	0
31564	1895	908.4992	498.2005	0.5648383	0.5799414	574.2936	3.764626	0	900.1699	501.9664	0.4257905	0.5535216	566.8594	3.964126	0	45	904	500						Frog_fixed.avi	0
31581	1896	907.7472	495.744	0.5648145	0.580035	574.2815	3.750094	0	898.4803	496.0708	0.4257394	0.5537569	566.7578	3.958011	0	45	903	496						Frog_fixed.avi	0
31597	1897	910.7078	497.5345	0.5647836	0.5801429	574.2584	3.735195	0	893.7432	497.2438	0.4256605	0.5540016	566.6793	3.960684	0	45	902	497						Frog_fixed.avi	0
31614	1898	914.7435	500.6914	0.5647512	0.5803623	574.2361	3.742598	0	890.6388	501.6675	0.4255789	0.5542004	566.5734	3.943655	0	45	903	501						Frog_fixed.avi	0
31631	1899	918.3685	491.6255	0.5647147	0.5806237	574.2361	3.75326	0	892.4273	501.8801	0.4254944	0.554349	566.769	3.953638	0	45	905	497						Frog_fixed.avi	0
31647	1900	914.1522	491.269	0.5646646	0.5807805	574.1063	3.737531	0	895.3167	495.5182	0.425456	0.5545462	566.7422	3.948798	0	45	905	493						Frog_fixed.avi	0
31664	1901	915.2073	489.4729	0.5646595	0.5808623	573.9932	3.727272	0	894.0128	494.7902	0.4254406	0.5546482	566.6765	3.938894	0	45	905	492						Frog_fixed.avi	0
31681	1902	916.3596	492.7724	0.5646704	0.5809104	573.9756	3.742623	0	895.167	496.0445	0.4254492	0.5547307	566.6433	3.933979	0	45	906	494						Frog_fixed.avi	0
31697	1903	916.4607	497.0541	0.5646988	0.5809333	574.0411	3.725163	0	894.3666	497.7776	0.4254501	0.5547605	566.6205	3.940835	0	45	905	497						Frog_fixed.avi	0
31714	1904	911.6379	498.878	0.5647116	0.580967	574.0269	3.741123	0	896.4006	498.4543	0.4254681	0.5547898	566.6161	3.942959	0	45	904	499						Frog_fixed.avi	0
31731	1905	920.5216	460.9897	0.564603	0.5808502	573.915	3.753349	0	912.3749	459.9975	0.4254259	0.5545949	566.6875	3.948215	0	46	916	460						Frog_fixed.avi	0
31747	1906	914.9219	457.5641	0.5645223	0.5808208	574.0017	3.744831	0	902.8338	457.74	0.4254264	0.5546227	566.6395	3.952794	0	46	909	458						Frog_fixed.avi	0
31764	1907	911.1488	459.4016	0.5644717	0.5808135	573.8533	3.732244	0	903.4407	458.9232	0.4253676	0.5547079	566.4817	3.942772	0	46	907	459						Frog_fixed.avi	0
31781	1908	913.57	460.2194	0.5643976	0.5806999	573.8052	3.755002	0	903.3636	457.0335	0.4252479	0.5547292	566.3781	3.948023	0	46	908	459						Frog_fixed.avi	0
31797	1909	923.7818	464.0547	0.5642824	0.5802813	573.8734	3.743694	0	900.0226	457.4094	0.424999	0.5546582	566.7029	3.955191	0	46	912	461						Frog_fixed.avi	0
31814	1910	913.4937	456.5069	0.5639617	0.5799959	573.864	3.756678	0	903.6362	454.2007	0.4247509	0.5545366	566.4487	3.960815	0	46	909	455						Frog_fixed.avi	0
31831	1911	917.1799	463.7845	0.5637092	0.5793604	573.8165	3.751778	0	904.4189	459.4901	0.4243789	0.55425	566.7045	3.976402	0	46	911	462						Frog_fixed.avi	0
31847	1912	918.3814	454.0038	0.5633681	0.5788278	573.8336	3.751465	0	900.864	458.8679	0.4239671	0.5539753	566.8289	3.971065	0	46	910	456						Frog_fixed.avi	0
31864	1913	911.4911	455.9083	0.5629216	0.5780833	573.8734	3.772538	0	898.5175	456.1358	0.4234986	0.553652	566.9393	3.987027	0	46	905	456						Frog_fixed.avi	0
31881	1914	909.5828	454.6315	0.5624443	0.5773087	573.9305	3.777493	0	896.7859	462.517	0.4229856	0.5532994	566.9673	3.987437	0	46	903	459						Frog_fixed.avi	0
31897	1915	911.6593	454.5294	0.5619227	0.5766022	573.9099	3.774009	0	903.783	455.7424	0.4224319	0.5530403	566.955	3.997329	0	46	908	455						Frog_fixed.avi	0
31914	1916	916.1291	450.4844	0.561352	0.5759629	574.0031	3.775329	0	899.1808	458.1256	0.4217587	0.5527812	567.0839	4.000461	0	46	908	454						Frog_fixed.avi	0
31931	1917	916.2592	457.3564	0.5607096	0.5753912	574.0438	3.776807	0	895.7422	458.3536	0.4210284	0.5526482	567.2191	3.996758	0	46	906	458						Frog_fixed.avi	0
31947	1918	909.9812	456.7386	0.5600009	0.5751408	574.0386	3.790715	0	905.3726	457.6378	0.4203976	0.5525909	567.3465	4.007474	0	46	908	457						Frog_fixed.avi	0
31964	1919	915.6794	455.8611	0.5593982	0.5747806	574.017	3.774576	0	896.5538	461.3034	0.4196551	0.5524812	567.5728	4.009313	0	46	906	459						Frog_fixed.avi	0
31981	1920	915.1699	454.8988	0.5587297	0.5743617	574.293	3.799735	0	901.4395	455.8766	0.4190025	0.5523378	567.5406	4.027456	0	46	908	455						Frog_fixed.avi	0
31997	1921	911.8698	458.5685	0.5580827	0.5737786	574.467	3.787626	0	903.9409	454.8573	0.4183825	0.5520375	567.7181	4.02524	0	46	908	457						Frog_fixed.avi	0
32014	1922	913.5419	453.6054	0.5574932	0.5732735	574.2554	3.795607	0	898.144	457.6892	0.4177636	0.5516368	568.0916	4.028045	0	46	906	456						Frog_fixed.avi	0
32031	1923	914.0542	457.8666	0.556929	0.5726784	574.4953	3.804505	0	904.5212	451.6121	0.4172181	0.5512772	568.2314	4.039761	0	46	909	455						Frog_fixed.avi	0
32047	1924	913.8148	463.6923	0.5563829	0.5720234	574.7234	3.785904	0	903.7954	462.6324	0.4166831	0.5508363	568.3755	4.021763	0	46	909	463						Frog_fixed.avi	0
32064	1925	912.1374	455.1949	0.5557997	0.571691	575.0533	3.809485	0	909.0975	458.2057	0.4161591	0.5506334	568.3572	4.042662	0	46	911	457						Frog_fixed.avi	0
32081	1926	916.252	459.8355	0.5552616	0.5711673	575.1225	3.787052	0	906.3618	459.7888	0.4155803	0.550299	568.5737	4.03445	0	46	911	460						Frog_fixed.avi	0
32097	1927	920.7216	455.7139	0.5547331	0.5708298	575.195	3.795221	0	902.4191	458.0517	0.4150059	0.5500931	568.7583	4.034244	0	46	912	457						Frog_fixed.avi	0
32114	1928	921.3638	459.5519	0.5541771	0.570372	575.3604	3.781672	0	900.7913	463.2109	0.4144165	0.5499172	569.043	4.042327	0	46	911	461						Frog_fixed.avi	0
32130	1929	921.6068	457.6255	0.5536515	0.5702121	575.5845	3.800978	0	905.2883	460.7414	0.4138999	0.5498416	569.1644	4.024883	0	46	913	459						Frog_fixed.avi	0
32147	1930	920.2561	457.4991	0.5531448	0.5699683	575.7851	3.797215	0	905.6646	457.3142	0.4134113	0.5498147	569.3243	4.04261	0	46	913	457						Frog_fixed.avi	0
32164	1931	915.5219	467.5674	0.5526862	0.5696684	575.8151	3.79571	0	904.973	458.0453	0.4129609	0.5497754	569.5435	4.044368	0	46	910	463						Frog_fixed.avi	0
32180	1932	920.0426	462.4393	0.5523083	0.5695592	575.9664	3.780701	0	900.0656	455.0521	0.4125477	0.5497645	569.8219	4.028899	0	46	910	459						Frog_fixed.avi	0
32197	1933	916.1927	458.822	0.5519759	0.5695099	576.207	3.771857	0	905.0165	455.8433	0.4122796	0.5497723	569.7394	4.039786	0	46	911	457						Frog_fixed.avi	0
32214	1934	914.6112	462.5424	0.5516856	0.569438	576.2144	3.787948	0	905.1285	459.0546	0.4119999	0.5497123	569.8784	4.025293	0	46	910	461						Frog_fixed.avi	0
32230	1935	920.9479	451.7113	0.5515028	0.5693794	576.4818	3.770315	0	906.8794	457.4292	0.4117922	0.5496966	570.1884	4.032763	0	46	914	455						Frog_fixed.avi	0
32247	1936	918.3676	457.4086	0.5513151	0.5694065	576.5854	3.782528	0	903.0093	458.7188	0.4116013	0.5496724	570.3145	4.02535	0	46	911	458						Frog_fixed.avi	0
32264	1937	909.1351	510.6018	0.5512096	0.5696706	576.8226	3.777884	0	896.8824	502.8699	0.4116395	0.5500724	570.4033	4.007237	0	46	903	507						Frog_fixed.avi	0
32280	1938	866.7322	727.6368	0.5512757	0.5716341	576.6094	3.797009	0	840.7205	725.4128	0.4120777	0.5520531	569.9392	4.03611	0	47	854	727						Frog_fixed.avi	0
32297	1939	867.6415	786.8452	0.5513853	0.572061	576.7441	3.812223	0	839.8181	771.5474	0.4121107	0.5526557	570.0281	4.04712	0	47	854	779						Frog_fixed.avi	0
32314	1940	855.9842	804.0161	0.551492	0.5720069	576.757	3.783503	0	840.817	787.849	0.412074	0.5524105	570.0958	4.005973	0	47	848	796						Frog_fixed.avi	0
32330	1941	855.916	795.6451	0.5515572	0.5719908	576.806	3.770633	0	841.2283	782.4301	0.4120947	0.5522876	570.1284	4.016093	0	47	849	789						Frog_fixed.avi	0
32347	1942	853.9141	795.2236	0.551623	0.5719215	576.7464	3.772202	0	836.3792	781.2734	0.4121254	0.5521428	570.1949	4.017575	0	47	845	788						Frog_fixed.avi	0
32364	1943	859.0757	790.9453	0.5517275	0.571866	576.925	3.772786	0	837.2499	782.6965	0.4121888	0.5519368	570.2964	4.021703	0	47	848	787						Frog_fixed.avi	0
32380	1944	860.0204	789.753	0.5518752	0.5717941	576.8076	3.769675	0	838.7887	787.02	0.4122953	0.5517482	570.1605	4.013406	0	47	849	788						Frog_fixed.avi	0
32397	1945	861.5457	791.1459	0.5520081	0.571701	576.6877	3.760888	0	840.0594	781.5978	0.4123761	0.551659	569.9784	4.006718	0	47	851	786						Frog_fixed.avi	0
32414	1946	858.0931	791.8625	0.552082	0.5716041	576.6008	3.770169	0	841.5476	779.4117	0.4124583	0.5514948	569.8513	4.010695	0	47	850	786						Frog_fixed.avi	0
32430	1947	856.5964	792.7755	0.552151	0.5715093	576.7327	3.771371	0	835.9603	783.2469	0.4125295	0.5513665	569.8967	4.023065	0	47	846	788						Frog_fixed.avi	0
32447	1948	859.2443	798.1898	0.5522495	0.5714106	576.5879	3.779889	0	836.0432	781.4519	0.4125602	0.5512568	569.9355	4.01955	0	47	848	790						Frog_fixed.avi	0
32464	1949	861.0894	796.531	0.5522963	0.5713766	576.5552	3.785862	0	836.9001	782.6917	0.4125631	0.5511828	569.904	4.017306	0	47	849	790						Frog_fixed.avi	0
32480	1950	860.3483	797.2739	0.5522871	0.5713527	576.49	3.786445	0	838.851	781.8489	0.4125387	0.5511441	569.819	4.021884	0	47	850	790						Frog_fixed.avi	0
32497	1951	858.8208	793.0043	0.5522489	0.5713748	576.4542	3.788396	0	836.921	786.7316	0.4124878	0.5511038	569.6264	4.026936	0	47	848	790						Frog_fixed.avi	0
32514	1952	858.5107	794.0855	0.5521781	0.571314	576.3779	3.790631	0	841.8631	788.4518	0.412437	0.5510175	569.6692	4.032783	0	47	850	791						Frog_fixed.avi	0
32530	1953	858.0917	792.7711	0.5521243	0.5712523	576.4348	3.790424	0	838.7744	785.0183	0.4123496	0.550894	569.7708	4.030397	0	47	848	789						Frog_fixed.avi	0
32547	1954	859.8766	786.1667	0.5520334	0.5711397	576.4785	3.778687	0	838.5001	786.5383	0.4122286	0.5507523	569.7794	4.037217	0	47	849	786						Frog_fixed.avi	0
32564	1955	860.6783	787.3411	0.5519302	0.5710049	576.3904	3.783233	0	834.1583	782.3828	0.4120865	0.5506718	569.8636	4.026186	0	47	847	785						Frog_fixed.avi	0
32580	1956	858.9123	789.0345	0.5517352	0.5708471	576.4503	3.781039	0	837.5276	779.8885	0.4119573	0.5506034	569.7097	4.020043	0	47	848	784						Frog_fixed.avi	0
32597	1957	860.7733	788.9804	0.551567	0.5707824	576.5327	3.767101	0	834.9141	781.0261	0.4117531	0.5506512	569.8256	4.017929	0	47	848	785						Frog_fixed.avi	0
32614	1958	862.8137	786.4675	0.5513033	0.5708007	576.5472	3.783326	0	836.5854	782.3669	0.4114946	0.550686	569.7817	4.002921	0	47	850	784						Frog_fixed.avi	0
32630	1959	865.8541	784.4926	0.5510674	0.5708179	576.5804	3.767998	0	832.798	787.6353	0.4112312	0.5507595	569.9456	4.008272	0	47	849	786						Frog_fixed.avi	0
32647	1960	859.0828	787.4816	0.550703	0.5707936	576.7385	3.759841	0	836.519	785.6068	0.4109201	0.5508649	569.9012	3.993717	0	47	848	787						Frog_fixed.avi	0
32664	1961	861.8799	681.3823	0.550228	0.5697488	576.8851	3.784098	0	863.0425	672.0063	0.4104993	0.549862	570.2726	4.013466	0	48	862	677						Frog_fixed.avi	0
32680	1962	872.1465	573.5251	0.5497536	0.5686913	577.2184	3.736171	0	871.0306	578.3892	0.4101876	0.5487725	570.7462	3.986075	0	48	872	576						Frog_fixed.avi	0
32697	1963	892.1517	573.5719	0.5494875	0.5683872	577.0902	3.758813	0	867.6711	580.524	0.4099245	0.5485279	570.5692	3.972	0	48	880	577						Frog_fixed.avi	0
32713	1964	889.9472	569.0428	0.5492138	0.5680954	577.1694	3.757494	0	866.1984	568.6227	0.4096351	0.5483561	570.7238	3.984712	0	48	878	569						Frog_fixed.avi	0
32730	1965	892.3638	563.4182	0.5489619	0.5678875	577.2704	3.740493	0	865.7071	573.8011	0.4093386	0.5482597	570.6688	3.967742	0	48	879	569						Frog_fixed.avi	0
32747	1966	892.9485	569.1099	0.5486972	0.5677643	577.2913	3.752872	0	863.3502	572.5294	0.4090649	0.5482355	570.8072	3.975083	0	48	878	571						Frog_fixed.avi	0
32763	1967	890.9849	566.4643	0.54841	0.5677133	577.6341	3.765448	0	864.217	574.63	0.4087292	0.5482543	570.956	3.986543	0	48	878	571						Frog_fixed.avi	0
32780	1968	893.6634	562.5345	0.548149	0.5677305	577.463	3.748058	0	869.4363	574.0605	0.4084682	0.5483368	571.0558	3.965541	0	48	882	568						Frog_fixed.avi	0
32797	1969	892.7185	560.9265	0.5478809	0.5676981	577.8123	3.746443	0	865.4119	570.0262	0.408181	0.5484859	571.1334	3.980132	0	48	879	565						Frog_fixed.avi	0
32813	1970	891.7375	567.1118	0.5476248	0.5676408	577.6866	3.748594	0	867.4919	566.5618	0.4078848	0.5484917	571.5278	3.975558	0	48	880	567						Frog_fixed.avi	0
32830	1971	893.8123	563.9613	0.5473838	0.5674691	577.886	3.746075	0	866.767	567.6961	0.40767	0.5484369	571.3626	3.986521	0	48	880	566						Frog_fixed.avi	0
32847	1972	893.5321	566.2028	0.5472047	0.5672109	577.91	3.747802	0	869.5164	567.1594	0.4074898	0.5482937	571.5435	3.983595	0	48	882	567						Frog_fixed.avi	0
32863	1973	892.3018	563.3229	0.5470049	0.5670881	578.1279	3.742517	0	865.5054	572.8659	0.4073089	0.5481776	571.6724	3.991016	0	48	879	568						Frog_fixed.avi	0
32880	1974	897.1941	564.0353	0.5468767	0.5668743	578.0812	3.76574	0	866.3978	565.1969	0.4071681	0.5480703	571.7417	4.003184	0	48	882	565						Frog_fixed.avi	0
32897	1975	896.0385	561.7966	0.5467245	0.5666362	578.4516	3.759358	0	865.3073	563.7783	0.4069617	0.5479005	572.0873	3.993735	0	48	881	563						Frog_fixed.avi	0
32913	1976	894.9238	564.0401	0.5465211	0.566404	578.4942	3.762389	0	869.5703	567.3666	0.4068557	0.547789	572.0466	4.015728	0	48	882	566						Frog_fixed.avi	0
32930	1977	895.086	558.9313	0.5463352	0.5662015	578.4514	3.750251	0	867.2605	573.3301	0.4066472	0.5475413	572.1221	3.99443	0	48	881	566						Frog_fixed.avi	0
32947	1978	894.2606	556.4197	0.5461384	0.5660242	578.915	3.753749	0	866.2524	569.7314	0.4064226	0.5474759	572.295	4.013336	0	48	880	563						Frog_fixed.avi	0
32963	1979	902.48	542.4399	0.5458029	0.565509	578.8164	3.7583	0	885.9836	537.1116	0.4061731	0.5473077	572.5608	4.006594	0	49	894	540						Frog_fixed.avi	0
32980	1980	916.5477	481.2944	0.5454826	0.5652098	578.9921	3.735954	0	895.9551	494.3369	0.4059503	0.5469136	572.7254	3.980473	0	49	906	488						Frog_fixed.avi	0
32997	1981	907.9136	490.3469	0.5452386	0.5652026	579.2275	3.752039	0	895.3618	500.866	0.4057983	0.5470723	572.9382	4.005549	0	49	902	496						Frog_fixed.avi	0
33013	1982	916.2756	488.5555	0.5451558	0.5651488	579.2677	3.757042	0	893.777	490.7826	0.4056129	0.5471704	573.2993	3.999985	0	49	905	490						Frog_fixed.avi	0
33030	1983	918.4911	487.839	0.54501	0.5651873	579.5801	3.756135	0	899.5675	497.776	0.4055063	0.5472966	573.166	3.998532	0	49	909	493						Frog_fixed.avi	0
33046	1984	914.476	490.7775	0.5447786	0.5652716	579.7033	3.755503	0	895.9638	501.3174	0.4053025	0.5474402	573.3419	3.992781	0	49	905	496						Frog_fixed.avi	0
33063	1985	914.2288	497.6884	0.5445983	0.5653782	579.7067	3.76212	0	897.0997	499.6724	0.4051141	0.5476148	573.6649	3.993985	0	49	906	499						Frog_fixed.avi	0
33080	1986	916.6321	496.3557	0.544376	0.5654479	579.9898	3.747208	0	897.8282	499.7932	0.40493	0.547721	573.7271	3.984839	0	49	907	498						Frog_fixed.avi	0
33096	1987	915.3967	498.8833	0.5442056	0.5654762	580.0096	3.733426	0	894.9073	497.3942	0.404714	0.5478656	573.9918	3.994382	0	49	905	498						Frog_fixed.avi	0
33113	1988	914.8956	507.8904	0.544052	0.5654624	580.1508	3.753057	0	897.4218	497.7138	0.4046438	0.5478765	573.9067	3.973932	0	49	906	503						Frog_fixed.avi	0
33130	1989	916.6016	494.1447	0.5439528	0.5654298	580.4299	3.732311	0	896.7978	502.5797	0.4045614	0.5477491	574.1099	3.993852	0	49	907	498						Frog_fixed.avi	0
33146	1990	915.7453	494.9666	0.5438583	0.5653346	580.5434	3.731006	0	896.4847	501.143	0.4044685	0.5476263	574.3728	3.991834	0	49	906	498						Frog_fixed.avi	0
33163	1991	916.9614	489.5576	0.5436898	0.5651978	580.619	3.735096	0	895.3081	505.2318	0.4043109	0.5474349	574.5975	3.980428	0	49	906	497						Frog_fixed.avi	0
33180	1992	911.6898	499.828	0.5434877	0.5648957	580.7446	3.740853	0	895.5533	501.2145	0.404201	0.5472902	574.4919	3.980916	0	49	904	501						Frog_fixed.avi	0
[truncated: 29,382 more rows]
