# Supplementary material for: Young children integrate current observations, priors and agent information to predict others’ actions
Source: PLoS One. 2019 May 22;14(5):e0200976. doi: 10.1371/journal.pone.0200976 (PMC6530825; doi:10.1371/journal.pone.0200976)
Supplement: S1 Dataset — (ZIP) [file pone.0200976.s003.zip › PONE-D-18-19791R1_Data/24-month-olds/Anonymized_25_24-Combined-Data.tsv]

Recording name:	K_25_24
Recording resolution:	1280 x 1024
Fixation filter: Tobii fixation filter
Velocity threshold: 35
Distance threshold: 35
Timestamp	Number	GazePointXLeft	GazePointYLeft	CamXLeft	CamYLeft	DistanceLeft	PupilLeft	ValidityLeft	GazePointXRight	GazePointYRight	CamXRight	CamYRight	DistanceRight	PupilRight	ValidityRight	FixationIndex	GazePointX	GazePointY	Event	EventKey	Data1	Data2	Descriptor	StimuliName	StimuliID
2	0	-1280	-1024	-1	-1	-1	-1	4	-1280	-1024	-1	-1	-1	-1	4		0	0						No media	0
18	1	-1280	-1024	-1	-1	-1	-1	4	-1280	-1024	-1	-1	-1	-1	4		0	0						No media	0
35	2	-1280	-1024	-1	-1	-1	-1	4	-1280	-1024	-1	-1	-1	-1	4		0	0						No media	0
52	3	-1280	-1024	-1	-1	-1	-1	4	-1280	-1024	-1	-1	-1	-1	4		0	0						No media	0
69	4	-1280	-1024	-1	-1	-1	-1	4	-1280	-1024	-1	-1	-1	-1	4		0	0						No media	0
85	5	-1280	-1024	-1	-1	-1	-1	4	-1280	-1024	-1	-1	-1	-1	4		0	0						No media	0
102	6	-1280	-1024	-1	-1	-1	-1	4	-1280	-1024	-1	-1	-1	-1	4		0	0						No media	0
119	7	-1280	-1024	-1	-1	-1	-1	4	-1280	-1024	-1	-1	-1	-1	4		0	0						No media	0
135	8	-1280	-1024	-1	-1	-1	-1	4	-1280	-1024	-1	-1	-1	-1	4		0	0						No media	0
152	9	-1280	-1024	-1	-1	-1	-1	4	-1280	-1024	-1	-1	-1	-1	4		0	0						No media	0
169	10	-1280	-1024	-1	-1	-1	-1	4	-1280	-1024	-1	-1	-1	-1	4		0	0						No media	0
186	11	-1280	-1024	-1	-1	-1	-1	4	-1280	-1024	-1	-1	-1	-1	4		0	0						No media	0
202	12	-1280	-1024	-1	-1	-1	-1	4	-1280	-1024	-1	-1	-1	-1	4		0	0						No media	0
219	13	-1280	-1024	-1	-1	-1	-1	4	-1280	-1024	-1	-1	-1	-1	4		0	0						No media	0
236	14	-1280	-1024	-1	-1	-1	-1	4	-1280	-1024	-1	-1	-1	-1	4		0	0						No media	0
252	15	-1280	-1024	-1	-1	-1	-1	4	-1280	-1024	-1	-1	-1	-1	4		0	0						No media	0
269	16	-1280	-1024	-1	-1	-1	-1	4	-1280	-1024	-1	-1	-1	-1	4		0	0						No media	0
286	17	-1280	-1024	-1	-1	-1	-1	4	-1280	-1024	-1	-1	-1	-1	4		0	0						No media	0
302	18	-1280	-1024	-1	-1	-1	-1	4	-1280	-1024	-1	-1	-1	-1	4		0	0						No media	0
319	19	-1280	-1024	-1	-1	-1	-1	4	-1280	-1024	-1	-1	-1	-1	4		0	0						No media	0
335	20	-1280	-1024	-1	-1	-1	-1	4	-1280	-1024	-1	-1	-1	-1	4		0	0						No media	0
352	21	-1280	-1024	-1	-1	-1	-1	4	-1280	-1024	-1	-1	-1	-1	4		0	0						No media	0
368	22	-1280	-1024	-1	-1	-1	-1	4	-1280	-1024	-1	-1	-1	-1	4		0	0						No media	0
385	23	-1280	-1024	-1	-1	-1	-1	4	-1280	-1024	-1	-1	-1	-1	4		0	0						No media	0
402	24	-1280	-1024	-1	-1	-1	-1	4	-1280	-1024	-1	-1	-1	-1	4		0	0						No media	0
418	25	-1280	-1024	-1	-1	-1	-1	4	-1280	-1024	-1	-1	-1	-1	4		0	0						No media	0
435	26	-1280	-1024	-1	-1	-1	-1	4	-1280	-1024	-1	-1	-1	-1	4		0	0						No media	0
452	27	-1280	-1024	-1	-1	-1	-1	4	-1280	-1024	-1	-1	-1	-1	4		0	0						No media	0
468	28	-1280	-1024	-1	-1	-1	-1	4	-1280	-1024	-1	-1	-1	-1	4		0	0						No media	0
485	29	-1280	-1024	-1	-1	-1	-1	4	-1280	-1024	-1	-1	-1	-1	4		0	0						No media	0
502	30	-1280	-1024	-1	-1	-1	-1	4	-1280	-1024	-1	-1	-1	-1	4		0	0						No media	0
518	31	-1280	-1024	-1	-1	-1	-1	4	-1280	-1024	-1	-1	-1	-1	4		0	0						No media	0
535	32	-1280	-1024	-1	-1	-1	-1	4	-1280	-1024	-1	-1	-1	-1	4		0	0						No media	0
552	33	-1280	-1024	-1	-1	-1	-1	4	-1280	-1024	-1	-1	-1	-1	4		0	0						No media	0
568	34	-1280	-1024	-1	-1	-1	-1	4	-1280	-1024	-1	-1	-1	-1	4		0	0						No media	0
585	35	-1280	-1024	-1	-1	-1	-1	4	-1280	-1024	-1	-1	-1	-1	4		0	0						No media	0
602	36	-1280	-1024	-1	-1	-1	-1	4	-1280	-1024	-1	-1	-1	-1	4		0	0						No media	0
618	37	-1280	-1024	-1	-1	-1	-1	4	-1280	-1024	-1	-1	-1	-1	4		0	0						No media	0
635	38	-1280	-1024	-1	-1	-1	-1	4	-1280	-1024	-1	-1	-1	-1	4		0	0						No media	0
651	39	-1280	-1024	-1	-1	-1	-1	4	-1280	-1024	-1	-1	-1	-1	4		0	0						No media	0
668	40	-1280	-1024	-1	-1	-1	-1	4	-1280	-1024	-1	-1	-1	-1	4		0	0						No media	0
685	41	-1280	-1024	-1	-1	-1	-1	4	-1280	-1024	-1	-1	-1	-1	4		0	0						No media	0
702	42	-1280	-1024	-1	-1	-1	-1	4	-1280	-1024	-1	-1	-1	-1	4		0	0						No media	0
718	43	-1280	-1024	-1	-1	-1	-1	4	-1280	-1024	-1	-1	-1	-1	4		0	0						No media	0
735	44	-1280	-1024	-1	-1	-1	-1	4	-1280	-1024	-1	-1	-1	-1	4		0	0						No media	0
752	45	-1280	-1024	-1	-1	-1	-1	4	-1280	-1024	-1	-1	-1	-1	4		0	0						No media	0
769	46	-1280	-1024	-1	-1	-1	-1	4	-1280	-1024	-1	-1	-1	-1	4		0	0						No media	0
785	47	-1280	-1024	-1	-1	-1	-1	4	-1280	-1024	-1	-1	-1	-1	4		0	0						No media	0
802	48	-1280	-1024	-1	-1	-1	-1	4	-1280	-1024	-1	-1	-1	-1	4		0	0						No media	0
818	49	-1280	-1024	-1	-1	-1	-1	4	-1280	-1024	-1	-1	-1	-1	4		0	0						No media	0
835	50	-1280	-1024	-1	-1	-1	-1	4	-1280	-1024	-1	-1	-1	-1	4		0	0						No media	0
852	51	-1280	-1024	-1	-1	-1	-1	4	-1280	-1024	-1	-1	-1	-1	4		0	0						No media	0
868	52	-1280	-1024	-1	-1	-1	-1	4	-1280	-1024	-1	-1	-1	-1	4		0	0						No media	0
885	53	-1280	-1024	-1	-1	-1	-1	4	-1280	-1024	-1	-1	-1	-1	4		0	0						No media	0
902	54	-1280	-1024	-1	-1	-1	-1	4	-1280	-1024	-1	-1	-1	-1	4		0	0						No media	0
918	55	-1280	-1024	-1	-1	-1	-1	4	-1280	-1024	-1	-1	-1	-1	4		0	0						No media	0
935	56	-1280	-1024	-1	-1	-1	-1	4	-1280	-1024	-1	-1	-1	-1	4		0	0						No media	0
950																			MovieStart	128	0	0	Frog_fixed.avi
951	57	-1280	-1024	-1	-1	-1	-1	4	-1280	-1024	-1	-1	-1	-1	4		0	0						Frog_fixed.avi	0
968	58	-1280	-1024	-1	-1	-1	-1	4	-1280	-1024	-1	-1	-1	-1	4		0	0						Frog_fixed.avi	0
985	59	-1280	-1024	-1	-1	-1	-1	4	-1280	-1024	-1	-1	-1	-1	4		0	0						Frog_fixed.avi	0
1001	60	-1280	-1024	-1	-1	-1	-1	4	-1280	-1024	-1	-1	-1	-1	4		0	0						Frog_fixed.avi	0
1018	61	-1280	-1024	-1	-1	-1	-1	4	-1280	-1024	-1	-1	-1	-1	4		0	0						Frog_fixed.avi	0
1034	62	-1280	-1024	-1	-1	-1	-1	4	-1280	-1024	-1	-1	-1	-1	4		0	0						Frog_fixed.avi	0
1051	63	-1280	-1024	-1	-1	-1	-1	4	-1280	-1024	-1	-1	-1	-1	4		0	0						Frog_fixed.avi	0
1068	64	-1280	-1024	-1	-1	-1	-1	4	-1280	-1024	-1	-1	-1	-1	4		0	0						Frog_fixed.avi	0
1084	65	-1280	-1024	-1	-1	-1	-1	4	-1280	-1024	-1	-1	-1	-1	4		0	0						Frog_fixed.avi	0
1101	66	-1280	-1024	-1	-1	-1	-1	4	-1280	-1024	-1	-1	-1	-1	4		0	0						Frog_fixed.avi	0
1118	67	-1280	-1024	-1	-1	-1	-1	4	-1280	-1024	-1	-1	-1	-1	4		0	0						Frog_fixed.avi	0
1134	68	-1280	-1024	-1	-1	-1	-1	4	-1280	-1024	-1	-1	-1	-1	4		0	0						Frog_fixed.avi	0
1151	69	-1280	-1024	-1	-1	-1	-1	4	-1280	-1024	-1	-1	-1	-1	4		0	0						Frog_fixed.avi	0
1168	70	-1280	-1024	-1	-1	-1	-1	4	-1280	-1024	-1	-1	-1	-1	4		0	0						Frog_fixed.avi	0
1184	71	-1280	-1024	-1	-1	-1	-1	4	-1280	-1024	-1	-1	-1	-1	4		0	0						Frog_fixed.avi	0
1201	72	-1280	-1024	-1	-1	-1	-1	4	-1280	-1024	-1	-1	-1	-1	4		0	0						Frog_fixed.avi	0
1218	73	-1280	-1024	-1	-1	-1	-1	4	-1280	-1024	-1	-1	-1	-1	4		0	0						Frog_fixed.avi	0
1235	74	-1280	-1024	-1	-1	-1	-1	4	-1280	-1024	-1	-1	-1	-1	4		0	0						Frog_fixed.avi	0
1251	75	-1280	-1024	-1	-1	-1	-1	4	-1280	-1024	-1	-1	-1	-1	4		0	0						Frog_fixed.avi	0
1269	76	-1280	-1024	-1	-1	-1	-1	4	-1280	-1024	-1	-1	-1	-1	4		0	0						Frog_fixed.avi	0
1285	77	-1280	-1024	-1	-1	-1	-1	4	-1280	-1024	-1	-1	-1	-1	4		0	0						Frog_fixed.avi	0
1302	78	-1280	-1024	-1	-1	-1	-1	4	-1280	-1024	-1	-1	-1	-1	4		0	0						Frog_fixed.avi	0
1318	79	-1280	-1024	-1	-1	-1	-1	4	-1280	-1024	-1	-1	-1	-1	4		0	0						Frog_fixed.avi	0
1335	80	-1280	-1024	-1	-1	-1	-1	4	-1280	-1024	-1	-1	-1	-1	4		0	0						Frog_fixed.avi	0
1351	81	-1280	-1024	-1	-1	-1	-1	4	-1280	-1024	-1	-1	-1	-1	4		0	0						Frog_fixed.avi	0
1368	82	-1280	-1024	-1	-1	-1	-1	4	-1280	-1024	-1	-1	-1	-1	4		0	0						Frog_fixed.avi	0
1384	83	-1280	-1024	-1	-1	-1	-1	4	-1280	-1024	-1	-1	-1	-1	4		0	0						Frog_fixed.avi	0
1401	84	-1280	-1024	-1	-1	-1	-1	4	-1280	-1024	-1	-1	-1	-1	4		0	0						Frog_fixed.avi	0
1417	85	-1280	-1024	-1	-1	-1	-1	4	-1280	-1024	-1	-1	-1	-1	4		0	0						Frog_fixed.avi	0
1434	86	-1280	-1024	-1	-1	-1	-1	4	-1280	-1024	-1	-1	-1	-1	4		0	0						Frog_fixed.avi	0
1451	87	-1280	-1024	-1	-1	-1	-1	4	-1280	-1024	-1	-1	-1	-1	4		0	0						Frog_fixed.avi	0
1467	88	-1280	-1024	-1	-1	-1	-1	4	-1280	-1024	-1	-1	-1	-1	4		0	0						Frog_fixed.avi	0
1484	89	-1280	-1024	-1	-1	-1	-1	4	-1280	-1024	-1	-1	-1	-1	4		0	0						Frog_fixed.avi	0
1501	90	-1280	-1024	-1	-1	-1	-1	4	-1280	-1024	-1	-1	-1	-1	4		0	0						Frog_fixed.avi	0
1517	91	-1280	-1024	-1	-1	-1	-1	4	-1280	-1024	-1	-1	-1	-1	4		0	0						Frog_fixed.avi	0
1534	92	-1280	-1024	-1	-1	-1	-1	4	-1280	-1024	-1	-1	-1	-1	4		0	0						Frog_fixed.avi	0
1551	93	-1280	-1024	-1	-1	-1	-1	4	-1280	-1024	-1	-1	-1	-1	4		0	0						Frog_fixed.avi	0
1568	94	-1280	-1024	-1	-1	-1	-1	4	-1280	-1024	-1	-1	-1	-1	4		0	0						Frog_fixed.avi	0
1585	95	-1280	-1024	-1	-1	-1	-1	4	-1280	-1024	-1	-1	-1	-1	4		0	0						Frog_fixed.avi	0
1602	96	-1280	-1024	-1	-1	-1	-1	4	-1280	-1024	-1	-1	-1	-1	4		0	0						Frog_fixed.avi	0
1618	97	-1280	-1024	-1	-1	-1	-1	4	-1280	-1024	-1	-1	-1	-1	4		0	0						Frog_fixed.avi	0
1635	98	-1280	-1024	-1	-1	-1	-1	4	-1280	-1024	-1	-1	-1	-1	4		0	0						Frog_fixed.avi	0
1651	99	-1280	-1024	-1	-1	-1	-1	4	-1280	-1024	-1	-1	-1	-1	4		0	0						Frog_fixed.avi	0
1668	100	-1280	-1024	-1	-1	-1	-1	4	-1280	-1024	-1	-1	-1	-1	4		0	0						Frog_fixed.avi	0
1685	101	-1280	-1024	-1	-1	-1	-1	4	-1280	-1024	-1	-1	-1	-1	4		0	0						Frog_fixed.avi	0
1700	102	-1280	-1024	-1	-1	-1	-1	4	-1280	-1024	-1	-1	-1	-1	4		0	0						Frog_fixed.avi	0
1717	103	-1280	-1024	-1	-1	-1	-1	4	-1280	-1024	-1	-1	-1	-1	4		0	0						Frog_fixed.avi	0
1734	104	-1280	-1024	-1	-1	-1	-1	4	-1280	-1024	-1	-1	-1	-1	4		0	0						Frog_fixed.avi	0
1750	105	-1280	-1024	-1	-1	-1	-1	4	-1280	-1024	-1	-1	-1	-1	4		0	0						Frog_fixed.avi	0
1767	106	943.137	815.2766	0.4375263	0.5398868	673.8616	3.762582	0	939.4363	757.6047	0.3069191	0.5245885	666.8184	3.715352	0	0	941	786						Frog_fixed.avi	0
1784	107	966.3032	804.6779	0.4388621	0.5395416	683.6514	3.695638	0	941.3484	789.674	0.306887	0.5240636	664.8707	3.614881	0	0	954	797						Frog_fixed.avi	0
1800	108	983.9028	812.8262	0.4377501	0.5397314	680.569	3.761113	0	955.4737	780.7201	0.3072343	0.5241734	667.2766	3.66881	0	0	970	797						Frog_fixed.avi	0
1817	109	987.8094	680.5385	0.4379909	0.5389248	676.744	3.670937	0	985.8574	696.2871	0.3072838	0.5232902	667.2771	3.606875	0	0	987	688						Frog_fixed.avi	0
1834	110	1032.708	505.6733	0.4363625	0.5384679	680.2736	3.67423	0	1052.33	524.4491	0.3081792	0.5228225	662.5607	3.49049	0	0	1043	515						Frog_fixed.avi	0
1850	111	1046.358	526.4868	0.4375147	0.5381892	674.7109	3.643811	0	1015.416	541.181	0.306049	0.5226332	652.2497	3.497482	0	1	1031	534						Frog_fixed.avi	0
1867	112	1005.718	509.8006	0.4374807	0.5386482	674.7116	3.798955	0	1001.768	500.0593	0.3081241	0.5230398	652.2497	3.538316	0	1	1004	505						Frog_fixed.avi	0
1884	113	1086.617	488.925	0.4375854	0.5389122	674.7112	3.757446	0	1035.839	455.1381	0.3081796	0.5231893	652.2497	3.459395	0	1	1061	472						Frog_fixed.avi	0
1900	114	1054.165	488.315	0.4375884	0.5392324	674.7116	3.698609	0	1013.177	537.2686	0.3102556	0.5234084	652.2497	3.464938	0	1	1034	513						Frog_fixed.avi	0
1917	115	1041.678	493.0595	0.4378274	0.5389126	674.7108	3.634326	0	1017.339	540.3578	0.3061644	0.5228895	652.2497	3.479366	0	1	1030	517						Frog_fixed.avi	0
1934	116	1055.696	493.0336	0.4378947	0.5391377	674.7112	3.635304	0	1015.637	525.6606	0.3083385	0.5231635	652.2497	3.451936	0	1	1036	509						Frog_fixed.avi	0
1950	117	1049.771	493.3956	0.4380565	0.5391671	674.2753	3.631418	0	1011.286	523.2763	0.3076443	0.5231431	667.3336	3.608512	0	1	1031	508						Frog_fixed.avi	0
1967	118	1046.863	492.0457	0.438228	0.5391558	674.3447	3.656873	0	1035.234	501.9206	0.3077998	0.5231106	667.2402	3.580127	0	1	1041	497						Frog_fixed.avi	0
1984	119	1043.546	498.7559	0.4383899	0.539119	674.1786	3.593718	0	1028.111	500.8955	0.3079706	0.5230683	667.106	3.551212	0	1	1036	500						Frog_fixed.avi	0
2000	120	1045.316	508.8659	0.4385072	0.5390654	674.1858	3.626361	0	1034.497	488.0096	0.3081103	0.5229895	667.3698	3.553584	0	1	1040	498						Frog_fixed.avi	0
2017	121	1047.699	492.8688	0.4386558	0.5390494	674.4446	3.627942	0	1037.925	493.2037	0.3082006	0.5229356	667.3571	3.531646	0	1	1043	493						Frog_fixed.avi	0
2034	122	1044.877	497.8459	0.4387311	0.539035	674.4321	3.638335	0	1031.621	504.6322	0.3082792	0.5228745	667.2601	3.548311	0	1	1038	501						Frog_fixed.avi	0
2050	123	1050.834	503.5596	0.4387836	0.5390443	674.3783	3.638139	0	1042.895	474.4592	0.3083307	0.5229155	667.2518	3.518323	0	1	1047	489						Frog_fixed.avi	0
2067	124	1039.321	506.7609	0.4387995	0.5391394	674.4063	3.618072	0	1032.907	490.6319	0.3083347	0.5229647	667.2047	3.557047	0	1	1036	499						Frog_fixed.avi	0
2083	125	1044.504	510.1594	0.438781	0.5392179	674.3927	3.624784	0	1025.609	487.6945	0.3083133	0.5230215	667.2185	3.530775	0	1	1035	499						Frog_fixed.avi	0
2100	126	1041.892	500.9253	0.4387606	0.5392722	674.4028	3.59462	0	1033.225	503.9401	0.3082796	0.5230728	667.2648	3.525314	0	1	1038	502						Frog_fixed.avi	0
2117	127	1036.437	513.0397	0.4387207	0.5393386	674.4244	3.598539	0	1019.496	515.701	0.30826	0.5231228	667.3091	3.504155	0	1	1028	514						Frog_fixed.avi	0
2133	128	1046.091	508.3075	0.4387254	0.5394081	674.4147	3.61884	0	1041.15	490.5807	0.3082529	0.5232149	667.3527	3.503545	0	1	1044	499						Frog_fixed.avi	0
2150	129	1049.581	506.2853	0.4387319	0.5394858	674.5094	3.601344	0	1042.043	484.202	0.3082619	0.5233489	667.3418	3.491081	0	1	1046	495						Frog_fixed.avi	0
2167	130	1047.088	501.4757	0.4387523	0.5396413	674.5011	3.608865	0	1033.645	479.2212	0.3082617	0.5235728	667.3879	3.519731	0	1	1040	490						Frog_fixed.avi	0
2183	131	1052.356	496.6158	0.4387597	0.5397466	674.5353	3.593976	0	1028.537	480.2586	0.3082773	0.5237495	667.4202	3.512066	0	1	1040	488						Frog_fixed.avi	0
2200	132	1047.356	495.2975	0.4387818	0.5398123	674.5443	3.605182	0	1031.13	499.5707	0.3083119	0.5237862	667.3849	3.540645	0	1	1039	497						Frog_fixed.avi	0
2217	133	1051.773	488.5983	0.4387992	0.5398557	674.5826	3.579433	0	1032.952	484.1868	0.3083374	0.5238869	667.376	3.502669	0	1	1042	486						Frog_fixed.avi	0
2233	134	1049.36	495.1928	0.4388012	0.539854	674.6279	3.596857	0	1030.367	501.4718	0.3083534	0.5238989	667.4182	3.526051	0	1	1040	498						Frog_fixed.avi	0
2250	135	1042.29	497.8446	0.4387915	0.5397729	674.6965	3.585636	0	1037.034	474.1084	0.3083563	0.5238511	667.4607	3.472883	0	1	1040	486						Frog_fixed.avi	0
2267	136	1047.251	504.149	0.4387711	0.5395495	674.7049	3.614386	0	1031.295	484.1034	0.3083431	0.5236736	667.4947	3.523864	0	1	1039	494						Frog_fixed.avi	0
2283	137	1041.047	457.2546	0.4386183	0.5390559	674.9773	3.616684	0	1034.096	461.3264	0.3083194	0.5231479	667.5583	3.551439	0	1	1038	459						Frog_fixed.avi	0
2300	138	1041.001	470.8245	0.4385951	0.5387773	674.9032	3.600868	0	1019.914	496.1683	0.3082596	0.522839	667.6155	3.560486	0	1	1030	483						Frog_fixed.avi	0
2317	139	1027.802	482.3353	0.4385192	0.538345	674.6949	3.617309	0	1018.845	485.4055	0.3081717	0.5224023	667.704	3.553365	0	1	1023	484						Frog_fixed.avi	0
2333	140	1024.629	480.039	0.4384081	0.5380533	674.688	3.632083	0	1042.786	438.7823	0.3081091	0.5220884	667.6258	3.505197	0	1	1034	459						Frog_fixed.avi	0
2350	141	1016.097	479.1555	0.438351	0.537645	674.7225	3.656533	0	1025.41	468.4164	0.3080204	0.5216349	667.4058	3.531045	0	1	1021	474						Frog_fixed.avi	0
2367	142	1035.648	465.9651	0.4382907	0.5373315	674.6404	3.602997	0	1012.721	481.6227	0.3079517	0.5214071	667.3357	3.578236	0	1	1024	474						Frog_fixed.avi	0
2383	143	1033.615	465.7434	0.4382437	0.5370498	674.5885	3.628612	0	1030.978	463.8868	0.3078546	0.5209861	667.4342	3.554015	0	1	1032	465						Frog_fixed.avi	0
2400	144	1036.475	483.9654	0.4381882	0.5367169	674.5096	3.641373	0	1028.892	459.9228	0.3077627	0.5207636	667.3559	3.57407	0	1	1033	472						Frog_fixed.avi	0
2417	145	1025.724	478.6898	0.43813	0.5364887	674.4388	3.671165	0	1014.363	468.2281	0.3076847	0.5205412	667.2985	3.571833	0	1	1020	473						Frog_fixed.avi	0
2433	146	1024.459	476.4583	0.4380398	0.5362666	674.2791	3.679475	0	1024.122	459.5015	0.307577	0.5203457	667.0828	3.573771	0	1	1024	468						Frog_fixed.avi	0
2450	147	1031.412	481.7946	0.4379665	0.5359838	674.075	3.718402	0	1036.073	465.6836	0.3074971	0.5201196	666.9691	3.572484	0	1	1034	474						Frog_fixed.avi	0
2467	148	1029.78	486.5703	0.4378501	0.5358074	674.1431	3.735307	0	1030.952	481.6691	0.3073717	0.5200213	666.7526	3.635326	0	1	1030	484						Frog_fixed.avi	0
2483	149	1035.337	470.8227	0.4377269	0.5356643	674.0916	3.668832	0	1020.702	469.4041	0.3071395	0.5199637	666.7534	3.605722	0	1	1028	470						Frog_fixed.avi	0
2500	150	1021.154	474.429	0.4375531	0.5354899	673.8024	3.681978	0	1032.708	463.056	0.3069755	0.5198878	666.637	3.579121	0	1	1027	469						Frog_fixed.avi	0
2517	151	1035.113	472.1139	0.4374179	0.5352662	673.7825	3.672046	0	1027.641	463.2827	0.3068115	0.5198058	666.681	3.568857	0	1	1031	468						Frog_fixed.avi	0
2533	152	1027.501	474.5587	0.4372678	0.5350317	673.9218	3.690358	0	1031.352	443.4445	0.3066297	0.5197014	666.6125	3.587718	0	1	1029	459						Frog_fixed.avi	0
2550	153	1035.928	468.477	0.4371796	0.5348209	673.9448	3.74027	0	1025.964	469.1624	0.3065182	0.519358	666.6435	3.61867	0	1	1031	469						Frog_fixed.avi	0
2567	154	1022.831	469.5693	0.4370606	0.5344358	673.5513	3.693332	0	1024.898	458.7173	0.3064241	0.5191504	666.4535	3.596403	0	1	1024	464						Frog_fixed.avi	0
2583	155	1019.386	467.0286	0.436995	0.5340915	673.5289	3.698977	0	1033.98	457.4146	0.3063433	0.5188693	666.3599	3.609634	0	1	1027	462						Frog_fixed.avi	0
2600	156	1015.568	488.873	0.4369102	0.5336557	673.6293	3.727554	0	1015.45	482.2984	0.306216	0.5184461	666.5574	3.627279	0	1	1016	486						Frog_fixed.avi	0
2617	157	1028.935	474.7157	0.4368298	0.5332798	673.5427	3.711048	0	1011.869	463.5392	0.3060583	0.5181527	666.2914	3.630391	0	1	1020	469						Frog_fixed.avi	0
2633	158	1029.717	460.1591	0.4367106	0.5328527	673.3007	3.68306	0	1020.4	459.5386	0.3059483	0.5177059	666.3813	3.604535	0	1	1025	460						Frog_fixed.avi	0
2650	159	1022.615	466.0954	0.4365539	0.5325533	673.2986	3.686517	0	1024.023	457.3769	0.3058367	0.5174375	666.199	3.639485	0	1	1023	462						Frog_fixed.avi	0
2666	160	1022.016	477.261	0.4364418	0.5322871	673.3333	3.726988	0	1024.175	455.5255	0.3056577	0.5172489	666.2125	3.648149	0	1	1023	466						Frog_fixed.avi	0
2683	161	1023.798	470.992	0.4363478	0.532003	673.2355	3.721053	0	1013.205	468.5787	0.3055075	0.5169347	666.0408	3.64007	0	1	1019	470						Frog_fixed.avi	0
2700	162	1031.885	464.435	0.4362701	0.5317796	673.173	3.716896	0	1023.512	466.7542	0.3054343	0.516727	666.024	3.652546	0	1	1028	466						Frog_fixed.avi	0
2716	163	1014.267	465.868	0.4361573	0.5315875	672.902	3.728899	0	1025.313	454.9786	0.3053609	0.5165595	665.908	3.616016	0	1	1020	460						Frog_fixed.avi	0
2733	164	1023.677	478.1193	0.4361422	0.5312238	672.6808	3.743738	0	1016.445	482.741	0.3052972	0.5161746	665.5797	3.660091	0	1	1020	480						Frog_fixed.avi	0
2750	165	1013.899	475.4302	0.4360896	0.5309097	672.7413	3.723716	0	1015.727	474.2697	0.3052306	0.5159439	665.3774	3.67311	0	1	1015	475						Frog_fixed.avi	0
2766	166	1011.137	471.2494	0.4360425	0.5305778	672.6083	3.745976	0	1016.34	464.0934	0.3051491	0.5155753	665.3581	3.648565	0	1	1014	468						Frog_fixed.avi	0
2783	167	1014.425	464.0853	0.4359848	0.5301554	672.6337	3.736918	0	1017.85	458.2922	0.3050664	0.5152419	665.4375	3.656042	0	1	1016	461						Frog_fixed.avi	0
2800	168	1014.912	467.7109	0.4359149	0.5297994	672.4886	3.765669	0	1010.486	456.9343	0.3049541	0.5149776	665.5376	3.649186	0	1	1013	462						Frog_fixed.avi	0
2816	169	1013.566	454.2252	0.4357903	0.5294461	672.3806	3.707349	0	1023.981	453.8013	0.3048428	0.5145665	665.2426	3.64411	0	1	1019	454						Frog_fixed.avi	0
2833	170	1010.912	465.3913	0.4356606	0.5291777	672.2422	3.736822	0	1015.051	459.2865	0.3047094	0.514378	665.0665	3.672115	0	1	1013	462						Frog_fixed.avi	0
2850	171	1018.119	468.2773	0.4355374	0.5288775	672.2697	3.76285	0	1013.708	471.9073	0.3045425	0.514101	665.08	3.659554	0	1	1016	470						Frog_fixed.avi	0
2866	172	1031.744	452.0988	0.4353958	0.5287111	672.3568	3.718491	0	1022.994	449.7648	0.3043698	0.5141038	665.0746	3.663706	0	1	1027	451						Frog_fixed.avi	0
2883	173	1019.289	446.2806	0.4352163	0.5284746	672.0957	3.73627	0	1019.553	454.7744	0.3042228	0.5138981	664.7808	3.655301	0	1	1019	451						Frog_fixed.avi	0
2900	174	1014.221	462.4375	0.4351118	0.5282267	671.9729	3.771836	0	1008.423	462.3261	0.3040722	0.513881	664.7808	3.694615	0	1	1011	462						Frog_fixed.avi	0
2916	175	1014.427	457.5264	0.4350071	0.5279003	671.8801	3.781551	0	1019.044	457.4992	0.3039355	0.5134414	665.0981	3.684668	0	1	1017	458						Frog_fixed.avi	0
2933	176	1012.012	465.5929	0.4349177	0.5274636	672.1176	3.796529	0	1020.717	444.2563	0.303836	0.5131544	664.8557	3.706344	0	1	1016	455						Frog_fixed.avi	0
2950	177	1010.31	460.414	0.4348849	0.526991	672.0336	3.745689	0	1013.53	461.3672	0.3037725	0.5125946	664.6703	3.734402	0	1	1012	461						Frog_fixed.avi	0
2966	178	1014.078	474.8873	0.43484	0.5263658	671.8631	3.789969	0	1020.515	460.2119	0.3037373	0.5119994	664.657	3.708669	0	1	1017	468						Frog_fixed.avi	0
2983	179	1015.169	456.153	0.4348059	0.5258884	671.7379	3.81206	0	1015.451	467.4822	0.303684	0.5116055	664.5567	3.725788	0	1	1015	462						Frog_fixed.avi	0
3000	180	1016.607	453.623	0.434756	0.5254056	671.5883	3.791819	0	1010.944	462.4825	0.3036211	0.5110883	664.4967	3.712415	0	1	1014	458						Frog_fixed.avi	0
3016	181	1009.249	459.419	0.4346733	0.5250503	671.6531	3.796386	0	1018.82	454.6014	0.3034605	0.5108771	664.5145	3.687761	0	1	1014	457						Frog_fixed.avi	0
3033	182	1014.518	460.7583	0.4345566	0.5247924	671.5551	3.801804	0	1011.57	451.0589	0.3033181	0.5107656	664.4368	3.72124	0	1	1013	456						Frog_fixed.avi	0
3050	183	1009.027	464.6761	0.4343624	0.5246856	671.3493	3.831862	0	1020.882	464.5991	0.3031717	0.5106521	664.3862	3.730417	0	1	1015	465						Frog_fixed.avi	0
3066	184	1014.338	451.4155	0.4342256	0.5246468	671.3773	3.777917	0	1022.158	440.1604	0.3029605	0.510669	664.3788	3.747528	0	1	1018	446						Frog_fixed.avi	0
3083	185	1013.875	458.7876	0.4340771	0.5246008	671.3679	3.832303	0	1013.29	454.7724	0.3027601	0.5106173	664.2903	3.744351	0	1	1014	457						Frog_fixed.avi	0
3100	186	1002.948	457.9313	0.4339313	0.5245274	671.0262	3.83241	0	1023.319	468.9045	0.3026586	0.510492	664.1644	3.718768	0	1	1013	463						Frog_fixed.avi	0
3116	187	1006.931	457.6308	0.433841	0.5243843	671.0925	3.839882	0	1025.387	454.0333	0.3025404	0.5104026	664.3085	3.713651	0	1	1016	456						Frog_fixed.avi	0
3133	188	1002.573	462.1989	0.4338141	0.5241688	671.1481	3.84321	0	1019.886	462.4218	0.3024831	0.5102209	664.1012	3.761657	0	1	1011	462						Frog_fixed.avi	0
3150	189	1003.406	459.3963	0.4338269	0.5238717	671.0183	3.835039	0	1013.545	449.2147	0.3024854	0.51002	664.011	3.759465	0	1	1008	454						Frog_fixed.avi	0
3166	190	1007.241	450.6079	0.4338645	0.5235201	671.0132	3.840472	0	1005.44	467.4075	0.302554	0.5095567	663.8869	3.764286	0	1	1006	459						Frog_fixed.avi	0
3183	191	1002.075	463.9456	0.4339382	0.5231341	671.087	3.858827	0	1020.652	456.4973	0.3026073	0.5092975	664.1426	3.759692	0	1	1011	460						Frog_fixed.avi	0
3200	192	1009.328	462.1307	0.4339904	0.5228885	671.2005	3.8661	0	1020.821	469.3889	0.3026403	0.508878	664.1996	3.757747	0	1	1015	466						Frog_fixed.avi	0
3216	193	1011.561	451.4538	0.4339979	0.5226741	671.2808	3.85692	0	1024.546	458.3433	0.302646	0.5086384	664.1616	3.768841	0	1	1018	455						Frog_fixed.avi	0
3233	194	1009.303	471.3227	0.4339643	0.5224595	671.1816	3.885847	0	1024.241	450.8117	0.3026394	0.5085007	664.2257	3.768146	0	1	1017	461						Frog_fixed.avi	0
3249	195	1019.022	451.6133	0.433934	0.5225731	671.1245	3.886244	0	1016.08	463.5203	0.3026272	0.5082591	664.2427	3.74583	0	1	1018	458						Frog_fixed.avi	0
3266	196	1004.827	463.1114	0.4338476	0.5227639	671.1579	3.869037	0	1016.374	463.5468	0.3025424	0.5086212	664.2427	3.7918	0	1	1011	463						Frog_fixed.avi	0
3283	197	1013.72	451.1541	0.4338128	0.523065	671.1647	3.846682	0	1010.192	463.7907	0.3025045	0.5088908	664.1918	3.76691	0	1	1012	457						Frog_fixed.avi	0
3299	198	1013.068	452.8175	0.433798	0.5234081	671.1937	3.876508	0	1017.349	450.4265	0.3024881	0.5093028	664.1784	3.787122	0	1	1015	452						Frog_fixed.avi	0
3316	199	1010.721	449.8422	0.4337939	0.5237809	671.2056	3.857463	0	1012.633	449.8035	0.3024939	0.509697	664.1288	3.801266	0	1	1012	450						Frog_fixed.avi	0
3333	200	1012.608	461.0639	0.4338159	0.5241069	671.2577	3.891235	0	1014.189	458.2444	0.3025518	0.509988	664.0017	3.801334	0	1	1013	460						Frog_fixed.avi	0
3349	201	1010.441	457.1806	0.4338612	0.5243458	671.1452	3.890019	0	1020.32	469.6651	0.302613	0.5100535	664.1564	3.795166	0	1	1015	463						Frog_fixed.avi	0
3366	202	1011.976	471.112	0.4339635	0.5245466	671.4152	3.90694	0	1008.916	458.2543	0.3027015	0.5101128	664.166	3.763113	0	1	1010	465						Frog_fixed.avi	0
3383	203	1024.464	448.008	0.4340319	0.5247051	671.3096	3.896831	0	999.4512	454.672	0.3027527	0.5102842	664.166	3.771921	0	1	1012	451						Frog_fixed.avi	0
3399	204	1017.761	457.1902	0.4340879	0.5248135	671.2337	3.918154	0	1006.58	453.9106	0.3028094	0.5107239	664.166	3.813848	0	1	1012	456						Frog_fixed.avi	0
3416	205	1015.302	455.0681	0.434123	0.5249917	671.2468	3.921645	0	1000.87	457.0212	0.3028539	0.5108688	664.2193	3.829061	0	1	1008	456						Frog_fixed.avi	0
3433	206	1020.243	457.9698	0.4341193	0.5251632	671.2728	3.914584	0	1019.452	455.7247	0.3028867	0.5110259	664.3782	3.809367	0	1	1020	457						Frog_fixed.avi	0
3449	207	1015.146	443.4221	0.4341091	0.5254166	671.3168	3.97645	0	1011.554	464.429	0.3028869	0.5112303	664.4196	3.837449	0	1	1013	454						Frog_fixed.avi	0
3466	208	1013.063	464.9235	0.4340824	0.5256323	671.3384	3.94131	0	1010.942	457.6218	0.3028409	0.5116496	664.5595	3.866135	0	1	1012	461						Frog_fixed.avi	0
3483	209	1022.079	457.4973	0.4340363	0.5259851	671.3918	3.956679	0	1008.312	463.9618	0.3027924	0.5118694	664.4927	3.869289	0	1	1015	461						Frog_fixed.avi	0
3499	210	1013.738	463.7301	0.4340106	0.5262734	671.4972	3.945332	0	997.6759	462.9578	0.3027623	0.5121417	664.4214	3.870974	0	1	1006	463						Frog_fixed.avi	0
3516	211	1014.807	449.8144	0.4340044	0.5265543	671.5154	3.945371	0	1005.302	453.7322	0.3027875	0.5124943	664.5239	3.878057	0	1	1010	452						Frog_fixed.avi	0
3533	212	1014.344	461.2308	0.4340569	0.5267438	671.5704	3.976819	0	1004.618	467.5921	0.3028481	0.5126249	664.6263	3.891081	0	1	1009	464						Frog_fixed.avi	0
3549	213	1011.441	449.3554	0.4341196	0.5268312	671.5688	3.979481	0	995.0425	474.7133	0.3029507	0.5124559	664.6249	3.858543	0	1	1003	462						Frog_fixed.avi	0
3566	214	1007.284	471.0064	0.4342313	0.5268837	671.5612	4.001898	0	1007.051	470.3406	0.3030518	0.5125685	664.6249	3.848091	0	1	1007	471						Frog_fixed.avi	0
3582	215	1005.33	457.0201	0.4343067	0.5270028	671.531	4.013531	0	1016.873	460.4162	0.3031672	0.5129797	664.6249	3.931469	0	1	1011	459						Frog_fixed.avi	0
3599	216	1015.474	462.8764	0.4344282	0.5271274	671.8189	4.042118	0	1008.94	466.9384	0.3032398	0.5130156	664.6251	3.931393	0	1	1012	465						Frog_fixed.avi	0
3616	217	1009.617	460.7743	0.4345064	0.5274028	671.6602	4.017749	0	1015.462	458.3815	0.3033186	0.5133044	664.8539	3.923473	0	1	1013	460						Frog_fixed.avi	0
3632	218	1011.35	462.0407	0.4345474	0.5276849	671.6361	4.041749	0	993.5064	474.3759	0.3033743	0.5132477	664.8901	3.909105	0	1	1002	468						Frog_fixed.avi	0
3649	219	1014.472	461.115	0.4345576	0.5280139	671.6936	4.05068	0	998.6616	470.0715	0.3033236	0.5137924	664.8901	3.923153	0	1	1007	466						Frog_fixed.avi	0
3666	220	1007.834	463.2136	0.4345524	0.5283945	671.6432	4.03972	0	1012.327	466.5486	0.303371	0.5141684	664.8049	3.954321	0	1	1010	465						Frog_fixed.avi	0
3682	221	1018.622	453.9743	0.4345293	0.5286557	671.7284	4.055654	0	1006.785	464.88	0.3033413	0.5143759	664.9608	3.961481	0	1	1013	459						Frog_fixed.avi	0
3699	222	1018.433	462.1803	0.4344895	0.5288447	671.7314	4.072556	0	1004.923	471.4437	0.3032775	0.5146132	664.7478	3.970543	0	1	1012	467						Frog_fixed.avi	0
3716	223	1014.829	463.1656	0.4344254	0.5290834	671.9252	4.061232	0	1005.194	468.7971	0.3032465	0.5148136	664.69	3.956964	0	1	1010	466						Frog_fixed.avi	0
3732	224	1015.116	461.5325	0.4343547	0.5292783	671.8265	4.097784	0	1012.343	468.5781	0.303231	0.5150422	664.7588	3.971565	0	1	1014	465						Frog_fixed.avi	0
3749	225	1017.689	467.9828	0.434338	0.5294064	671.9174	4.063592	0	1017.624	471.1456	0.3032458	0.5151587	665.0407	3.972119	0	1	1018	470						Frog_fixed.avi	0
3766	226	1010.22	471.7025	0.4343493	0.529558	671.891	4.102766	0	1004.923	484.7209	0.303246	0.5152879	665.1359	3.968474	0	1	1008	478						Frog_fixed.avi	0
3782	227	1008.452	464.0741	0.4344161	0.529689	672.0842	4.062832	0	1009.387	459.3573	0.3032675	0.5154344	664.894	3.976788	0	1	1009	462						Frog_fixed.avi	0
3799	228	1010.61	470.8334	0.4344541	0.5298219	672.1315	4.07603	0	998.2355	465.588	0.3033189	0.5155559	665.001	3.984191	0	1	1004	468						Frog_fixed.avi	0
3816	229	1006.569	476.1394	0.4344863	0.5298556	672.0659	4.080041	0	987.3101	466.0165	0.303369	0.5154716	665.02	3.946866	0	1	997	471						Frog_fixed.avi	0
3832	230	1014.247	462.5098	0.4345036	0.5299681	672.1937	4.082287	0	1011.777	465.8012	0.3034344	0.5157228	665.02	3.975999	0	1	1013	464						Frog_fixed.avi	0
3849	231	1021.271	458.4185	0.4344743	0.530078	672.244	4.086646	0	1008.212	464.2702	0.3033775	0.5159214	665.4562	3.978953	0	1	1015	461						Frog_fixed.avi	0
3866	232	1007.197	465.7372	0.4344112	0.5302675	672.3129	4.064812	0	1018.202	470.8296	0.303343	0.5160918	665.5646	3.979124	0	1	1013	468						Frog_fixed.avi	0
3882	233	1013.878	464.4328	0.4343211	0.5304553	672.1589	4.069396	0	1015.921	452.0225	0.3032641	0.5164811	665.4263	3.955024	0	1	1015	458						Frog_fixed.avi	0
3899	234	1012.279	458.5578	0.4342528	0.5307598	672.3748	4.073463	0	1004.587	468.0785	0.3032085	0.5166999	665.371	3.982441	0	1	1008	463						Frog_fixed.avi	0
3916	235	1008.184	470.761	0.4341688	0.5309626	672.3077	4.053783	0	1013.726	473.5258	0.3031308	0.5169284	665.6154	3.972509	0	1	1011	472						Frog_fixed.avi	0
3932	236	1013.152	462.7402	0.4340913	0.5311322	672.3021	4.071279	0	1009.116	459.6845	0.3030425	0.5173213	665.6167	3.985137	0	1	1011	461						Frog_fixed.avi	0
3949	237	1016.081	452.2255	0.4340485	0.5312847	672.3438	4.060894	0	997.085	473.4572	0.3030033	0.5171951	665.6061	3.931117	0	1	1007	463						Frog_fixed.avi	0
3966	238	1012.434	470.4228	0.4339646	0.5314416	672.5434	4.085349	0	1011.671	461.5905	0.3029517	0.5176567	665.6061	3.957667	0	1	1012	466						Frog_fixed.avi	0
3982	239	1010.763	454.4218	0.433925	0.5316398	672.5637	4.063202	0	1006.025	460.0299	0.3028853	0.5179426	665.8092	3.968541	0	1	1008	457						Frog_fixed.avi	0
3999	240	1016.674	457.987	0.4338698	0.5318438	672.6234	4.070752	0	997.2142	472.4398	0.3028851	0.5179654	665.7952	3.952757	0	1	1007	465						Frog_fixed.avi	0
4016	241	1021.977	465.1781	0.4337959	0.5320898	672.7714	4.068031	0	1017.874	463.1665	0.3028164	0.5186012	665.7952	3.968116	0	1	1020	464						Frog_fixed.avi	0
4032	242	1014.296	456.0382	0.4337488	0.5324725	672.8043	4.069657	0	1007.2	465.2529	0.3027675	0.5190053	665.9045	3.961157	0	1	1011	461						Frog_fixed.avi	0
4049	243	1021.983	460.7838	0.4337002	0.5327746	672.7279	4.058523	0	1014.176	458.4465	0.3027191	0.5194509	665.8015	3.977596	0	1	1018	460						Frog_fixed.avi	0
4066	244	1014.902	457.6336	0.433612	0.5331706	672.5096	4.09601	0	1004.666	479.1801	0.3026969	0.5195395	665.7925	3.968047	0	1	1010	468						Frog_fixed.avi	0
4082	245	1011.905	460.0223	0.4335464	0.5334165	672.8167	4.091509	0	1017.209	473.9501	0.302638	0.5200492	665.7925	3.96685	0	1	1015	467						Frog_fixed.avi	0
4099	246	1009.075	461.5327	0.4334978	0.5336783	672.8986	4.076089	0	1008.682	464.8846	0.3025475	0.5203769	666.0558	3.963084	0	1	1009	463						Frog_fixed.avi	0
4116	247	1016.356	461.5316	0.4334368	0.5339012	672.9686	4.07168	0	1005.526	469.0463	0.3024912	0.5206264	666.2373	4.001908	0	1	1011	465						Frog_fixed.avi	0
4132	248	1014.456	450.7343	0.4333615	0.5340836	673.0443	4.06811	0	1008.688	468.2884	0.302412	0.5207827	666.2435	3.964763	0	1	1012	460						Frog_fixed.avi	0
4149	249	1010.309	462.4278	0.433275	0.5341991	673.0945	4.047763	0	992.2401	481.539	0.3023535	0.520731	666.2449	3.933955	0	1	1001	472						Frog_fixed.avi	0
4165	250	1011.423	456.297	0.433175	0.5343625	673.0425	4.039757	0	1028.518	439.7612	0.3022563	0.5212191	666.2449	3.944667	0	1	1020	448						Frog_fixed.avi	0
4182	251	1008.449	461.7642	0.433028	0.5345135	672.9594	4.051213	0	1004.511	454.721	0.3021079	0.521446	666.2715	3.973433	0	1	1006	458						Frog_fixed.avi	0
4199	252	1006.424	460.0156	0.4329218	0.5348062	673.0336	4.057932	0	1005.703	470.9601	0.3019929	0.5216298	666.3846	3.994945	0	1	1006	465						Frog_fixed.avi	0
4215	253	1008.586	464.1865	0.4328053	0.5350258	673.1718	4.050321	0	1005.858	459.6287	0.3018637	0.522021	666.3159	3.98599	0	1	1007	462						Frog_fixed.avi	0
4232	254	1006.133	454.8076	0.4326843	0.5352553	672.9804	4.054745	0	1002.573	471.6687	0.3017744	0.5220292	666.3049	3.943726	0	1	1004	463						Frog_fixed.avi	0
4249	255	1005.703	453.317	0.4325302	0.5355072	672.9987	4.069205	0	1018.108	457.5882	0.3015788	0.5225561	666.3049	3.957739	0	1	1012	455						Frog_fixed.avi	0
4265	256	1002.434	458.3465	0.4323915	0.5357071	673.0623	4.080799	0	1012.309	461.029	0.3014076	0.5228334	666.1371	3.975725	0	1	1007	460						Frog_fixed.avi	0
4282	257	1003.656	457.6339	0.4322582	0.5358177	673.1091	4.038048	0	1016.74	469.8621	0.3013123	0.5228785	666.1096	3.938883	0	1	1010	464						Frog_fixed.avi	0
4299	258	1007.626	451.687	0.4320771	0.5359315	672.7803	4.063617	0	1013.397	461.5957	0.3010965	0.5232744	666.1096	3.948599	0	1	1011	457						Frog_fixed.avi	0
4315	259	1001.1	463.2109	0.4319184	0.5359789	672.928	4.037699	0	1017.114	462.777	0.3008922	0.523469	666.1444	3.962265	0	1	1009	463						Frog_fixed.avi	0
4332	260	1002.693	460.8811	0.4317495	0.5360115	673.0645	4.078577	0	1008.451	472.1666	0.3007874	0.5234957	666.1163	3.95409	0	1	1006	467						Frog_fixed.avi	0
4349	261	999.2941	463.9352	0.4315618	0.5360944	672.7108	4.073778	0	1021.816	463.1953	0.300572	0.5239116	666.1163	3.970842	0	1	1011	464						Frog_fixed.avi	0
4365	262	1010.272	451.3737	0.4313976	0.536256	672.9726	4.056923	0	1010.624	464.5602	0.3003848	0.5241354	666.204	3.978424	0	1	1010	458						Frog_fixed.avi	0
4382	263	1004.199	443.6112	0.4312302	0.5364206	673.0827	4.070762	0	1004.084	465.4715	0.3002791	0.5241991	666.1843	3.93628	0	1	1004	455						Frog_fixed.avi	0
4399	264	999.7529	468.0543	0.4310221	0.5365949	672.9628	4.072398	0	1015.824	461.4332	0.3000323	0.524716	666.1843	3.990499	0	1	1008	465						Frog_fixed.avi	0
4415	265	997.7042	464.5739	0.4308396	0.536818	673.0648	4.067307	0	1012.761	467.6089	0.2998107	0.5250209	666.2615	3.980899	0	1	1005	466						Frog_fixed.avi	0
4432	266	1007.209	461.3728	0.4306578	0.5369638	673.0302	4.039262	0	1011.943	467.2685	0.2996977	0.5251468	666.2298	3.9668	0	1	1010	464						Frog_fixed.avi	0
4449	267	1004.192	455.7586	0.4304443	0.537163	673.0218	4.066762	0	1017.324	461.3009	0.2994332	0.5255773	666.2298	3.985535	0	1	1011	459						Frog_fixed.avi	0
4465	268	1001.513	466.8581	0.4302838	0.5373254	673.1041	4.059354	0	1022.217	470.272	0.2992868	0.5257706	666.5715	3.99121	0	1	1012	469						Frog_fixed.avi	0
4482	269	1008.127	459.6392	0.4301481	0.5374176	673.1814	4.057662	0	1007.465	470.3456	0.2991923	0.525825	666.5793	3.939961	0	1	1008	465						Frog_fixed.avi	0
4499	270	1003.548	460.5596	0.4300124	0.5375236	672.9686	4.025842	0	1011.133	461.3274	0.2989596	0.5262321	666.5793	3.991723	0	1	1007	461						Frog_fixed.avi	0
4515	271	1004.066	457.1159	0.4298809	0.537586	673.0837	4.032292	0	1020.643	465.6683	0.2988563	0.5263358	666.4706	3.985545	0	1	1012	461						Frog_fixed.avi	0
4532	272	1009.192	453.2521	0.4297863	0.5376427	673.1708	4.05512	0	1021.846	471.5485	0.2987524	0.5263877	666.2915	3.984409	0	1	1016	462						Frog_fixed.avi	0
4549	273	1002.456	469.6433	0.4296927	0.5377179	673.1055	4.080247	0	1010.963	477.3185	0.2986905	0.5263736	666.2704	3.940365	0	1	1007	473						Frog_fixed.avi	0
4565	274	1004.515	467.5481	0.4295924	0.5377707	672.9812	4.054649	0	1022.432	464.5018	0.298544	0.5267037	666.2704	3.95269	0	1	1013	466						Frog_fixed.avi	0
4582	275	1007.012	451.7782	0.4294763	0.5379828	672.7343	4.081895	0	1024.002	447.6172	0.2984083	0.5270034	666.4162	3.971065	0	1	1016	450						Frog_fixed.avi	0
4599	276	1008.485	463.8747	0.4293508	0.5380864	672.9888	4.049314	0	1001.19	475.3985	0.2983262	0.5268711	666.4149	3.941769	0	1	1005	470						Frog_fixed.avi	0
4615	277	1013.087	462.4254	0.4292332	0.5382263	672.8975	4.072608	0	1027.802	461.6507	0.2981678	0.5272619	666.4149	3.945964	0	1	1020	462						Frog_fixed.avi	0
4632	278	997.0072	463.7046	0.4290894	0.5383806	672.9584	4.042707	0	1018.409	463.1618	0.2979994	0.52746	666.1866	3.952721	0	1	1008	463						Frog_fixed.avi	0
4649	279	997.9825	477.7733	0.4289774	0.5385294	672.7581	4.02292	0	1015.359	458.3701	0.2978764	0.5277127	666.1368	3.97274	0	1	1007	468						Frog_fixed.avi	0
4665	280	1001.91	456.7048	0.4288779	0.5387112	672.9724	4.032967	0	1006.082	470.9979	0.2977991	0.5276031	666.1277	3.928417	0	1	1004	464						Frog_fixed.avi	0
4682	281	997.9468	471.8474	0.4288274	0.5388269	673.0019	4.018474	0	1020.827	469.9897	0.2977347	0.5278854	666.1277	3.948391	0	1	1009	471						Frog_fixed.avi	0
4698	282	1005.594	459.4528	0.4288013	0.5388752	673.0249	4.050745	0	1023.133	472.5836	0.2977053	0.5279176	666.2566	3.955914	0	1	1014	466						Frog_fixed.avi	0
4715	283	1005.342	458.3428	0.4287981	0.5388753	673.0919	4.075439	0	1009.77	481.9183	0.2977138	0.5277596	666.2546	3.918796	0	1	1008	470						Frog_fixed.avi	0
4732	284	1006.306	460.1793	0.4288021	0.538837	673.0788	4.048903	0	1021.642	471.4147	0.2976881	0.5279473	666.2546	3.962384	0	1	1014	466						Frog_fixed.avi	0
4748	285	1002.607	465.8117	0.4287833	0.538788	673.0943	4.068869	0	1028.185	463.8508	0.2976717	0.5280137	666.2662	3.951838	0	1	1015	465						Frog_fixed.avi	0
4765	286	1008.881	462.6802	0.4287584	0.5388064	673.1114	4.044904	0	1016.244	477.7584	0.297659	0.5278129	666.272	3.923794	0	1	1013	470						Frog_fixed.avi	0
4782	287	1008.87	471.0774	0.4287042	0.5388374	673.0412	4.046533	0	1019.476	473.9069	0.297554	0.5281194	666.272	3.959091	0	1	1014	472						Frog_fixed.avi	0
4798	288	1012.781	463.989	0.4286147	0.5389525	673.1932	4.074778	0	1026.011	471.1717	0.2974352	0.5282688	666.4385	3.966313	0	1	1019	468						Frog_fixed.avi	0
4815	289	1004.708	456.8526	0.4284965	0.5391142	672.6906	4.06105	0	993.8619	475.2277	0.2973485	0.5283103	666.4375	3.939404	0	1	999	466						Frog_fixed.avi	0
4832	290	1012.474	455.3831	0.4284106	0.53928	672.9921	4.033397	0	1015.835	470.4852	0.2972232	0.5287428	666.4375	3.973657	0	1	1014	463						Frog_fixed.avi	0
4848	291	1002.403	476.1956	0.4283288	0.5394937	673.0382	4.077045	0	1025.367	463.6048	0.297157	0.5289351	666.2933	3.944843	0	1	1014	470						Frog_fixed.avi	0
4865	292	1005.691	459.9778	0.4282704	0.5396715	672.9979	4.038212	0	1029.608	456.5586	0.2970618	0.5292007	666.4578	3.957061	0	1	1018	458						Frog_fixed.avi	0
4882	293	1005.604	471.7438	0.4281871	0.5397432	673.2103	4.044189	0	1008.49	477.2503	0.2969883	0.529251	666.4807	3.99025	0	1	1007	474						Frog_fixed.avi	0
4898	294	1007.678	461.5131	0.4281484	0.539718	673.0732	4.043565	0	1020.604	461.5732	0.2969243	0.5293903	666.3943	3.97932	0	1	1014	462						Frog_fixed.avi	0
4915	295	1016.63	457.0157	0.428112	0.5396489	673.1728	4.041178	0	1015.72	462.2951	0.2968436	0.5292773	666.2487	3.974892	0	1	1016	460						Frog_fixed.avi	0
4932	296	1013.823	463.918	0.4280837	0.5395889	673.1881	4.046921	0	1008.539	465.9911	0.2968311	0.5292608	666.3939	3.976457	0	1	1011	465						Frog_fixed.avi	0
4948	297	1014.933	469.5394	0.4280569	0.5395983	673.2527	4.067532	0	1010.457	474.1978	0.2967902	0.5293111	666.2854	3.99178	0	1	1013	472						Frog_fixed.avi	0
4965	298	1015.224	451.8732	0.4280633	0.5396623	673.2338	4.06896	0	1016.119	462.3732	0.2967817	0.5295195	666.3865	3.990484	0	1	1016	457						Frog_fixed.avi	0
4982	299	1008.307	459.0493	0.4279868	0.5397799	673.3386	4.050843	0	1028.291	463.5901	0.2967731	0.5296543	666.7557	3.978534	0	1	1018	461						Frog_fixed.avi	0
4998	300	1007.912	462.3124	0.4280052	0.5399766	673.0994	4.045697	0	1012.995	468.016	0.2967323	0.5299472	666.4606	3.992369	0	1	1010	465						Frog_fixed.avi	0
5015	301	1005.359	478.4388	0.4279286	0.5401613	673.1323	4.09035	0	1005.064	467.4814	0.2967268	0.5300294	666.4288	3.964015	0	1	1005	473						Frog_fixed.avi	0
5032	302	998.1791	472.9114	0.427886	0.5404804	673.1898	4.072315	0	1023.443	470.9296	0.2967179	0.5305061	666.4288	3.98138	0	1	1011	472						Frog_fixed.avi	0
5048	303	1010.718	466.3817	0.4278353	0.5407352	673.3022	4.08318	0	1021.317	462.8294	0.2966368	0.5307448	666.5668	3.986381	0	1	1016	465						Frog_fixed.avi	0
5065	304	1012.998	465.8175	0.4277957	0.5408863	673.4302	4.088446	0	1011.055	473.3889	0.2966065	0.5307778	666.5451	3.977968	0	1	1012	470						Frog_fixed.avi	0
5081	305	1004.119	474.4521	0.4277471	0.5409719	673.4405	4.111427	0	1014.38	453.2201	0.2965803	0.5311456	666.5451	4.007281	0	1	1009	464						Frog_fixed.avi	0
5098	306	996.0003	475.8834	0.4277528	0.5410399	673.4424	4.092103	0	1018.231	461.2295	0.2965623	0.5311705	666.8643	4.009727	0	1	1007	469						Frog_fixed.avi	0
5115	307	989.604	465.044	0.4277604	0.5411191	673.4865	4.081163	0	1014.669	463.9089	0.2966244	0.5308911	666.8481	3.965724	0	1	1002	464						Frog_fixed.avi	0
5131	308	993.6942	470.0164	0.4278025	0.5411182	673.483	4.106495	0	1018.271	468.7534	0.2966323	0.5310278	666.8481	4.012098	0	1	1006	469						Frog_fixed.avi	0
5148	309	998.5508	472.9197	0.427851	0.5409995	673.3132	4.105659	0	1013.143	478.6116	0.2966962	0.5309864	666.7566	4.001223	0	1	1006	476						Frog_fixed.avi	0
5165	310	1007.311	475.6022	0.4279414	0.540982	673.533	4.131053	0	1014.215	464.5804	0.2967421	0.5309644	666.6644	3.998905	0	1	1011	470						Frog_fixed.avi	0
5181	311	1014.286	464.0113	0.4280139	0.5409649	673.3411	4.114836	0	1025.263	454.4202	0.2967933	0.5310415	666.8736	4.01177	0	1	1020	459						Frog_fixed.avi	0
5198	312	1008.139	470.1735	0.428021	0.5409608	673.275	4.143394	0	1021.809	464.4965	0.2968109	0.5310431	666.8303	4.016844	0	1	1015	467						Frog_fixed.avi	0
5215	313	1009.741	469.7633	0.4280093	0.540996	673.3273	4.141569	0	1022.721	468.7755	0.2968027	0.5310951	666.8051	4.052823	0	1	1016	469						Frog_fixed.avi	0
5231	314	1011.957	458.9459	0.4279943	0.5412334	673.2512	4.144332	0	1021.936	460.2446	0.2967528	0.5312325	666.705	4.027581	0	1	1017	460						Frog_fixed.avi	0
5248	315	996.9626	468.3107	0.4278873	0.5413846	673.2182	4.108736	0	1029.415	476.2403	0.2967328	0.5313219	666.7717	4.023467	0	1	1013	472						Frog_fixed.avi	0
5265	316	1014.157	462.2245	0.4278475	0.541557	673.3004	4.142931	0	1023.85	461.0103	0.2966606	0.5315315	666.5996	4.005682	0	1	1019	462						Frog_fixed.avi	0
5281	317	1008.313	457.1448	0.4277974	0.5416715	673.3553	4.143918	0	1010.973	474.55	0.296645	0.531498	666.5707	3.999329	0	1	1010	466						Frog_fixed.avi	0
5298	318	998.3334	472.4344	0.4277461	0.5417292	673.4222	4.132031	0	1018.973	482.8146	0.2965904	0.5317423	666.5707	4.044596	0	1	1009	478						Frog_fixed.avi	0
5315	319	1003.149	458.5983	0.4277112	0.5417557	673.3793	4.120558	0	1026.161	465.2509	0.296524	0.5317559	666.8486	4.024621	0	1	1015	462						Frog_fixed.avi	0
5331	320	1006.849	466.3167	0.4276867	0.5416947	673.4863	4.138923	0	1020.458	462.7032	0.2965144	0.5317836	666.9668	4.049748	0	1	1014	465						Frog_fixed.avi	0
5348	321	998.9755	459.4599	0.4277023	0.5415966	673.4691	4.099796	0	1017.151	470.9613	0.2964945	0.5316768	666.8506	4.027256	0	1	1008	465						Frog_fixed.avi	0
5365	322	999.3666	462.9323	0.4276908	0.5414619	673.5237	4.118909	0	1005.846	481.1096	0.296503	0.5314614	666.8376	3.997412	0	1	1003	472						Frog_fixed.avi	0
5381	323	1008.349	454.1599	0.427677	0.5414287	673.5322	4.144848	0	1013.038	465.7338	0.2964653	0.5316378	666.8376	4.032082	0	1	1011	460						Frog_fixed.avi	0
5398	324	998.556	473.3644	0.4276479	0.5414333	673.5626	4.117177	0	1020.099	460.4384	0.2964458	0.5317134	667.0488	4.017251	0	1	1009	467						Frog_fixed.avi	0
5415	325	1006.166	462.5495	0.427613	0.5414957	673.4824	4.097607	0	1009.114	468.8515	0.296411	0.5315843	667.0786	3.981137	0	1	1008	466						Frog_fixed.avi	0
5431	326	1008.43	453.0435	0.4275673	0.5416192	673.5754	4.112779	0	1012.005	476.8947	0.2963062	0.5318277	667.0786	4.052305	0	1	1010	465						Frog_fixed.avi	0
5448	327	1000.221	469.6577	0.4274656	0.5417137	673.5535	4.108567	0	1021.41	469.0289	0.2962554	0.5320264	666.9171	4.020753	0	1	1011	469						Frog_fixed.avi	0
5465	328	1002.426	451.0685	0.4273694	0.5419173	673.3984	4.128815	0	1013.398	483.8231	0.2961722	0.5320671	666.7141	4.011044	0	1	1008	467						Frog_fixed.avi	0
5481	329	995.2499	461.3752	0.4272856	0.5419997	673.3955	4.123992	0	1018.273	464.0647	0.2960709	0.5323894	666.8359	4.025978	0	1	1007	463						Frog_fixed.avi	0
5498	330	1000.906	459.8831	0.4272321	0.5420896	673.338	4.11058	0	1001.477	479.8747	0.2960171	0.5321909	666.8382	3.993788	0	1	1001	470						Frog_fixed.avi	0
5515	331	1009.223	463.7186	0.4271567	0.5421458	673.2982	4.106761	0	1009.999	466.1201	0.2958829	0.5324941	666.8382	4.036807	0	1	1010	465						Frog_fixed.avi	0
5531	332	1001.636	462.0076	0.4270999	0.5421343	673.32	4.096626	0	1013.108	449.697	0.2958241	0.5326132	666.7449	4.008522	0	1	1007	456						Frog_fixed.avi	0
5548	333	1009.328	456.6998	0.4270434	0.5421125	673.28	4.124012	0	1012.082	467.8405	0.2957435	0.5325317	666.5848	4.011547	0	1	1011	462						Frog_fixed.avi	0
5565	334	997.4948	449.9268	0.4268971	0.5421264	673.0665	4.090508	0	1016.571	466.858	0.2956907	0.5325917	666.6251	4.042876	0	1	1007	458						Frog_fixed.avi	0
5581	335	1007.64	447.5505	0.4268507	0.5420924	673.0734	4.10797	0	1018.001	472.5172	0.2956277	0.5325807	666.5865	4.025492	0	1	1013	460						Frog_fixed.avi	0
5598	336	1001.49	466.9852	0.4267843	0.5419838	673.1851	4.114353	0	1009.12	465.5628	0.2955782	0.5324394	666.5877	3.991674	0	1	1005	466						Frog_fixed.avi	0
5615	337	1013.562	452.2345	0.4266791	0.5419337	673.2744	4.109847	0	1020.841	456.1214	0.2954392	0.5325487	666.5877	4.021135	0	1	1017	454						Frog_fixed.avi	0
5631	338	1004.715	457.8177	0.4265923	0.5417668	673.2548	4.097431	0	1009.743	455.6948	0.2953134	0.5326166	666.6882	4.027286	0	1	1007	457						Frog_fixed.avi	0
5648	339	1010.643	460.9954	0.4265015	0.5416456	673.1138	4.097195	0	1014.468	460.7861	0.2952053	0.5324487	666.5288	4.024924	0	1	1013	461						Frog_fixed.avi	0
5664	340	1010.378	463.596	0.4263624	0.5414776	673.1567	4.109588	0	1017.2	465.574	0.2951195	0.5323162	666.5579	4.027935	0	1	1014	465						Frog_fixed.avi	0
5681	341	1003.952	454.8845	0.4262486	0.5412564	673.1921	4.072028	0	1022.941	455.2346	0.2949961	0.5321178	666.7674	4.010119	0	1	1013	455						Frog_fixed.avi	0
5698	342	1007.954	457.4979	0.4261593	0.5408897	673.2634	4.091737	0	998.1028	468.7916	0.2949138	0.5316733	666.7789	4.006816	0	1	1003	463						Frog_fixed.avi	0
5714	343	1010.251	459.3172	0.4260683	0.5405426	673.2209	4.104352	0	1008.545	457.7296	0.2947755	0.5315831	666.7789	4.030395	0	1	1009	459						Frog_fixed.avi	0
5731	344	1016.713	461.008	0.4259988	0.5401559	673.1612	4.092625	0	1005.211	461.2499	0.2946978	0.5312827	666.6038	4.03353	0	1	1011	461						Frog_fixed.avi	0
5748	345	1011.016	453.1142	0.425905	0.5399141	672.8477	4.105697	0	1013.394	457.3788	0.2946366	0.5310325	666.5671	4.020321	0	1	1012	455						Frog_fixed.avi	0
5764	346	1005.074	456.4809	0.4258273	0.5396397	673.1029	4.088811	0	1015.642	464.2136	0.2945738	0.5308163	666.4515	4.00283	0	1	1010	460						Frog_fixed.avi	0
5781	347	1012.04	471.0107	0.4257834	0.5393479	673.1427	4.107501	0	1011.605	469.4659	0.2945105	0.5304359	666.4528	3.985645	0	1	1012	470						Frog_fixed.avi	0
5798	348	999.6691	475.9948	0.4256941	0.5393157	673.0207	4.104769	0	997.2427	471.9498	0.2944525	0.5303923	666.4528	3.980955	0	1	998	474						Frog_fixed.avi	0
5814	349	1033.226	517.6962	0.4255024	0.5396953	672.8932	4.105404	0	1023.978	533.1635	0.2943558	0.5308968	666.4528	4.036003	0	1	1029	525						Frog_fixed.avi	0
5831	350	1030.44	494.2687	0.4255382	0.5397086	672.7131	4.074955	0	1038.892	490.3888	0.2943317	0.5310304	666.4189	4.013453	0	1	1035	492						Frog_fixed.avi	0
5848	351	1018.375	504.6997	0.4254738	0.5397704	672.4212	4.081539	0	1015.616	510.9819	0.2943043	0.5307821	666.4294	3.970779	0	1	1017	508						Frog_fixed.avi	0
5864	352	1031.62	491.8566	0.4254685	0.5398709	672.3477	4.079808	0	1019.59	516.0101	0.2942129	0.5309801	666.4294	4.025916	0	1	1026	504						Frog_fixed.avi	0
5881	353	1033.124	506.3563	0.4254511	0.5397834	672.4042	4.091867	0	1020.698	520.2215	0.2941949	0.5310066	666.1647	4.022822	0	1	1027	513						Frog_fixed.avi	0
5898	354	1025.72	489.7946	0.4254165	0.5397552	672.2874	4.120503	0	1028.129	515.7472	0.2941548	0.530863	666.0681	4.024515	0	1	1027	503						Frog_fixed.avi	0
5914	355	1022.909	510.1931	0.425389	0.5394741	672.2314	4.082161	0	1025.961	515.3386	0.2941269	0.5304986	666.0652	3.971417	0	1	1024	513						Frog_fixed.avi	0
5931	356	1030.982	504.2056	0.4253644	0.5392786	672.2017	4.104825	0	1029.158	526.0771	0.2940596	0.5305042	666.0652	4.026926	0	1	1030	515						Frog_fixed.avi	0
5948	357	1029.357	511.2428	0.425347	0.5390492	672.1698	4.127491	0	1030.82	510.9706	0.2939959	0.5303301	665.8354	4.031717	0	1	1030	511						Frog_fixed.avi	0
5964	358	1029.25	516.7958	0.4252808	0.5386894	672.296	4.125321	0	1033.213	519.7493	0.2939238	0.5300882	665.9172	4.034545	0	1	1031	518						Frog_fixed.avi	0
5981	359	1015.114	517.7457	0.4252383	0.5384781	672.2634	4.098388	0	1026.518	512.6064	0.2938507	0.5298483	665.9953	4.017102	0	1	1021	515						Frog_fixed.avi	0
5998	360	1024.089	501.661	0.4251929	0.5383185	672.3033	4.12667	0	1019.82	526.2684	0.2937862	0.5296698	666.0766	4.021485	0	1	1022	514						Frog_fixed.avi	0
6014	361	1027.762	501.4988	0.4251206	0.5381368	672.3605	4.151529	0	1018.118	519.453	0.2937074	0.5295464	665.9396	4.037368	0	1	1023	510						Frog_fixed.avi	0
6031	362	1024.919	503.121	0.4250544	0.5379358	672.2969	4.123106	0	1022.336	522.6958	0.2936223	0.5292987	665.9572	4.040095	0	1	1024	513						Frog_fixed.avi	0
6048	363	1026.295	499.9566	0.4249525	0.5377205	672.1652	4.123641	0	1025.524	507.7989	0.2935593	0.5291773	665.9167	4.018306	0	1	1026	504						Frog_fixed.avi	0
6064	364	1020.225	515.6743	0.424889	0.5375377	671.9896	4.124456	0	1028.43	519.4454	0.2934561	0.5288507	665.7024	4.025655	0	1	1024	518						Frog_fixed.avi	0
6081	365	1027.785	504.3175	0.4248109	0.5372954	671.9564	4.124215	0	1019.519	531.7263	0.293324	0.5285532	665.6819	4.033328	0	1	1024	518						Frog_fixed.avi	0
6098	366	1025.669	505.2613	0.424711	0.536943	672.136	4.133667	0	1022.556	516.6915	0.2932498	0.528105	665.6691	4.004372	0	1	1024	511						Frog_fixed.avi	0
6114	367	1026.661	502.7253	0.4245996	0.5367182	672.0335	4.126156	0	1021.21	514.8141	0.2931355	0.5280115	665.6691	4.056785	0	1	1024	509						Frog_fixed.avi	0
6131	368	1023.95	505.6418	0.4245043	0.5364583	671.7997	4.130286	0	1022.478	524.1519	0.2930271	0.5277115	665.4341	4.031344	0	1	1023	515						Frog_fixed.avi	0
6148	369	1024.538	497.7532	0.4244294	0.5360909	671.7524	4.139264	0	1019.467	521.7443	0.2929356	0.5274422	665.1574	4.033755	0	1	1022	510						Frog_fixed.avi	0
6164	370	1020.213	508.9964	0.4243548	0.5358691	671.6223	4.138946	0	1030.252	522.8284	0.2928091	0.5271145	665.2534	4.008973	0	1	1025	516						Frog_fixed.avi	0
6181	371	1028.574	510.4759	0.42426	0.5355256	671.371	4.154365	0	1010.718	520.8965	0.2926981	0.5267631	665.2676	4.006894	0	1	1020	516						Frog_fixed.avi	0
6197	372	1027.976	503.161	0.4241444	0.535257	671.0201	4.126765	0	1019.329	515.8578	0.2925054	0.5267434	665.2676	4.028716	0	1	1024	510						Frog_fixed.avi	0
6214	373	1019.823	506.1964	0.4240021	0.5350717	671.3059	4.116385	0	1020.91	525.3026	0.2924057	0.526538	664.7865	4.048232	0	1	1020	516						Frog_fixed.avi	0
6231	374	1021.11	499.401	0.423823	0.5347711	671.0836	4.122799	0	1033.03	512.7589	0.2922168	0.5263578	664.899	3.995675	0	1	1027	506						Frog_fixed.avi	0
6247	375	1030.625	500.3314	0.423673	0.5344746	670.6941	4.119462	0	1007.387	523.0965	0.2920617	0.5259398	664.9069	3.993343	0	1	1019	512						Frog_fixed.avi	0
6264	376	1022.394	513.0439	0.4235185	0.5342207	670.8045	4.077603	0	1030.266	506.8799	0.2918092	0.525915	664.9069	4.016176	0	1	1026	510						Frog_fixed.avi	0
6281	377	1018.61	521.2722	0.4233283	0.5337561	670.7838	4.068837	0	1014.686	524.9288	0.2915934	0.5254496	664.3895	3.975923	0	1	1017	523						Frog_fixed.avi	0
6297	378	1022.935	502.6033	0.4231805	0.533445	670.4552	4.094314	0	1005.13	508.4835	0.2914667	0.5250214	664.3484	3.971386	0	1	1014	506						Frog_fixed.avi	0
6314	379	1031.545	509.8163	0.4230682	0.5329359	670.3789	4.060705	0	1030.685	512.5011	0.2913008	0.5248279	664.3484	3.966562	0	1	1031	511						Frog_fixed.avi	0
6331	380	1029.814	499.0888	0.4229175	0.5325602	670.608	4.058549	0	1002.566	510.6478	0.2911058	0.5244465	664.0095	3.963796	0	1	1016	505						Frog_fixed.avi	0
6347	381	1026.585	499.3899	0.422782	0.5320278	670.5633	4.059816	0	1003.396	517.8669	0.2909862	0.5238269	663.9677	3.927976	0	1	1015	509						Frog_fixed.avi	0
6364	382	1016.609	499.918	0.4226749	0.5316137	670.3711	4.053559	0	1012.332	514.4933	0.2909223	0.5236909	663.9677	3.971625	0	1	1014	507						Frog_fixed.avi	0
6381	383	1029.6	502.1501	0.4225938	0.5311319	670.2676	4.03886	0	1007.794	513.4658	0.2907996	0.5232606	663.9848	3.962223	0	1	1019	508						Frog_fixed.avi	0
6397	384	1024.388	494.6791	0.4224868	0.5307311	670.4718	4.026425	0	999.5765	511.5323	0.2906646	0.5228683	663.9299	3.967647	0	1	1012	503						Frog_fixed.avi	0
6414	385	1026.748	502.4115	0.4224127	0.5302539	670.3523	4.046129	0	1003.518	516.2889	0.2905831	0.5223773	663.9385	3.945012	0	1	1015	509						Frog_fixed.avi	0
6431	386	1021.512	507.1034	0.422312	0.5296406	670.3795	4.015368	0	1001.162	510.7701	0.290486	0.5220372	664	3.950737	0	1	1011	509						Frog_fixed.avi	0
6447	387	1015.59	502.0479	0.4222017	0.5291557	670.2216	4.038187	0	1011.082	505.4835	0.2904003	0.5215471	664.0604	3.942743	0	1	1013	504						Frog_fixed.avi	0
6464	388	1018.106	494.701	0.4221366	0.5284071	670.0779	4.034473	0	1015.815	494.1376	0.2903312	0.5208694	663.9265	3.934453	0	1	1017	494						Frog_fixed.avi	0
6481	389	1020.244	514.8369	0.4220994	0.5273852	669.9298	4.025033	0	1006.002	502.5251	0.2902619	0.5199658	663.7069	3.945344	0	1	1013	509						Frog_fixed.avi	0
6497	390	1025.852	509.4504	0.4220863	0.5262672	669.9193	4.057582	0	1014.038	508.491	0.290214	0.5188723	663.4376	3.92939	0	1	1020	509						Frog_fixed.avi	0
6514	391	1024.999	503.4416	0.4221142	0.5250067	669.8144	4.050626	0	1010.976	506.4084	0.2902496	0.5176911	663.3919	3.924485	0	1	1018	505						Frog_fixed.avi	0
6531	392	1011.224	501.6135	0.4222302	0.523635	669.8018	4.053975	0	1004.326	507.285	0.2903377	0.5166762	663.3919	3.958853	0	1	1008	504						Frog_fixed.avi	0
6547	393	1015.213	510.467	0.4224961	0.5222654	669.702	4.040995	0	1003.768	497.7451	0.2905701	0.5157022	663.5692	3.944555	0	1	1009	504						Frog_fixed.avi	0
6564	394	1012.157	494.0714	0.4227854	0.5211578	669.6913	4.039456	0	993.0482	509.4015	0.290933	0.5145569	663.532	3.956362	0	1	1003	502						Frog_fixed.avi	0
6580	395	1007.406	513.4257	0.4232204	0.520067	669.8964	4.057206	0	1010.122	503.5537	0.2913812	0.5139235	663.532	3.944323	0	1	1009	508						Frog_fixed.avi	0
6597	396	1015.536	495.8267	0.4236962	0.51942	670.0585	4.046919	0	1011.591	494.1595	0.2918973	0.5132307	663.8342	3.940355	0	1	1014	495						Frog_fixed.avi	0
6614	397	1014.033	494.4322	0.4242105	0.5188802	670.166	4.042389	0	1005.614	504.3071	0.2924219	0.5123555	663.8564	3.910358	0	1	1010	499						Frog_fixed.avi	0
6630	398	1016.581	506.7264	0.424723	0.5184005	670.2719	4.078859	0	996.9221	505.1801	0.2930194	0.5119593	663.8564	3.978749	0	1	1007	506						Frog_fixed.avi	0
6647	399	1014.725	507.3205	0.425303	0.5182298	670.6605	4.044358	0	997.6497	497.8921	0.2935982	0.5114648	664.0817	3.959223	0	1	1006	503						Frog_fixed.avi	0
6664	400	1015.566	499.4113	0.4258912	0.518213	670.8736	4.107939	0	1006.332	504.3991	0.2942516	0.5110837	664.1563	3.98581	0	1	1011	502						Frog_fixed.avi	0
6680	401	1012.444	505.782	0.4264527	0.5182409	671.0244	4.060199	0	1006.79	495.6104	0.2948542	0.5105751	664.1766	3.94417	0	1	1010	501						Frog_fixed.avi	0
6697	402	1009.179	494.4352	0.4270214	0.5183242	671.1882	4.065896	0	1000.133	511.9308	0.2955065	0.5104986	664.1766	4.016989	0	1	1005	503						Frog_fixed.avi	0
6714	403	1012.19	493.3643	0.4276161	0.5185763	671.13	4.076992	0	1005.573	505.4906	0.2961026	0.5102997	664.3634	3.986104	0	1	1009	499						Frog_fixed.avi	0
6730	404	1009.541	490.011	0.4281687	0.5187777	671.075	4.084497	0	1009.553	480.5273	0.2966933	0.5101744	664.5626	3.958987	0	1	1010	485						Frog_fixed.avi	0
6747	405	1011.537	492.9819	0.4287641	0.518936	671.2438	4.080398	0	1011.431	470.1971	0.2972575	0.5100716	664.5265	3.94245	0	1	1011	482						Frog_fixed.avi	0
6764	406	1024.01	493.1855	0.429359	0.5190046	671.2627	4.076053	0	997.5669	501.0372	0.2978444	0.5098737	664.6008	3.998663	0	1	1011	497						Frog_fixed.avi	0
6780	407	1016.636	496.8439	0.4298615	0.5190104	671.036	4.077457	0	993.7826	504.1243	0.2983855	0.5095449	664.6221	3.956316	0	1	1005	500						Frog_fixed.avi	0
6797	408	1027.689	488.4287	0.4303805	0.519008	671.2247	4.105256	0	1013.13	479.0464	0.2988866	0.5098035	664.6221	3.965387	0	1	1020	484						Frog_fixed.avi	0
6814	409	1015.084	491.3494	0.4307381	0.5189319	671.0683	4.097512	0	1004.554	496.9643	0.2993107	0.5096884	664.4316	4.028095	0	1	1010	494						Frog_fixed.avi	0
6830	410	1006.621	500.8561	0.4310869	0.5188546	671.2126	4.090088	0	994.8693	510.5819	0.2996679	0.5097653	664.1703	3.98901	0	1	1001	506						Frog_fixed.avi	0
6847	411	1024.617	480.3765	0.4313526	0.5188085	671.3561	4.099936	0	999.3786	495.089	0.2999338	0.5098913	664.1134	3.99438	0	1	1012	488						Frog_fixed.avi	0
6864	412	1019.504	489.0421	0.4315188	0.5188029	671.2354	4.091404	0	996.5381	506.5061	0.3001308	0.5101696	664.11	4.025318	0	1	1008	498						Frog_fixed.avi	0
6880	413	1016.591	488.3898	0.4315856	0.5189115	671.2952	4.098714	0	995.491	483.7967	0.3001831	0.5106142	664.0613	3.996177	0	1	1006	486						Frog_fixed.avi	0
6897	414	1008.384	492.5752	0.4315341	0.5190418	671.2665	4.113689	0	1003.655	494.7014	0.3001597	0.5110527	664.0125	3.993243	0	1	1006	494						Frog_fixed.avi	0
6914	415	1015.368	487.4238	0.4313864	0.5193252	670.9747	4.064241	0	997.8984	478.2924	0.3000171	0.511695	663.8518	3.976435	0	1	1007	483						Frog_fixed.avi	0
6930	416	1008.478	491.323	0.4310865	0.5196289	671.2699	4.077161	0	990.6115	495.5346	0.2997249	0.5122802	663.9513	4.009681	0	1	1000	493						Frog_fixed.avi	0
6947	417	1005.156	500.3548	0.4306955	0.5199251	671.2203	4.097416	0	1006.024	500.5158	0.2993593	0.512817	664.0259	3.976597	0	1	1006	500						Frog_fixed.avi	0
6964	418	1017.58	493.7596	0.4302028	0.520301	671.2598	4.071107	0	995.549	492.8968	0.2988376	0.5134732	663.8842	3.995399	0	1	1007	493						Frog_fixed.avi	0
6980	419	1017.72	494.3641	0.4296297	0.5206399	671.3184	4.093788	0	989.2656	502.7007	0.2982422	0.5141019	663.9014	4.006955	0	1	1003	499						Frog_fixed.avi	0
6997	420	1013.431	487.0049	0.4289872	0.5210128	671.3865	4.071733	0	999.8347	487.706	0.2975768	0.5146186	664.0808	4.005433	0	1	1007	487						Frog_fixed.avi	0
7014	421	1021.627	474.6016	0.4283035	0.5213503	671.0345	4.072278	0	997.4279	491.8567	0.2968802	0.5150784	663.991	3.999471	0	1	1010	483						Frog_fixed.avi	0
7030	422	1015.198	491.9527	0.4275838	0.5216355	671.1824	4.112217	0	998.3179	493.7281	0.2961066	0.5155659	664.2209	4.008065	0	1	1007	493						Frog_fixed.avi	0
7047	423	1016.809	483.8128	0.4268913	0.5220073	671.2837	4.104469	0	999.7665	485.5906	0.2953672	0.5158691	664.2028	3.980065	0	1	1008	485						Frog_fixed.avi	0
7064	424	1016.819	488.8533	0.4261872	0.5222824	670.9633	4.110338	0	994.8065	493.6852	0.2945802	0.5161675	664.3013	3.992235	0	1	1006	491						Frog_fixed.avi	0
7080	425	1019.223	487.5445	0.4254785	0.5225354	671.1005	4.111936	0	988.9824	500.7	0.2939262	0.51627	664.2831	3.966641	0	1	1004	494						Frog_fixed.avi	0
7097	426	1016.043	482.2914	0.4248267	0.5229179	671.0111	4.113161	0	1000.389	503.157	0.293174	0.5167601	664.2831	3.995806	0	1	1008	493						Frog_fixed.avi	0
7114	427	1032.38	464.2782	0.4240291	0.5230969	671.421	4.083697	0	1040.478	457.9795	0.2924176	0.5170796	664.5234	3.995475	0	1	1036	461						Frog_fixed.avi	0
7130	428	1023.623	462.6049	0.4234738	0.5236149	671.3788	4.123215	0	1012.158	475.6264	0.2918745	0.5175509	664.6954	4.004325	0	1	1018	469						Frog_fixed.avi	0
7147	429	1019.894	464.5631	0.4229895	0.5243216	671.3699	4.110456	0	1022.987	455.9977	0.2913514	0.5182176	664.7254	4.005013	0	1	1021	460						Frog_fixed.avi	0
7164	430	1024.505	449.946	0.4225848	0.525071	671.1804	4.119517	0	1013.623	470.8476	0.2909626	0.518576	664.6926	3.967055	0	1	1019	460						Frog_fixed.avi	0
7180	431	1017.972	453.3074	0.4223218	0.525809	671.3547	4.118799	0	1026.124	446.9127	0.2906006	0.5195528	664.6926	3.997828	0	1	1022	450						Frog_fixed.avi	0
7197	432	1029.442	467.1282	0.4221568	0.5263683	671.2125	4.114756	0	1013.846	467.1841	0.2904049	0.5199887	664.8527	4.006115	0	1	1022	467						Frog_fixed.avi	0
7214	433	1016.31	462.0449	0.4220811	0.526985	671.2222	4.08985	0	1013.852	468.1262	0.2903807	0.5202274	664.7988	3.985946	0	1	1015	465						Frog_fixed.avi	0
7230	434	1026.598	457.1705	0.4222119	0.5274402	671.386	4.09798	0	1027.628	475.313	0.2904636	0.5207635	664.7988	4.006683	0	1	1027	466						Frog_fixed.avi	0
7247	435	1017.619	452.024	0.4223814	0.527833	671.4337	4.111812	0	1009.639	473.0399	0.290618	0.5210666	665.1917	4.029571	0	1	1014	463						Frog_fixed.avi	0
7264	436	1021.359	468.9158	0.4226723	0.5281824	671.2409	4.120731	0	1022.436	468.645	0.2909406	0.5214117	664.8978	4.031881	0	1	1022	469						Frog_fixed.avi	0
7280	437	1021.934	460.0389	0.4229812	0.5285304	671.4175	4.121635	0	1007.663	474.6104	0.2912525	0.5214384	664.8822	3.98067	0	1	1015	467						Frog_fixed.avi	0
7297	438	1025.796	469.0178	0.4232932	0.5288655	671.6259	4.149726	0	1022.846	479.9045	0.2916316	0.521974	664.8822	4.041123	0	1	1024	474						Frog_fixed.avi	0
7314	439	1023.36	459.2232	0.4235792	0.5292664	671.8013	4.133836	0	1029.408	464.8746	0.2919422	0.5222963	665.0772	4.035903	0	1	1026	462						Frog_fixed.avi	0
7330	440	1028.391	468.9087	0.4238385	0.5295691	671.7473	4.168086	0	1026.427	458.6381	0.2921595	0.5226553	665.329	4.033457	0	1	1027	464						Frog_fixed.avi	0
7347	441	1026.186	461.4722	0.4239505	0.5299678	671.6878	4.193741	0	1013.181	481.5857	0.2923166	0.5228673	665.06	4.073522	0	1	1020	472						Frog_fixed.avi	0
7363	442	1014.938	475.3426	0.4240435	0.5303445	671.5875	4.131071	0	1029.608	467.2874	0.2924439	0.5232532	665.1921	4.065762	0	1	1022	471						Frog_fixed.avi	0
7380	443	1023.615	458.1305	0.4241188	0.5308362	671.8551	4.180798	0	1026.493	458.0794	0.292488	0.523725	665.0538	4.06499	0	1	1025	458						Frog_fixed.avi	0
7397	444	1021.325	471.6593	0.4241095	0.5311615	671.7525	4.135859	0	1023.908	474.1126	0.2924785	0.5239115	665.2401	4.086238	0	1	1023	473						Frog_fixed.avi	0
7413	445	1014.249	466.8553	0.4240347	0.5315413	671.6689	4.132069	0	1019.33	473.7559	0.2923777	0.5241121	665.2732	4.075891	0	1	1017	470						Frog_fixed.avi	0
7430	446	1012.898	470.7181	0.4239709	0.5318362	671.7064	4.127961	0	1024.382	473.5923	0.292313	0.524262	665.3378	4.08494	0	1	1019	472						Frog_fixed.avi	0
7447	447	1016.543	471.7445	0.4239157	0.5320676	671.6718	4.123435	0	1023.615	479.3721	0.2922524	0.5244219	665.3824	4.096417	0	1	1020	476						Frog_fixed.avi	0
7463	448	1019.701	462.6456	0.4238698	0.5324307	671.789	4.177424	0	1017.36	477.2755	0.2921945	0.5245693	665.4857	4.079775	0	1	1019	470						Frog_fixed.avi	0
7480	449	1027.534	470.1771	0.42388	0.532734	671.7059	4.177017	0	1027.317	463.9197	0.2922026	0.5247615	665.5656	4.070539	0	1	1027	467						Frog_fixed.avi	0
7497	450	1031.644	465.731	0.4239419	0.5331469	671.81	4.18531	0	1032.8	475.3474	0.2923022	0.5249691	665.6097	4.077908	0	1	1032	471						Frog_fixed.avi	0
7513	451	1020.68	471.9065	0.4240182	0.5335274	671.6609	4.172526	0	1019.964	456.3163	0.2923951	0.5253668	665.3481	4.076478	0	1	1020	464						Frog_fixed.avi	0
7530	452	1030.52	458.6301	0.4241453	0.5339217	671.78	4.174355	0	1023.015	469.0248	0.2925089	0.5255089	665.4088	4.115373	0	1	1027	464						Frog_fixed.avi	0
7547	453	1031.982	476.6471	0.424302	0.5341731	671.7371	4.191128	0	1025.854	478.211	0.2926528	0.5255489	665.6611	4.119098	0	1	1029	477						Frog_fixed.avi	0
7563	454	1023.724	467.0449	0.4244337	0.5343877	671.8011	4.133064	0	1029.049	476.7984	0.2928041	0.525606	665.5262	4.095245	0	1	1026	472						Frog_fixed.avi	0
7580	455	1022.425	470.415	0.4246087	0.5344856	671.903	4.155307	0	1028.268	467.3284	0.2930146	0.525746	665.4461	4.113057	0	1	1025	469						Frog_fixed.avi	0
7597	456	1027.727	473.445	0.4247764	0.5346504	671.8261	4.145142	0	1030.437	455.2721	0.2931327	0.5259127	665.6989	4.114993	0	1	1029	464						Frog_fixed.avi	0
7613	457	1022.191	459.9512	0.4248975	0.5348328	671.8845	4.143661	0	1023.995	461.8998	0.2932711	0.5259607	665.6121	4.107434	0	1	1023	461						Frog_fixed.avi	0
7630	458	1023.551	461.7607	0.4249851	0.535046	671.894	4.151053	0	1017.229	467.836	0.2933741	0.5261022	665.4949	4.100108	0	1	1020	465						Frog_fixed.avi	0
7647	459	1020.9	460.6226	0.4250325	0.5352231	671.8334	4.167244	0	1022.204	469.9287	0.2934917	0.5260841	665.4856	4.058565	0	1	1022	465						Frog_fixed.avi	0
7663	460	1018.907	469.4949	0.4250556	0.5354009	671.7933	4.153861	0	1028.222	468.8018	0.293507	0.5265533	665.4856	4.092346	0	1	1024	469						Frog_fixed.avi	0
7680	461	1017.476	463.1479	0.4250923	0.5357555	672.0417	4.11678	0	1019.736	463.6845	0.2935085	0.526857	665.64	4.100751	0	1	1019	463						Frog_fixed.avi	0
7697	462	1018.022	458.7888	0.4250443	0.5359869	671.791	4.124802	0	1015.127	469.7787	0.293484	0.5271235	665.6702	4.105728	0	1	1017	464						Frog_fixed.avi	0
7713	463	1010.328	467.3447	0.4250026	0.536104	671.8723	4.132784	0	1024.351	471.6724	0.2934241	0.5273089	665.8721	4.094691	0	1	1017	470						Frog_fixed.avi	0
7730	464	1028.206	455.4459	0.4249828	0.5362726	672.0431	4.141382	0	1014.842	473.6656	0.2933866	0.5274721	665.712	4.104722	0	1	1022	465						Frog_fixed.avi	0
7747	465	1022.065	460.881	0.4249622	0.5364086	672.0126	4.161538	0	1023.49	451.9774	0.2933866	0.5277404	665.8863	4.093745	0	1	1023	456						Frog_fixed.avi	0
7763	466	1017.296	459.504	0.4249767	0.5364456	672.0173	4.136815	0	1022.175	452.182	0.2934072	0.5278615	665.9125	4.072467	0	1	1020	456						Frog_fixed.avi	0
7780	467	1018.933	462.3816	0.4250025	0.5365573	672.0402	4.143819	0	1023.828	461.2996	0.2934678	0.5280008	665.7822	4.0628	0	1	1021	462						Frog_fixed.avi	0
7797	468	1027.81	454.6254	0.4250899	0.5366427	672.2256	4.139992	0	1028.434	464.9513	0.2935559	0.5282853	665.9613	4.06449	0	1	1028	460						Frog_fixed.avi	0
7813	469	1016.501	462.9581	0.4251726	0.536797	672.4457	4.119011	0	1023.623	455.3767	0.2936128	0.5285254	666.0273	4.062036	0	1	1020	459						Frog_fixed.avi	0
7830	470	1017.98	471.8577	0.4252122	0.5369081	672.4022	4.098322	0	1011.712	467.9674	0.2936595	0.5286881	666.0948	4.070563	0	1	1015	470						Frog_fixed.avi	0
7847	471	1024.408	457.0982	0.4252463	0.5371394	672.4451	4.143554	0	1007.458	469.1776	0.293669	0.5290004	666.1116	4.070408	0	1	1016	463						Frog_fixed.avi	0
7863	472	1016.785	458.5198	0.4252225	0.5373114	672.5523	4.144019	0	1009.632	460.6898	0.2936967	0.5293509	666.1451	4.089486	0	1	1013	460						Frog_fixed.avi	0
7880	473	1022.95	456.5497	0.4252141	0.5375136	672.6112	4.115614	0	1014.667	464.5651	0.2936764	0.5295353	666.2412	4.069391	0	1	1019	461						Frog_fixed.avi	0
7896	474	1020.031	468.8999	0.4251741	0.5376656	672.6628	4.120358	0	1015.09	474.9906	0.2936605	0.529722	666.464	4.08461	0	1	1018	472						Frog_fixed.avi	0
7913	475	1019.562	461.2455	0.4251142	0.537873	672.7575	4.111185	0	1017.579	458.5895	0.2936246	0.5300141	666.3046	4.059399	0	1	1019	460						Frog_fixed.avi	0
7930	476	1027.189	462.5308	0.4250741	0.5380653	672.8529	4.146884	0	1015.711	459.4577	0.293595	0.5301691	666.3336	4.064114	0	1	1021	461						Frog_fixed.avi	0
7946	477	1024.402	449.6278	0.4250069	0.5382009	672.7066	4.1518	0	1011.32	463.5912	0.2935462	0.5303292	666.3385	4.068689	0	1	1018	457						Frog_fixed.avi	0
7963	478	1016.891	453.6922	0.4249344	0.538296	672.5589	4.135135	0	1017.818	468.9828	0.2934978	0.5304129	666.4054	4.077797	0	1	1017	461						Frog_fixed.avi	0
7980	479	1018.339	460.2449	0.4248618	0.538407	672.5393	4.126201	0	1008.806	479.7491	0.2933809	0.5304882	666.33	4.069802	0	1	1014	470						Frog_fixed.avi	0
7996	480	1015.404	467.8179	0.4247689	0.538443	672.7361	4.142857	0	1018.282	477.833	0.293314	0.5305591	666.3998	4.071159	0	1	1017	473						Frog_fixed.avi	0
8013	481	1016.373	473.3255	0.4246919	0.5384794	672.7797	4.163595	0	1009.654	463.524	0.2931888	0.5306938	666.3599	4.052588	0	1	1013	468						Frog_fixed.avi	0
8030	482	1024.683	467.1707	0.4246013	0.5385081	672.7961	4.1436	0	1012.756	456.7091	0.2931156	0.5308068	666.2794	4.060199	0	1	1019	462						Frog_fixed.avi	0
8046	483	1016.457	459.4656	0.4244552	0.5385479	672.429	4.133669	0	1015.951	467.2542	0.2930413	0.5309226	666.2707	4.064018	0	1	1016	463						Frog_fixed.avi	0
8063	484	1024.978	464.8522	0.4243726	0.5385872	672.4519	4.143816	0	1009.998	463.1498	0.2928841	0.5310506	666.2009	4.065125	0	1	1017	464						Frog_fixed.avi	0
8080	485	1025.694	458.8312	0.4242243	0.538701	672.5994	4.155638	0	1009.706	467.5923	0.2927202	0.5311428	666.4615	4.090898	0	1	1018	463						Frog_fixed.avi	0
8096	486	1027.944	456.9485	0.4240267	0.5388115	672.6453	4.143586	0	1014.705	462.5699	0.2925487	0.5313512	666.2162	4.0686	0	1	1021	460						Frog_fixed.avi	0
8113	487	1027.557	456.377	0.4238558	0.5388861	672.5386	4.145851	0	1015.311	463.9706	0.2923345	0.5316542	666.2023	4.065649	0	1	1021	460						Frog_fixed.avi	0
8130	488	1024.688	465.382	0.4236557	0.538978	672.6	4.136292	0	1013.621	461.3685	0.2920998	0.5319541	666.2324	4.095928	0	1	1019	463						Frog_fixed.avi	0
8146	489	1020.091	457.4828	0.4233774	0.5390754	672.5181	4.100183	0	1011.282	480.5068	0.2918244	0.5321746	666.3407	4.112963	0	1	1016	469						Frog_fixed.avi	0
8163	490	1023.606	460.9135	0.4231415	0.539106	672.5884	4.152276	0	1009.874	474.4648	0.2915764	0.5324256	666.2466	4.086906	0	1	1017	468						Frog_fixed.avi	0
8180	491	1012.996	464.6931	0.4228924	0.5390901	672.4645	4.119089	0	1021.317	464.8498	0.2913504	0.5326844	666.2062	4.100962	0	1	1017	465						Frog_fixed.avi	0
8196	492	1022.613	459.7039	0.4226423	0.5390024	672.6625	4.140972	0	1020.519	453.3828	0.2910735	0.5328074	666.3002	4.113114	0	1	1022	457						Frog_fixed.avi	0
8213	493	1018.219	464.0883	0.4223765	0.5388865	672.4877	4.136303	0	1015.182	481.2019	0.2908099	0.5328599	666.3047	4.106127	0	1	1017	473						Frog_fixed.avi	0
8230	494	1012.63	467.6565	0.4221469	0.5388013	672.6176	4.146848	0	1022.691	472.2997	0.2905784	0.5329502	666.6307	4.089595	0	1	1018	470						Frog_fixed.avi	0
8246	495	1015.863	471.3853	0.4218841	0.5386062	672.4171	4.130956	0	1024.817	456.9069	0.2903127	0.5330974	666.3121	4.069941	0	1	1020	464						Frog_fixed.avi	0
8263	496	1025.541	473.5852	0.4216178	0.5384778	672.7478	4.13059	0	1015.252	469.2807	0.2900278	0.5331281	666.3813	4.068756	0	1	1020	471						Frog_fixed.avi	0
8280	497	1021.9	468.4572	0.4213232	0.5383743	672.57	4.161798	0	1001.173	474.3355	0.2896905	0.5332168	666.2497	4.110274	0	1	1012	471						Frog_fixed.avi	0
8296	498	1015.071	463.6794	0.4210032	0.5383304	672.7143	4.140395	0	1011.544	473.6842	0.2894098	0.5333941	666.3887	4.119157	0	1	1013	469						Frog_fixed.avi	0
8313	499	1015.944	457.8141	0.4206399	0.5383021	672.5653	4.145923	0	1016.633	469.7398	0.2890222	0.5335358	666.4561	4.09409	0	1	1016	464						Frog_fixed.avi	0
8330	500	1013.392	460.548	0.4202702	0.5382832	672.3065	4.124825	0	1003.807	475.6167	0.288607	0.5337602	666.5953	4.135456	0	1	1009	468						Frog_fixed.avi	0
8346	501	1015.306	456.8147	0.4198672	0.5382981	672.2971	4.14269	0	1007.219	473.8279	0.2882162	0.5339713	666.4908	4.103662	0	1	1011	465						Frog_fixed.avi	0
8363	502	1014.023	464.9698	0.4195204	0.5383181	672.3947	4.138126	0	1003.78	476.0627	0.2878467	0.5342287	666.3743	4.113146	0	1	1009	471						Frog_fixed.avi	0
8380	503	1013.14	460.6368	0.419173	0.5383337	672.1947	4.113309	0	1013.371	467.3223	0.2874485	0.5344636	666.3168	4.1123	0	1	1013	464						Frog_fixed.avi	0
8396	504	1015.896	451.2084	0.4187922	0.5383144	672.2028	4.139486	0	1004.55	452.0047	0.2870559	0.5346471	666.2182	4.095936	0	1	1010	452						Frog_fixed.avi	0
8413	505	1008.876	458.1198	0.418472	0.5382817	672.1673	4.1365	0	1003.387	453.3239	0.2867449	0.5348436	666.2119	4.095102	0	1	1006	456						Frog_fixed.avi	0
8430	506	1018.101	453.1268	0.4181738	0.5382356	672.0864	4.16455	0	1008.856	458.6568	0.2864287	0.5350161	666.2279	4.105118	0	1	1013	456						Frog_fixed.avi	0
8446	507	1006.94	459.5828	0.4177986	0.5381003	672.199	4.143121	0	997.286	480.8465	0.2860639	0.5351103	666.2625	4.120644	0	1	1002	470						Frog_fixed.avi	0
8463	508	1012.464	461.8987	0.4174863	0.5379479	672.0495	4.161288	0	995.5414	482.7842	0.2857327	0.5352554	666.2747	4.143353	0	1	1004	472						Frog_fixed.avi	0
8479	509	1016.77	472.2375	0.4171499	0.5378034	672.0175	4.143743	0	1002.077	466.5358	0.285384	0.5355507	666.2666	4.127698	0	1	1009	469						Frog_fixed.avi	0
8496	510	1014.816	460.2266	0.4167503	0.5377884	672.0528	4.160162	0	1001.89	467.2952	0.2849813	0.5356773	666.2448	4.166082	0	1	1008	464						Frog_fixed.avi	0
8513	511	1002.792	469.8239	0.4163272	0.5377288	671.8732	4.141889	0	994.6168	472.6658	0.2845646	0.5359393	666.1368	4.116168	0	1	999	471						Frog_fixed.avi	0
8529	512	1016.211	473.2307	0.4159184	0.5377225	672.0698	4.166679	0	984.5654	489.5893	0.2841747	0.5358499	666.1355	4.118195	0	1	1000	481						Frog_fixed.avi	0
8546	513	1018.434	474.8325	0.4155197	0.5377288	672.0159	4.148084	0	1003.561	472.8419	0.2837349	0.5363681	666.1355	4.136006	0	1	1011	474						Frog_fixed.avi	0
8563	514	989.9124	473.8021	0.4151274	0.5379705	672.2311	4.177989	0	976.2218	492.6249	0.2834134	0.5367852	666.4977	4.131479	0	1	983	483						Frog_fixed.avi	0
8579	515	763.7368	652.873	0.4154506	0.5388322	672.4444	4.143673	0	760.8712	668.5477	0.2842989	0.5380501	666.2747	4.153256	0	2	762	661						Frog_fixed.avi	0
8596	516	736.1808	648.5284	0.4156106	0.539033	672.1524	4.156553	0	714.2908	669.3705	0.2844986	0.5383352	665.9852	4.148465	0	2	725	659						Frog_fixed.avi	0
8613	517	719.9316	676.9051	0.4153608	0.5388557	672.3942	4.150963	0	693.1744	688.8015	0.2841111	0.5384228	666.393	4.127465	0	2	707	683						Frog_fixed.avi	0
8629	518	722.9391	678.4722	0.4151568	0.5386328	672.2015	4.126021	0	697.907	684.9996	0.2838246	0.5383922	666.1457	4.12372	0	2	710	682						Frog_fixed.avi	0
8646	519	715.7698	682.1821	0.4149627	0.5384837	672.295	4.142129	0	696.824	693.489	0.2835549	0.5384062	666.2589	4.135977	0	2	706	688						Frog_fixed.avi	0
8663	520	707.697	678.4644	0.414737	0.5383984	672.1481	4.144532	0	702.2015	690.4818	0.2833176	0.5384372	666.2316	4.130258	0	2	705	684						Frog_fixed.avi	0
8679	521	713.4758	679.5209	0.4145916	0.5383608	672.1912	4.118679	0	685.3626	687.6827	0.2830655	0.5386007	666.1802	4.145369	0	2	699	684						Frog_fixed.avi	0
8696	522	712.7758	676.9637	0.4143692	0.5383371	672.29	4.129414	0	696.3625	671.6248	0.2828399	0.5388185	666.1268	4.143819	0	2	705	674						Frog_fixed.avi	0
8713	523	717.4055	686.8416	0.414116	0.5383524	672.2306	4.131193	0	690.2703	682.4028	0.2825408	0.5389162	666.1216	4.144284	0	2	704	685						Frog_fixed.avi	0
8729	524	706.6608	682.1708	0.4137627	0.5384415	672.0737	4.164588	0	701.2808	681.2357	0.2822436	0.5391305	666.2121	4.137124	0	2	704	682						Frog_fixed.avi	0
8746	525	717.1204	679.4523	0.4134504	0.5386574	672.1993	4.166274	0	696.7537	684.2642	0.2818525	0.539562	666.1616	4.15693	0	2	707	682						Frog_fixed.avi	0
8763	526	717.7797	663.4019	0.4130626	0.538997	672.1295	4.181961	0	691.5266	683.5173	0.2814868	0.5396568	666.1614	4.089783	0	2	705	673						Frog_fixed.avi	0
8779	527	705.6515	675.4083	0.4126833	0.5392437	672.1885	4.162539	0	690.9907	689.8232	0.2810723	0.5403387	666.1614	4.165516	0	2	698	683						Frog_fixed.avi	0
8796	528	717.8448	666.1535	0.4123929	0.5395272	672.3474	4.196525	0	702.5196	685.0696	0.2808049	0.5405337	666.0381	4.11387	0	2	710	676						Frog_fixed.avi	0
8813	529	718.9846	665.9646	0.412132	0.5398315	672.191	4.175236	0	691.9406	690.5538	0.280504	0.5411878	666.0381	4.155692	0	2	705	678						Frog_fixed.avi	0
8829	530	721.3317	671.823	0.4119702	0.5399767	672.1483	4.17446	0	700.5386	691.2004	0.2803217	0.5414746	666.1032	4.163672	0	2	711	682						Frog_fixed.avi	0
8846	531	713.0497	675.0805	0.4118766	0.5399956	672.3188	4.189043	0	697.8177	689.0375	0.2802581	0.5413594	666.0691	4.11337	0	2	705	682						Frog_fixed.avi	0
8863	532	704.012	666.1802	0.4117395	0.5398623	672.0135	4.189746	0	699.3199	713.2149	0.2801669	0.541418	666.0691	4.159249	0	2	702	690						Frog_fixed.avi	0
8879	533	714.4077	670.5527	0.4116686	0.5395104	672.4332	4.181986	0	697.7269	688.7719	0.2800492	0.5411176	666.205	4.101276	0	2	706	680						Frog_fixed.avi	0
8896	534	712.5631	670.5829	0.4115571	0.5391538	672.1851	4.182958	0	689.8058	694.7956	0.2799472	0.540939	666.205	4.136483	0	2	701	683						Frog_fixed.avi	0
8913	535	711.2372	667.5266	0.4114555	0.5387564	672.28	4.188356	0	690.3964	684.8873	0.2798363	0.5406699	666.161	4.133633	0	2	701	676						Frog_fixed.avi	0
8929	536	712.3229	671.3068	0.411324	0.5384166	672.2953	4.158076	0	698.3722	696.1199	0.2797411	0.540319	666.3199	4.118614	0	2	705	684						Frog_fixed.avi	0
8946	537	704.6302	671.0536	0.4112126	0.5381068	672.0049	4.15116	0	700.2139	696.1377	0.279657	0.5399474	666.3578	4.128787	0	2	702	684						Frog_fixed.avi	0
8963	538	706.8492	674.6534	0.4111955	0.5377283	671.8782	4.13926	0	687.9781	692.2925	0.2796091	0.5397394	666.1873	4.112883	0	2	697	683						Frog_fixed.avi	0
8979	539	702.3554	672.4321	0.4111835	0.5375125	671.9189	4.130243	0	689.2357	698.3898	0.2795926	0.5394526	665.9953	4.080261	0	2	696	685						Frog_fixed.avi	0
8996	540	704.5423	659.7136	0.4111909	0.5371987	671.8566	4.153992	0	688.4683	686.9554	0.2795944	0.539125	666.1081	4.097932	0	2	697	673						Frog_fixed.avi	0
9013	541	708.8813	667.7217	0.411222	0.5367749	671.7288	4.149882	0	696.4779	690.1655	0.2796089	0.5387856	665.9802	4.091548	0	2	703	679						Frog_fixed.avi	0
9029	542	709.0693	667.1807	0.4114337	0.5365975	671.6597	4.127042	0	690.3732	694.9322	0.2797752	0.5384007	665.9314	4.076581	0	2	700	681						Frog_fixed.avi	0
9046	543	706.0821	670.3431	0.4117557	0.5363686	671.8025	4.092175	0	685.3588	682.8879	0.2800941	0.5379581	665.8724	4.028186	0	2	696	677						Frog_fixed.avi	0
9062	544	695.7142	672.7562	0.4121859	0.5360739	671.6245	4.076	0	692.0055	697.0011	0.2805411	0.5374872	665.8724	4.003152	0	2	694	685						Frog_fixed.avi	0
9079	545	708.4668	673.2525	0.412693	0.53587	671.6109	4.066411	0	699.0692	688.4757	0.2809923	0.53734	665.8724	4.036415	0	2	704	681						Frog_fixed.avi	0
9096	546	700.8242	667.0112	0.4132484	0.5357897	671.6377	4.066879	0	693.9993	694.0043	0.2816052	0.5368876	665.8167	4.035315	0	2	697	681						Frog_fixed.avi	0
9112	547	704.2921	666.191	0.4138845	0.5358212	671.6181	4.056824	0	689.6796	702.2871	0.2822327	0.5366715	665.7077	4.033413	0	2	697	684						Frog_fixed.avi	0
9129	548	735.9522	642.5811	0.4140848	0.5355965	671.318	4.062925	0	741.6003	677.2911	0.2824784	0.5361299	665.7128	4.01034	0	2	739	660						Frog_fixed.avi	0
9146	549	886.0304	520.0981	0.4134826	0.5351521	671.6845	4.035	0	904.8469	549.045	0.2822505	0.5354219	666.0532	3.977025	0	3	895	535						Frog_fixed.avi	0
9162	550	986.7927	457.8701	0.4131456	0.5349929	671.873	4.029941	0	993.5513	494.7076	0.2820153	0.5349517	666.0203	3.986242	0	3	990	476						Frog_fixed.avi	0
9179	551	997.4792	465.1765	0.4136588	0.5350644	671.3904	4.042866	0	1001.395	477.0351	0.2824083	0.534951	665.949	3.961504	0	3	999	471						Frog_fixed.avi	0
9196	552	1003.513	459.3878	0.4141433	0.5350609	671.3727	4.017546	0	1009.68	487.9304	0.2828384	0.5344566	665.9427	3.918807	0	3	1007	474						Frog_fixed.avi	0
9212	553	1004.35	460.6354	0.4146452	0.5347725	671.3915	4.00021	0	1010.819	489.1796	0.2832811	0.534229	665.9427	3.935189	0	3	1008	475						Frog_fixed.avi	0
9229	554	998.9254	474.4183	0.4152331	0.534341	671.3094	3.989475	0	1001.031	502.3042	0.283823	0.5334948	665.8651	3.919946	0	3	1000	488						Frog_fixed.avi	0
9246	555	1003.708	472.1218	0.4158235	0.5337926	671.1983	4.007414	0	1015.49	479.569	0.2843691	0.5331165	665.8651	3.907526	0	3	1010	476						Frog_fixed.avi	0
9262	556	1008.76	459.1377	0.4163199	0.5331808	671.196	3.983503	0	1008.646	496.506	0.2848247	0.5322101	665.58	3.950394	0	3	1009	478						Frog_fixed.avi	0
9279	557	1005.728	469.2593	0.4167779	0.5324411	671.2466	3.977898	0	995.9293	511.8525	0.2852505	0.5312434	665.6758	3.928745	0	3	1001	491						Frog_fixed.avi	0
9296	558	1007.008	459.2001	0.4172352	0.5319206	671.2197	3.958297	0	1005.855	498.2388	0.2856652	0.5306447	665.7585	3.913935	0	3	1006	479						Frog_fixed.avi	0
9312	559	1015.672	468.3627	0.4176475	0.5316617	671.1208	3.988225	0	1002.955	505.7405	0.2860376	0.5301332	665.7307	3.912349	0	3	1009	487						Frog_fixed.avi	0
9329	560	1000.175	469.1896	0.4179477	0.5316601	671.0146	3.979394	0	1008.347	492.3065	0.2863505	0.5299742	665.4689	3.897943	0	3	1004	481						Frog_fixed.avi	0
9346	561	1006.648	462.2242	0.4182694	0.5319192	670.9844	3.962687	0	1000.221	490.248	0.2866305	0.5297899	665.4619	3.884274	0	3	1003	476						Frog_fixed.avi	0
9362	562	1011.069	458.3657	0.4185752	0.5323646	670.6363	3.960976	0	1008.698	487.1631	0.2868828	0.5301356	665.4619	3.865765	0	3	1010	473						Frog_fixed.avi	0
9379	563	1005.493	461.3844	0.4188614	0.5326988	670.6677	3.940234	0	1006.781	485.4034	0.2871563	0.5301329	665.1112	3.852625	0	3	1006	473						Frog_fixed.avi	0
9396	564	1004.701	472.9352	0.4191144	0.532812	670.391	3.946518	0	1002.611	485.2926	0.2873885	0.5299775	664.6436	3.840513	0	3	1004	479						Frog_fixed.avi	0
9412	565	1013.763	466.4356	0.4194583	0.5327927	670.265	3.921919	0	997.2326	493.6614	0.2876776	0.5294114	664.5845	3.833715	0	3	1005	480						Frog_fixed.avi	0
9429	566	1012.518	460.3396	0.4198239	0.5325873	670.3779	3.903044	0	991.0397	490.6527	0.2880519	0.5292006	664.5845	3.857297	0	3	1002	475						Frog_fixed.avi	0
9446	567	1008.958	466.7637	0.4202527	0.532005	670.2523	3.896291	0	1002.906	497.7709	0.2884964	0.5284628	664.3843	3.827798	0	3	1006	482						Frog_fixed.avi	0
9462	568	1004.461	463.8979	0.4207184	0.5314702	670.1971	3.904171	0	1009.944	478.545	0.2889785	0.5277885	664.3483	3.808531	0	3	1007	471						Frog_fixed.avi	0
9479	569	1029.51	442.5385	0.4210481	0.5308229	670.2584	3.901112	0	1036.773	473.0913	0.2893821	0.5270562	664.2667	3.831291	0	3	1033	458						Frog_fixed.avi	0
9496	570	1021.745	452.9579	0.4213944	0.5303189	670.4559	3.89609	0	1040.152	464.8708	0.2897899	0.5263698	664.2217	3.795478	0	3	1031	459						Frog_fixed.avi	0
9512	571	1025.667	441.9809	0.4216472	0.5299811	670.2089	3.880413	0	1030.727	465.5657	0.2899831	0.5259318	664.182	3.810989	0	3	1028	454						Frog_fixed.avi	0
9529	572	1016.166	451.4092	0.4217138	0.5296314	670.1185	3.843066	0	1027.316	479.869	0.2900319	0.525388	663.9492	3.804329	0	3	1022	466						Frog_fixed.avi	0
9546	573	1025.314	451.8788	0.421687	0.5294729	670.0908	3.842669	0	1031.333	472.7121	0.2899803	0.5252105	663.9453	3.784368	0	3	1028	462						Frog_fixed.avi	0
9562	574	1024.81	444.0211	0.4215865	0.5293385	670.0262	3.848855	0	1044.183	455.5027	0.2898761	0.5251436	663.857	3.780567	0	3	1034	450						Frog_fixed.avi	0
9579	575	1022.012	452.3312	0.4213944	0.5291783	670.0854	3.877756	0	1027.703	477.027	0.2896437	0.5249422	663.7065	3.78444	0	3	1025	465						Frog_fixed.avi	0
9596	576	1033.578	440.5561	0.4211421	0.5290602	670.0047	3.843474	0	1024.752	472.0235	0.2893998	0.5246739	663.71	3.747149	0	3	1029	456						Frog_fixed.avi	0
9612	577	1031.817	453.4774	0.4209665	0.5288884	669.9429	3.854959	0	1028.2	478.0843	0.2891883	0.5246287	663.71	3.768725	0	3	1030	466						Frog_fixed.avi	0
9629	578	1017.828	456.648	0.4207446	0.5287911	669.8351	3.845946	0	1041.934	462.8822	0.2889656	0.5247868	663.71	3.752362	0	3	1030	460						Frog_fixed.avi	0
9645	579	1028.411	451.7755	0.4206312	0.5285795	669.7738	3.825578	0	1032.446	466.5366	0.2888246	0.5246664	663.4435	3.7772	0	3	1030	459						Frog_fixed.avi	0
9662	580	1026.317	452.8315	0.4205439	0.5281242	669.7627	3.883864	0	1032.028	462.7987	0.2887729	0.5242262	663.4051	3.753192	0	3	1029	458						Frog_fixed.avi	0
9679	581	1023.023	444.4194	0.4204819	0.5276945	669.713	3.845958	0	-1280	-1024	-1	-1	-1	-1	4	3	1023	444						Frog_fixed.avi	0
9695	582	1015.047	451.1597	0.4203185	0.5270437	669.5347	3.874068	0	1025.781	460.5218	0.2884748	0.5236421	663.4051	3.787635	0	3	1020	456						Frog_fixed.avi	0
9712	583	1024.783	445.8961	0.4200919	0.5264125	669.5324	3.869323	0	1029.722	476.4958	0.2882752	0.5230178	663.2949	3.787899	0	3	1027	461						Frog_fixed.avi	0
9729	584	1033.055	447.9884	0.4197026	0.5259542	669.49	3.857464	0	1028.103	482.5445	0.2877525	0.5228837	663.2949	3.789353	0	3	1031	465						Frog_fixed.avi	0
9745	585	1027.418	444.7213	0.4192223	0.5255979	669.311	3.898183	0	1020.977	469.2165	0.287255	0.5229684	662.8769	3.819956	0	3	1024	457						Frog_fixed.avi	0
9762	586	1025.797	452.0732	0.4186658	0.5254858	669.2733	3.905594	0	1033.613	456.9491	0.2866726	0.5230563	662.8152	3.792336	0	3	1030	455						Frog_fixed.avi	0
9779	587	1026.443	440.7354	0.4180264	0.525465	669.2687	3.882209	0	1025.913	482.062	0.2861097	0.5229984	662.8236	3.784121	0	3	1026	461						Frog_fixed.avi	0
9795	588	1023.284	455.5563	0.4174048	0.5254899	669.182	3.913201	0	1033.656	460.3245	0.285364	0.5235332	662.8236	3.832533	0	3	1028	458						Frog_fixed.avi	0
9812	589	1016.98	448.035	0.4168349	0.5254935	668.884	3.906857	0	1025.373	467.3656	0.2847807	0.5237014	662.6669	3.840104	0	3	1021	458						Frog_fixed.avi	0
9829	590	1030.33	436.5848	0.4164383	0.5254049	669.078	3.965092	0	1027.651	486.7257	0.2843343	0.5236337	662.6851	3.85516	0	3	1029	462						Frog_fixed.avi	0
9845	591	1025.696	452.5439	0.4160759	0.5251476	669.0638	3.948597	0	1034.287	466.4586	0.2839937	0.5235599	662.679	3.868202	0	3	1030	460						Frog_fixed.avi	0
9862	592	1027.713	450.1383	0.4158731	0.5246824	668.9288	3.952362	0	1020.396	483.9616	0.2837315	0.5231099	662.796	3.875711	0	3	1024	467						Frog_fixed.avi	0
9879	593	1018.621	441.8606	0.4157678	0.5242894	668.709	3.910853	0	1020.564	476.545	0.2836545	0.5225561	662.7464	3.852595	0	3	1020	459						Frog_fixed.avi	0
9895	594	1024.896	447.1906	0.4157062	0.523816	668.7396	3.936493	0	1031.593	478.0793	0.2835621	0.5222064	662.7464	3.863994	0	3	1028	463						Frog_fixed.avi	0
9912	595	1023.499	449.608	0.4156236	0.5235381	668.8718	3.975721	0	1037.775	467.3352	0.2835143	0.522005	662.6431	3.876456	0	3	1031	458						Frog_fixed.avi	0
9929	596	1032.289	442.5576	0.4155439	0.5235252	668.912	3.984969	0	1014.67	483.7213	0.2834241	0.5217755	662.6716	3.875246	0	3	1023	463						Frog_fixed.avi	0
9945	597	1021.288	444.7158	0.4154687	0.5237389	669.0498	3.968263	0	1023.728	486.8806	0.2833337	0.5222506	662.6716	3.914428	0	3	1023	466						Frog_fixed.avi	0
9962	598	1014.675	463.8494	0.4153482	0.5239887	668.9639	3.999839	0	1023.045	484.617	0.2831846	0.5226502	662.6793	3.919948	0	3	1019	474						Frog_fixed.avi	0
9978	599	1018.831	446.7939	0.4151806	0.5244558	668.8135	4.014505	0	1015.646	487.2593	0.2830726	0.522854	662.6757	3.884941	0	3	1017	467						Frog_fixed.avi	0
9995	600	1017.609	460.8248	0.4149283	0.5247151	669.0688	4.027803	0	1027.319	470.6394	0.2827628	0.5236603	662.6757	3.914005	0	3	1022	466						Frog_fixed.avi	0
10012	601	1015.228	455.6118	0.4146292	0.5249894	669.1025	4.043649	0	1027.648	491.5616	0.282518	0.5238054	662.7316	3.928828	0	3	1021	474						Frog_fixed.avi	0
10028	602	1019.216	445.6264	0.4143355	0.5251064	669.0772	3.994744	0	1026.925	480.2838	0.2821583	0.5240065	662.9312	3.938265	0	3	1023	463						Frog_fixed.avi	0
10045	603	1014.684	449.426	0.4140746	0.5250825	669.0135	4.104311	0	1020.476	477.1636	0.2819448	0.523846	662.9016	3.928384	0	3	1018	463						Frog_fixed.avi	0
10062	604	1012.59	454.0292	0.413943	0.5250538	669.1052	4.013013	0	1024.92	481.9773	0.2817472	0.5240924	662.9016	3.937426	0	3	1019	468						Frog_fixed.avi	0
10078	605	1007.751	454.1767	0.4138837	0.5249491	669.0771	4.03027	0	1020.067	484.8884	0.2816998	0.5241283	663.054	3.941495	0	3	1014	470						Frog_fixed.avi	0
10095	606	1009.121	455.3863	0.4139684	0.524884	669.0938	4.053769	0	1011.694	496.618	0.28178	0.524168	663.1506	3.983224	0	3	1010	476						Frog_fixed.avi	0
10112	607	1002.313	470.9414	0.4141036	0.5248328	669.0686	4.062778	0	1008.12	475.641	0.281914	0.524119	663.1459	3.935921	0	3	1005	473						Frog_fixed.avi	0
10128	608	1012.223	455.693	0.4142024	0.5250025	669.1418	4.058061	0	1024.08	478.6278	0.2819892	0.5244079	663.1459	3.946782	0	3	1018	467						Frog_fixed.avi	0
10145	609	1008.03	458.5304	0.4142586	0.5251655	668.9957	4.066776	0	1015.721	487.3614	0.2820506	0.5246311	663.0789	3.970913	0	3	1012	473						Frog_fixed.avi	0
10162	610	1006.287	462.0724	0.4142276	0.5254238	669.0482	4.08759	0	1011.469	477.8852	0.2820188	0.5250176	663.0149	3.957304	0	3	1009	470						Frog_fixed.avi	0
10178	611	1008.871	454.4261	0.4141364	0.5258271	669.2496	4.060929	0	1010.851	477.9143	0.2819434	0.5251923	663.0353	3.932269	0	3	1010	466						Frog_fixed.avi	0
10195	612	1009.534	461.6242	0.4140241	0.5262564	669.3871	4.087062	0	1017.658	467.0036	0.2818403	0.5260267	663.0353	3.958356	0	3	1014	464						Frog_fixed.avi	0
10212	613	1011.383	448.8955	0.4139037	0.5267532	669.5297	4.09421	0	1016.269	482.0892	0.2816717	0.5264491	663.3638	3.9883	0	3	1014	465						Frog_fixed.avi	0
10228	614	1010.321	462.3407	0.4138324	0.5271145	669.4544	4.075188	0	1023.07	468.6226	0.2816014	0.5269622	663.289	4.007875	0	3	1017	465						Frog_fixed.avi	0
10245	615	1004.642	452.7429	0.4137847	0.5275121	669.3273	4.090329	0	1019.227	471.2166	0.2815627	0.5271813	663.2025	3.983185	0	3	1012	462						Frog_fixed.avi	0
10262	616	1008.706	458.8416	0.4138335	0.5276901	669.4501	4.086285	0	1022.062	481.272	0.2815989	0.5273238	663.4656	4.020644	0	3	1015	470						Frog_fixed.avi	0
10278	617	1008.339	445.2894	0.4139012	0.5277355	669.5818	4.114424	0	1010.139	477.0455	0.2816664	0.5273754	663.5386	3.995011	0	3	1009	461						Frog_fixed.avi	0
10295	618	1000.786	461.7927	0.4140046	0.5277123	669.5204	4.093584	0	1001.248	479.3958	0.2817756	0.5270942	663.5344	3.963408	0	3	1001	471						Frog_fixed.avi	0
10312	619	997.8307	454.6139	0.414166	0.5276764	669.426	4.139791	0	1013.21	479.9421	0.281951	0.527184	663.5344	4.007011	0	3	1006	467						Frog_fixed.avi	0
10328	620	1006.733	450.0691	0.4143836	0.5276834	669.4801	4.142188	0	1021.008	465.915	0.2821275	0.5271108	663.5668	3.987559	0	3	1014	458						Frog_fixed.avi	0
10345	621	1003.711	454.0304	0.414505	0.5277419	669.5959	4.117208	0	1001.495	485.7171	0.2822737	0.5268514	663.5861	3.994139	0	3	1003	470						Frog_fixed.avi	0
10362	622	1003.648	460.9255	0.4146282	0.5279171	669.4709	4.122135	0	1008.289	494.5278	0.2823869	0.5271553	663.5861	4.029892	0	3	1006	478						Frog_fixed.avi	0
10378	623	1004.099	454.9476	0.4147193	0.5283387	669.6512	4.121593	0	1012.469	469.079	0.2824647	0.5275615	663.5551	4.004037	0	3	1008	462						Frog_fixed.avi	0
10395	624	1002.194	469.485	0.4147916	0.5287685	669.4294	4.120199	0	1018.391	473.7555	0.2825398	0.5279868	663.7139	4.034936	0	3	1010	472						Frog_fixed.avi	0
10412	625	1005.76	460.3188	0.4147876	0.529353	669.413	4.132252	0	1006.166	475.2148	0.2825288	0.5284559	663.5626	4.036566	0	3	1006	468						Frog_fixed.avi	0
10428	626	1003.545	464.5659	0.4147814	0.5297573	669.3802	4.122133	0	1018.162	471.9119	0.2825499	0.5288706	663.7377	4.041749	0	3	1011	468						Frog_fixed.avi	0
10445	627	1010.463	461.6066	0.414777	0.5302233	669.4755	4.152515	0	1011.585	482.5318	0.2825227	0.5292404	663.6293	4.042653	0	3	1011	472						Frog_fixed.avi	0
10462	628	1003.18	470.675	0.414774	0.5304574	669.5378	4.113208	0	1013.074	465.1919	0.2825556	0.5295154	663.8093	4.039793	0	3	1008	468						Frog_fixed.avi	0
10478	629	1010.543	451.4108	0.4147885	0.530742	669.8256	4.118752	0	1021.886	452.85	0.2826138	0.5296447	664.0066	4.016762	0	3	1016	452						Frog_fixed.avi	0
10495	630	1012.275	459.1953	0.4148433	0.5308201	669.7421	4.132301	0	998.073	478.0792	0.2826661	0.5295049	664.0332	4.017565	0	3	1005	469						Frog_fixed.avi	0
10512	631	1007.863	450.8443	0.4149108	0.5309004	669.8408	4.131594	0	1006.307	462.1271	0.2827325	0.5297455	664.0332	4.036335	0	3	1007	456						Frog_fixed.avi	0
10528	632	1004.017	453.4572	0.4149593	0.5309145	669.944	4.140694	0	1004.511	453.1777	0.2827867	0.5298632	664.2137	4.043108	0	3	1004	453						Frog_fixed.avi	0
10545	633	1002.765	451.0849	0.4150147	0.5309511	669.9923	4.127687	0	1014.854	462.578	0.2828813	0.529767	664.3247	4.053034	0	3	1009	457						Frog_fixed.avi	0
10561	634	994.308	465.2502	0.4150417	0.5310026	670.0804	4.115665	0	1012.14	461.44	0.2829195	0.5298637	664.4571	4.036381	0	3	1003	463						Frog_fixed.avi	0
10578	635	997.124	457.7576	0.4150396	0.5311072	670.0983	4.097295	0	1001.407	453.0332	0.2829331	0.5301298	664.3826	4.051865	0	3	999	455						Frog_fixed.avi	0
10595	636	994.9982	456.5712	0.4150319	0.5313872	670.263	4.124374	0	1011.426	466.5193	0.2829081	0.5303347	664.5209	4.064691	0	3	1003	462						Frog_fixed.avi	0
10611	637	992.3416	461.5122	0.4149547	0.5317608	670.2634	4.124032	0	1005.338	465.7642	0.2828289	0.530774	664.4965	4.055208	0	3	999	464						Frog_fixed.avi	0
10628	638	1000.733	454.8213	0.4148708	0.5322402	670.2806	4.117243	0	1017.142	467.5515	0.2827688	0.5312788	664.7552	4.053799	0	3	1009	461						Frog_fixed.avi	0
10645	639	986.9415	451.3884	0.4147689	0.5327536	670.5763	4.093713	0	1006.927	462.2113	0.2826851	0.5318308	664.6237	4.070162	0	3	997	457						Frog_fixed.avi	0
10661	640	991.7386	452.9719	0.4147112	0.5332626	670.6018	4.123366	0	1004.78	462.8697	0.28264	0.5324921	664.7422	4.105694	0	3	998	458						Frog_fixed.avi	0
10678	641	988.4427	466.5068	0.4146727	0.5336087	670.7383	4.124236	0	1006.951	460.9353	0.2826084	0.5328409	664.7607	4.093808	0	3	998	464						Frog_fixed.avi	0
10695	642	990.8585	459.0849	0.4146541	0.5339656	670.7349	4.110971	0	1001.745	458.7712	0.2825823	0.5331868	664.8544	4.06509	0	3	996	459						Frog_fixed.avi	0
10711	643	985.0229	460.2791	0.4146305	0.5341617	670.821	4.119946	0	1002.941	470.7808	0.2825833	0.5333796	664.9431	4.066382	0	3	994	466						Frog_fixed.avi	0
10728	644	996.8348	446.5908	0.4146285	0.5342743	670.9254	4.142528	0	987.837	466.8797	0.2825569	0.5334452	664.9952	4.090163	0	3	992	457						Frog_fixed.avi	0
10745	645	980.4952	461.0232	0.4145825	0.534345	670.7858	4.114623	0	992.2231	480.0744	0.2825293	0.5334688	665.0286	4.098759	0	3	986	471						Frog_fixed.avi	0
10761	646	986.9945	459.9388	0.4145508	0.5344001	670.8712	4.116295	0	991.0979	481.2221	0.2824895	0.5335051	665.1266	4.100505	0	3	989	471						Frog_fixed.avi	0
10778	647	979.5905	463.3317	0.4144799	0.534477	670.6477	4.138054	0	984.7538	476.6358	0.2824205	0.533673	664.9712	4.08149	0	3	982	470						Frog_fixed.avi	0
10795	648	976.4043	469.3882	0.4144406	0.5344111	670.6281	4.068418	0	987.5811	467.1994	0.282345	0.53385	665.0894	4.073095	0	3	982	468						Frog_fixed.avi	0
10811	649	975.4276	466.0918	0.4143067	0.5345681	670.628	4.079809	0	983.6347	476.813	0.2822483	0.5339962	664.8063	4.117671	0	3	980	471						Frog_fixed.avi	0
10828	650	971.9452	438.0954	0.414208	0.535023	670.6284	4.264435	0	990.6588	458.6705	0.2821655	0.5341974	664.87	4.108213	0	3	981	448						Frog_fixed.avi	0
10845	651	972.1946	459.6207	0.4141017	0.5351651	670.8102	4.253057	0	989.6136	464.3688	0.2820516	0.5344203	665.0038	4.100292	0	3	981	462						Frog_fixed.avi	0
10861	652	969.48	464.6431	0.4139756	0.535319	670.6025	4.139277	0	988.0518	456.6989	0.2819383	0.5347744	665.0268	4.078271	0	3	979	461						Frog_fixed.avi	0
10878	653	970.9009	449.9245	0.413899	0.535646	670.5414	4.173468	0	971.5284	474.896	0.2818688	0.5347602	665.0217	4.072108	0	3	971	462						Frog_fixed.avi	0
10895	654	973.713	451.6943	0.4137971	0.5358582	670.793	4.185456	0	985.2955	468.3021	0.2817519	0.5352463	665.0217	4.096071	0	3	980	460						Frog_fixed.avi	0
10911	655	970.616	461.5945	0.4136904	0.5359975	670.8748	4.170445	0	986.3021	462.7282	0.2816657	0.535586	664.8041	4.117421	0	3	978	462						Frog_fixed.avi	0
10928	656	973.421	449.9356	0.4135512	0.5361629	670.7676	4.145274	0	982.4686	465.6331	0.2815158	0.5357946	665.0333	4.088382	0	3	978	458						Frog_fixed.avi	0
10945	657	969.1183	442.3236	0.4134183	0.5363918	670.5952	4.17808	0	971.2039	474.1011	0.2813584	0.5359148	664.98	4.097358	0	3	970	458						Frog_fixed.avi	0
10961	658	974.314	438.9757	0.4132782	0.5365198	670.8115	4.211687	0	980.5786	469.1082	0.2812628	0.5361841	665.1617	4.075155	0	3	977	454						Frog_fixed.avi	0
10978	659	972.363	448.4498	0.4131729	0.5366766	670.9278	4.208439	0	976.2714	462.7112	0.2811403	0.5365214	664.9082	4.101324	0	3	974	456						Frog_fixed.avi	0
10995	660	964.0753	466.9979	0.4130477	0.5367927	670.8629	4.167551	0	976.5486	473.9937	0.2810288	0.5366598	665.0433	4.104289	0	3	970	470						Frog_fixed.avi	0
11011	661	957.035	461.0824	0.4129234	0.536913	670.6196	4.179641	0	971.1086	481.946	0.2809213	0.536791	665.1642	4.09673	0	3	964	472						Frog_fixed.avi	0
11028	662	949.8316	452.3002	0.4128381	0.5371116	670.8179	4.202045	0	970.1822	473.7332	0.2808473	0.5370159	665.3035	4.100223	0	3	960	463						Frog_fixed.avi	0
11045	663	951.5874	458.3088	0.4127742	0.5371277	670.9404	4.199907	0	966.8358	468.8356	0.2807685	0.5371655	665.2551	4.12307	0	3	959	464						Frog_fixed.avi	0
11061	664	948.1699	459.4147	0.412744	0.5371401	670.9145	4.205546	0	958.427	469.5711	0.2807171	0.5371859	664.9935	4.100646	0	3	953	464						Frog_fixed.avi	0
11078	665	948.1357	457.9342	0.412721	0.537168	671.0031	4.186618	0	958.4882	464.4308	0.2807094	0.5373014	664.9538	4.074339	0	3	953	461						Frog_fixed.avi	0
11095	666	937.3532	462.4195	0.4126907	0.5372583	670.9421	4.168755	0	959.6853	463.4488	0.2807097	0.5375336	665.2383	4.103875	0	3	949	463						Frog_fixed.avi	0
11111	667	947.0748	455.8194	0.4126606	0.5374621	671.0397	4.209066	0	956.9191	470.9057	0.2806482	0.5377066	665.0792	4.113722	0	3	952	463						Frog_fixed.avi	0
11128	668	944.6103	471.3311	0.4126215	0.5376709	671.1067	4.169862	0	969.7461	456.2419	0.2805691	0.5382327	665.0792	4.113509	0	3	957	464						Frog_fixed.avi	0
11144	669	937.609	461.6495	0.4125536	0.5380428	671.1078	4.197558	0	959.7339	453.3133	0.2805339	0.5382887	665.2131	4.097607	0	3	949	457						Frog_fixed.avi	0
11161	670	946.7715	463.3853	0.4125148	0.5383493	670.9383	4.185558	0	954.1226	465.1208	0.2805026	0.5386115	665.1605	4.116117	0	3	950	464						Frog_fixed.avi	0
11178	671	934.8852	465.6299	0.4124466	0.5385538	670.7012	4.182991	0	950.4514	461.0977	0.2804443	0.5389572	665.3464	4.116556	0	3	943	463						Frog_fixed.avi	0
11194	672	935.0872	453.0368	0.412425	0.5389095	670.6891	4.196339	0	949.6703	471.2189	0.2804107	0.5390812	665.308	4.106876	0	3	942	462						Frog_fixed.avi	0
11211	673	937.7504	457.4999	0.4124306	0.5390664	670.6956	4.19382	0	950.8318	470.9838	0.2804106	0.5391985	665.2361	4.123155	0	3	944	464						Frog_fixed.avi	0
11228	674	930.855	461.1409	0.4124316	0.5391763	670.587	4.163077	0	946.3528	473.1174	0.280437	0.5393683	665.3159	4.133711	0	3	939	467						Frog_fixed.avi	0
11244	675	923.1821	470.8835	0.412454	0.5392073	670.5049	4.19675	0	939.5643	471.5775	0.2804523	0.5393947	665.1964	4.129278	0	3	931	471						Frog_fixed.avi	0
11261	676	930.9067	462.5894	0.4125202	0.5392063	670.8071	4.192667	0	946.3579	454.7323	0.2804922	0.539498	665.1395	4.131357	0	3	939	459						Frog_fixed.avi	0
11278	677	933.9448	466.7304	0.4125629	0.539185	671.0046	4.183553	0	943.4888	453.1796	0.2805398	0.5394738	665.1063	4.138122	0	3	939	460						Frog_fixed.avi	0
11294	678	933.5032	458.2143	0.4125952	0.5391863	671.1557	4.216672	0	947.9432	466.8693	0.2806154	0.539302	665.2366	4.125465	0	3	941	463						Frog_fixed.avi	0
11311	679	925.2738	457.7808	0.4126061	0.5391902	671.0687	4.212543	0	929.5774	471.4275	0.2806556	0.5391551	665.2703	4.094816	0	3	927	465						Frog_fixed.avi	0
11328	680	924.3583	458.511	0.4125881	0.5392793	671.0225	4.223686	0	937.1174	460.8856	0.2805988	0.5395437	665.2703	4.151572	0	3	931	460						Frog_fixed.avi	0
11344	681	921.3485	468.6253	0.4125234	0.5394549	670.999	4.225852	0	936.7546	448.8407	0.2805401	0.5397478	665.2645	4.125855	0	3	929	459						Frog_fixed.avi	0
11361	682	928.2148	456.4104	0.4124484	0.5397333	670.9929	4.215457	0	931.3093	465.4158	0.2804546	0.5398835	665.2955	4.145488	0	3	930	461						Frog_fixed.avi	0
11378	683	913.3798	475.1307	0.4122999	0.5399395	671.0521	4.200001	0	932.5619	465.4342	0.2803295	0.5402984	665.5139	4.156909	0	3	923	470						Frog_fixed.avi	0
11394	684	921.1124	468.6999	0.4121732	0.5401124	671.1003	4.18572	0	918.4283	472.8664	0.2802253	0.5404802	665.3369	4.169889	0	3	920	471						Frog_fixed.avi	0
11411	685	917.7863	457.9816	0.4120785	0.5403495	671.1827	4.202178	0	919.3434	471.2079	0.2801274	0.540644	665.1414	4.14599	0	3	919	465						Frog_fixed.avi	0
11428	686	908.8611	467.7571	0.4120086	0.5403347	671.0768	4.198088	0	923.8643	479.7664	0.2800834	0.5406555	665.3117	4.14858	0	3	916	474						Frog_fixed.avi	0
11444	687	919.1962	464.2715	0.4119983	0.5403045	671.0599	4.198222	0	921.9338	471.2928	0.2800702	0.5406918	665.3153	4.161812	0	3	921	468						Frog_fixed.avi	0
11461	688	925.5118	467.1687	0.4120347	0.5401948	671.2514	4.227218	0	919.8413	467.8094	0.2801068	0.5406895	665.3262	4.16444	0	3	923	467						Frog_fixed.avi	0
11478	689	911.953	471.8925	0.412069	0.5401297	671.2316	4.204041	0	920.674	471.3836	0.2801891	0.5406268	665.4915	4.146448	0	3	916	472						Frog_fixed.avi	0
11494	690	904.9735	467.7863	0.4121092	0.5401255	671.2247	4.202806	0	910.9962	472.2302	0.2802603	0.5404457	665.5186	4.124308	0	3	908	470						Frog_fixed.avi	0
11511	691	912.7493	474.4897	0.4121303	0.5401537	671.2763	4.221247	0	919.4998	472.1922	0.2802988	0.5407008	665.5186	4.167793	0	3	916	473						Frog_fixed.avi	0
11528	692	907.6454	459.027	0.4121209	0.5404761	671.1768	4.199227	0	915.6664	465.8977	0.28025	0.5409876	665.6727	4.178555	0	3	912	462						Frog_fixed.avi	0
11544	693	910.5598	458.8057	0.412046	0.5407826	671.3054	4.230923	0	931.647	450.3115	0.2802062	0.5413852	665.815	4.15388	0	3	921	455						Frog_fixed.avi	0
11561	694	917.9673	444.1267	0.4119337	0.5412836	671.2227	4.223403	0	911.1182	461.7782	0.2800737	0.5417957	665.8056	4.188832	0	3	915	453						Frog_fixed.avi	0
11578	695	909.1964	465.2773	0.4117718	0.5416149	671.2916	4.24351	0	907.6592	475.0294	0.2799014	0.5422638	665.8054	4.199294	0	3	908	470						Frog_fixed.avi	0
11594	696	905.8826	452.6378	0.4116584	0.5420544	671.4062	4.210968	0	910.3899	484.419	0.2798007	0.5426607	665.9025	4.193347	0	3	908	469						Frog_fixed.avi	0
11611	697	906.6708	446.1116	0.4115556	0.5423298	671.3257	4.204353	0	910.3155	468.3248	0.2797024	0.5430282	665.7255	4.169543	0	3	908	457						Frog_fixed.avi	0
11628	698	902.8107	459.3523	0.4114965	0.5424864	671.3272	4.240037	0	907.6847	475.9348	0.2796542	0.5431883	665.7811	4.185155	0	3	905	468						Frog_fixed.avi	0
11644	699	900.7732	468.5274	0.4114861	0.5425591	671.3663	4.219247	0	913.4643	464.9372	0.2796769	0.5433481	665.936	4.183334	0	3	907	467						Frog_fixed.avi	0
11661	700	899.5142	470.9574	0.4115362	0.5425844	671.4019	4.223256	0	895.8049	473.625	0.2797299	0.543166	665.9465	4.155859	0	3	898	472						Frog_fixed.avi	0
11677	701	893.1656	464.2033	0.4116003	0.5425591	671.4321	4.20504	0	904.817	483.496	0.2797662	0.5432846	665.9465	4.177502	0	3	899	474						Frog_fixed.avi	0
11694	702	886.1666	473.4404	0.4116398	0.5424979	671.3768	4.24741	0	885.954	482.0042	0.2798201	0.5430591	665.8882	4.150766	0	3	886	478						Frog_fixed.avi	0
11711	703	893.9607	462.2198	0.4116454	0.54246	671.4734	4.240661	0	903.4241	469.8054	0.2798192	0.543189	665.8882	4.1584	0	3	899	466						Frog_fixed.avi	0
11727	704	890.9893	456.6173	0.4115833	0.5424562	671.4006	4.208176	0	891.4441	473.1701	0.2797855	0.5430319	665.9861	4.159395	0	3	891	465						Frog_fixed.avi	0
11744	705	902.7875	462.7053	0.4114224	0.5424951	671.3283	4.228056	0	884.6747	491.5821	0.2796399	0.5430876	665.9861	4.155539	0	3	894	477						Frog_fixed.avi	0
11761	706	890.7106	459.5015	0.4111777	0.542681	671.3414	4.230508	0	894.2355	457.022	0.2793101	0.5436335	665.9861	4.206824	0	3	892	458						Frog_fixed.avi	0
11777	707	897.0388	457.4014	0.410959	0.5429384	671.3781	4.241656	0	889.032	478.9739	0.2790592	0.5438572	665.6223	4.194012	0	3	893	468						Frog_fixed.avi	0
11794	708	886.3475	470.7357	0.4107017	0.5432034	671.2437	4.193773	0	901.1743	457.1089	0.2788027	0.5443316	665.7634	4.190504	0	3	894	464						Frog_fixed.avi	0
11811	709	887.1877	462.3393	0.4105096	0.5434947	671.3421	4.217323	0	895.0929	469.4061	0.2786207	0.5445833	665.633	4.184204	0	3	891	466						Frog_fixed.avi	0
11827	710	896.6974	451.5132	0.4104057	0.5436973	671.2504	4.208801	0	884.6337	474.5021	0.2784675	0.5447409	665.5444	4.18783	0	3	891	463						Frog_fixed.avi	0
11844	711	889.6811	451.2935	0.4102868	0.5437034	671.2941	4.219509	0	889.9602	464.3525	0.2783897	0.5448976	665.5962	4.189216	0	3	890	458						Frog_fixed.avi	0
11861	712	882.0209	454.0146	0.4102497	0.543633	671.1744	4.185337	0	878.0588	480.0611	0.2783716	0.544588	665.5889	4.133682	0	3	880	467						Frog_fixed.avi	0
11877	713	888.0608	460.8586	0.4102541	0.5433544	671.1566	4.200968	0	885.5605	475.5288	0.2783372	0.5446988	665.5889	4.174689	0	3	887	468						Frog_fixed.avi	0
11894	714	887.6666	461.8079	0.4102379	0.5432062	671.1565	4.22122	0	894.0719	470.1274	0.2783349	0.5446409	665.5354	4.174038	0	3	891	466						Frog_fixed.avi	0
11911	715	890.9438	459.1628	0.4102267	0.5430959	671.2759	4.222304	0	880.2177	462.0323	0.2783147	0.5445816	665.6047	4.16813	0	3	886	461						Frog_fixed.avi	0
11927	716	892.0224	450.4857	0.4101925	0.5430584	671.2877	4.238876	0	872.4796	474.7245	0.2782929	0.5443831	665.621	4.147041	0	3	882	463						Frog_fixed.avi	0
11944	717	882.4744	453.429	0.4100899	0.5431435	671.3405	4.260829	0	889.7874	471.0284	0.2781802	0.5447004	665.621	4.169019	0	3	886	462						Frog_fixed.avi	0
11961	718	884.11	452.5465	0.4099719	0.5432474	671.4256	4.182891	0	882.164	479.7037	0.2780975	0.5447636	665.4857	4.131002	0	3	883	466						Frog_fixed.avi	0
11977	719	889.6285	467.0133	0.4097999	0.54342	671.0902	4.188384	0	876.4367	465.6503	0.2778603	0.5453726	665.4857	4.166331	0	3	883	466						Frog_fixed.avi	0
11994	720	888.212	452.4921	0.4096031	0.5437136	671.4207	4.215099	0	885.9701	474.0817	0.2776816	0.5455388	665.6652	4.163293	0	3	887	463						Frog_fixed.avi	0
12011	721	882.7474	448.2236	0.4094267	0.5438589	671.5167	4.212118	0	877.3387	477.1705	0.2774826	0.5457385	665.6766	4.193322	0	3	880	463						Frog_fixed.avi	0
12027	722	882.4871	454.3695	0.4092721	0.5439077	671.5584	4.201397	0	881.5762	459.7741	0.2773091	0.5459515	665.6731	4.177509	0	3	882	457						Frog_fixed.avi	0
12044	723	884.3198	455.6952	0.4091857	0.5438812	671.348	4.208281	0	877.0233	482.2823	0.2772441	0.5458359	665.7103	4.182879	0	3	881	469						Frog_fixed.avi	0
12061	724	873.7139	441.2372	0.409169	0.5438172	671.4336	4.187294	0	864.5367	473.1568	0.2772606	0.5455757	665.6924	4.13264	0	3	869	457						Frog_fixed.avi	0
12077	725	878.662	444.2258	0.4092295	0.5437165	671.2573	4.182609	0	880.5696	473.711	0.2772882	0.545625	665.6924	4.155224	0	3	880	459						Frog_fixed.avi	0
12094	726	888.2849	455.3853	0.4093596	0.5435154	671.3581	4.216758	0	875.9723	469.2563	0.2774001	0.5455419	665.546	4.149408	0	3	882	462						Frog_fixed.avi	0
12111	727	885.5424	459.0104	0.4094685	0.5433921	671.479	4.213109	0	879.0175	476.9995	0.2775237	0.5454159	665.3511	4.15891	0	3	882	468						Frog_fixed.avi	0
12127	728	877.4045	462.461	0.4095181	0.5433116	671.5435	4.189101	0	873.2336	468.6288	0.2775863	0.5453563	665.2872	4.173064	0	3	875	466						Frog_fixed.avi	0
12144	729	873.8418	463.6332	0.4095003	0.5433025	671.5524	4.214622	0	875.0045	468.4601	0.2775789	0.5453363	665.2709	4.150537	0	3	874	466						Frog_fixed.avi	0
12161	730	876.0929	450.4987	0.4094186	0.5433849	671.374	4.214239	0	867.86	467.9129	0.2774813	0.5454492	665.4499	4.170149	0	3	872	459						Frog_fixed.avi	0
12177	731	878.1332	458.9525	0.4092825	0.5434956	671.4733	4.216005	0	871.6086	473.006	0.2773226	0.5455106	665.5626	4.151028	0	3	875	466						Frog_fixed.avi	0
12194	732	864.9219	448.7891	0.4091049	0.5436707	671.3417	4.183806	0	866.5038	469.9796	0.2771604	0.5456838	665.498	4.154378	0	3	866	459						Frog_fixed.avi	0
12211	733	869.3307	454.3201	0.4089465	0.5437872	671.4039	4.172698	0	866.8319	459.987	0.2769811	0.5458753	665.3775	4.154846	0	3	868	457						Frog_fixed.avi	0
12227	734	873.2976	447.4287	0.4088275	0.5439258	671.3946	4.178834	0	862.9443	469.8393	0.2768239	0.5460946	665.5454	4.155854	0	3	868	459						Frog_fixed.avi	0
12244	735	870.1246	447.457	0.4086756	0.543973	671.3977	4.194623	0	853.8429	482.4951	0.2767311	0.5459674	665.5468	4.114616	0	3	862	465						Frog_fixed.avi	0
12260	736	866.7999	448.6312	0.408604	0.5439883	671.4305	4.225962	0	859.1505	478.0527	0.2766366	0.5462175	665.5468	4.137935	0	3	863	463						Frog_fixed.avi	0
12277	737	868.2567	448.6321	0.4085641	0.5439597	671.542	4.231779	0	857.8639	470.4778	0.2765876	0.5462586	665.2324	4.147703	0	3	863	460						Frog_fixed.avi	0
12294	738	862.0282	456.2672	0.4085355	0.5437947	671.4967	4.2215	0	859.8059	466.0083	0.2765592	0.5462378	665.2288	4.13375	0	3	861	461						Frog_fixed.avi	0
12310	739	856.8827	450.1992	0.4085135	0.5436278	671.5488	4.150928	0	851.9424	483.053	0.2765625	0.5459329	665.2269	4.107195	0	3	854	467						Frog_fixed.avi	0
12327	740	866.4039	453.5269	0.4084761	0.5434771	671.6163	4.197635	0	859.9896	467.3647	0.2764888	0.5460104	665.2269	4.126534	0	3	863	460						Frog_fixed.avi	0
12344	741	874.5974	443.157	0.4083988	0.5432944	671.564	4.181028	0	851.9276	470.7531	0.2763659	0.5460288	665.5152	4.154793	0	3	863	457						Frog_fixed.avi	0
12360	742	872.451	449.2948	0.4082091	0.5431877	671.4451	4.21302	0	858.3408	477.4413	0.2762092	0.5458985	665.6624	4.168329	0	3	865	463						Frog_fixed.avi	0
12377	743	858.8589	455.6756	0.4080199	0.543165	671.5118	4.186487	0	858.0775	474.9893	0.2760212	0.545991	665.3047	4.150039	0	3	858	465						Frog_fixed.avi	0
12394	744	870.9429	442.9504	0.4078196	0.543196	671.3732	4.18419	0	856.1868	464.9738	0.2757993	0.5462068	665.4532	4.148027	0	3	864	454						Frog_fixed.avi	0
12410	745	862.1896	459.4857	0.407606	0.5432675	671.3909	4.173319	0	862.9584	471.0263	0.2756081	0.5462865	665.4212	4.140411	0	3	863	465						Frog_fixed.avi	0
12427	746	856.7755	460.0372	0.4074607	0.5432732	671.4453	4.151247	0	853.03	473.0132	0.2754048	0.5463826	665.4031	4.137121	0	3	855	467						Frog_fixed.avi	0
12444	747	867.6931	451.8011	0.407333	0.543265	671.3594	4.180449	0	850.7928	481.5508	0.2752603	0.5464359	665.5576	4.150603	0	3	859	467						Frog_fixed.avi	0
12460	748	855.7806	445.1121	0.4071907	0.5431922	671.3228	4.195261	0	854.1006	486.4319	0.2751588	0.5464273	665.4611	4.162523	0	3	855	466						Frog_fixed.avi	0
12477	749	857.3762	442.2921	0.4071063	0.5431357	671.475	4.206608	0	857.0263	475.8255	0.2750925	0.5464558	665.403	4.129809	0	3	857	459						Frog_fixed.avi	0
12494	750	855.5503	441.791	0.4070471	0.5431003	671.5453	4.192403	0	848.4662	478.5798	0.2750765	0.5462845	665.3893	4.109447	0	3	852	460						Frog_fixed.avi	0
12510	751	857.4015	447.1282	0.4070025	0.5430965	671.5828	4.225432	0	852.7975	478.3024	0.2750014	0.5465767	665.3893	4.137108	0	3	855	463						Frog_fixed.avi	0
12527	752	863.5533	448.7517	0.4069576	0.5431477	671.5717	4.225938	0	861.8683	470.2071	0.2749444	0.5468408	665.5558	4.154432	0	3	863	459						Frog_fixed.avi	0
12544	753	861.0089	452.2805	0.4069124	0.5432389	671.5933	4.251283	0	855.0724	468.5646	0.2748888	0.5470718	665.5385	4.154497	0	3	858	460						Frog_fixed.avi	0
12560	754	856.8154	460.2998	0.4068345	0.5434113	671.4518	4.200695	0	852.7394	492.012	0.2748416	0.5472156	665.6501	4.188003	0	3	855	476						Frog_fixed.avi	0
12577	755	861.5746	462.0995	0.4067092	0.5435429	671.7045	4.220223	0	850.3413	481.347	0.2747124	0.5475001	665.8058	4.163315	0	3	856	472						Frog_fixed.avi	0
12594	756	856.9211	445.8522	0.4065609	0.5437633	671.674	4.218063	0	849.1133	477.0126	0.2746574	0.5475509	665.7977	4.106536	0	3	853	461						Frog_fixed.avi	0
12610	757	865.672	460.7802	0.4064499	0.5437273	671.803	4.202724	0	858.1537	457.266	0.2744317	0.5478598	665.7977	4.158751	0	3	862	459						Frog_fixed.avi	0
12627	758	872.4926	446.1693	0.406339	0.5436784	671.8125	4.255247	0	855.0743	472.3939	0.2743206	0.5478447	665.6508	4.15513	0	3	864	459						Frog_fixed.avi	0
12644	759	861.9609	455.1915	0.4061841	0.5435278	671.8307	4.219024	0	843.781	477.3257	0.2742282	0.54747	665.6653	4.14253	0	3	853	466						Frog_fixed.avi	0
12660	760	863.2751	455.1975	0.4060997	0.5432553	671.6187	4.22925	0	845.8987	478.4187	0.2741584	0.5472167	665.6653	4.143479	0	3	855	467						Frog_fixed.avi	0
12677	761	856.7449	442.3451	0.406064	0.5430389	671.7097	4.194196	0	855.8493	471.4541	0.2741194	0.5470998	665.6653	4.163495	0	3	856	457						Frog_fixed.avi	0
12694	762	876.6486	450.2733	0.4060873	0.5425826	671.9299	4.21356	0	861.7511	477.2094	0.274109	0.5466674	665.774	4.165456	0	3	869	464						Frog_fixed.avi	0
12710	763	860.0734	446.1637	0.4060719	0.5422019	671.6412	4.211597	0	863.0132	465.7128	0.2741179	0.5462799	665.7272	4.153171	0	3	862	456						Frog_fixed.avi	0
12727	764	858.969	462.3636	0.4060725	0.5417001	671.5132	4.211411	0	856.3278	482.8227	0.2741185	0.5458506	665.7751	4.191132	0	3	858	473						Frog_fixed.avi	0
12744	765	862.9573	441.955	0.4060522	0.5413984	671.6034	4.221306	0	856.4208	470.9313	0.2741208	0.5453255	665.7877	4.116511	0	3	860	456						Frog_fixed.avi	0
12760	766	858.2963	454.525	0.4059935	0.5410098	671.5552	4.205419	0	862.2531	466.1214	0.2739695	0.5451893	665.7877	4.169338	0	3	860	460						Frog_fixed.avi	0
12777	767	866.3665	452.0659	0.4059048	0.5407544	671.3831	4.220285	0	856.0862	483.3727	0.2738864	0.5449299	665.3367	4.183588	0	3	861	468						Frog_fixed.avi	0
12794	768	872.9754	448.403	0.4058273	0.5405456	671.3892	4.231616	0	855.3702	477.4931	0.2737393	0.5447912	665.429	4.154884	0	3	864	463						Frog_fixed.avi	0
12810	769	865.1262	454.2731	0.40567	0.5403117	671.3646	4.202119	0	862.5165	463.5859	0.2735836	0.5447283	665.1042	4.142966	0	3	864	459						Frog_fixed.avi	0
12827	770	865.2125	459.9457	0.405545	0.5401734	671.0703	4.236914	0	854.3114	471.9037	0.2734573	0.5447251	664.9174	4.167923	0	3	860	466						Frog_fixed.avi	0
12843	771	862.4738	451.6105	0.4054381	0.5400633	671.1647	4.224382	0	857.8177	471.0193	0.2733351	0.5446993	665.0489	4.164448	0	3	860	461						Frog_fixed.avi	0
12860	772	859.0797	444.1628	0.4053849	0.5399091	671.1086	4.222562	0	859.6052	463.6523	0.2732507	0.5446663	665.0618	4.144622	0	3	859	454						Frog_fixed.avi	0
12877	773	868.9175	464.7622	0.405384	0.5394338	671.0931	4.205794	0	848.7448	465.9958	0.2732022	0.5445998	664.8829	4.171956	0	3	859	465						Frog_fixed.avi	0
12893	774	862.8901	434.8583	0.4053393	0.5394453	671.0938	4.397257	0	851.6589	463.8647	0.2731985	0.5444563	664.7944	4.164809	0	3	857	449						Frog_fixed.avi	0
12910	775	860.1981	450.4074	0.4053618	0.5388937	670.9302	4.221391	0	851.8564	477.594	0.2731681	0.5440791	664.8341	4.198407	0	3	856	464						Frog_fixed.avi	0
12927	776	856.9417	428.2206	0.4053052	0.5387377	670.9308	4.457204	0	852.5305	470.5449	0.2731472	0.5438424	664.8546	4.160532	0	3	855	449						Frog_fixed.avi	0
12943	777	858.6149	455.7945	0.4053011	0.5380626	670.7121	4.20206	0	844.8145	461.2435	0.2730919	0.5435324	664.611	4.174118	0	3	852	459						Frog_fixed.avi	0
12960	778	861.3137	447.709	0.4052593	0.5376331	670.7121	4.181315	0	846.6293	480.8197	0.2730194	0.5431065	664.5775	4.169136	0	3	854	464						Frog_fixed.avi	0
12977	779	865.4413	449.9477	0.405194	0.5372326	670.7121	4.211285	0	855.7581	459.3691	0.2729633	0.5428729	664.5571	4.168153	0	3	861	455						Frog_fixed.avi	0
12993	780	858.6404	454.7896	0.4050572	0.5370681	670.7127	4.34224	0	848.4836	479.703	0.2728968	0.542368	664.5406	4.163526	0	3	854	467						Frog_fixed.avi	0
13010	781	858.0074	450.0475	0.4050377	0.5367199	670.538	4.247034	0	850.7672	471.0579	0.2728973	0.5419288	664.5217	4.124642	0	3	854	461						Frog_fixed.avi	0
13027	782	848.4351	459.7892	0.4050401	0.5363491	670.3036	4.221992	0	859.6631	461.6317	0.2728896	0.5417565	664.5217	4.15315	0	3	854	461						Frog_fixed.avi	0
13043	783	860.6855	461.3263	0.4051694	0.5359845	670.1773	4.250707	0	850.5607	470.0346	0.2729429	0.5414109	664.3641	4.176765	0	3	856	466						Frog_fixed.avi	0
13060	784	854.9374	450.8989	0.4052568	0.5357091	670.2153	4.22961	0	849.9219	478.6627	0.2730424	0.5409655	664.425	4.179482	0	3	852	465						Frog_fixed.avi	0
13077	785	847.472	465.5675	0.4053536	0.535233	670.0536	4.232048	0	849.4404	459.404	0.2731385	0.5405733	664.1718	4.175957	0	3	848	462						Frog_fixed.avi	0
13093	786	865.6338	436.3625	0.40553	0.5349752	670.1724	4.247283	0	851.7601	473.8452	0.2732782	0.5400361	664.2592	4.179847	0	3	859	455						Frog_fixed.avi	0
13110	787	860.3362	454.0524	0.4056798	0.5345014	669.9569	4.210454	0	854.2328	473.064	0.2734311	0.539646	664.1112	4.181582	0	3	857	464						Frog_fixed.avi	0
13127	788	858.5084	457.5613	0.4057733	0.5342437	669.9607	4.199655	0	854.5399	476.8467	0.2735158	0.5391385	664.0275	4.174241	0	3	857	467						Frog_fixed.avi	0
13143	789	866.197	459.5396	0.4058984	0.5338902	669.9026	4.256195	0	851.1305	468.3819	0.2736177	0.5388741	663.9966	4.198074	0	3	859	464						Frog_fixed.avi	0
13160	790	850.7537	455.9425	0.4060043	0.5336714	669.7335	4.220415	0	852.3249	478.7475	0.2737298	0.5383694	663.7026	4.177744	0	3	852	467						Frog_fixed.avi	0
13177	791	861.7916	449.3416	0.4061608	0.5334719	669.6636	4.218177	0	856.5869	469.5028	0.2738769	0.5381594	663.7166	4.162001	0	3	859	459						Frog_fixed.avi	0
13193	792	858.1023	448.3644	0.4062518	0.5332657	669.7015	4.225132	0	857.9705	476.596	0.2739829	0.5378079	663.8281	4.185627	0	3	858	462						Frog_fixed.avi	0
13210	793	858.7983	465.9427	0.4063506	0.5328989	669.525	4.215492	0	851.9568	481.4171	0.2740605	0.5374429	663.6353	4.19088	0	3	855	474						Frog_fixed.avi	0
13227	794	855.7524	460.045	0.4064255	0.5326484	669.3397	4.245038	0	852.1864	476.5355	0.2741355	0.5370246	663.5536	4.172506	0	3	854	468						Frog_fixed.avi	0
13243	795	866.2148	454.1403	0.4065155	0.53225	669.4575	4.228718	0	845.8618	483.9392	0.2741823	0.5365851	663.4409	4.183829	0	3	856	469						Frog_fixed.avi	0
13260	796	856.587	461.3305	0.4065962	0.5318987	669.2819	4.240883	0	857.5095	474.4814	0.2742481	0.5361937	663.3928	4.204048	0	3	857	468						Frog_fixed.avi	0
13277	797	855.5529	460.4066	0.406648	0.53148	669.2492	4.211989	0	852.0275	467.8339	0.2743251	0.5357298	663.1741	4.190457	0	3	854	464						Frog_fixed.avi	0
13293	798	858.2513	456.5957	0.4067522	0.5311215	669.3618	4.223147	0	855.9117	478.6687	0.2744416	0.535043	663.1467	4.161378	0	3	857	468						Frog_fixed.avi	0
13310	799	856.8372	451.064	0.4068575	0.5308378	669.1853	4.233146	0	859.0246	463.1946	0.2745216	0.5348274	663.1467	4.176642	0	4	858	457						Frog_fixed.avi	0
13327	800	903.7954	464.4789	0.4067049	0.5304093	668.8503	4.252475	0	914.7913	469.2573	0.2744446	0.5344223	663.2253	4.207487	0	4	909	467						Frog_fixed.avi	0
13343	801	878.3173	466.3994	0.4067971	0.5301433	668.7629	4.255105	0	888.7484	461.9011	0.2745155	0.5340601	663.2302	4.201595	0	4	884	464						Frog_fixed.avi	0
13360	802	888.1101	455.2792	0.4068532	0.5298731	668.4944	4.214261	0	900.0183	480.6295	0.2745385	0.5336142	663.053	4.189546	0	4	894	468						Frog_fixed.avi	0
13376	803	890.4745	459.0877	0.4068391	0.5295392	668.5315	4.245033	0	883.1582	477.1595	0.2745351	0.5331668	663.056	4.161117	0	4	887	468						Frog_fixed.avi	0
13393	804	881.5533	451.9747	0.4067555	0.5293937	668.1921	4.26216	0	895.9839	470.0696	0.2744057	0.5331059	663.056	4.216943	0	4	889	461						Frog_fixed.avi	0
13410	805	897.3235	446.2602	0.406729	0.5292783	668.3643	4.250814	0	892.9111	473.2852	0.2743794	0.5326825	662.7971	4.178542	0	4	895	460						Frog_fixed.avi	0
13426	806	881.6729	457.8091	0.4066945	0.5291139	668.0999	4.233892	0	903.849	475.2496	0.2743121	0.5326509	662.7971	4.207894	0	4	893	467						Frog_fixed.avi	0
13443	807	887.7338	466.8535	0.4067385	0.5288498	667.9489	4.255054	0	902.2438	470.7146	0.2743485	0.5325203	662.58	4.213879	0	4	895	469						Frog_fixed.avi	0
13460	808	890.5857	462.8048	0.4069096	0.5287078	667.9349	4.242185	0	896.6853	461.3076	0.2744206	0.5322969	662.5813	4.211501	0	4	894	462						Frog_fixed.avi	0
13476	809	880.7004	456.5016	0.407012	0.5285614	667.8067	4.232458	0	899.7516	475.3625	0.2745303	0.5319818	662.4921	4.207884	0	4	890	466						Frog_fixed.avi	0
13493	810	880.7897	461.4284	0.4071534	0.528396	667.7772	4.271096	0	900.1385	471.5347	0.274673	0.5317697	662.3683	4.205121	0	4	890	466						Frog_fixed.avi	0
13510	811	880.0918	454.6308	0.407254	0.5281764	667.7086	4.235579	0	905.4661	456.1302	0.2747864	0.5315856	662.3696	4.216877	0	4	893	455						Frog_fixed.avi	0
13526	812	888.4302	456.2113	0.4073422	0.5278992	667.4136	4.272813	0	909.1686	473.6761	0.2748392	0.5311761	662.3345	4.212494	0	4	899	465						Frog_fixed.avi	0
13543	813	889.9365	455.7919	0.4073646	0.5277455	667.3601	4.266268	0	898.7626	472.612	0.2748412	0.5309807	662.3073	4.242912	0	4	894	464						Frog_fixed.avi	0
13560	814	902.3231	458.4127	0.4074253	0.52763	667.6163	4.269468	0	911.2362	467.5259	0.2748573	0.5308489	662.2277	4.244001	0	4	907	463						Frog_fixed.avi	0
13576	815	889.4473	453.561	0.4074464	0.5275043	667.6387	4.24672	0	901.7198	466.5714	0.2748644	0.5305706	662.2563	4.230196	0	4	896	460						Frog_fixed.avi	0
13593	816	886.7394	443.3516	0.4074594	0.5273541	667.4069	4.274676	0	898.85	481.2895	0.2748941	0.5303519	662.2325	4.243191	0	4	893	462						Frog_fixed.avi	0
13610	817	883.8026	465.9388	0.4075362	0.5271581	667.5706	4.241924	0	902.5104	471.9839	0.2749353	0.5301827	662.2098	4.249479	0	4	893	469						Frog_fixed.avi	0
13626	818	883.8721	460.2276	0.4076249	0.527055	667.618	4.261094	0	897.484	460.428	0.2750245	0.5300528	662.1418	4.249769	0	4	891	460						Frog_fixed.avi	0
13643	819	884.1827	449.2095	0.4077428	0.5269429	667.4167	4.257843	0	891.3146	474.3849	0.2751635	0.5295219	662.1241	4.225298	0	4	888	462						Frog_fixed.avi	0
13660	820	886.2009	454.3841	0.4079056	0.526751	667.3251	4.264937	0	909.6714	471.2336	0.2752982	0.5294199	662.1241	4.23036	0	4	898	463						Frog_fixed.avi	0
13676	821	880.8853	467.1011	0.408025	0.5264319	667.419	4.268249	0	893.605	473.2204	0.2754193	0.5289977	662.1216	4.231114	0	4	887	470						Frog_fixed.avi	0
13693	822	879.7054	465.0036	0.4081189	0.5262442	667.4613	4.257696	0	905.8687	467.111	0.2754736	0.5288907	662.1216	4.261796	0	4	893	466						Frog_fixed.avi	0
13710	823	878.4094	463.6522	0.4081906	0.5260837	667.3246	4.263367	0	899.7454	465.554	0.2755577	0.5286538	661.9043	4.262118	0	4	889	465						Frog_fixed.avi	0
13726	824	882.4189	462.5938	0.4082731	0.5259526	667.2478	4.252002	0	901.903	465.19	0.2756168	0.5284562	661.7618	4.252693	0	4	892	464						Frog_fixed.avi	0
13743	825	887.4005	460.3813	0.4083198	0.5259658	667.0853	4.245955	0	898.9337	462.1559	0.2756571	0.5284361	661.7253	4.260781	0	4	893	461						Frog_fixed.avi	0
13760	826	888.0045	462.4432	0.4083665	0.5261315	666.9705	4.262038	0	897.9629	473.314	0.2756619	0.5285092	661.6458	4.265207	0	4	893	468						Frog_fixed.avi	0
13776	827	880.3284	468.3899	0.4083604	0.526384	666.8937	4.248725	0	899.1635	488.5934	0.27567	0.5286705	661.5457	4.25703	0	4	890	478						Frog_fixed.avi	0
13793	828	886.6483	460.7295	0.4083151	0.526858	666.887	4.254992	0	904.079	462.9224	0.2756025	0.5292354	661.556	4.26468	0	4	895	462						Frog_fixed.avi	0
13810	829	885.0235	462.8134	0.4081987	0.5272805	666.9988	4.286046	0	891.0189	484.1583	0.2755332	0.52932	661.5674	4.207099	0	4	888	473						Frog_fixed.avi	0
13826	830	877.8008	462.6821	0.4080936	0.5276974	667.1234	4.256199	0	888.6023	472.6279	0.2754092	0.5297844	661.5674	4.23119	0	4	883	468						Frog_fixed.avi	0
13843	831	875.2449	471.5515	0.4079434	0.5279173	666.8875	4.271044	0	903.7296	465.6412	0.2752784	0.5303255	661.5674	4.253143	0	4	889	469						Frog_fixed.avi	0
13860	832	880.8087	466.486	0.4078616	0.5281433	666.837	4.277062	0	903.3859	462.3972	0.2751513	0.5306017	661.5199	4.267814	0	4	892	464						Frog_fixed.avi	0
13876	833	881.361	466.353	0.4077841	0.5282224	667.0142	4.247553	0	901.2932	464.1617	0.2750726	0.5306897	661.5417	4.262852	0	4	891	465						Frog_fixed.avi	0
13893	834	884.0406	462.6151	0.4077668	0.5282716	667.1044	4.268442	0	906.4969	461.8845	0.2750423	0.5307879	661.6118	4.257512	0	4	895	462						Frog_fixed.avi	0
13910	835	877.5598	464.1553	0.4077179	0.5282474	667.1611	4.26914	0	891.8346	473.1025	0.2750376	0.5306301	661.618	4.208488	0	4	885	469						Frog_fixed.avi	0
13926	836	884.0925	467.5403	0.4076816	0.5283245	667.247	4.312073	0	907.9945	473.383	0.2749788	0.5309832	661.618	4.243044	0	4	896	470						Frog_fixed.avi	0
13943	837	875.139	469.947	0.4075874	0.528479	667.332	4.298388	0	889.7132	486.4325	0.2749268	0.5309412	661.8137	4.226384	0	4	882	478						Frog_fixed.avi	0
13959	838	872.6543	477.2689	0.4074481	0.5286461	667.1194	4.270367	0	899.624	467.1573	0.2747524	0.5315524	661.8137	4.249853	0	4	886	472						Frog_fixed.avi	0
13976	839	883.6274	477.5758	0.4073101	0.5289243	667.1137	4.244259	0	894.971	480.8118	0.274587	0.5318167	661.7629	4.2725	0	4	889	479						Frog_fixed.avi	0
13993	840	870.4186	460.2716	0.4070597	0.5292252	667.3548	4.270648	0	910.6202	473.1021	0.274377	0.5322601	662.0519	4.249203	0	4	891	467						Frog_fixed.avi	0
14009	841	869.418	479.8982	0.4068937	0.5295113	667.1392	4.288931	0	893.6198	481.6865	0.274278	0.5323798	662.043	4.209079	0	5	882	481						Frog_fixed.avi	0
14026	842	856.5377	515.8118	0.4067473	0.5299817	667.452	4.29698	0	875.6751	514.7833	0.2741907	0.5331001	662.043	4.242094	0	5	866	515						Frog_fixed.avi	0
14043	843	863.0166	512.3093	0.4066025	0.5302225	667.4499	4.28834	0	873.4891	512.8272	0.2739958	0.533415	661.8953	4.265687	0	5	868	513						Frog_fixed.avi	0
14059	844	861.8724	512.6359	0.4065211	0.530361	667.4551	4.287513	0	865.2882	521.7977	0.2739243	0.5333924	661.8603	4.201982	0	5	864	517						Frog_fixed.avi	0
14076	845	859.6759	502.9247	0.4064719	0.5305677	667.2567	4.277404	0	890.1074	498.5036	0.2738668	0.5339079	661.8603	4.235099	0	5	875	501						Frog_fixed.avi	0
14093	846	856.2374	510.5383	0.406484	0.5306545	667.3999	4.275826	0	881.5647	506.0404	0.2738473	0.5340028	661.9775	4.24828	0	5	869	508						Frog_fixed.avi	0
14109	847	860.8267	510.9395	0.4064844	0.5306967	667.413	4.285063	0	883.3668	511.5303	0.2738346	0.534095	661.8547	4.246239	0	5	872	511						Frog_fixed.avi	0
14126	848	855.6063	509.4294	0.4064551	0.5306858	667.5173	4.273428	0	874.5916	508.9594	0.2738168	0.5339337	661.856	4.195122	0	5	865	509						Frog_fixed.avi	0
14143	849	850.9113	512.2939	0.4063651	0.5307009	667.0872	4.271647	0	878.0421	517.6669	0.273709	0.5341765	661.856	4.248559	0	5	864	515						Frog_fixed.avi	0
14159	850	854.1668	514.2333	0.4062318	0.5307642	667.5004	4.275401	0	875.9363	515.3444	0.2735739	0.5342775	661.835	4.242636	0	5	865	515						Frog_fixed.avi	0
14176	851	850.0439	509.8221	0.406071	0.5309521	667.5421	4.258251	0	878.4161	501.0438	0.2734152	0.5345545	662.0564	4.250744	0	5	864	505						Frog_fixed.avi	0
14193	852	860.2178	518.9796	0.405903	0.5311708	667.4533	4.300275	0	884.7181	505.3157	0.2732483	0.5349272	661.9481	4.220658	0	5	872	512						Frog_fixed.avi	0
14209	853	856.8596	512.9868	0.4056965	0.5315135	667.6026	4.268067	0	877.2133	512.7169	0.273046	0.5352552	662.0397	4.23538	0	5	867	513						Frog_fixed.avi	0
14226	854	862.622	518.646	0.405546	0.5317939	667.7249	4.235858	0	879.6251	520.649	0.2728952	0.5355583	662.2992	4.253822	0	5	871	520						Frog_fixed.avi	0
14243	855	857.6719	523.9661	0.4054215	0.5319535	667.6711	4.244138	0	884.7059	515.0805	0.2727771	0.5358365	662.1746	4.246335	0	5	871	520						Frog_fixed.avi	0
14259	856	861.177	530.801	0.4052743	0.532028	667.4405	4.270018	0	862.4078	525.4727	0.2726606	0.5358382	662.1752	4.210757	0	5	862	528						Frog_fixed.avi	0
14276	857	866.529	526.7385	0.4051238	0.5317742	667.4377	4.234239	0	881.868	510.4514	0.2725485	0.536193	662.1752	4.219964	0	5	874	519						Frog_fixed.avi	0
14293	858	853.0427	533.2646	0.4050194	0.5317318	667.4377	4.180982	0	861.3134	526.0445	0.2724447	0.5360123	662.2966	4.203804	0	5	857	530						Frog_fixed.avi	0
14309	859	861.5701	527.9498	0.4049339	0.5316727	667.4377	4.185434	0	867.8029	510.1643	0.2723641	0.5360042	662.2966	4.186986	0	5	865	519						Frog_fixed.avi	0
14326	860	-1280	-1024	-1	-1	-1	-1	4	-1280	-1024	-1	-1	-1	-1	4		0	0						Frog_fixed.avi	0
14343	861	-1280	-1024	-1	-1	-1	-1	4	-1280	-1024	-1	-1	-1	-1	4		0	0						Frog_fixed.avi	0
14359	862	-1280	-1024	-1	-1	-1	-1	4	-1280	-1024	-1	-1	-1	-1	4		0	0						Frog_fixed.avi	0
14376	863	-1280	-1024	-1	-1	-1	-1	4	-1280	-1024	-1	-1	-1	-1	4		0	0						Frog_fixed.avi	0
14392	864	-1280	-1024	-1	-1	-1	-1	4	-1280	-1024	-1	-1	-1	-1	4		0	0						Frog_fixed.avi	0
14409	865	-1280	-1024	-1	-1	-1	-1	4	-1280	-1024	-1	-1	-1	-1	4		0	0						Frog_fixed.avi	0
14426	866	-1280	-1024	-1	-1	-1	-1	4	-1280	-1024	-1	-1	-1	-1	4		0	0						Frog_fixed.avi	0
14442	867	-1280	-1024	-1	-1	-1	-1	4	-1280	-1024	-1	-1	-1	-1	4		0	0						Frog_fixed.avi	0
14459	868	867.4561	511.6176	0.4039892	0.5336766	668.6152	4.18482	0	877.6271	501.7162	0.2714531	0.5386539	663.302	4.18839	0	6	873	507						Frog_fixed.avi	0
14476	869	850.3489	508.2012	0.4038757	0.5342501	668.6624	4.241417	0	906.3882	494.4248	0.271424	0.5391567	663.1496	4.20716	0	6	878	501						Frog_fixed.avi	0
14492	870	869.0369	504.4721	0.4038249	0.5341452	669.0016	4.247877	0	872.7562	510.9038	0.2713441	0.5388841	663.1496	4.139645	0	6	871	508						Frog_fixed.avi	0
14509	871	868.0276	503.1051	0.4037701	0.5342516	669.0143	4.211466	0	882.7396	506.2841	0.2713421	0.5393469	663.1496	4.154047	0	6	875	505						Frog_fixed.avi	0
14526	872	865.657	517.0432	0.4037456	0.5343475	669.114	4.191501	0	881.7135	498.9753	0.2712746	0.539548	663.4408	4.184854	0	6	874	508						Frog_fixed.avi	0
14542	873	867.8444	507.9188	0.4036903	0.5344663	669.2131	4.186254	0	876.8399	501.3622	0.2712466	0.53974	663.4989	4.171839	0	6	872	505						Frog_fixed.avi	0
14559	874	865.4788	497.6972	0.4036219	0.5347073	669.2852	4.188457	0	872.3741	512.743	0.2711823	0.5398436	663.5933	4.15608	0	6	869	505						Frog_fixed.avi	0
14576	875	863.247	499.7456	0.4035156	0.5348353	668.9241	4.192818	0	876.3535	524.1424	0.2710761	0.5399491	663.7672	4.151442	0	6	870	512						Frog_fixed.avi	0
14592	876	865.4287	515.325	0.4033771	0.5349433	669.2795	4.192347	0	880.7471	509.0235	0.2709394	0.5401964	664.0134	4.131802	0	6	873	512						Frog_fixed.avi	0
14609	877	859.533	511.3975	0.4032036	0.5350541	669.3745	4.140232	0	865.184	513.6968	0.270846	0.5402157	664.0275	4.096591	0	6	862	513						Frog_fixed.avi	0
14626	878	861.8507	516.9396	0.4030126	0.5351492	668.9747	4.13426	0	869.2352	513.34	0.270576	0.5406244	664.0275	4.145269	0	6	866	515						Frog_fixed.avi	0
14642	879	861.6254	516.1084	0.4028452	0.5352696	669.255	4.13628	0	876.2441	512.3096	0.2704359	0.5407662	663.9019	4.124204	0	6	869	514						Frog_fixed.avi	0
14659	880	859.7057	513.2952	0.4026945	0.5355209	669.4086	4.136051	0	868.4536	514.9414	0.2703539	0.5408525	663.8997	4.092324	0	6	864	514						Frog_fixed.avi	0
14676	881	868.5243	509.5382	0.4025831	0.5356569	669.4116	4.168694	0	860.6544	510.8622	0.2702118	0.5410917	663.8997	4.105481	0	6	865	510						Frog_fixed.avi	0
14692	882	861.0643	511.3103	0.4024638	0.5357262	669.1603	4.164249	0	857.5019	522.8198	0.2700927	0.5412435	663.8997	4.097218	0	6	859	517						Frog_fixed.avi	0
14709	883	862.7103	510.2971	0.4023433	0.5357668	669.3676	4.152791	0	869.9942	509.6609	0.269955	0.5415556	663.8997	4.110496	0	6	866	510						Frog_fixed.avi	0
14726	884	864.6718	510.8491	0.4022089	0.5357662	669.3641	4.175478	0	881.8473	508.6696	0.2698482	0.5417357	664.0562	4.113869	0	6	873	510						Frog_fixed.avi	0
14742	885	871.7014	512.341	0.4020825	0.5357881	669.4304	4.187497	0	870.7344	512.8171	0.2697294	0.5416416	664.0827	4.094323	0	6	871	513						Frog_fixed.avi	0
14759	886	863.1556	513.8439	0.4019139	0.5358543	669.2429	4.150965	0	863.5119	509.4779	0.2695802	0.5418728	664.0827	4.072021	0	6	863	512						Frog_fixed.avi	0
14776	887	867.0521	509.5283	0.4017388	0.5359045	669.4082	4.141544	0	866.6187	514.2649	0.2693816	0.5422347	664.0827	4.122335	0	6	867	512						Frog_fixed.avi	0
14792	888	870.4159	519.385	0.4015706	0.5359994	669.4853	4.183627	0	869.4158	509.446	0.2692528	0.5424887	663.9653	4.128978	0	6	870	514						Frog_fixed.avi	0
14809	889	862.191	516.3378	0.401347	0.5361119	669.425	4.180467	0	865.0547	515.3827	0.2690688	0.5425081	663.9985	4.087771	0	6	864	516						Frog_fixed.avi	0
14826	890	865.7361	510.6041	0.4011887	0.5362588	669.4866	4.130316	0	869.0161	499.8345	0.2688881	0.5430468	663.9985	4.120969	0	6	867	505						Frog_fixed.avi	0
14842	891	868.3864	510.2927	0.4010277	0.5364715	669.621	4.114504	0	876.8911	513.8624	0.2687154	0.5432181	664.0931	4.087734	0	6	873	512						Frog_fixed.avi	0
14859	892	855.3086	521.439	0.4007978	0.5365439	669.6664	4.143899	0	859.0848	502.5967	0.2685064	0.5435722	664.1778	4.129299	0	6	857	512						Frog_fixed.avi	0
14875	893	860.4907	517.7057	0.4006442	0.5365889	669.6885	4.126349	0	867.0403	505.3795	0.268367	0.5437396	664.2681	4.104724	0	6	864	512						Frog_fixed.avi	0
14892	894	871.4697	514.5411	0.4004963	0.5366277	669.7236	4.164532	0	865.4213	512.9985	0.2682171	0.5438579	664.1856	4.121602	0	6	868	514						Frog_fixed.avi	0
14909	895	862.8712	514.5825	0.4002943	0.536676	669.6955	4.123157	0	853.694	522.5699	0.2680567	0.5437534	664.1956	4.094217	0	6	858	519						Frog_fixed.avi	0
14925	896	864.2177	517.7249	0.400145	0.5367125	669.727	4.157437	0	866.0879	511.863	0.2679003	0.5441729	664.1956	4.106922	0	6	865	515						Frog_fixed.avi	0
14942	897	875.5425	515.4696	0.4000069	0.5367904	669.676	4.148176	0	871.119	491.5733	0.2677642	0.5444214	664.2917	4.111617	0	6	873	504						Frog_fixed.avi	0
14959	898	858.0081	522.4237	0.3998083	0.5368574	669.5651	4.114564	0	850.988	512.2247	0.2676055	0.5443529	664.3131	4.098793	0	6	854	517						Frog_fixed.avi	0
14976	899	866.9308	512.837	0.3996564	0.5370077	669.6353	4.152835	0	860.182	514.8466	0.2673966	0.5447165	664.3131	4.123158	0	6	864	514						Frog_fixed.avi	0
14992	900	868.5027	525.3001	0.3994745	0.5371025	669.5237	4.136209	0	866.7151	508.4463	0.2672816	0.5447012	664.2407	4.086754	0	6	868	517						Frog_fixed.avi	0
15009	901	863.4622	507.5279	0.3992592	0.5372656	669.5195	4.167147	0	871.1995	512.7073	0.2670176	0.5451179	664.2407	4.121378	0	6	867	510						Frog_fixed.avi	0
15026	902	868.038	513.9127	0.3990684	0.5373093	669.5168	4.133729	0	867.0993	506.0753	0.2668289	0.5453438	664.2054	4.118405	0	6	868	510						Frog_fixed.avi	0
15042	903	861.1902	511.5182	0.3988601	0.5373443	669.2136	4.155083	0	868.3739	509.6803	0.2665952	0.5454113	664.0564	4.095037	0	6	865	511						Frog_fixed.avi	0
15059	904	866.7711	520.7803	0.3986616	0.5373545	669.4507	4.148785	0	864.3999	513.5465	0.2663727	0.5455755	664.1144	4.106904	0	6	866	517						Frog_fixed.avi	0
15076	905	865.8035	510.7317	0.398445	0.5373968	669.4779	4.147464	0	871.3286	509.7247	0.2661954	0.5458411	664.2049	4.112241	0	6	869	510						Frog_fixed.avi	0
15092	906	860.5701	514.8994	0.3982126	0.5374603	669.449	4.140728	0	854.9335	509.0854	0.265919	0.5461497	664.1028	4.105606	0	6	858	512						Frog_fixed.avi	0
15109	907	868.9289	507.7667	0.3980058	0.5375583	669.5402	4.176408	0	853.5764	520.4284	0.265721	0.5462952	664.0618	4.121934	0	6	861	514						Frog_fixed.avi	0
15125	908	865.6745	522.373	0.3977917	0.5376617	669.2095	4.191476	0	867.038	503.4753	0.2654916	0.5466508	664.0878	4.125882	0	6	866	513						Frog_fixed.avi	0
15142	909	862.4805	520.2558	0.3975371	0.5377813	669.5152	4.131186	0	860.0573	513.3558	0.2652982	0.5466666	664.0884	4.084306	0	6	861	517						Frog_fixed.avi	0
15159	910	857.2362	511.7102	0.3972692	0.5379621	669.3729	4.139219	0	860.9475	526.9822	0.2650492	0.5468644	664.0884	4.079983	0	6	859	519						Frog_fixed.avi	0
15175	911	869.8801	507.5862	0.3970494	0.5379856	669.4379	4.184171	0	871.1169	516.5378	0.2647716	0.5473409	664.0884	4.103484	0	6	870	512						Frog_fixed.avi	0
15192	912	862.8798	505.1231	0.3967507	0.5380065	669.3938	4.255895	0	858.1487	515.9785	0.2645154	0.5472721	664.2584	4.06926	0	6	861	511						Frog_fixed.avi	0
15209	913	863.5029	519.1955	0.3964795	0.5379654	669.5128	4.147571	0	860.1651	517.1069	0.2642499	0.5474651	664.2584	4.086467	0	6	862	518						Frog_fixed.avi	0
15225	914	859.8309	507.1729	0.3962171	0.5379612	669.4184	4.190277	0	863.8501	512.6323	0.2638994	0.5478289	664.2584	4.10605	0	6	862	510						Frog_fixed.avi	0
15242	915	858.7717	519.9487	0.3959712	0.5378791	669.5409	4.207302	0	871.3043	510.9412	0.2636966	0.547941	664.21	4.158139	0	6	865	515						Frog_fixed.avi	0
15259	916	861.9308	522.7496	0.395773	0.5378759	669.528	4.206959	0	859.5108	525.4236	0.2634515	0.5480056	664.1348	4.103109	0	6	861	524						Frog_fixed.avi	0
15275	917	855.2402	506.6015	0.3955741	0.5378472	669.5168	4.169444	0	859.9496	517.0646	0.2632855	0.5482029	664.2685	4.128477	0	6	858	512						Frog_fixed.avi	0
15292	918	861.353	523.2887	0.3954413	0.537796	669.5489	4.164764	0	859.666	525.4911	0.2631903	0.5480412	664.2667	4.088331	0	6	861	524						Frog_fixed.avi	0
15309	919	851.6276	526.6908	0.3952283	0.537702	669.2794	4.178073	0	863.2639	516.8406	0.2629529	0.5483818	664.2667	4.115489	0	6	857	522						Frog_fixed.avi	0
15325	920	865.9705	519.3386	0.3950906	0.5376999	669.3976	4.203176	0	859.2557	513.0529	0.2628224	0.5482628	664.1466	4.098045	0	6	863	516						Frog_fixed.avi	0
15342	921	860.0472	522.5766	0.3949208	0.5377383	669.579	4.216761	0	862.2408	523.2195	0.2626582	0.5486095	664.1466	4.141912	0	6	861	523						Frog_fixed.avi	0
15359	922	857.1718	507.3067	0.3947368	0.5378391	669.5193	4.192571	0	866.7115	530.6278	0.2624708	0.5487246	664.3881	4.133098	0	6	862	519						Frog_fixed.avi	0
15375	923	858.2518	519.5587	0.3945797	0.5380802	669.5397	4.190036	0	865.4055	516.5491	0.2623036	0.5490407	664.3952	4.13073	0	6	862	518						Frog_fixed.avi	0
15392	924	858.4719	512.833	0.394448	0.5382721	669.5264	4.213943	0	865.569	513.2832	0.262199	0.5494434	664.2936	4.150454	0	6	862	513						Frog_fixed.avi	0
15409	925	865.6463	515.1061	0.3943426	0.5385173	669.5512	4.214877	0	878.8372	509.6438	0.2621038	0.5498273	664.4121	4.147204	0	6	872	512						Frog_fixed.avi	0
15425	926	854.1312	514.0659	0.3942065	0.538846	669.3445	4.216671	0	874.4815	511.6464	0.2619736	0.5501674	664.3949	4.139808	0	6	864	513						Frog_fixed.avi	0
15442	927	854.7659	524.4747	0.3941502	0.5390432	669.4674	4.182148	0	864.2616	529.1407	0.2619103	0.5503705	664.3979	4.148772	0	7	860	527						Frog_fixed.avi	0
15459	928	884.0419	444.629	0.3939272	0.5389948	669.6589	4.202331	0	915.1333	456.1378	0.2617615	0.5503733	664.4422	4.14849	0	7	900	450						Frog_fixed.avi	0
15475	929	879.1312	476.8124	0.3938652	0.5390357	669.6353	4.213338	0	888.38	471.9633	0.2617556	0.5505459	664.4905	4.177918	0	7	884	474						Frog_fixed.avi	0
15492	930	879.3102	462.823	0.3938802	0.539076	669.5714	4.204689	0	892.973	476.5532	0.2617612	0.5503532	664.5026	4.132249	0	7	886	470						Frog_fixed.avi	0
15509	931	876.9754	468.1504	0.3938898	0.5390557	669.5703	4.208043	0	881.584	488.649	0.2617572	0.5502558	664.5026	4.127777	0	7	879	478						Frog_fixed.avi	0
15525	932	884.2697	464.3184	0.3939218	0.5390692	669.6632	4.196552	0	883.8348	482.5797	0.2617773	0.5504308	664.5026	4.142618	0	7	884	473						Frog_fixed.avi	0
15542	933	875.0322	474.4826	0.3939435	0.539102	669.7211	4.196652	0	895.7264	469.5371	0.2618189	0.5504863	664.7932	4.15173	0	7	885	472						Frog_fixed.avi	0
15559	934	876.9131	473.2667	0.3940105	0.5391485	669.7557	4.189287	0	881.8485	484.4977	0.2618816	0.55022	664.8116	4.121658	0	7	879	479						Frog_fixed.avi	0
15575	935	878.2208	479.7187	0.3940639	0.5392067	669.701	4.158404	0	903.3374	483.076	0.2619194	0.5504319	664.8116	4.144718	0	7	891	481						Frog_fixed.avi	0
15592	936	879.0958	472.3109	0.3941101	0.5393084	669.6557	4.204091	0	906.4496	477.7138	0.2619999	0.5504619	664.7521	4.13792	0	7	893	475						Frog_fixed.avi	0
15609	937	885.1321	469.528	0.3942101	0.5394032	669.7321	4.217723	0	904.5699	476.6759	0.2620455	0.5505651	664.5874	4.160547	0	7	895	473						Frog_fixed.avi	0
15625	938	886.5842	457.0209	0.394289	0.5395514	669.5391	4.215643	0	907.5919	470.3151	0.2621259	0.5505813	664.4941	4.160927	0	7	897	464						Frog_fixed.avi	0
15642	939	881.9986	463.3969	0.3943572	0.5395777	669.6091	4.241281	0	909.1775	486.0462	0.2621821	0.5505818	664.4476	4.180708	0	7	896	475						Frog_fixed.avi	0
15658	940	879.1804	464.4507	0.3944332	0.5396419	669.5905	4.209529	0	888.8997	479.126	0.2622599	0.5504025	664.4422	4.148352	0	7	884	472						Frog_fixed.avi	0
15675	941	880.7095	457.846	0.3945168	0.5397488	669.5947	4.224092	0	891.6931	484.0427	0.2622851	0.5506884	664.4422	4.181388	0	7	886	471						Frog_fixed.avi	0
15692	942	877.8351	470.9458	0.3946187	0.5398446	669.5497	4.230196	0	883.34	482.298	0.2624266	0.550616	664.332	4.137505	0	7	881	477						Frog_fixed.avi	0
15708	943	872.2194	468.2727	0.3947398	0.5399586	669.2148	4.210103	0	888.1353	478.4626	0.262531	0.5507905	664.332	4.128216	0	7	880	473						Frog_fixed.avi	0
15725	944	883.5766	478.6227	0.3948631	0.5400478	669.5577	4.229276	0	891.5818	473.2675	0.2626485	0.5508841	664.332	4.129888	0	7	888	476						Frog_fixed.avi	0
15742	945	880.0519	472.7553	0.3949138	0.5401505	669.6611	4.248832	0	898.5604	478.1675	0.2626861	0.5511441	664.332	4.17361	0	7	889	475						Frog_fixed.avi	0
15758	946	876.0908	475.3985	0.3949656	0.5402079	669.6964	4.243374	0	892.9583	486.9119	0.2627285	0.5511786	664.2448	4.17441	0	7	885	481						Frog_fixed.avi	0
15775	947	877.533	471.8307	0.3950029	0.5402474	669.775	4.225243	0	892.6911	479.3535	0.2627709	0.5511972	664.328	4.196947	0	7	885	476						Frog_fixed.avi	0
15792	948	872.2882	472.1298	0.3950528	0.5402368	669.7362	4.219831	0	888.7313	487.7229	0.2628096	0.5511692	664.3624	4.184544	0	7	881	480						Frog_fixed.avi	0
15808	949	876.1789	476.1714	0.3951351	0.5402226	669.8744	4.203786	0	881.0851	491.9716	0.2628959	0.5509123	664.3535	4.150419	0	7	879	484						Frog_fixed.avi	0
15825	950	877.5388	490.8	0.3952307	0.5399322	669.8857	4.180888	0	888.3692	490.6147	0.2629852	0.5508575	664.3535	4.163473	0	7	883	491						Frog_fixed.avi	0
15842	951	887.9674	472.682	0.3953536	0.5401987	669.8867	4.245709	0	905.3287	482.6918	0.2631337	0.5509983	664.3535	4.183736	0	7	897	478						Frog_fixed.avi	0
15858	952	875.488	474.2186	0.3954655	0.5402017	669.8773	4.227676	0	897.4598	481.9702	0.263254	0.5510015	664.4742	4.190847	0	7	886	478						Frog_fixed.avi	0
15875	953	877.3888	469.5291	0.3955905	0.5403091	669.7692	4.211617	0	887.9721	478.0768	0.2633918	0.550955	664.4548	4.176764	0	7	883	474						Frog_fixed.avi	0
15892	954	958.579	658.7695	0.3951108	0.5415289	669.6583	4.283776	0	965.8145	672.8312	0.26349	0.5516762	664.4749	4.163155	0	8	962	666						Frog_fixed.avi	0
15908	955	966.7937	752.7895	0.3949658	0.542461	669.6909	4.200553	0	975.8404	766.7957	0.263596	0.5525213	664.4749	4.126493	0	8	971	760						Frog_fixed.avi	0
15925	956	980.7484	763.8525	0.3952548	0.5424905	669.2051	4.218652	0	988.1373	776.459	0.2636946	0.5525959	664.4749	4.219712	0	8	984	770						Frog_fixed.avi	0
15942	957	975.1123	780.3652	0.3954829	0.5426474	669.548	4.187118	0	986.5698	779.0317	0.2638363	0.5524654	664.4446	4.136539	0	8	981	780						Frog_fixed.avi	0
15958	958	970.2056	767.7072	0.3957081	0.5428343	669.4216	4.155609	0	982.9522	770.9903	0.2639258	0.5526741	664.4446	4.18163	0	8	977	769						Frog_fixed.avi	0
15975	959	977.5327	763.9505	0.3959457	0.5429776	669.4689	4.194098	0	979.5865	774.3417	0.264145	0.5524751	664.2393	4.142685	0	8	979	769						Frog_fixed.avi	0
15992	960	976.2982	766.5332	0.3961713	0.5430971	669.4626	4.213169	0	975.6008	774.9525	0.2643091	0.5526795	664.2393	4.184206	0	8	976	771						Frog_fixed.avi	0
16008	961	984.3009	759.7662	0.3964228	0.5432163	669.5679	4.215207	0	975.5914	768.7327	0.2645066	0.5524377	664.3026	4.125072	0	8	980	764						Frog_fixed.avi	0
16025	962	974.04	764.2979	0.3966212	0.5432834	669.541	4.207022	0	980.3138	786.5901	0.2647417	0.5525711	664.3026	4.201499	0	8	977	775						Frog_fixed.avi	0
16042	963	971.8417	776.9401	0.3968681	0.5433505	669.5125	4.197201	0	968.2776	778.4454	0.2649088	0.5523633	664.4588	4.120663	0	8	970	778						Frog_fixed.avi	0
16058	964	974.3572	775.8328	0.3970743	0.5433691	669.5796	4.206015	0	976.7418	780.9359	0.2650966	0.5525298	664.4588	4.198363	0	8	976	778						Frog_fixed.avi	0
16075	965	978.5963	777.3515	0.3972514	0.5433332	669.4309	4.209733	0	989.7582	761.9139	0.2653173	0.5523386	664.5075	4.168452	0	8	984	770						Frog_fixed.avi	0
16092	966	976.7869	782.1199	0.3974796	0.5433332	669.5731	4.173139	0	981.0759	782.4096	0.2655053	0.5519875	664.5367	4.147566	0	8	979	782						Frog_fixed.avi	0
16108	967	972.9891	774.7311	0.3976521	0.5433014	669.6198	4.205075	0	984.3271	781.4973	0.2657171	0.552017	664.5367	4.19792	0	8	979	778						Frog_fixed.avi	0
16125	968	977.377	781.4589	0.3978827	0.5433195	669.6583	4.203152	0	977.7662	774.6528	0.2658948	0.5517002	664.5196	4.131009	0	8	978	778						Frog_fixed.avi	0
16142	969	980.5104	775.1286	0.3980666	0.5433021	669.7343	4.204116	0	976.8104	773.9691	0.2660894	0.5517871	664.5196	4.189044	0	8	979	775						Frog_fixed.avi	0
16158	970	975.6658	777.1536	0.3982325	0.5432773	669.6801	4.191904	0	989.083	783.4986	0.2663046	0.5515323	664.6646	4.206069	0	8	982	780						Frog_fixed.avi	0
16175	971	974.7249	778.9612	0.3984716	0.5432894	669.8239	4.162143	0	972.3376	787.8523	0.2664657	0.5513552	664.8235	4.192924	0	8	974	783						Frog_fixed.avi	0
16192	972	974.4924	778.1407	0.398642	0.543286	669.8164	4.173643	0	978.5784	789.1818	0.2666793	0.5512069	664.7953	4.194102	0	8	977	784						Frog_fixed.avi	0
16208	973	975.0159	782.2156	0.398851	0.5433515	670.0293	4.17585	0	980.769	782.1719	0.2668639	0.5511697	664.7376	4.183026	0	8	978	782						Frog_fixed.avi	0
16225	974	975.0444	770.5098	0.399027	0.5434363	669.8958	4.180164	0	978.162	771.062	0.2670232	0.5511447	664.8699	4.177017	0	8	977	771						Frog_fixed.avi	0
16241	975	985.4473	761.778	0.3991696	0.5436017	669.8462	4.192326	0	978.8838	777.7694	0.2671841	0.5509281	664.8858	4.106265	0	8	982	770						Frog_fixed.avi	0
16258	976	974.0023	771.3207	0.3992905	0.5437468	670.0327	4.158377	0	976.3081	778.5906	0.2673333	0.5509695	664.8858	4.132685	0	8	975	775						Frog_fixed.avi	0
16275	977	986.906	761.5404	0.3994344	0.5439227	669.9592	4.212378	0	978.782	784.1233	0.2674045	0.5512114	664.8858	4.170001	0	8	983	773						Frog_fixed.avi	0
16291	978	970.9061	780.2952	0.3995164	0.5440522	669.8912	4.13837	0	984.3457	780.805	0.2674934	0.5512463	664.9438	4.147516	0	8	978	781						Frog_fixed.avi	0
16308	979	973.5056	782.9003	0.3996082	0.5441548	669.9047	4.150627	0	984.3463	769.9414	0.2676037	0.5513363	665.0342	4.158944	0	8	979	776						Frog_fixed.avi	0
16325	980	970.0994	769.8216	0.3996765	0.5443463	669.9095	4.130993	0	980.3715	791.88	0.2676641	0.5512312	664.9901	4.169229	0	8	975	781						Frog_fixed.avi	0
16341	981	969.939	766.3964	0.3997352	0.5444164	669.9485	4.13818	0	983.9908	778.8134	0.267765	0.5512375	664.958	4.135599	0	8	977	773						Frog_fixed.avi	0
16358	982	982.149	772.7341	0.3998264	0.5444653	670.0899	4.154775	0	977.7557	776.3406	0.2678407	0.5510212	664.974	4.098242	0	8	980	775						Frog_fixed.avi	0
16375	983	972.8678	768.9722	0.3998832	0.5445235	670.0453	4.147284	0	982.0378	772.1746	0.2678871	0.5511875	664.974	4.130611	0	8	977	771						Frog_fixed.avi	0
16391	984	975.668	767.2292	0.399965	0.5446212	669.9956	4.131709	0	987.7786	775.7136	0.2679558	0.551177	665.1728	4.129781	0	8	982	771						Frog_fixed.avi	0
16408	985	968.9078	767.4849	0.4000438	0.5447102	670.0822	4.143158	0	977.8979	782.1764	0.2680523	0.5509825	665.1829	4.092974	0	8	973	775						Frog_fixed.avi	0
16425	986	970.8154	769.8837	0.4001287	0.5448393	670.1049	4.142178	0	975.8983	787.9257	0.2681489	0.5512154	665.1829	4.111513	0	8	973	779						Frog_fixed.avi	0
16441	987	972.4277	787.4233	0.4002339	0.5449123	670.0829	4.125922	0	973.9279	793.4748	0.2682975	0.5512444	665.0388	4.133443	0	8	973	790						Frog_fixed.avi	0
16458	988	964.2953	779.4919	0.4003796	0.545038	670.2872	4.14094	0	978.5588	775.9478	0.2684189	0.551062	665.0472	4.07957	0	8	971	778						Frog_fixed.avi	0
16475	989	974.6667	775.5287	0.400509	0.5450776	670.5049	4.111923	0	977.9747	781.172	0.2685454	0.5509833	665.0472	4.068645	0	8	976	778						Frog_fixed.avi	0
16491	990	977.5082	769.7625	0.400667	0.5450599	670.4952	4.14436	0	976.8417	779.7499	0.2687064	0.5508647	665.0472	4.068945	0	8	977	775						Frog_fixed.avi	0
16508	991	968.4884	786.4745	0.4007315	0.5449331	670.2559	4.12943	0	971.7756	777.9038	0.2688524	0.5506871	665.0472	4.082554	0	8	970	782						Frog_fixed.avi	0
16525	992	979.132	773.1759	0.4008952	0.544812	670.464	4.113945	0	980.9849	772.8023	0.2689649	0.5503449	665.0472	4.064891	0	8	980	773						Frog_fixed.avi	0
16541	993	977.4659	770.2872	0.4010257	0.5446367	670.3835	4.108509	0	973.8988	778.262	0.2690661	0.5500388	665.0472	4.083292	0	8	976	774						Frog_fixed.avi	0
16558	994	970.8037	777.7875	0.4011173	0.5442986	670.3828	4.132102	0	972.1954	783.6443	0.2692202	0.5497653	665.0472	4.134362	0	8	971	781						Frog_fixed.avi	0
16575	995	940.6376	769.9382	0.4011672	0.5442485	670.3801	4.143609	0	973.1135	779.1606	0.2694989	0.5491984	667.4514	4.076587	0	8	957	775						Frog_fixed.avi	0
16591	996	975.4833	768.2993	0.4013463	0.5437558	670.5273	4.129053	0	993.061	779.9503	0.2694771	0.5490213	665.0472	4.117944	0	8	984	774						Frog_fixed.avi	0
16608	997	973.0744	773.1007	0.401453	0.5434669	670.4209	4.125797	0	975.4669	777.9465	0.2695688	0.5484891	665.4702	4.072823	0	8	974	776						Frog_fixed.avi	0
16625	998	964.0164	776.7767	0.4015769	0.5432194	670.1998	4.079673	0	987.3664	773.6201	0.2696658	0.548426	665.4702	4.10724	0	8	976	775						Frog_fixed.avi	0
16641	999	964.3405	779.1512	0.401678	0.543012	670.202	4.082669	0	985.1562	771.3779	0.2697536	0.5479816	665.2958	4.095186	0	8	975	775						Frog_fixed.avi	0
16658	1000	966.9109	783.0999	0.4017811	0.5427069	670.2823	4.097373	0	988.427	780.6379	0.2698642	0.5476562	665.1437	4.114705	0	8	978	782						Frog_fixed.avi	0
16675	1001	966.7297	782.2913	0.4018216	0.5424396	669.8582	4.09059	0	986.4467	794.0758	0.2699054	0.5472898	664.9898	4.099832	0	8	977	788						Frog_fixed.avi	0
16691	1002	970.4392	763.8632	0.4018963	0.5422515	670.0345	4.112159	0	986.2122	771.0403	0.2699544	0.5470136	664.9567	4.086369	0	8	978	767						Frog_fixed.avi	0
16708	1003	967.7481	773.8177	0.4019319	0.5419259	670.0063	4.111387	0	983.143	768.1327	0.2699767	0.5467578	664.9219	4.095725	0	8	975	771						Frog_fixed.avi	0
16725	1004	968.7836	782.1078	0.4020204	0.5416584	669.9637	4.073827	0	983.5247	779.4343	0.2700305	0.5463575	664.9868	4.09408	0	8	976	781						Frog_fixed.avi	0
16741	1005	978.0205	772.7667	0.4020724	0.5414482	669.8846	4.078182	0	974.8594	780.0067	0.2700806	0.5459365	665.0027	4.059917	0	8	976	776						Frog_fixed.avi	0
16758	1006	972.0161	771.7605	0.4020917	0.5411883	669.8072	4.090262	0	986.4304	772.7352	0.2700804	0.5458446	665.0027	4.090799	0	8	979	772						Frog_fixed.avi	0
16775	1007	980.2935	774.8553	0.4020158	0.5408821	669.7177	4.092252	0	997.9761	780.9214	0.2700111	0.5455604	664.8157	4.092349	0	8	989	778						Frog_fixed.avi	0
16791	1008	976.5774	757.7603	0.4018294	0.540653	669.9007	4.110641	0	1006.689	768.185	0.2699635	0.545327	664.7261	4.08902	0	8	992	763						Frog_fixed.avi	0
16808	1009	976.3807	762.9961	0.4018202	0.540428	669.7167	4.093803	0	1021.579	763.9255	0.2699321	0.545056	664.6784	4.078195	0	8	999	763						Frog_fixed.avi	0
16824	1010	978.2069	772.3067	0.4017828	0.5400522	669.7958	4.0748	0	1010.722	766.0873	0.2698891	0.5447547	664.5988	4.074165	0	8	994	769						Frog_fixed.avi	0
16841	1011	986.1671	761.7452	0.4017495	0.5398043	669.9169	4.097818	0	1013.562	759.0121	0.2698418	0.544531	664.5605	4.064308	0	8	1000	760						Frog_fixed.avi	0
16858	1012	985.5175	765.8998	0.4017311	0.5394316	670.0483	4.071129	0	1008.65	779.8149	0.2698298	0.5439166	664.5534	3.999566	0	8	997	773						Frog_fixed.avi	0
16874	1013	994.582	761.3422	0.4016996	0.5390884	669.8366	4.079144	0	1001.613	772.879	0.2697584	0.5436085	664.5534	4.045432	0	8	998	767						Frog_fixed.avi	0
16891	1014	983.9948	762.4776	0.4016677	0.5387859	669.7001	4.062979	0	1012.637	773.4498	0.269685	0.5434371	664.5535	4.07476	0	8	998	768						Frog_fixed.avi	0
16908	1015	994.0526	769.2563	0.4016414	0.5383685	669.6328	4.063632	0	1007.823	767.8303	0.2696429	0.5431606	664.4241	4.073247	0	8	1001	769						Frog_fixed.avi	0
16924	1016	986.3398	761.7415	0.4016227	0.5381194	669.4548	4.088184	0	1010.627	769.1017	0.2695815	0.5428557	664.202	4.069318	0	8	998	765						Frog_fixed.avi	0
16941	1017	989.2774	770.9788	0.4015948	0.5377357	669.4104	4.078568	0	1002.31	779.9761	0.2695721	0.5423073	664.1718	4.034715	0	8	996	775						Frog_fixed.avi	0
16958	1018	985.0421	767.5936	0.4015603	0.5374923	669.1683	4.032186	0	1005.164	788.1898	0.2694976	0.542128	664.1718	4.061875	0	8	995	778						Frog_fixed.avi	0
16974	1019	992.5714	756.9481	0.4015355	0.5371923	669.1072	4.084774	0	994.4996	784.4597	0.2694873	0.5417035	664.1312	4.023726	0	8	994	771						Frog_fixed.avi	0
16991	1020	977.3479	773.6341	0.4014791	0.5367726	668.8217	4.00448	0	1012.901	774.4529	0.2694038	0.5415456	664.1312	4.071486	0	8	995	774						Frog_fixed.avi	0
17008	1021	983.5549	762.0855	0.4014819	0.5365461	668.7513	4.022727	0	997.632	774.1744	0.2694246	0.5411387	663.869	4.023651	0	8	991	768						Frog_fixed.avi	0
17024	1022	989.7428	757.9874	0.4014628	0.5362828	668.6381	4.02073	0	1010.163	775.049	0.2693237	0.5409998	663.869	4.051502	0	8	1000	767						Frog_fixed.avi	0
17041	1023	986.4612	775.564	0.4014491	0.5359126	668.5558	4.007041	0	1013.778	771.7676	0.2693215	0.5407133	663.4178	4.043913	0	8	1000	774						Frog_fixed.avi	0
17058	1024	991.6176	768.3095	0.4014418	0.5356933	668.5045	4.015289	0	1008.7	768.9667	0.2692937	0.5405087	663.2595	4.045959	0	8	1000	769						Frog_fixed.avi	0
17074	1025	989.6691	774.7036	0.401425	0.5352883	668.4247	4.049022	0	1001.003	793.7521	0.2692695	0.540124	663.108	4.021464	0	8	995	784						Frog_fixed.avi	0
17091	1026	987.5216	763.5591	0.4014189	0.534982	668.3069	4.036447	0	1000.578	777.3188	0.2692555	0.5398541	663.0445	4.039185	0	8	994	770						Frog_fixed.avi	0
17108	1027	991.145	767.5012	0.4014058	0.5345229	668.275	4.05537	0	1002.199	789.5504	0.2692672	0.5392799	663.0389	4.020009	0	8	997	779						Frog_fixed.avi	0
17124	1028	987.2448	758.2343	0.4013983	0.534216	668.2233	4.053602	0	1011.837	771.5144	0.2692318	0.5390994	663.0389	4.010834	0	8	1000	765						Frog_fixed.avi	0
17141	1029	987.27	777.9427	0.4014024	0.533804	668.2056	4.012817	0	994.4443	773.4804	0.2692481	0.5385984	662.9683	3.993639	0	8	991	776						Frog_fixed.avi	0
17158	1030	983.93	765.9406	0.4014004	0.5334829	668.1248	4.035387	0	1010.176	777.0596	0.2692147	0.5383562	662.9683	4.026443	0	8	997	772						Frog_fixed.avi	0
17174	1031	983.1637	765.157	0.4014127	0.5331866	668.0313	4.039389	0	996.2809	778.4945	0.2692448	0.5379093	662.8271	4.001179	0	8	990	772						Frog_fixed.avi	0
17191	1032	980.672	766.6644	0.4014187	0.5328181	668.0551	4.031511	0	1004.389	785.9935	0.2692409	0.5376698	662.8271	4.030571	0	8	993	776						Frog_fixed.avi	0
17208	1033	905.6827	617.9025	0.4016406	0.5318708	667.8732	4.018082	0	960.0737	642.7993	0.2696394	0.5366662	662.8947	4.021944	0	9	933	630						Frog_fixed.avi	0
17224	1034	890.5531	513.8137	0.401859	0.5309594	667.9401	4.041355	0	930.8983	538.5644	0.2700753	0.5357305	662.9399	4.004581	0	9	911	526						Frog_fixed.avi	0
17241	1035	896.1371	541.4662	0.401935	0.5306602	667.9597	4.077605	0	908.2966	576.9093	0.2699988	0.5352671	662.9181	4.022702	0	9	902	559						Frog_fixed.avi	0
17258	1036	894.0449	523.7203	0.4019943	0.5302059	667.9164	4.018814	0	916.8436	544.6751	0.2699973	0.5348603	662.7727	4.017279	0	9	905	534						Frog_fixed.avi	0
17274	1037	895.384	538.4716	0.4020371	0.5296745	667.8368	4.016469	0	913.2448	569.7707	0.2699686	0.5343224	662.762	3.988414	0	9	904	554						Frog_fixed.avi	0
17291	1038	901.4028	526.6095	0.4021067	0.5293611	667.709	4.013902	0	899.228	546.1425	0.2699585	0.5338337	662.7631	3.981107	0	9	900	536						Frog_fixed.avi	0
17308	1039	890.5947	530.7339	0.4021039	0.5291247	667.5939	4.03581	0	913.6933	545.4925	0.2698748	0.5337128	662.7631	3.986229	0	9	902	538						Frog_fixed.avi	0
17324	1040	895.2306	541.5383	0.4020995	0.5288337	667.5219	4.045014	0	900.3839	564.3536	0.2698833	0.5332352	662.5629	3.960217	0	9	898	553						Frog_fixed.avi	0
17341	1041	891.4742	538.7416	0.4020742	0.5287119	667.4647	4.020923	0	908.8931	553.6391	0.2697775	0.5332959	662.5629	4.007765	0	9	900	546						Frog_fixed.avi	0
17357	1042	891.9475	537.2136	0.4020423	0.5285772	667.392	4.007163	0	912.1877	550.9753	0.2697299	0.5331184	662.2914	3.992428	0	9	902	544						Frog_fixed.avi	0
17374	1043	888.5739	529.0413	0.4019574	0.5284256	667.3675	4.037801	0	910.2692	550.3295	0.2695947	0.5328954	662.2469	3.986798	0	9	899	540						Frog_fixed.avi	0
17391	1044	894.314	531.9932	0.4019073	0.5281875	667.413	4.005332	0	900.1694	576.9478	0.2694883	0.5326346	662.0025	3.981028	0	9	897	554						Frog_fixed.avi	0
17407	1045	894.2028	547.026	0.4019118	0.5279895	667.2212	4.010489	0	900.7449	553.1897	0.2694697	0.5325295	661.8907	4.009001	0	9	897	550						Frog_fixed.avi	0
17424	1046	892.6752	536.227	0.4019262	0.527805	667.1119	4.005929	0	910.189	547.4103	0.2694681	0.5323613	661.934	3.972288	0	9	901	542						Frog_fixed.avi	0
17441	1047	889.3192	523.2339	0.4019336	0.527564	667.1331	4.006678	0	905.1558	546.8191	0.2694548	0.5320436	661.9701	3.966554	0	9	897	535						Frog_fixed.avi	0
17457	1048	887.6359	540.6959	0.4019893	0.5271661	667.1395	3.995228	0	903.6163	554.6985	0.2694847	0.5317216	661.8642	3.969463	0	9	896	548						Frog_fixed.avi	0
17474	1049	887.7319	541.5135	0.4020237	0.5269162	667.0482	3.990848	0	909.9967	545.8606	0.2695186	0.5314022	661.9033	3.942639	0	9	899	544						Frog_fixed.avi	0
17491	1050	888.9644	538.7272	0.4019805	0.5265	667.0879	4.000051	0	908.4537	562.0657	0.2694498	0.5309551	661.996	3.947947	0	9	899	550						Frog_fixed.avi	0
17507	1051	889.5677	530.0515	0.4018246	0.5261424	666.9063	3.922876	0	905.9714	541.2881	0.2693053	0.5307351	662.1157	3.946288	0	9	898	536						Frog_fixed.avi	0
17524	1052	891.5809	532.4283	0.4017296	0.5258956	666.9125	3.942735	0	898.4083	561.3972	0.2691845	0.5303939	661.8466	3.945749	0	9	895	547						Frog_fixed.avi	0
17541	1053	886.2323	527.2149	0.4015585	0.5257865	667.0165	3.940773	0	897.5427	558.7595	0.2690453	0.5299759	661.8432	3.905175	0	9	892	543						Frog_fixed.avi	0
17557	1054	889.9708	534.9158	0.4013916	0.525583	666.9165	3.95868	0	900.9976	553.4644	0.2688251	0.5301204	661.8432	3.894145	0	9	895	544						Frog_fixed.avi	0
17574	1055	886.5428	529.6488	0.401261	0.5255575	666.7857	3.938785	0	906.0228	548.8558	0.2686987	0.5300543	661.826	3.869159	0	9	896	539						Frog_fixed.avi	0
17591	1056	884.2271	545.3865	0.4012018	0.5255584	666.7325	3.911153	0	899.7325	553.6878	0.2686082	0.5300751	661.5036	3.863951	0	9	892	550						Frog_fixed.avi	0
17607	1057	889.1439	542.0526	0.401177	0.5255283	666.6925	3.936451	0	902.8533	559.4202	0.2685719	0.5300261	661.5202	3.842361	0	9	896	551						Frog_fixed.avi	0
17624	1058	888.2798	545.0576	0.4011699	0.5254487	666.6453	3.9022	0	895.7116	554.3851	0.2685466	0.5298986	661.4838	3.854662	0	9	892	550						Frog_fixed.avi	0
17641	1059	887.1371	537.6944	0.4012047	0.5253641	666.5923	3.917955	0	898.3761	543.4438	0.2686009	0.5297132	661.4573	3.825049	0	9	893	541						Frog_fixed.avi	0
17657	1060	885.9815	537.2903	0.4012407	0.5253418	666.5412	3.940941	0	898.6933	550.7267	0.2686	0.5299861	661.4573	3.846021	0	9	892	544						Frog_fixed.avi	0
17674	1061	886.2139	530.2858	0.4012602	0.5254033	666.5714	3.920807	0	898.3535	554.0615	0.268641	0.529815	661.343	3.804571	0	9	892	542						Frog_fixed.avi	0
17691	1062	883.7828	539.8528	0.4012431	0.5255142	666.4919	3.89541	0	901.7264	565.1691	0.268593	0.5301533	661.343	3.828003	0	9	893	553						Frog_fixed.avi	0
17707	1063	886.6096	530.5502	0.4011664	0.5258998	666.4937	3.860355	0	891.6655	563.4079	0.2685072	0.5303054	661.3313	3.833831	0	9	889	547						Frog_fixed.avi	0
17724	1064	881.9367	538.3021	0.4010194	0.5263193	666.5997	3.836793	0	879.5723	576.1896	0.2683662	0.5307755	661.3313	3.822731	0	9	881	557						Frog_fixed.avi	0
17741	1065	886.2446	525.6829	0.4008352	0.5269263	666.5286	3.88319	0	898.2134	558.4694	0.2681982	0.5316663	661.3313	3.822745	0	9	892	542						Frog_fixed.avi	0
17757	1066	889.3879	528.8739	0.4006617	0.5274962	666.4614	3.844942	0	894.4095	533.4271	0.2679755	0.5323585	661.3397	3.873499	0	9	892	531						Frog_fixed.avi	0
17774	1067	878.1351	547.1488	0.4004227	0.5278993	666.5566	3.837441	0	897.1781	566.3055	0.2677384	0.5327095	661.5465	3.836383	0	9	888	557						Frog_fixed.avi	0
17791	1068	882.0727	535.3944	0.4002509	0.5283253	666.6849	3.871893	0	888.2648	565.0334	0.2676072	0.5332085	661.3392	3.814315	0	9	885	550						Frog_fixed.avi	0
17807	1069	893.0105	532.2478	0.4001699	0.5284935	666.636	3.840386	0	899.1658	562.3005	0.2675179	0.5333474	661.423	3.801544	0	9	896	547						Frog_fixed.avi	0
17824	1070	877.3296	538.0423	0.400126	0.5284888	666.6389	3.860175	0	886.3511	569.6692	0.2674602	0.5334048	661.5084	3.796893	0	9	882	554						Frog_fixed.avi	0
17841	1071	882.9041	537.0352	0.4001576	0.528415	666.6655	3.866384	0	894.7362	559.8214	0.2675039	0.5333952	661.5248	3.810647	0	9	889	548						Frog_fixed.avi	0
17857	1072	886.742	520.205	0.4002289	0.5282711	666.7893	3.849884	0	897.7579	553.3148	0.2675919	0.5334208	661.6688	3.813902	0	9	892	537						Frog_fixed.avi	0
17874	1073	883.0051	510.7473	0.4002568	0.5282421	666.7545	3.848355	0	893.0662	552.8455	0.2676444	0.5333121	661.7003	3.806712	0	9	888	532						Frog_fixed.avi	0
17890	1074	887.6411	520.5032	0.400348	0.5282562	667.0931	3.886879	0	899.3729	559.1177	0.2676823	0.5334106	661.7608	3.790789	0	9	894	540						Frog_fixed.avi	0
17907	1075	892.8839	528.7719	0.4003348	0.5284893	667.0069	3.858767	0	882.2873	569.4561	0.2676997	0.5334411	661.7822	3.782154	0	9	888	549						Frog_fixed.avi	0
17924	1076	882.4081	530.9461	0.4002692	0.5287964	666.8331	3.855441	0	894.8093	554.3657	0.267632	0.5340855	661.7822	3.797785	0	9	889	543						Frog_fixed.avi	0
17940	1077	884.2028	532.6912	0.4001929	0.5293444	666.8949	3.879492	0	895.2458	554.4454	0.2675171	0.5345718	661.8022	3.824282	0	9	890	544						Frog_fixed.avi	0
17957	1078	885.949	525.0573	0.400043	0.5298662	667.0279	3.887908	0	887.1148	571.1925	0.2673659	0.5350156	661.8641	3.815291	0	9	887	548						Frog_fixed.avi	0
17974	1079	882.6782	526.5568	0.3999117	0.5302951	667.0714	3.874068	0	892.7239	555.0464	0.2672351	0.5354823	662.0132	3.817513	0	9	888	541						Frog_fixed.avi	0
17990	1080	884.8742	521.9945	0.3997986	0.5307956	667.0718	3.867805	0	890.6395	556.3343	0.2671358	0.5359703	661.8314	3.819154	0	9	888	539						Frog_fixed.avi	0
18007	1081	881.3642	526.5407	0.399739	0.531094	666.7567	3.869792	0	886.6517	559.1865	0.2671027	0.536051	661.7999	3.812076	0	9	884	543						Frog_fixed.avi	0
18024	1082	879.7397	534.7872	0.3997497	0.5312772	666.8305	3.839251	0	892.2362	555.3962	0.2670686	0.5364895	661.7999	3.816623	0	9	886	545						Frog_fixed.avi	0
18040	1083	877.298	516.0075	0.3998595	0.5315011	667.101	3.87567	0	891.8637	565.7814	0.2671815	0.5365508	661.9786	3.836832	0	9	885	541						Frog_fixed.avi	0
18057	1084	876.8342	522.3328	0.399988	0.5315218	667.0356	3.871817	0	895.0089	559.2561	0.2672996	0.5365949	661.9	3.820545	0	9	886	541						Frog_fixed.avi	0
18074	1085	878.2408	529.7227	0.4001242	0.5313692	666.9716	3.866167	0	878.2171	556.9631	0.2674518	0.5365286	661.7894	3.841193	0	9	878	543						Frog_fixed.avi	0
18090	1086	886.7313	528.8245	0.400284	0.5312368	667.0994	3.867444	0	887.0165	563.6537	0.2676331	0.5362664	661.7753	3.832564	0	9	887	546						Frog_fixed.avi	0
18107	1087	880.7391	534.1751	0.4003618	0.5312601	667.267	3.903876	0	891.001	559.0843	0.267731	0.5365062	661.7753	3.856556	0	9	886	547						Frog_fixed.avi	0
18124	1088	882.8207	531.085	0.4004008	0.5314393	667.2227	3.865532	0	891.813	557.8765	0.267744	0.5365583	661.9885	3.86504	0	9	887	544						Frog_fixed.avi	0
18140	1089	884.9299	528.8651	0.4003763	0.5316127	667.291	3.896597	0	896.084	561.2444	0.2677213	0.5366904	662.0861	3.834219	0	9	891	545						Frog_fixed.avi	0
18157	1090	885.179	531.8577	0.4003084	0.5318705	667.2082	3.890092	0	891.1942	552.8997	0.2676831	0.537122	662.1399	3.866106	0	9	888	542						Frog_fixed.avi	0
18174	1091	884.3976	526.3016	0.4002185	0.5322739	667.129	3.895531	0	888.0073	563.1808	0.2676027	0.537387	662.0406	3.852443	0	9	886	545						Frog_fixed.avi	0
18190	1092	889.6561	522.893	0.4001334	0.5326064	667.1486	3.890344	0	881.985	563.9531	0.2675335	0.5375543	662.0372	3.861233	0	9	886	543						Frog_fixed.avi	0
18207	1093	885.0812	525.9365	0.4000451	0.5328374	667.3602	3.915233	0	888.5016	560.7458	0.2674421	0.5380871	662.0372	3.881865	0	9	887	543						Frog_fixed.avi	0
18224	1094	889.4068	517.0039	0.4000254	0.5331137	667.4866	3.926485	0	878.3535	566.5507	0.2674598	0.5380614	662.0769	3.86815	0	9	884	542						Frog_fixed.avi	0
18240	1095	886.0101	522.392	0.4000783	0.5332064	667.524	3.921831	0	877.2662	556.1126	0.2675139	0.5382368	662.0769	3.859265	0	9	882	539						Frog_fixed.avi	0
18257	1096	881.5793	531.2311	0.4001342	0.5332258	667.5998	3.892942	0	891.2589	545.8315	0.2676529	0.5384975	662.077	3.868826	0	9	886	539						Frog_fixed.avi	0
18274	1097	891.3752	503.8355	0.4003161	0.5331371	667.683	3.912397	0	893.6514	547.6741	0.2677501	0.5384431	662.4838	3.862195	0	9	893	526						Frog_fixed.avi	0
18290	1098	884.2693	516.8095	0.4004442	0.5330639	667.8595	3.954118	0	890.5329	557.9851	0.2679121	0.5383085	662.5284	3.884138	0	9	887	537						Frog_fixed.avi	0
18307	1099	885.3262	528.63	0.4005765	0.5330876	667.72	3.924502	0	892.074	569.02	0.2681068	0.5383523	662.5881	3.889574	0	9	889	549						Frog_fixed.avi	0
18323	1100	883.6444	529.9005	0.4007166	0.5332202	667.9666	3.905433	0	885.7331	552.9749	0.2682179	0.5386107	662.6833	3.890027	0	9	885	541						Frog_fixed.avi	0
18340	1101	883.1967	514.614	0.4007868	0.5334899	667.8994	3.928772	0	891.5027	547.4484	0.2682729	0.5389525	662.7074	3.878062	0	9	887	531						Frog_fixed.avi	0
18357	1102	888.6049	509.308	0.400806	0.5339527	667.9735	3.973322	0	890.8172	542.1331	0.2682929	0.5393314	662.7411	3.875327	0	9	890	526						Frog_fixed.avi	0
18373	1103	878.5697	533.0239	0.4007714	0.5343282	668.0706	3.949985	0	884.7864	548.6295	0.268297	0.5396044	662.7585	3.884109	0	9	882	541						Frog_fixed.avi	0
18390	1104	884.2807	514.1226	0.4006924	0.5348111	668.3818	3.989204	0	890.5186	539.1608	0.2682515	0.5403361	662.7585	3.904403	0	9	887	527						Frog_fixed.avi	0
18407	1105	879.5714	527.4803	0.4005834	0.5351461	668.116	3.962371	0	897.7527	541.6298	0.2681839	0.5406212	662.9047	3.905713	0	9	889	535						Frog_fixed.avi	0
18423	1106	884.726	509.6878	0.4005578	0.5354049	668.4508	4.001321	0	893.4955	568.0221	0.268146	0.5407591	662.9746	3.905113	0	9	889	539						Frog_fixed.avi	0
18440	1107	884.3792	511.9764	0.4005305	0.5355698	668.3159	3.976861	0	887.9144	541.8057	0.268116	0.5410774	663.1301	3.933182	0	9	886	527						Frog_fixed.avi	0
18457	1108	883.3346	504.2804	0.4005707	0.5356472	668.5274	4.006519	0	891.0297	560.1996	0.2681733	0.5409794	663.0869	3.918392	0	9	887	532						Frog_fixed.avi	0
18473	1109	879.3999	512.9069	0.4006459	0.5356007	668.6457	3.992951	0	900.9235	550.5265	0.2682195	0.5408946	663.0856	3.887316	0	9	890	532						Frog_fixed.avi	0
18490	1110	879.3046	510.0981	0.4007113	0.5355786	668.7075	3.949674	0	884.3338	553.6334	0.2682918	0.5408688	663.2543	3.91032	0	9	882	532						Frog_fixed.avi	0
18507	1111	876.1714	517.1489	0.4007877	0.5355834	668.6467	3.94291	0	892.5467	541.1572	0.2683749	0.5409846	663.5592	3.916099	0	9	884	529						Frog_fixed.avi	0
18523	1112	877.519	508.8062	0.4008188	0.5356128	668.7129	4.028866	0	888.8654	551.476	0.2684205	0.5407457	663.6078	3.878663	0	9	883	530						Frog_fixed.avi	0
18540	1113	875.7488	512.5005	0.4008014	0.5356504	668.7578	4.012389	0	893.8359	543.0334	0.2684055	0.5410925	663.6078	3.923211	0	9	885	528						Frog_fixed.avi	0
18557	1114	881.2042	514.3138	0.4007531	0.5357646	668.8412	3.97757	0	895.2422	543.3982	0.2683233	0.5412318	663.3986	3.901537	0	9	888	529						Frog_fixed.avi	0
18573	1115	881.6888	514.0282	0.4006524	0.5359123	668.7758	4.047934	0	881.7431	547.2734	0.2682684	0.5412142	663.3757	3.894758	0	9	882	531						Frog_fixed.avi	0
18590	1116	871.7059	525.1859	0.4004814	0.5360616	668.5815	4.033399	0	894.7794	547.2695	0.2680901	0.5417233	663.3757	3.9127	0	9	883	536						Frog_fixed.avi	0
18607	1117	880.3387	512.6981	0.4003465	0.5363862	668.5859	4.024358	0	883.168	533.4857	0.2679037	0.5420986	663.5725	3.930782	0	9	882	523						Frog_fixed.avi	0
18623	1118	875.2344	520.122	0.4001735	0.5366002	668.8196	4.054385	0	894.1074	544.8209	0.2677365	0.5423144	663.3065	3.906591	0	9	885	532						Frog_fixed.avi	0
18640	1119	870.4674	518.8843	0.3999678	0.5367297	668.6463	4.056556	0	888.9893	550.536	0.2675698	0.5425839	663.5307	3.927112	0	9	880	535						Frog_fixed.avi	0
18657	1120	879.3909	527.1063	0.399867	0.5368275	668.6412	4.046584	0	886.7766	537.9273	0.2674136	0.5429066	663.5892	3.953715	0	9	883	533						Frog_fixed.avi	0
18673	1121	875.6235	526.6754	0.3997183	0.5368983	668.7721	4.06485	0	893.842	544.9623	0.2673027	0.5429931	663.5016	3.923984	0	9	885	536						Frog_fixed.avi	0
18690	1122	882.9296	528.5664	0.3996076	0.5368986	668.8997	4.071046	0	888.3202	557.1382	0.2672302	0.5428926	663.4911	3.925574	0	9	886	543						Frog_fixed.avi	0
18707	1123	864.9697	529.8057	0.399446	0.5368717	668.6261	4.062144	0	891.5974	546.4396	0.2670618	0.5431554	663.4911	3.945211	0	9	878	538						Frog_fixed.avi	0
18723	1124	868.8294	528.8955	0.3993616	0.5368416	668.6521	4.028316	0	891.6171	558.4949	0.2669575	0.5432323	663.6538	3.941866	0	9	880	544						Frog_fixed.avi	0
18740	1125	869.1407	535.9612	0.3992198	0.5368053	668.915	4.039105	0	889.2893	549.2094	0.2668355	0.5433733	663.8505	3.947337	0	9	879	543						Frog_fixed.avi	0
18757	1126	865.8796	530.9624	0.3990842	0.5368168	669.0746	4.052851	0	897.5026	537.9387	0.2667249	0.5435516	663.7205	3.970051	0	9	882	534						Frog_fixed.avi	0
18773	1127	861.7046	512.1533	0.3989241	0.5367712	668.7032	4.112868	0	890.448	536.6107	0.2665951	0.543632	663.8026	3.985548	0	10	876	524						Frog_fixed.avi	0
18790	1128	871.142	420.7584	0.3986793	0.5365058	669.0126	4.097116	0	916.8547	439.3693	0.2665496	0.5433758	663.9229	3.94452	0	10	894	430						Frog_fixed.avi	0
18807	1129	870.8234	444.7134	0.3984987	0.5365804	669.1253	4.092073	0	894.4327	468.1758	0.2663324	0.5436682	664.0082	3.995243	0	10	883	456						Frog_fixed.avi	0
18823	1130	875.4117	428.1606	0.398362	0.5366356	668.8907	4.108834	0	899.8154	470.8592	0.2661718	0.5437428	663.8508	4.011	0	10	888	450						Frog_fixed.avi	0
18840	1131	870.683	460.1416	0.3982008	0.5366676	669.0502	4.076549	0	886.2073	471.485	0.265998	0.5436545	663.8569	3.97981	0	10	878	466						Frog_fixed.avi	0
18856	1132	871.017	454.819	0.3980515	0.5367383	669.1706	4.070817	0	903.1158	473.791	0.2658151	0.5437899	663.8569	3.987509	0	10	887	464						Frog_fixed.avi	0
18873	1133	870.4544	442.7011	0.3978721	0.5367959	668.8126	4.061913	0	900.2393	485.1589	0.2656692	0.5440958	663.8569	4.037198	0	10	885	464						Frog_fixed.avi	0
18890	1134	879.0454	459.3334	0.3977935	0.5368769	668.8499	4.135299	0	885.7417	481.9078	0.2655429	0.5441031	663.9028	3.976101	0	10	882	471						Frog_fixed.avi	0
18906	1135	867.8547	448.6187	0.3976689	0.5370322	669.0621	4.084025	0	903.5723	451.9409	0.2654199	0.5445201	663.9028	4.019241	0	10	886	450						Frog_fixed.avi	0
18923	1136	873.1183	441.9577	0.3975816	0.5371154	669.1274	4.146314	0	898.6624	469.8724	0.2653213	0.5444732	664.0532	4.012431	0	10	886	456						Frog_fixed.avi	0
18940	1137	877.1006	431.9459	0.3975081	0.5372048	669.1701	4.11178	0	904.5709	466.5828	0.2652646	0.5445731	664.0912	4.026236	0	10	891	449						Frog_fixed.avi	0
18956	1138	882.7972	434.442	0.3974634	0.5372483	669.1694	4.116862	0	907.7051	473.9342	0.2652195	0.5446253	664.0598	4.028436	0	10	895	454						Frog_fixed.avi	0
18973	1139	882.4531	441.2087	0.3974261	0.5373186	669.1032	4.134355	0	890.1313	489.3403	0.2651664	0.5446867	663.9297	4.050286	0	10	886	465						Frog_fixed.avi	0
18990	1140	868.3041	441.5225	0.3973661	0.5373667	668.8948	4.103702	0	904.3091	485.8972	0.2651124	0.5447259	663.8309	4.033147	0	10	886	464						Frog_fixed.avi	0
19006	1141	870.6705	446.7162	0.397336	0.5374515	668.8751	4.097928	0	886.1364	473.9904	0.2650685	0.5447195	663.8294	4.013518	0	10	878	460						Frog_fixed.avi	0
19023	1142	878.1443	443.3028	0.397318	0.5375534	668.8644	4.136397	0	899.9908	475.1259	0.2649985	0.5450512	663.8294	4.035563	0	10	889	459						Frog_fixed.avi	0
19040	1143	871.2361	451.5021	0.3972415	0.5377222	669.0469	4.136289	0	886.6706	461.793	0.2649566	0.545089	663.9012	4.014141	0	10	879	457						Frog_fixed.avi	0
19056	1144	874.0092	428.2353	0.3972021	0.5379655	669.0119	4.086567	0	903.9863	452.1577	0.2648917	0.5454236	663.9012	4.014015	0	10	889	440						Frog_fixed.avi	0
19073	1145	869.0088	439.2943	0.3971826	0.5381147	669.0169	4.12399	0	897.6675	461.7466	0.2648616	0.5455254	664.0817	4.037529	0	10	883	451						Frog_fixed.avi	0
19090	1146	868.7979	446.9943	0.3971556	0.538268	669.11	4.124233	0	901.3567	474.4877	0.264835	0.5456476	664.0651	4.035664	0	10	885	461						Frog_fixed.avi	0
19106	1147	876.2271	447.7797	0.3971618	0.5384086	669.1429	4.117074	0	902.4916	451.9598	0.2648412	0.5459692	664.1636	4.036348	0	10	889	450						Frog_fixed.avi	0
19123	1148	873.8369	449.3159	0.3971965	0.5385526	669.035	4.114153	0	903.1357	452.0919	0.2648686	0.5460492	664.134	4.032768	0	10	888	451						Frog_fixed.avi	0
19140	1149	875.7272	431.9911	0.3972507	0.5387635	668.9946	4.129746	0	911.3767	455.0952	0.2649442	0.5460151	664.1418	4.00878	0	10	894	444						Frog_fixed.avi	0
19156	1150	873.5343	431.2235	0.397358	0.5389014	668.8144	4.128332	0	895.3669	448.3838	0.2650575	0.5459285	664.1352	3.989413	0	10	884	440						Frog_fixed.avi	0
19173	1151	875.619	434.175	0.3974862	0.5389552	669.192	4.108824	0	906.7197	455.4262	0.2652022	0.5460894	664.1352	4.012183	0	10	891	445						Frog_fixed.avi	0
19190	1152	873.7619	439.386	0.3976231	0.5390075	669.1128	4.100976	0	893.7238	463.7196	0.2653354	0.5458941	664.1794	4.005942	0	10	884	452						Frog_fixed.avi	0
19206	1153	878.2599	427.8697	0.3977802	0.5390594	669.0121	4.103898	0	887.9957	445.1432	0.2654644	0.5458922	664.1794	4.010474	0	10	883	437						Frog_fixed.avi	0
19223	1154	875.2078	438.0402	0.3979268	0.5391239	669.1688	4.077284	0	892.9642	462.8364	0.2656363	0.5458692	664.1794	3.983134	0	10	884	450						Frog_fixed.avi	0
19240	1155	877.5541	443.4516	0.3980459	0.5392068	669.2103	4.135448	0	897.9235	454.1574	0.2657715	0.5461025	664.1794	4.019063	0	10	888	449						Frog_fixed.avi	0
19256	1156	869.8852	440.4727	0.3981458	0.5393048	669.2542	4.067575	0	904.8642	449.5056	0.2658698	0.5461456	664.2669	4.032797	0	10	887	445						Frog_fixed.avi	0
19273	1157	876.9972	424.3073	0.3982549	0.5396044	669.3154	4.085985	0	893.1196	459.399	0.2659506	0.546213	664.2581	4.011712	0	10	885	442						Frog_fixed.avi	0
19290	1158	881.3293	437.9323	0.3983474	0.5398616	669.119	4.057446	0	886.5789	467.4899	0.2660584	0.5461624	664.2527	3.994104	0	10	884	453						Frog_fixed.avi	0
19306	1159	873.6331	444.3355	0.398404	0.5400921	669.2435	4.096135	0	882.9566	475.3555	0.2661333	0.546457	664.2527	3.971798	0	10	878	460						Frog_fixed.avi	0
19323	1160	881.3087	461.8147	0.3984405	0.5406734	669.4649	4.052813	0	901.648	490.8714	0.2662663	0.5470923	664.2527	3.993556	0	11	891	476						Frog_fixed.avi	0
19340	1161	881.6581	509.5509	0.3984485	0.5412425	669.5623	4.05498	0	891.8931	511.5922	0.2663514	0.5477061	664.501	3.997984	0	11	887	511						Frog_fixed.avi	0
19356	1162	881.6906	498.3659	0.3985622	0.5414917	669.6467	4.060522	0	892.5472	524.0889	0.2664348	0.5476001	664.5168	3.989328	0	11	887	511						Frog_fixed.avi	0
19373	1163	874.4656	510.0773	0.3986703	0.5416525	669.7043	4.069514	0	896.5809	522.1708	0.2665575	0.5478863	664.5168	4.005579	0	11	886	516						Frog_fixed.avi	0
19390	1164	881.0011	513.6087	0.3988378	0.5417925	669.7753	4.080916	0	902.7452	521.2158	0.2667298	0.5479454	664.7598	3.99565	0	11	892	517						Frog_fixed.avi	0
19406	1165	881.3209	501.3004	0.3990181	0.541959	669.8048	4.081406	0	886.6446	528.7324	0.2668949	0.5477279	664.7808	3.986366	0	11	884	515						Frog_fixed.avi	0
19423	1166	877.894	502.8503	0.3991638	0.5420216	669.8509	4.057767	0	879.3992	545.4739	0.2670349	0.547689	664.7808	4.001714	0	11	879	524						Frog_fixed.avi	0
19439	1167	884.3657	490.1205	0.3993401	0.5420624	669.9197	4.082995	0	898.982	521.7189	0.2672156	0.5478516	664.7808	4.003963	0	11	892	506						Frog_fixed.avi	0
19456	1168	885.6592	504.369	0.3995074	0.5420618	669.8608	4.074938	0	893.7977	524.9424	0.2673575	0.5477954	664.799	4.022188	0	11	890	515						Frog_fixed.avi	0
19473	1169	884.9051	502.1866	0.3995821	0.5420945	669.9651	4.066905	0	899.6765	527.5041	0.2674553	0.5477016	665.0146	4.031242	0	11	892	515						Frog_fixed.avi	0
19489	1170	880.106	504.687	0.3996578	0.5421053	669.9832	4.050553	0	887.9489	534.7215	0.2675025	0.5475771	665.0306	4.039928	0	11	884	520						Frog_fixed.avi	0
19506	1171	884.3055	512.6536	0.3997172	0.5421048	669.9102	4.082012	0	892.0087	526.8164	0.2675718	0.5475224	665.0444	4.030108	0	11	888	520						Frog_fixed.avi	0
19523	1172	871.6806	503.7217	0.399765	0.5421753	669.8134	4.059895	0	888.5593	536.9078	0.2676499	0.5472634	665.0502	4.015646	0	11	880	520						Frog_fixed.avi	0
19539	1173	878.2645	507.3081	0.3998378	0.5422547	670.0107	4.078597	0	893.3256	531.5234	0.267668	0.5475919	665.0502	4.02876	0	11	886	519						Frog_fixed.avi	0
19556	1174	882.2602	510.0643	0.3998592	0.5423921	669.8699	4.104485	0	905.7433	514.6063	0.2676743	0.5478028	664.953	4.019414	0	11	894	512						Frog_fixed.avi	0
19573	1175	888.2499	516.065	0.3999011	0.5425966	669.7435	4.067141	0	892.3981	539.9729	0.2677057	0.5476862	664.9469	4.004356	0	11	890	528						Frog_fixed.avi	0
19589	1176	872.8022	510.3244	0.399879	0.5428714	669.8065	4.054451	0	895.0709	536.8627	0.267693	0.5481347	664.9469	4.043451	0	11	884	524						Frog_fixed.avi	0
19606	1177	883.9911	508.0241	0.3999231	0.54302	669.7731	4.088531	0	888.7169	525.2288	0.2677285	0.5480687	664.8478	4.027225	0	11	886	517						Frog_fixed.avi	0
19623	1178	883.7388	510.6753	0.3998974	0.5430967	669.691	4.07493	0	900.9702	531.3928	0.2676941	0.5483609	664.8478	4.043028	0	11	892	521						Frog_fixed.avi	0
19639	1179	877.5874	515.0559	0.3998616	0.5430902	669.8342	4.076141	0	893.0879	536.8797	0.2676536	0.5483842	664.9112	4.063152	0	11	885	526						Frog_fixed.avi	0
19656	1180	866.4691	498.8111	0.3998045	0.5430499	669.6165	4.054379	0	899.2923	512.3146	0.2676428	0.5485012	664.849	4.058165	0	11	883	506						Frog_fixed.avi	0
19673	1181	872.6436	506.1811	0.3997963	0.5429589	669.7737	4.088584	0	901.9999	532.4756	0.2676122	0.5483053	664.9155	4.059628	0	11	887	519						Frog_fixed.avi	0
19689	1182	875.9825	513.6279	0.3997497	0.5428656	669.8831	4.082347	0	890.0112	526.9361	0.2675523	0.548291	664.8996	4.040218	0	11	883	520						Frog_fixed.avi	0
19706	1183	877.5162	504.8463	0.399704	0.5428397	669.9915	4.090278	0	896.8851	540.927	0.2675427	0.5482441	664.9419	4.065713	0	11	887	523						Frog_fixed.avi	0
19723	1184	871.8877	511.0721	0.3996427	0.5428861	669.9656	4.079396	0	898.6536	529.8374	0.2674863	0.5484276	665.0892	4.065888	0	11	885	520						Frog_fixed.avi	0
19739	1185	868.8011	509.0479	0.3995897	0.5429789	670.0281	4.076024	0	886.6271	531.8773	0.2674631	0.5483164	665.0972	4.029675	0	11	878	520						Frog_fixed.avi	0
19756	1186	873.3139	508.8871	0.399545	0.5429884	669.9893	4.074784	0	882.827	529.8665	0.267416	0.5483615	665.0972	4.046498	0	11	878	519						Frog_fixed.avi	0
19773	1187	878.6918	508.3246	0.3994906	0.5429953	670.057	4.125727	0	896.0878	519.5914	0.2673131	0.5486324	665.0972	4.05297	0	11	887	514						Frog_fixed.avi	0
19789	1188	879.6774	511.7511	0.3993822	0.543049	670.2437	4.137489	0	905.3683	522.4683	0.2672514	0.5486928	665.0243	4.047808	0	11	893	517						Frog_fixed.avi	0
19806	1189	879.1459	503.4033	0.3993408	0.5431126	670.2968	4.110912	0	902.4602	534.8573	0.2671966	0.5487205	665.1193	4.057931	0	11	891	519						Frog_fixed.avi	0
19823	1190	883.7969	513.0504	0.3993497	0.543191	670.2395	4.071813	0	887.3825	543.2616	0.2672357	0.5485793	665.0987	4.033657	0	11	886	528						Frog_fixed.avi	0
19839	1191	882.8081	511.2754	0.3993814	0.5432388	670.2133	4.088914	0	888.7994	536.9446	0.2672811	0.5486388	665.0987	4.027076	0	11	886	524						Frog_fixed.avi	0
19856	1192	876.8446	512.9123	0.3994443	0.543267	670.1125	4.133681	0	897.0364	535.4847	0.2673001	0.5488586	665.0987	4.035972	0	11	887	524						Frog_fixed.avi	0
19873	1193	873.049	520.0342	0.3995273	0.5432694	670.1508	4.055442	0	900.4835	530.9605	0.2673874	0.5488294	665.0074	4.030797	0	11	887	525						Frog_fixed.avi	0
19889	1194	875.9213	519.5911	0.3995847	0.5432356	670.1851	4.127941	0	879.8023	542.5906	0.2674737	0.5486251	665.0178	4.033429	0	11	878	531						Frog_fixed.avi	0
19906	1195	864.6707	514.0719	0.399601	0.5431826	670.1226	4.100214	0	885.4839	545.4291	0.2674789	0.5485615	665.0178	4.022562	0	11	875	530						Frog_fixed.avi	0
19923	1196	868.8281	506.0478	0.3995904	0.5431693	670.0618	4.042569	0	894.0781	523.9214	0.2674941	0.5487096	665.0178	4.055163	0	11	881	515						Frog_fixed.avi	0
19939	1197	875.7	516.9172	0.3996059	0.543218	670.0894	4.084671	0	891.986	520.8403	0.2674801	0.5488195	665.1588	4.06133	0	11	884	519						Frog_fixed.avi	0
19956	1198	874.4033	514.218	0.3996075	0.5433391	670.1436	4.115588	0	892.5814	511.8214	0.2674887	0.5489121	665.153	4.083864	0	11	883	513						Frog_fixed.avi	0
19973	1199	865.1943	504.7304	0.3995953	0.5435479	670.1034	4.063033	0	879.041	547.8591	0.2674925	0.5488851	665.1054	4.077842	0	11	872	526						Frog_fixed.avi	0
19989	1200	870.3785	499.6705	0.3996235	0.5436531	670.152	4.086814	0	894.2227	531.1537	0.2675416	0.549017	665.4213	4.042224	0	11	882	515						Frog_fixed.avi	0
20006	1201	868.4419	504.8064	0.3996653	0.5437866	670.0906	4.067163	0	879.3393	534.8457	0.2676336	0.5488999	665.44	4.020929	0	11	874	520						Frog_fixed.avi	0
20022	1202	861.262	509.2489	0.3996821	0.5438674	670.114	4.09873	0	890.4988	510.688	0.2676067	0.5492174	665.44	4.044229	0	11	876	510						Frog_fixed.avi	0
20039	1203	867.4627	507.6091	0.3997411	0.5438375	670.1342	4.118279	0	889.6223	514.57	0.2676461	0.5491949	665.2141	4.048919	0	11	879	511						Frog_fixed.avi	0
20056	1204	865.9644	501.5672	0.399812	0.5437967	670.2597	4.041264	0	881.1196	510.4106	0.2676978	0.5491169	665.2584	4.055673	0	11	874	506						Frog_fixed.avi	0
20072	1205	867.2288	495.67	0.3998861	0.5437009	670.3436	4.087564	0	885.5593	534.8691	0.2677928	0.5488361	665.1297	4.046194	0	11	876	515						Frog_fixed.avi	0
20089	1206	864.2244	498.6036	0.3999503	0.5436139	670.3082	4.117933	0	881.46	532.7779	0.2678547	0.5487791	665.1255	4.028172	0	11	873	516						Frog_fixed.avi	0
20106	1207	860.4041	514.5757	0.400043	0.5435929	670.1575	4.059952	0	887.7965	531.763	0.2679088	0.5487358	665.1592	4.033623	0	11	874	523						Frog_fixed.avi	0
20122	1208	865.3421	504.3662	0.4000602	0.543623	670.1642	4.078278	0	869.9295	536.9073	0.2679302	0.548735	665.2639	4.025007	0	11	868	521						Frog_fixed.avi	0
20139	1209	866.2176	504.7556	0.4000861	0.5436885	670.2212	4.077134	0	878.0219	531.5406	0.2679556	0.5487717	665.3545	4.021058	0	11	872	518						Frog_fixed.avi	0
20156	1210	862.2645	506.6875	0.4000955	0.5437099	670.2369	4.112149	0	875.7889	537.9664	0.2679656	0.5487855	665.3675	4.019642	0	11	869	522						Frog_fixed.avi	0
20172	1211	864.9539	496.9168	0.4000985	0.5437989	670.1259	4.113031	0	878.3743	541.0373	0.2679696	0.5488781	665.4816	4.03002	0	11	872	519						Frog_fixed.avi	0
20189	1212	863.6002	498.9847	0.4000883	0.5438254	670.2049	4.072604	0	874.331	537.8983	0.2679286	0.5488428	665.2825	4.021487	0	11	869	518						Frog_fixed.avi	0
20206	1213	862.8779	511.7887	0.400064	0.5438203	670.1509	4.116479	0	875.5417	530.1902	0.2679121	0.5489336	665.2344	4.037798	0	11	869	521						Frog_fixed.avi	0
20222	1214	862.7429	510.6779	0.3999807	0.5437329	670.3006	4.09177	0	868.6886	536.5911	0.2678272	0.5488034	665.0212	4.031426	0	11	866	524						Frog_fixed.avi	0
20239	1215	858.6067	504.8551	0.3999029	0.5435643	670.1392	4.092681	0	869.66	530.2545	0.2677568	0.5486996	665.0467	4.00853	0	11	864	518						Frog_fixed.avi	0
20256	1216	859.2716	514.5313	0.3998738	0.5433571	670.2849	4.068862	0	875.5681	522.1678	0.267691	0.5486013	665.2026	4.016885	0	11	867	518						Frog_fixed.avi	0
20272	1217	854.1176	497.457	0.3998354	0.5431165	670.1246	4.080133	0	860.5262	537.5712	0.2676624	0.5481017	665.2113	3.983364	0	11	857	518						Frog_fixed.avi	0
20289	1218	848.3491	504.8164	0.3998085	0.5428787	670.1993	4.035423	0	874.4364	538.972	0.2676235	0.5479809	665.2113	4.007771	0	11	861	522						Frog_fixed.avi	0
20306	1219	856.7822	515.1639	0.3997969	0.5424897	670.2842	4.076974	0	855.4843	520.0435	0.2676126	0.5476176	665.2062	3.980686	0	11	856	518						Frog_fixed.avi	0
20322	1220	856.7764	498.1986	0.3997991	0.5423349	670.1716	4.098405	0	871.9677	519.8633	0.2676134	0.5477041	665.2062	4.020405	0	11	864	509						Frog_fixed.avi	0
20339	1221	849.8633	503.6423	0.3997917	0.5421776	670.2187	4.060584	0	861.6223	536.2255	0.2675959	0.5474389	665.2869	4.018362	0	11	856	520						Frog_fixed.avi	0
20356	1222	839.4308	506.3334	0.3997446	0.5420109	670.0676	4.028541	0	863.2842	550.356	0.2675775	0.5472629	665.3006	4.017069	0	11	851	528						Frog_fixed.avi	0
20372	1223	850.3035	504.2183	0.3997374	0.5418445	670.1614	4.052108	0	870.8048	530.3564	0.2675464	0.5471712	665.3591	3.990509	0	11	861	517						Frog_fixed.avi	0
20389	1224	846.514	508.3051	0.3996902	0.5417012	670.0634	4.065702	0	867.9753	529.0072	0.2675208	0.5470746	665.401	3.995955	0	11	857	519						Frog_fixed.avi	0
20406	1225	835.1816	514.7024	0.3996545	0.5416002	670.0611	4.051227	0	860.3529	527.155	0.2674928	0.5470138	665.3822	4.00757	0	11	848	521						Frog_fixed.avi	0
20422	1226	841.067	500.9219	0.3996423	0.5414916	670.1086	4.041289	0	868.3902	511.2604	0.267465	0.5468455	665.2691	3.97823	0	11	855	506						Frog_fixed.avi	0
20439	1227	845.1887	499.9883	0.3996057	0.5413676	670.1059	4.068866	0	849.8423	544.5258	0.2674131	0.5466238	665.0294	3.986937	0	11	848	522						Frog_fixed.avi	0
20456	1228	845.0463	502.6394	0.3995957	0.5411949	670.0811	4.073952	0	859.8819	531.0858	0.2674249	0.5464374	665.1686	3.972219	0	11	852	517						Frog_fixed.avi	0
20472	1229	841.6563	503.4907	0.3995887	0.5409015	669.9693	4.047006	0	845.6664	535.3831	0.2673716	0.5461071	664.8826	3.990181	0	11	844	519						Frog_fixed.avi	0
20489	1230	841.4265	504.4229	0.3995662	0.5406674	669.978	4.086002	0	849.2709	545.0533	0.2673656	0.5457196	664.9691	3.968474	0	11	845	525						Frog_fixed.avi	0
20506	1231	843.2065	495.4762	0.3995616	0.5404642	669.8173	4.069525	0	843.4222	540.0889	0.2673454	0.5454773	664.7446	3.994432	0	11	843	518						Frog_fixed.avi	0
20522	1232	844.844	519.2302	0.3995637	0.5401386	669.7587	4.048313	0	842.1786	541.1712	0.2673376	0.5452526	664.8077	3.980663	0	11	844	530						Frog_fixed.avi	0
20539	1233	832.7458	518.5488	0.399553	0.5399494	669.6541	4.020976	0	843.4921	547.8636	0.2673229	0.544866	664.6439	3.98365	0	11	838	533						Frog_fixed.avi	0
20555	1234	837.1839	508.0394	0.399549	0.5397632	669.5663	4.006173	0	846.301	538.3708	0.2673377	0.5444471	664.6262	3.952731	0	11	842	523						Frog_fixed.avi	0
20572	1235	842.4969	507.7339	0.3995441	0.5395679	669.4905	4.085917	0	867.5653	507.3394	0.2672908	0.5445042	664.6262	3.938047	0	11	855	508						Frog_fixed.avi	0
20589	1236	841.692	511.4502	0.3995231	0.5392849	669.3099	4.046025	0	854.0975	524.0323	0.2672856	0.5442262	664.4196	4.007693	0	11	848	518						Frog_fixed.avi	0
20605	1237	843.2057	515.1565	0.3995143	0.5391333	669.2829	4.066615	0	856.6171	539.1482	0.2672538	0.5439318	664.3557	3.966981	0	11	850	527						Frog_fixed.avi	0
20622	1238	815.0453	476.2261	0.3995438	0.5386665	669.5641	4.045871	0	830.9454	474.5407	0.2673185	0.5437069	664.1681	3.970547	0	11	823	475						Frog_fixed.avi	0
20639	1239	836.5538	492.8187	0.3994558	0.5384701	669.3943	4.053978	0	841.3407	511.4587	0.2672299	0.5434893	663.8628	3.972825	0	11	839	502						Frog_fixed.avi	0
20655	1240	824.4166	483.2718	0.3994014	0.538285	669.0845	4.025318	0	833.4702	512.6497	0.2671259	0.5432161	663.8476	3.982953	0	11	829	498						Frog_fixed.avi	0
20672	1241	838.3826	480.3258	0.3993286	0.5381011	669.0191	4.062317	0	818.9133	520.0337	0.2669994	0.5430697	663.7573	3.993087	0	11	829	500						Frog_fixed.avi	0
20689	1242	833.3265	477.0497	0.3992078	0.5378372	669.2285	4.073606	0	842.5982	496.7023	0.266876	0.5430004	663.8217	3.959419	0	11	838	487						Frog_fixed.avi	0
20705	1243	827.9126	496.3413	0.3991025	0.5376109	669.302	4.047495	0	841.1915	488.274	0.2667716	0.5428326	663.629	3.956519	0	11	835	492						Frog_fixed.avi	0
20722	1244	832.4653	472.3959	0.3990195	0.5374385	669.2509	4.062497	0	833.1727	505.049	0.266655	0.5425894	663.5706	3.945997	0	11	833	489						Frog_fixed.avi	0
20739	1245	828.5261	494.9731	0.3989312	0.5370874	669.1417	4.030252	0	821.6843	524.11	0.2665257	0.542295	663.5325	3.994053	0	11	825	510						Frog_fixed.avi	0
20755	1246	834.7897	484.7296	0.3988476	0.5367764	668.9109	4.062209	0	830.2839	505.8553	0.2664414	0.5421259	663.5426	3.981773	0	11	833	495						Frog_fixed.avi	0
20772	1247	829.3389	481.2642	0.3987881	0.5365132	668.8151	4.04801	0	836.7737	506.4333	0.2663603	0.5417472	663.6594	3.955952	0	11	833	494						Frog_fixed.avi	0
20789	1248	824.7355	500.8499	0.3986956	0.5360352	668.8867	4.025533	0	830.9421	506.4937	0.2662962	0.5414137	663.3921	3.980815	0	11	828	504						Frog_fixed.avi	0
20805	1249	825.9455	491.1123	0.3986272	0.5357294	668.8926	4.04391	0	822.7988	504.1294	0.2661961	0.5410961	663.1079	3.996085	0	11	824	498						Frog_fixed.avi	0
20822	1250	829.2206	494.4093	0.3985276	0.5353329	668.699	4.037035	0	821.6234	515.0153	0.2661016	0.5406994	663.0936	3.991266	0	11	825	505						Frog_fixed.avi	0
20839	1251	828.7127	482.8148	0.3984263	0.5349854	668.5171	4.045769	0	825.9958	487.7966	0.2659778	0.5405016	663.1812	3.989754	0	11	827	485						Frog_fixed.avi	0
20855	1252	834.2002	486.8867	0.3983617	0.5346349	668.4363	4.037025	0	823.3857	512.5295	0.2658719	0.5401121	662.9976	3.997006	0	11	829	500						Frog_fixed.avi	0
20872	1253	825.0994	500.4931	0.3982835	0.5343331	668.305	4.045202	0	826.5179	510.4551	0.2657588	0.5398101	662.8288	3.966425	0	11	826	505						Frog_fixed.avi	0
20889	1254	828.9312	494.1659	0.3982208	0.5340354	668.0671	4.046691	0	818.4787	506.2846	0.2656919	0.5396613	662.6381	4.009509	0	11	824	500						Frog_fixed.avi	0
20905	1255	835.4805	487.2888	0.3981569	0.5338314	668.2189	4.087023	0	826.8192	491.9489	0.2656507	0.5394724	662.5872	4.004871	0	11	831	490						Frog_fixed.avi	0
20922	1256	827.281	502.9007	0.3981024	0.5335993	668.0681	4.009754	0	836.1659	517.1188	0.2655761	0.5390913	662.5694	4.000793	0	11	832	510						Frog_fixed.avi	0
20939	1257	835.5991	479.6181	0.3980398	0.5334265	667.8925	4.055411	0	825.0821	505.671	0.2654999	0.5389463	662.4622	4.023014	0	11	830	493						Frog_fixed.avi	0
20955	1258	822.2361	491.7746	0.3980188	0.5332674	667.7595	4.054308	0	835.9006	500.3474	0.265448	0.5387462	662.3593	3.975291	0	11	829	496						Frog_fixed.avi	0
20972	1259	826.0717	491.2849	0.3979895	0.5329878	667.6844	4.072357	0	828.3987	509.6236	0.2654104	0.5384092	662.0868	3.996817	0	11	827	500						Frog_fixed.avi	0
20989	1260	827.9409	477.123	0.3979929	0.5327102	667.5531	4.025767	0	826.6068	508.1998	0.2653929	0.5382284	661.9559	4.016884	0	11	827	493						Frog_fixed.avi	0
21005	1261	837.8101	482.5541	0.3979693	0.5324876	667.4861	4.063185	0	829.7092	489.7158	0.2653795	0.5380505	661.9891	4.000212	0	11	834	486						Frog_fixed.avi	0
21022	1262	831.3485	479.9485	0.3979432	0.532137	667.5132	4.063044	0	829.5993	512.2481	0.2653499	0.5375831	662.0072	4.012738	0	11	830	496						Frog_fixed.avi	0
21039	1263	837.7084	490.8863	0.397912	0.5317951	667.3508	4.046814	0	833.3256	505.2375	0.2653053	0.5373532	662.028	4.015734	0	11	836	498						Frog_fixed.avi	0
21055	1264	840.1953	488.8557	0.3978842	0.5314475	667.2563	4.083006	0	843.4277	500.4202	0.2652788	0.5370118	662.0936	4.020232	0	11	842	495						Frog_fixed.avi	0
21072	1265	840.1392	482.8773	0.3978244	0.531136	667.2577	4.037037	0	845.6119	511.1989	0.2652147	0.536684	661.9015	4.017953	0	11	843	497						Frog_fixed.avi	0
21089	1266	844.2491	481.645	0.3977732	0.5309126	667.1661	4.0225	0	848.518	486.8332	0.2651772	0.536492	661.9069	4.023464	0	11	846	484						Frog_fixed.avi	0
21105	1267	840.3632	473.6183	0.3976638	0.5304877	666.7867	4.065077	0	855.4215	501.5673	0.2651055	0.536127	661.7632	4.005437	0	12	848	488						Frog_fixed.avi	0
21122	1268	857.8319	448.3127	0.3975504	0.5301484	666.7352	4.053834	0	861.9849	457.8065	0.2650204	0.5357559	661.5672	3.999031	0	12	860	453						Frog_fixed.avi	0
21138	1269	853.9127	458.7127	0.3975435	0.5298437	666.5496	4.083708	0	-1280	-1024	-1	-1	-1	-1	4	12	854	459						Frog_fixed.avi	0
21155	1270	854.1528	456.3532	0.3975534	0.5294698	666.5596	4.052875	0	866.8065	477.9314	0.2649792	0.5350083	661.5672	4.016793	0	12	860	467						Frog_fixed.avi	0
21172	1271	853.8164	454.1234	0.3975659	0.5291941	666.4891	4.073349	0	868.7595	474.5775	0.2649989	0.5346925	661.5331	4.016275	0	12	861	464						Frog_fixed.avi	0
21188	1272	858.8305	460.1315	0.3975987	0.5288173	666.4619	4.061211	0	876.6088	478.3188	0.2650383	0.5342434	661.5259	4.000156	0	12	868	469						Frog_fixed.avi	0
21205	1273	855.6611	463.7367	0.3976439	0.5285718	666.3947	4.064239	0	866.0157	459.3713	0.2650692	0.5340643	661.3115	4.010896	0	12	861	462						Frog_fixed.avi	0
21222	1274	856.3757	449.452	0.3977139	0.5283563	666.4331	4.076774	0	867.4044	467.414	0.2651192	0.5336928	661.5698	4.011209	0	12	862	458						Frog_fixed.avi	0
21238	1275	852.2486	458.7379	0.3977593	0.5280033	666.2983	4.092876	0	874.4833	463.2411	0.2651634	0.5333565	661.4412	3.984262	0	12	863	461						Frog_fixed.avi	0
21255	1276	867.7756	454.4814	0.3978368	0.5277769	666.371	4.046197	0	877.3639	453.3464	0.2652029	0.5331286	661.3539	3.976543	0	12	873	454						Frog_fixed.avi	0
21272	1277	869.95	449.7339	0.3979082	0.5276003	666.4571	4.050021	0	889.8988	469.388	0.2652685	0.5328778	661.4108	3.98482	0	12	880	460						Frog_fixed.avi	0
21288	1278	877.9651	442.8204	0.397936	0.5274528	666.3956	4.089828	0	888.0382	461.4082	0.2652629	0.5327469	661.4238	4.009912	0	12	883	452						Frog_fixed.avi	0
21305	1279	874.2298	457.9366	0.397933	0.5273669	666.1055	4.047366	0	891.8859	471.1262	0.2652682	0.5326114	661.383	3.996088	0	12	883	465						Frog_fixed.avi	0
21322	1280	870.4625	452.8245	0.3979486	0.5273647	666.0527	4.075012	0	892.8282	465.5968	0.2652823	0.5326113	661.3416	3.991486	0	12	882	459						Frog_fixed.avi	0
21338	1281	887.6763	449.9422	0.3980039	0.527429	666.0613	4.028493	0	899.3221	470.8497	0.2652997	0.5325659	661.3729	3.983252	0	12	893	460						Frog_fixed.avi	0
21355	1282	881.0218	449.3861	0.3979844	0.5274427	666.2056	4.070219	0	884.6765	476.7708	0.2652836	0.5325786	661.1	4.014431	0	12	883	463						Frog_fixed.avi	0
21372	1283	883.3816	461.7167	0.3980208	0.5273057	666.0469	4.048687	0	892.9241	465.6926	0.2653109	0.5325465	661.2276	4.002872	0	12	888	464						Frog_fixed.avi	0
21388	1284	885.3656	459.6583	0.3980518	0.5272397	665.9641	4.082077	0	903.6447	469.2207	0.2653396	0.5324016	661.2404	3.9899	0	12	895	464						Frog_fixed.avi	0
21405	1285	890.0048	454.0702	0.3980711	0.5271037	666.1017	4.084414	0	891.5331	460.8511	0.2653576	0.5323699	661.225	4.004384	0	12	891	457						Frog_fixed.avi	0
21422	1286	892.1593	458.4385	0.3980919	0.5269725	666.1241	4.052178	0	899.4052	457.2237	0.2653704	0.5321826	661.2463	3.983117	0	12	896	458						Frog_fixed.avi	0
21438	1287	901.124	450.1805	0.3981015	0.5269243	666.1918	4.05327	0	895.7657	483.3601	0.2653855	0.5318713	661.1111	4.000383	0	12	898	467						Frog_fixed.avi	0
21455	1288	892.7284	442.5448	0.3981122	0.5269475	666.1013	4.08564	0	903.4475	484.7969	0.2654331	0.5318933	661.0164	4.012322	0	12	898	464						Frog_fixed.avi	0
21472	1289	889.809	453.9737	0.398118	0.5270586	666.1163	4.08779	0	893.7135	460.3776	0.2653988	0.5322002	661.101	3.998637	0	12	892	457						Frog_fixed.avi	0
21488	1290	893.8138	439.151	0.3981174	0.527407	666.2034	4.063427	0	902.5064	460.8368	0.2654211	0.5324134	661.0223	4.016027	0	12	898	450						Frog_fixed.avi	0
21505	1291	894.6758	445.6351	0.3981088	0.527728	666.0854	4.044985	0	897.042	477.6228	0.2654153	0.5326403	661.1119	4.001278	0	12	896	462						Frog_fixed.avi	0
21522	1292	887.1612	454.3824	0.3980832	0.528001	666.0381	4.033496	0	903.88	466.6574	0.2653776	0.5331094	661.155	4.003541	0	12	896	461						Frog_fixed.avi	0
21538	1293	892.7119	446.8758	0.3980696	0.5284787	666.074	4.064966	0	904.7991	471.2339	0.2653371	0.5334171	661.2084	3.988619	0	12	899	459						Frog_fixed.avi	0
21555	1294	891.2048	457.114	0.3980398	0.5287775	666.0295	4.054822	0	895.5782	455.3082	0.2652882	0.5339068	660.9302	4.010242	0	12	893	456						Frog_fixed.avi	0
21572	1295	894.9489	442.7938	0.3980108	0.5291817	665.9811	4.059691	0	898.4458	470.311	0.265259	0.534166	661.0252	4.04716	0	12	897	457						Frog_fixed.avi	0
21588	1296	890.9821	447.434	0.3979639	0.5294079	665.9484	3.995457	0	897.5823	465.4325	0.2652134	0.5345108	661.0591	4.030694	0	12	894	456						Frog_fixed.avi	0
21605	1297	886.4387	448.7036	0.3978777	0.5295836	665.7928	4.04399	0	898.9854	463.1776	0.2651489	0.5348041	660.9059	4.006215	0	12	893	456						Frog_fixed.avi	0
21622	1298	893.4634	441.6031	0.3978309	0.5298651	665.968	4.061848	0	905.3542	452.6799	0.2651073	0.535087	660.9522	3.969831	0	12	899	447						Frog_fixed.avi	0
21638	1299	896.798	433.961	0.3978011	0.5300313	666.0527	4.057548	0	908.0508	453.4262	0.2650787	0.5352885	660.9808	3.981402	0	12	902	444						Frog_fixed.avi	0
21655	1300	891.1379	443.3833	0.3977452	0.530113	666.1541	4.019955	0	901.4934	466.6897	0.2650408	0.5355452	660.9226	3.993941	0	12	896	455						Frog_fixed.avi	0
21672	1301	889.9948	452.2469	0.3977141	0.5302143	666.0995	4.042047	0	897.8686	478.4575	0.2650279	0.5356727	661.0662	3.989988	0	12	894	465						Frog_fixed.avi	0
21688	1302	896.5677	450.921	0.397675	0.5303597	666.1146	4.044931	0	898.7582	483.6838	0.2649889	0.5358286	661.0448	3.992799	0	12	898	467						Frog_fixed.avi	0
21705	1303	890.7606	443.8286	0.3976324	0.5306115	666.1348	4.061189	0	904.2625	459.7411	0.2649575	0.5362428	661.0825	3.998637	0	12	898	452						Frog_fixed.avi	0
21721	1304	886.8622	446.3069	0.397597	0.5308207	666.1628	4.036611	0	907.3728	460.1208	0.2649181	0.5364586	661.1708	4.001416	0	12	897	453						Frog_fixed.avi	0
21738	1305	894.5898	444.7333	0.3975636	0.5309615	666.1204	4.053378	0	894.1588	470.5499	0.2648479	0.536589	661.2471	4.005825	0	12	894	458						Frog_fixed.avi	0
21755	1306	888.2343	446.0053	0.3975144	0.5311118	666.1888	4.025976	0	899.6862	480.989	0.2648174	0.5367202	661.3304	3.982957	0	12	894	463						Frog_fixed.avi	0
21771	1307	887.3889	450.7794	0.3974622	0.5312807	666.4238	4.044071	0	895.2408	474.9959	0.264771	0.5370688	661.4487	4.017263	0	12	891	463						Frog_fixed.avi	0
21788	1308	886.8841	448.667	0.3974242	0.5314855	666.4464	4.018456	0	896.9648	464.9483	0.2647677	0.5370814	661.4307	4.012891	0	12	892	457						Frog_fixed.avi	0
21805	1309	895.8381	442.1458	0.3974052	0.5316181	666.4941	4.056775	0	897.6557	467.998	0.2647215	0.5372298	661.6119	4.006609	0	12	897	455						Frog_fixed.avi	0
21821	1310	887.811	442.2489	0.397404	0.5316853	666.4501	4.027846	0	900.677	460.4277	0.2647091	0.5373744	661.6064	3.998879	0	12	894	451						Frog_fixed.avi	0
21838	1311	889.6075	443.6941	0.3973868	0.5317602	666.5222	4.059787	0	895.8661	482.6923	0.2646752	0.5374677	661.4814	4.026717	0	12	893	463						Frog_fixed.avi	0
21855	1312	888.6411	452.9167	0.3973466	0.5318783	666.493	4.003194	0	890.8569	490.2292	0.2646318	0.5376321	661.4269	4.022699	0	12	890	472						Frog_fixed.avi	0
21871	1313	881.5569	450.5307	0.3972645	0.5320124	666.3124	4.06042	0	894.3944	471.2586	0.2645888	0.537964	661.3063	4.014933	0	12	888	461						Frog_fixed.avi	0
21888	1314	882.3175	432.5427	0.3972011	0.5322865	666.449	4.075308	0	898.9542	471.7368	0.2645195	0.5381531	661.3094	4.009185	0	12	891	452						Frog_fixed.avi	0
21905	1315	882.662	433.209	0.397146	0.5324537	666.4928	4.065965	0	903.0255	463.6808	0.2644578	0.538422	661.3903	4.01139	0	12	893	448						Frog_fixed.avi	0
21921	1316	890.6003	438.5768	0.3970786	0.5326002	666.4158	4.085758	0	901.9595	454.9842	0.2643601	0.538695	661.5099	4.000497	0	12	896	447						Frog_fixed.avi	0
21938	1317	895.5963	442.3326	0.3969983	0.532743	666.3479	4.097608	0	892.8109	459.2513	0.264269	0.5388946	661.6132	4.007567	0	12	894	451						Frog_fixed.avi	0
21955	1318	886.592	444.2078	0.3968478	0.5328615	666.5416	4.08274	0	897.3181	482.7681	0.2641657	0.5389974	661.7701	4.04559	0	12	892	463						Frog_fixed.avi	0
21971	1319	888.913	447.2167	0.3967375	0.5330805	666.5457	4.104154	0	886.3679	487.0554	0.2640476	0.5390906	661.5012	4.02586	0	12	888	467						Frog_fixed.avi	0
21988	1320	876.3049	439.9383	0.3966309	0.5332202	666.6276	4.077756	0	904.3063	461.8459	0.2639748	0.5393303	661.7266	3.996251	0	12	890	451						Frog_fixed.avi	0
22005	1321	884.6863	434.1431	0.396527	0.5333151	666.6022	4.072073	0	884.4827	461.4823	0.2638106	0.5395333	661.7434	4.031145	0	12	885	448						Frog_fixed.avi	0
22021	1322	887.6708	438.129	0.3963729	0.533352	666.8337	4.097597	0	893.3857	462.8935	0.2636968	0.5396617	661.8691	4.009492	0	12	891	451						Frog_fixed.avi	0
22038	1323	876.8868	446.5475	0.3962182	0.5333892	666.793	4.103157	0	888.4832	472.8087	0.2635773	0.5396857	661.8141	4.033582	0	12	883	460						Frog_fixed.avi	0
22055	1324	882.4659	448.7065	0.3961286	0.5334208	666.7543	4.102441	0	887.5195	486.8828	0.2634688	0.5397643	661.736	4.058526	0	12	885	468						Frog_fixed.avi	0
22071	1325	886.6491	445.3723	0.3960145	0.5334475	666.7696	4.097464	0	889.8116	479.2991	0.263346	0.5398749	661.8739	4.027627	0	12	888	462						Frog_fixed.avi	0
22088	1326	888.9607	443.3706	0.3958705	0.5335114	667.1441	4.090069	0	896.1123	462.977	0.2632341	0.540098	662.0424	4.039858	0	12	893	453						Frog_fixed.avi	0
22105	1327	890.9266	450.4875	0.3957658	0.5336113	667.2889	4.086343	0	895.1656	451.9035	0.2631252	0.5403153	662.1951	4.035596	0	12	893	451						Frog_fixed.avi	0
22121	1328	879.6868	436.1321	0.3956449	0.5338697	666.938	4.101702	0	908.0981	460.0074	0.2630605	0.540484	662.2422	4.057294	0	12	894	448						Frog_fixed.avi	0
22138	1329	885.4001	442.9692	0.3955887	0.5340165	666.9936	4.09348	0	899.2553	480.8364	0.2629923	0.5406144	662.3653	4.080754	0	12	892	462						Frog_fixed.avi	0
22155	1330	884.5513	441.7137	0.3955194	0.5341346	667.1397	4.102069	0	892.8704	484.7185	0.262902	0.5407301	662.457	4.068133	0	12	889	463						Frog_fixed.avi	0
22171	1331	882.9656	447.4041	0.3954398	0.5342782	667.4077	4.085994	0	888.4983	474.6535	0.2628444	0.5410169	662.2877	4.050602	0	12	886	461						Frog_fixed.avi	0
22188	1332	878.108	460.6186	0.3953815	0.5344216	667.4131	4.092553	0	883.7686	461.5768	0.2628044	0.5413191	662.3283	4.064255	0	12	881	461						Frog_fixed.avi	0
22204	1333	886.1865	440.1002	0.3953461	0.5347338	667.5477	4.11827	0	890.1449	469.7171	0.2627805	0.5414616	662.5345	4.066745	0	12	888	455						Frog_fixed.avi	0
22221	1334	878.0345	446.6967	0.3953106	0.5350265	667.6865	4.142721	0	879.0524	470.311	0.2627569	0.5419307	662.5434	4.088219	0	12	879	459						Frog_fixed.avi	0
22238	1335	876.5961	435.0613	0.3952959	0.5354117	667.6214	4.109923	0	896.0969	473.7342	0.262775	0.5421745	662.8707	4.090408	0	12	886	454						Frog_fixed.avi	0
22254	1336	882.9551	441.7787	0.3953117	0.5357646	667.7533	4.155633	0	901.2427	466.0266	0.2628106	0.542583	663.0984	4.099969	0	12	892	454						Frog_fixed.avi	0
22271	1337	878.0552	455.6533	0.395332	0.5360359	667.8781	4.144275	0	906.7032	460.0394	0.2628524	0.5429658	663.1337	4.096323	0	12	892	458						Frog_fixed.avi	0
22288	1338	888.5495	432.4055	0.3953799	0.5364105	667.8869	4.151707	0	906.9467	466.6566	0.2629042	0.5431032	663.1204	4.082515	0	12	898	450						Frog_fixed.avi	0
22304	1339	889.8121	439.6503	0.3954175	0.5366207	667.9969	4.175128	0	908.6958	467.1301	0.2629645	0.5433401	663.1484	4.092357	0	12	899	453						Frog_fixed.avi	0
22321	1340	881.9351	458.135	0.3954531	0.5367473	667.9557	4.119573	0	902.2292	459.7893	0.2630583	0.5434772	663.0849	4.101469	0	12	892	459						Frog_fixed.avi	0
22338	1341	895.9374	446.2494	0.3955633	0.5368427	668.3651	4.175433	0	903.0323	465.2889	0.263111	0.543435	663.1503	4.112748	0	12	899	456						Frog_fixed.avi	0
22354	1342	899.6594	449.0206	0.3956681	0.5368839	668.2025	4.126996	0	906.1105	452.0253	0.2631904	0.5435126	663.3669	4.122848	0	12	903	451						Frog_fixed.avi	0
22371	1343	891.9337	443.5484	0.3957277	0.5369828	668.2153	4.134383	0	890.8763	469.3079	0.2632585	0.5432903	663.3982	4.099482	0	12	891	456						Frog_fixed.avi	0
22388	1344	890.728	435.2101	0.3957848	0.5371607	668.2817	4.177596	0	898.1655	467.5947	0.2633376	0.543431	663.3982	4.089255	0	12	894	451						Frog_fixed.avi	0
22404	1345	889.0491	441.1639	0.3958241	0.5373366	668.2657	4.186536	0	904.0133	455.2755	0.2633906	0.5437556	663.3982	4.118263	0	12	897	448						Frog_fixed.avi	0
22421	1346	892.4246	437.1098	0.3958388	0.5374979	668.3095	4.165268	0	905.4084	458.6294	0.2634016	0.5438865	663.4937	4.134672	0	12	899	448						Frog_fixed.avi	0
22438	1347	884.5913	441.2343	0.3958349	0.5376639	668.3255	4.163311	0	917.2277	452.5618	0.2634059	0.5441262	663.6521	4.144166	0	12	901	447						Frog_fixed.avi	0
22454	1348	888.2759	447.4755	0.3958234	0.5379698	668.3312	4.168855	0	914.0936	444.313	0.2633775	0.5444447	663.5521	4.157382	0	12	901	446						Frog_fixed.avi	0
22471	1349	893.5641	428.637	0.395781	0.5381902	668.3071	4.20321	0	911.3258	452.9142	0.2633373	0.5445932	663.5779	4.155011	0	12	902	441						Frog_fixed.avi	0
22488	1350	896.2031	434.9821	0.3957479	0.5382946	668.2697	4.200621	0	890.7362	472.8009	0.2633176	0.5445209	663.5822	4.14231	0	12	893	454						Frog_fixed.avi	0
22504	1351	889.3022	444.6569	0.3957109	0.5384256	668.2665	4.176833	0	895.4188	460.9334	0.2632567	0.5447081	663.5822	4.123011	0	12	892	453						Frog_fixed.avi	0
22521	1352	894.8575	443.6859	0.395642	0.5385225	668.4417	4.189687	0	906.5632	447.3312	0.2631944	0.5451381	663.5822	4.175531	0	12	901	446						Frog_fixed.avi	0
22538	1353	897.402	445.9892	0.3956027	0.5385988	668.5246	4.177026	0	909.3741	443.4613	0.2631409	0.5452337	663.3181	4.165519	0	12	903	445						Frog_fixed.avi	0
22554	1354	891.2469	429.1961	0.3955547	0.5387013	668.55	4.187755	0	897.4063	466.3931	0.2631111	0.5452915	663.354	4.195783	0	12	894	448						Frog_fixed.avi	0
22571	1355	886.7911	437.8255	0.3954945	0.5386392	668.56	4.231096	0	902.9773	454.2135	0.263072	0.5453797	663.3451	4.189758	0	12	895	446						Frog_fixed.avi	0
22588	1356	894.1663	433.5857	0.3954701	0.5387241	668.5831	4.221095	0	901.8738	457.9041	0.2630548	0.545427	663.4043	4.193138	0	12	898	446						Frog_fixed.avi	0
22604	1357	892.1044	438.5163	0.3954158	0.5386595	668.4156	4.232391	0	898.1377	461.3044	0.2630233	0.5454265	663.3888	4.210217	0	12	895	450						Frog_fixed.avi	0
22621	1358	887.3776	432.8967	0.3953595	0.5385779	668.4332	4.161995	0	901.8461	453.3766	0.2629725	0.5454493	663.6167	4.197502	0	12	895	443						Frog_fixed.avi	0
22638	1359	888.8706	429.4388	0.3953349	0.5386807	668.5023	4.243561	0	910.6873	464.0889	0.2629302	0.5454814	663.7448	4.187945	0	12	900	447						Frog_fixed.avi	0
22654	1360	892.8708	426.6137	0.3952921	0.5387794	668.557	4.261121	0	901.1224	470.5802	0.2628946	0.5455312	663.7763	4.193783	0	12	897	449						Frog_fixed.avi	0
22671	1361	890.379	434.6348	0.3952467	0.5388905	668.5424	4.22858	0	903.4183	457.5356	0.2628614	0.5455591	663.7875	4.161447	0	12	897	446						Frog_fixed.avi	0
22687	1362	890.969	432.4446	0.3952022	0.5390147	668.6297	4.233129	0	893.2258	459.2869	0.2628056	0.5458005	663.7875	4.162817	0	12	892	446						Frog_fixed.avi	0
22704	1363	886.4646	428.9988	0.3951375	0.5391406	668.8467	4.158923	0	904.0974	472.2079	0.2627677	0.5461015	663.7875	4.212158	0	12	895	451						Frog_fixed.avi	0
22721	1364	887.2932	448.8493	0.3950936	0.5392348	668.8519	4.206823	0	916.0931	462.5451	0.262731	0.5462942	663.9698	4.181069	0	12	902	456						Frog_fixed.avi	0
22737	1365	887.1772	443.6048	0.3950499	0.5393505	668.8176	4.199516	0	895.5458	474.14	0.2627178	0.5462174	663.9758	4.161887	0	12	891	459						Frog_fixed.avi	0
22754	1366	894.7384	452.6326	0.394964	0.539701	668.6963	4.21404	0	905.3	481.7419	0.2626936	0.546483	663.9758	4.16501	0	13	900	467						Frog_fixed.avi	0
22771	1367	890.1857	503.2379	0.3948722	0.5400307	668.9796	4.220854	0	909.6106	521.0689	0.2627242	0.5470731	663.9758	4.201625	0	13	900	512						Frog_fixed.avi	0
22787	1368	888.7578	518.121	0.3948834	0.5401187	668.8666	4.173488	0	904.0831	525.3254	0.2627081	0.5469124	664.0157	4.163368	0	13	896	522						Frog_fixed.avi	0
22804	1369	888.2169	496.863	0.3948775	0.5403226	668.9775	4.172209	0	894.1617	525.172	0.2626961	0.5469589	664.0157	4.156468	0	13	891	511						Frog_fixed.avi	0
22821	1370	881.1952	501.1335	0.3948465	0.5403922	668.7008	4.23055	0	910.0776	530.7349	0.2626475	0.5472001	664.0157	4.179917	0	13	896	516						Frog_fixed.avi	0
22837	1371	881.9885	513.2863	0.3948531	0.5404521	668.5961	4.210161	0	914.9393	534.8725	0.2626517	0.5472639	663.9826	4.177307	0	13	898	524						Frog_fixed.avi	0
22854	1372	889.2278	497.898	0.394877	0.5405394	668.8073	4.209528	0	906.6155	544.9279	0.2626123	0.5473329	663.7003	4.187042	0	13	898	521						Frog_fixed.avi	0
22871	1373	886.0763	508.7654	0.394845	0.540577	668.6859	4.204165	0	897.6474	545.883	0.2625968	0.547238	663.6746	4.162431	0	13	892	527						Frog_fixed.avi	0
22887	1374	892.1766	507.736	0.3948443	0.5405856	668.6694	4.246242	0	903.0419	532.2636	0.2625602	0.5474046	663.6746	4.163718	0	13	898	520						Frog_fixed.avi	0
22904	1375	888.1894	508.8773	0.3948095	0.540647	668.6404	4.228348	0	900.0409	526.8003	0.262489	0.5475182	663.6746	4.130569	0	13	894	518						Frog_fixed.avi	0
22921	1376	891.4941	518.1077	0.3947482	0.5407271	668.7402	4.201837	0	904.8107	522.8065	0.2624193	0.5478747	663.6746	4.191606	0	13	898	520						Frog_fixed.avi	0
22937	1377	896.408	504.894	0.3946977	0.5408088	668.6968	4.215213	0	907.7791	527.2093	0.2623092	0.5479915	663.9592	4.187515	0	13	902	516						Frog_fixed.avi	0
22954	1378	888.4549	521.2025	0.3945887	0.5408843	668.8737	4.210474	0	921.1262	527.5115	0.2622538	0.5481853	664.223	4.210913	0	13	905	524						Frog_fixed.avi	0
22971	1379	890.7795	512.6239	0.3945105	0.5410216	668.9683	4.201363	0	902.3051	533.4462	0.2622168	0.5481321	664.2493	4.167282	0	13	897	523						Frog_fixed.avi	0
22987	1380	891.1429	508.6991	0.3944276	0.5411221	669.2515	4.218594	0	918.744	526.7776	0.2621067	0.5484504	664.2493	4.195514	0	13	905	518						Frog_fixed.avi	0
23004	1381	887.2517	501.604	0.3943425	0.5412509	668.9883	4.22683	0	902.8564	524.7628	0.2620307	0.5484198	664.261	4.16785	0	13	895	513						Frog_fixed.avi	0
23021	1382	891.7524	509.5619	0.3942567	0.5412701	668.8157	4.202764	0	900.9271	538.2775	0.2619475	0.5484805	664.261	4.166701	0	13	896	524						Frog_fixed.avi	0
23037	1383	892.2558	506.2032	0.3941719	0.5413415	668.7924	4.213997	0	900.2892	526.5656	0.2617925	0.5488725	664.261	4.223196	0	13	896	516						Frog_fixed.avi	0
23054	1384	888.1898	504.03	0.3940578	0.5413735	669.045	4.226012	0	899.8912	534.4873	0.2617429	0.5487561	664.2443	4.151638	0	13	894	519						Frog_fixed.avi	0
23071	1385	885.0506	508.2979	0.3939384	0.541432	669.1517	4.225586	0	908.6398	538.2466	0.2616606	0.5489275	664.2443	4.169896	0	13	897	523						Frog_fixed.avi	0
23087	1386	891.4677	503.9821	0.3938075	0.5415463	668.9133	4.246796	0	-1280	-1024	-1	-1	-1	-1	4	13	891	504						Frog_fixed.avi	0
23104	1387	887.8987	520.1577	0.3936929	0.5416713	668.8573	4.202524	0	896.3204	524.9133	0.2616262	0.5493683	667.9668	4.19552	0	13	892	523						Frog_fixed.avi	0
23121	1388	884.1855	514.8799	0.3935779	0.5419526	669.0946	4.232702	0	905.2094	531.9656	0.261523	0.5497195	667.9668	4.206387	0	13	895	523						Frog_fixed.avi	0
23137	1389	885.752	516.4672	0.3934554	0.5421839	669.2042	4.197596	0	923.389	516.5016	0.2608869	0.5502924	667.9668	4.214097	0	13	905	516						Frog_fixed.avi	0
23154	1390	889.4812	512.5956	0.3933592	0.5423856	669.1393	4.230588	0	900.8179	540.7135	0.2610584	0.5504346	664.288	4.192818	0	13	895	527						Frog_fixed.avi	0
23171	1391	888.8744	505.2075	0.3932622	0.5427943	668.8622	4.251294	0	910.31	530.9562	0.2609141	0.5510521	664.288	4.223239	0	13	900	518						Frog_fixed.avi	0
23187	1392	889.1045	518.624	0.3932097	0.543073	668.9943	4.193889	0	899.8611	534.616	0.26086	0.5512058	664.1959	4.193584	0	13	894	527						Frog_fixed.avi	0
23204	1393	893.2302	512.9527	0.393162	0.5433017	668.9089	4.252579	0	901.9515	531.7555	0.2608027	0.5515798	664.1959	4.203031	0	13	898	522						Frog_fixed.avi	0
23220	1394	886.4203	507.0804	0.3930873	0.5436355	669.179	4.227968	0	898.8983	546.8563	0.2607512	0.5517852	664.1959	4.191485	0	13	893	527						Frog_fixed.avi	0
23237	1395	884.5423	512.8742	0.3930532	0.5438133	669.1802	4.219267	0	913.1302	543.7073	0.2607457	0.5522528	664.1959	4.248225	0	13	899	528						Frog_fixed.avi	0
23254	1396	889.8109	512.0164	0.3930405	0.5439067	669.2059	4.225888	0	913.7853	536.3809	0.2607196	0.5523596	664.4883	4.2341	0	13	902	524						Frog_fixed.avi	0
23270	1397	887.2313	524.1772	0.3930382	0.5439349	669.1971	4.220709	0	906.7468	529.4376	0.2607018	0.5524908	664.3716	4.247513	0	13	897	527						Frog_fixed.avi	0
23287	1398	893.4081	511.7291	0.393015	0.5439938	669.2626	4.248768	0	903.3407	532.5972	0.2607253	0.552267	664.3536	4.19088	0	13	898	522						Frog_fixed.avi	0
23304	1399	885.5826	522.321	0.3929998	0.5440481	669.3392	4.211398	0	906.6379	530.4656	0.2607153	0.5523007	664.3536	4.174874	0	13	896	526						Frog_fixed.avi	0
23320	1400	894.6532	509.9918	0.3929846	0.5441567	669.4139	4.229343	0	909.6705	534.7999	0.2607035	0.5523589	664.3536	4.170345	0	13	902	522						Frog_fixed.avi	0
23337	1401	885.2551	517.8849	0.3929338	0.5443628	669.3893	4.226951	0	902.3484	527.6688	0.2606635	0.5524548	664.3536	4.186006	0	13	894	523						Frog_fixed.avi	0
23354	1402	891.0016	504.0128	0.3928934	0.5444822	669.4061	4.255595	0	907.7283	533.4941	0.2606297	0.5524884	664.3536	4.186797	0	13	899	519						Frog_fixed.avi	0
23370	1403	889.5172	518.4174	0.392872	0.5445865	669.4386	4.210956	0	909.6973	537.7566	0.2606052	0.5525422	664.3536	4.153835	0	13	900	528						Frog_fixed.avi	0
23387	1404	894.5624	511.005	0.3928571	0.544651	669.3709	4.250897	0	908.1088	539.0815	0.2605771	0.5525824	664.3536	4.166428	0	13	901	525						Frog_fixed.avi	0
23404	1405	886.7303	478.2365	0.3928362	0.5448214	669.2953	4.264407	0	908.8919	540.4064	0.2610873	0.5524969	671.3312	4.156952	0	13	898	509						Frog_fixed.avi	0
23420	1406	-1280	-1024	-1	-1	-1	-1	4	-1280	-1024	-1	-1	-1	-1	4	14	0	0						Frog_fixed.avi	0
23437	1407	886.5406	460.8349	0.3928519	0.5442784	669.4897	4.184868	0	908.3725	462.7618	0.2606713	0.5525947	664.4463	4.174186	0	14	897	462						Frog_fixed.avi	0
23454	1408	885.7754	440.3533	0.3928553	0.5443277	669.3098	4.179868	0	916.2928	474.87	0.2606644	0.5524724	664.5092	4.143864	0	14	901	458						Frog_fixed.avi	0
23470	1409	893.098	445.8353	0.3928952	0.5444464	669.3237	4.205411	0	909.5936	465.4113	0.260662	0.5526124	664.4462	4.171169	0	14	901	456						Frog_fixed.avi	0
23487	1410	892.1089	433.9197	0.3929052	0.5445849	669.3357	4.194583	0	910.1325	472.6427	0.2606597	0.5525667	664.5196	4.160409	0	14	901	453						Frog_fixed.avi	0
23504	1411	886.7956	452.404	0.3929378	0.5447	669.3301	4.142241	0	912.8186	464.8095	0.2606505	0.5527406	664.43	4.145741	0	14	900	459						Frog_fixed.avi	0
23520	1412	888.8496	452.3868	0.3929237	0.544781	669.3562	4.187194	0	894.2056	476.5767	0.2606595	0.5525576	664.4237	4.129656	0	14	892	464						Frog_fixed.avi	0
23537	1413	887.1567	443.4147	0.392927	0.5448411	669.3349	4.158367	0	908.1786	464.3314	0.2606215	0.5527804	664.4237	4.127929	0	14	898	454						Frog_fixed.avi	0
23554	1414	884.53	448.1286	0.3929315	0.5448334	669.3375	4.156621	0	909.7756	460.7991	0.2606065	0.5527665	664.4254	4.131478	0	14	897	454						Frog_fixed.avi	0
23570	1415	885.0723	441.6778	0.3929299	0.5447224	669.3445	4.148921	0	909.8648	455.2532	0.2606025	0.5526324	664.3757	4.082292	0	14	897	448						Frog_fixed.avi	0
23587	1416	883.5656	451.5078	0.3929295	0.544548	669.3099	4.114166	0	907.3333	465.1372	0.2606021	0.5523154	664.382	4.1123	0	14	895	458						Frog_fixed.avi	0
23604	1417	888.1791	436.6078	0.3929676	0.5442562	669.2125	4.135281	0	897.6182	459.3424	0.2606279	0.5518022	664.3812	4.079713	0	14	893	448						Frog_fixed.avi	0
23620	1418	881.5856	442.7823	0.3929706	0.5439581	669.2414	4.156461	0	901.9082	463.699	0.2606277	0.5516222	664.3812	4.103682	0	14	892	453						Frog_fixed.avi	0
23637	1419	884.028	431.1318	0.3930156	0.543713	669.217	4.137736	0	890.3264	467.7167	0.2606812	0.5510394	664.4283	4.078096	0	14	887	449						Frog_fixed.avi	0
23654	1420	884.1633	448.7856	0.3931001	0.5432654	669.1176	4.1211	0	901.4405	463.026	0.2606964	0.5508163	664.4283	4.066605	0	14	893	456						Frog_fixed.avi	0
23670	1421	876.5653	441.9344	0.3931873	0.5430203	668.9	4.109514	0	883.3643	470.3296	0.2607705	0.5502222	664.2975	4.069793	0	14	880	456						Frog_fixed.avi	0
23687	1422	881.3218	441.1393	0.3932527	0.5427991	668.8389	4.133502	0	892.8738	459.0103	0.2608406	0.5501392	664.2975	4.070888	0	14	887	450						Frog_fixed.avi	0
23704	1423	887.865	450.6563	0.3933821	0.5424892	669.1248	4.129635	0	884.0393	465.5191	0.2609683	0.5496483	664.2946	4.06144	0	14	886	458						Frog_fixed.avi	0
23720	1424	882.6959	433.4229	0.393482	0.5423465	668.9724	4.076892	0	897.754	469.1462	0.261073	0.5495151	664.2946	4.055486	0	14	890	451						Frog_fixed.avi	0
23737	1425	886.9471	438.0503	0.3936099	0.5422578	668.8598	4.08196	0	898.5736	461.9996	0.2611867	0.5492514	664.1594	4.053154	0	14	893	450						Frog_fixed.avi	0
23754	1426	885.4846	434.0436	0.3937531	0.5421777	668.7005	4.109222	0	896.7429	457.2764	0.2612811	0.5490827	664.0874	4.047629	0	14	891	446						Frog_fixed.avi	0
23770	1427	877.2493	437.6465	0.3938317	0.5420356	668.5005	4.065419	0	885.8418	463.2589	0.2614352	0.5486308	664.0629	4.017535	0	14	882	450						Frog_fixed.avi	0
23787	1428	887.3625	445.3523	0.3940248	0.5418057	668.6537	4.044656	0	886.1245	466.2264	0.2615083	0.5486172	664.0629	4.06104	0	14	887	456						Frog_fixed.avi	0
23803	1429	887.4865	435.5749	0.3941805	0.5416266	668.4832	4.04735	0	882.5629	454.1162	0.2616777	0.5482175	663.5854	4.008315	0	14	885	445						Frog_fixed.avi	0
23820	1430	881.9047	448.2914	0.3943027	0.5414521	668.35	4.06419	0	883.0963	461.8162	0.2617905	0.5478092	663.5854	4.000826	0	14	883	455						Frog_fixed.avi	0
23837	1431	886.9892	433.0777	0.3944557	0.5412756	668.3232	4.054942	0	897.7682	449.735	0.2619331	0.5477998	663.5854	4.012225	0	14	892	441						Frog_fixed.avi	0
23853	1432	883.6437	439.3255	0.3946159	0.5409594	668.2905	4.009664	0	891.9343	458.3313	0.2620867	0.5474613	663.2781	3.99286	0	14	888	449						Frog_fixed.avi	0
23870	1433	884.713	449.2572	0.3947619	0.5407685	668.1136	4.008097	0	893.5253	456.8723	0.2622189	0.5470643	663.5558	3.983775	0	14	889	453						Frog_fixed.avi	0
23887	1434	883.3108	443.511	0.394897	0.5405746	667.9976	4.0058	0	893.7863	447.5595	0.26235	0.5469001	663.5049	3.983431	0	14	889	446						Frog_fixed.avi	0
23903	1435	894.1316	433.2167	0.3950728	0.5403818	668.0551	4.000132	0	897.2457	468.6773	0.2625134	0.5463859	663.1346	3.952902	0	14	896	451						Frog_fixed.avi	0
23920	1436	886.7725	456.0155	0.3952309	0.5400151	667.8928	3.991667	0	883.6868	464.063	0.2626401	0.5460815	662.9925	3.994219	0	14	885	460						Frog_fixed.avi	0
23937	1437	880.5852	441.079	0.395346	0.5397979	667.8516	3.970325	0	879.2495	470.0207	0.2627672	0.5456009	663.0741	3.959318	0	14	880	456						Frog_fixed.avi	0
23953	1438	887.4197	448.059	0.3954919	0.5393969	667.7067	3.993598	0	891.1252	456.1891	0.2629307	0.545322	663.1328	3.953766	0	14	889	452						Frog_fixed.avi	0
23970	1439	884.9701	444.6232	0.395682	0.5391077	667.6638	3.991663	0	893.3825	467.2078	0.2630641	0.5447716	662.9	3.952777	0	14	889	456						Frog_fixed.avi	0
23987	1440	876.1114	437.2202	0.39579	0.5388501	667.7399	3.955512	0	880.2218	442.7531	0.2631517	0.544565	662.7917	3.941892	0	14	878	440						Frog_fixed.avi	0
24003	1441	875.5228	455.7243	0.3958906	0.5384662	667.6269	3.936787	0	876.5762	458.7079	0.2632276	0.5440681	662.8242	3.94311	0	14	876	457						Frog_fixed.avi	0
24020	1442	882.4548	451.2095	0.3959724	0.5382569	667.4514	3.973726	0	893.3678	459.268	0.2633187	0.5438327	662.8204	3.931336	0	14	888	455						Frog_fixed.avi	0
24037	1443	881.3531	440.0027	0.3960645	0.5380407	667.3018	3.969572	0	886.1938	454.0796	0.2633747	0.5436295	662.6844	3.931954	0	14	884	447						Frog_fixed.avi	0
24053	1444	877.7967	451.9544	0.3961238	0.5376979	667.0687	3.982596	0	884.3378	472.042	0.2634313	0.5432588	662.5569	3.965511	0	14	881	462						Frog_fixed.avi	0
24070	1445	885.7669	445.1108	0.396191	0.5374889	667.2335	3.970008	0	887.0037	469.8663	0.2634929	0.5430159	662.5463	3.932562	0	14	886	457						Frog_fixed.avi	0
24087	1446	887.3583	436.4874	0.3962248	0.5373158	667.2865	3.967755	0	885.2053	453.734	0.2635219	0.5429008	662.295	3.953064	0	14	886	445						Frog_fixed.avi	0
24103	1447	881.5825	454.9544	0.3962643	0.5369588	667.2115	3.964925	0	894.4512	460.1332	0.2635651	0.5425954	662.3104	3.937931	0	14	888	458						Frog_fixed.avi	0
24120	1448	888.5402	448.1979	0.3962911	0.5367191	667.1776	3.968772	0	884.4111	463.9893	0.2635596	0.5423079	662.2476	3.940123	0	14	886	456						Frog_fixed.avi	0
24137	1449	883.9852	432.322	0.3962984	0.5365326	667.1677	3.988922	0	881.2405	458.229	0.2635699	0.5421491	662.1752	3.945338	0	14	883	445						Frog_fixed.avi	0
24153	1450	873.317	452.2907	0.3962927	0.536192	666.8923	3.964533	0	882.1694	463.7364	0.2635723	0.5419714	662.1243	3.956677	0	14	878	458						Frog_fixed.avi	0
24170	1451	883.4668	447.9639	0.3962978	0.5359379	667.0707	3.968413	0	879.9818	473.5366	0.263554	0.5416009	662.1176	3.950097	0	14	882	461						Frog_fixed.avi	0
24187	1452	875.1992	460.9281	0.3962967	0.5357721	667.0234	4.006184	0	883.6083	457.2278	0.2635551	0.5414273	662.0894	3.952376	0	14	879	459						Frog_fixed.avi	0
24203	1453	873.3154	453.6672	0.3962872	0.5355378	666.8484	3.967022	0	864.8862	464.7628	0.2635886	0.5410689	662.0832	3.94289	0	14	869	459						Frog_fixed.avi	0
24220	1454	875.5215	447.9587	0.3962962	0.5351547	666.9396	3.99495	0	874.851	478.8801	0.2635375	0.540832	662.0832	3.950923	0	14	875	463						Frog_fixed.avi	0
24237	1455	868.8448	444.6501	0.3962951	0.5348887	666.9479	3.938841	0	871.3525	475.0266	0.2635626	0.5405951	662.0041	3.972534	0	14	870	460						Frog_fixed.avi	0
24253	1456	869.1797	459.6048	0.3963203	0.5344315	666.9468	3.973917	0	868.0065	470.3646	0.2635526	0.5402021	661.8496	3.964307	0	14	869	465						Frog_fixed.avi	0
24270	1457	874.4848	456.973	0.3963302	0.5341134	666.9454	3.989557	0	864.6188	470.2368	0.2635667	0.5397471	661.7974	3.953938	0	14	870	464						Frog_fixed.avi	0
24287	1458	870.5508	458.2396	0.3963622	0.5336239	666.8732	3.998884	0	881.7343	474.4405	0.2635915	0.5392272	662.0605	3.970742	0	14	876	466						Frog_fixed.avi	0
24303	1459	870.0571	458.4547	0.3963815	0.5332835	666.8364	3.985681	0	876.9147	465.3164	0.2636048	0.5387607	661.9298	3.951799	0	14	873	462						Frog_fixed.avi	0
24320	1460	868.9254	458.1278	0.3964069	0.532761	666.7623	3.978799	0	877.9691	474.1769	0.2636328	0.5383052	661.9047	3.964035	0	14	873	466						Frog_fixed.avi	0
24336	1461	870.0153	442.3569	0.396455	0.5324319	666.7267	4.008206	0	870.5035	451.886	0.2636692	0.5379392	661.8892	3.998119	0	14	870	447						Frog_fixed.avi	0
24353	1462	877.7675	455.9695	0.3965322	0.531937	666.5456	4.012883	0	876.3586	448.4773	0.2637187	0.5373878	661.7529	3.976892	0	14	877	452						Frog_fixed.avi	0
24370	1463	872.2863	437.8059	0.3965937	0.5316714	666.4812	4.014025	0	868.0106	477.7807	0.2637755	0.536902	661.6867	3.979769	0	14	870	458						Frog_fixed.avi	0
24386	1464	865.5682	454.2702	0.3966317	0.531382	666.436	4.012249	0	878.5924	468.6535	0.263854	0.5365161	661.5777	3.986511	0	14	872	461						Frog_fixed.avi	0
24403	1465	861.7384	461.0085	0.3967001	0.531073	666.2435	4.007962	0	858.7214	463.6487	0.2639646	0.5361108	661.563	3.986951	0	14	860	462						Frog_fixed.avi	0
24420	1466	860.1954	449.3516	0.396774	0.5309431	666.1083	4.024819	0	863.7736	470.4709	0.2639747	0.5359568	661.563	4.029788	0	14	862	460						Frog_fixed.avi	0
24436	1467	863.2911	439.1598	0.3968718	0.5308437	666.0612	4.127944	0	851.0687	461.3889	0.2640361	0.5358061	661.1491	4.002258	0	14	857	450						Frog_fixed.avi	0
24453	1468	857.3459	446.5919	0.3969511	0.5306451	665.7224	4.146193	0	859.4321	472.4596	0.264097	0.5355761	661.0517	4.025497	0	14	858	460						Frog_fixed.avi	0
24470	1469	866.0759	455.0357	0.3970328	0.5303665	665.8566	4.03947	0	866.3553	457.8907	0.2641629	0.5353042	661.1933	4.013635	0	14	866	456						Frog_fixed.avi	0
24486	1470	855.0344	457.2284	0.397104	0.5301737	665.8383	4.055697	0	870.6274	461.8646	0.2642294	0.5349517	661.0333	4.012335	0	14	863	460						Frog_fixed.avi	0
24503	1471	848.1823	450.0789	0.3971846	0.5299416	665.795	4.057944	0	871.6765	454.831	0.2643242	0.5347246	661.0001	4.026316	0	14	860	452						Frog_fixed.avi	0
24520	1472	847.1598	469.2683	0.3972649	0.529643	665.6535	4.037038	0	851.7459	474.5706	0.264392	0.5341864	661.017	3.997993	0	14	849	472						Frog_fixed.avi	0
24536	1473	854.2209	456.7908	0.3973415	0.5294536	665.5807	4.073402	0	869.5853	459.0289	0.2644027	0.534155	661.017	4.042788	0	14	862	458						Frog_fixed.avi	0
24553	1474	858.8959	449.626	0.397433	0.5292698	665.3617	4.080024	0	861.1801	448.1559	0.2644848	0.5339782	660.5745	4.074798	0	14	860	449						Frog_fixed.avi	0
24570	1475	848.8028	460.9697	0.3974883	0.5290436	665.3936	4.082979	0	855.01	477.4659	0.2645216	0.5336276	660.6934	4.064864	0	14	852	469						Frog_fixed.avi	0
24586	1476	850.8686	465.554	0.3975739	0.528748	665.3535	4.098244	0	852.4838	486.8278	0.2645938	0.5332971	660.6483	4.062127	0	14	852	476						Frog_fixed.avi	0
24603	1477	842.5146	472.1136	0.3976454	0.5285946	665.4587	4.100879	0	847.2808	468.753	0.2646655	0.5331205	660.4656	4.060393	0	14	845	470						Frog_fixed.avi	0
24620	1478	837.942	474.4144	0.3977743	0.528506	665.5005	4.063408	0	839.9866	487.0675	0.2647868	0.5328663	660.3571	4.05047	0	15	839	481						Frog_fixed.avi	0
24636	1479	838.7524	483.6585	0.3979176	0.5285143	665.2972	4.060131	0	833.1187	519.0771	0.2650188	0.5326934	660.4316	4.071274	0	15	836	501						Frog_fixed.avi	0
24653	1480	830.003	490.1219	0.3980108	0.5284869	665.4949	4.088171	0	827.3226	500.2547	0.265056	0.5325963	660.4585	4.074812	0	15	829	495						Frog_fixed.avi	0
24670	1481	836.3699	493.8279	0.3981209	0.5285473	665.6117	4.074231	0	818.3672	502.6618	0.2651616	0.53233	660.4358	4.046104	0	15	827	498						Frog_fixed.avi	0
24686	1482	828.321	497.068	0.3982302	0.5286185	665.4632	4.09498	0	829.2457	489.7339	0.265244	0.5326322	660.4358	4.080475	0	15	829	493						Frog_fixed.avi	0
24703	1483	834.6766	500.3289	0.3983938	0.5288253	665.2331	4.128455	0	822.6093	507.0108	0.2653994	0.5326061	660.1577	4.104514	0	15	829	504						Frog_fixed.avi	0
24720	1484	837.0892	481.7626	0.3985291	0.5292053	665.3782	4.07928	0	830.9974	510.0298	0.2655376	0.5327436	660.2897	4.082502	0	15	834	496						Frog_fixed.avi	0
24736	1485	825.9882	504.0992	0.3986819	0.5294671	665.4667	4.080121	0	834.9423	487.5473	0.2656628	0.5330919	660.2764	4.086421	0	15	830	496						Frog_fixed.avi	0
24753	1486	827.8615	500.8911	0.3988379	0.5297548	665.3147	4.07865	0	820.4926	485.8765	0.2658238	0.5332686	660.1008	4.106033	0	15	824	493						Frog_fixed.avi	0
24770	1487	828.5507	489.1956	0.3989974	0.5301609	665.1324	4.11834	0	836.0951	501.3209	0.2660173	0.5334147	660.3107	4.101701	0	15	832	495						Frog_fixed.avi	0
24786	1488	821.6157	502.0735	0.3991171	0.530489	665.3234	4.107451	0	832.7386	505.8959	0.2661193	0.533712	660.3779	4.100904	0	15	827	504						Frog_fixed.avi	0
24803	1489	827.7023	499.822	0.3992746	0.5309023	665.3162	4.106398	0	828.6842	505.4669	0.2662612	0.5339375	660.1677	4.100708	0	15	828	503						Frog_fixed.avi	0
24820	1490	828.9419	494.1286	0.3994282	0.531168	665.1688	4.131926	0	820.7355	512.6179	0.266399	0.5341759	659.9652	4.122177	0	15	825	503						Frog_fixed.avi	0
24836	1491	835.4505	493.3848	0.3995422	0.5314856	665.2927	4.07757	0	829.9186	506.0791	0.2665355	0.5344782	660.236	4.130735	0	15	833	500						Frog_fixed.avi	0
24853	1492	828.4313	489.8383	0.399622	0.5318226	665.3574	4.155153	0	815.3729	495.9261	0.2666319	0.5345255	660.2831	4.078594	0	15	822	493						Frog_fixed.avi	0
24870	1493	825.6183	502.0187	0.3996957	0.5320269	665.4674	4.121998	0	824.1721	494.6921	0.2666937	0.5348764	660.2831	4.129751	0	15	825	498						Frog_fixed.avi	0
24886	1494	831.4194	502.3291	0.3997487	0.5322239	665.4709	4.147508	0	829.2147	493.4619	0.2667459	0.5349485	660.2554	4.12122	0	15	830	498						Frog_fixed.avi	0
24903	1495	825.5991	496.8831	0.3997738	0.5323388	665.436	4.105896	0	829.1411	487.4562	0.2667803	0.5349391	660.1896	4.132251	0	15	827	492						Frog_fixed.avi	0
24919	1496	823.8049	492.2836	0.3998021	0.532369	665.4072	4.114326	0	821.5505	488.5403	0.2668219	0.5349053	660.1387	4.125606	0	15	823	490						Frog_fixed.avi	0
24936	1497	825.7832	494.3705	0.3998758	0.5323486	665.4376	4.124904	0	835.3057	504.4605	0.2669421	0.5347859	660.4553	4.138112	0	15	831	499						Frog_fixed.avi	0
24953	1498	828.1302	479.3077	0.3999465	0.5323781	665.5078	4.149762	0	834.3363	490.2073	0.2670113	0.5348413	660.6339	4.125385	0	15	831	485						Frog_fixed.avi	0
24969	1499	820.4023	491.032	0.400017	0.5324362	665.2826	4.168353	0	838.7732	486.3734	0.267082	0.5348549	660.442	4.154778	0	15	830	489						Frog_fixed.avi	0
24986	1500	830.747	500.2001	0.4001297	0.5324706	665.6561	4.138044	0	829.0875	486.2221	0.2671431	0.534857	660.5925	4.14626	0	15	830	493						Frog_fixed.avi	0
25003	1501	825.5394	498.642	0.4002096	0.5325567	665.8405	4.15768	0	836.0156	484.6207	0.2672634	0.5348551	660.5828	4.139267	0	15	831	492						Frog_fixed.avi	0
25019	1502	822.2341	507.8101	0.400322	0.5326664	665.8491	4.122088	0	831.9098	492.3801	0.2673812	0.5349813	660.6914	4.146498	0	15	827	500						Frog_fixed.avi	0
25036	1503	815.9288	498.5506	0.4004656	0.5326598	665.8425	4.082716	0	834.2285	491.0576	0.2675297	0.5352058	660.7712	4.15854	0	15	825	495						Frog_fixed.avi	0
25053	1504	824.2414	498.0445	0.4006076	0.533056	665.8425	4.102875	0	840.5687	481.42	0.2676191	0.5355263	660.9144	4.15246	0	15	832	490						Frog_fixed.avi	0
25069	1505	812.5314	469.9178	0.4006878	0.5336472	665.8431	4.490535	0	832.6755	501.8141	0.267732	0.5358008	660.9656	4.184926	0	15	823	486						Frog_fixed.avi	0
25086	1506	829.6784	496.8925	0.4007834	0.5342076	666.0579	4.237748	0	839.0964	484.176	0.2678578	0.5363548	661.0316	4.144528	0	15	834	491						Frog_fixed.avi	0
25103	1507	828.7964	481.7432	0.4008929	0.5347066	666.0348	4.169928	0	837.298	506.4739	0.267984	0.5366973	661.0189	4.133622	0	15	833	494						Frog_fixed.avi	0
25119	1508	817.1245	496.9757	0.4009574	0.535154	665.8321	4.124844	0	846.5872	491.8313	0.2680739	0.537334	661.0054	4.15716	0	15	832	494						Frog_fixed.avi	0
25136	1509	835.9948	490.2273	0.4011025	0.5356958	665.9869	4.128309	0	844.9006	479.3292	0.2681403	0.5377932	661.0889	4.159736	0	15	840	485						Frog_fixed.avi	0
25153	1510	838.991	496.3014	0.4011472	0.5360084	666.0537	4.144719	0	847.9553	484.0882	0.2681802	0.53817	661.048	4.112134	0	15	843	490						Frog_fixed.avi	0
25169	1511	839.4077	481.6478	0.401147	0.5363916	666.1141	4.133104	0	842.834	497.7325	0.2682204	0.5384434	661.2943	4.14908	0	15	841	490						Frog_fixed.avi	0
25186	1512	838.1805	493.7225	0.4011578	0.5366383	666.1648	4.142737	0	850.091	499.8091	0.2682065	0.5386411	661.2877	4.146054	0	15	844	497						Frog_fixed.avi	0
25203	1513	839.6518	485.3855	0.4011236	0.5367866	666.1024	4.128303	0	857.116	484.0623	0.2682077	0.5388737	661.2529	4.154547	0	15	848	485						Frog_fixed.avi	0
25219	1514	841.6189	502.3658	0.4011097	0.5369054	666.2341	4.155823	0	858.1176	498.0877	0.2682001	0.5389652	661.4335	4.170935	0	15	850	500						Frog_fixed.avi	0
25236	1515	844.155	477.8179	0.4010342	0.5371087	666.4457	4.123712	0	866.3577	483.4608	0.2681487	0.5390298	661.338	4.128541	0	15	855	481						Frog_fixed.avi	0
25253	1516	842.5452	480.8359	0.4009696	0.5372035	666.2618	4.170271	0	864.7844	494.1647	0.2681125	0.5391051	661.2619	4.158677	0	16	854	488						Frog_fixed.avi	0
25269	1517	899.9114	451.7763	0.4006941	0.5372528	666.4218	4.141919	0	914.004	470.6976	0.2678901	0.5389127	661.3431	4.110767	0	16	907	461						Frog_fixed.avi	0
25286	1518	902.828	444.8035	0.4005668	0.5373564	666.4174	4.165854	0	906.7946	474.2464	0.26781	0.5392029	661.3431	4.141081	0	16	905	460						Frog_fixed.avi	0
25303	1519	910.9298	440.9439	0.4005034	0.5375094	666.5772	4.142399	0	928.4076	448.1828	0.2677337	0.5395632	661.8959	4.154147	0	16	920	445						Frog_fixed.avi	0
25319	1520	902.482	452.383	0.4004426	0.5376036	666.6748	4.183652	0	917.5266	456.2093	0.2676597	0.5396953	661.7479	4.143417	0	16	910	454						Frog_fixed.avi	0
25336	1521	894.0164	455.6811	0.4003312	0.5376867	666.4318	4.149908	0	909.2502	468.9633	0.2675846	0.5397847	661.5865	4.14589	0	16	902	462						Frog_fixed.avi	0
25353	1522	898.0891	446.5077	0.4002636	0.5379004	666.5923	4.166731	0	919.1912	464.7399	0.2675018	0.5398738	661.6389	4.151339	0	16	909	456						Frog_fixed.avi	0
25369	1523	906.7532	442.3624	0.4002077	0.5380157	666.5848	4.171238	0	919.3959	457.5448	0.2674055	0.5400676	661.861	4.137674	0	16	913	450						Frog_fixed.avi	0
25386	1524	903.1084	439.6059	0.4001244	0.5381137	666.5421	4.180972	0	921.0867	465.9142	0.2673189	0.5401773	661.9987	4.166961	0	16	912	453						Frog_fixed.avi	0
25403	1525	908.9359	446.7227	0.4000075	0.5382358	666.758	4.183863	0	910.4158	465.9937	0.2672538	0.5401878	662.0121	4.130246	0	16	910	456						Frog_fixed.avi	0
25419	1526	903.7466	451.6402	0.3999066	0.5383567	666.8558	4.141674	0	915.4047	463.1917	0.2671353	0.5405697	662.0121	4.14643	0	16	910	457						Frog_fixed.avi	0
25436	1527	894.8606	460.8822	0.3997892	0.5385027	666.632	4.151021	0	915.3455	467.7792	0.2670504	0.5407146	661.7936	4.152136	0	16	905	464						Frog_fixed.avi	0
25453	1528	897.8214	447.2894	0.3997129	0.5387915	666.6566	4.166998	0	913.8905	464.205	0.2669627	0.5407436	661.7943	4.109819	0	16	906	456						Frog_fixed.avi	0
25469	1529	902.6675	439.4738	0.3996613	0.5389208	666.7467	4.152516	0	921.9034	446.5143	0.2669024	0.5412669	661.7943	4.164953	0	16	912	443						Frog_fixed.avi	0
25486	1530	908.5741	442.5856	0.3996093	0.5389587	666.7618	4.138853	0	904.7144	465.6348	0.2668352	0.54108	662.0577	4.134734	0	16	907	454						Frog_fixed.avi	0
25502	1531	903.879	446.4307	0.3995365	0.5389621	666.9251	4.141378	0	920.5516	456.2793	0.2667711	0.541387	662.0577	4.148314	0	16	912	451						Frog_fixed.avi	0
25519	1532	906.752	449.6311	0.3994876	0.5390166	667.0845	4.205862	0	918.8901	460.907	0.2666983	0.5414633	662.2814	4.152801	0	16	913	455						Frog_fixed.avi	0
25536	1533	900.2512	443.4192	0.3994144	0.5391001	667.1373	4.18889	0	921.0529	460.3643	0.2666478	0.5416604	662.2742	4.150776	0	16	911	452						Frog_fixed.avi	0
25552	1534	903.8555	455.0206	0.3993461	0.5392392	667.2406	4.131518	0	921.9775	445.8602	0.2665946	0.5419528	662.363	4.155852	0	16	913	450						Frog_fixed.avi	0
25569	1535	897.9229	450.4648	0.3992676	0.5395297	667.2033	4.133193	0	917.5413	466.6328	0.2665622	0.5419338	662.3726	4.133922	0	16	908	459						Frog_fixed.avi	0
25586	1536	897.1989	447.4056	0.3991983	0.5397318	667.0942	4.175044	0	907.455	467.8997	0.2664011	0.5422937	662.3726	4.170497	0	16	902	458						Frog_fixed.avi	0
25602	1537	899.0185	451.8979	0.3991334	0.5398933	667.0648	4.164397	0	906.7202	467.8713	0.2663689	0.5423758	662.2369	4.13337	0	16	903	460						Frog_fixed.avi	0
25619	1538	897.3224	460.5795	0.3990432	0.539993	667.2829	4.191402	0	916.9176	455.268	0.2662879	0.5428998	662.2369	4.147704	0	16	907	458						Frog_fixed.avi	0
25636	1539	900.9761	466.5187	0.398974	0.5400927	667.217	4.202904	0	913.449	478.499	0.2662055	0.542906	662.5014	4.161132	0	16	907	473						Frog_fixed.avi	0
25652	1540	898.9948	462.6008	0.3988845	0.5402249	667.3399	4.193395	0	928.0429	470.212	0.2661267	0.543075	662.4504	4.177665	0	16	914	466						Frog_fixed.avi	0
25669	1541	896.3346	447.5645	0.3987765	0.5403572	667.2662	4.144951	0	920.5392	469.9998	0.266023	0.5431425	662.3876	4.149197	0	16	908	459						Frog_fixed.avi	0
25686	1542	900.0176	458.2715	0.3986802	0.5403551	667.1414	4.160672	0	914.3942	458.8793	0.2659044	0.5433162	662.5473	4.172095	0	16	907	459						Frog_fixed.avi	0
25702	1543	894.2966	452.533	0.3985476	0.5404109	667.372	4.155042	0	915.5201	465.5997	0.2657837	0.5434211	662.5334	4.163241	0	16	905	459						Frog_fixed.avi	0
25719	1544	899.2028	451.7033	0.398442	0.5405101	667.2906	4.168684	0	923.592	459.265	0.2656808	0.5436203	662.5293	4.146849	0	16	911	455						Frog_fixed.avi	0
25736	1545	905.2202	451.9393	0.3983187	0.54056	667.3979	4.143995	0	915.8004	460.3776	0.265612	0.5435482	662.5273	4.135703	0	16	911	456						Frog_fixed.avi	0
25752	1546	902.4369	453.4713	0.3982021	0.5406477	667.2637	4.173843	0	920.228	466.5409	0.2654343	0.5438626	662.5273	4.139177	0	16	911	460						Frog_fixed.avi	0
25769	1547	898.5204	469.0306	0.3980847	0.5407299	667.2607	4.135125	0	911.1956	481.187	0.2652885	0.5439706	662.5342	4.170179	0	16	905	475						Frog_fixed.avi	0
25786	1548	896.2891	469.1122	0.397927	0.5408215	667.4884	4.128877	0	918.9114	463.0452	0.2651652	0.5443528	662.5725	4.173495	0	16	908	466						Frog_fixed.avi	0
25802	1549	900.3544	462.1944	0.3978042	0.5409794	667.6319	4.157784	0	924.6192	456.498	0.2650641	0.5445792	662.6183	4.152072	0	16	912	459						Frog_fixed.avi	0
25819	1550	904.7088	444.1163	0.3976654	0.5411843	667.3224	4.110073	0	917.5311	467.9048	0.2649154	0.5446818	662.6746	4.143463	0	16	911	456						Frog_fixed.avi	0
25836	1551	900.2643	456.492	0.397507	0.5412609	667.5565	4.186266	0	915.0378	470.509	0.2647677	0.5448666	662.6582	4.124224	0	16	908	464						Frog_fixed.avi	0
25852	1552	895.0406	466.4256	0.3973632	0.5413731	667.7338	4.133082	0	920.7926	469.419	0.2646646	0.5450656	662.7234	4.150262	0	16	908	468						Frog_fixed.avi	0
25869	1553	903.7672	454.3287	0.3972548	0.5413948	667.6934	4.159705	0	905.574	470.1472	0.2645651	0.5450621	662.7407	4.137831	0	16	905	462						Frog_fixed.avi	0
25886	1554	905.9537	452.2466	0.3970942	0.5414343	667.488	4.188702	0	916.4337	462.9742	0.2643671	0.5453714	662.7407	4.139562	0	16	911	458						Frog_fixed.avi	0
25902	1555	895.7038	464.4989	0.3969182	0.5414948	667.761	4.15367	0	903.5079	482.4229	0.264263	0.5452685	662.7805	4.134179	0	16	900	473						Frog_fixed.avi	0
25919	1556	898.6265	459.3591	0.3967859	0.541554	667.7294	4.169991	0	916.2823	465.3915	0.2640995	0.5457009	662.7805	4.134903	0	16	907	462						Frog_fixed.avi	0
25936	1557	896.6006	458.4207	0.3966034	0.5416543	667.432	4.184283	0	917.871	463.9937	0.2639233	0.5459108	662.9504	4.154068	0	16	907	461						Frog_fixed.avi	0
25952	1558	893.5208	470.1763	0.3964423	0.5417817	667.7164	4.158449	0	902.2875	464.5253	0.2637391	0.5461234	662.8107	4.148295	0	16	898	467						Frog_fixed.avi	0
25969	1559	895.663	452.8163	0.3962708	0.5419925	667.8191	4.183164	0	911.4179	464.9377	0.2636044	0.5463136	662.8874	4.147225	0	16	904	459						Frog_fixed.avi	0
25986	1560	906.4518	446.5909	0.3961295	0.5421702	667.7447	4.134764	0	906.5658	461.0385	0.263476	0.5463502	662.9053	4.102465	0	16	907	454						Frog_fixed.avi	0
26002	1561	895.549	458.8717	0.3959453	0.5422711	667.8423	4.168178	0	918.4384	459.2514	0.2633252	0.5468659	662.9053	4.135163	0	16	907	459						Frog_fixed.avi	0
26019	1562	895.6935	453.4031	0.3958074	0.5423712	667.9091	4.175812	0	909.7876	460.303	0.2632055	0.5468634	663.279	4.095115	0	16	903	457						Frog_fixed.avi	0
26036	1563	890.6913	472.0607	0.395721	0.542486	667.9225	4.179631	0	915.7114	447.2603	0.263038	0.547491	663.279	4.153151	0	16	903	460						Frog_fixed.avi	0
26052	1564	899.2219	441.3221	0.3955825	0.5427967	667.989	4.18883	0	919.6609	449.2216	0.2629363	0.5477821	663.1663	4.115441	0	16	909	445						Frog_fixed.avi	0
26069	1565	890.3683	458.359	0.3954726	0.5430184	667.9758	4.169649	0	903.0939	474.1765	0.2628411	0.547847	663.184	4.120465	0	16	897	466						Frog_fixed.avi	0
26085	1566	889.3012	465.6961	0.3953563	0.54321	668.0848	4.14097	0	910.3318	457.33	0.262681	0.5485284	663.184	4.131637	0	16	900	462						Frog_fixed.avi	0
26102	1567	890.6119	453.2194	0.3952547	0.5435687	668.1397	4.173725	0	898.4911	474.1422	0.2626018	0.5487905	663.1393	4.157461	0	16	895	464						Frog_fixed.avi	0
26119	1568	900.3519	455.9055	0.3952035	0.5437898	668.1116	4.175778	0	911.1237	453.6371	0.2625126	0.5492005	663.2681	4.157291	0	16	906	455						Frog_fixed.avi	0
26135	1569	901.1853	463.2534	0.3951356	0.5439385	668.1091	4.190119	0	912.2747	460.2819	0.2624511	0.5493872	663.4295	4.156118	0	16	907	462						Frog_fixed.avi	0
26152	1570	903.7712	481.9307	0.3950019	0.5441865	668.2841	4.214346	0	908.8513	484.0094	0.2624554	0.5493292	663.4268	4.103855	0	17	906	483						Frog_fixed.avi	0
26169	1571	893.7397	526.2253	0.3948815	0.5445133	668.3201	4.203219	0	905.4391	531.4921	0.2624705	0.549637	663.4268	4.104844	0	17	900	529						Frog_fixed.avi	0
26185	1572	895.6094	513.2765	0.3949064	0.5446072	668.2559	4.239755	0	925.9905	499.0176	0.262411	0.5499958	663.4268	4.133337	0	17	911	506						Frog_fixed.avi	0
26202	1573	895.4061	517.6768	0.3949362	0.5446764	668.1506	4.23924	0	925.9855	521.6849	0.2624334	0.5499207	663.3981	4.153751	0	17	911	520						Frog_fixed.avi	0
26219	1574	896.5044	527.7581	0.3949619	0.5447021	668.0877	4.223742	0	921.3176	496.8727	0.2624216	0.5501091	663.4035	4.141819	0	17	909	512						Frog_fixed.avi	0
26235	1575	903.1949	525.3578	0.3950394	0.5447655	668.2729	4.211418	0	923.3864	517.7151	0.2624613	0.5500325	663.3931	4.141751	0	17	913	522						Frog_fixed.avi	0
26252	1576	899.7592	528.618	0.395115	0.5448506	668.1848	4.167455	0	923.7098	517.5698	0.2625037	0.5501854	663.2825	4.15505	0	17	912	523						Frog_fixed.avi	0
26269	1577	904.4772	524.777	0.3951574	0.5449236	668.1127	4.20972	0	910.9751	534.7575	0.2625343	0.5501457	663.3	4.188861	0	17	908	530						Frog_fixed.avi	0
26285	1578	900.9061	521.1031	0.3951812	0.545103	668.0033	4.173255	0	913.3981	520.5579	0.2625718	0.5500851	663.3073	4.107491	0	17	907	521						Frog_fixed.avi	0
26302	1579	901.5646	524.3709	0.3952169	0.5452194	668.1127	4.18325	0	910.3984	525.9188	0.2626011	0.5501859	663.3073	4.117131	0	17	906	525						Frog_fixed.avi	0
26319	1580	898.8708	516.1931	0.3952346	0.5453895	668.1162	4.192493	0	919.2242	518.9325	0.2625627	0.5506683	663.3073	4.152008	0	17	909	518						Frog_fixed.avi	0
26335	1581	885.9424	525.7158	0.395242	0.545525	668.0685	4.204155	0	918.9486	529.3452	0.2626115	0.550751	663.1226	4.157119	0	17	902	528						Frog_fixed.avi	0
26352	1582	897.2995	516.2716	0.39527	0.5456667	668.1098	4.229069	0	908.3734	527.9349	0.2626451	0.550754	663.1404	4.131858	0	17	903	522						Frog_fixed.avi	0
26369	1583	893.2083	524.3672	0.3952822	0.5457445	668.0593	4.221152	0	910.704	526.678	0.2626608	0.550859	663.1404	4.128172	0	17	902	526						Frog_fixed.avi	0
26385	1584	892.5884	529.153	0.3952918	0.5458065	668.1482	4.190816	0	904.3079	519.2148	0.2626663	0.5509341	663.1404	4.122549	0	17	898	524						Frog_fixed.avi	0
26402	1585	888.9515	526.8791	0.3953222	0.5458092	668.2446	4.21173	0	906.8802	533.6226	0.2626606	0.5511529	663.1404	4.176987	0	17	898	530						Frog_fixed.avi	0
26419	1586	892.3292	519.6689	0.3953416	0.5457528	668.2466	4.205976	0	906.6744	535.5034	0.2627097	0.5509459	663.0761	4.132644	0	17	900	528						Frog_fixed.avi	0
26435	1587	891.3099	529.7333	0.3953423	0.5457122	668.225	4.222496	0	924.0884	527.1238	0.2627422	0.551146	663.0761	4.174637	0	17	908	528						Frog_fixed.avi	0
26452	1588	884.642	521.3303	0.3953569	0.5457618	668.2019	4.203423	0	921.9225	534.9286	0.262734	0.5512076	663.478	4.186278	0	17	903	528						Frog_fixed.avi	0
26469	1589	886.491	518.328	0.3953615	0.5458337	668.1672	4.228293	0	906.9308	532.2528	0.2627584	0.5510569	663.4886	4.132597	0	17	897	525						Frog_fixed.avi	0
26485	1590	886.6176	513.0415	0.3953424	0.5460112	668.3505	4.230212	0	911.2045	525.4491	0.2627034	0.5514373	663.4886	4.199544	0	17	899	519						Frog_fixed.avi	0
26502	1591	887.6144	512.582	0.3953227	0.5461218	668.3543	4.223748	0	914.4341	521.6987	0.2627251	0.5513195	663.3777	4.154976	0	17	901	517						Frog_fixed.avi	0
26519	1592	881.8054	519.1121	0.395301	0.5462312	668.3076	4.199047	0	908.9941	523.9282	0.2627102	0.5514843	663.3777	4.148502	0	17	895	522						Frog_fixed.avi	0
26535	1593	891.1021	517.3954	0.3952928	0.5462805	668.3157	4.221939	0	910.9595	526.2345	0.2626973	0.5517502	663.3777	4.19498	0	17	901	522						Frog_fixed.avi	0
26552	1594	889.9531	509.6582	0.395286	0.5463005	668.2696	4.229833	0	917.1926	523.0128	0.262665	0.5517937	663.2458	4.167389	0	17	904	516						Frog_fixed.avi	0
26569	1595	886.9646	513.9639	0.3952592	0.5463067	668.2938	4.19759	0	909.1523	526.7215	0.2626473	0.5517952	663.2341	4.189036	0	17	898	520						Frog_fixed.avi	0
26585	1596	899.3055	516.9003	0.3952507	0.5463396	668.2613	4.232897	0	913.0696	531.4969	0.2626565	0.5516591	663.2328	4.141459	0	17	906	524						Frog_fixed.avi	0
26602	1597	894.9719	522.469	0.3952039	0.5463793	668.2183	4.237058	0	918.6982	532.3033	0.2626068	0.5517544	663.2328	4.136825	0	17	907	527						Frog_fixed.avi	0
26618	1598	892.0521	512.74	0.3951381	0.5464846	668.1715	4.233856	0	930.1274	522.6794	0.2625014	0.552168	663.2328	4.163159	0	17	911	518						Frog_fixed.avi	0
26635	1599	890.3305	517.5204	0.3950202	0.5466225	668.2546	4.200925	0	922.4969	531.487	0.2623752	0.5523413	663.3738	4.168345	0	17	906	525						Frog_fixed.avi	0
26652	1600	888.1121	510.9605	0.394886	0.5468275	668.2051	4.262493	0	913.5204	518.3313	0.2622295	0.5526229	663.2919	4.187678	0	17	901	515						Frog_fixed.avi	0
26668	1601	883.7415	520.6581	0.3947645	0.5469314	668.2068	4.212241	0	911.0397	521.9907	0.262093	0.5527701	663.0436	4.154315	0	17	897	521						Frog_fixed.avi	0
26685	1602	892.1445	512.1262	0.3946554	0.5470344	668.0096	4.191007	0	910.2926	527.3171	0.2619737	0.5527632	663.028	4.116266	0	17	901	520						Frog_fixed.avi	0
26702	1603	885.713	511.5964	0.3944507	0.5470765	667.9088	4.216669	0	898.4785	527.3238	0.2618055	0.552857	663.028	4.122745	0	17	892	519						Frog_fixed.avi	0
26718	1604	880.8007	513.4194	0.3943105	0.5470765	668.0607	4.18526	0	911.7813	521.6685	0.2616073	0.5532836	663.028	4.152081	0	17	896	518						Frog_fixed.avi	0
26735	1605	890.2465	513.1086	0.3941647	0.5470735	667.9797	4.154695	0	904.3525	526.4285	0.2614863	0.5531476	662.9999	4.119013	0	17	897	520						Frog_fixed.avi	0
26752	1606	879.1472	506.1681	0.3939523	0.5470834	667.9023	4.162194	0	916.5824	500.24	0.2612922	0.5534241	662.9999	4.130141	0	17	898	503						Frog_fixed.avi	0
26768	1607	880.7726	511.6511	0.3937878	0.5470583	668.0126	4.16075	0	903.4106	533.3137	0.2610853	0.5534201	663.0612	4.151241	0	17	892	522						Frog_fixed.avi	0
26785	1608	885.166	508.2814	0.3936362	0.5470299	667.9985	4.169825	0	909.8874	521.7815	0.2609397	0.5535077	663.1095	4.13148	0	17	898	515						Frog_fixed.avi	0
26802	1609	878.7198	510.0552	0.3934296	0.5469921	667.9633	4.194227	0	914.0699	534.2079	0.2607823	0.5534346	663.358	4.114516	0	17	896	522						Frog_fixed.avi	0
26818	1610	879.6022	513.7467	0.3932917	0.5469208	668.0945	4.172102	0	898.8961	522.5689	0.2606556	0.5533913	663.3788	4.097092	0	17	889	518						Frog_fixed.avi	0
26835	1611	887.5543	511.5933	0.3931538	0.5468732	667.9785	4.156219	0	900.7617	521.7175	0.2605109	0.5534137	663.3788	4.083692	0	17	894	517						Frog_fixed.avi	0
26852	1612	883.0248	511.7771	0.3929748	0.5468326	668.166	4.158605	0	895.2692	533.7196	0.2603132	0.5534301	663.3788	4.085112	0	17	889	523						Frog_fixed.avi	0
26868	1613	882.1448	512.2502	0.3928059	0.5467966	668.0638	4.161369	0	891.2827	521.57	0.2600999	0.5538194	663.3788	4.133684	0	17	887	517						Frog_fixed.avi	0
26885	1614	885.2714	509.1463	0.3926685	0.5467388	668.1091	4.167099	0	896.0873	536.4024	0.2599857	0.5537575	663.1544	4.127923	0	17	891	523						Frog_fixed.avi	0
26902	1615	885.6051	515.4948	0.3924932	0.5467225	668.1548	4.127325	0	914.2744	502.5204	0.2598283	0.5540361	663.3725	4.122503	0	17	900	509						Frog_fixed.avi	0
26918	1616	883.4278	510.6281	0.3923263	0.5467778	668.0057	4.141509	0	890.6061	523.4674	0.2597003	0.5538036	663.3922	4.082318	0	17	887	517						Frog_fixed.avi	0
26935	1617	888.8195	515.5559	0.3921774	0.5466338	668.1124	4.154016	0	904.448	506.4772	0.2595054	0.5540964	663.3922	4.135191	0	17	897	511						Frog_fixed.avi	0
26952	1618	894.1214	509.6775	0.3920493	0.5465443	668.0143	4.186489	0	894.1422	522.1016	0.2593967	0.5538665	663.1464	4.099497	0	17	894	516						Frog_fixed.avi	0
26968	1619	885.5691	523.2684	0.3918436	0.5464523	668.0967	4.186978	0	896.5783	526.3541	0.2592337	0.5537655	663.1464	4.095445	0	17	891	525						Frog_fixed.avi	0
26985	1620	884.0272	515.1356	0.3916984	0.5463994	668.1595	4.134364	0	900.8949	532.363	0.2590879	0.5537345	663.1464	4.087603	0	17	892	524						Frog_fixed.avi	0
27002	1621	885.0654	519.248	0.3915627	0.546376	668.1257	4.144448	0	896.8003	522.2045	0.2589203	0.5537674	663.1464	4.086298	0	17	891	521						Frog_fixed.avi	0
27018	1622	878.4708	516.8651	0.3913732	0.5464057	668.0524	4.169353	0	893.0535	518.6337	0.2587903	0.5539302	663.1464	4.091224	0	17	886	518						Frog_fixed.avi	0
27035	1623	-1280	-1024	-1	-1	-1	-1	4	-1280	-1024	-1	-1	-1	-1	4	17	0	0						Frog_fixed.avi	0
27052	1624	886.4218	515.0087	0.3911718	0.5467982	668.223	4.153977	0	906.3952	519.1012	0.258539	0.5544415	664.1826	4.140148	0	17	896	517						Frog_fixed.avi	0
27068	1625	890.4879	501.6313	0.3910992	0.5473022	668.2426	4.211051	0	674.7019	345.861	0.258697	0.5544655	665.8053	3.064203	0	17	783	424						Frog_fixed.avi	0
27085	1626	886.045	517.2282	0.3910585	0.5471234	668.2987	4.167549	0	904.2475	513.2428	0.2585332	0.5547097	664.1826	4.100777	0	17	895	515						Frog_fixed.avi	0
27102	1627	893.6206	510.0388	0.3910519	0.5471613	668.3679	4.203595	0	906.9531	503.8698	0.2585112	0.55474	664.1826	4.099202	0	17	900	507						Frog_fixed.avi	0
27118	1628	893.3552	513.3477	0.3910542	0.5471534	668.3121	4.144529	0	906.0884	506.6573	0.2584041	0.5549159	664.1826	4.132443	0	17	900	510						Frog_fixed.avi	0
27135	1629	893.8559	512.9732	0.3910784	0.5471001	668.3701	4.160633	0	898.5132	522.5791	0.2584772	0.5547012	663.6314	4.137369	0	17	896	518						Frog_fixed.avi	0
27152	1630	886.1036	516.1212	0.3911027	0.5469785	668.3664	4.210381	0	902.3168	515.5384	0.2585305	0.5542341	663.638	4.105224	0	18	894	516						Frog_fixed.avi	0
27168	1631	913.3973	435.2383	0.391001	0.546537	668.6456	4.192721	0	950.2005	434.1695	0.2585384	0.5537354	663.638	4.112155	0	18	932	435						Frog_fixed.avi	0
27185	1632	906.949	455.7274	0.3911512	0.5464244	668.4698	4.208455	0	915.3746	476.6834	0.2586437	0.5533978	663.638	4.120068	0	18	911	466						Frog_fixed.avi	0
27201	1633	910.0256	443.8901	0.3912798	0.5463143	668.3818	4.206372	0	934.7928	439.1791	0.2588152	0.5534078	663.638	4.141866	0	18	922	442						Frog_fixed.avi	0
27218	1634	906.7246	446.0403	0.391536	0.5461554	668.4128	4.182216	0	930.5246	460.2446	0.2589937	0.5528773	663.4554	4.123253	0	18	919	453						Frog_fixed.avi	0
27235	1635	907.2781	464.9688	0.3917494	0.5458194	668.3977	4.182886	0	932.0373	444.9906	0.2592018	0.5526147	663.9075	4.13952	0	18	920	455						Frog_fixed.avi	0
27251	1636	913.5651	446.9637	0.3920145	0.5455827	668.3299	4.254983	0	925.5938	468.6465	0.259436	0.552031	663.6933	4.174888	0	18	920	458						Frog_fixed.avi	0
27268	1637	907.4655	440.2935	0.3922526	0.5454078	668.2325	4.252237	0	916.5612	450.8406	0.2596653	0.5515053	663.6782	4.149199	0	18	912	446						Frog_fixed.avi	0
27285	1638	903.8013	453.1677	0.3925113	0.5451252	668.0779	4.266629	0	915.513	467.1335	0.2599178	0.5510144	663.6782	4.146311	0	18	910	460						Frog_fixed.avi	0
27301	1639	902.2669	453.2825	0.3927664	0.5449937	668.0199	4.234495	0	934.5147	453.0942	0.2601753	0.5509304	663.6782	4.176704	0	18	918	453						Frog_fixed.avi	0
27318	1640	907.7332	463.3245	0.3930825	0.5449224	667.9233	4.233869	0	938.3253	443.2341	0.2603985	0.5506753	663.4243	4.175736	0	18	923	453						Frog_fixed.avi	0
27335	1641	905.5513	448.7018	0.3933059	0.5449481	667.912	4.291875	0	923.5372	472.5726	0.2606538	0.5504102	663.2889	4.190757	0	18	915	461						Frog_fixed.avi	0
27351	1642	910.7382	447.1455	0.3936112	0.5449548	667.6607	4.260157	0	942.1561	435.9021	0.2609155	0.5503049	663.194	4.166722	0	18	926	442						Frog_fixed.avi	0
27368	1643	900.8384	456.8163	0.3938392	0.544863	667.7453	4.208375	0	923.3143	451.3614	0.2611515	0.5501083	663.1797	4.198999	0	18	912	454						Frog_fixed.avi	0
27385	1644	908.498	456.5869	0.3941101	0.5447665	667.5306	4.237858	0	933.449	450.8145	0.2614029	0.5497954	663.1168	4.199654	0	18	921	454						Frog_fixed.avi	0
27401	1645	895.4291	452.185	0.3943146	0.5446184	667.6152	4.26247	0	930.7576	441.8522	0.2615969	0.5494738	662.9094	4.210108	0	18	913	447						Frog_fixed.avi	0
27418	1646	907.0466	457.4707	0.3945498	0.5443192	667.5698	4.234365	0	912.4386	455.5715	0.2618093	0.5489007	662.8878	4.186388	0	18	910	457						Frog_fixed.avi	0
27435	1647	910.217	447.0669	0.3947591	0.5440547	667.5719	4.285238	0	920.4516	446.1499	0.2620511	0.5484898	662.8878	4.196145	0	18	915	447						Frog_fixed.avi	0
27451	1648	901.7547	455.1678	0.3949624	0.5438256	667.4442	4.2653	0	919.7549	457.642	0.2622274	0.5480873	662.8878	4.198998	0	18	911	456						Frog_fixed.avi	0
27468	1649	900.5864	454.3931	0.3951844	0.5434986	667.3012	4.240645	0	918.6904	462.4667	0.2624687	0.547675	662.8878	4.19691	0	18	910	458						Frog_fixed.avi	0
27485	1650	902.696	458.1681	0.3953664	0.5431854	667.3572	4.303015	0	913.4164	463.4266	0.2626596	0.5472748	662.8878	4.186587	0	18	908	461						Frog_fixed.avi	0
27501	1651	920.7894	461.2152	0.3956096	0.5427265	667.338	4.21008	0	917.1351	457.3417	0.2628456	0.5468312	662.8878	4.201756	0	18	919	459						Frog_fixed.avi	0
27518	1652	-1280	-1024	-1	-1	-1	-1	4	-1280	-1024	-1	-1	-1	-1	4	18	0	0						Frog_fixed.avi	0
27535	1653	894.3124	452.0046	0.3959315	0.5425512	667.206	4.296417	0	916.4568	458.4214	0.2633993	0.5459223	664.7553	4.202111	0	18	905	455						Frog_fixed.avi	0
27551	1654	906.4241	457.099	0.3961304	0.542071	666.989	4.206784	0	929.0687	441.332	0.2633834	0.545709	662.8878	4.203901	0	18	918	449						Frog_fixed.avi	0
27568	1655	914.277	454.0261	0.39631	0.5417762	667.168	4.237669	0	921.6721	450.5527	0.2636188	0.5451187	662.7866	4.191162	0	18	918	452						Frog_fixed.avi	0
27584	1656	910.6613	463.841	0.3965333	0.5415854	666.933	4.26658	0	928.1506	454.209	0.263724	0.5448273	662.7866	4.233233	0	18	919	459						Frog_fixed.avi	0
27601	1657	911.6432	445.7713	0.3966992	0.5414351	666.745	4.233309	0	918.1982	450.174	0.2639531	0.5445275	662.3153	4.227653	0	18	915	448						Frog_fixed.avi	0
27618	1658	914.2838	461.0046	0.3969438	0.5411792	666.9161	4.208137	0	930.1566	460.43	0.2641473	0.5440556	662.3544	4.195614	0	18	922	461						Frog_fixed.avi	0
27634	1659	917.2957	454.2416	0.3971496	0.5408593	666.7918	4.243251	0	923.8237	441.9759	0.2643368	0.5437744	662.1796	4.204446	0	18	921	448						Frog_fixed.avi	0
27651	1660	909.1664	452.4904	0.3973401	0.5406399	666.8849	4.230655	0	918.0554	458.4774	0.2645797	0.5431181	662.1468	4.171321	0	18	914	455						Frog_fixed.avi	0
27668	1661	913.5473	452.3902	0.3975118	0.5404061	666.7816	4.17456	0	919.113	460.2939	0.264712	0.5427802	662.1468	4.174441	0	18	916	456						Frog_fixed.avi	0
27684	1662	911.9299	466.7926	0.3976662	0.540104	666.5633	4.205232	0	915.8822	463.9481	0.2648879	0.5424598	662.1468	4.179534	0	19	914	465						Frog_fixed.avi	0
27701	1663	913.9183	526.5272	0.3976807	0.5402583	666.3762	4.238673	0	930.6862	530.5808	0.265	0.5426125	662.1468	4.184887	0	19	922	529						Frog_fixed.avi	0
27718	1664	900.8527	515.8832	0.3978092	0.540077	666.1964	4.21433	0	928.1058	499.7864	0.265156	0.5423374	661.7258	4.213471	0	19	914	508						Frog_fixed.avi	0
27734	1665	917.2068	516.9769	0.3979895	0.5398994	666.091	4.176399	0	912.9041	520.5198	0.2652613	0.5419	661.7479	4.159468	0	19	915	519						Frog_fixed.avi	0
27751	1666	907.5999	513.1873	0.3980789	0.5397155	666.0798	4.189371	0	926.0501	508.4276	0.265316	0.5417697	661.7479	4.184341	0	19	917	511						Frog_fixed.avi	0
27768	1667	904.2449	513.9496	0.398156	0.539315	665.9995	4.183515	0	930.6662	505.7867	0.265393	0.5414138	661.4197	4.171838	0	19	917	510						Frog_fixed.avi	0
27784	1668	904.0344	527.5706	0.3982677	0.539005	665.8701	4.196234	0	920.7188	512.0878	0.2654976	0.5410081	661.2682	4.187086	0	19	912	520						Frog_fixed.avi	0
27801	1669	902.226	521.822	0.3983385	0.5385926	665.7245	4.178726	0	924.6516	512.5911	0.2655367	0.540563	661.3078	4.180325	0	19	913	517						Frog_fixed.avi	0
27818	1670	909.3035	512.5751	0.3984322	0.5382783	665.6407	4.200912	0	915.1429	510.4865	0.26559	0.5402299	661.1112	4.186094	0	19	912	512						Frog_fixed.avi	0
27834	1671	911.6674	511.286	0.3984984	0.5380043	665.6702	4.187299	0	916.3578	511.4048	0.2656265	0.5397766	661.1312	4.187782	0	19	914	511						Frog_fixed.avi	0
27851	1672	906.2263	525.2466	0.3985484	0.5375676	665.5912	4.201372	0	917.27	508.65	0.2656519	0.5394025	660.9423	4.194653	0	19	912	517						Frog_fixed.avi	0
27868	1673	914.3337	504.9196	0.3985933	0.5372248	665.738	4.209616	0	911.4832	502.5762	0.2656768	0.5389763	660.9051	4.189684	0	19	913	504						Frog_fixed.avi	0
27884	1674	900.6031	521.856	0.3986045	0.5368007	665.5399	4.204495	0	910.6406	505.4178	0.2657087	0.5385964	660.7924	4.198277	0	19	906	514						Frog_fixed.avi	0
27901	1675	901.7168	515.9778	0.39862	0.5365102	665.5225	4.2001	0	920.5378	514.1685	0.2657227	0.5381402	660.9467	4.225386	0	19	911	515						Frog_fixed.avi	0
27918	1676	908.0191	522.0885	0.398605	0.536103	665.4662	4.240432	0	908.5703	516.4993	0.265753	0.5375243	660.9623	4.173996	0	19	908	519						Frog_fixed.avi	0
27934	1677	907.7612	513.3252	0.3985976	0.535875	665.338	4.231332	0	910.9564	517.1638	0.26566	0.5374359	660.9623	4.204659	0	19	909	515						Frog_fixed.avi	0
27951	1678	903.069	516.7474	0.3985828	0.5357032	665.2942	4.221984	0	912.7087	507.0252	0.2656533	0.5372976	660.5529	4.223878	0	19	908	512						Frog_fixed.avi	0
27968	1679	906.6493	523.5825	0.3985468	0.5353559	665.2978	4.220643	0	925.2169	504.1479	0.2656038	0.537093	660.6752	4.227493	0	19	916	514						Frog_fixed.avi	0
27984	1680	910.1545	514.2615	0.3984896	0.5351314	665.106	4.237945	0	926.0908	510.0754	0.2655666	0.5367076	660.5514	4.212396	0	19	918	512						Frog_fixed.avi	0
28001	1681	907.1021	511.2071	0.3984441	0.534912	664.9768	4.23669	0	928.0862	498.763	0.2655034	0.5365456	660.4788	4.205887	0	19	918	505						Frog_fixed.avi	0
28018	1682	900.5317	512.4089	0.3983573	0.5346536	665.1092	4.22614	0	932.1566	501.5119	0.2654455	0.5363398	660.4469	4.228146	0	19	916	507						Frog_fixed.avi	0
28034	1683	902.8193	511.1387	0.3982999	0.5343741	665.0241	4.281159	0	919.4408	514.5029	0.2653341	0.5360169	660.2719	4.22826	0	19	911	513						Frog_fixed.avi	0
28051	1684	906.3489	511.9499	0.3982215	0.534185	665.0516	4.239018	0	925.8486	510.6015	0.2652386	0.5358381	660.3476	4.230289	0	19	916	511						Frog_fixed.avi	0
28068	1685	907.6442	504.9673	0.3981379	0.5339753	665.0475	4.251115	0	925.1028	499.7058	0.2651424	0.5357258	660.3406	4.223077	0	19	916	502						Frog_fixed.avi	0
28084	1686	902.5927	510.5163	0.3980017	0.5337008	664.8646	4.254836	0	933.4763	493.6669	0.2650524	0.5355572	660.3588	4.225825	0	19	918	502						Frog_fixed.avi	0
28101	1687	900.442	516.4775	0.3979231	0.5334612	664.8188	4.248855	0	929.6821	494.1036	0.2649547	0.5352456	660.2108	4.219026	0	19	915	505						Frog_fixed.avi	0
28117	1688	902.2071	501.616	0.397837	0.5332058	664.7668	4.26901	0	930.5046	512.8004	0.2648851	0.5347047	660.1976	4.17991	0	19	916	507						Frog_fixed.avi	0
28134	1689	898.4101	511.9933	0.3977477	0.532748	664.8996	4.271656	0	920.4169	506.8419	0.2647421	0.5345512	660.1976	4.219293	0	19	909	509						Frog_fixed.avi	0
28151	1690	907.1987	505.8696	0.3976809	0.5324497	664.9773	4.263492	0	924.4549	511.929	0.2646668	0.5341969	660.1929	4.21502	0	19	916	509						Frog_fixed.avi	0
28167	1691	900.2534	517.3392	0.3975971	0.5320699	664.8983	4.246139	0	919.101	506.8455	0.2646019	0.5337995	660.2019	4.175548	0	19	910	512						Frog_fixed.avi	0
28184	1692	896.6113	511.8705	0.3975183	0.5319164	664.7772	4.213608	0	925.5645	495.148	0.2644994	0.5338688	660.2019	4.212846	0	19	911	504						Frog_fixed.avi	0
28201	1693	896.5057	506.8771	0.3974553	0.5318835	664.7396	4.228377	0	925.7803	500.9915	0.2644199	0.5337945	660.0496	4.204079	0	19	911	504						Frog_fixed.avi	0
28217	1694	900.1044	507.0738	0.3974017	0.5319277	664.6324	4.258531	0	925.1335	500.8911	0.2643946	0.5335757	660.0253	4.168627	0	19	913	504						Frog_fixed.avi	0
28234	1695	893.1321	514.7751	0.3973206	0.5321004	664.6688	4.227982	0	934.1353	492.9171	0.2642497	0.5340564	660.0253	4.178728	0	19	914	504						Frog_fixed.avi	0
28251	1696	890.5783	506.3775	0.3972476	0.5323464	664.6979	4.212523	0	921.8729	506.8692	0.2641719	0.5342286	660.0004	4.188237	0	19	906	507						Frog_fixed.avi	0
28267	1697	882.6106	513.2526	0.3971314	0.532621	664.4941	4.2077	0	923.3379	510.5923	0.2640776	0.5345528	660.044	4.183672	0	19	903	512						Frog_fixed.avi	0
28284	1698	886.443	501.7895	0.3970679	0.5329888	664.5483	4.247845	0	920.1692	493.9314	0.2639841	0.5350293	659.8861	4.181242	0	19	903	498						Frog_fixed.avi	0
28301	1699	881.0995	506.0049	0.396982	0.533345	664.5589	4.227887	0	912.8954	500.471	0.263893	0.535414	659.5624	4.198692	0	19	897	503						Frog_fixed.avi	0
28317	1700	883.1568	513.1494	0.3968993	0.5336348	664.5205	4.211405	0	917.0048	508.6336	0.2637883	0.5358105	659.5704	4.190178	0	19	900	511						Frog_fixed.avi	0
28334	1701	879.6875	504.8858	0.3968209	0.534068	664.479	4.231242	0	923.5084	496.4903	0.2636788	0.5362491	659.8391	4.155333	0	19	902	501						Frog_fixed.avi	0
28351	1702	883.4514	519.3259	0.3967392	0.5343318	664.3627	4.244384	0	920.1847	502.2348	0.2635849	0.5365824	659.8507	4.199866	0	19	902	511						Frog_fixed.avi	0
28367	1703	885.6599	499.4691	0.3966426	0.5347118	664.5849	4.211168	0	919.1376	516.819	0.2635042	0.5368056	660.0436	4.176593	0	19	902	508						Frog_fixed.avi	0
28384	1704	879.5951	507.9144	0.396545	0.5348853	664.5427	4.214513	0	905.1642	511.5025	0.263426	0.5371333	659.6243	4.174635	0	19	892	510						Frog_fixed.avi	0
28401	1705	882.7446	511.8136	0.3965257	0.5350406	664.541	4.191192	0	912.1436	504.8918	0.26341	0.5373755	659.6935	4.166393	0	19	897	508						Frog_fixed.avi	0
28417	1706	876.5586	512.0471	0.3965106	0.5352027	664.7012	4.165762	0	907.6957	513.2662	0.2634247	0.5373339	659.7003	4.098466	0	19	892	513						Frog_fixed.avi	0
28434	1707	868.6999	502.7173	0.3965057	0.5354273	664.715	4.168772	0	909.9439	488.6761	0.2634402	0.5378739	659.7003	4.14377	0	19	889	496						Frog_fixed.avi	0
28451	1708	875.6006	501.1074	0.3965235	0.5356393	664.7821	4.180501	0	902.3386	511.7902	0.2634559	0.5378348	659.9583	4.134355	0	19	889	506						Frog_fixed.avi	0
28467	1709	870.757	507.9742	0.3965521	0.5358625	664.7401	4.163838	0	914.1357	491.8932	0.2634921	0.5382509	659.9583	4.129671	0	19	892	500						Frog_fixed.avi	0
28484	1710	870.1999	518.559	0.3966095	0.5360379	664.9255	4.215085	0	901.1727	512.9111	0.2635209	0.5385316	660.2748	4.151098	0	19	886	516						Frog_fixed.avi	0
28501	1711	872.0366	502.0946	0.3966646	0.5364622	664.9319	4.173959	0	896.2794	499.5486	0.2635697	0.5388737	660.2299	4.143568	0	20	884	501						Frog_fixed.avi	0
28517	1712	822.9052	484.2812	0.3968764	0.536675	664.5978	4.209467	0	865.5048	486.3782	0.2638546	0.5389807	659.9597	4.13518	0	20	844	485						Frog_fixed.avi	0
28534	1713	846.4415	499.3406	0.396926	0.536873	664.7772	4.204507	0	890.2453	503.0638	0.2639435	0.5391145	660.3456	4.123812	0	20	868	501						Frog_fixed.avi	0
28551	1714	830.069	489.4479	0.3969981	0.5371898	664.8878	4.172237	0	864.3275	507.7847	0.2640117	0.5392276	660.337	4.14788	0	20	847	499						Frog_fixed.avi	0
28567	1715	836.4808	491.4536	0.3971746	0.5373572	665.0547	4.142685	0	865.3824	486.2644	0.2641606	0.5395182	660.2502	4.129857	0	20	851	489						Frog_fixed.avi	0
28584	1716	845.6935	496.5282	0.3973442	0.5374703	664.9171	4.154098	0	870.1729	496.7946	0.2643297	0.5392547	660.2428	4.089977	0	20	858	497						Frog_fixed.avi	0
28601	1717	832.3971	499.7379	0.3974841	0.5376384	664.9448	4.140694	0	872.146	487.3111	0.2645071	0.5396706	660.2428	4.124102	0	20	852	494						Frog_fixed.avi	0
28617	1718	828.1016	481.5791	0.3976824	0.5378914	665.1196	4.146755	0	861.4611	494.3965	0.2647012	0.5394662	660.3478	4.097116	0	20	845	488						Frog_fixed.avi	0
28634	1719	834.2388	482.8243	0.3978958	0.5380996	664.9551	4.157135	0	873.9926	491.2635	0.2648997	0.5397453	660.3478	4.118513	0	20	854	487						Frog_fixed.avi	0
28651	1720	831.8409	488.4012	0.3980606	0.5382851	665.1726	4.154261	0	860.8433	505.4817	0.2650558	0.5398394	660.4957	4.144882	0	20	846	497						Frog_fixed.avi	0
28667	1721	825.5364	495.2072	0.3982394	0.5384902	665.1968	4.114512	0	867.5361	501.9848	0.2652456	0.5399097	660.3722	4.109026	0	20	847	499						Frog_fixed.avi	0
28684	1722	824.7852	484.1972	0.3983691	0.5387781	665.1785	4.143725	0	862.8933	504.7006	0.2654074	0.5400438	660.3489	4.110782	0	20	844	494						Frog_fixed.avi	0
28700	1723	828.691	485.8344	0.3984807	0.5390072	665.1176	4.185391	0	856.5276	503.4916	0.2655156	0.5402008	660.5577	4.130645	0	20	843	495						Frog_fixed.avi	0
28717	1724	824.997	497.8604	0.3986096	0.5391645	665.4467	4.184397	0	851.9962	495.5166	0.2655991	0.5404435	660.5789	4.127576	0	20	838	497						Frog_fixed.avi	0
28734	1725	818.339	486.3557	0.3987087	0.5394763	665.4152	4.128356	0	862.9286	499.668	0.2657326	0.5405278	660.6288	4.106274	0	20	841	493						Frog_fixed.avi	0
28750	1726	818.8878	485.1957	0.3988312	0.5397409	665.4518	4.114371	0	857.4542	515.5887	0.2658678	0.5407077	660.7958	4.131224	0	20	838	500						Frog_fixed.avi	0
28767	1727	816.3701	495.5209	0.3989598	0.5399179	665.4181	4.146855	0	861.3828	495.9796	0.2659897	0.5409656	660.7811	4.085842	0	20	839	496						Frog_fixed.avi	0
28784	1728	817.5862	492.151	0.399086	0.5400978	665.7009	4.119571	0	847.7974	494.9119	0.2661016	0.5412017	660.8139	4.111665	0	20	833	494						Frog_fixed.avi	0
28800	1729	816.2169	481.7477	0.3991755	0.5403148	665.8285	4.124206	0	840.0113	510.6847	0.2662318	0.5410702	660.8154	4.086308	0	20	828	496						Frog_fixed.avi	0
28817	1730	812.8036	498.3265	0.3992883	0.5404257	665.8698	4.149145	0	846.2029	499.0834	0.2663873	0.5413839	660.8154	4.119781	0	20	830	499						Frog_fixed.avi	0
28834	1731	814.2275	490.8349	0.3993809	0.540475	665.9103	4.112802	0	841.5906	508.4455	0.2665058	0.5411766	661.1096	4.06782	0	20	828	500						Frog_fixed.avi	0
28850	1732	818.9377	489.1779	0.3995176	0.540566	665.8681	4.097343	0	842.937	509.2914	0.2665735	0.5414363	661.1096	4.097659	0	20	831	499						Frog_fixed.avi	0
28867	1733	823.2371	507.1714	0.3995974	0.5405806	666.0819	4.144466	0	838.8219	519.7563	0.2666797	0.5412667	661.0414	4.058317	0	20	831	513						Frog_fixed.avi	0
28884	1734	808.7513	507.8473	0.3996476	0.5406629	666.2141	4.124641	0	845.7879	514.3126	0.266757	0.5415257	661.0414	4.0867	0	20	827	511						Frog_fixed.avi	0
28900	1735	811.167	503.1734	0.3996781	0.540755	666.288	4.14831	0	848.0645	502.5939	0.2668174	0.5417064	661.6062	4.086943	0	20	830	503						Frog_fixed.avi	0
28917	1736	806.3043	508.8409	0.3996975	0.5408731	666.3772	4.108449	0	838.887	518.1397	0.2668378	0.5418232	661.6135	4.087488	0	20	823	513						Frog_fixed.avi	0
28934	1737	808.6067	498.6761	0.3997076	0.5411385	666.4756	4.080381	0	844.5975	492.0936	0.2668631	0.5421461	661.6177	4.087282	0	20	827	495						Frog_fixed.avi	0
28950	1738	815.1146	493.0602	0.399701	0.5413926	666.5181	4.117617	0	837.5939	521.2613	0.2668884	0.5422881	661.6092	4.086243	0	20	826	507						Frog_fixed.avi	0
28967	1739	812.5812	503.7201	0.3996872	0.5416028	666.5699	4.130371	0	845.767	505.3789	0.2668816	0.5426823	661.8675	4.078866	0	20	829	505						Frog_fixed.avi	0
28984	1740	818.7915	491.9156	0.3996888	0.5419614	666.628	4.088339	0	841.3268	509.834	0.2668976	0.5430127	661.8356	4.071192	0	20	830	501						Frog_fixed.avi	0
29000	1741	821.1591	503.4989	0.399689	0.5422704	666.6714	4.135759	0	850.3347	513.2442	0.266912	0.5433769	661.8945	4.091919	0	20	836	508						Frog_fixed.avi	0
29017	1742	818.6128	501.1216	0.3997108	0.5424984	666.8412	4.125504	0	847.8348	501.1778	0.266937	0.5437493	662.0443	4.10262	0	20	833	501						Frog_fixed.avi	0
29034	1743	818.2842	507.4913	0.3997183	0.5428408	666.8983	4.107861	0	848.9008	515.1371	0.2669919	0.543972	662.0447	4.046703	0	20	834	511						Frog_fixed.avi	0
29050	1744	817.5085	500.9181	0.3997646	0.5430664	666.9172	4.146635	0	850.0223	497.3568	0.2670819	0.5443112	662.0659	4.055274	0	20	834	499						Frog_fixed.avi	0
29067	1745	825.8087	503.5915	0.3998157	0.543209	667.067	4.131286	0	852.4183	498.8739	0.2671534	0.5445304	662.2499	4.068648	0	20	839	501						Frog_fixed.avi	0
29084	1746	824.0443	507.664	0.3998477	0.5433292	667.3442	4.103374	0	852.4664	500.0477	0.2671845	0.5446202	662.4098	4.073716	0	20	838	504						Frog_fixed.avi	0
29100	1747	830.1475	500.9131	0.3998559	0.543371	667.3687	4.143862	0	854.9694	505.2865	0.2672122	0.5446627	662.4202	4.073513	0	20	843	503						Frog_fixed.avi	0
29117	1748	840.6204	490.8153	0.3998271	0.5435829	667.3475	4.14756	0	850.5442	504.6367	0.2672334	0.5445343	662.4316	4.027463	0	20	846	498						Frog_fixed.avi	0
29134	1749	832.4669	499.6383	0.399785	0.5436672	667.3249	4.10732	0	855.3761	522.1339	0.2671791	0.544827	662.4316	4.081076	0	20	844	511						Frog_fixed.avi	0
29150	1750	835.118	502.5667	0.3997047	0.5438222	667.147	4.124666	0	868.1703	484.4805	0.2671247	0.5451484	662.5297	4.135076	0	20	852	494						Frog_fixed.avi	0
29167	1751	843.2263	496.2318	0.399626	0.5439733	667.2752	4.117319	0	875.3599	489.3687	0.267031	0.545356	662.7089	4.085684	0	20	859	493						Frog_fixed.avi	0
29184	1752	869.8533	484.6051	0.3993726	0.5440759	667.5642	4.144005	0	893.3612	484.5377	0.2668119	0.5454392	662.5954	4.080302	0	21	882	485						Frog_fixed.avi	0
29200	1753	894.0051	455.9617	0.3990238	0.5441231	667.6439	4.117409	0	926.7605	443.4221	0.266635	0.5455158	662.691	4.05849	0	21	910	450						Frog_fixed.avi	0
29217	1754	897.355	451.4286	0.3989957	0.5443223	667.6393	4.145723	0	946.7072	444.2464	0.2665898	0.5457188	662.6332	4.077272	0	21	922	448						Frog_fixed.avi	0
29233	1755	907.4873	449.2819	0.3989396	0.5444352	667.6655	4.161538	0	934.6017	447.9953	0.2665105	0.5457781	662.8157	4.081121	0	21	921	449						Frog_fixed.avi	0
29250	1756	905.6926	466.2986	0.3989115	0.5443621	667.6465	4.152515	0	927.1736	433.5994	0.2664249	0.5458359	662.7469	4.077277	0	21	916	450						Frog_fixed.avi	0
29267	1757	912.9711	446.7241	0.3988707	0.5443634	667.7745	4.15295	0	920.7858	459.2257	0.2663595	0.5457384	662.4188	4.07852	0	21	917	453						Frog_fixed.avi	0
29283	1758	915.1323	450.9002	0.3988381	0.5442485	667.7305	4.183731	0	928.7761	445.997	0.2663147	0.5457453	662.6214	4.050072	0	21	922	448						Frog_fixed.avi	0
29300	1759	917.0927	447.4758	0.3987908	0.5442191	667.7202	4.177441	0	935.8268	435.5378	0.266254	0.5458807	662.6191	4.077107	0	21	926	442						Frog_fixed.avi	0
29317	1760	910.021	440.3349	0.3986937	0.544284	667.5275	4.158775	0	929.7214	453.788	0.2661772	0.5459411	662.6528	4.06199	0	21	920	447						Frog_fixed.avi	0
29333	1761	903.8505	445.0358	0.3985603	0.544403	667.68	4.156159	0	932.8953	434.9426	0.2660831	0.5461906	662.6976	4.098342	0	21	918	440						Frog_fixed.avi	0
29350	1762	904.775	441.5352	0.398452	0.5445842	667.6223	4.18831	0	936.3583	453.6654	0.2659717	0.5463345	662.8916	4.095776	0	21	921	448						Frog_fixed.avi	0
29367	1763	914.6749	439.1084	0.3983717	0.5447441	667.8439	4.151997	0	919.4167	443.6505	0.2658849	0.5464427	662.9089	4.048881	0	21	917	441						Frog_fixed.avi	0
29383	1764	911.1779	451.5297	0.3982716	0.5448985	667.7367	4.199961	0	922.6678	450.8619	0.2657181	0.5469167	662.9089	4.091933	0	21	917	451						Frog_fixed.avi	0
29400	1765	913.5115	439.3513	0.39817	0.5450994	667.6815	4.243555	0	935.6787	444.8751	0.265653	0.5471006	662.819	4.071406	0	21	925	442						Frog_fixed.avi	0
29417	1766	906.925	443.5662	0.3980437	0.5453506	667.7636	4.205907	0	931.7247	439.5272	0.2655423	0.54735	662.9472	4.102131	0	21	919	442						Frog_fixed.avi	0
29433	1767	902.7576	445.554	0.3979755	0.5454407	667.8443	4.199433	0	932.7139	443.3618	0.2654777	0.5474725	663.0347	4.110489	0	21	918	444						Frog_fixed.avi	0
29450	1768	900.064	441.7243	0.3979166	0.5454985	667.9619	4.197195	0	921.9181	441.2375	0.2654319	0.5473449	663.0459	4.063174	0	21	911	441						Frog_fixed.avi	0
29467	1769	903.9745	431.1197	0.3978913	0.5455171	668.0175	4.192562	0	933.624	431.2001	0.2653963	0.5476902	663.0459	4.10082	0	21	919	431						Frog_fixed.avi	0
29483	1770	904.1425	437.6575	0.3978975	0.5455478	667.9906	4.191391	0	933.8223	451.9004	0.2653999	0.5475776	663.2047	4.101946	0	21	919	445						Frog_fixed.avi	0
29500	1771	901.2213	439.3312	0.3979305	0.5455773	667.968	4.184909	0	916.1768	436.873	0.2654387	0.5474848	663.2021	4.069056	0	21	909	438						Frog_fixed.avi	0
29517	1772	905.3375	443.4623	0.3979594	0.5456153	668.0143	4.22092	0	921.6687	439.5829	0.2654695	0.5474935	663.2021	4.067259	0	21	914	442						Frog_fixed.avi	0
29533	1773	903.3477	442.7451	0.3980168	0.5456731	667.904	4.185049	0	933.1042	446.4392	0.2655112	0.5476257	663.2021	4.095383	0	21	918	445						Frog_fixed.avi	0
29550	1774	903.6389	446.9283	0.3980919	0.5457615	668.0233	4.225624	0	936.2652	448.204	0.2655832	0.5477391	663.0594	4.114244	0	21	920	448						Frog_fixed.avi	0
29567	1775	901.1266	436.0295	0.3981791	0.5460384	668.0692	4.232139	0	926.5789	442.7091	0.2656498	0.5478096	663.02	4.118856	0	21	914	439						Frog_fixed.avi	0
29583	1776	898.7027	438.8665	0.3982624	0.5462014	667.9595	4.194242	0	913.4205	445.0075	0.2657249	0.5476871	663.0209	4.080125	0	21	906	442						Frog_fixed.avi	0
29600	1777	896.4631	441.1855	0.3983389	0.5463678	667.9653	4.176623	0	924.4106	447.1576	0.2657926	0.5479316	663.0209	4.102346	0	21	910	444						Frog_fixed.avi	0
29617	1778	890.0738	445.0438	0.3984121	0.5464889	667.9894	4.180512	0	912.6133	447.3994	0.2659105	0.5478237	663.0522	4.095166	0	21	901	446						Frog_fixed.avi	0
29633	1779	887.0496	449.3705	0.3985422	0.5466614	668.0869	4.182438	0	927.5698	451.3022	0.2660345	0.5481105	663.0522	4.129706	0	21	907	450						Frog_fixed.avi	0
29650	1780	891.8847	433.0483	0.3986765	0.5468853	667.9775	4.184669	0	920.6931	457.6991	0.2661597	0.5480998	663.0464	4.1558	0	21	906	445						Frog_fixed.avi	0
29667	1781	888.6379	442.2502	0.3988229	0.5469334	668.0226	4.227708	0	920.2354	455.4513	0.2663059	0.5480762	663.3089	4.15042	0	21	904	449						Frog_fixed.avi	0
29683	1782	882.3623	442.1483	0.3989464	0.5470597	667.9935	4.193427	0	928.0464	441.9176	0.266454	0.548106	663.4089	4.140973	0	21	905	442						Frog_fixed.avi	0
29700	1783	891.9064	440.9763	0.3991056	0.5471083	668.1144	4.229318	0	928.2522	451.3871	0.266612	0.5479909	663.1369	4.125084	0	21	910	446						Frog_fixed.avi	0
29717	1784	889.6679	442.4692	0.3992581	0.5471689	668.066	4.183537	0	919.9488	448.2624	0.2667664	0.5479338	663.3273	4.146959	0	21	905	445						Frog_fixed.avi	0
29733	1785	889.5145	445.4814	0.3993666	0.5472132	668.1642	4.234013	0	922.6675	451.6943	0.266888	0.5478833	663.4857	4.133866	0	21	906	449						Frog_fixed.avi	0
29750	1786	888.4015	442.9482	0.3994666	0.5472426	668.2164	4.180984	0	925.9637	444.8027	0.2670013	0.5478771	663.4236	4.15001	0	21	907	444						Frog_fixed.avi	0
29767	1787	883.3123	450.5904	0.3995582	0.547295	668.0472	4.250153	0	914.4269	456.8333	0.2671264	0.5478225	663.2751	4.176086	0	21	899	454						Frog_fixed.avi	0
29783	1788	895.8393	439.0253	0.3996906	0.5473011	668.3232	4.250827	0	911.8572	440.9025	0.2671988	0.5478473	663.2395	4.183065	0	21	904	440						Frog_fixed.avi	0
29800	1789	890.1259	452.2846	0.3997772	0.5473349	668.0948	4.218492	0	918.0122	443.9667	0.2672839	0.5478097	663.4645	4.158247	0	21	904	448						Frog_fixed.avi	0
29816	1790	893.3721	450.9482	0.3998451	0.5473889	668.1685	4.253048	0	924.5161	446.5124	0.2673484	0.5478552	663.6608	4.177717	0	21	909	449						Frog_fixed.avi	0
29833	1791	891.8529	440.1969	0.399878	0.5475829	668.3038	4.228738	0	905.8251	464.1438	0.2674055	0.5477152	663.687	4.138161	0	21	899	452						Frog_fixed.avi	0
29850	1792	880.7434	450.9346	0.3999223	0.5474484	668.315	4.151042	0	924.8463	452.0785	0.2674066	0.5480161	663.687	4.177244	0	21	903	452						Frog_fixed.avi	0
29866	1793	883.4187	458.9969	0.3999356	0.5475874	668.315	4.152681	0	922.3363	441.6576	0.2674388	0.5481732	663.6599	4.1713	0	21	903	450						Frog_fixed.avi	0
29883	1794	881.2433	452.97	0.3999493	0.5476816	668.315	4.126979	0	910.935	454.8942	0.2674429	0.5480343	663.679	4.13432	0	21	896	454						Frog_fixed.avi	0
29900	1795	892.0672	441.8659	0.3999495	0.5477412	668.315	4.171391	0	924.6255	441.0723	0.2674407	0.5484263	663.679	4.171663	0	21	908	441						Frog_fixed.avi	0
29916	1796	886.4552	445.3937	0.3999168	0.5480374	668.3159	4.23329	0	921.3926	456.9097	0.2674138	0.5483229	663.7831	4.203628	0	21	904	451						Frog_fixed.avi	0
29933	1797	881.976	443.364	0.3998978	0.5480667	668.3494	4.201927	0	917.7943	450.3918	0.2673815	0.5485005	663.5995	4.203249	0	21	900	447						Frog_fixed.avi	0
29950	1798	881.7379	442.5619	0.399829	0.5484015	668.3124	4.294326	0	951.1881	429.4698	0.2674006	0.5488551	663.4965	4.262749	0	21	916	436						Frog_fixed.avi	0
29966	1799	903.5332	447.4956	0.3998505	0.5482749	668.6187	4.23795	0	928.7418	446.8782	0.2673293	0.5487508	663.8538	4.177071	0	21	916	447						Frog_fixed.avi	0
29983	1800	892.7773	447.353	0.3997463	0.5484815	668.5806	4.205935	0	912.2955	458.3185	0.2673162	0.5487577	663.8602	4.164884	0	21	903	453						Frog_fixed.avi	0
30000	1801	887.9843	437.5601	0.3996923	0.5487001	668.5347	4.214782	0	918.2519	430.1871	0.2672206	0.5492937	663.8602	4.208143	0	21	903	434						Frog_fixed.avi	0
30016	1802	887.7153	448.6638	0.3996674	0.548822	668.6555	4.221767	0	925.6183	451.6831	0.2672068	0.5494564	663.7958	4.18585	0	21	907	450						Frog_fixed.avi	0
30033	1803	882.348	456.4126	0.3996389	0.5489313	668.6882	4.251072	0	921.0115	439.6612	0.267191	0.5496665	663.7435	4.196881	0	21	902	448						Frog_fixed.avi	0
30050	1804	892.7122	459.3937	0.3996287	0.5490628	668.6167	4.265893	0	923.9017	433.6969	0.2672017	0.550055	663.7435	4.240703	0	22	908	447						Frog_fixed.avi	0
30066	1805	879.9158	502.8054	0.3995552	0.5494854	668.9779	4.2342	0	924.4602	501.0191	0.2672935	0.5498775	663.7435	4.174807	0	22	902	502						Frog_fixed.avi	0
30083	1806	888.2511	493.6747	0.3996074	0.5495161	668.8585	4.293362	0	918.9404	480.4766	0.2673061	0.5499131	663.7435	4.183623	0	22	904	487						Frog_fixed.avi	0
30100	1807	887.0933	508.737	0.3996554	0.5495195	668.894	4.251454	0	923.8656	486.1853	0.2673453	0.5501354	663.7435	4.204967	0	22	905	497						Frog_fixed.avi	0
30116	1808	888.2488	497.9709	0.3997006	0.5495481	668.7892	4.24818	0	928.6405	487.1751	0.2673494	0.5500777	664.0538	4.208384	0	22	908	493						Frog_fixed.avi	0
30133	1809	887.2983	509.3196	0.3997518	0.5495473	668.7388	4.249949	0	915.1495	499.9129	0.2674055	0.5497879	664.0501	4.168492	0	22	901	505						Frog_fixed.avi	0
30150	1810	887.2095	506.6484	0.3998075	0.5495749	668.6072	4.232795	0	923.5505	485.949	0.2674137	0.5500816	664.0501	4.216286	0	22	905	496						Frog_fixed.avi	0
30166	1811	890.9778	501.7476	0.3998329	0.5496535	668.651	4.238816	0	920.3488	494.924	0.267431	0.5500144	664.0638	4.205948	0	22	906	498						Frog_fixed.avi	0
30183	1812	890.7489	505.0132	0.3998651	0.5497345	668.5638	4.239066	0	906.421	496.0517	0.2674828	0.5499141	664.0573	4.158372	0	22	899	501						Frog_fixed.avi	0
30200	1813	888.9497	507.8661	0.3999042	0.5498321	668.6356	4.307049	0	922.2291	485.0891	0.2674482	0.5502412	664.0573	4.198873	0	22	906	496						Frog_fixed.avi	0
30216	1814	885.0416	508.9759	0.3999053	0.5500767	668.5865	4.284088	0	913.6769	496.7845	0.2675069	0.5500661	663.9536	4.167195	0	22	899	503						Frog_fixed.avi	0
30233	1815	882.371	512.2325	0.3999526	0.5501803	668.6235	4.231109	0	915.657	501.6673	0.2675613	0.5501502	663.9536	4.156189	0	22	899	507						Frog_fixed.avi	0
30250	1816	880.6077	497.6001	0.3999899	0.5502992	668.5847	4.252319	0	911.1249	496.4073	0.2675464	0.5503986	663.9536	4.209387	0	22	896	497						Frog_fixed.avi	0
30266	1817	879.1641	502.4977	0.4000568	0.5503247	668.7142	4.247171	0	915.2622	496.537	0.2676375	0.5503619	663.7083	4.188281	0	22	897	500						Frog_fixed.avi	0
30283	1818	888.7354	496.6173	0.4001265	0.5502843	668.6391	4.268316	0	923.3576	490.9815	0.2677287	0.5503058	663.7505	4.185129	0	22	906	494						Frog_fixed.avi	0
30300	1819	880.0685	513.415	0.4001995	0.5500756	668.7128	4.243743	0	917.2521	489.1664	0.2677704	0.5501792	663.7582	4.195548	0	22	899	501						Frog_fixed.avi	0
30316	1820	882.255	521.5159	0.4002811	0.5497763	668.4384	4.232659	0	918.5623	495.6627	0.2678366	0.5498967	663.9311	4.189375	0	22	900	509						Frog_fixed.avi	0
30333	1821	889.7159	515.929	0.4003232	0.5496025	668.5881	4.241699	0	915.2551	494.9081	0.2678359	0.5496198	663.9009	4.188628	0	22	902	505						Frog_fixed.avi	0
30350	1822	878.7233	511.6178	0.4003049	0.5493751	668.7252	4.229147	0	901.8793	498.4298	0.2678795	0.5492612	663.8865	4.169075	0	22	890	505						Frog_fixed.avi	0
30366	1823	886.1602	509.7664	0.4003358	0.5492303	668.5114	4.258326	0	916.5266	483.6445	0.2678527	0.5493652	663.8865	4.165888	0	22	901	497						Frog_fixed.avi	0
30383	1824	885.7028	514.9514	0.4003346	0.5489936	668.4386	4.268502	0	897.9463	505.0331	0.2678652	0.5488805	663.883	4.156892	0	22	892	510						Frog_fixed.avi	0
30399	1825	880.4146	506.1772	0.400299	0.5488396	668.5273	4.233539	0	898.0677	500.1729	0.267848	0.5486432	663.883	4.139988	0	22	889	503						Frog_fixed.avi	0
30416	1826	891.832	506.9327	0.400276	0.5486679	668.5602	4.221316	0	911.0327	519.6021	0.2677581	0.54862	663.883	4.182058	0	22	901	513						Frog_fixed.avi	0
30433	1827	886.2432	512.4276	0.400224	0.5483335	668.6852	4.226737	0	904.3042	484.7249	0.2677229	0.5483673	663.5044	4.203118	0	22	895	499						Frog_fixed.avi	0
30449	1828	886.8792	514.6831	0.4002137	0.5480515	668.6426	4.250588	0	909.324	495.7574	0.2677271	0.5479798	663.4254	4.179418	0	22	898	505						Frog_fixed.avi	0
30466	1829	890.0461	505.8737	0.4002611	0.5478413	668.41	4.226635	0	911.6279	514.4583	0.2677386	0.5476978	663.3973	4.191521	0	22	901	510						Frog_fixed.avi	0
30483	1830	885.6425	515.2145	0.4002613	0.547466	668.5065	4.230397	0	906.0534	506.4677	0.2677428	0.5473228	663.3411	4.165547	0	22	896	511						Frog_fixed.avi	0
30499	1831	889.9186	501.0834	0.4003188	0.5472117	668.312	4.220903	0	907.9526	502.4702	0.2677394	0.5470707	663.3734	4.181387	0	22	899	502						Frog_fixed.avi	0
30516	1832	886.7408	501.3181	0.4002975	0.5469362	668.3444	4.225501	0	901.4868	501.562	0.2677318	0.5467809	663.2289	4.1745	0	22	894	501						Frog_fixed.avi	0
30533	1833	891.4916	507.7507	0.4002681	0.5465592	668.1005	4.197251	0	909.7643	508.5764	0.2676685	0.5463688	663.2141	4.178221	0	22	901	508						Frog_fixed.avi	0
30549	1834	879.8937	509.4193	0.4001486	0.5462843	668.0875	4.230154	0	912.9771	486.6083	0.2675465	0.5461929	663.2585	4.153363	0	22	896	498						Frog_fixed.avi	0
30566	1835	885.6329	510.2577	0.4000046	0.5459003	668.0114	4.208629	0	907.0685	494.7444	0.2673891	0.5457872	663.4149	4.15468	0	22	896	503						Frog_fixed.avi	0
30583	1836	884.7059	507.6483	0.3998416	0.5456715	667.8682	4.207187	0	897.6494	497.6479	0.2672587	0.5452964	663.4291	4.138583	0	22	891	503						Frog_fixed.avi	0
30599	1837	876.4022	513.0104	0.3996455	0.5455369	667.5412	4.169276	0	893.7388	491.1145	0.2670653	0.5451589	663.4291	4.108641	0	22	885	502						Frog_fixed.avi	0
30616	1838	881.4454	510.7336	0.3994601	0.5454373	667.7827	4.188092	0	893.5676	496.9135	0.2667619	0.5452097	663.4291	4.160964	0	22	888	504						Frog_fixed.avi	0
30633	1839	884.582	499.3675	0.3993239	0.5453737	667.7535	4.239048	0	901.022	497.0073	0.2666897	0.5448508	662.9624	4.105348	0	22	893	498						Frog_fixed.avi	0
30649	1840	883.8358	496.0971	0.3992203	0.5453193	667.4956	4.174828	0	896.1942	501.7209	0.2665371	0.5447219	662.9624	4.104336	0	22	890	499						Frog_fixed.avi	0
30666	1841	875.0628	505.5019	0.3991075	0.5451673	667.4863	4.165771	0	897.3087	510.3415	0.2663957	0.5448127	662.9624	4.167902	0	22	886	508						Frog_fixed.avi	0
30683	1842	874.7203	510.8402	0.3990727	0.5448431	667.4601	4.175113	0	899.0287	494.7401	0.2663648	0.5445271	662.8479	4.169009	0	22	887	503						Frog_fixed.avi	0
30699	1843	878.1052	503.1962	0.3991402	0.5446336	667.2279	4.169159	0	898.3994	515.0541	0.2664495	0.5439792	662.8096	4.115393	0	22	888	509						Frog_fixed.avi	0
30716	1844	878.2354	514.5193	0.3991917	0.5442479	667.1189	4.186498	0	893.9269	499.3386	0.2665123	0.5436792	662.8096	4.091275	0	22	886	507						Frog_fixed.avi	0
30733	1845	880.7759	510.6319	0.3992549	0.5439723	667.2217	4.197172	0	906.1997	488.232	0.2665316	0.5436285	662.8096	4.11608	0	22	893	499						Frog_fixed.avi	0
30749	1846	874.0448	499.1212	0.3992676	0.5437135	667.269	4.175818	0	893.0161	510.9465	0.2665927	0.5430659	662.4821	4.095361	0	22	884	505						Frog_fixed.avi	0
30766	1847	873.5608	507.8516	0.3992916	0.5434083	667.2338	4.171188	0	908.658	495.6231	0.2665394	0.5429935	662.4821	4.127691	0	22	891	502						Frog_fixed.avi	0
30783	1848	872.7389	508.9349	0.3992518	0.5431412	666.9158	4.168318	0	897.6327	495.3326	0.2665087	0.5427912	662.1494	4.122743	0	22	885	502						Frog_fixed.avi	0
30799	1849	873.3398	508.4973	0.399139	0.5429281	666.7791	4.181955	0	894.3562	494.7819	0.2663294	0.5423811	662.099	4.076588	0	22	884	502						Frog_fixed.avi	0
30816	1850	881.8828	515.0394	0.3990148	0.5425674	666.8764	4.169007	0	900.9166	484.8566	0.2662117	0.5421654	662.1147	4.093416	0	22	891	500						Frog_fixed.avi	0
30833	1851	870.9522	511.7333	0.3989627	0.5423903	666.7826	4.17425	0	903.8058	504.2987	0.266145	0.5418614	662.102	4.109117	0	22	887	508						Frog_fixed.avi	0
30849	1852	878.8557	508.5452	0.3990444	0.5423196	666.5326	4.167884	0	901.7375	497.0939	0.2661746	0.5417516	661.9913	4.114715	0	22	890	503						Frog_fixed.avi	0
30866	1853	881.4407	510.7533	0.3991705	0.5423046	666.2814	4.177459	0	913.2522	487.7056	0.2662868	0.5416901	661.727	4.09561	0	22	897	499						Frog_fixed.avi	0
30883	1854	898.1473	510.0912	0.3992287	0.54224	666.218	4.158049	0	923.6109	513.8917	0.266361	0.5415218	661.5015	4.091734	0	22	911	512						Frog_fixed.avi	0
30899	1855	895.3545	509.2821	0.3994237	0.5420997	665.7986	4.152106	0	924.9612	481.9418	0.26656	0.5413676	661.24	4.081416	0	22	910	496						Frog_fixed.avi	0
30916	1856	905.4462	512.2919	0.3996475	0.5417583	665.9887	4.198317	0	933.5543	494.9507	0.2667373	0.5409396	661.3919	4.053867	0	22	920	504						Frog_fixed.avi	0
30933	1857	901.9438	508.4533	0.399784	0.5413886	665.9294	4.160835	0	928.6188	489.0984	0.2668548	0.5404825	661.2161	4.078306	0	22	915	499						Frog_fixed.avi	0
30949	1858	901.3923	509.3175	0.3997631	0.5408249	665.8839	4.157786	0	929.6398	500.8524	0.2668366	0.539886	661.258	4.099828	0	22	916	505						Frog_fixed.avi	0
30966	1859	900.4391	507.222	0.3998103	0.5404842	665.9036	4.159251	0	929.8179	504.08	0.2668385	0.5394781	661.266	4.090173	0	22	915	506						Frog_fixed.avi	0
30982	1860	912.4904	515.0909	0.4000464	0.5402814	665.7109	4.186699	0	925.1501	491.249	0.2670416	0.539313	660.9438	4.083401	0	22	919	503						Frog_fixed.avi	0
30999	1861	908.3198	505.9523	0.4002792	0.5403864	665.8042	4.194057	0	932.0402	487.5782	0.2672758	0.5393349	660.9801	4.071078	0	22	920	497						Frog_fixed.avi	0
31015	1862	898.5681	503.7791	0.4004415	0.540451	665.5826	4.20974	0	917.059	497.4333	0.2674353	0.5394574	660.8652	4.075526	0	22	908	501						Frog_fixed.avi	0
31031	1863	913.3209	500.5857	0.4005589	0.5404771	665.498	4.190039	0	926.3669	502.4046	0.2675512	0.5393227	660.8136	4.083321	0	22	920	501						Frog_fixed.avi	0
31048	1864	905.9005	507.058	0.400619	0.5404175	665.6376	4.212583	0	920.9343	501.6493	0.2675815	0.5392019	660.7186	4.072473	0	22	913	504						Frog_fixed.avi	0
31065	1865	904.0223	505.6507	0.400453	0.5401844	665.5565	4.167272	0	927.1912	492.7936	0.2674577	0.5390159	660.7751	4.092381	0	22	916	499						Frog_fixed.avi	0
31081	1866	902.0505	517.923	0.4002073	0.5398166	665.6207	4.156059	0	923.6024	482.2281	0.2671568	0.5386788	660.7504	4.078977	0	22	913	500						Frog_fixed.avi	0
31098	1867	893.934	520.1052	0.4000155	0.5393806	665.3364	4.184738	0	926.3962	488.8264	0.2670242	0.538177	660.7957	4.093797	0	22	910	504						Frog_fixed.avi	0
31115	1868	907.1088	515.7661	0.4000609	0.5391634	665.5833	4.154364	0	927.5994	498.8693	0.2670003	0.5378816	660.7018	4.093575	0	22	917	507						Frog_fixed.avi	0
31131	1869	904.7397	502.597	0.4001434	0.5390188	665.5323	4.158144	0	926.5975	508.2559	0.2670668	0.537532	660.6706	4.095792	0	22	916	505						Frog_fixed.avi	0
31148	1870	904.3141	508.1011	0.4002806	0.5387793	665.4793	4.149859	0	925.8752	488.1297	0.2671878	0.5373398	660.5524	4.084888	0	22	915	498						Frog_fixed.avi	0
31165	1871	901.2469	512.3799	0.4004771	0.5384967	665.0964	4.154905	0	922.4415	497.2408	0.267373	0.5370681	660.4817	4.081657	0	22	912	505						Frog_fixed.avi	0
31181	1872	916.5227	503.1173	0.400645	0.5382923	665.1672	4.228339	0	925.3892	508.0079	0.2675475	0.5367188	660.3711	4.088373	0	22	921	506						Frog_fixed.avi	0
31198	1873	904.4803	508.963	0.4006679	0.5378529	665.1903	4.197289	0	928.0471	496.5732	0.267587	0.5363225	660.4067	4.063525	0	22	916	503						Frog_fixed.avi	0
31215	1874	901.4979	508.9587	0.4006318	0.537398	664.9009	4.195994	0	922.8262	499.2529	0.2675368	0.5358187	660.2921	4.061512	0	22	912	504						Frog_fixed.avi	0
31231	1875	897.2254	518.9332	0.4005855	0.5369918	664.8631	4.18009	0	921.7272	501.219	0.267491	0.5355163	660.0577	4.087666	0	22	909	510						Frog_fixed.avi	0
31248	1876	897.8683	520.4083	0.4005437	0.5368168	664.8156	4.152623	0	924.5286	495.5559	0.267446	0.5353205	660.0621	4.052267	0	22	911	508						Frog_fixed.avi	0
31265	1877	902.1061	516.1242	0.4004418	0.5367508	664.6675	4.152106	0	920.6006	494.2133	0.2672972	0.5352293	660.0108	4.049401	0	22	911	505						Frog_fixed.avi	0
31281	1878	900.8582	516.2477	0.4002927	0.5367949	664.7878	4.141243	0	918.3796	485.1849	0.2671405	0.5354075	660.144	4.081856	0	22	910	501						Frog_fixed.avi	0
31298	1879	891.67	513.257	0.400133	0.5369528	664.434	4.17836	0	921.6137	494.2194	0.2670197	0.5355641	659.7952	4.057297	0	22	907	504						Frog_fixed.avi	0
31315	1880	897.8246	501.5903	0.4000219	0.5371857	664.5229	4.131757	0	923.3987	496.5327	0.2668786	0.5357456	659.5358	4.052641	0	22	911	499						Frog_fixed.avi	0
31331	1881	904.8556	511.6453	0.3998885	0.5371506	664.3417	4.148811	0	923.6333	503.2767	0.2667064	0.5356724	659.6262	4.046828	0	22	914	507						Frog_fixed.avi	0
31348	1882	894.6024	517.8627	0.3996689	0.5368239	664.3154	4.154097	0	921.1096	490.4868	0.266523	0.5354996	659.3779	4.050486	0	22	908	504						Frog_fixed.avi	0
31365	1883	904.8766	508.768	0.3996276	0.5364999	664.2463	4.155849	0	913.54	489.1432	0.26646	0.5351274	659.4203	4.066261	0	22	909	499						Frog_fixed.avi	0
31381	1884	898.2989	521.6035	0.3996083	0.535874	664.2635	4.140227	0	931.4844	491.0974	0.2664775	0.5345191	659.6292	4.027502	0	22	915	506						Frog_fixed.avi	0
31398	1885	900.2811	521.7103	0.399633	0.5352322	664.2709	4.120028	0	925.5004	487.1351	0.2664795	0.5339548	659.4343	4.02582	0	22	913	504						Frog_fixed.avi	0
31415	1886	902.2522	511.9659	0.3997607	0.5348566	664.2986	4.148162	0	917.1505	497.8409	0.2665708	0.5333512	659.3303	4.046624	0	22	910	505						Frog_fixed.avi	0
31431	1887	909.7362	513.4299	0.3999558	0.5344367	664.2582	4.146385	0	924.7186	494.3544	0.2667983	0.5332099	659.4509	4.06086	0	22	917	504						Frog_fixed.avi	0
31448	1888	909.5294	526.822	0.400111	0.5343611	664.1694	4.134227	0	920.3784	502.9409	0.2669524	0.5330518	659.2988	4.054807	0	22	915	515						Frog_fixed.avi	0
31465	1889	895.8458	525.2171	0.4001388	0.5345613	664.1375	4.111755	0	924.603	497.0222	0.2669901	0.5332953	659.214	4.034314	0	22	910	511						Frog_fixed.avi	0
31481	1890	899.6571	512.4066	0.4001115	0.5350111	664.0544	4.135089	0	923.7455	492.8921	0.2669615	0.533695	659.229	4.053228	0	22	912	503						Frog_fixed.avi	0
31498	1891	904.0573	511.0767	0.3999886	0.5355409	664.2086	4.174708	0	923.8724	491.6325	0.2668356	0.5341842	659.2368	4.052984	0	22	914	501						Frog_fixed.avi	0
31514	1892	901.4993	518.3782	0.3997604	0.5360073	663.8536	4.12374	0	915.5197	507.875	0.266555	0.5347902	659.1998	4.05544	0	22	909	513						Frog_fixed.avi	0
31531	1893	899.48	518.4251	0.3995186	0.5365857	664.1132	4.149602	0	923.8408	508.9627	0.2663575	0.535264	659.1916	4.07377	0	22	912	514						Frog_fixed.avi	0
31548	1894	906.9298	519.9745	0.3994058	0.5369115	664.1308	4.15575	0	913.1	493.9686	0.2661819	0.5358282	659.0925	4.097455	0	22	910	507						Frog_fixed.avi	0
31564	1895	909.3533	521.1216	0.3993855	0.537262	664.0459	4.157112	0	928.4661	498.0379	0.2661789	0.5359766	659.4049	4.075412	0	22	919	510						Frog_fixed.avi	0
31581	1896	906.0071	524.7101	0.3994419	0.5373979	664.1544	4.14411	0	917.9603	505.8348	0.2662421	0.5362434	659.3488	4.096633	0	22	912	515						Frog_fixed.avi	0
31598	1897	903.729	526.2412	0.3995836	0.5374203	664.0205	4.127278	0	925.9103	504.2451	0.2664092	0.5361927	659.1232	4.054631	0	22	915	515						Frog_fixed.avi	0
31614	1898	906.6141	514.5285	0.3998035	0.5373967	664.0053	4.131836	0	922.4138	510.1276	0.2665903	0.5362552	659.3344	4.087824	0	22	915	512						Frog_fixed.avi	0
31631	1899	913.1632	520.1074	0.3999573	0.5373259	664.0887	4.161492	0	932.2151	507.3551	0.2667823	0.5364054	659.3344	4.115209	0	22	923	514						Frog_fixed.avi	0
31648	1900	900.9024	509.9562	0.400048	0.537237	664.1617	4.121737	0	918.742	516.8954	0.2669181	0.5361383	659.1896	4.086871	0	22	910	513						Frog_fixed.avi	0
31664	1901	899.6993	512.1077	0.4000626	0.5372138	664.2014	4.127592	0	931.2753	506.4007	0.2669291	0.5361381	659.3054	4.110858	0	22	915	509						Frog_fixed.avi	0
31681	1902	901.5009	523.178	0.4000188	0.5373255	664.2751	4.123864	0	930.4771	493.2953	0.266872	0.5364067	659.3749	4.092323	0	22	916	508						Frog_fixed.avi	0
31698	1903	915.2197	525.1342	0.3999415	0.5375438	664.288	4.14594	0	914.8459	516.7632	0.2667901	0.5364039	659.3997	4.07118	0	22	915	521						Frog_fixed.avi	0
31714	1904	904.5786	519.3966	0.3997912	0.5380067	664.4304	4.171055	0	915.149	508.1516	0.2666375	0.5371435	659.3997	4.099175	0	22	910	514						Frog_fixed.avi	0
31731	1905	912.1238	501.7375	0.399633	0.5383886	664.3472	4.182638	0	918.8705	513.4453	0.2665102	0.5375212	659.4761	4.141172	0	23	915	508						Frog_fixed.avi	0
31748	1906	924.769	427.4731	0.3994119	0.5387107	664.5828	4.157161	0	952.7161	424.686	0.266438	0.5379505	659.5021	4.090235	0	23	939	426						Frog_fixed.avi	0
31764	1907	930.9082	459.9402	0.3994257	0.5391166	664.5214	4.138526	0	949.0887	459.9878	0.2664214	0.5383261	659.3927	4.096874	0	23	940	460						Frog_fixed.avi	0
31781	1908	928.2306	447.7338	0.3994567	0.539298	664.551	4.177212	0	944.6886	441.473	0.2664356	0.5386434	659.4437	4.103151	0	23	936	445						Frog_fixed.avi	0
31798	1909	925.22	459.0049	0.3995071	0.5393126	664.6385	4.132498	0	938.2527	441.4455	0.2664632	0.5387551	659.5184	4.113669	0	23	932	450						Frog_fixed.avi	0
31814	1910	917.355	449.9594	0.3995876	0.5392022	664.6555	4.115279	0	952.9135	434.344	0.2665855	0.5387049	659.9026	4.113208	0	23	935	442						Frog_fixed.avi	0
31831	1911	924.2919	454.7521	0.3997444	0.5390315	664.8832	4.149371	0	952.1843	439.8987	0.2667037	0.5383767	659.9244	4.093982	0	23	938	447						Frog_fixed.avi	0
31848	1912	920.1716	450.9803	0.3998668	0.5388041	664.9857	4.13821	0	945.8055	449.1396	0.2668427	0.5381667	659.8447	4.124438	0	23	933	450						Frog_fixed.avi	0
31864	1913	924.5674	461.9088	0.4000011	0.5385691	664.8836	4.129907	0	942.8138	440.1377	0.2670009	0.538082	659.9609	4.094922	0	23	934	451						Frog_fixed.avi	0
31881	1914	920.0641	461.2682	0.4001135	0.5386316	665.1881	4.152019	0	942.8049	440.0439	0.2671298	0.5382335	660.1081	4.112427	0	23	931	451						Frog_fixed.avi	0
31898	1915	928.3101	453.1358	0.4002213	0.5388909	665.189	4.141281	0	945.0959	452.9345	0.2672044	0.5383249	660.2701	4.109296	0	23	937	453						Frog_fixed.avi	0
31914	1916	921.6336	446.5245	0.4002118	0.5392008	665.3879	4.155384	0	939.1217	443.0796	0.2672285	0.5388002	660.3047	4.114357	0	23	930	445						Frog_fixed.avi	0
31931	1917	924.6509	449.3899	0.4001773	0.5397792	665.5004	4.14474	0	946.119	442.8388	0.2672077	0.5392994	660.3187	4.128184	0	23	935	446						Frog_fixed.avi	0
31948	1918	920.286	462.6794	0.400095	0.540141	665.5127	4.166528	0	946.5511	451.902	0.2671292	0.5397744	660.4825	4.10687	0	23	933	457						Frog_fixed.avi	0
31964	1919	928.8766	443.2204	0.3999936	0.540632	665.4694	4.151915	0	941.981	451.1249	0.2670665	0.5399054	660.4999	4.076447	0	23	935	447						Frog_fixed.avi	0
31981	1920	924.5276	457.9123	0.3999294	0.5408431	665.4949	4.141453	0	955.618	447.9619	0.2670102	0.5405139	660.4999	4.104567	0	23	940	453						Frog_fixed.avi	0
31998	1921	922.7673	443.803	0.3999013	0.5411183	665.7662	4.150146	0	941.2302	454.9034	0.2669761	0.5406564	660.7922	4.11351	0	23	932	449						Frog_fixed.avi	0
32014	1922	918.9353	446.7813	0.3999377	0.5412496	665.7512	4.11195	0	945.4687	460.4157	0.2670723	0.5405357	660.7633	4.056699	0	23	932	454						Frog_fixed.avi	0
32031	1923	925.6472	452.2526	0.4001101	0.541251	665.958	4.118174	0	946.9819	459.7104	0.2671538	0.5407031	660.7633	4.100759	0	23	936	456						Frog_fixed.avi	0
32048	1924	928.574	445.1849	0.4002182	0.5411857	666.1667	4.121092	0	945.7529	453.9319	0.2673041	0.5406751	660.951	4.092323	0	23	937	450						Frog_fixed.avi	0
32064	1925	921.983	452.2499	0.4003323	0.5410864	666.1081	4.085838	0	950.1251	456.7078	0.267447	0.5405526	661.1039	4.09574	0	23	936	454						Frog_fixed.avi	0
32081	1926	918.039	456.3901	0.4003866	0.5409214	666.0166	4.137456	0	951.4856	447.1975	0.2675207	0.5405117	661.0341	4.083841	0	23	935	452						Frog_fixed.avi	0
32097	1927	919.8364	453.5451	0.400372	0.540894	666.0547	4.128893	0	947.1388	455.592	0.2675094	0.5404247	661.046	4.080179	0	23	933	455						Frog_fixed.avi	0
32114	1928	927.3217	448.5323	0.4002837	0.540935	666.2386	4.14845	0	953.9611	447.8543	0.2674155	0.5405698	661.2368	4.0776	0	23	941	448						Frog_fixed.avi	0
32131	1929	926.9038	448.5747	0.4001554	0.5410632	666.3048	4.109758	0	941.2722	454.157	0.2672708	0.5404261	661.2842	4.043983	0	23	934	451						Frog_fixed.avi	0
32147	1930	924.6235	441.3654	0.3999988	0.541258	666.4034	4.108202	0	947.6386	456.2457	0.2670956	0.540772	661.2842	4.070146	0	23	936	449						Frog_fixed.avi	0
32164	1931	922.2842	442.1832	0.3998211	0.541454	666.3243	4.11898	0	945.3397	449.6825	0.2669981	0.5408764	661.1607	4.071104	0	23	934	446						Frog_fixed.avi	0
32181	1932	923.7808	455.4706	0.3997055	0.5416467	666.4005	4.068841	0	950.0779	446.3606	0.2668557	0.5413813	661.1607	4.053032	0	23	937	451						Frog_fixed.avi	0
32197	1933	927.0911	461.7898	0.3996446	0.5418526	666.4361	4.073805	0	953.5583	454.0793	0.2667621	0.5415527	661.5845	4.038682	0	23	940	458						Frog_fixed.avi	0
32214	1934	931.6682	463.8109	0.3996373	0.5417826	666.4268	4.007694	0	930.9115	448.1834	0.2667363	0.5416255	661.5897	4.031841	0	23	931	456						Frog_fixed.avi	0
32231	1935	921.371	437.7824	0.3995504	0.5421502	666.4276	4.113742	0	946.6371	447.0791	0.2666957	0.5420665	661.5897	4.076551	0	23	934	442						Frog_fixed.avi	0
32247	1936	927.3227	444.1672	0.3995062	0.5421783	666.6714	4.112157	0	943.5264	450.1273	0.2666545	0.5420759	661.6262	4.086576	0	23	935	447						Frog_fixed.avi	0
32264	1937	924.7762	451.3456	0.3994507	0.5421637	666.8019	4.12041	0	940.1942	462.4819	0.266617	0.5421003	661.6782	4.079054	0	23	932	457						Frog_fixed.avi	0
32281	1938	920.4821	462.7385	0.3993544	0.5420173	666.7573	4.069855	0	936.7438	457.4682	0.2665335	0.5421864	661.4698	4.028759	0	23	929	460						Frog_fixed.avi	0
32297	1939	917.1187	440.9544	0.3992273	0.54209	666.6899	4.070751	0	948.2305	443.5449	0.266437	0.5422232	661.6739	4.03817	0	23	933	442						Frog_fixed.avi	0
32314	1940	923.9359	438.2318	0.3991534	0.5420653	666.6918	4.078319	0	941.1663	462.6729	0.2663435	0.5422727	661.8079	4.050158	0	23	933	450						Frog_fixed.avi	0
32331	1941	926.9787	444.2484	0.399028	0.5421086	666.9218	4.087906	0	950.6121	452.7869	0.2662171	0.5424424	662.0098	4.057445	0	23	939	449						Frog_fixed.avi	0
32347	1942	924.397	455.9703	0.3989037	0.5422232	667.0112	4.056604	0	942.2592	469.978	0.2661276	0.5426002	662.0444	4.067474	0	23	933	463						Frog_fixed.avi	0
32364	1943	919.8621	450.0518	0.3987398	0.5423704	666.7994	4.06467	0	942.0684	453.0327	0.2659791	0.5429327	661.7798	4.023288	0	23	931	452						Frog_fixed.avi	0
32381	1944	925.6674	467.2978	0.398628	0.5425328	666.8638	4.082009	0	943.4712	453.4284	0.2658472	0.5430794	661.9672	4.047261	0	23	935	460						Frog_fixed.avi	0
32397	1945	927.2863	450.4826	0.3984957	0.5428382	667.0959	4.049955	0	942.3431	463.9903	0.2657224	0.5433584	662.167	4.044703	0	23	935	457						Frog_fixed.avi	0
32414	1946	921.9376	457.8182	0.3983627	0.543039	667.2622	4.053318	0	943.791	461.3232	0.2656304	0.5436664	662.2228	4.042989	0	23	933	460						Frog_fixed.avi	0
32431	1947	920.4658	459.3961	0.398281	0.5431647	667.3337	4.068375	0	947.07	461.4711	0.2655421	0.5437161	662.1978	4.032435	0	23	934	460						Frog_fixed.avi	0
32447	1948	914.2203	459.8015	0.3981891	0.5432825	667.0284	4.057953	0	949.32	458.325	0.2655017	0.5437921	662.2256	4.011006	0	23	932	459						Frog_fixed.avi	0
32464	1949	919.4217	463.8333	0.3982252	0.5433387	667.2632	4.069293	0	950.1051	443.9242	0.2654968	0.5438285	662.2465	4.001582	0	23	935	454						Frog_fixed.avi	0
32480	1950	917.2794	455.5134	0.3982548	0.5434409	667.312	4.06375	0	951.0145	448.4159	0.2655606	0.5438662	662.3671	4.014034	0	23	934	452						Frog_fixed.avi	0
32497	1951	921.4886	460.2098	0.3983447	0.5435131	667.4554	4.098957	0	950.1448	457.3651	0.2656283	0.543946	662.3726	4.044577	0	23	936	459						Frog_fixed.avi	0
32514	1952	921.3437	445.9185	0.3984214	0.5437073	667.3864	4.033612	0	946.2107	454.6022	0.2656899	0.5440338	662.3289	4.022044	0	23	934	450						Frog_fixed.avi	0
32530	1953	914.833	471.7759	0.398468	0.543806	667.0912	4.049399	0	939.7886	450.0381	0.2657391	0.5442883	662.4723	4.039368	0	23	927	461						Frog_fixed.avi	0
32547	1954	912.4322	457.1002	0.3985216	0.544028	667.2591	4.025675	0	934.489	453.5396	0.26576	0.5443589	662.3652	4.028802	0	23	923	455						Frog_fixed.avi	0
32564	1955	924.2728	457.3222	0.3985241	0.5442366	667.272	4.044277	0	941.4545	447.0221	0.2660066	0.5444126	665.1152	4.004439	0	23	933	452						Frog_fixed.avi	0
32580	1956	921.5897	450.8306	0.3985325	0.544516	667.2709	4.059034	0	940.5911	456.6088	0.2657541	0.5448447	662.8698	4.064612	0	23	931	454						Frog_fixed.avi	0
32597	1957	926.2731	443.2175	0.3985313	0.5447315	667.2695	4.042408	0	931.2853	450.4081	0.2657764	0.5448161	662.427	3.993357	0	23	929	447						Frog_fixed.avi	0
32614	1958	923.4354	460.7432	0.3985042	0.5449009	667.3497	4.025522	0	934.9465	444.0009	0.2657819	0.5450647	662.427	4.004606	0	23	929	452						Frog_fixed.avi	0
32631	1959	921.6617	454.4335	0.3985176	0.5452083	667.3666	4.044546	0	939.7344	455.9719	0.2657616	0.5454667	662.4271	4.024621	0	23	931	455						Frog_fixed.avi	0
32647	1960	920.4521	441.3431	0.3985183	0.5454348	667.3778	4.055937	0	939.088	463.034	0.2657923	0.5455594	662.5198	4.042667	0	23	930	452						Frog_fixed.avi	0
32664	1961	925.3365	449.4599	0.398557	0.545574	667.3433	4.041925	0	941.778	451.1231	0.2658421	0.5458123	662.6072	4.055771	0	23	934	450						Frog_fixed.avi	0
32680	1962	929.1263	458.0327	0.3985975	0.5456767	667.2437	4.033879	0	938.9092	450.0154	0.2658331	0.5459257	662.4065	4.034801	0	23	934	454						Frog_fixed.avi	0
32697	1963	926.5231	457.357	0.3986139	0.5457587	667.211	4.012228	0	940.438	437.2322	0.2658643	0.5460684	662.3436	4.027055	0	23	933	447						Frog_fixed.avi	0
32714	1964	925.9033	456.0854	0.3985667	0.5458032	667.3836	4.050944	0	936.2216	452.0659	0.2658835	0.5460795	662.5955	4.053819	0	23	931	454						Frog_fixed.avi	0
32730	1965	922.4841	451.9777	0.3985707	0.5458368	667.4719	4.045411	0	948.3509	447.3119	0.2658816	0.5461376	662.7031	4.022896	0	23	935	450						Frog_fixed.avi	0
32747	1966	921.0147	463.1612	0.398543	0.5458315	667.5087	4.087168	0	943.9243	461.2923	0.265816	0.5461356	662.6119	4.052224	0	23	932	462						Frog_fixed.avi	0
32764	1967	917.4458	456.5589	0.3985154	0.545905	667.5088	4.008246	0	936.6368	453.9297	0.265819	0.5462416	662.6215	4.050317	0	23	927	455						Frog_fixed.avi	0
32780	1968	921.9764	443.6747	0.3984951	0.5460418	667.5543	4.037658	0	929.3336	466.489	0.2657988	0.5462402	662.5876	4.073221	0	23	926	455						Frog_fixed.avi	0
32797	1969	924.996	451.1717	0.398466	0.5461355	667.6843	4.075983	0	940.1522	453.5322	0.2657841	0.5464302	662.8776	4.056318	0	23	933	452						Frog_fixed.avi	0
32814	1970	921.7743	450.2089	0.3984059	0.546263	667.7256	4.089774	0	941.6788	452.0536	0.265734	0.5465547	663.082	4.080541	0	23	932	451						Frog_fixed.avi	0
32830	1971	920.9805	449.4137	0.398365	0.5463786	667.7746	4.065662	0	933.1086	456.0633	0.2656803	0.5468391	662.7463	4.079885	0	23	927	453						Frog_fixed.avi	0
32847	1972	923.869	454.8839	0.3982878	0.5465084	667.7399	4.075267	0	948.1116	450.7832	0.2656265	0.5470249	662.8571	4.078026	0	23	936	453						Frog_fixed.avi	0
32864	1973	919.3928	456.0634	0.398203	0.5466992	667.6285	4.099471	0	943.3593	463.7518	0.2655636	0.5471423	662.9605	4.088124	0	23	931	460						Frog_fixed.avi	0
32880	1974	917.5206	444.0392	0.3980799	0.5469611	667.6946	4.076715	0	932.6567	469.5186	0.265474	0.5472063	662.9903	4.056835	0	23	925	457						Frog_fixed.avi	0
32897	1975	916.6589	464.2136	0.3979843	0.5471231	667.8707	4.046998	0	931.6943	466.6548	0.265356	0.547706	662.9903	4.098323	0	23	924	465						Frog_fixed.avi	0
32914	1976	915.1786	450.1952	0.3978982	0.5473048	667.9806	4.101195	0	936.8133	466.1444	0.265275	0.5478806	663.1359	4.104939	0	23	926	458						Frog_fixed.avi	0
32930	1977	920.0464	449.274	0.3978461	0.5474964	668.1698	4.072031	0	938.8242	468.8864	0.265214	0.548056	663.1204	4.089566	0	23	929	459						Frog_fixed.avi	0
32947	1978	919.7086	451.9542	0.3978322	0.5477267	668.1003	4.089767	0	929.7811	459.1846	0.2652121	0.5483804	663.0881	4.105174	0	23	925	456						Frog_fixed.avi	0
32964	1979	916.7825	450.495	0.3978345	0.5478716	668.117	4.046819	0	932.1843	472.8143	0.26522	0.548441	663.0858	4.087267	0	23	924	462						Frog_fixed.avi	0
32980	1980	918.7796	445.2437	0.3978615	0.5479529	668.1249	4.081055	0	934.7063	456.4569	0.2652588	0.5485934	663.2531	4.131856	0	23	927	451						Frog_fixed.avi	0
32997	1981	912.3276	440.494	0.3978844	0.5479538	668.1377	4.109736	0	940.7925	460.2657	0.2652912	0.5486144	663.3379	4.081914	0	23	927	450						Frog_fixed.avi	0
33013	1982	914.5045	441.1394	0.3978825	0.5479791	668.2468	4.09556	0	927.4753	468.5283	0.2652969	0.5484493	663.3638	4.092298	0	23	921	455						Frog_fixed.avi	0
33030	1983	906.5095	470.0613	0.3978347	0.5480198	668.1876	4.073077	0	934.4097	470.6806	0.2652304	0.5486809	663.3638	4.117076	0	23	920	470						Frog_fixed.avi	0
33047	1984	917.536	461.8443	0.397778	0.5481276	668.2402	4.107915	0	937.9678	474.5917	0.2651569	0.5487124	663.2757	4.10639	0	23	928	468						Frog_fixed.avi	0
33063	1985	916.2155	451.9794	0.3976914	0.5482638	668.4245	4.107757	0	938.7214	459.4326	0.2650898	0.5488389	663.2985	4.092044	0	23	927	456						Frog_fixed.avi	0
33080	1986	908.4321	456.467	0.3976165	0.5484118	668.2981	4.111237	0	939.7721	445.8841	0.2649862	0.5491816	663.3987	4.109289	0	23	924	451						Frog_fixed.avi	0
33097	1987	917.3057	449.4378	0.3975784	0.5486645	668.2498	4.101817	0	935.1616	465.8858	0.2649673	0.5490834	663.3826	4.088818	0	23	926	458						Frog_fixed.avi	0
33113	1988	912.8992	452.4863	0.3975299	0.5487744	668.3557	4.076485	0	938.7088	462.0805	0.2649062	0.5494646	663.3826	4.094348	0	23	926	457						Frog_fixed.avi	0
33130	1989	908.9431	454.4324	0.3974877	0.5488334	668.2021	4.087251	0	940.9223	467.8889	0.2648568	0.549543	663.56	4.117504	0	23	925	461						Frog_fixed.avi	0
33147	1990	911.3217	458.6359	0.3974685	0.5488587	668.0978	4.10764	0	932.0368	465.9952	0.2648218	0.5496306	663.5319	4.120941	0	23	922	462						Frog_fixed.avi	0
33163	1991	905.2681	451.5728	0.3974259	0.5488706	668.1957	4.098502	0	930.5323	466.7954	0.2647741	0.5496774	663.366	4.113561	0	23	918	459						Frog_fixed.avi	0
33180	1992	910.2881	448.6574	0.3974104	0.548828	668.1849	4.154521	0	927.9608	472.6822	0.2647777	0.5494878	663.3408	4.081875	0	23	919	461						Frog_fixed.avi	0
[truncated: 29,385 more rows]
